# Supplementary material for: Maternal transmission as a microbial symbiont sieve, and the absence of lactation in male mammals
Source: Nat Commun. 2024 Jun 27;15:5341. doi: 10.1038/s41467-024-49559-5 (PMC11211401; doi:10.1038/s41467-024-49559-5)
Supplement: Supplementary file 4 — Supplementary Data 1 [file 41467_2024_49559_MOESM4_ESM.zip]

Archive with 52 entries (30 files):
- Supplementary Data/
- Supplementary Data/figure_2/
- Supplementary Data/figure_2/13_iterate_d_div_Wsym_sd_0.30_for_paper/
- Supplementary Data/figure_2/13_iterate_d_div_Wsym_sd_0.30_for_paper/00_symbiont_fitness_distribution/
- Supplementary Data/figure_2/13_iterate_d_div_Wsym_sd_0.30_for_paper/00_symbiont_fitness_distribution/output.freq.distrib.dat
- Supplementary Data/figure_2/13_iterate_d_div_Wsym_sd_0.30_for_paper/01_biparental_transmission/
- Supplementary Data/figure_2/13_iterate_d_div_Wsym_sd_0.30_for_paper/01_biparental_transmission/output.freq.distrib.dat
- Supplementary Data/figure_2/13_iterate_d_div_Wsym_sd_0.30_for_paper/02_maternal_transmission/
- Supplementary Data/figure_2/13_iterate_d_div_Wsym_sd_0.30_for_paper/02_maternal_transmission/output.freq.distrib.dat
- Supplementary Data/figure_2/13_iterate_d_div_Wsym_sd_0.30_for_paper/03_gaussian/
- Supplementary Data/figure_2/13_iterate_d_div_Wsym_sd_0.30_for_paper/03_gaussian/output.gaussian.dat
- Supplementary Data/figure_2/13_iterate_d_div_Wsym_sd_0.30_for_paper/line1.dat
- Supplementary Data/figure_2/14_timeser_d_div_Wsym_sd_0.30_for_paper/
- Supplementary Data/figure_2/14_timeser_d_div_Wsym_sd_0.30_for_paper/01_biparental_transmission/
- Supplementary Data/figure_2/14_timeser_d_div_Wsym_sd_0.30_for_paper/01_biparental_transmission/output.timeseries.Wsym_0.6.dat
- Supplementary Data/figure_2/14_timeser_d_div_Wsym_sd_0.30_for_paper/02_maternal_transmission/
- Supplementary Data/figure_2/14_timeser_d_div_Wsym_sd_0.30_for_paper/02_maternal_transmission/output.timeseries.Wsym_0.6.dat
- Supplementary Data/figure_3/
- Supplementary Data/figure_3/01_biparental_transmission/
- Supplementary Data/figure_3/01_biparental_transmission/output.freq.microbiome.size.t_0.0.dat
- Supplementary Data/figure_3/01_biparental_transmission/output.freq.microbiome.size.t_2.0.dat
- Supplementary Data/figure_3/01_biparental_transmission/output.freq.microbiome.size.t_4.0.dat
- Supplementary Data/figure_3/01_biparental_transmission/output.timeseries.dat
- Supplementary Data/figure_3/02_maternal_transmission/
- Supplementary Data/figure_3/02_maternal_transmission/output.freq.microbiome.size.t_0.dat
- Supplementary Data/figure_3/02_maternal_transmission/output.freq.microbiome.size.t_15.dat
- Supplementary Data/figure_3/02_maternal_transmission/output.freq.microbiome.size.t_7.dat
- Supplementary Data/figure_3/02_maternal_transmission/output.timeseries.dat
- Supplementary Data/figure_3/line_t_0_bip
- Supplementary Data/figure_3/line_t_0_mat
- Supplementary Data/figure_3/line_t_15
- Supplementary Data/figure_3/line_t_2
- Supplementary Data/figure_3/line_t_4
- Supplementary Data/figure_3/line_t_7
- Supplementary Data/figure_4/
- Supplementary Data/figure_4/01_symstart_0.05_w_0.6/
- Supplementary Data/figure_4/01_symstart_0.05_w_0.6/output.timeseries.dat
- Supplementary Data/figure_5/
- Supplementary Data/figure_5/01_biparental/
- Supplementary Data/figure_5/01_biparental/map/
- Supplementary Data/figure_5/01_biparental/map/lineAB.dat
- Supplementary Data/figure_5/01_biparental/map/lineAC.dat
- Supplementary Data/figure_5/01_biparental/map/point.dat
- Supplementary Data/figure_5/01_biparental/simulate_w_0.37_E0_0.1/
- Supplementary Data/figure_5/01_biparental/simulate_w_0.37_E0_0.1/output.timeseries.dat
- Supplementary Data/figure_5/02_maternal/
- Supplementary Data/figure_5/02_maternal/map/
- Supplementary Data/figure_5/02_maternal/map/lineAB.dat
- Supplementary Data/figure_5/02_maternal/map/lineAC.dat
- Supplementary Data/figure_5/02_maternal/map/lineBC.dat
- Supplementary Data/figure_5/03_biparental_ODE/
- Supplementary Data/figure_5/03_biparental_ODE/output.timeseries.dat
