# Supplementary material for: Maternal transmission as a microbial symbiont sieve, and the absence of lactation in male mammals
Source: Nat Commun. 2024 Jun 27;15:5341. doi: 10.1038/s41467-024-49559-5 (PMC11211401; doi:10.1038/s41467-024-49559-5)
Supplement: Supplementary file 4 — Supplementary Data 1 [file 41467_2024_49559_MOESM4_ESM.zip › Supplementary Data/figure_2/13_iterate_d_div_Wsym_sd_0.30_for_paper/line1.dat]

1 0
1 600
