# Supplementary material for: Maternal transmission as a microbial symbiont sieve, and the absence of lactation in male mammals
Source: Nat Commun. 2024 Jun 27;15:5341. doi: 10.1038/s41467-024-49559-5 (PMC11211401; doi:10.1038/s41467-024-49559-5)
Supplement: Supplementary file 4 — Supplementary Data 1 [file 41467_2024_49559_MOESM4_ESM.zip › Supplementary Data/figure_2/14_timeser_d_div_Wsym_sd_0.30_for_paper/01_biparental_transmission/output.timeseries.Wsym_0.6.dat]

#time     sp  nevent event   n    nf    nm  fsymbiont  nmat  nbip fmaternal   mat- mat+ bip- bip+      diseq
 0.000366  1       1   d   999   511   488  0.1001        0   488  0.0000        0    0  443   45      0.0000  
 0.000896  1       2   b  1000   511   489  0.1010        0   489  0.0000        0    0  443   46      0.0000  
 0.001051  1       3   d   999   510   489  0.1011        0   489  0.0000        0    0  443   46      0.0000  
 0.001311  1       4   d   998   509   489  0.1012        0   489  0.0000        0    0  443   46      0.0000  
 0.001321  1       5   b   999   509   490  0.1011        0   490  0.0000        0    0  444   46      0.0000  
 0.001323  1       6   b  1000   510   490  0.1010        0   490  0.0000        0    0  444   46      0.0000  
 0.001484  1       7   b  1001   510   491  0.1009        0   491  0.0000        0    0  445   46      0.0000  
 0.001513  1       8   d  1000   510   490  0.1010        0   490  0.0000        0    0  444   46      0.0000  
 0.001520  1       9   d   999   509   490  0.1011        0   490  0.0000        0    0  444   46      0.0000  
 0.001682  1      10   d   998   508   490  0.1012        0   490  0.0000        0    0  444   46      0.0000  
 0.002242  1      11   d   997   507   490  0.1003        0   490  0.0000        0    0  444   46      0.0000  
 0.002714  1      12   b   998   508   490  0.1002        0   490  0.0000        0    0  444   46      0.0000  
 0.002829  1      13   b   999   509   490  0.1001        0   490  0.0000        0    0  444   46      0.0000  
 0.003244  1      14   d   998   508   490  0.1002        0   490  0.0000        0    0  444   46      0.0000  
 0.003590  1      15   d   997   507   490  0.1003        0   490  0.0000        0    0  444   46      0.0000  
 0.003977  1      16   b   998   508   490  0.1002        0   490  0.0000        0    0  444   46      0.0000  
 0.004108  1      17   d   997   507   490  0.0993        0   490  0.0000        0    0  444   46      0.0000  
 0.004194  1      18   d   996   507   489  0.0994        0   489  0.0000        0    0  443   46      0.0000  
 0.004292  1      19   b   997   507   490  0.0993        0   490  0.0000        0    0  444   46      0.0000  
 0.005263  1      20   b   998   508   490  0.0992        0   490  0.0000        0    0  444   46      0.0000  
 0.005305  1      21   d   997   508   489  0.0993        0   489  0.0000        0    0  443   46      0.0000  
 0.006161  1      22   b   998   508   490  0.0992        0   490  0.0000        0    0  444   46      0.0000  
 0.006610  1      23   d   997   507   490  0.0993        0   490  0.0000        0    0  444   46      0.0000  
 0.006787  1      24   b   998   507   491  0.0992        0   491  0.0000        0    0  445   46      0.0000  
 0.006921  1      25   d   997   507   490  0.0993        0   490  0.0000        0    0  444   46      0.0000  
 0.006949  1      26   b   998   507   491  0.0992        0   491  0.0000        0    0  445   46      0.0000  
 0.007050  1      27   b   999   508   491  0.0991        0   491  0.0000        0    0  445   46      0.0000  
 0.007152  1      28   d   998   508   490  0.0992        0   490  0.0000        0    0  444   46      0.0000  
 0.008167  1      29   d   997   508   489  0.0993        0   489  0.0000        0    0  443   46      0.0000  
 0.008328  1      30   d   996   508   488  0.0994        0   488  0.0000        0    0  442   46      0.0000  
 0.008948  1      31   d   995   507   488  0.0985        0   488  0.0000        0    0  442   46      0.0000  
 0.009028  1      32   d   994   507   487  0.0986        0   487  0.0000        0    0  441   46      0.0000  
 0.009239  1      33   b   995   508   487  0.0985        0   487  0.0000        0    0  441   46      0.0000  
 0.009362  1      34   b   996   509   487  0.0984        0   487  0.0000        0    0  441   46      0.0000  
 0.009543  1      35   d   995   509   486  0.0985        0   486  0.0000        0    0  440   46      0.0000  
 0.009794  1      36   d   994   508   486  0.0986        0   486  0.0000        0    0  440   46      0.0000  
 0.010105  1      37   d   993   507   486  0.0987        0   486  0.0000        0    0  440   46      0.0000  
 0.010498  1      38   d   992   506   486  0.0988        0   486  0.0000        0    0  440   46      0.0000  
 0.010628  1      39   b   993   506   487  0.0987        0   487  0.0000        0    0  441   46      0.0000  
 0.010645  1      40   b   994   507   487  0.0986        0   487  0.0000        0    0  441   46      0.0000  
 0.010801  1      41   d   993   506   487  0.0987        0   487  0.0000        0    0  441   46      0.0000  
 0.010897  1      42   b   994   507   487  0.0996        0   487  0.0000        0    0  441   46      0.0000  
 0.010916  1      43   b   995   507   488  0.0995        0   488  0.0000        0    0  442   46      0.0000  
 0.011171  1      44   b   996   507   489  0.0994        0   489  0.0000        0    0  443   46      0.0000  
 0.011495  1      45   d   995   506   489  0.0995        0   489  0.0000        0    0  443   46      0.0000  
 0.011517  1      46   d   994   505   489  0.0996        0   489  0.0000        0    0  443   46      0.0000  
 0.012046  1      47   b   995   505   490  0.0995        0   490  0.0000        0    0  444   46      0.0000  
 0.013166  1      48   b   996   505   491  0.0994        0   491  0.0000        0    0  445   46      0.0000  
 0.013296  1      49   b   997   505   492  0.0993        0   492  0.0000        0    0  446   46      0.0000  
 0.013637  1      50   b   998   505   493  0.0992        0   493  0.0000        0    0  447   46      0.0000  
 0.013719  1      51   d   997   504   493  0.0993        0   493  0.0000        0    0  447   46      0.0000  
 0.014015  1      52   d   996   504   492  0.0984        0   492  0.0000        0    0  447   45      0.0000  
 0.014308  1      53   b   997   505   492  0.0983        0   492  0.0000        0    0  447   45      0.0000  
 0.014404  1      54   d   996   505   491  0.0984        0   491  0.0000        0    0  446   45      0.0000  
 0.014684  1      55   d   995   504   491  0.0985        0   491  0.0000        0    0  446   45      0.0000  
 0.014778  1      56   b   996   505   491  0.0984        0   491  0.0000        0    0  446   45      0.0000  
 0.015072  1      57   d   995   505   490  0.0985        0   490  0.0000        0    0  445   45      0.0000  
 0.015089  1      58   b   996   506   490  0.0984        0   490  0.0000        0    0  445   45      0.0000  
 0.015261  1      59   b   997   506   491  0.0983        0   491  0.0000        0    0  446   45      0.0000  
 0.015485  1      60   d   996   506   490  0.0984        0   490  0.0000        0    0  445   45      0.0000  
 0.015830  1      61   b   997   507   490  0.0983        0   490  0.0000        0    0  445   45      0.0000  
 0.015953  1      62   b   998   508   490  0.0982        0   490  0.0000        0    0  445   45      0.0000  
 0.016269  1      63   b   999   509   490  0.0981        0   490  0.0000        0    0  445   45      0.0000  
 0.016375  1      64   b  1000   510   490  0.0980        0   490  0.0000        0    0  445   45      0.0000  
 0.016564  1      65   b  1001   511   490  0.0979        0   490  0.0000        0    0  445   45      0.0000  
 0.016959  1      66   d  1000   510   490  0.0980        0   490  0.0000        0    0  445   45      0.0000  
 0.017386  1      67   d   999   509   490  0.0981        0   490  0.0000        0    0  445   45      0.0000  
 0.017701  1      68   b  1000   510   490  0.0980        0   490  0.0000        0    0  445   45      0.0000  
 0.017758  1      69   b  1001   511   490  0.0979        0   490  0.0000        0    0  445   45      0.0000  
 0.018064  1      70   d  1000   511   489  0.0980        0   489  0.0000        0    0  444   45      0.0000  
 0.018115  1      71   d   999   511   488  0.0981        0   488  0.0000        0    0  443   45      0.0000  
 0.018429  1      72   d   998   511   487  0.0972        0   487  0.0000        0    0  443   44      0.0000  
 0.018702  1      73   d   997   510   487  0.0963        0   487  0.0000        0    0  443   44      0.0000  
 0.018985  1      74   d   996   510   486  0.0964        0   486  0.0000        0    0  442   44      0.0000  
 0.018993  1      75   d   995   510   485  0.0965        0   485  0.0000        0    0  441   44      0.0000  
 0.019176  1      76   d   994   509   485  0.0966        0   485  0.0000        0    0  441   44      0.0000  
 0.019789  1      77   b   995   509   486  0.0965        0   486  0.0000        0    0  442   44      0.0000  
 0.019904  1      78   b   996   509   487  0.0964        0   487  0.0000        0    0  443   44      0.0000  
 0.020288  1      79   b   997   509   488  0.0973        0   488  0.0000        0    0  443   45      0.0000  
 0.020290  1      80   b   998   510   488  0.0972        0   488  0.0000        0    0  443   45      0.0000  
 0.020308  1      81   b   999   510   489  0.0971        0   489  0.0000        0    0  444   45      0.0000  
 0.020530  1      82   d   998   510   488  0.0972        0   488  0.0000        0    0  443   45      0.0000  
 0.020545  1      83   d   997   510   487  0.0973        0   487  0.0000        0    0  442   45      0.0000  
 0.020674  1      84   b   998   510   488  0.0982        0   488  0.0000        0    0  442   46      0.0000  
 0.020863  1      85   d   997   510   487  0.0983        0   487  0.0000        0    0  441   46      0.0000  
 0.021036  1      86   b   998   510   488  0.0982        0   488  0.0000        0    0  442   46      0.0000  
 0.021406  1      87   d   997   509   488  0.0983        0   488  0.0000        0    0  442   46      0.0000  
 0.021444  1      88   d   996   509   487  0.0984        0   487  0.0000        0    0  441   46      0.0000  
 0.021898  1      89   d   995   509   486  0.0985        0   486  0.0000        0    0  440   46      0.0000  
 0.022619  1      90   b   996   510   486  0.0994        0   486  0.0000        0    0  440   46      0.0000  
 0.022756  1      91   b   997   510   487  0.0993        0   487  0.0000        0    0  441   46      0.0000  
 0.023407  1      92   b   998   510   488  0.0992        0   488  0.0000        0    0  442   46      0.0000  
 0.023986  1      93   d   997   509   488  0.0983        0   488  0.0000        0    0  442   46      0.0000  
 0.024334  1      94   b   998   510   488  0.0992        0   488  0.0000        0    0  442   46      0.0000  
 0.024478  1      95   d   997   509   488  0.0993        0   488  0.0000        0    0  442   46      0.0000  
 0.025386  1      96   d   996   508   488  0.0994        0   488  0.0000        0    0  442   46      0.0000  
 0.025513  1      97   b   997   508   489  0.0993        0   489  0.0000        0    0  443   46      0.0000  
 0.025890  1      98   d   996   508   488  0.0994        0   488  0.0000        0    0  442   46      0.0000  
 0.026236  1      99   d   995   507   488  0.0995        0   488  0.0000        0    0  442   46      0.0000  
 0.026325  1     100   d   994   507   487  0.0986        0   487  0.0000        0    0  442   45      0.0000  
 0.026376  1     101   b   995   507   488  0.0985        0   488  0.0000        0    0  443   45      0.0000  
 0.026438  1     102   b   996   507   489  0.0984        0   489  0.0000        0    0  444   45      0.0000  
 0.026632  1     103   b   997   507   490  0.0983        0   490  0.0000        0    0  445   45      0.0000  
 0.026662  1     104   b   998   507   491  0.0992        0   491  0.0000        0    0  445   46      0.0000  
 0.026902  1     105   d   997   506   491  0.0993        0   491  0.0000        0    0  445   46      0.0000  
 0.026946  1     106   b   998   506   492  0.0992        0   492  0.0000        0    0  446   46      0.0000  
 0.027347  1     107   d   997   506   491  0.0993        0   491  0.0000        0    0  445   46      0.0000  
 0.027828  1     108   b   998   507   491  0.0992        0   491  0.0000        0    0  445   46      0.0000  
 0.027949  1     109   d   997   506   491  0.0993        0   491  0.0000        0    0  445   46      0.0000  
 0.027984  1     110   d   996   505   491  0.0984        0   491  0.0000        0    0  445   46      0.0000  
 0.028060  1     111   b   997   506   491  0.0983        0   491  0.0000        0    0  445   46      0.0000  
 0.028250  1     112   b   998   506   492  0.0982        0   492  0.0000        0    0  446   46      0.0000  
 0.028375  1     113   b   999   507   492  0.0981        0   492  0.0000        0    0  446   46      0.0000  
 0.028376  1     114   b  1000   508   492  0.0980        0   492  0.0000        0    0  446   46      0.0000  
 0.028397  1     115   b  1001   508   493  0.0979        0   493  0.0000        0    0  447   46      0.0000  
 0.028783  1     116   b  1002   509   493  0.0978        0   493  0.0000        0    0  447   46      0.0000  
 0.028836  1     117   d  1001   508   493  0.0979        0   493  0.0000        0    0  447   46      0.0000  
 0.028991  1     118   d  1000   508   492  0.0970        0   492  0.0000        0    0  447   45      0.0000  
 0.029067  1     119   b  1001   508   493  0.0979        0   493  0.0000        0    0  447   46      0.0000  
 0.029633  1     120   d  1000   508   492  0.0980        0   492  0.0000        0    0  446   46      0.0000  
 0.029851  1     121   b  1001   509   492  0.0979        0   492  0.0000        0    0  446   46      0.0000  
 0.030163  1     122   d  1000   508   492  0.0980        0   492  0.0000        0    0  446   46      0.0000  
 0.030813  1     123   b  1001   508   493  0.0979        0   493  0.0000        0    0  447   46      0.0000  
 0.031152  1     124   d  1000   507   493  0.0980        0   493  0.0000        0    0  447   46      0.0000  
 0.031420  1     125   d   999   506   493  0.0981        0   493  0.0000        0    0  447   46      0.0000  
 0.031982  1     126   d   998   506   492  0.0982        0   492  0.0000        0    0  446   46      0.0000  
 0.032489  1     127   d   997   505   492  0.0973        0   492  0.0000        0    0  446   46      0.0000  
 0.032877  1     128   d   996   505   491  0.0974        0   491  0.0000        0    0  445   46      0.0000  
 0.033034  1     129   d   995   504   491  0.0975        0   491  0.0000        0    0  445   46      0.0000  
 0.033202  1     130   d   994   503   491  0.0976        0   491  0.0000        0    0  445   46      0.0000  
 0.033266  1     131   d   993   503   490  0.0967        0   490  0.0000        0    0  445   45      0.0000  
 0.033295  1     132   b   994   503   491  0.0966        0   491  0.0000        0    0  446   45      0.0000  
 0.033485  1     133   d   993   502   491  0.0957        0   491  0.0000        0    0  446   45      0.0000  
 0.034845  1     134   d   992   502   490  0.0958        0   490  0.0000        0    0  445   45      0.0000  
 0.034909  1     135   d   991   502   489  0.0959        0   489  0.0000        0    0  444   45      0.0000  
 0.035709  1     136   b   992   503   489  0.0958        0   489  0.0000        0    0  444   45      0.0000  
 0.035886  1     137   b   993   504   489  0.0957        0   489  0.0000        0    0  444   45      0.0000  
 0.036157  1     138   b   994   504   490  0.0956        0   490  0.0000        0    0  445   45      0.0000  
 0.036490  1     139   d   993   503   490  0.0957        0   490  0.0000        0    0  445   45      0.0000  
 0.036518  1     140   d   992   502   490  0.0958        0   490  0.0000        0    0  445   45      0.0000  
 0.037020  1     141   d   991   501   490  0.0959        0   490  0.0000        0    0  445   45      0.0000  
 0.037049  1     142   d   990   501   489  0.0949        0   489  0.0000        0    0  445   44      0.0000  
 0.037163  1     143   b   991   501   490  0.0949        0   490  0.0000        0    0  446   44      0.0000  
 0.037207  1     144   b   992   501   491  0.0948        0   491  0.0000        0    0  447   44      0.0000  
 0.037444  1     145   b   993   502   491  0.0947        0   491  0.0000        0    0  447   44      0.0000  
 0.037599  1     146   d   992   502   490  0.0948        0   490  0.0000        0    0  446   44      0.0000  
 0.037717  1     147   d   991   501   490  0.0938        0   490  0.0000        0    0  446   44      0.0000  
 0.037819  1     148   b   992   502   490  0.0938        0   490  0.0000        0    0  446   44      0.0000  
 0.037992  1     149   d   991   502   489  0.0938        0   489  0.0000        0    0  445   44      0.0000  
 0.038823  1     150   d   990   501   489  0.0939        0   489  0.0000        0    0  445   44      0.0000  
 0.039142  1     151   b   991   501   490  0.0938        0   490  0.0000        0    0  446   44      0.0000  
 0.039350  1     152   b   992   502   490  0.0938        0   490  0.0000        0    0  446   44      0.0000  
 0.040046  1     153   b   993   503   490  0.0947        0   490  0.0000        0    0  446   44      0.0000  
 0.040218  1     154   b   994   504   490  0.0946        0   490  0.0000        0    0  446   44      0.0000  
 0.040270  1     155   d   993   504   489  0.0937        0   489  0.0000        0    0  446   43      0.0000  
 0.040693  1     156   d   992   503   489  0.0938        0   489  0.0000        0    0  446   43      0.0000  
 0.040795  1     157   b   993   503   490  0.0937        0   490  0.0000        0    0  447   43      0.0000  
 0.040857  1     158   b   994   504   490  0.0946        0   490  0.0000        0    0  447   43      0.0000  
 0.040884  1     159   b   995   504   491  0.0955        0   491  0.0000        0    0  447   44      0.0000  
 0.041063  1     160   d   994   504   490  0.0946        0   490  0.0000        0    0  447   43      0.0000  
 0.041244  1     161   d   993   504   489  0.0947        0   489  0.0000        0    0  446   43      0.0000  
 0.041342  1     162   d   992   503   489  0.0948        0   489  0.0000        0    0  446   43      0.0000  
 0.041668  1     163   d   991   502   489  0.0949        0   489  0.0000        0    0  446   43      0.0000  
 0.041707  1     164   d   990   502   488  0.0949        0   488  0.0000        0    0  445   43      0.0000  
 0.042510  1     165   d   989   502   487  0.0950        0   487  0.0000        0    0  444   43      0.0000  
 0.042603  1     166   b   990   503   487  0.0949        0   487  0.0000        0    0  444   43      0.0000  
 0.042870  1     167   d   989   503   486  0.0950        0   486  0.0000        0    0  443   43      0.0000  
 0.043140  1     168   b   990   503   487  0.0949        0   487  0.0000        0    0  444   43      0.0000  
 0.043875  1     169   d   989   503   486  0.0950        0   486  0.0000        0    0  443   43      0.0000  
 0.044370  1     170   d   988   502   486  0.0951        0   486  0.0000        0    0  443   43      0.0000  
 0.044498  1     171   d   987   502   485  0.0952        0   485  0.0000        0    0  442   43      0.0000  
 0.044533  1     172   d   986   501   485  0.0953        0   485  0.0000        0    0  442   43      0.0000  
 0.044724  1     173   b   987   502   485  0.0952        0   485  0.0000        0    0  442   43      0.0000  
 0.044873  1     174   b   988   503   485  0.0962        0   485  0.0000        0    0  442   43      0.0000  
 0.044877  1     175   d   987   502   485  0.0963        0   485  0.0000        0    0  442   43      0.0000  
 0.045394  1     176   b   988   502   486  0.0962        0   486  0.0000        0    0  443   43      0.0000  
 0.045453  1     177   b   989   503   486  0.0971        0   486  0.0000        0    0  443   43      0.0000  
 0.045599  1     178   b   990   504   486  0.0970        0   486  0.0000        0    0  443   43      0.0000  
 0.045974  1     179   b   991   504   487  0.0969        0   487  0.0000        0    0  444   43      0.0000  
 0.045990  1     180   b   992   505   487  0.0968        0   487  0.0000        0    0  444   43      0.0000  
 0.046199  1     181   b   993   505   488  0.0967        0   488  0.0000        0    0  445   43      0.0000  
 0.046971  1     182   b   994   506   488  0.0966        0   488  0.0000        0    0  445   43      0.0000  
 0.046972  1     183   b   995   506   489  0.0965        0   489  0.0000        0    0  446   43      0.0000  
 0.046985  1     184   b   996   506   490  0.0964        0   490  0.0000        0    0  447   43      0.0000  
 0.047440  1     185   b   997   506   491  0.0973        0   491  0.0000        0    0  447   44      0.0000  
 0.047452  1     186   b   998   506   492  0.0982        0   492  0.0000        0    0  447   45      0.0000  
 0.047467  1     187   b   999   506   493  0.0981        0   493  0.0000        0    0  448   45      0.0000  
 0.047554  1     188   b  1000   506   494  0.0980        0   494  0.0000        0    0  449   45      0.0000  
 0.047570  1     189   d   999   506   493  0.0981        0   493  0.0000        0    0  448   45      0.0000  
 0.047740  1     190   b  1000   506   494  0.0980        0   494  0.0000        0    0  449   45      0.0000  
 0.047760  1     191   b  1001   507   494  0.0989        0   494  0.0000        0    0  449   45      0.0000  
 0.047876  1     192   d  1000   507   493  0.0980        0   493  0.0000        0    0  449   44      0.0000  
 0.048684  1     193   b  1001   508   493  0.0979        0   493  0.0000        0    0  449   44      0.0000  
 0.049182  1     194   b  1002   509   493  0.0978        0   493  0.0000        0    0  449   44      0.0000  
 0.049398  1     195   b  1003   509   494  0.0977        0   494  0.0000        0    0  450   44      0.0000  
 0.049876  1     196   d  1002   508   494  0.0978        0   494  0.0000        0    0  450   44      0.0000  
 0.050310  1     197   b  1003   509   494  0.0977        0   494  0.0000        0    0  450   44      0.0000  
 0.050709  1     198   b  1004   509   495  0.0976        0   495  0.0000        0    0  451   44      0.0000  
 0.050798  1     199   d  1003   509   494  0.0967        0   494  0.0000        0    0  451   43      0.0000  
 0.050829  1     200   b  1004   509   495  0.0966        0   495  0.0000        0    0  452   43      0.0000  
 0.051098  1     201   b  1005   510   495  0.0975        0   495  0.0000        0    0  452   43      0.0000  
 0.051324  1     202   d  1004   509   495  0.0976        0   495  0.0000        0    0  452   43      0.0000  
 0.051702  1     203   d  1003   509   494  0.0967        0   494  0.0000        0    0  452   42      0.0000  
 0.051746  1     204   b  1004   510   494  0.0966        0   494  0.0000        0    0  452   42      0.0000  
 0.052153  1     205   d  1003   510   493  0.0967        0   493  0.0000        0    0  451   42      0.0000  
 0.053093  1     206   b  1004   511   493  0.0966        0   493  0.0000        0    0  451   42      0.0000  
 0.053135  1     207   d  1003   511   492  0.0957        0   492  0.0000        0    0  451   41      0.0000  
 0.053190  1     208   d  1002   510   492  0.0948        0   492  0.0000        0    0  451   41      0.0000  
 0.053319  1     209   b  1003   510   493  0.0957        0   493  0.0000        0    0  451   42      0.0000  
 0.053474  1     210   d  1002   510   492  0.0958        0   492  0.0000        0    0  450   42      0.0000  
 0.053787  1     211   b  1003   510   493  0.0957        0   493  0.0000        0    0  451   42      0.0000  
 0.054003  1     212   d  1002   510   492  0.0958        0   492  0.0000        0    0  450   42      0.0000  
 0.054217  1     213   d  1001   510   491  0.0959        0   491  0.0000        0    0  449   42      0.0000  
 0.054671  1     214   d  1000   510   490  0.0960        0   490  0.0000        0    0  448   42      0.0000  
 0.054786  1     215   b  1001   510   491  0.0959        0   491  0.0000        0    0  449   42      0.0000  
 0.055249  1     216   b  1002   510   492  0.0958        0   492  0.0000        0    0  450   42      0.0000  
 0.055298  1     217   d  1001   509   492  0.0959        0   492  0.0000        0    0  450   42      0.0000  
 0.055913  1     218   b  1002   510   492  0.0958        0   492  0.0000        0    0  450   42      0.0000  
 0.056105  1     219   d  1001   510   491  0.0959        0   491  0.0000        0    0  449   42      0.0000  
 0.056506  1     220   b  1002   511   491  0.0958        0   491  0.0000        0    0  449   42      0.0000  
 0.056630  1     221   d  1001   510   491  0.0959        0   491  0.0000        0    0  449   42      0.0000  
 0.056739  1     222   b  1002   511   491  0.0958        0   491  0.0000        0    0  449   42      0.0000  
 0.056777  1     223   d  1001   511   490  0.0949        0   490  0.0000        0    0  449   41      0.0000  
 0.056819  1     224   d  1000   510   490  0.0950        0   490  0.0000        0    0  449   41      0.0000  
 0.057191  1     225   b  1001   511   490  0.0949        0   490  0.0000        0    0  449   41      0.0000  
 0.057438  1     226   b  1002   511   491  0.0948        0   491  0.0000        0    0  450   41      0.0000  
 0.057508  1     227   d  1001   511   490  0.0949        0   490  0.0000        0    0  449   41      0.0000  
 0.057785  1     228   d  1000   511   489  0.0950        0   489  0.0000        0    0  448   41      0.0000  
 0.058535  1     229   b  1001   511   490  0.0949        0   490  0.0000        0    0  449   41      0.0000  
 0.058892  1     230   b  1002   511   491  0.0948        0   491  0.0000        0    0  450   41      0.0000  
 0.058949  1     231   b  1003   511   492  0.0947        0   492  0.0000        0    0  451   41      0.0000  
 0.059069  1     232   d  1002   511   491  0.0948        0   491  0.0000        0    0  450   41      0.0000  
 0.059197  1     233   d  1001   511   490  0.0939        0   490  0.0000        0    0  450   40      0.0000  
 0.059199  1     234   b  1002   512   490  0.0948        0   490  0.0000        0    0  450   40      0.0000  
 0.059392  1     235   d  1001   511   490  0.0949        0   490  0.0000        0    0  450   40      0.0000  
 0.059713  1     236   b  1002   511   491  0.0948        0   491  0.0000        0    0  451   40      0.0000  
 0.059789  1     237   d  1001   511   490  0.0949        0   490  0.0000        0    0  450   40      0.0000  
 0.059991  1     238   b  1002   512   490  0.0948        0   490  0.0000        0    0  450   40      0.0000  
 0.060378  1     239   d  1001   511   490  0.0939        0   490  0.0000        0    0  450   40      0.0000  
 0.060818  1     240   d  1000   511   489  0.0940        0   489  0.0000        0    0  449   40      0.0000  
 0.061132  1     241   d   999   511   488  0.0931        0   488  0.0000        0    0  449   39      0.0000  
 0.061186  1     242   d   998   510   488  0.0932        0   488  0.0000        0    0  449   39      0.0000  
 0.061327  1     243   d   997   510   487  0.0923        0   487  0.0000        0    0  449   38      0.0000  
 0.061393  1     244   b   998   510   488  0.0922        0   488  0.0000        0    0  450   38      0.0000  
 0.061715  1     245   d   997   510   487  0.0923        0   487  0.0000        0    0  449   38      0.0000  
 0.061730  1     246   d   996   509   487  0.0924        0   487  0.0000        0    0  449   38      0.0000  
 0.061868  1     247   d   995   509   486  0.0925        0   486  0.0000        0    0  448   38      0.0000  
 0.062103  1     248   d   994   508   486  0.0926        0   486  0.0000        0    0  448   38      0.0000  
 0.062176  1     249   b   995   509   486  0.0925        0   486  0.0000        0    0  448   38      0.0000  
 0.062203  1     250   d   994   509   485  0.0926        0   485  0.0000        0    0  447   38      0.0000  
 0.062223  1     251   b   995   509   486  0.0925        0   486  0.0000        0    0  448   38      0.0000  
 0.062321  1     252   b   996   510   486  0.0924        0   486  0.0000        0    0  448   38      0.0000  
 0.062343  1     253   d   995   510   485  0.0925        0   485  0.0000        0    0  447   38      0.0000  
 0.062347  1     254   d   994   510   484  0.0926        0   484  0.0000        0    0  446   38      0.0000  
 0.062884  1     255   d   993   509   484  0.0926        0   484  0.0000        0    0  446   38      0.0000  
 0.063113  1     256   d   992   508   484  0.0927        0   484  0.0000        0    0  446   38      0.0000  
 0.063548  1     257   d   991   508   483  0.0928        0   483  0.0000        0    0  445   38      0.0000  
 0.063637  1     258   d   990   508   482  0.0929        0   482  0.0000        0    0  444   38      0.0000  
 0.063950  1     259   b   991   508   483  0.0928        0   483  0.0000        0    0  445   38      0.0000  
 0.064056  1     260   b   992   509   483  0.0927        0   483  0.0000        0    0  445   38      0.0000  
 0.064317  1     261   b   993   509   484  0.0937        0   484  0.0000        0    0  445   39      0.0000  
 0.064797  1     262   d   992   508   484  0.0938        0   484  0.0000        0    0  445   39      0.0000  
 0.064979  1     263   b   993   509   484  0.0947        0   484  0.0000        0    0  445   39      0.0000  
 0.065745  1     264   d   992   508   484  0.0948        0   484  0.0000        0    0  445   39      0.0000  
 0.065817  1     265   d   991   507   484  0.0949        0   484  0.0000        0    0  445   39      0.0000  
 0.065868  1     266   d   990   506   484  0.0949        0   484  0.0000        0    0  445   39      0.0000  
 0.066086  1     267   b   991   506   485  0.0959        0   485  0.0000        0    0  445   40      0.0000  
 0.066222  1     268   d   990   506   484  0.0960        0   484  0.0000        0    0  444   40      0.0000  
 0.066394  1     269   b   991   507   484  0.0969        0   484  0.0000        0    0  444   40      0.0000  
 0.066604  1     270   d   990   506   484  0.0970        0   484  0.0000        0    0  444   40      0.0000  
 0.066674  1     271   d   989   506   483  0.0971        0   483  0.0000        0    0  443   40      0.0000  
 0.066760  1     272   b   990   506   484  0.0970        0   484  0.0000        0    0  444   40      0.0000  
 0.067509  1     273   b   991   507   484  0.0979        0   484  0.0000        0    0  444   40      0.0000  
 0.067525  1     274   b   992   508   484  0.0978        0   484  0.0000        0    0  444   40      0.0000  
 0.068074  1     275   d   991   508   483  0.0979        0   483  0.0000        0    0  443   40      0.0000  
 0.068247  1     276   b   992   509   483  0.0978        0   483  0.0000        0    0  443   40      0.0000  
 0.068824  1     277   b   993   510   483  0.0977        0   483  0.0000        0    0  443   40      0.0000  
 0.069025  1     278   d   992   510   482  0.0978        0   482  0.0000        0    0  442   40      0.0000  
 0.069396  1     279   d   991   509   482  0.0969        0   482  0.0000        0    0  442   40      0.0000  
 0.069424  1     280   b   992   509   483  0.0978        0   483  0.0000        0    0  442   41      0.0000  
 0.069762  1     281   d   991   508   483  0.0979        0   483  0.0000        0    0  442   41      0.0000  
 0.069852  1     282   b   992   509   483  0.0978        0   483  0.0000        0    0  442   41      0.0000  
 0.069867  1     283   b   993   509   484  0.0977        0   484  0.0000        0    0  443   41      0.0000  
 0.069944  1     284   b   994   510   484  0.0976        0   484  0.0000        0    0  443   41      0.0000  
 0.070000  1     285   b   995   511   484  0.0975        0   484  0.0000        0    0  443   41      0.0000  
 0.070882  1     286   b   996   512   484  0.0974        0   484  0.0000        0    0  443   41      0.0000  
 0.070898  1     287   b   997   513   484  0.0973        0   484  0.0000        0    0  443   41      0.0000  
 0.070947  1     288   b   998   513   485  0.0982        0   485  0.0000        0    0  443   42      0.0000  
 0.071024  1     289   b   999   513   486  0.0981        0   486  0.0000        0    0  444   42      0.0000  
 0.071330  1     290   b  1000   514   486  0.0980        0   486  0.0000        0    0  444   42      0.0000  
 0.071421  1     291   d   999   514   485  0.0981        0   485  0.0000        0    0  443   42      0.0000  
 0.071942  1     292   d   998   513   485  0.0972        0   485  0.0000        0    0  443   42      0.0000  
 0.072084  1     293   b   999   514   485  0.0971        0   485  0.0000        0    0  443   42      0.0000  
 0.072094  1     294   d   998   514   484  0.0972        0   484  0.0000        0    0  442   42      0.0000  
 0.072212  1     295   b   999   515   484  0.0971        0   484  0.0000        0    0  442   42      0.0000  
 0.072516  1     296   d   998   515   483  0.0972        0   483  0.0000        0    0  441   42      0.0000  
 0.072661  1     297   b   999   515   484  0.0971        0   484  0.0000        0    0  442   42      0.0000  
 0.072760  1     298   b  1000   515   485  0.0970        0   485  0.0000        0    0  443   42      0.0000  
 0.072919  1     299   d   999   514   485  0.0971        0   485  0.0000        0    0  443   42      0.0000  
 0.072949  1     300   d   998   513   485  0.0972        0   485  0.0000        0    0  443   42      0.0000  
 0.073033  1     301   b   999   513   486  0.0971        0   486  0.0000        0    0  444   42      0.0000  
 0.073217  1     302   d   998   513   485  0.0972        0   485  0.0000        0    0  443   42      0.0000  
 0.073623  1     303   b   999   513   486  0.0981        0   486  0.0000        0    0  443   43      0.0000  
 0.074054  1     304   d   998   512   486  0.0982        0   486  0.0000        0    0  443   43      0.0000  
 0.074206  1     305   b   999   513   486  0.0991        0   486  0.0000        0    0  443   43      0.0000  
 0.074582  1     306   b  1000   514   486  0.1000        0   486  0.0000        0    0  443   43      0.0000  
 0.074855  1     307   d   999   513   486  0.1001        0   486  0.0000        0    0  443   43      0.0000  
 0.075828  1     308   b  1000   514   486  0.1000        0   486  0.0000        0    0  443   43      0.0000  
 0.075985  1     309   d   999   514   485  0.1001        0   485  0.0000        0    0  442   43      0.0000  
 0.076063  1     310   d   998   514   484  0.1002        0   484  0.0000        0    0  441   43      0.0000  
 0.076305  1     311   d   997   513   484  0.1003        0   484  0.0000        0    0  441   43      0.0000  
 0.076476  1     312   d   996   513   483  0.0994        0   483  0.0000        0    0  441   42      0.0000  
 0.077367  1     313   d   995   512   483  0.0995        0   483  0.0000        0    0  441   42      0.0000  
 0.077750  1     314   d   994   512   482  0.0996        0   482  0.0000        0    0  440   42      0.0000  
 0.078454  1     315   d   993   511   482  0.0987        0   482  0.0000        0    0  440   42      0.0000  
 0.078602  1     316   d   992   510   482  0.0988        0   482  0.0000        0    0  440   42      0.0000  
 0.078861  1     317   b   993   510   483  0.0997        0   483  0.0000        0    0  440   43      0.0000  
 0.079246  1     318   d   992   509   483  0.0998        0   483  0.0000        0    0  440   43      0.0000  
 0.079652  1     319   d   991   509   482  0.0999        0   482  0.0000        0    0  439   43      0.0000  
 0.079797  1     320   d   990   509   481  0.1000        0   481  0.0000        0    0  438   43      0.0000  
 0.079986  1     321   b   991   510   481  0.0999        0   481  0.0000        0    0  438   43      0.0000  
 0.080059  1     322   d   990   510   480  0.1000        0   480  0.0000        0    0  437   43      0.0000  
 0.080350  1     323   d   989   510   479  0.1001        0   479  0.0000        0    0  436   43      0.0000  
 0.080659  1     324   b   990   511   479  0.1000        0   479  0.0000        0    0  436   43      0.0000  
 0.080733  1     325   b   991   512   479  0.0999        0   479  0.0000        0    0  436   43      0.0000  
 0.080746  1     326   d   990   511   479  0.1000        0   479  0.0000        0    0  436   43      0.0000  
 0.081140  1     327   b   991   512   479  0.1009        0   479  0.0000        0    0  436   43      0.0000  
 0.081174  1     328   d   990   512   478  0.1010        0   478  0.0000        0    0  435   43      0.0000  
 0.081523  1     329   d   989   511   478  0.1011        0   478  0.0000        0    0  435   43      0.0000  
 0.081569  1     330   b   990   511   479  0.1010        0   479  0.0000        0    0  436   43      0.0000  
 0.081738  1     331   d   989   510   479  0.1011        0   479  0.0000        0    0  436   43      0.0000  
 0.081866  1     332   b   990   510   480  0.1020        0   480  0.0000        0    0  436   44      0.0000  
 0.082174  1     333   d   989   509   480  0.1011        0   480  0.0000        0    0  436   44      0.0000  
 0.082194  1     334   d   988   508   480  0.1012        0   480  0.0000        0    0  436   44      0.0000  
 0.082560  1     335   d   987   508   479  0.1013        0   479  0.0000        0    0  435   44      0.0000  
 0.082571  1     336   d   986   507   479  0.1004        0   479  0.0000        0    0  435   44      0.0000  
 0.082572  1     337   d   985   506   479  0.0995        0   479  0.0000        0    0  435   44      0.0000  
 0.082752  1     338   b   986   506   480  0.0994        0   480  0.0000        0    0  436   44      0.0000  
 0.082910  1     339   b   987   506   481  0.0993        0   481  0.0000        0    0  437   44      0.0000  
 0.083256  1     340   d   986   506   480  0.0994        0   480  0.0000        0    0  436   44      0.0000  
 0.083333  1     341   d   985   505   480  0.0995        0   480  0.0000        0    0  436   44      0.0000  
 0.083535  1     342   d   984   505   479  0.0986        0   479  0.0000        0    0  436   43      0.0000  
 0.083896  1     343   d   983   505   478  0.0987        0   478  0.0000        0    0  435   43      0.0000  
 0.084504  1     344   b   984   505   479  0.0986        0   479  0.0000        0    0  436   43      0.0000  
 0.084527  1     345   b   985   506   479  0.0985        0   479  0.0000        0    0  436   43      0.0000  
 0.084679  1     346   b   986   506   480  0.0984        0   480  0.0000        0    0  437   43      0.0000  
 0.084737  1     347   b   987   506   481  0.0983        0   481  0.0000        0    0  438   43      0.0000  
 0.084779  1     348   d   986   505   481  0.0974        0   481  0.0000        0    0  438   43      0.0000  
 0.084807  1     349   b   987   506   481  0.0973        0   481  0.0000        0    0  438   43      0.0000  
 0.084834  1     350   b   988   506   482  0.0972        0   482  0.0000        0    0  439   43      0.0000  
 0.084842  1     351   b   989   507   482  0.0971        0   482  0.0000        0    0  439   43      0.0000  
 0.085132  1     352   d   988   506   482  0.0972        0   482  0.0000        0    0  439   43      0.0000  
 0.085205  1     353   b   989   506   483  0.0971        0   483  0.0000        0    0  440   43      0.0000  
 0.085830  1     354   b   990   506   484  0.0970        0   484  0.0000        0    0  441   43      0.0000  
 0.086092  1     355   b   991   507   484  0.0969        0   484  0.0000        0    0  441   43      0.0000  
 0.086543  1     356   d   990   507   483  0.0970        0   483  0.0000        0    0  440   43      0.0000  
 0.087525  1     357   b   991   508   483  0.0969        0   483  0.0000        0    0  440   43      0.0000  
 0.087544  1     358   d   990   507   483  0.0970        0   483  0.0000        0    0  440   43      0.0000  
 0.087601  1     359   b   991   507   484  0.0979        0   484  0.0000        0    0  440   44      0.0000  
 0.087981  1     360   d   990   506   484  0.0980        0   484  0.0000        0    0  440   44      0.0000  
 0.088093  1     361   d   989   505   484  0.0981        0   484  0.0000        0    0  440   44      0.0000  
 0.088591  1     362   b   990   505   485  0.0980        0   485  0.0000        0    0  441   44      0.0000  
 0.088830  1     363   b   991   506   485  0.0979        0   485  0.0000        0    0  441   44      0.0000  
 0.089060  1     364   b   992   507   485  0.0978        0   485  0.0000        0    0  441   44      0.0000  
 0.089144  1     365   d   991   507   484  0.0979        0   484  0.0000        0    0  440   44      0.0000  
 0.090013  1     366   b   992   508   484  0.0978        0   484  0.0000        0    0  440   44      0.0000  
 0.090075  1     367   b   993   508   485  0.0977        0   485  0.0000        0    0  441   44      0.0000  
 0.090443  1     368   d   992   507   485  0.0968        0   485  0.0000        0    0  441   44      0.0000  
 0.090608  1     369   b   993   507   486  0.0977        0   486  0.0000        0    0  441   45      0.0000  
 0.090979  1     370   b   994   507   487  0.0976        0   487  0.0000        0    0  442   45      0.0000  
 0.091129  1     371   b   995   507   488  0.0975        0   488  0.0000        0    0  443   45      0.0000  
 0.091135  1     372   b   996   507   489  0.0974        0   489  0.0000        0    0  444   45      0.0000  
 0.091235  1     373   d   995   507   488  0.0975        0   488  0.0000        0    0  443   45      0.0000  
 0.091270  1     374   b   996   507   489  0.0974        0   489  0.0000        0    0  444   45      0.0000  
 0.091550  1     375   d   995   507   488  0.0975        0   488  0.0000        0    0  443   45      0.0000  
 0.091559  1     376   d   994   506   488  0.0976        0   488  0.0000        0    0  443   45      0.0000  
 0.091963  1     377   b   995   507   488  0.0975        0   488  0.0000        0    0  443   45      0.0000  
 0.092189  1     378   d   994   506   488  0.0976        0   488  0.0000        0    0  443   45      0.0000  
 0.092716  1     379   d   993   506   487  0.0977        0   487  0.0000        0    0  442   45      0.0000  
 0.092723  1     380   b   994   507   487  0.0986        0   487  0.0000        0    0  442   45      0.0000  
 0.093076  1     381   b   995   507   488  0.0985        0   488  0.0000        0    0  443   45      0.0000  
 0.093242  1     382   d   994   506   488  0.0986        0   488  0.0000        0    0  443   45      0.0000  
 0.093271  1     383   b   995   507   488  0.0985        0   488  0.0000        0    0  443   45      0.0000  
 0.093446  1     384   d   994   507   487  0.0986        0   487  0.0000        0    0  442   45      0.0000  
 0.093475  1     385   d   993   507   486  0.0987        0   486  0.0000        0    0  441   45      0.0000  
 0.094137  1     386   d   992   507   485  0.0988        0   485  0.0000        0    0  440   45      0.0000  
 0.094831  1     387   d   991   507   484  0.0979        0   484  0.0000        0    0  440   44      0.0000  
 0.094894  1     388   b   992   508   484  0.0978        0   484  0.0000        0    0  440   44      0.0000  
 0.095180  1     389   b   993   509   484  0.0987        0   484  0.0000        0    0  440   44      0.0000  
 0.095526  1     390   b   994   510   484  0.0986        0   484  0.0000        0    0  440   44      0.0000  
 0.095633  1     391   b   995   510   485  0.0985        0   485  0.0000        0    0  441   44      0.0000  
 0.096094  1     392   b   996   511   485  0.0984        0   485  0.0000        0    0  441   44      0.0000  
 0.096263  1     393   b   997   511   486  0.0983        0   486  0.0000        0    0  442   44      0.0000  
 0.096399  1     394   d   996   511   485  0.0984        0   485  0.0000        0    0  441   44      0.0000  
 0.096417  1     395   b   997   512   485  0.0983        0   485  0.0000        0    0  441   44      0.0000  
 0.096700  1     396   d   996   511   485  0.0984        0   485  0.0000        0    0  441   44      0.0000  
 0.097235  1     397   b   997   512   485  0.0993        0   485  0.0000        0    0  441   44      0.0000  
 0.098114  1     398   d   996   512   484  0.0994        0   484  0.0000        0    0  440   44      0.0000  
 0.098742  1     399   b   997   512   485  0.0993        0   485  0.0000        0    0  441   44      0.0000  
 0.099237  1     400   b   998   512   486  0.0992        0   486  0.0000        0    0  442   44      0.0000  
 0.099454  1     401   d   997   511   486  0.0993        0   486  0.0000        0    0  442   44      0.0000  
 0.099884  1     402   b   998   512   486  0.0992        0   486  0.0000        0    0  442   44      0.0000  
 0.100001  1     403   b   999   512   487  0.0991        0   487  0.0000        0    0  443   44      0.0000  
 0.100297  1     404   d   998   511   487  0.0992        0   487  0.0000        0    0  443   44      0.0000  
 0.100549  1     405   b   999   512   487  0.0991        0   487  0.0000        0    0  443   44      0.0000  
 0.100877  1     406   d   998   511   487  0.0992        0   487  0.0000        0    0  443   44      0.0000  
 0.101035  1     407   b   999   512   487  0.0991        0   487  0.0000        0    0  443   44      0.0000  
 0.101176  1     408   b  1000   513   487  0.0990        0   487  0.0000        0    0  443   44      0.0000  
 0.101271  1     409   d   999   513   486  0.0991        0   486  0.0000        0    0  442   44      0.0000  
 0.101286  1     410   d   998   513   485  0.0982        0   485  0.0000        0    0  442   43      0.0000  
 0.101905  1     411   d   997   512   485  0.0983        0   485  0.0000        0    0  442   43      0.0000  
 0.102010  1     412   b   998   513   485  0.0992        0   485  0.0000        0    0  442   43      0.0000  
 0.102015  1     413   b   999   513   486  0.0991        0   486  0.0000        0    0  443   43      0.0000  
 0.102147  1     414   d   998   513   485  0.0992        0   485  0.0000        0    0  442   43      0.0000  
 0.102177  1     415   d   997   513   484  0.0993        0   484  0.0000        0    0  441   43      0.0000  
 0.102349  1     416   d   996   512   484  0.0994        0   484  0.0000        0    0  441   43      0.0000  
 0.102836  1     417   b   997   512   485  0.0993        0   485  0.0000        0    0  442   43      0.0000  
 0.102904  1     418   d   996   511   485  0.0994        0   485  0.0000        0    0  442   43      0.0000  
 0.102989  1     419   b   997   511   486  0.0993        0   486  0.0000        0    0  443   43      0.0000  
 0.104667  1     420   d   996   511   485  0.0984        0   485  0.0000        0    0  443   42      0.0000  
 0.105030  1     421   b   997   511   486  0.0983        0   486  0.0000        0    0  444   42      0.0000  
 0.105033  1     422   b   998   511   487  0.0982        0   487  0.0000        0    0  445   42      0.0000  
 0.105542  1     423   d   997   511   486  0.0983        0   486  0.0000        0    0  444   42      0.0000  
 0.105554  1     424   d   996   510   486  0.0984        0   486  0.0000        0    0  444   42      0.0000  
 0.105856  1     425   b   997   510   487  0.0983        0   487  0.0000        0    0  445   42      0.0000  
 0.106365  1     426   b   998   511   487  0.0982        0   487  0.0000        0    0  445   42      0.0000  
 0.106601  1     427   b   999   512   487  0.0981        0   487  0.0000        0    0  445   42      0.0000  
 0.106762  1     428   d   998   512   486  0.0982        0   486  0.0000        0    0  444   42      0.0000  
 0.106857  1     429   d   997   511   486  0.0983        0   486  0.0000        0    0  444   42      0.0000  
 0.107381  1     430   b   998   511   487  0.0982        0   487  0.0000        0    0  445   42      0.0000  
 0.107435  1     431   d   997   510   487  0.0983        0   487  0.0000        0    0  445   42      0.0000  
 0.107641  1     432   d   996   509   487  0.0984        0   487  0.0000        0    0  445   42      0.0000  
 0.107941  1     433   d   995   508   487  0.0975        0   487  0.0000        0    0  445   42      0.0000  
 0.107984  1     434   b   996   509   487  0.0974        0   487  0.0000        0    0  445   42      0.0000  
 0.108273  1     435   d   995   509   486  0.0975        0   486  0.0000        0    0  444   42      0.0000  
 0.108324  1     436   b   996   510   486  0.0974        0   486  0.0000        0    0  444   42      0.0000  
 0.108471  1     437   d   995   509   486  0.0975        0   486  0.0000        0    0  444   42      0.0000  
 0.108701  1     438   b   996   509   487  0.0974        0   487  0.0000        0    0  445   42      0.0000  
 0.108812  1     439   b   997   510   487  0.0973        0   487  0.0000        0    0  445   42      0.0000  
 0.108932  1     440   b   998   511   487  0.0972        0   487  0.0000        0    0  445   42      0.0000  
 0.108934  1     441   d   997   511   486  0.0973        0   486  0.0000        0    0  444   42      0.0000  
 0.109052  1     442   d   996   510   486  0.0964        0   486  0.0000        0    0  444   42      0.0000  
 0.109175  1     443   b   997   510   487  0.0963        0   487  0.0000        0    0  445   42      0.0000  
 0.109249  1     444   b   998   511   487  0.0962        0   487  0.0000        0    0  445   42      0.0000  
 0.109285  1     445   d   997   510   487  0.0963        0   487  0.0000        0    0  445   42      0.0000  
 0.109446  1     446   d   996   510   486  0.0964        0   486  0.0000        0    0  444   42      0.0000  
 0.109638  1     447   b   997   511   486  0.0963        0   486  0.0000        0    0  444   42      0.0000  
 0.109757  1     448   b   998   512   486  0.0962        0   486  0.0000        0    0  444   42      0.0000  
 0.110478  1     449   b   999   513   486  0.0961        0   486  0.0000        0    0  444   42      0.0000  
 0.110785  1     450   d   998   512   486  0.0962        0   486  0.0000        0    0  444   42      0.0000  
 0.110797  1     451   d   997   511   486  0.0963        0   486  0.0000        0    0  444   42      0.0000  
 0.111382  1     452   d   996   510   486  0.0954        0   486  0.0000        0    0  444   42      0.0000  
 0.111422  1     453   d   995   509   486  0.0955        0   486  0.0000        0    0  444   42      0.0000  
 0.111586  1     454   b   996   510   486  0.0954        0   486  0.0000        0    0  444   42      0.0000  
 0.111759  1     455   d   995   509   486  0.0955        0   486  0.0000        0    0  444   42      0.0000  
 0.112018  1     456   b   996   510   486  0.0954        0   486  0.0000        0    0  444   42      0.0000  
 0.112145  1     457   b   997   511   486  0.0953        0   486  0.0000        0    0  444   42      0.0000  
 0.112586  1     458   d   996   511   485  0.0954        0   485  0.0000        0    0  443   42      0.0000  
 0.112587  1     459   b   997   511   486  0.0963        0   486  0.0000        0    0  443   43      0.0000  
 0.112664  1     460   b   998   511   487  0.0962        0   487  0.0000        0    0  444   43      0.0000  
 0.113748  1     461   d   997   510   487  0.0953        0   487  0.0000        0    0  444   43      0.0000  
 0.113870  1     462   d   996   509   487  0.0954        0   487  0.0000        0    0  444   43      0.0000  
 0.113982  1     463   b   997   509   488  0.0953        0   488  0.0000        0    0  445   43      0.0000  
 0.114459  1     464   d   996   508   488  0.0954        0   488  0.0000        0    0  445   43      0.0000  
 0.114883  1     465   b   997   508   489  0.0953        0   489  0.0000        0    0  446   43      0.0000  
 0.115130  1     466   d   996   507   489  0.0954        0   489  0.0000        0    0  446   43      0.0000  
 0.115401  1     467   b   997   507   490  0.0953        0   490  0.0000        0    0  447   43      0.0000  
 0.115419  1     468   b   998   508   490  0.0952        0   490  0.0000        0    0  447   43      0.0000  
 0.115619  1     469   b   999   508   491  0.0951        0   491  0.0000        0    0  448   43      0.0000  
 0.116311  1     470   b  1000   508   492  0.0960        0   492  0.0000        0    0  448   44      0.0000  
 0.116482  1     471   d   999   507   492  0.0961        0   492  0.0000        0    0  448   44      0.0000  
 0.116504  1     472   d   998   506   492  0.0952        0   492  0.0000        0    0  448   44      0.0000  
 0.116544  1     473   d   997   505   492  0.0943        0   492  0.0000        0    0  448   44      0.0000  
 0.116570  1     474   d   996   504   492  0.0944        0   492  0.0000        0    0  448   44      0.0000  
 0.117015  1     475   d   995   504   491  0.0935        0   491  0.0000        0    0  448   43      0.0000  
 0.117458  1     476   d   994   504   490  0.0936        0   490  0.0000        0    0  447   43      0.0000  
 0.117515  1     477   b   995   505   490  0.0935        0   490  0.0000        0    0  447   43      0.0000  
 0.117568  1     478   d   994   505   489  0.0936        0   489  0.0000        0    0  446   43      0.0000  
 0.117693  1     479   d   993   504   489  0.0937        0   489  0.0000        0    0  446   43      0.0000  
 0.117725  1     480   b   994   504   490  0.0936        0   490  0.0000        0    0  447   43      0.0000  
 0.117772  1     481   d   993   504   489  0.0926        0   489  0.0000        0    0  447   42      0.0000  
 0.117988  1     482   d   992   503   489  0.0927        0   489  0.0000        0    0  447   42      0.0000  
 0.118425  1     483   d   991   503   488  0.0928        0   488  0.0000        0    0  446   42      0.0000  
 0.118537  1     484   b   992   503   489  0.0927        0   489  0.0000        0    0  447   42      0.0000  
 0.118762  1     485   b   993   504   489  0.0926        0   489  0.0000        0    0  447   42      0.0000  
 0.119166  1     486   b   994   504   490  0.0926        0   490  0.0000        0    0  448   42      0.0000  
 0.119353  1     487   d   993   504   489  0.0926        0   489  0.0000        0    0  447   42      0.0000  
 0.119463  1     488   d   992   504   488  0.0927        0   488  0.0000        0    0  446   42      0.0000  
 0.119843  1     489   d   991   504   487  0.0928        0   487  0.0000        0    0  445   42      0.0000  
 0.119870  1     490   d   990   503   487  0.0929        0   487  0.0000        0    0  445   42      0.0000  
 0.119918  1     491   d   989   503   486  0.0930        0   486  0.0000        0    0  444   42      0.0000  
 0.120463  1     492   d   988   502   486  0.0931        0   486  0.0000        0    0  444   42      0.0000  
 0.120526  1     493   d   987   501   486  0.0922        0   486  0.0000        0    0  444   42      0.0000  
 0.120730  1     494   d   986   501   485  0.0923        0   485  0.0000        0    0  443   42      0.0000  
 0.121372  1     495   b   987   501   486  0.0922        0   486  0.0000        0    0  444   42      0.0000  
 0.121552  1     496   b   988   501   487  0.0921        0   487  0.0000        0    0  445   42      0.0000  
 0.121792  1     497   d   987   500   487  0.0922        0   487  0.0000        0    0  445   42      0.0000  
 0.122217  1     498   d   986   499   487  0.0923        0   487  0.0000        0    0  445   42      0.0000  
 0.122547  1     499   b   987   500   487  0.0932        0   487  0.0000        0    0  445   42      0.0000  
 0.123167  1     500   d   986   500   486  0.0933        0   486  0.0000        0    0  444   42      0.0000  
 0.123486  1     501   b   987   500   487  0.0932        0   487  0.0000        0    0  445   42      0.0000  
 0.123705  1     502   d   986   500   486  0.0933        0   486  0.0000        0    0  444   42      0.0000  
 0.123830  1     503   d   985   500   485  0.0934        0   485  0.0000        0    0  443   42      0.0000  
 0.123899  1     504   b   986   500   486  0.0933        0   486  0.0000        0    0  444   42      0.0000  
 0.123922  1     505   b   987   501   486  0.0942        0   486  0.0000        0    0  444   42      0.0000  
 0.124069  1     506   b   988   502   486  0.0941        0   486  0.0000        0    0  444   42      0.0000  
 0.125124  1     507   d   987   501   486  0.0932        0   486  0.0000        0    0  444   42      0.0000  
 0.125485  1     508   b   988   501   487  0.0931        0   487  0.0000        0    0  445   42      0.0000  
 0.126504  1     509   b   989   502   487  0.0930        0   487  0.0000        0    0  445   42      0.0000  
 0.126567  1     510   b   990   503   487  0.0929        0   487  0.0000        0    0  445   42      0.0000  
 0.126671  1     511   d   989   503   486  0.0930        0   486  0.0000        0    0  444   42      0.0000  
 0.127300  1     512   d   988   503   485  0.0931        0   485  0.0000        0    0  443   42      0.0000  
 0.127362  1     513   b   989   503   486  0.0930        0   486  0.0000        0    0  444   42      0.0000  
 0.127809  1     514   d   988   502   486  0.0931        0   486  0.0000        0    0  444   42      0.0000  
 0.128240  1     515   d   987   502   485  0.0932        0   485  0.0000        0    0  443   42      0.0000  
 0.128895  1     516   b   988   503   485  0.0941        0   485  0.0000        0    0  443   42      0.0000  
 0.129398  1     517   b   989   503   486  0.0940        0   486  0.0000        0    0  444   42      0.0000  
 0.129547  1     518   d   988   502   486  0.0941        0   486  0.0000        0    0  444   42      0.0000  
 0.129663  1     519   d   987   501   486  0.0942        0   486  0.0000        0    0  444   42      0.0000  
 0.130478  1     520   b   988   501   487  0.0941        0   487  0.0000        0    0  445   42      0.0000  
 0.130765  1     521   b   989   501   488  0.0940        0   488  0.0000        0    0  446   42      0.0000  
 0.131151  1     522   d   988   501   487  0.0941        0   487  0.0000        0    0  445   42      0.0000  
 0.131483  1     523   d   987   501   486  0.0932        0   486  0.0000        0    0  445   41      0.0000  
 0.131556  1     524   d   986   500   486  0.0933        0   486  0.0000        0    0  445   41      0.0000  
 0.131752  1     525   d   985   500   485  0.0934        0   485  0.0000        0    0  444   41      0.0000  
 0.131901  1     526   b   986   500   486  0.0933        0   486  0.0000        0    0  445   41      0.0000  
 0.131939  1     527   b   987   500   487  0.0932        0   487  0.0000        0    0  446   41      0.0000  
 0.132141  1     528   b   988   500   488  0.0931        0   488  0.0000        0    0  447   41      0.0000  
 0.133128  1     529   b   989   500   489  0.0930        0   489  0.0000        0    0  448   41      0.0000  
 0.133391  1     530   b   990   501   489  0.0929        0   489  0.0000        0    0  448   41      0.0000  
 0.133421  1     531   d   989   500   489  0.0930        0   489  0.0000        0    0  448   41      0.0000  
 0.133571  1     532   d   988   500   488  0.0931        0   488  0.0000        0    0  447   41      0.0000  
 0.133715  1     533   b   989   501   488  0.0930        0   488  0.0000        0    0  447   41      0.0000  
 0.134471  1     534   b   990   502   488  0.0929        0   488  0.0000        0    0  447   41      0.0000  
 0.134728  1     535   b   991   503   488  0.0928        0   488  0.0000        0    0  447   41      0.0000  
 0.136295  1     536   b   992   503   489  0.0927        0   489  0.0000        0    0  448   41      0.0000  
 0.136308  1     537   b   993   503   490  0.0926        0   490  0.0000        0    0  449   41      0.0000  
 0.136772  1     538   b   994   503   491  0.0926        0   491  0.0000        0    0  450   41      0.0000  
 0.136780  1     539   b   995   504   491  0.0925        0   491  0.0000        0    0  450   41      0.0000  
 0.138619  1     540   d   994   504   490  0.0926        0   490  0.0000        0    0  449   41      0.0000  
 0.138888  1     541   d   993   503   490  0.0926        0   490  0.0000        0    0  449   41      0.0000  
 0.139276  1     542   b   994   503   491  0.0926        0   491  0.0000        0    0  450   41      0.0000  
 0.139309  1     543   b   995   504   491  0.0925        0   491  0.0000        0    0  450   41      0.0000  
 0.139438  1     544   d   994   503   491  0.0926        0   491  0.0000        0    0  450   41      0.0000  
 0.139572  1     545   d   993   502   491  0.0926        0   491  0.0000        0    0  450   41      0.0000  
 0.139998  1     546   d   992   502   490  0.0927        0   490  0.0000        0    0  449   41      0.0000  
 0.140339  1     547   d   991   501   490  0.0928        0   490  0.0000        0    0  449   41      0.0000  
 0.141110  1     548   d   990   500   490  0.0919        0   490  0.0000        0    0  449   41      0.0000  
 0.141191  1     549   b   991   500   491  0.0928        0   491  0.0000        0    0  449   42      0.0000  
 0.141338  1     550   b   992   500   492  0.0927        0   492  0.0000        0    0  450   42      0.0000  
 0.141567  1     551   b   993   501   492  0.0926        0   492  0.0000        0    0  450   42      0.0000  
 0.141785  1     552   d   992   500   492  0.0917        0   492  0.0000        0    0  450   42      0.0000  
 0.141788  1     553   d   991   500   491  0.0918        0   491  0.0000        0    0  449   42      0.0000  
 0.142239  1     554   d   990   500   490  0.0919        0   490  0.0000        0    0  448   42      0.0000  
 0.142386  1     555   d   989   499   490  0.0920        0   490  0.0000        0    0  448   42      0.0000  
 0.142494  1     556   d   988   499   489  0.0921        0   489  0.0000        0    0  447   42      0.0000  
 0.142851  1     557   b   989   499   490  0.0920        0   490  0.0000        0    0  448   42      0.0000  
 0.143222  1     558   d   988   498   490  0.0911        0   490  0.0000        0    0  448   42      0.0000  
 0.143380  1     559   d   987   498   489  0.0912        0   489  0.0000        0    0  447   42      0.0000  
 0.143837  1     560   d   986   497   489  0.0913        0   489  0.0000        0    0  447   42      0.0000  
 0.144100  1     561   d   985   497   488  0.0914        0   488  0.0000        0    0  446   42      0.0000  
 0.144279  1     562   b   986   497   489  0.0923        0   489  0.0000        0    0  446   43      0.0000  
 0.144415  1     563   b   987   498   489  0.0922        0   489  0.0000        0    0  446   43      0.0000  
 0.144575  1     564   d   986   497   489  0.0923        0   489  0.0000        0    0  446   43      0.0000  
 0.145043  1     565   b   987   497   490  0.0922        0   490  0.0000        0    0  447   43      0.0000  
 0.145309  1     566   d   986   496   490  0.0923        0   490  0.0000        0    0  447   43      0.0000  
 0.145343  1     567   d   985   495   490  0.0924        0   490  0.0000        0    0  447   43      0.0000  
 0.145823  1     568   d   984   494   490  0.0925        0   490  0.0000        0    0  447   43      0.0000  
 0.145850  1     569   b   985   494   491  0.0924        0   491  0.0000        0    0  448   43      0.0000  
 0.146053  1     570   b   986   495   491  0.0933        0   491  0.0000        0    0  448   43      0.0000  
 0.146257  1     571   b   987   495   492  0.0932        0   492  0.0000        0    0  449   43      0.0000  
 0.146356  1     572   d   986   495   491  0.0923        0   491  0.0000        0    0  449   42      0.0000  
 0.146917  1     573   b   987   496   491  0.0922        0   491  0.0000        0    0  449   42      0.0000  
 0.147005  1     574   b   988   497   491  0.0921        0   491  0.0000        0    0  449   42      0.0000  
 0.147224  1     575   d   987   496   491  0.0922        0   491  0.0000        0    0  449   42      0.0000  
 0.147370  1     576   b   988   496   492  0.0921        0   492  0.0000        0    0  450   42      0.0000  
 0.147441  1     577   b   989   497   492  0.0920        0   492  0.0000        0    0  450   42      0.0000  
 0.147636  1     578   d   988   496   492  0.0921        0   492  0.0000        0    0  450   42      0.0000  
 0.147794  1     579   b   989   496   493  0.0920        0   493  0.0000        0    0  451   42      0.0000  
 0.148190  1     580   b   990   497   493  0.0919        0   493  0.0000        0    0  451   42      0.0000  
 0.148721  1     581   b   991   498   493  0.0918        0   493  0.0000        0    0  451   42      0.0000  
 0.148938  1     582   b   992   499   493  0.0917        0   493  0.0000        0    0  451   42      0.0000  
 0.149042  1     583   d   991   499   492  0.0908        0   492  0.0000        0    0  451   41      0.0000  
 0.149376  1     584   b   992   499   493  0.0907        0   493  0.0000        0    0  452   41      0.0000  
 0.149651  1     585   d   991   499   492  0.0908        0   492  0.0000        0    0  451   41      0.0000  
 0.149672  1     586   d   990   498   492  0.0909        0   492  0.0000        0    0  451   41      0.0000  
 0.150291  1     587   d   989   497   492  0.0910        0   492  0.0000        0    0  451   41      0.0000  
 0.150333  1     588   b   990   497   493  0.0919        0   493  0.0000        0    0  451   42      0.0000  
 0.150404  1     589   d   989   496   493  0.0920        0   493  0.0000        0    0  451   42      0.0000  
 0.150626  1     590   b   990   497   493  0.0919        0   493  0.0000        0    0  451   42      0.0000  
 0.150886  1     591   b   991   497   494  0.0918        0   494  0.0000        0    0  452   42      0.0000  
 0.150900  1     592   d   990   497   493  0.0919        0   493  0.0000        0    0  451   42      0.0000  
 0.151674  1     593   b   991   497   494  0.0918        0   494  0.0000        0    0  452   42      0.0000  
 0.151740  1     594   b   992   497   495  0.0917        0   495  0.0000        0    0  453   42      0.0000  
 0.152355  1     595   b   993   497   496  0.0916        0   496  0.0000        0    0  454   42      0.0000  
 0.152841  1     596   b   994   497   497  0.0915        0   497  0.0000        0    0  455   42      0.0000  
 0.152898  1     597   d   993   496   497  0.0916        0   497  0.0000        0    0  455   42      0.0000  
 0.153047  1     598   b   994   496   498  0.0915        0   498  0.0000        0    0  456   42      0.0000  
 0.153440  1     599   d   993   496   497  0.0906        0   497  0.0000        0    0  456   41      0.0000  
 0.153445  1     600   b   994   496   498  0.0905        0   498  0.0000        0    0  457   41      0.0000  
 0.153587  1     601   d   993   495   498  0.0906        0   498  0.0000        0    0  457   41      0.0000  
 0.153617  1     602   d   992   495   497  0.0907        0   497  0.0000        0    0  456   41      0.0000  
 0.153637  1     603   b   993   495   498  0.0906        0   498  0.0000        0    0  457   41      0.0000  
 0.153842  1     604   b   994   495   499  0.0905        0   499  0.0000        0    0  458   41      0.0000  
 0.153867  1     605   d   993   494   499  0.0906        0   499  0.0000        0    0  458   41      0.0000  
 0.153889  1     606   d   992   494   498  0.0907        0   498  0.0000        0    0  457   41      0.0000  
 0.153903  1     607   b   993   494   499  0.0916        0   499  0.0000        0    0  457   42      0.0000  
 0.153913  1     608   d   992   493   499  0.0917        0   499  0.0000        0    0  457   42      0.0000  
 0.153930  1     609   b   993   494   499  0.0926        0   499  0.0000        0    0  457   42      0.0000  
 0.154030  1     610   d   992   494   498  0.0927        0   498  0.0000        0    0  456   42      0.0000  
 0.154627  1     611   d   991   493   498  0.0928        0   498  0.0000        0    0  456   42      0.0000  
 0.155485  1     612   b   992   494   498  0.0938        0   498  0.0000        0    0  456   42      0.0000  
 0.155729  1     613   b   993   494   499  0.0947        0   499  0.0000        0    0  456   43      0.0000  
 0.155950  1     614   b   994   495   499  0.0946        0   499  0.0000        0    0  456   43      0.0000  
 0.156512  1     615   d   993   495   498  0.0947        0   498  0.0000        0    0  455   43      0.0000  
 0.157018  1     616   d   992   495   497  0.0948        0   497  0.0000        0    0  454   43      0.0000  
 0.157117  1     617   b   993   495   498  0.0947        0   498  0.0000        0    0  455   43      0.0000  
 0.157488  1     618   d   992   495   497  0.0948        0   497  0.0000        0    0  454   43      0.0000  
 0.157912  1     619   b   993   496   497  0.0947        0   497  0.0000        0    0  454   43      0.0000  
 0.157932  1     620   b   994   497   497  0.0946        0   497  0.0000        0    0  454   43      0.0000  
 0.157983  1     621   d   993   497   496  0.0947        0   496  0.0000        0    0  453   43      0.0000  
 0.159299  1     622   d   992   496   496  0.0948        0   496  0.0000        0    0  453   43      0.0000  
 0.159387  1     623   d   991   496   495  0.0949        0   495  0.0000        0    0  452   43      0.0000  
 0.159654  1     624   b   992   496   496  0.0958        0   496  0.0000        0    0  452   44      0.0000  
 0.160125  1     625   d   991   496   495  0.0959        0   495  0.0000        0    0  451   44      0.0000  
 0.160649  1     626   d   990   496   494  0.0960        0   494  0.0000        0    0  450   44      0.0000  
 0.161008  1     627   b   991   497   494  0.0969        0   494  0.0000        0    0  450   44      0.0000  
 0.161081  1     628   b   992   498   494  0.0968        0   494  0.0000        0    0  450   44      0.0000  
 0.161677  1     629   d   991   498   493  0.0969        0   493  0.0000        0    0  449   44      0.0000  
 0.162608  1     630   d   990   497   493  0.0970        0   493  0.0000        0    0  449   44      0.0000  
 0.162626  1     631   d   989   497   492  0.0971        0   492  0.0000        0    0  448   44      0.0000  
 0.163132  1     632   d   988   496   492  0.0972        0   492  0.0000        0    0  448   44      0.0000  
 0.163780  1     633   d   987   495   492  0.0973        0   492  0.0000        0    0  448   44      0.0000  
 0.164145  1     634   d   986   494   492  0.0974        0   492  0.0000        0    0  448   44      0.0000  
 0.164166  1     635   d   985   493   492  0.0975        0   492  0.0000        0    0  448   44      0.0000  
 0.164565  1     636   d   984   493   491  0.0965        0   491  0.0000        0    0  448   43      0.0000  
 0.164579  1     637   d   983   492   491  0.0956        0   491  0.0000        0    0  448   43      0.0000  
 0.164842  1     638   d   982   491   491  0.0957        0   491  0.0000        0    0  448   43      0.0000  
 0.165359  1     639   b   983   492   491  0.0956        0   491  0.0000        0    0  448   43      0.0000  
 0.166288  1     640   b   984   492   492  0.0955        0   492  0.0000        0    0  449   43      0.0000  
 0.166360  1     641   d   983   492   491  0.0956        0   491  0.0000        0    0  448   43      0.0000  
 0.166487  1     642   b   984   493   491  0.0955        0   491  0.0000        0    0  448   43      0.0000  
 0.166972  1     643   d   983   493   490  0.0956        0   490  0.0000        0    0  447   43      0.0000  
 0.167106  1     644   b   984   494   490  0.0965        0   490  0.0000        0    0  447   43      0.0000  
 0.167131  1     645   b   985   494   491  0.0964        0   491  0.0000        0    0  448   43      0.0000  
 0.167182  1     646   d   984   494   490  0.0965        0   490  0.0000        0    0  447   43      0.0000  
 0.167287  1     647   b   985   495   490  0.0964        0   490  0.0000        0    0  447   43      0.0000  
 0.167479  1     648   d   984   494   490  0.0965        0   490  0.0000        0    0  447   43      0.0000  
 0.167688  1     649   b   985   494   491  0.0964        0   491  0.0000        0    0  448   43      0.0000  
 0.168157  1     650   d   984   493   491  0.0965        0   491  0.0000        0    0  448   43      0.0000  
 0.168164  1     651   d   983   493   490  0.0966        0   490  0.0000        0    0  447   43      0.0000  
 0.168279  1     652   b   984   494   490  0.0965        0   490  0.0000        0    0  447   43      0.0000  
 0.168775  1     653   b   985   494   491  0.0964        0   491  0.0000        0    0  448   43      0.0000  
 0.169376  1     654   d   984   494   490  0.0965        0   490  0.0000        0    0  447   43      0.0000  
 0.169550  1     655   d   983   494   489  0.0966        0   489  0.0000        0    0  446   43      0.0000  
 0.169724  1     656   b   984   494   490  0.0965        0   490  0.0000        0    0  447   43      0.0000  
 0.169732  1     657   d   983   494   489  0.0966        0   489  0.0000        0    0  446   43      0.0000  
 0.169879  1     658   d   982   494   488  0.0957        0   488  0.0000        0    0  446   42      0.0000  
 0.169896  1     659   b   983   495   488  0.0956        0   488  0.0000        0    0  446   42      0.0000  
 0.170549  1     660   d   982   495   487  0.0947        0   487  0.0000        0    0  446   41      0.0000  
 0.170909  1     661   d   981   495   486  0.0948        0   486  0.0000        0    0  445   41      0.0000  
 0.171023  1     662   d   980   495   485  0.0949        0   485  0.0000        0    0  444   41      0.0000  
 0.171498  1     663   d   979   494   485  0.0950        0   485  0.0000        0    0  444   41      0.0000  
 0.171641  1     664   d   978   493   485  0.0941        0   485  0.0000        0    0  444   41      0.0000  
 0.171714  1     665   b   979   494   485  0.0950        0   485  0.0000        0    0  444   41      0.0000  
 0.171843  1     666   d   978   494   484  0.0951        0   484  0.0000        0    0  443   41      0.0000  
 0.171977  1     667   d   977   494   483  0.0952        0   483  0.0000        0    0  442   41      0.0000  
 0.172638  1     668   d   976   493   483  0.0953        0   483  0.0000        0    0  442   41      0.0000  
 0.172838  1     669   d   975   492   483  0.0954        0   483  0.0000        0    0  442   41      0.0000  
 0.172865  1     670   b   976   492   484  0.0953        0   484  0.0000        0    0  443   41      0.0000  
 0.173017  1     671   d   975   492   483  0.0954        0   483  0.0000        0    0  442   41      0.0000  
 0.173125  1     672   b   976   492   484  0.0953        0   484  0.0000        0    0  443   41      0.0000  
 0.173215  1     673   b   977   492   485  0.0952        0   485  0.0000        0    0  444   41      0.0000  
 0.173448  1     674   b   978   493   485  0.0951        0   485  0.0000        0    0  444   41      0.0000  
 0.173974  1     675   b   979   493   486  0.0960        0   486  0.0000        0    0  444   42      0.0000  
 0.173988  1     676   d   978   492   486  0.0951        0   486  0.0000        0    0  444   42      0.0000  
 0.174236  1     677   b   979   493   486  0.0950        0   486  0.0000        0    0  444   42      0.0000  
 0.174710  1     678   d   978   493   485  0.0951        0   485  0.0000        0    0  443   42      0.0000  
 0.174901  1     679   b   979   494   485  0.0950        0   485  0.0000        0    0  443   42      0.0000  
 0.175263  1     680   d   978   493   485  0.0951        0   485  0.0000        0    0  443   42      0.0000  
 0.175429  1     681   d   977   493   484  0.0952        0   484  0.0000        0    0  442   42      0.0000  
 0.175581  1     682   d   976   493   483  0.0953        0   483  0.0000        0    0  441   42      0.0000  
 0.175661  1     683   b   977   494   483  0.0952        0   483  0.0000        0    0  441   42      0.0000  
 0.175905  1     684   b   978   495   483  0.0961        0   483  0.0000        0    0  441   42      0.0000  
 0.175958  1     685   d   977   495   482  0.0962        0   482  0.0000        0    0  440   42      0.0000  
 0.176100  1     686   b   978   496   482  0.0961        0   482  0.0000        0    0  440   42      0.0000  
 0.176356  1     687   d   977   496   481  0.0962        0   481  0.0000        0    0  439   42      0.0000  
 0.176438  1     688   d   976   496   480  0.0963        0   480  0.0000        0    0  438   42      0.0000  
 0.176513  1     689   b   977   497   480  0.0962        0   480  0.0000        0    0  438   42      0.0000  
 0.176578  1     690   d   976   497   479  0.0963        0   479  0.0000        0    0  437   42      0.0000  
 0.176616  1     691   d   975   497   478  0.0964        0   478  0.0000        0    0  436   42      0.0000  
 0.176705  1     692   d   974   497   477  0.0955        0   477  0.0000        0    0  436   41      0.0000  
 0.177774  1     693   b   975   498   477  0.0964        0   477  0.0000        0    0  436   41      0.0000  
 0.178084  1     694   d   974   498   476  0.0965        0   476  0.0000        0    0  435   41      0.0000  
 0.178171  1     695   b   975   498   477  0.0964        0   477  0.0000        0    0  436   41      0.0000  
 0.178550  1     696   b   976   498   478  0.0963        0   478  0.0000        0    0  437   41      0.0000  
 0.178571  1     697   b   977   498   479  0.0962        0   479  0.0000        0    0  438   41      0.0000  
 0.178627  1     698   d   976   497   479  0.0953        0   479  0.0000        0    0  438   41      0.0000  
 0.178984  1     699   d   975   496   479  0.0944        0   479  0.0000        0    0  438   41      0.0000  
 0.179043  1     700   d   974   495   479  0.0945        0   479  0.0000        0    0  438   41      0.0000  
 0.179624  1     701   d   973   495   478  0.0946        0   478  0.0000        0    0  437   41      0.0000  
 0.180029  1     702   b   974   495   479  0.0945        0   479  0.0000        0    0  438   41      0.0000  
 0.180575  1     703   d   973   495   478  0.0946        0   478  0.0000        0    0  437   41      0.0000  
 0.180939  1     704   d   972   495   477  0.0947        0   477  0.0000        0    0  436   41      0.0000  
 0.181141  1     705   b   973   496   477  0.0946        0   477  0.0000        0    0  436   41      0.0000  
 0.181230  1     706   b   974   497   477  0.0945        0   477  0.0000        0    0  436   41      0.0000  
 0.181362  1     707   d   973   496   477  0.0946        0   477  0.0000        0    0  436   41      0.0000  
 0.181769  1     708   d   972   496   476  0.0947        0   476  0.0000        0    0  435   41      0.0000  
 0.181951  1     709   b   973   496   477  0.0946        0   477  0.0000        0    0  436   41      0.0000  
 0.182442  1     710   b   974   497   477  0.0945        0   477  0.0000        0    0  436   41      0.0000  
 0.182568  1     711   d   973   496   477  0.0935        0   477  0.0000        0    0  436   41      0.0000  
 0.182829  1     712   d   972   495   477  0.0936        0   477  0.0000        0    0  436   41      0.0000  
 0.183132  1     713   d   971   495   476  0.0937        0   476  0.0000        0    0  435   41      0.0000  
 0.183184  1     714   b   972   495   477  0.0936        0   477  0.0000        0    0  436   41      0.0000  
 0.183633  1     715   d   971   494   477  0.0937        0   477  0.0000        0    0  436   41      0.0000  
 0.183869  1     716   d   970   493   477  0.0938        0   477  0.0000        0    0  436   41      0.0000  
 0.184257  1     717   d   969   492   477  0.0939        0   477  0.0000        0    0  436   41      0.0000  
 0.184386  1     718   b   970   492   478  0.0938        0   478  0.0000        0    0  437   41      0.0000  
 0.184540  1     719   b   971   492   479  0.0937        0   479  0.0000        0    0  438   41      0.0000  
 0.184699  1     720   d   970   492   478  0.0938        0   478  0.0000        0    0  437   41      0.0000  
 0.185300  1     721   b   971   493   478  0.0937        0   478  0.0000        0    0  437   41      0.0000  
 0.185487  1     722   d   970   493   477  0.0938        0   477  0.0000        0    0  436   41      0.0000  
 0.185763  1     723   d   969   493   476  0.0939        0   476  0.0000        0    0  435   41      0.0000  
 0.185949  1     724   b   970   493   477  0.0938        0   477  0.0000        0    0  436   41      0.0000  
 0.186518  1     725   d   969   492   477  0.0939        0   477  0.0000        0    0  436   41      0.0000  
 0.186528  1     726   b   970   493   477  0.0948        0   477  0.0000        0    0  436   41      0.0000  
 0.187172  1     727   d   969   492   477  0.0949        0   477  0.0000        0    0  436   41      0.0000  
 0.187407  1     728   b   970   493   477  0.0948        0   477  0.0000        0    0  436   41      0.0000  
 0.187449  1     729   d   969   493   476  0.0949        0   476  0.0000        0    0  435   41      0.0000  
 0.187788  1     730   b   970   494   476  0.0948        0   476  0.0000        0    0  435   41      0.0000  
 0.187893  1     731   b   971   494   477  0.0958        0   477  0.0000        0    0  435   42      0.0000  
 0.187943  1     732   b   972   495   477  0.0957        0   477  0.0000        0    0  435   42      0.0000  
 0.188718  1     733   b   973   496   477  0.0956        0   477  0.0000        0    0  435   42      0.0000  
 0.188901  1     734   b   974   496   478  0.0965        0   478  0.0000        0    0  435   43      0.0000  
 0.188977  1     735   b   975   496   479  0.0964        0   479  0.0000        0    0  436   43      0.0000  
 0.189030  1     736   d   974   496   478  0.0965        0   478  0.0000        0    0  435   43      0.0000  
 0.189231  1     737   b   975   497   478  0.0964        0   478  0.0000        0    0  435   43      0.0000  
 0.189260  1     738   b   976   497   479  0.0963        0   479  0.0000        0    0  436   43      0.0000  
 0.189530  1     739   b   977   498   479  0.0972        0   479  0.0000        0    0  436   43      0.0000  
 0.189574  1     740   b   978   498   480  0.0982        0   480  0.0000        0    0  436   44      0.0000  
 0.189789  1     741   b   979   499   480  0.0991        0   480  0.0000        0    0  436   44      0.0000  
 0.189838  1     742   b   980   499   481  0.1000        0   481  0.0000        0    0  436   45      0.0000  
 0.190008  1     743   b   981   500   481  0.1009        0   481  0.0000        0    0  436   45      0.0000  
 0.190067  1     744   d   980   499   481  0.1010        0   481  0.0000        0    0  436   45      0.0000  
 0.190115  1     745   d   979   498   481  0.1001        0   481  0.0000        0    0  436   45      0.0000  
 0.190161  1     746   d   978   498   480  0.1002        0   480  0.0000        0    0  435   45      0.0000  
 0.190286  1     747   d   977   498   479  0.1003        0   479  0.0000        0    0  434   45      0.0000  
 0.190337  1     748   d   976   497   479  0.1004        0   479  0.0000        0    0  434   45      0.0000  
 0.190444  1     749   d   975   497   478  0.1005        0   478  0.0000        0    0  433   45      0.0000  
 0.190621  1     750   b   976   498   478  0.1004        0   478  0.0000        0    0  433   45      0.0000  
 0.191124  1     751   b   977   499   478  0.1003        0   478  0.0000        0    0  433   45      0.0000  
 0.191638  1     752   b   978   500   478  0.1012        0   478  0.0000        0    0  433   45      0.0000  
 0.191713  1     753   d   977   500   477  0.1013        0   477  0.0000        0    0  432   45      0.0000  
 0.191760  1     754   d   976   499   477  0.1004        0   477  0.0000        0    0  432   45      0.0000  
 0.191791  1     755   b   977   499   478  0.1003        0   478  0.0000        0    0  433   45      0.0000  
 0.191832  1     756   d   976   499   477  0.1004        0   477  0.0000        0    0  432   45      0.0000  
 0.191978  1     757   d   975   499   476  0.1005        0   476  0.0000        0    0  431   45      0.0000  
 0.192006  1     758   d   974   498   476  0.1006        0   476  0.0000        0    0  431   45      0.0000  
 0.192190  1     759   b   975   499   476  0.1005        0   476  0.0000        0    0  431   45      0.0000  
 0.192214  1     760   d   974   498   476  0.1006        0   476  0.0000        0    0  431   45      0.0000  
 0.192235  1     761   d   973   498   475  0.1007        0   475  0.0000        0    0  430   45      0.0000  
 0.192549  1     762   d   972   498   474  0.0998        0   474  0.0000        0    0  430   44      0.0000  
 0.192617  1     763   b   973   498   475  0.1007        0   475  0.0000        0    0  430   45      0.0000  
 0.192663  1     764   d   972   498   474  0.1008        0   474  0.0000        0    0  429   45      0.0000  
 0.192875  1     765   d   971   498   473  0.1009        0   473  0.0000        0    0  428   45      0.0000  
 0.193204  1     766   b   972   499   473  0.1008        0   473  0.0000        0    0  428   45      0.0000  
 0.193759  1     767   b   973   500   473  0.1017        0   473  0.0000        0    0  428   45      0.0000  
 0.194207  1     768   b   974   500   474  0.1016        0   474  0.0000        0    0  429   45      0.0000  
 0.194383  1     769   d   973   500   473  0.1017        0   473  0.0000        0    0  428   45      0.0000  
 0.194716  1     770   b   974   500   474  0.1016        0   474  0.0000        0    0  429   45      0.0000  
 0.195066  1     771   b   975   500   475  0.1015        0   475  0.0000        0    0  430   45      0.0000  
 0.195345  1     772   b   976   501   475  0.1014        0   475  0.0000        0    0  430   45      0.0000  
 0.196257  1     773   b   977   502   475  0.1013        0   475  0.0000        0    0  430   45      0.0000  
 0.196300  1     774   b   978   503   475  0.1012        0   475  0.0000        0    0  430   45      0.0000  
 0.196473  1     775   d   977   503   474  0.1013        0   474  0.0000        0    0  429   45      0.0000  
 0.196997  1     776   b   978   503   475  0.1012        0   475  0.0000        0    0  430   45      0.0000  
 0.197559  1     777   d   977   502   475  0.1013        0   475  0.0000        0    0  430   45      0.0000  
 0.197673  1     778   b   978   502   476  0.1012        0   476  0.0000        0    0  431   45      0.0000  
 0.197742  1     779   b   979   502   477  0.1011        0   477  0.0000        0    0  432   45      0.0000  
 0.197790  1     780   b   980   502   478  0.1010        0   478  0.0000        0    0  433   45      0.0000  
 0.197943  1     781   b   981   503   478  0.1009        0   478  0.0000        0    0  433   45      0.0000  
 0.198284  1     782   d   980   502   478  0.1010        0   478  0.0000        0    0  433   45      0.0000  
 0.198683  1     783   d   979   501   478  0.1011        0   478  0.0000        0    0  433   45      0.0000  
 0.198736  1     784   b   980   502   478  0.1010        0   478  0.0000        0    0  433   45      0.0000  
 0.198948  1     785   d   979   501   478  0.1011        0   478  0.0000        0    0  433   45      0.0000  
 0.199821  1     786   d   978   500   478  0.1002        0   478  0.0000        0    0  433   45      0.0000  
 0.200066  1     787   d   977   500   477  0.0993        0   477  0.0000        0    0  433   44      0.0000  
 0.200204  1     788   b   978   500   478  0.1002        0   478  0.0000        0    0  433   45      0.0000  
 0.200508  1     789   d   977   499   478  0.1003        0   478  0.0000        0    0  433   45      0.0000  
 0.200527  1     790   b   978   499   479  0.1002        0   479  0.0000        0    0  434   45      0.0000  
 0.200975  1     791   d   977   498   479  0.1003        0   479  0.0000        0    0  434   45      0.0000  
 0.200980  1     792   d   976   497   479  0.1004        0   479  0.0000        0    0  434   45      0.0000  
 0.201014  1     793   d   975   496   479  0.1005        0   479  0.0000        0    0  434   45      0.0000  
 0.201447  1     794   d   974   496   478  0.1006        0   478  0.0000        0    0  433   45      0.0000  
 0.202073  1     795   d   973   496   477  0.1007        0   477  0.0000        0    0  432   45      0.0000  
 0.203137  1     796   b   974   496   478  0.1006        0   478  0.0000        0    0  433   45      0.0000  
 0.203154  1     797   b   975   497   478  0.1005        0   478  0.0000        0    0  433   45      0.0000  
 0.203453  1     798   d   974   497   477  0.1006        0   477  0.0000        0    0  432   45      0.0000  
 0.203638  1     799   b   975   497   478  0.1015        0   478  0.0000        0    0  432   46      0.0000  
 0.205236  1     800   b   976   497   479  0.1025        0   479  0.0000        0    0  432   47      0.0000  
 0.205267  1     801   b   977   498   479  0.1024        0   479  0.0000        0    0  432   47      0.0000  
 0.205745  1     802   b   978   499   479  0.1022        0   479  0.0000        0    0  432   47      0.0000  
 0.205755  1     803   d   977   498   479  0.1024        0   479  0.0000        0    0  432   47      0.0000  
 0.206882  1     804   b   978   498   480  0.1022        0   480  0.0000        0    0  433   47      0.0000  
 0.206970  1     805   d   977   497   480  0.1024        0   480  0.0000        0    0  433   47      0.0000  
 0.207026  1     806   d   976   497   479  0.1014        0   479  0.0000        0    0  433   46      0.0000  
 0.207060  1     807   b   977   498   479  0.1013        0   479  0.0000        0    0  433   46      0.0000  
 0.207198  1     808   d   976   497   479  0.1014        0   479  0.0000        0    0  433   46      0.0000  
 0.207865  1     809   d   975   497   478  0.1015        0   478  0.0000        0    0  432   46      0.0000  
 0.208119  1     810   b   976   498   478  0.1025        0   478  0.0000        0    0  432   46      0.0000  
 0.208144  1     811   b   977   498   479  0.1034        0   479  0.0000        0    0  432   47      0.0000  
 0.208562  1     812   b   978   499   479  0.1033        0   479  0.0000        0    0  432   47      0.0000  
 0.208777  1     813   d   977   498   479  0.1034        0   479  0.0000        0    0  432   47      0.0000  
 0.208808  1     814   d   976   497   479  0.1025        0   479  0.0000        0    0  432   47      0.0000  
 0.209150  1     815   d   975   497   478  0.1026        0   478  0.0000        0    0  431   47      0.0000  
 0.209426  1     816   d   974   497   477  0.1027        0   477  0.0000        0    0  430   47      0.0000  
 0.209454  1     817   b   975   497   478  0.1026        0   478  0.0000        0    0  431   47      0.0000  
 0.209529  1     818   d   974   496   478  0.1027        0   478  0.0000        0    0  431   47      0.0000  
 0.209785  1     819   d   973   496   477  0.1028        0   477  0.0000        0    0  430   47      0.0000  
 0.209931  1     820   d   972   496   476  0.1029        0   476  0.0000        0    0  429   47      0.0000  
 0.210654  1     821   b   973   496   477  0.1038        0   477  0.0000        0    0  429   48      0.0000  
 0.211228  1     822   d   972   495   477  0.1039        0   477  0.0000        0    0  429   48      0.0000  
 0.211415  1     823   b   973   495   478  0.1038        0   478  0.0000        0    0  430   48      0.0000  
 0.211573  1     824   b   974   496   478  0.1037        0   478  0.0000        0    0  430   48      0.0000  
 0.211677  1     825   b   975   496   479  0.1046        0   479  0.0000        0    0  430   49      0.0000  
 0.211947  1     826   d   974   496   478  0.1047        0   478  0.0000        0    0  429   49      0.0000  
 0.212367  1     827   b   975   496   479  0.1046        0   479  0.0000        0    0  430   49      0.0000  
 0.213103  1     828   b   976   496   480  0.1045        0   480  0.0000        0    0  431   49      0.0000  
 0.213270  1     829   d   975   496   479  0.1036        0   479  0.0000        0    0  431   48      0.0000  
 0.213281  1     830   d   974   496   478  0.1037        0   478  0.0000        0    0  430   48      0.0000  
 0.213731  1     831   b   975   497   478  0.1036        0   478  0.0000        0    0  430   48      0.0000  
 0.214356  1     832   b   976   497   479  0.1035        0   479  0.0000        0    0  431   48      0.0000  
 0.215022  1     833   d   975   496   479  0.1036        0   479  0.0000        0    0  431   48      0.0000  
 0.215123  1     834   d   974   496   478  0.1037        0   478  0.0000        0    0  430   48      0.0000  
 0.215316  1     835   d   973   496   477  0.1038        0   477  0.0000        0    0  429   48      0.0000  
 0.215413  1     836   b   974   497   477  0.1037        0   477  0.0000        0    0  429   48      0.0000  
 0.216353  1     837   d   973   497   476  0.1038        0   476  0.0000        0    0  428   48      0.0000  
 0.216369  1     838   d   972   497   475  0.1039        0   475  0.0000        0    0  427   48      0.0000  
 0.216505  1     839   b   973   498   475  0.1038        0   475  0.0000        0    0  427   48      0.0000  
 0.216664  1     840   d   972   497   475  0.1039        0   475  0.0000        0    0  427   48      0.0000  
 0.216906  1     841   d   971   496   475  0.1040        0   475  0.0000        0    0  427   48      0.0000  
 0.217441  1     842   d   970   496   474  0.1041        0   474  0.0000        0    0  426   48      0.0000  
 0.217467  1     843   d   969   496   473  0.1042        0   473  0.0000        0    0  425   48      0.0000  
 0.218558  1     844   d   968   496   472  0.1033        0   472  0.0000        0    0  425   47      0.0000  
 0.218719  1     845   b   969   496   473  0.1032        0   473  0.0000        0    0  426   47      0.0000  
 0.218962  1     846   d   968   495   473  0.1033        0   473  0.0000        0    0  426   47      0.0000  
 0.219147  1     847   d   967   494   473  0.1024        0   473  0.0000        0    0  426   47      0.0000  
 0.219174  1     848   b   968   495   473  0.1023        0   473  0.0000        0    0  426   47      0.0000  
 0.219695  1     849   d   967   494   473  0.1024        0   473  0.0000        0    0  426   47      0.0000  
 0.220223  1     850   b   968   495   473  0.1023        0   473  0.0000        0    0  426   47      0.0000  
 0.220784  1     851   d   967   494   473  0.1024        0   473  0.0000        0    0  426   47      0.0000  
 0.221501  1     852   d   966   493   473  0.1025        0   473  0.0000        0    0  426   47      0.0000  
 0.222303  1     853   d   965   492   473  0.1016        0   473  0.0000        0    0  426   47      0.0000  
 0.222853  1     854   b   966   492   474  0.1014        0   474  0.0000        0    0  427   47      0.0000  
 0.223105  1     855   d   965   492   473  0.1016        0   473  0.0000        0    0  426   47      0.0000  
 0.224179  1     856   b   966   493   473  0.1014        0   473  0.0000        0    0  426   47      0.0000  
 0.224264  1     857   b   967   493   474  0.1013        0   474  0.0000        0    0  427   47      0.0000  
 0.224307  1     858   d   966   492   474  0.1014        0   474  0.0000        0    0  427   47      0.0000  
 0.224480  1     859   d   965   492   473  0.1016        0   473  0.0000        0    0  426   47      0.0000  
 0.224581  1     860   d   964   492   472  0.1017        0   472  0.0000        0    0  425   47      0.0000  
 0.224834  1     861   b   965   493   472  0.1016        0   472  0.0000        0    0  425   47      0.0000  
 0.224948  1     862   d   964   492   472  0.1017        0   472  0.0000        0    0  425   47      0.0000  
 0.224999  1     863   b   965   493   472  0.1016        0   472  0.0000        0    0  425   47      0.0000  
 0.225299  1     864   d   964   492   472  0.1017        0   472  0.0000        0    0  425   47      0.0000  
 0.225300  1     865   b   965   492   473  0.1016        0   473  0.0000        0    0  426   47      0.0000  
 0.225369  1     866   d   964   491   473  0.1006        0   473  0.0000        0    0  426   47      0.0000  
 0.225693  1     867   d   963   491   472  0.0997        0   472  0.0000        0    0  426   46      0.0000  
 0.225762  1     868   d   962   491   471  0.0988        0   471  0.0000        0    0  426   45      0.0000  
 0.225834  1     869   b   963   491   472  0.0987        0   472  0.0000        0    0  427   45      0.0000  
 0.226054  1     870   d   962   491   471  0.0988        0   471  0.0000        0    0  426   45      0.0000  
 0.226434  1     871   b   963   492   471  0.0987        0   471  0.0000        0    0  426   45      0.0000  
 0.227249  1     872   b   964   493   471  0.0985        0   471  0.0000        0    0  426   45      0.0000  
 0.227459  1     873   d   963   492   471  0.0987        0   471  0.0000        0    0  426   45      0.0000  
 0.227668  1     874   d   962   491   471  0.0988        0   471  0.0000        0    0  426   45      0.0000  
 0.227910  1     875   b   963   492   471  0.0987        0   471  0.0000        0    0  426   45      0.0000  
 0.228023  1     876   d   962   492   470  0.0988        0   470  0.0000        0    0  425   45      0.0000  
 0.228222  1     877   b   963   493   470  0.0987        0   470  0.0000        0    0  425   45      0.0000  
 0.228401  1     878   b   964   494   470  0.0985        0   470  0.0000        0    0  425   45      0.0000  
 0.228653  1     879   d   963   493   470  0.0987        0   470  0.0000        0    0  425   45      0.0000  
 0.229098  1     880   b   964   494   470  0.0985        0   470  0.0000        0    0  425   45      0.0000  
 0.229169  1     881   d   963   493   470  0.0987        0   470  0.0000        0    0  425   45      0.0000  
 0.229394  1     882   b   964   493   471  0.0985        0   471  0.0000        0    0  426   45      0.0000  
 0.229410  1     883   d   963   492   471  0.0987        0   471  0.0000        0    0  426   45      0.0000  
 0.229954  1     884   d   962   491   471  0.0988        0   471  0.0000        0    0  426   45      0.0000  
 0.229971  1     885   d   961   490   471  0.0989        0   471  0.0000        0    0  426   45      0.0000  
 0.230312  1     886   d   960   489   471  0.0990        0   471  0.0000        0    0  426   45      0.0000  
 0.230398  1     887   d   959   488   471  0.0980        0   471  0.0000        0    0  426   45      0.0000  
 0.230436  1     888   d   958   488   470  0.0981        0   470  0.0000        0    0  425   45      0.0000  
 0.230488  1     889   b   959   489   470  0.0980        0   470  0.0000        0    0  425   45      0.0000  
 0.230597  1     890   d   958   489   469  0.0981        0   469  0.0000        0    0  424   45      0.0000  
 0.230706  1     891   d   957   489   468  0.0982        0   468  0.0000        0    0  423   45      0.0000  
 0.230707  1     892   b   958   490   468  0.0981        0   468  0.0000        0    0  423   45      0.0000  
 0.231329  1     893   d   957   489   468  0.0972        0   468  0.0000        0    0  423   45      0.0000  
 0.231384  1     894   b   958   489   469  0.0971        0   469  0.0000        0    0  424   45      0.0000  
 0.231508  1     895   b   959   490   469  0.0970        0   469  0.0000        0    0  424   45      0.0000  
 0.231886  1     896   b   960   490   470  0.0969        0   470  0.0000        0    0  425   45      0.0000  
 0.232038  1     897   d   959   489   470  0.0970        0   470  0.0000        0    0  425   45      0.0000  
 0.232040  1     898   b   960   490   470  0.0969        0   470  0.0000        0    0  425   45      0.0000  
 0.232199  1     899   b   961   490   471  0.0968        0   471  0.0000        0    0  426   45      0.0000  
 0.232514  1     900   d   960   489   471  0.0969        0   471  0.0000        0    0  426   45      0.0000  
 0.232975  1     901   d   959   489   470  0.0970        0   470  0.0000        0    0  425   45      0.0000  
 0.232983  1     902   d   958   489   469  0.0971        0   469  0.0000        0    0  424   45      0.0000  
 0.233328  1     903   b   959   490   469  0.0970        0   469  0.0000        0    0  424   45      0.0000  
 0.233637  1     904   d   958   489   469  0.0960        0   469  0.0000        0    0  424   45      0.0000  
 0.234503  1     905   b   959   489   470  0.0970        0   470  0.0000        0    0  424   46      0.0000  
 0.234541  1     906   b   960   490   470  0.0969        0   470  0.0000        0    0  424   46      0.0000  
 0.234598  1     907   d   959   489   470  0.0959        0   470  0.0000        0    0  424   46      0.0000  
 0.235479  1     908   d   958   489   469  0.0960        0   469  0.0000        0    0  423   46      0.0000  
 0.235677  1     909   b   959   489   470  0.0959        0   470  0.0000        0    0  424   46      0.0000  
 0.236962  1     910   d   958   488   470  0.0960        0   470  0.0000        0    0  424   46      0.0000  
 0.237073  1     911   b   959   489   470  0.0959        0   470  0.0000        0    0  424   46      0.0000  
 0.237433  1     912   b   960   489   471  0.0958        0   471  0.0000        0    0  425   46      0.0000  
 0.237518  1     913   d   959   489   470  0.0959        0   470  0.0000        0    0  424   46      0.0000  
 0.237600  1     914   b   960   490   470  0.0958        0   470  0.0000        0    0  424   46      0.0000  
 0.238341  1     915   b   961   490   471  0.0957        0   471  0.0000        0    0  425   46      0.0000  
 0.238371  1     916   d   960   489   471  0.0958        0   471  0.0000        0    0  425   46      0.0000  
 0.238634  1     917   b   961   489   472  0.0957        0   472  0.0000        0    0  426   46      0.0000  
 0.238674  1     918   d   960   489   471  0.0958        0   471  0.0000        0    0  425   46      0.0000  
 0.238811  1     919   d   959   489   470  0.0959        0   470  0.0000        0    0  424   46      0.0000  
 0.238921  1     920   d   958   488   470  0.0960        0   470  0.0000        0    0  424   46      0.0000  
 0.239051  1     921   d   957   487   470  0.0961        0   470  0.0000        0    0  424   46      0.0000  
 0.239710  1     922   d   956   486   470  0.0962        0   470  0.0000        0    0  424   46      0.0000  
 0.239775  1     923   b   957   487   470  0.0972        0   470  0.0000        0    0  424   46      0.0000  
 0.239989  1     924   b   958   487   471  0.0971        0   471  0.0000        0    0  425   46      0.0000  
 0.240094  1     925   b   959   488   471  0.0970        0   471  0.0000        0    0  425   46      0.0000  
 0.240151  1     926   d   958   487   471  0.0960        0   471  0.0000        0    0  425   46      0.0000  
 0.240442  1     927   d   957   486   471  0.0961        0   471  0.0000        0    0  425   46      0.0000  
 0.240476  1     928   b   958   487   471  0.0971        0   471  0.0000        0    0  425   46      0.0000  
 0.240867  1     929   b   959   488   471  0.0970        0   471  0.0000        0    0  425   46      0.0000  
 0.240967  1     930   b   960   489   471  0.0969        0   471  0.0000        0    0  425   46      0.0000  
 0.241188  1     931   d   959   488   471  0.0959        0   471  0.0000        0    0  425   46      0.0000  
 0.241188  1     932   d   958   488   470  0.0960        0   470  0.0000        0    0  424   46      0.0000  
 0.241291  1     933   b   959   489   470  0.0959        0   470  0.0000        0    0  424   46      0.0000  
 0.242534  1     934   d   958   489   469  0.0960        0   469  0.0000        0    0  423   46      0.0000  
 0.242818  1     935   d   957   488   469  0.0961        0   469  0.0000        0    0  423   46      0.0000  
 0.242972  1     936   b   958   488   470  0.0960        0   470  0.0000        0    0  424   46      0.0000  
 0.242990  1     937   d   957   487   470  0.0961        0   470  0.0000        0    0  424   46      0.0000  
 0.244379  1     938   b   958   488   470  0.0960        0   470  0.0000        0    0  424   46      0.0000  
 0.244412  1     939   b   959   489   470  0.0959        0   470  0.0000        0    0  424   46      0.0000  
 0.244445  1     940   b   960   490   470  0.0958        0   470  0.0000        0    0  424   46      0.0000  
 0.244852  1     941   b   961   490   471  0.0957        0   471  0.0000        0    0  425   46      0.0000  
 0.245530  1     942   d   960   490   470  0.0948        0   470  0.0000        0    0  425   45      0.0000  
 0.245662  1     943   b   961   490   471  0.0947        0   471  0.0000        0    0  426   45      0.0000  
 0.246227  1     944   d   960   490   470  0.0938        0   470  0.0000        0    0  426   44      0.0000  
 0.246298  1     945   d   959   490   469  0.0938        0   469  0.0000        0    0  425   44      0.0000  
 0.246331  1     946   d   958   490   468  0.0939        0   468  0.0000        0    0  424   44      0.0000  
 0.246734  1     947   b   959   491   468  0.0938        0   468  0.0000        0    0  424   44      0.0000  
 0.246763  1     948   d   958   490   468  0.0939        0   468  0.0000        0    0  424   44      0.0000  
 0.246785  1     949   d   957   489   468  0.0940        0   468  0.0000        0    0  424   44      0.0000  
 0.247839  1     950   b   958   490   468  0.0939        0   468  0.0000        0    0  424   44      0.0000  
 0.247997  1     951   d   957   489   468  0.0940        0   468  0.0000        0    0  424   44      0.0000  
 0.248024  1     952   b   958   489   469  0.0939        0   469  0.0000        0    0  425   44      0.0000  
 0.248032  1     953   b   959   490   469  0.0938        0   469  0.0000        0    0  425   44      0.0000  
 0.248240  1     954   d   958   489   469  0.0939        0   469  0.0000        0    0  425   44      0.0000  
 0.248277  1     955   d   957   489   468  0.0940        0   468  0.0000        0    0  424   44      0.0000  
 0.248348  1     956   b   958   490   468  0.0939        0   468  0.0000        0    0  424   44      0.0000  
 0.248351  1     957   b   959   491   468  0.0938        0   468  0.0000        0    0  424   44      0.0000  
 0.248428  1     958   b   960   491   469  0.0938        0   469  0.0000        0    0  425   44      0.0000  
 0.248549  1     959   d   959   490   469  0.0938        0   469  0.0000        0    0  425   44      0.0000  
 0.248683  1     960   d   958   490   468  0.0939        0   468  0.0000        0    0  424   44      0.0000  
 0.249113  1     961   b   959   490   469  0.0938        0   469  0.0000        0    0  425   44      0.0000  
 0.249741  1     962   b   960   490   470  0.0938        0   470  0.0000        0    0  426   44      0.0000  
 0.250252  1     963   b   961   490   471  0.0937        0   471  0.0000        0    0  427   44      0.0000  
 0.250391  1     964   b   962   490   472  0.0946        0   472  0.0000        0    0  427   45      0.0000  
 0.250756  1     965   b   963   491   472  0.0945        0   472  0.0000        0    0  427   45      0.0000  
 0.250777  1     966   d   962   491   471  0.0946        0   471  0.0000        0    0  426   45      0.0000  
 0.250913  1     967   b   963   491   472  0.0945        0   472  0.0000        0    0  427   45      0.0000  
 0.250986  1     968   b   964   492   472  0.0944        0   472  0.0000        0    0  427   45      0.0000  
 0.251023  1     969   b   965   492   473  0.0953        0   473  0.0000        0    0  427   46      0.0000  
 0.251627  1     970   d   964   492   472  0.0954        0   472  0.0000        0    0  426   46      0.0000  
 0.251632  1     971   d   963   491   472  0.0955        0   472  0.0000        0    0  426   46      0.0000  
 0.251784  1     972   b   964   491   473  0.0954        0   473  0.0000        0    0  427   46      0.0000  
 0.252259  1     973   b   965   491   474  0.0953        0   474  0.0000        0    0  428   46      0.0000  
 0.252324  1     974   b   966   491   475  0.0963        0   475  0.0000        0    0  428   47      0.0000  
 0.252404  1     975   d   965   491   474  0.0964        0   474  0.0000        0    0  427   47      0.0000  
 0.252919  1     976   d   964   491   473  0.0954        0   473  0.0000        0    0  427   46      0.0000  
 0.253625  1     977   d   963   491   472  0.0955        0   472  0.0000        0    0  426   46      0.0000  
 0.254063  1     978   b   964   491   473  0.0954        0   473  0.0000        0    0  427   46      0.0000  
 0.254091  1     979   b   965   492   473  0.0953        0   473  0.0000        0    0  427   46      0.0000  
 0.254310  1     980   b   966   492   474  0.0952        0   474  0.0000        0    0  428   46      0.0000  
 0.254536  1     981   b   967   493   474  0.0951        0   474  0.0000        0    0  428   46      0.0000  
 0.254608  1     982   b   968   494   474  0.0950        0   474  0.0000        0    0  428   46      0.0000  
 0.254957  1     983   b   969   494   475  0.0949        0   475  0.0000        0    0  429   46      0.0000  
 0.255174  1     984   b   970   494   476  0.0959        0   476  0.0000        0    0  429   47      0.0000  
 0.256131  1     985   b   971   495   476  0.0958        0   476  0.0000        0    0  429   47      0.0000  
 0.257145  1     986   b   972   496   476  0.0957        0   476  0.0000        0    0  429   47      0.0000  
 0.257225  1     987   b   973   497   476  0.0956        0   476  0.0000        0    0  429   47      0.0000  
 0.257654  1     988   b   974   498   476  0.0955        0   476  0.0000        0    0  429   47      0.0000  
 0.258373  1     989   d   973   497   476  0.0956        0   476  0.0000        0    0  429   47      0.0000  
 0.258515  1     990   d   972   497   475  0.0957        0   475  0.0000        0    0  428   47      0.0000  
 0.258851  1     991   d   971   497   474  0.0958        0   474  0.0000        0    0  427   47      0.0000  
 0.258928  1     992   d   970   497   473  0.0959        0   473  0.0000        0    0  426   47      0.0000  
 0.258979  1     993   d   969   496   473  0.0960        0   473  0.0000        0    0  426   47      0.0000  
 0.259158  1     994   d   968   496   472  0.0961        0   472  0.0000        0    0  425   47      0.0000  
 0.259370  1     995   b   969   497   472  0.0960        0   472  0.0000        0    0  425   47      0.0000  
 0.259436  1     996   d   968   496   472  0.0961        0   472  0.0000        0    0  425   47      0.0000  
 0.259766  1     997   b   969   496   473  0.0960        0   473  0.0000        0    0  426   47      0.0000  
 0.260226  1     998   b   970   496   474  0.0959        0   474  0.0000        0    0  427   47      0.0000  
 0.260957  1     999   b   971   496   475  0.0958        0   475  0.0000        0    0  428   47      0.0000  
 0.260963  1    1000   b   972   497   475  0.0957        0   475  0.0000        0    0  428   47      0.0000  
 0.260966  1    1001   b   973   498   475  0.0956        0   475  0.0000        0    0  428   47      0.0000  
 0.261112  1    1002   b   974   498   476  0.0955        0   476  0.0000        0    0  429   47      0.0000  
 0.261122  1    1003   b   975   498   477  0.0964        0   477  0.0000        0    0  429   48      0.0000  
 0.262102  1    1004   d   974   498   476  0.0955        0   476  0.0000        0    0  429   47      0.0000  
 0.262546  1    1005   d   973   498   475  0.0956        0   475  0.0000        0    0  428   47      0.0000  
 0.264080  1    1006   d   972   498   474  0.0957        0   474  0.0000        0    0  427   47      0.0000  
 0.264087  1    1007   b   973   498   475  0.0956        0   475  0.0000        0    0  428   47      0.0000  
 0.264468  1    1008   d   972   497   475  0.0957        0   475  0.0000        0    0  428   47      0.0000  
 0.264551  1    1009   b   973   497   476  0.0956        0   476  0.0000        0    0  429   47      0.0000  
 0.264941  1    1010   b   974   497   477  0.0955        0   477  0.0000        0    0  430   47      0.0000  
 0.265312  1    1011   d   973   497   476  0.0956        0   476  0.0000        0    0  429   47      0.0000  
 0.265323  1    1012   b   974   498   476  0.0955        0   476  0.0000        0    0  429   47      0.0000  
 0.265328  1    1013   d   973   498   475  0.0956        0   475  0.0000        0    0  428   47      0.0000  
 0.265873  1    1014   b   974   499   475  0.0955        0   475  0.0000        0    0  428   47      0.0000  
 0.267037  1    1015   d   973   498   475  0.0956        0   475  0.0000        0    0  428   47      0.0000  
 0.267488  1    1016   d   972   498   474  0.0957        0   474  0.0000        0    0  427   47      0.0000  
 0.267842  1    1017   d   971   498   473  0.0958        0   473  0.0000        0    0  426   47      0.0000  
 0.268118  1    1018   b   972   499   473  0.0957        0   473  0.0000        0    0  426   47      0.0000  
 0.268670  1    1019   d   971   498   473  0.0958        0   473  0.0000        0    0  426   47      0.0000  
 0.268938  1    1020   d   970   498   472  0.0959        0   472  0.0000        0    0  425   47      0.0000  
 0.268954  1    1021   d   969   498   471  0.0960        0   471  0.0000        0    0  424   47      0.0000  
 0.269208  1    1022   d   968   497   471  0.0961        0   471  0.0000        0    0  424   47      0.0000  
 0.269772  1    1023   d   967   496   471  0.0951        0   471  0.0000        0    0  424   47      0.0000  
 0.269822  1    1024   b   968   497   471  0.0950        0   471  0.0000        0    0  424   47      0.0000  
 0.270069  1    1025   d   967   497   470  0.0941        0   470  0.0000        0    0  424   46      0.0000  
 0.270285  1    1026   d   966   496   470  0.0942        0   470  0.0000        0    0  424   46      0.0000  
 0.270286  1    1027   b   967   497   470  0.0951        0   470  0.0000        0    0  424   46      0.0000  
 0.270373  1    1028   d   966   496   470  0.0942        0   470  0.0000        0    0  424   46      0.0000  
 0.270486  1    1029   b   967   496   471  0.0941        0   471  0.0000        0    0  425   46      0.0000  
 0.270612  1    1030   b   968   497   471  0.0940        0   471  0.0000        0    0  425   46      0.0000  
 0.271274  1    1031   b   969   498   471  0.0939        0   471  0.0000        0    0  425   46      0.0000  
 0.271631  1    1032   d   968   497   471  0.0940        0   471  0.0000        0    0  425   46      0.0000  
 0.271986  1    1033   d   967   497   470  0.0941        0   470  0.0000        0    0  424   46      0.0000  
 0.271992  1    1034   b   968   497   471  0.0940        0   471  0.0000        0    0  425   46      0.0000  
 0.272456  1    1035   b   969   498   471  0.0939        0   471  0.0000        0    0  425   46      0.0000  
 0.272885  1    1036   d   968   498   470  0.0940        0   470  0.0000        0    0  424   46      0.0000  
 0.273005  1    1037   d   967   498   469  0.0941        0   469  0.0000        0    0  423   46      0.0000  
 0.273263  1    1038   b   968   498   470  0.0940        0   470  0.0000        0    0  424   46      0.0000  
 0.273325  1    1039   b   969   498   471  0.0939        0   471  0.0000        0    0  425   46      0.0000  
 0.273370  1    1040   b   970   499   471  0.0938        0   471  0.0000        0    0  425   46      0.0000  
 0.273489  1    1041   b   971   500   471  0.0937        0   471  0.0000        0    0  425   46      0.0000  
 0.273556  1    1042   b   972   501   471  0.0936        0   471  0.0000        0    0  425   46      0.0000  
 0.273752  1    1043   b   973   502   471  0.0935        0   471  0.0000        0    0  425   46      0.0000  
 0.273893  1    1044   b   974   503   471  0.0934        0   471  0.0000        0    0  425   46      0.0000  
 0.274533  1    1045   b   975   503   472  0.0933        0   472  0.0000        0    0  426   46      0.0000  
 0.275476  1    1046   d   974   502   472  0.0934        0   472  0.0000        0    0  426   46      0.0000  
 0.275786  1    1047   b   975   503   472  0.0933        0   472  0.0000        0    0  426   46      0.0000  
 0.276532  1    1048   b   976   504   472  0.0932        0   472  0.0000        0    0  426   46      0.0000  
 0.276598  1    1049   d   975   504   471  0.0933        0   471  0.0000        0    0  425   46      0.0000  
 0.276852  1    1050   d   974   504   470  0.0934        0   470  0.0000        0    0  424   46      0.0000  
 0.277204  1    1051   d   973   504   469  0.0935        0   469  0.0000        0    0  423   46      0.0000  
 0.277364  1    1052   d   972   504   468  0.0926        0   468  0.0000        0    0  423   45      0.0000  
 0.277575  1    1053   b   973   505   468  0.0925        0   468  0.0000        0    0  423   45      0.0000  
 0.278267  1    1054   b   974   505   469  0.0924        0   469  0.0000        0    0  424   45      0.0000  
 0.278335  1    1055   d   973   505   468  0.0925        0   468  0.0000        0    0  423   45      0.0000  
 0.278737  1    1056   d   972   504   468  0.0926        0   468  0.0000        0    0  423   45      0.0000  
 0.279093  1    1057   d   971   503   468  0.0917        0   468  0.0000        0    0  423   45      0.0000  
 0.279276  1    1058   d   970   502   468  0.0918        0   468  0.0000        0    0  423   45      0.0000  
 0.279407  1    1059   b   971   503   468  0.0917        0   468  0.0000        0    0  423   45      0.0000  
 0.279526  1    1060   b   972   504   468  0.0916        0   468  0.0000        0    0  423   45      0.0000  
 0.279659  1    1061   d   971   504   467  0.0917        0   467  0.0000        0    0  422   45      0.0000  
 0.279776  1    1062   d   970   504   466  0.0907        0   466  0.0000        0    0  422   44      0.0000  
 0.279851  1    1063   d   969   503   466  0.0908        0   466  0.0000        0    0  422   44      0.0000  
 0.279946  1    1064   d   968   503   465  0.0909        0   465  0.0000        0    0  421   44      0.0000  
 0.280206  1    1065   b   969   504   465  0.0918        0   465  0.0000        0    0  421   44      0.0000  
 0.280548  1    1066   d   968   503   465  0.0909        0   465  0.0000        0    0  421   44      0.0000  
 0.280633  1    1067   b   969   503   466  0.0908        0   466  0.0000        0    0  422   44      0.0000  
 0.280669  1    1068   b   970   504   466  0.0907        0   466  0.0000        0    0  422   44      0.0000  
 0.281354  1    1069   d   969   503   466  0.0908        0   466  0.0000        0    0  422   44      0.0000  
 0.281439  1    1070   b   970   504   466  0.0907        0   466  0.0000        0    0  422   44      0.0000  
 0.281747  1    1071   d   969   503   466  0.0908        0   466  0.0000        0    0  422   44      0.0000  
 0.281896  1    1072   b   970   503   467  0.0907        0   467  0.0000        0    0  423   44      0.0000  
 0.282792  1    1073   d   969   503   466  0.0908        0   466  0.0000        0    0  422   44      0.0000  
 0.282814  1    1074   d   968   503   465  0.0909        0   465  0.0000        0    0  421   44      0.0000  
 0.282815  1    1075   b   969   504   465  0.0908        0   465  0.0000        0    0  421   44      0.0000  
 0.282918  1    1076   b   970   505   465  0.0907        0   465  0.0000        0    0  421   44      0.0000  
 0.283180  1    1077   d   969   505   464  0.0908        0   464  0.0000        0    0  420   44      0.0000  
 0.283286  1    1078   b   970   506   464  0.0907        0   464  0.0000        0    0  420   44      0.0000  
 0.283361  1    1079   b   971   506   465  0.0906        0   465  0.0000        0    0  421   44      0.0000  
 0.283709  1    1080   b   972   507   465  0.0905        0   465  0.0000        0    0  421   44      0.0000  
 0.284188  1    1081   d   971   506   465  0.0906        0   465  0.0000        0    0  421   44      0.0000  
 0.284593  1    1082   b   972   507   465  0.0905        0   465  0.0000        0    0  421   44      0.0000  
 0.284804  1    1083   b   973   508   465  0.0904        0   465  0.0000        0    0  421   44      0.0000  
 0.284993  1    1084   d   972   507   465  0.0895        0   465  0.0000        0    0  421   44      0.0000  
 0.285287  1    1085   b   973   508   465  0.0894        0   465  0.0000        0    0  421   44      0.0000  
 0.286090  1    1086   b   974   509   465  0.0903        0   465  0.0000        0    0  421   44      0.0000  
 0.286104  1    1087   d   973   509   464  0.0904        0   464  0.0000        0    0  420   44      0.0000  
 0.286131  1    1088   b   974   510   464  0.0903        0   464  0.0000        0    0  420   44      0.0000  
 0.286473  1    1089   d   973   509   464  0.0904        0   464  0.0000        0    0  420   44      0.0000  
 0.287126  1    1090   b   974   510   464  0.0903        0   464  0.0000        0    0  420   44      0.0000  
 0.287502  1    1091   d   973   510   463  0.0904        0   463  0.0000        0    0  419   44      0.0000  
 0.287630  1    1092   b   974   511   463  0.0914        0   463  0.0000        0    0  419   44      0.0000  
 0.287659  1    1093   b   975   512   463  0.0923        0   463  0.0000        0    0  419   44      0.0000  
 0.287674  1    1094   d   974   511   463  0.0924        0   463  0.0000        0    0  419   44      0.0000  
 0.288160  1    1095   b   975   512   463  0.0933        0   463  0.0000        0    0  419   44      0.0000  
 0.288297  1    1096   d   974   512   462  0.0934        0   462  0.0000        0    0  418   44      0.0000  
 0.288694  1    1097   d   973   512   461  0.0935        0   461  0.0000        0    0  417   44      0.0000  
 0.288719  1    1098   b   974   513   461  0.0934        0   461  0.0000        0    0  417   44      0.0000  
 0.288809  1    1099   d   973   513   460  0.0935        0   460  0.0000        0    0  416   44      0.0000  
 0.288815  1    1100   b   974   513   461  0.0934        0   461  0.0000        0    0  417   44      0.0000  
 0.289081  1    1101   d   973   513   460  0.0935        0   460  0.0000        0    0  416   44      0.0000  
 0.289969  1    1102   b   974   514   460  0.0934        0   460  0.0000        0    0  416   44      0.0000  
 0.289971  1    1103   b   975   515   460  0.0933        0   460  0.0000        0    0  416   44      0.0000  
 0.289974  1    1104   b   976   515   461  0.0932        0   461  0.0000        0    0  417   44      0.0000  
 0.290033  1    1105   b   977   516   461  0.0931        0   461  0.0000        0    0  417   44      0.0000  
 0.290045  1    1106   b   978   516   462  0.0941        0   462  0.0000        0    0  417   45      0.0000  
 0.290180  1    1107   b   979   517   462  0.0940        0   462  0.0000        0    0  417   45      0.0000  
 0.290291  1    1108   d   978   516   462  0.0941        0   462  0.0000        0    0  417   45      0.0000  
 0.290407  1    1109   b   979   517   462  0.0940        0   462  0.0000        0    0  417   45      0.0000  
 0.290505  1    1110   b   980   517   463  0.0939        0   463  0.0000        0    0  418   45      0.0000  
 0.290594  1    1111   d   979   517   462  0.0940        0   462  0.0000        0    0  417   45      0.0000  
 0.290625  1    1112   d   978   517   461  0.0930        0   461  0.0000        0    0  417   44      0.0000  
 0.290858  1    1113   b   979   518   461  0.0930        0   461  0.0000        0    0  417   44      0.0000  
 0.290899  1    1114   b   980   519   461  0.0929        0   461  0.0000        0    0  417   44      0.0000  
 0.290968  1    1115   d   979   519   460  0.0930        0   460  0.0000        0    0  416   44      0.0000  
 0.291227  1    1116   d   978   519   459  0.0930        0   459  0.0000        0    0  415   44      0.0000  
 0.291922  1    1117   d   977   518   459  0.0931        0   459  0.0000        0    0  415   44      0.0000  
 0.291945  1    1118   d   976   517   459  0.0922        0   459  0.0000        0    0  415   44      0.0000  
 0.292194  1    1119   b   977   517   460  0.0921        0   460  0.0000        0    0  416   44      0.0000  
 0.292216  1    1120   b   978   517   461  0.0930        0   461  0.0000        0    0  416   45      0.0000  
 0.292311  1    1121   b   979   517   462  0.0930        0   462  0.0000        0    0  417   45      0.0000  
 0.292377  1    1122   b   980   518   462  0.0929        0   462  0.0000        0    0  417   45      0.0000  
 0.292450  1    1123   b   981   518   463  0.0928        0   463  0.0000        0    0  418   45      0.0000  
 0.292545  1    1124   b   982   519   463  0.0927        0   463  0.0000        0    0  418   45      0.0000  
 0.293012  1    1125   b   983   519   464  0.0926        0   464  0.0000        0    0  419   45      0.0000  
 0.293124  1    1126   d   982   519   463  0.0927        0   463  0.0000        0    0  418   45      0.0000  
 0.293332  1    1127   d   981   519   462  0.0928        0   462  0.0000        0    0  417   45      0.0000  
 0.293341  1    1128   d   980   518   462  0.0929        0   462  0.0000        0    0  417   45      0.0000  
 0.293551  1    1129   b   981   518   463  0.0928        0   463  0.0000        0    0  418   45      0.0000  
 0.293581  1    1130   b   982   519   463  0.0927        0   463  0.0000        0    0  418   45      0.0000  
 0.293825  1    1131   d   981   518   463  0.0917        0   463  0.0000        0    0  418   45      0.0000  
 0.293843  1    1132   d   980   517   463  0.0918        0   463  0.0000        0    0  418   45      0.0000  
 0.293887  1    1133   b   981   517   464  0.0917        0   464  0.0000        0    0  419   45      0.0000  
 0.294069  1    1134   b   982   517   465  0.0916        0   465  0.0000        0    0  420   45      0.0000  
 0.294089  1    1135   d   981   516   465  0.0917        0   465  0.0000        0    0  420   45      0.0000  
 0.294251  1    1136   b   982   517   465  0.0916        0   465  0.0000        0    0  420   45      0.0000  
 0.294319  1    1137   d   981   517   464  0.0917        0   464  0.0000        0    0  419   45      0.0000  
 0.294464  1    1138   d   980   517   463  0.0918        0   463  0.0000        0    0  418   45      0.0000  
 0.295003  1    1139   b   981   517   464  0.0917        0   464  0.0000        0    0  419   45      0.0000  
 0.296365  1    1140   b   982   518   464  0.0916        0   464  0.0000        0    0  419   45      0.0000  
 0.296463  1    1141   d   981   518   463  0.0917        0   463  0.0000        0    0  418   45      0.0000  
 0.297071  1    1142   b   982   519   463  0.0927        0   463  0.0000        0    0  418   45      0.0000  
 0.297166  1    1143   d   981   519   462  0.0928        0   462  0.0000        0    0  417   45      0.0000  
 0.298177  1    1144   d   980   518   462  0.0929        0   462  0.0000        0    0  417   45      0.0000  
 0.298335  1    1145   b   981   519   462  0.0928        0   462  0.0000        0    0  417   45      0.0000  
 0.298726  1    1146   d   980   518   462  0.0929        0   462  0.0000        0    0  417   45      0.0000  
 0.299215  1    1147   d   979   517   462  0.0930        0   462  0.0000        0    0  417   45      0.0000  
 0.299270  1    1148   b   980   518   462  0.0929        0   462  0.0000        0    0  417   45      0.0000  
 0.299669  1    1149   d   979   517   462  0.0930        0   462  0.0000        0    0  417   45      0.0000  
 0.300339  1    1150   b   980   517   463  0.0929        0   463  0.0000        0    0  418   45      0.0000  
 0.300574  1    1151   d   979   517   462  0.0930        0   462  0.0000        0    0  417   45      0.0000  
 0.300633  1    1152   d   978   516   462  0.0920        0   462  0.0000        0    0  417   45      0.0000  
 0.301005  1    1153   d   977   516   461  0.0921        0   461  0.0000        0    0  416   45      0.0000  
 0.301862  1    1154   d   976   516   460  0.0922        0   460  0.0000        0    0  415   45      0.0000  
 0.302575  1    1155   d   975   516   459  0.0923        0   459  0.0000        0    0  414   45      0.0000  
 0.302640  1    1156   b   976   517   459  0.0922        0   459  0.0000        0    0  414   45      0.0000  
 0.302835  1    1157   d   975   517   458  0.0923        0   458  0.0000        0    0  413   45      0.0000  
 0.302922  1    1158   b   976   517   459  0.0922        0   459  0.0000        0    0  414   45      0.0000  
 0.303073  1    1159   d   975   516   459  0.0923        0   459  0.0000        0    0  414   45      0.0000  
 0.303282  1    1160   d   974   515   459  0.0924        0   459  0.0000        0    0  414   45      0.0000  
 0.303480  1    1161   b   975   515   460  0.0933        0   460  0.0000        0    0  414   46      0.0000  
 0.303617  1    1162   d   974   514   460  0.0934        0   460  0.0000        0    0  414   46      0.0000  
 0.303803  1    1163   d   973   514   459  0.0935        0   459  0.0000        0    0  413   46      0.0000  
 0.303937  1    1164   b   974   514   460  0.0934        0   460  0.0000        0    0  414   46      0.0000  
 0.304092  1    1165   d   973   513   460  0.0935        0   460  0.0000        0    0  414   46      0.0000  
 0.304222  1    1166   d   972   512   460  0.0936        0   460  0.0000        0    0  414   46      0.0000  
 0.304443  1    1167   b   973   512   461  0.0935        0   461  0.0000        0    0  415   46      0.0000  
 0.304531  1    1168   d   972   511   461  0.0936        0   461  0.0000        0    0  415   46      0.0000  
 0.304995  1    1169   b   973   512   461  0.0935        0   461  0.0000        0    0  415   46      0.0000  
 0.305123  1    1170   b   974   513   461  0.0934        0   461  0.0000        0    0  415   46      0.0000  
 0.305200  1    1171   b   975   514   461  0.0933        0   461  0.0000        0    0  415   46      0.0000  
 0.305513  1    1172   d   974   514   460  0.0934        0   460  0.0000        0    0  414   46      0.0000  
 0.305798  1    1173   b   975   515   460  0.0944        0   460  0.0000        0    0  414   46      0.0000  
 0.306085  1    1174   b   976   516   460  0.0943        0   460  0.0000        0    0  414   46      0.0000  
 0.306351  1    1175   b   977   517   460  0.0942        0   460  0.0000        0    0  414   46      0.0000  
 0.306421  1    1176   b   978   517   461  0.0941        0   461  0.0000        0    0  415   46      0.0000  
 0.306600  1    1177   d   977   517   460  0.0942        0   460  0.0000        0    0  414   46      0.0000  
 0.306784  1    1178   d   976   517   459  0.0943        0   459  0.0000        0    0  413   46      0.0000  
 0.306952  1    1179   b   977   518   459  0.0952        0   459  0.0000        0    0  413   46      0.0000  
 0.307089  1    1180   d   976   517   459  0.0953        0   459  0.0000        0    0  413   46      0.0000  
 0.307200  1    1181   d   975   517   458  0.0944        0   458  0.0000        0    0  413   45      0.0000  
 0.307461  1    1182   b   976   517   459  0.0943        0   459  0.0000        0    0  414   45      0.0000  
 0.307474  1    1183   b   977   517   460  0.0942        0   460  0.0000        0    0  415   45      0.0000  
 0.307929  1    1184   d   976   516   460  0.0943        0   460  0.0000        0    0  415   45      0.0000  
 0.308182  1    1185   d   975   516   459  0.0944        0   459  0.0000        0    0  414   45      0.0000  
 0.308757  1    1186   b   976   517   459  0.0953        0   459  0.0000        0    0  414   45      0.0000  
 0.308757  1    1187   d   975   516   459  0.0944        0   459  0.0000        0    0  414   45      0.0000  
 0.308806  1    1188   d   974   515   459  0.0934        0   459  0.0000        0    0  414   45      0.0000  
 0.309250  1    1189   b   975   515   460  0.0933        0   460  0.0000        0    0  415   45      0.0000  
 0.309507  1    1190   b   976   515   461  0.0932        0   461  0.0000        0    0  416   45      0.0000  
 0.309848  1    1191   b   977   515   462  0.0931        0   462  0.0000        0    0  417   45      0.0000  
 0.310292  1    1192   d   976   514   462  0.0932        0   462  0.0000        0    0  417   45      0.0000  
 0.310620  1    1193   b   977   515   462  0.0942        0   462  0.0000        0    0  417   45      0.0000  
 0.311156  1    1194   d   976   515   461  0.0943        0   461  0.0000        0    0  416   45      0.0000  
 0.311460  1    1195   b   977   516   461  0.0942        0   461  0.0000        0    0  416   45      0.0000  
 0.311496  1    1196   d   976   516   460  0.0932        0   460  0.0000        0    0  416   44      0.0000  
 0.311616  1    1197   b   977   516   461  0.0931        0   461  0.0000        0    0  417   44      0.0000  
 0.312000  1    1198   b   978   516   462  0.0930        0   462  0.0000        0    0  418   44      0.0000  
 0.312079  1    1199   d   977   515   462  0.0931        0   462  0.0000        0    0  418   44      0.0000  
 0.312144  1    1200   d   976   515   461  0.0932        0   461  0.0000        0    0  417   44      0.0000  
 0.312303  1    1201   b   977   516   461  0.0931        0   461  0.0000        0    0  417   44      0.0000  
 0.312329  1    1202   b   978   516   462  0.0930        0   462  0.0000        0    0  418   44      0.0000  
 0.312813  1    1203   d   977   515   462  0.0921        0   462  0.0000        0    0  418   44      0.0000  
 0.313373  1    1204   b   978   516   462  0.0920        0   462  0.0000        0    0  418   44      0.0000  
 0.314383  1    1205   d   977   515   462  0.0921        0   462  0.0000        0    0  418   44      0.0000  
 0.314973  1    1206   d   976   514   462  0.0912        0   462  0.0000        0    0  418   44      0.0000  
 0.315053  1    1207   d   975   514   461  0.0913        0   461  0.0000        0    0  417   44      0.0000  
 0.315306  1    1208   b   976   515   461  0.0912        0   461  0.0000        0    0  417   44      0.0000  
 0.315397  1    1209   b   977   515   462  0.0911        0   462  0.0000        0    0  418   44      0.0000  
 0.315477  1    1210   b   978   516   462  0.0910        0   462  0.0000        0    0  418   44      0.0000  
 0.315614  1    1211   d   977   516   461  0.0911        0   461  0.0000        0    0  417   44      0.0000  
 0.316056  1    1212   b   978   517   461  0.0910        0   461  0.0000        0    0  417   44      0.0000  
 0.316181  1    1213   b   979   517   462  0.0919        0   462  0.0000        0    0  417   45      0.0000  
 0.316377  1    1214   b   980   517   463  0.0918        0   463  0.0000        0    0  418   45      0.0000  
 0.316691  1    1215   b   981   517   464  0.0917        0   464  0.0000        0    0  419   45      0.0000  
 0.316860  1    1216   b   982   517   465  0.0916        0   465  0.0000        0    0  420   45      0.0000  
 0.317461  1    1217   d   981   517   464  0.0917        0   464  0.0000        0    0  419   45      0.0000  
 0.317944  1    1218   b   982   518   464  0.0916        0   464  0.0000        0    0  419   45      0.0000  
 0.318443  1    1219   b   983   519   464  0.0916        0   464  0.0000        0    0  419   45      0.0000  
 0.318577  1    1220   b   984   519   465  0.0925        0   465  0.0000        0    0  419   46      0.0000  
 0.318906  1    1221   b   985   519   466  0.0924        0   466  0.0000        0    0  420   46      0.0000  
 0.318911  1    1222   d   984   519   465  0.0915        0   465  0.0000        0    0  420   45      0.0000  
 0.319175  1    1223   b   985   520   465  0.0914        0   465  0.0000        0    0  420   45      0.0000  
 0.319207  1    1224   b   986   520   466  0.0923        0   466  0.0000        0    0  420   46      0.0000  
 0.319447  1    1225   b   987   520   467  0.0922        0   467  0.0000        0    0  421   46      0.0000  
 0.319523  1    1226   d   986   519   467  0.0913        0   467  0.0000        0    0  421   46      0.0000  
 0.319801  1    1227   b   987   520   467  0.0912        0   467  0.0000        0    0  421   46      0.0000  
 0.320053  1    1228   b   988   520   468  0.0911        0   468  0.0000        0    0  422   46      0.0000  
 0.320129  1    1229   b   989   520   469  0.0910        0   469  0.0000        0    0  423   46      0.0000  
 0.320434  1    1230   d   988   519   469  0.0911        0   469  0.0000        0    0  423   46      0.0000  
 0.320533  1    1231   b   989   519   470  0.0910        0   470  0.0000        0    0  424   46      0.0000  
 0.320681  1    1232   b   990   519   471  0.0909        0   471  0.0000        0    0  425   46      0.0000  
 0.321116  1    1233   d   989   519   470  0.0900        0   470  0.0000        0    0  425   45      0.0000  
 0.321167  1    1234   d   988   518   470  0.0901        0   470  0.0000        0    0  425   45      0.0000  
 0.321695  1    1235   d   987   517   470  0.0892        0   470  0.0000        0    0  425   45      0.0000  
 0.322098  1    1236   b   988   517   471  0.0891        0   471  0.0000        0    0  426   45      0.0000  
 0.322106  1    1237   b   989   517   472  0.0890        0   472  0.0000        0    0  427   45      0.0000  
 0.322530  1    1238   b   990   518   472  0.0889        0   472  0.0000        0    0  427   45      0.0000  
 0.323074  1    1239   b   991   518   473  0.0888        0   473  0.0000        0    0  428   45      0.0000  
 0.323478  1    1240   b   992   519   473  0.0887        0   473  0.0000        0    0  428   45      0.0000  
 0.323937  1    1241   b   993   520   473  0.0886        0   473  0.0000        0    0  428   45      0.0000  
 0.324004  1    1242   b   994   520   474  0.0885        0   474  0.0000        0    0  429   45      0.0000  
 0.324345  1    1243   d   993   519   474  0.0886        0   474  0.0000        0    0  429   45      0.0000  
 0.324746  1    1244   b   994   519   475  0.0885        0   475  0.0000        0    0  430   45      0.0000  
 0.325445  1    1245   b   995   519   476  0.0884        0   476  0.0000        0    0  431   45      0.0000  
 0.325544  1    1246   d   994   519   475  0.0885        0   475  0.0000        0    0  430   45      0.0000  
 0.325709  1    1247   d   993   518   475  0.0886        0   475  0.0000        0    0  430   45      0.0000  
 0.326053  1    1248   b   994   519   475  0.0885        0   475  0.0000        0    0  430   45      0.0000  
 0.326080  1    1249   b   995   520   475  0.0884        0   475  0.0000        0    0  430   45      0.0000  
 0.326276  1    1250   b   996   520   476  0.0894        0   476  0.0000        0    0  430   46      0.0000  
 0.326617  1    1251   b   997   520   477  0.0893        0   477  0.0000        0    0  431   46      0.0000  
 0.326881  1    1252   d   996   520   476  0.0894        0   476  0.0000        0    0  430   46      0.0000  
 0.327645  1    1253   d   995   519   476  0.0894        0   476  0.0000        0    0  430   46      0.0000  
 0.327682  1    1254   d   994   518   476  0.0895        0   476  0.0000        0    0  430   46      0.0000  
 0.327711  1    1255   d   993   518   475  0.0896        0   475  0.0000        0    0  429   46      0.0000  
 0.327934  1    1256   d   992   518   474  0.0897        0   474  0.0000        0    0  428   46      0.0000  
 0.327942  1    1257   b   993   518   475  0.0896        0   475  0.0000        0    0  429   46      0.0000  
 0.328179  1    1258   d   992   518   474  0.0897        0   474  0.0000        0    0  428   46      0.0000  
 0.328380  1    1259   d   991   517   474  0.0898        0   474  0.0000        0    0  428   46      0.0000  
 0.328456  1    1260   d   990   516   474  0.0889        0   474  0.0000        0    0  428   46      0.0000  
 0.328628  1    1261   d   989   516   473  0.0890        0   473  0.0000        0    0  427   46      0.0000  
 0.328730  1    1262   d   988   515   473  0.0891        0   473  0.0000        0    0  427   46      0.0000  
 0.329347  1    1263   d   987   514   473  0.0892        0   473  0.0000        0    0  427   46      0.0000  
 0.329493  1    1264   b   988   515   473  0.0891        0   473  0.0000        0    0  427   46      0.0000  
 0.329497  1    1265   d   987   514   473  0.0881        0   473  0.0000        0    0  427   46      0.0000  
 0.329538  1    1266   b   988   515   473  0.0881        0   473  0.0000        0    0  427   46      0.0000  
 0.330257  1    1267   d   987   514   473  0.0881        0   473  0.0000        0    0  427   46      0.0000  
 0.330735  1    1268   b   988   515   473  0.0881        0   473  0.0000        0    0  427   46      0.0000  
 0.330852  1    1269   d   987   515   472  0.0881        0   472  0.0000        0    0  426   46      0.0000  
 0.331471  1    1270   b   988   516   472  0.0881        0   472  0.0000        0    0  426   46      0.0000  
 0.331481  1    1271   b   989   517   472  0.0890        0   472  0.0000        0    0  426   46      0.0000  
 0.331892  1    1272   d   988   517   471  0.0881        0   471  0.0000        0    0  426   45      0.0000  
 0.331898  1    1273   d   987   516   471  0.0881        0   471  0.0000        0    0  426   45      0.0000  
 0.332126  1    1274   b   988   516   472  0.0881        0   472  0.0000        0    0  427   45      0.0000  
 0.332323  1    1275   d   987   515   472  0.0881        0   472  0.0000        0    0  427   45      0.0000  
 0.332950  1    1276   d   986   515   471  0.0882        0   471  0.0000        0    0  426   45      0.0000  
 0.333231  1    1277   d   985   515   470  0.0883        0   470  0.0000        0    0  425   45      0.0000  
 0.333594  1    1278   d   984   515   469  0.0874        0   469  0.0000        0    0  425   44      0.0000  
 0.333740  1    1279   b   985   515   470  0.0883        0   470  0.0000        0    0  425   45      0.0000  
 0.334194  1    1280   d   984   514   470  0.0884        0   470  0.0000        0    0  425   45      0.0000  
 0.334331  1    1281   d   983   514   469  0.0885        0   469  0.0000        0    0  424   45      0.0000  
 0.334412  1    1282   d   982   514   468  0.0886        0   468  0.0000        0    0  423   45      0.0000  
 0.334444  1    1283   d   981   513   468  0.0887        0   468  0.0000        0    0  423   45      0.0000  
 0.334624  1    1284   b   982   513   469  0.0886        0   469  0.0000        0    0  424   45      0.0000  
 0.334783  1    1285   b   983   513   470  0.0885        0   470  0.0000        0    0  425   45      0.0000  
 0.335043  1    1286   d   982   512   470  0.0886        0   470  0.0000        0    0  425   45      0.0000  
 0.335507  1    1287   d   981   511   470  0.0887        0   470  0.0000        0    0  425   45      0.0000  
 0.335598  1    1288   d   980   511   469  0.0888        0   469  0.0000        0    0  424   45      0.0000  
 0.335624  1    1289   d   979   510   469  0.0889        0   469  0.0000        0    0  424   45      0.0000  
 0.335746  1    1290   d   978   509   469  0.0890        0   469  0.0000        0    0  424   45      0.0000  
 0.336369  1    1291   d   977   508   469  0.0890        0   469  0.0000        0    0  424   45      0.0000  
 0.336435  1    1292   d   976   507   469  0.0891        0   469  0.0000        0    0  424   45      0.0000  
 0.336477  1    1293   d   975   506   469  0.0882        0   469  0.0000        0    0  424   45      0.0000  
 0.337475  1    1294   b   976   506   470  0.0891        0   470  0.0000        0    0  424   46      0.0000  
 0.337567  1    1295   d   975   505   470  0.0892        0   470  0.0000        0    0  424   46      0.0000  
 0.337888  1    1296   b   976   505   471  0.0902        0   471  0.0000        0    0  424   47      0.0000  
 0.338849  1    1297   d   975   505   470  0.0903        0   470  0.0000        0    0  423   47      0.0000  
 0.338890  1    1298   d   974   504   470  0.0903        0   470  0.0000        0    0  423   47      0.0000  
 0.339145  1    1299   d   973   504   469  0.0904        0   469  0.0000        0    0  422   47      0.0000  
 0.339355  1    1300   d   972   504   468  0.0905        0   468  0.0000        0    0  421   47      0.0000  
 0.339469  1    1301   d   971   503   468  0.0906        0   468  0.0000        0    0  421   47      0.0000  
 0.339707  1    1302   b   972   503   469  0.0916        0   469  0.0000        0    0  421   48      0.0000  
 0.339943  1    1303   b   973   503   470  0.0915        0   470  0.0000        0    0  422   48      0.0000  
 0.340207  1    1304   b   974   504   470  0.0914        0   470  0.0000        0    0  422   48      0.0000  
 0.340482  1    1305   d   973   503   470  0.0915        0   470  0.0000        0    0  422   48      0.0000  
 0.340893  1    1306   b   974   503   471  0.0914        0   471  0.0000        0    0  423   48      0.0000  
 0.341018  1    1307   b   975   504   471  0.0913        0   471  0.0000        0    0  423   48      0.0000  
 0.341072  1    1308   d   974   504   470  0.0914        0   470  0.0000        0    0  422   48      0.0000  
 0.341125  1    1309   d   973   503   470  0.0915        0   470  0.0000        0    0  422   48      0.0000  
 0.342394  1    1310   b   974   504   470  0.0914        0   470  0.0000        0    0  422   48      0.0000  
 0.342522  1    1311   b   975   505   470  0.0913        0   470  0.0000        0    0  422   48      0.0000  
 0.342655  1    1312   d   974   504   470  0.0914        0   470  0.0000        0    0  422   48      0.0000  
 0.342830  1    1313   b   975   505   470  0.0913        0   470  0.0000        0    0  422   48      0.0000  
 0.342959  1    1314   d   974   505   469  0.0914        0   469  0.0000        0    0  421   48      0.0000  
 0.343080  1    1315   b   975   505   470  0.0913        0   470  0.0000        0    0  422   48      0.0000  
 0.343122  1    1316   b   976   505   471  0.0912        0   471  0.0000        0    0  423   48      0.0000  
 0.343540  1    1317   b   977   505   472  0.0911        0   472  0.0000        0    0  424   48      0.0000  
 0.343984  1    1318   d   976   505   471  0.0912        0   471  0.0000        0    0  423   48      0.0000  
 0.344030  1    1319   b   977   506   471  0.0911        0   471  0.0000        0    0  423   48      0.0000  
 0.344103  1    1320   d   976   506   470  0.0912        0   470  0.0000        0    0  422   48      0.0000  
 0.344438  1    1321   d   975   505   470  0.0913        0   470  0.0000        0    0  422   48      0.0000  
 0.344641  1    1322   b   976   505   471  0.0912        0   471  0.0000        0    0  423   48      0.0000  
 0.344700  1    1323   b   977   505   472  0.0911        0   472  0.0000        0    0  424   48      0.0000  
 0.344780  1    1324   b   978   506   472  0.0910        0   472  0.0000        0    0  424   48      0.0000  
 0.344850  1    1325   b   979   506   473  0.0919        0   473  0.0000        0    0  424   49      0.0000  
 0.345140  1    1326   d   978   506   472  0.0920        0   472  0.0000        0    0  423   49      0.0000  
 0.345339  1    1327   b   979   506   473  0.0930        0   473  0.0000        0    0  423   50      0.0000  
 0.345425  1    1328   d   978   506   472  0.0930        0   472  0.0000        0    0  422   50      0.0000  
 0.345432  1    1329   b   979   507   472  0.0930        0   472  0.0000        0    0  422   50      0.0000  
 0.346046  1    1330   b   980   507   473  0.0929        0   473  0.0000        0    0  423   50      0.0000  
 0.346297  1    1331   b   981   508   473  0.0928        0   473  0.0000        0    0  423   50      0.0000  
 0.346544  1    1332   d   980   507   473  0.0929        0   473  0.0000        0    0  423   50      0.0000  
 0.346727  1    1333   d   979   507   472  0.0919        0   472  0.0000        0    0  423   49      0.0000  
 0.346802  1    1334   d   978   507   471  0.0910        0   471  0.0000        0    0  423   48      0.0000  
 0.346822  1    1335   b   979   507   472  0.0909        0   472  0.0000        0    0  424   48      0.0000  
 0.347549  1    1336   b   980   507   473  0.0908        0   473  0.0000        0    0  425   48      0.0000  
 0.347972  1    1337   b   981   508   473  0.0907        0   473  0.0000        0    0  425   48      0.0000  
 0.348187  1    1338   d   980   507   473  0.0908        0   473  0.0000        0    0  425   48      0.0000  
 0.348351  1    1339   d   979   507   472  0.0909        0   472  0.0000        0    0  424   48      0.0000  
 0.348369  1    1340   d   978   506   472  0.0900        0   472  0.0000        0    0  424   48      0.0000  
 0.348420  1    1341   b   979   506   473  0.0899        0   473  0.0000        0    0  425   48      0.0000  
 0.348481  1    1342   b   980   506   474  0.0898        0   474  0.0000        0    0  426   48      0.0000  
 0.348585  1    1343   d   979   506   473  0.0889        0   473  0.0000        0    0  426   47      0.0000  
 0.348771  1    1344   b   980   506   474  0.0898        0   474  0.0000        0    0  426   48      0.0000  
 0.349170  1    1345   b   981   506   475  0.0897        0   475  0.0000        0    0  427   48      0.0000  
 0.349403  1    1346   b   982   507   475  0.0896        0   475  0.0000        0    0  427   48      0.0000  
 0.349632  1    1347   b   983   507   476  0.0895        0   476  0.0000        0    0  428   48      0.0000  
 0.349652  1    1348   b   984   507   477  0.0904        0   477  0.0000        0    0  428   49      0.0000  
 0.349659  1    1349   b   985   507   478  0.0904        0   478  0.0000        0    0  429   49      0.0000  
 0.349751  1    1350   d   984   506   478  0.0904        0   478  0.0000        0    0  429   49      0.0000  
 0.350284  1    1351   b   985   506   479  0.0904        0   479  0.0000        0    0  430   49      0.0000  
 0.350314  1    1352   b   986   507   479  0.0903        0   479  0.0000        0    0  430   49      0.0000  
 0.350696  1    1353   b   987   508   479  0.0902        0   479  0.0000        0    0  430   49      0.0000  
 0.351145  1    1354   d   986   507   479  0.0903        0   479  0.0000        0    0  430   49      0.0000  
 0.351153  1    1355   d   985   507   478  0.0904        0   478  0.0000        0    0  429   49      0.0000  
 0.351452  1    1356   b   986   507   479  0.0903        0   479  0.0000        0    0  430   49      0.0000  
 0.352251  1    1357   b   987   508   479  0.0902        0   479  0.0000        0    0  430   49      0.0000  
 0.352302  1    1358   b   988   509   479  0.0901        0   479  0.0000        0    0  430   49      0.0000  
 0.352598  1    1359   b   989   510   479  0.0900        0   479  0.0000        0    0  430   49      0.0000  
 0.352854  1    1360   d   988   510   478  0.0901        0   478  0.0000        0    0  429   49      0.0000  
 0.353328  1    1361   b   989   511   478  0.0900        0   478  0.0000        0    0  429   49      0.0000  
 0.353763  1    1362   d   988   510   478  0.0901        0   478  0.0000        0    0  429   49      0.0000  
 0.353834  1    1363   b   989   511   478  0.0900        0   478  0.0000        0    0  429   49      0.0000  
 0.354117  1    1364   b   990   511   479  0.0899        0   479  0.0000        0    0  430   49      0.0000  
 0.354316  1    1365   d   989   511   478  0.0900        0   478  0.0000        0    0  429   49      0.0000  
 0.354466  1    1366   b   990   512   478  0.0899        0   478  0.0000        0    0  429   49      0.0000  
 0.354606  1    1367   b   991   513   478  0.0908        0   478  0.0000        0    0  429   49      0.0000  
 0.354626  1    1368   b   992   514   478  0.0907        0   478  0.0000        0    0  429   49      0.0000  
 0.354700  1    1369   d   991   513   478  0.0898        0   478  0.0000        0    0  429   49      0.0000  
 0.354969  1    1370   b   992   513   479  0.0897        0   479  0.0000        0    0  430   49      0.0000  
 0.355133  1    1371   d   991   512   479  0.0898        0   479  0.0000        0    0  430   49      0.0000  
 0.355158  1    1372   d   990   512   478  0.0899        0   478  0.0000        0    0  429   49      0.0000  
 0.355470  1    1373   d   989   511   478  0.0900        0   478  0.0000        0    0  429   49      0.0000  
 0.355571  1    1374   d   988   510   478  0.0891        0   478  0.0000        0    0  429   49      0.0000  
 0.355820  1    1375   b   989   511   478  0.0890        0   478  0.0000        0    0  429   49      0.0000  
 0.356169  1    1376   b   990   511   479  0.0889        0   479  0.0000        0    0  430   49      0.0000  
 0.356349  1    1377   d   989   511   478  0.0890        0   478  0.0000        0    0  429   49      0.0000  
 0.356398  1    1378   b   990   512   478  0.0889        0   478  0.0000        0    0  429   49      0.0000  
 0.356464  1    1379   d   989   511   478  0.0890        0   478  0.0000        0    0  429   49      0.0000  
 0.356483  1    1380   d   988   511   477  0.0881        0   477  0.0000        0    0  429   48      0.0000  
 0.356878  1    1381   b   989   511   478  0.0880        0   478  0.0000        0    0  430   48      0.0000  
 0.357301  1    1382   d   988   511   477  0.0881        0   477  0.0000        0    0  429   48      0.0000  
 0.357469  1    1383   b   989   511   478  0.0880        0   478  0.0000        0    0  430   48      0.0000  
 0.357485  1    1384   b   990   511   479  0.0879        0   479  0.0000        0    0  431   48      0.0000  
 0.358909  1    1385   b   991   511   480  0.0878        0   480  0.0000        0    0  432   48      0.0000  
 0.358984  1    1386   d   990   510   480  0.0879        0   480  0.0000        0    0  432   48      0.0000  
 0.359274  1    1387   b   991   510   481  0.0878        0   481  0.0000        0    0  433   48      0.0000  
 0.359593  1    1388   d   990   510   480  0.0879        0   480  0.0000        0    0  432   48      0.0000  
 0.359755  1    1389   d   989   509   480  0.0880        0   480  0.0000        0    0  432   48      0.0000  
 0.359815  1    1390   b   990   510   480  0.0879        0   480  0.0000        0    0  432   48      0.0000  
 0.360281  1    1391   d   989   510   479  0.0880        0   479  0.0000        0    0  431   48      0.0000  
 0.360889  1    1392   d   988   509   479  0.0881        0   479  0.0000        0    0  431   48      0.0000  
 0.361015  1    1393   b   989   509   480  0.0890        0   480  0.0000        0    0  431   49      0.0000  
 0.361422  1    1394   b   990   509   481  0.0889        0   481  0.0000        0    0  432   49      0.0000  
 0.361537  1    1395   d   989   508   481  0.0890        0   481  0.0000        0    0  432   49      0.0000  
 0.361574  1    1396   d   988   507   481  0.0891        0   481  0.0000        0    0  432   49      0.0000  
 0.361901  1    1397   b   989   507   482  0.0890        0   482  0.0000        0    0  433   49      0.0000  
 0.361987  1    1398   d   988   507   481  0.0891        0   481  0.0000        0    0  432   49      0.0000  
 0.362005  1    1399   d   987   507   480  0.0881        0   480  0.0000        0    0  432   48      0.0000  
 0.362289  1    1400   b   988   508   480  0.0881        0   480  0.0000        0    0  432   48      0.0000  
 0.362484  1    1401   b   989   509   480  0.0880        0   480  0.0000        0    0  432   48      0.0000  
 0.362576  1    1402   b   990   510   480  0.0889        0   480  0.0000        0    0  432   48      0.0000  
 0.362806  1    1403   b   991   510   481  0.0888        0   481  0.0000        0    0  433   48      0.0000  
 0.362819  1    1404   b   992   510   482  0.0887        0   482  0.0000        0    0  434   48      0.0000  
 0.363034  1    1405   b   993   511   482  0.0886        0   482  0.0000        0    0  434   48      0.0000  
 0.363134  1    1406   d   992   510   482  0.0887        0   482  0.0000        0    0  434   48      0.0000  
 0.363853  1    1407   d   991   510   481  0.0878        0   481  0.0000        0    0  434   47      0.0000  
 0.363903  1    1408   d   990   510   480  0.0879        0   480  0.0000        0    0  433   47      0.0000  
 0.364396  1    1409   d   989   509   480  0.0880        0   480  0.0000        0    0  433   47      0.0000  
 0.364559  1    1410   b   990   509   481  0.0879        0   481  0.0000        0    0  434   47      0.0000  
 0.365206  1    1411   d   989   508   481  0.0880        0   481  0.0000        0    0  434   47      0.0000  
 0.365302  1    1412   d   988   507   481  0.0881        0   481  0.0000        0    0  434   47      0.0000  
 0.365404  1    1413   d   987   506   481  0.0881        0   481  0.0000        0    0  434   47      0.0000  
 0.365436  1    1414   b   988   506   482  0.0881        0   482  0.0000        0    0  435   47      0.0000  
 0.365524  1    1415   b   989   506   483  0.0880        0   483  0.0000        0    0  436   47      0.0000  
 0.365778  1    1416   d   988   506   482  0.0881        0   482  0.0000        0    0  435   47      0.0000  
 0.365897  1    1417   d   987   506   481  0.0881        0   481  0.0000        0    0  434   47      0.0000  
 0.366567  1    1418   d   986   506   480  0.0872        0   480  0.0000        0    0  434   46      0.0000  
 0.366642  1    1419   d   985   506   479  0.0863        0   479  0.0000        0    0  434   45      0.0000  
 0.366717  1    1420   b   986   506   480  0.0862        0   480  0.0000        0    0  435   45      0.0000  
 0.367028  1    1421   d   985   506   479  0.0863        0   479  0.0000        0    0  434   45      0.0000  
 0.367403  1    1422   b   986   507   479  0.0872        0   479  0.0000        0    0  434   45      0.0000  
 0.367860  1    1423   b   987   507   480  0.0871        0   480  0.0000        0    0  435   45      0.0000  
 0.368278  1    1424   b   988   508   480  0.0870        0   480  0.0000        0    0  435   45      0.0000  
 0.368364  1    1425   d   987   507   480  0.0871        0   480  0.0000        0    0  435   45      0.0000  
 0.368560  1    1426   b   988   508   480  0.0870        0   480  0.0000        0    0  435   45      0.0000  
 0.368981  1    1427   b   989   508   481  0.0870        0   481  0.0000        0    0  436   45      0.0000  
 0.369147  1    1428   d   988   507   481  0.0870        0   481  0.0000        0    0  436   45      0.0000  
 0.369289  1    1429   d   987   507   480  0.0871        0   480  0.0000        0    0  435   45      0.0000  
 0.370634  1    1430   b   988   508   480  0.0870        0   480  0.0000        0    0  435   45      0.0000  
 0.371003  1    1431   d   987   508   479  0.0871        0   479  0.0000        0    0  434   45      0.0000  
 0.371091  1    1432   b   988   508   480  0.0870        0   480  0.0000        0    0  435   45      0.0000  
 0.371334  1    1433   b   989   508   481  0.0880        0   481  0.0000        0    0  435   46      0.0000  
 0.371457  1    1434   b   990   508   482  0.0879        0   482  0.0000        0    0  436   46      0.0000  
 0.371780  1    1435   d   989   507   482  0.0880        0   482  0.0000        0    0  436   46      0.0000  
 0.372582  1    1436   b   990   508   482  0.0889        0   482  0.0000        0    0  436   46      0.0000  
 0.372642  1    1437   b   991   508   483  0.0888        0   483  0.0000        0    0  437   46      0.0000  
 0.372746  1    1438   b   992   508   484  0.0887        0   484  0.0000        0    0  438   46      0.0000  
 0.372826  1    1439   d   991   507   484  0.0878        0   484  0.0000        0    0  438   46      0.0000  
 0.373153  1    1440   b   992   508   484  0.0877        0   484  0.0000        0    0  438   46      0.0000  
 0.373216  1    1441   b   993   508   485  0.0886        0   485  0.0000        0    0  438   47      0.0000  
 0.373317  1    1442   b   994   509   485  0.0895        0   485  0.0000        0    0  438   47      0.0000  
 0.373796  1    1443   d   993   509   484  0.0896        0   484  0.0000        0    0  437   47      0.0000  
 0.373924  1    1444   d   992   509   483  0.0897        0   483  0.0000        0    0  436   47      0.0000  
 0.373970  1    1445   d   991   509   482  0.0898        0   482  0.0000        0    0  435   47      0.0000  
 0.374019  1    1446   b   992   509   483  0.0907        0   483  0.0000        0    0  435   48      0.0000  
 0.374084  1    1447   d   991   508   483  0.0908        0   483  0.0000        0    0  435   48      0.0000  
 0.374306  1    1448   d   990   508   482  0.0909        0   482  0.0000        0    0  434   48      0.0000  
 0.374713  1    1449   b   991   509   482  0.0908        0   482  0.0000        0    0  434   48      0.0000  
 0.374822  1    1450   b   992   509   483  0.0907        0   483  0.0000        0    0  435   48      0.0000  
 0.375146  1    1451   b   993   509   484  0.0906        0   484  0.0000        0    0  436   48      0.0000  
 0.375163  1    1452   b   994   509   485  0.0905        0   485  0.0000        0    0  437   48      0.0000  
 0.375222  1    1453   d   993   508   485  0.0906        0   485  0.0000        0    0  437   48      0.0000  
 0.375387  1    1454   d   992   508   484  0.0907        0   484  0.0000        0    0  436   48      0.0000  
 0.375635  1    1455   b   993   509   484  0.0906        0   484  0.0000        0    0  436   48      0.0000  
 0.375822  1    1456   d   992   509   483  0.0907        0   483  0.0000        0    0  435   48      0.0000  
 0.376075  1    1457   b   993   510   483  0.0906        0   483  0.0000        0    0  435   48      0.0000  
 0.376138  1    1458   d   992   509   483  0.0907        0   483  0.0000        0    0  435   48      0.0000  
 0.376469  1    1459   b   993   509   484  0.0906        0   484  0.0000        0    0  436   48      0.0000  
 0.376934  1    1460   b   994   510   484  0.0905        0   484  0.0000        0    0  436   48      0.0000  
 0.377536  1    1461   b   995   511   484  0.0905        0   484  0.0000        0    0  436   48      0.0000  
 0.377553  1    1462   d   994   511   483  0.0905        0   483  0.0000        0    0  435   48      0.0000  
 0.377645  1    1463   d   993   510   483  0.0906        0   483  0.0000        0    0  435   48      0.0000  
 0.378387  1    1464   d   992   509   483  0.0907        0   483  0.0000        0    0  435   48      0.0000  
 0.378545  1    1465   d   991   509   482  0.0898        0   482  0.0000        0    0  435   47      0.0000  
 0.379299  1    1466   d   990   509   481  0.0899        0   481  0.0000        0    0  434   47      0.0000  
 0.379384  1    1467   d   989   509   480  0.0900        0   480  0.0000        0    0  433   47      0.0000  
 0.380036  1    1468   b   990   509   481  0.0909        0   481  0.0000        0    0  433   48      0.0000  
 0.380117  1    1469   d   989   508   481  0.0910        0   481  0.0000        0    0  433   48      0.0000  
 0.380451  1    1470   b   990   509   481  0.0919        0   481  0.0000        0    0  433   48      0.0000  
 0.380541  1    1471   d   989   509   480  0.0920        0   480  0.0000        0    0  432   48      0.0000  
 0.380866  1    1472   b   990   509   481  0.0919        0   481  0.0000        0    0  433   48      0.0000  
 0.381030  1    1473   b   991   510   481  0.0918        0   481  0.0000        0    0  433   48      0.0000  
 0.381564  1    1474   d   990   510   480  0.0919        0   480  0.0000        0    0  432   48      0.0000  
 0.381908  1    1475   b   991   511   480  0.0918        0   480  0.0000        0    0  432   48      0.0000  
 0.382260  1    1476   d   990   510   480  0.0919        0   480  0.0000        0    0  432   48      0.0000  
 0.382306  1    1477   d   989   509   480  0.0920        0   480  0.0000        0    0  432   48      0.0000  
 0.382757  1    1478   b   990   510   480  0.0919        0   480  0.0000        0    0  432   48      0.0000  
 0.382862  1    1479   b   991   510   481  0.0918        0   481  0.0000        0    0  433   48      0.0000  
 0.383224  1    1480   d   990   509   481  0.0919        0   481  0.0000        0    0  433   48      0.0000  
 0.383384  1    1481   d   989   508   481  0.0920        0   481  0.0000        0    0  433   48      0.0000  
 0.383688  1    1482   d   988   508   480  0.0921        0   480  0.0000        0    0  432   48      0.0000  
 0.383870  1    1483   d   987   507   480  0.0922        0   480  0.0000        0    0  432   48      0.0000  
 0.383874  1    1484   b   988   508   480  0.0921        0   480  0.0000        0    0  432   48      0.0000  
 0.383929  1    1485   b   989   509   480  0.0920        0   480  0.0000        0    0  432   48      0.0000  
 0.384545  1    1486   b   990   510   480  0.0929        0   480  0.0000        0    0  432   48      0.0000  
 0.384703  1    1487   b   991   511   480  0.0928        0   480  0.0000        0    0  432   48      0.0000  
 0.384939  1    1488   b   992   511   481  0.0927        0   481  0.0000        0    0  433   48      0.0000  
 0.384969  1    1489   d   991   510   481  0.0918        0   481  0.0000        0    0  433   48      0.0000  
 0.385006  1    1490   b   992   510   482  0.0927        0   482  0.0000        0    0  433   49      0.0000  
 0.386319  1    1491   d   991   509   482  0.0928        0   482  0.0000        0    0  433   49      0.0000  
 0.386481  1    1492   b   992   510   482  0.0938        0   482  0.0000        0    0  433   49      0.0000  
 0.387729  1    1493   b   993   511   482  0.0937        0   482  0.0000        0    0  433   49      0.0000  
 0.387758  1    1494   d   992   510   482  0.0938        0   482  0.0000        0    0  433   49      0.0000  
 0.388084  1    1495   b   993   511   482  0.0947        0   482  0.0000        0    0  433   49      0.0000  
 0.388406  1    1496   d   992   510   482  0.0948        0   482  0.0000        0    0  433   49      0.0000  
 0.388457  1    1497   b   993   511   482  0.0947        0   482  0.0000        0    0  433   49      0.0000  
 0.388544  1    1498   d   992   510   482  0.0948        0   482  0.0000        0    0  433   49      0.0000  
 0.388621  1    1499   b   993   511   482  0.0947        0   482  0.0000        0    0  433   49      0.0000  
 0.388769  1    1500   d   992   511   481  0.0948        0   481  0.0000        0    0  432   49      0.0000  
 0.388997  1    1501   d   991   510   481  0.0949        0   481  0.0000        0    0  432   49      0.0000  
 0.389335  1    1502   b   992   510   482  0.0948        0   482  0.0000        0    0  433   49      0.0000  
 0.389721  1    1503   d   991   510   481  0.0949        0   481  0.0000        0    0  432   49      0.0000  
 0.389941  1    1504   d   990   509   481  0.0949        0   481  0.0000        0    0  432   49      0.0000  
 0.389983  1    1505   b   991   510   481  0.0949        0   481  0.0000        0    0  432   49      0.0000  
 0.391070  1    1506   d   990   510   480  0.0939        0   480  0.0000        0    0  432   48      0.0000  
 0.391104  1    1507   d   989   510   479  0.0940        0   479  0.0000        0    0  431   48      0.0000  
 0.391146  1    1508   d   988   510   478  0.0941        0   478  0.0000        0    0  430   48      0.0000  
 0.391586  1    1509   d   987   510   477  0.0932        0   477  0.0000        0    0  430   47      0.0000  
 0.391897  1    1510   d   986   509   477  0.0933        0   477  0.0000        0    0  430   47      0.0000  
 0.392106  1    1511   d   985   508   477  0.0934        0   477  0.0000        0    0  430   47      0.0000  
 0.392229  1    1512   d   984   507   477  0.0935        0   477  0.0000        0    0  430   47      0.0000  
 0.392235  1    1513   d   983   506   477  0.0936        0   477  0.0000        0    0  430   47      0.0000  
 0.392465  1    1514   d   982   505   477  0.0937        0   477  0.0000        0    0  430   47      0.0000  
 0.392862  1    1515   d   981   505   476  0.0928        0   476  0.0000        0    0  430   46      0.0000  
 0.393021  1    1516   d   980   504   476  0.0929        0   476  0.0000        0    0  430   46      0.0000  
 0.393104  1    1517   d   979   503   476  0.0930        0   476  0.0000        0    0  430   46      0.0000  
 0.393193  1    1518   d   978   502   476  0.0930        0   476  0.0000        0    0  430   46      0.0000  
 0.393259  1    1519   b   979   503   476  0.0930        0   476  0.0000        0    0  430   46      0.0000  
 0.393365  1    1520   b   980   504   476  0.0939        0   476  0.0000        0    0  430   46      0.0000  
 0.393501  1    1521   d   979   503   476  0.0940        0   476  0.0000        0    0  430   46      0.0000  
 0.393953  1    1522   b   980   503   477  0.0939        0   477  0.0000        0    0  431   46      0.0000  
 0.394278  1    1523   d   979   503   476  0.0930        0   476  0.0000        0    0  431   45      0.0000  
 0.394861  1    1524   d   978   502   476  0.0920        0   476  0.0000        0    0  431   45      0.0000  
 0.395537  1    1525   d   977   501   476  0.0921        0   476  0.0000        0    0  431   45      0.0000  
 0.396767  1    1526   d   976   501   475  0.0922        0   475  0.0000        0    0  430   45      0.0000  
 0.396891  1    1527   b   977   501   476  0.0921        0   476  0.0000        0    0  431   45      0.0000  
 0.397007  1    1528   b   978   502   476  0.0920        0   476  0.0000        0    0  431   45      0.0000  
 0.397062  1    1529   d   977   501   476  0.0921        0   476  0.0000        0    0  431   45      0.0000  
 0.397094  1    1530   d   976   501   475  0.0922        0   475  0.0000        0    0  430   45      0.0000  
 0.397359  1    1531   b   977   502   475  0.0931        0   475  0.0000        0    0  430   45      0.0000  
 0.397609  1    1532   d   976   502   474  0.0932        0   474  0.0000        0    0  429   45      0.0000  
 0.397642  1    1533   d   975   502   473  0.0933        0   473  0.0000        0    0  428   45      0.0000  
 0.398131  1    1534   b   976   503   473  0.0932        0   473  0.0000        0    0  428   45      0.0000  
 0.398416  1    1535   d   975   502   473  0.0933        0   473  0.0000        0    0  428   45      0.0000  
 0.398979  1    1536   b   976   503   473  0.0943        0   473  0.0000        0    0  428   45      0.0000  
 0.399305  1    1537   d   975   503   472  0.0933        0   472  0.0000        0    0  428   44      0.0000  
 0.399314  1    1538   b   976   504   472  0.0932        0   472  0.0000        0    0  428   44      0.0000  
 0.399480  1    1539   d   975   504   471  0.0923        0   471  0.0000        0    0  428   43      0.0000  
 0.399524  1    1540   b   976   505   471  0.0922        0   471  0.0000        0    0  428   43      0.0000  
 0.399606  1    1541   b   977   506   471  0.0921        0   471  0.0000        0    0  428   43      0.0000  
 0.399610  1    1542   d   976   506   470  0.0922        0   470  0.0000        0    0  427   43      0.0000  
 0.400243  1    1543   b   977   507   470  0.0921        0   470  0.0000        0    0  427   43      0.0000  
 0.400292  1    1544   d   976   507   469  0.0922        0   469  0.0000        0    0  426   43      0.0000  
 0.400307  1    1545   b   977   507   470  0.0931        0   470  0.0000        0    0  426   44      0.0000  
 0.400484  1    1546   b   978   508   470  0.0941        0   470  0.0000        0    0  426   44      0.0000  
 0.400493  1    1547   b   979   509   470  0.0940        0   470  0.0000        0    0  426   44      0.0000  
 0.400722  1    1548   d   978   508   470  0.0941        0   470  0.0000        0    0  426   44      0.0000  
 0.400975  1    1549   d   977   507   470  0.0942        0   470  0.0000        0    0  426   44      0.0000  
 0.401075  1    1550   b   978   507   471  0.0941        0   471  0.0000        0    0  427   44      0.0000  
 0.401336  1    1551   d   977   507   470  0.0942        0   470  0.0000        0    0  426   44      0.0000  
 0.401835  1    1552   b   978   508   470  0.0941        0   470  0.0000        0    0  426   44      0.0000  
 0.401867  1    1553   b   979   508   471  0.0940        0   471  0.0000        0    0  427   44      0.0000  
 0.402321  1    1554   d   978   507   471  0.0941        0   471  0.0000        0    0  427   44      0.0000  
 0.402326  1    1555   b   979   508   471  0.0940        0   471  0.0000        0    0  427   44      0.0000  
 0.402331  1    1556   b   980   509   471  0.0939        0   471  0.0000        0    0  427   44      0.0000  
 0.402596  1    1557   b   981   510   471  0.0938        0   471  0.0000        0    0  427   44      0.0000  
 0.402666  1    1558   b   982   511   471  0.0937        0   471  0.0000        0    0  427   44      0.0000  
 0.402930  1    1559   d   981   511   470  0.0938        0   470  0.0000        0    0  426   44      0.0000  
 0.403242  1    1560   b   982   512   470  0.0937        0   470  0.0000        0    0  426   44      0.0000  
 0.403335  1    1561   b   983   512   471  0.0936        0   471  0.0000        0    0  427   44      0.0000  
 0.403939  1    1562   b   984   512   472  0.0935        0   472  0.0000        0    0  428   44      0.0000  
 0.403971  1    1563   b   985   513   472  0.0934        0   472  0.0000        0    0  428   44      0.0000  
 0.403975  1    1564   b   986   513   473  0.0933        0   473  0.0000        0    0  429   44      0.0000  
 0.404698  1    1565   d   985   513   472  0.0934        0   472  0.0000        0    0  428   44      0.0000  
 0.405127  1    1566   b   986   513   473  0.0933        0   473  0.0000        0    0  429   44      0.0000  
 0.405529  1    1567   d   985   512   473  0.0934        0   473  0.0000        0    0  429   44      0.0000  
 0.405547  1    1568   b   986   513   473  0.0933        0   473  0.0000        0    0  429   44      0.0000  
 0.405581  1    1569   b   987   514   473  0.0942        0   473  0.0000        0    0  429   44      0.0000  
 0.405617  1    1570   d   986   514   472  0.0943        0   472  0.0000        0    0  428   44      0.0000  
 0.405690  1    1571   d   985   513   472  0.0944        0   472  0.0000        0    0  428   44      0.0000  
 0.405956  1    1572   d   984   513   471  0.0945        0   471  0.0000        0    0  427   44      0.0000  
 0.406350  1    1573   b   985   513   472  0.0944        0   472  0.0000        0    0  428   44      0.0000  
 0.406482  1    1574   b   986   513   473  0.0943        0   473  0.0000        0    0  429   44      0.0000  
 0.406503  1    1575   d   985   512   473  0.0944        0   473  0.0000        0    0  429   44      0.0000  
 0.407147  1    1576   d   984   511   473  0.0945        0   473  0.0000        0    0  429   44      0.0000  
 0.407842  1    1577   b   985   512   473  0.0954        0   473  0.0000        0    0  429   44      0.0000  
 0.407927  1    1578   d   984   511   473  0.0955        0   473  0.0000        0    0  429   44      0.0000  
 0.408056  1    1579   d   983   511   472  0.0956        0   472  0.0000        0    0  428   44      0.0000  
 0.408344  1    1580   b   984   511   473  0.0955        0   473  0.0000        0    0  429   44      0.0000  
 0.408479  1    1581   d   983   511   472  0.0946        0   472  0.0000        0    0  429   43      0.0000  
 0.408593  1    1582   d   982   510   472  0.0947        0   472  0.0000        0    0  429   43      0.0000  
 0.408733  1    1583   d   981   509   472  0.0948        0   472  0.0000        0    0  429   43      0.0000  
 0.408810  1    1584   d   980   509   471  0.0949        0   471  0.0000        0    0  428   43      0.0000  
 0.408921  1    1585   d   979   508   471  0.0950        0   471  0.0000        0    0  428   43      0.0000  
 0.408979  1    1586   b   980   508   472  0.0959        0   472  0.0000        0    0  428   44      0.0000  
 0.409298  1    1587   d   979   508   471  0.0960        0   471  0.0000        0    0  427   44      0.0000  
 0.409333  1    1588   b   980   509   471  0.0959        0   471  0.0000        0    0  427   44      0.0000  
 0.409752  1    1589   d   979   508   471  0.0960        0   471  0.0000        0    0  427   44      0.0000  
 0.410265  1    1590   d   978   508   470  0.0961        0   470  0.0000        0    0  426   44      0.0000  
 0.410599  1    1591   d   977   508   469  0.0962        0   469  0.0000        0    0  425   44      0.0000  
 0.410635  1    1592   b   978   509   469  0.0961        0   469  0.0000        0    0  425   44      0.0000  
 0.410901  1    1593   b   979   510   469  0.0960        0   469  0.0000        0    0  425   44      0.0000  
 0.411328  1    1594   d   978   509   469  0.0961        0   469  0.0000        0    0  425   44      0.0000  
 0.411917  1    1595   b   979   510   469  0.0960        0   469  0.0000        0    0  425   44      0.0000  
 0.411935  1    1596   b   980   510   470  0.0959        0   470  0.0000        0    0  426   44      0.0000  
 0.411995  1    1597   d   979   509   470  0.0960        0   470  0.0000        0    0  426   44      0.0000  
 0.412278  1    1598   d   978   508   470  0.0961        0   470  0.0000        0    0  426   44      0.0000  
 0.412287  1    1599   b   979   508   471  0.0970        0   471  0.0000        0    0  426   45      0.0000  
 0.412317  1    1600   b   980   508   472  0.0969        0   472  0.0000        0    0  427   45      0.0000  
 0.412451  1    1601   d   979   508   471  0.0970        0   471  0.0000        0    0  426   45      0.0000  
 0.412619  1    1602   b   980   508   472  0.0969        0   472  0.0000        0    0  427   45      0.0000  
 0.412906  1    1603   d   979   507   472  0.0970        0   472  0.0000        0    0  427   45      0.0000  
 0.412956  1    1604   b   980   507   473  0.0969        0   473  0.0000        0    0  428   45      0.0000  
 0.413080  1    1605   b   981   508   473  0.0968        0   473  0.0000        0    0  428   45      0.0000  
 0.413197  1    1606   d   980   507   473  0.0969        0   473  0.0000        0    0  428   45      0.0000  
 0.413588  1    1607   b   981   507   474  0.0968        0   474  0.0000        0    0  429   45      0.0000  
 0.413700  1    1608   b   982   507   475  0.0967        0   475  0.0000        0    0  430   45      0.0000  
 0.414040  1    1609   d   981   506   475  0.0968        0   475  0.0000        0    0  430   45      0.0000  
 0.414486  1    1610   d   980   505   475  0.0969        0   475  0.0000        0    0  430   45      0.0000  
 0.414566  1    1611   d   979   504   475  0.0970        0   475  0.0000        0    0  430   45      0.0000  
 0.414566  1    1612   b   980   505   475  0.0969        0   475  0.0000        0    0  430   45      0.0000  
 0.414903  1    1613   b   981   505   476  0.0968        0   476  0.0000        0    0  431   45      0.0000  
 0.415291  1    1614   b   982   505   477  0.0978        0   477  0.0000        0    0  431   46      0.0000  
 0.415377  1    1615   b   983   506   477  0.0977        0   477  0.0000        0    0  431   46      0.0000  
 0.415435  1    1616   d   982   506   476  0.0978        0   476  0.0000        0    0  430   46      0.0000  
 0.415456  1    1617   d   981   505   476  0.0979        0   476  0.0000        0    0  430   46      0.0000  
 0.415591  1    1618   d   980   505   475  0.0980        0   475  0.0000        0    0  429   46      0.0000  
 0.415659  1    1619   b   981   505   476  0.0989        0   476  0.0000        0    0  429   47      0.0000  
 0.415824  1    1620   d   980   505   475  0.0980        0   475  0.0000        0    0  429   46      0.0000  
 0.416238  1    1621   b   981   505   476  0.0979        0   476  0.0000        0    0  430   46      0.0000  
 0.416405  1    1622   d   980   505   475  0.0980        0   475  0.0000        0    0  429   46      0.0000  
 0.416853  1    1623   b   981   505   476  0.0979        0   476  0.0000        0    0  430   46      0.0000  
 0.416976  1    1624   d   980   505   475  0.0980        0   475  0.0000        0    0  429   46      0.0000  
 0.417024  1    1625   d   979   504   475  0.0981        0   475  0.0000        0    0  429   46      0.0000  
 0.417309  1    1626   d   978   504   474  0.0982        0   474  0.0000        0    0  428   46      0.0000  
 0.417371  1    1627   b   979   505   474  0.0981        0   474  0.0000        0    0  428   46      0.0000  
 0.417523  1    1628   b   980   506   474  0.0980        0   474  0.0000        0    0  428   46      0.0000  
 0.417586  1    1629   d   979   506   473  0.0981        0   473  0.0000        0    0  427   46      0.0000  
 0.417725  1    1630   b   980   506   474  0.0990        0   474  0.0000        0    0  427   47      0.0000  
 0.418084  1    1631   b   981   506   475  0.0989        0   475  0.0000        0    0  428   47      0.0000  
 0.418269  1    1632   d   980   506   474  0.0990        0   474  0.0000        0    0  427   47      0.0000  
 0.418285  1    1633   b   981   507   474  0.0989        0   474  0.0000        0    0  427   47      0.0000  
 0.418513  1    1634   b   982   508   474  0.0988        0   474  0.0000        0    0  427   47      0.0000  
 0.418608  1    1635   d   981   508   473  0.0989        0   473  0.0000        0    0  426   47      0.0000  
 0.418695  1    1636   d   980   508   472  0.0990        0   472  0.0000        0    0  425   47      0.0000  
 0.418702  1    1637   d   979   508   471  0.0991        0   471  0.0000        0    0  424   47      0.0000  
 0.419796  1    1638   b   980   509   471  0.1000        0   471  0.0000        0    0  424   47      0.0000  
 0.420172  1    1639   d   979   509   470  0.1001        0   470  0.0000        0    0  423   47      0.0000  
 0.420579  1    1640   d   978   509   469  0.1002        0   469  0.0000        0    0  422   47      0.0000  
 0.420633  1    1641   b   979   510   469  0.1001        0   469  0.0000        0    0  422   47      0.0000  
 0.420799  1    1642   d   978   510   468  0.1002        0   468  0.0000        0    0  421   47      0.0000  
 0.420950  1    1643   d   977   509   468  0.1003        0   468  0.0000        0    0  421   47      0.0000  
 0.421024  1    1644   d   976   508   468  0.1004        0   468  0.0000        0    0  421   47      0.0000  
 0.421205  1    1645   b   977   508   469  0.1003        0   469  0.0000        0    0  422   47      0.0000  
 0.421469  1    1646   b   978   508   470  0.1002        0   470  0.0000        0    0  423   47      0.0000  
 0.421629  1    1647   d   977   507   470  0.0993        0   470  0.0000        0    0  423   47      0.0000  
 0.421767  1    1648   d   976   507   469  0.0994        0   469  0.0000        0    0  422   47      0.0000  
 0.422002  1    1649   b   977   507   470  0.0993        0   470  0.0000        0    0  423   47      0.0000  
 0.422562  1    1650   d   976   507   469  0.0994        0   469  0.0000        0    0  422   47      0.0000  
 0.422600  1    1651   b   977   507   470  0.0993        0   470  0.0000        0    0  423   47      0.0000  
 0.423134  1    1652   b   978   508   470  0.0992        0   470  0.0000        0    0  423   47      0.0000  
 0.423365  1    1653   b   979   509   470  0.0991        0   470  0.0000        0    0  423   47      0.0000  
 0.423979  1    1654   d   978   509   469  0.0992        0   469  0.0000        0    0  422   47      0.0000  
 0.424054  1    1655   b   979   510   469  0.0991        0   469  0.0000        0    0  422   47      0.0000  
 0.424084  1    1656   d   978   509   469  0.0992        0   469  0.0000        0    0  422   47      0.0000  
 0.424315  1    1657   d   977   508   469  0.0993        0   469  0.0000        0    0  422   47      0.0000  
 0.424688  1    1658   d   976   508   468  0.0994        0   468  0.0000        0    0  421   47      0.0000  
 0.425427  1    1659   b   977   509   468  0.0993        0   468  0.0000        0    0  421   47      0.0000  
 0.426285  1    1660   b   978   509   469  0.1002        0   469  0.0000        0    0  421   48      0.0000  
 0.426592  1    1661   d   977   508   469  0.1003        0   469  0.0000        0    0  421   48      0.0000  
 0.426679  1    1662   b   978   509   469  0.1002        0   469  0.0000        0    0  421   48      0.0000  
 0.426825  1    1663   b   979   510   469  0.1001        0   469  0.0000        0    0  421   48      0.0000  
 0.426850  1    1664   d   978   509   469  0.1002        0   469  0.0000        0    0  421   48      0.0000  
 0.427317  1    1665   b   979   510   469  0.1001        0   469  0.0000        0    0  421   48      0.0000  
 0.427524  1    1666   d   978   509   469  0.1002        0   469  0.0000        0    0  421   48      0.0000  
 0.427724  1    1667   b   979   509   470  0.1001        0   470  0.0000        0    0  422   48      0.0000  
 0.428105  1    1668   b   980   509   471  0.1010        0   471  0.0000        0    0  422   49      0.0000  
 0.428267  1    1669   b   981   509   472  0.1009        0   472  0.0000        0    0  423   49      0.0000  
 0.428473  1    1670   b   982   510   472  0.1008        0   472  0.0000        0    0  423   49      0.0000  
 0.428666  1    1671   d   981   510   471  0.1009        0   471  0.0000        0    0  422   49      0.0000  
 0.429031  1    1672   d   980   510   470  0.1000        0   470  0.0000        0    0  422   48      0.0000  
 0.429273  1    1673   d   979   510   469  0.1001        0   469  0.0000        0    0  421   48      0.0000  
 0.429274  1    1674   b   980   510   470  0.1000        0   470  0.0000        0    0  422   48      0.0000  
 0.429547  1    1675   b   981   510   471  0.0999        0   471  0.0000        0    0  423   48      0.0000  
 0.429553  1    1676   b   982   510   472  0.0998        0   472  0.0000        0    0  424   48      0.0000  
 0.430611  1    1677   d   981   509   472  0.0999        0   472  0.0000        0    0  424   48      0.0000  
 0.430639  1    1678   d   980   509   471  0.1000        0   471  0.0000        0    0  423   48      0.0000  
 0.430804  1    1679   b   981   510   471  0.0999        0   471  0.0000        0    0  423   48      0.0000  
 0.431005  1    1680   d   980   510   470  0.1000        0   470  0.0000        0    0  422   48      0.0000  
 0.431031  1    1681   d   979   509   470  0.1001        0   470  0.0000        0    0  422   48      0.0000  
 0.431058  1    1682   d   978   508   470  0.1002        0   470  0.0000        0    0  422   48      0.0000  
 0.431207  1    1683   b   979   508   471  0.1001        0   471  0.0000        0    0  423   48      0.0000  
 0.431423  1    1684   b   980   509   471  0.1000        0   471  0.0000        0    0  423   48      0.0000  
 0.431688  1    1685   b   981   510   471  0.0999        0   471  0.0000        0    0  423   48      0.0000  
 0.431716  1    1686   d   980   509   471  0.1000        0   471  0.0000        0    0  423   48      0.0000  
 0.431978  1    1687   d   979   508   471  0.1001        0   471  0.0000        0    0  423   48      0.0000  
 0.432081  1    1688   b   980   508   472  0.1000        0   472  0.0000        0    0  424   48      0.0000  
 0.432214  1    1689   d   979   507   472  0.1001        0   472  0.0000        0    0  424   48      0.0000  
 0.432240  1    1690   d   978   506   472  0.1002        0   472  0.0000        0    0  424   48      0.0000  
 0.432455  1    1691   b   979   506   473  0.1001        0   473  0.0000        0    0  425   48      0.0000  
 0.433149  1    1692   d   978   506   472  0.1002        0   472  0.0000        0    0  424   48      0.0000  
 0.433394  1    1693   b   979   506   473  0.1001        0   473  0.0000        0    0  425   48      0.0000  
 0.433718  1    1694   d   978   505   473  0.1002        0   473  0.0000        0    0  425   48      0.0000  
 0.433746  1    1695   b   979   506   473  0.1001        0   473  0.0000        0    0  425   48      0.0000  
 0.433765  1    1696   b   980   507   473  0.1000        0   473  0.0000        0    0  425   48      0.0000  
 0.433843  1    1697   b   981   507   474  0.0999        0   474  0.0000        0    0  426   48      0.0000  
 0.434304  1    1698   b   982   508   474  0.0998        0   474  0.0000        0    0  426   48      0.0000  
 0.434402  1    1699   b   983   508   475  0.0997        0   475  0.0000        0    0  427   48      0.0000  
 0.434471  1    1700   d   982   508   474  0.0998        0   474  0.0000        0    0  426   48      0.0000  
 0.434500  1    1701   b   983   509   474  0.0997        0   474  0.0000        0    0  426   48      0.0000  
 0.434653  1    1702   b   984   509   475  0.0996        0   475  0.0000        0    0  427   48      0.0000  
 0.434673  1    1703   d   983   509   474  0.0997        0   474  0.0000        0    0  426   48      0.0000  
 0.434721  1    1704   b   984   510   474  0.0996        0   474  0.0000        0    0  426   48      0.0000  
 0.434799  1    1705   d   983   510   473  0.0997        0   473  0.0000        0    0  425   48      0.0000  
 0.434979  1    1706   b   984   510   474  0.0996        0   474  0.0000        0    0  426   48      0.0000  
 0.435587  1    1707   d   983   509   474  0.0997        0   474  0.0000        0    0  426   48      0.0000  
 0.435687  1    1708   d   982   508   474  0.0998        0   474  0.0000        0    0  426   48      0.0000  
 0.435910  1    1709   b   983   509   474  0.0997        0   474  0.0000        0    0  426   48      0.0000  
 0.435943  1    1710   d   982   508   474  0.0998        0   474  0.0000        0    0  426   48      0.0000  
 0.436137  1    1711   b   983   509   474  0.0997        0   474  0.0000        0    0  426   48      0.0000  
 0.436321  1    1712   b   984   509   475  0.0996        0   475  0.0000        0    0  427   48      0.0000  
 0.436875  1    1713   b   985   509   476  0.0995        0   476  0.0000        0    0  428   48      0.0000  
 0.437075  1    1714   d   984   509   475  0.0996        0   475  0.0000        0    0  427   48      0.0000  
 0.437499  1    1715   b   985   510   475  0.1005        0   475  0.0000        0    0  427   48      0.0000  
 0.437926  1    1716   b   986   510   476  0.1014        0   476  0.0000        0    0  427   49      0.0000  
 0.438293  1    1717   b   987   511   476  0.1023        0   476  0.0000        0    0  427   49      0.0000  
 0.438405  1    1718   b   988   511   477  0.1022        0   477  0.0000        0    0  428   49      0.0000  
 0.438564  1    1719   d   987   510   477  0.1013        0   477  0.0000        0    0  428   49      0.0000  
 0.439014  1    1720   d   986   510   476  0.1014        0   476  0.0000        0    0  427   49      0.0000  
 0.439038  1    1721   b   987   511   476  0.1013        0   476  0.0000        0    0  427   49      0.0000  
 0.439250  1    1722   d   986   510   476  0.1014        0   476  0.0000        0    0  427   49      0.0000  
 0.439294  1    1723   d   985   510   475  0.1005        0   475  0.0000        0    0  427   48      0.0000  
 0.439416  1    1724   d   984   510   474  0.1006        0   474  0.0000        0    0  426   48      0.0000  
 0.439588  1    1725   d   983   509   474  0.1007        0   474  0.0000        0    0  426   48      0.0000  
 0.439730  1    1726   b   984   510   474  0.1006        0   474  0.0000        0    0  426   48      0.0000  
 0.440504  1    1727   d   983   510   473  0.1007        0   473  0.0000        0    0  425   48      0.0000  
 0.440614  1    1728   d   982   510   472  0.1008        0   472  0.0000        0    0  424   48      0.0000  
 0.441622  1    1729   b   983   510   473  0.1007        0   473  0.0000        0    0  425   48      0.0000  
 0.441635  1    1730   d   982   510   472  0.1008        0   472  0.0000        0    0  424   48      0.0000  
 0.441881  1    1731   b   983   511   472  0.1007        0   472  0.0000        0    0  424   48      0.0000  
 0.442303  1    1732   d   982   511   471  0.0998        0   471  0.0000        0    0  424   47      0.0000  
 0.442662  1    1733   d   981   510   471  0.0999        0   471  0.0000        0    0  424   47      0.0000  
 0.442749  1    1734   b   982   510   472  0.0998        0   472  0.0000        0    0  425   47      0.0000  
 0.442836  1    1735   d   981   510   471  0.0989        0   471  0.0000        0    0  425   46      0.0000  
 0.443407  1    1736   b   982   510   472  0.0988        0   472  0.0000        0    0  426   46      0.0000  
 0.444022  1    1737   b   983   510   473  0.0987        0   473  0.0000        0    0  427   46      0.0000  
 0.444309  1    1738   b   984   511   473  0.0986        0   473  0.0000        0    0  427   46      0.0000  
 0.444419  1    1739   d   983   511   472  0.0987        0   472  0.0000        0    0  426   46      0.0000  
 0.445098  1    1740   d   982   511   471  0.0988        0   471  0.0000        0    0  425   46      0.0000  
 0.445414  1    1741   b   983   512   471  0.0997        0   471  0.0000        0    0  425   46      0.0000  
 0.445422  1    1742   d   982   511   471  0.0998        0   471  0.0000        0    0  425   46      0.0000  
 0.445852  1    1743   b   983   511   472  0.0997        0   472  0.0000        0    0  426   46      0.0000  
 0.446495  1    1744   d   982   510   472  0.0998        0   472  0.0000        0    0  426   46      0.0000  
 0.446506  1    1745   b   983   511   472  0.0997        0   472  0.0000        0    0  426   46      0.0000  
 0.447447  1    1746   b   984   512   472  0.0996        0   472  0.0000        0    0  426   46      0.0000  
 0.447688  1    1747   d   983   512   471  0.0997        0   471  0.0000        0    0  425   46      0.0000  
 0.447749  1    1748   b   984   512   472  0.0996        0   472  0.0000        0    0  426   46      0.0000  
 0.447868  1    1749   d   983   512   471  0.0987        0   471  0.0000        0    0  426   45      0.0000  
 0.447920  1    1750   d   982   512   470  0.0988        0   470  0.0000        0    0  425   45      0.0000  
 0.448079  1    1751   b   983   513   470  0.0997        0   470  0.0000        0    0  425   45      0.0000  
 0.448384  1    1752   d   982   512   470  0.0998        0   470  0.0000        0    0  425   45      0.0000  
 0.448451  1    1753   b   983   512   471  0.0997        0   471  0.0000        0    0  426   45      0.0000  
 0.448497  1    1754   d   982   512   470  0.0998        0   470  0.0000        0    0  425   45      0.0000  
 0.448624  1    1755   b   983   513   470  0.1007        0   470  0.0000        0    0  425   45      0.0000  
 0.448626  1    1756   b   984   513   471  0.1006        0   471  0.0000        0    0  426   45      0.0000  
 0.448801  1    1757   d   983   512   471  0.0997        0   471  0.0000        0    0  426   45      0.0000  
 0.448821  1    1758   d   982   512   470  0.0988        0   470  0.0000        0    0  426   44      0.0000  
 0.449142  1    1759   d   981   511   470  0.0989        0   470  0.0000        0    0  426   44      0.0000  
 0.449188  1    1760   d   980   511   469  0.0990        0   469  0.0000        0    0  425   44      0.0000  
 0.449388  1    1761   d   979   511   468  0.0991        0   468  0.0000        0    0  424   44      0.0000  
 0.450703  1    1762   d   978   510   468  0.0992        0   468  0.0000        0    0  424   44      0.0000  
 0.451091  1    1763   b   979   510   469  0.0991        0   469  0.0000        0    0  425   44      0.0000  
 0.451096  1    1764   b   980   510   470  0.0990        0   470  0.0000        0    0  426   44      0.0000  
 0.451154  1    1765   b   981   511   470  0.0989        0   470  0.0000        0    0  426   44      0.0000  
 0.451574  1    1766   d   980   510   470  0.0990        0   470  0.0000        0    0  426   44      0.0000  
 0.451793  1    1767   b   981   511   470  0.0989        0   470  0.0000        0    0  426   44      0.0000  
 0.451991  1    1768   d   980   510   470  0.0990        0   470  0.0000        0    0  426   44      0.0000  
 0.452231  1    1769   b   981   511   470  0.0989        0   470  0.0000        0    0  426   44      0.0000  
 0.452583  1    1770   b   982   511   471  0.0988        0   471  0.0000        0    0  427   44      0.0000  
 0.452793  1    1771   d   981   511   470  0.0989        0   470  0.0000        0    0  426   44      0.0000  
 0.453113  1    1772   d   980   510   470  0.0990        0   470  0.0000        0    0  426   44      0.0000  
 0.453162  1    1773   b   981   511   470  0.0999        0   470  0.0000        0    0  426   44      0.0000  
 0.453539  1    1774   d   980   511   469  0.1000        0   469  0.0000        0    0  425   44      0.0000  
 0.453624  1    1775   d   979   510   469  0.1001        0   469  0.0000        0    0  425   44      0.0000  
 0.453672  1    1776   b   980   511   469  0.1000        0   469  0.0000        0    0  425   44      0.0000  
 0.453899  1    1777   d   979   510   469  0.1001        0   469  0.0000        0    0  425   44      0.0000  
 0.454397  1    1778   b   980   511   469  0.1000        0   469  0.0000        0    0  425   44      0.0000  
 0.454402  1    1779   b   981   511   470  0.1009        0   470  0.0000        0    0  425   45      0.0000  
 0.455250  1    1780   d   980   510   470  0.1010        0   470  0.0000        0    0  425   45      0.0000  
 0.455298  1    1781   b   981   511   470  0.1009        0   470  0.0000        0    0  425   45      0.0000  
 0.455444  1    1782   d   980   511   469  0.1010        0   469  0.0000        0    0  424   45      0.0000  
 0.456305  1    1783   d   979   510   469  0.1011        0   469  0.0000        0    0  424   45      0.0000  
 0.456503  1    1784   d   978   509   469  0.1012        0   469  0.0000        0    0  424   45      0.0000  
 0.456610  1    1785   b   979   509   470  0.1011        0   470  0.0000        0    0  425   45      0.0000  
 0.456882  1    1786   d   978   508   470  0.1012        0   470  0.0000        0    0  425   45      0.0000  
 0.457030  1    1787   b   979   509   470  0.1011        0   470  0.0000        0    0  425   45      0.0000  
 0.457284  1    1788   b   980   509   471  0.1010        0   471  0.0000        0    0  426   45      0.0000  
 0.458038  1    1789   d   979   509   470  0.1011        0   470  0.0000        0    0  425   45      0.0000  
 0.458096  1    1790   d   978   509   469  0.1012        0   469  0.0000        0    0  424   45      0.0000  
 0.458204  1    1791   b   979   510   469  0.1011        0   469  0.0000        0    0  424   45      0.0000  
 0.458404  1    1792   d   978   509   469  0.1012        0   469  0.0000        0    0  424   45      0.0000  
 0.458804  1    1793   d   977   509   468  0.1013        0   468  0.0000        0    0  423   45      0.0000  
 0.458804  1    1794   d   976   509   467  0.1004        0   467  0.0000        0    0  423   44      0.0000  
 0.458950  1    1795   b   977   509   468  0.1003        0   468  0.0000        0    0  424   44      0.0000  
 0.458956  1    1796   b   978   510   468  0.1012        0   468  0.0000        0    0  424   44      0.0000  
 0.459364  1    1797   d   977   509   468  0.1013        0   468  0.0000        0    0  424   44      0.0000  
 0.460013  1    1798   b   978   509   469  0.1012        0   469  0.0000        0    0  425   44      0.0000  
 0.460892  1    1799   b   979   509   470  0.1011        0   470  0.0000        0    0  426   44      0.0000  
 0.460900  1    1800   d   978   509   469  0.1012        0   469  0.0000        0    0  425   44      0.0000  
 0.461295  1    1801   d   977   509   468  0.1013        0   468  0.0000        0    0  424   44      0.0000  
 0.461783  1    1802   b   978   510   468  0.1012        0   468  0.0000        0    0  424   44      0.0000  
 0.462340  1    1803   b   979   510   469  0.1011        0   469  0.0000        0    0  425   44      0.0000  
 0.462544  1    1804   b   980   510   470  0.1010        0   470  0.0000        0    0  426   44      0.0000  
 0.462666  1    1805   d   979   510   469  0.1011        0   469  0.0000        0    0  425   44      0.0000  
 0.463336  1    1806   d   978   509   469  0.1012        0   469  0.0000        0    0  425   44      0.0000  
 0.463405  1    1807   d   977   509   468  0.1013        0   468  0.0000        0    0  424   44      0.0000  
 0.464112  1    1808   d   976   508   468  0.1014        0   468  0.0000        0    0  424   44      0.0000  
 0.464553  1    1809   d   975   507   468  0.1015        0   468  0.0000        0    0  424   44      0.0000  
 0.464711  1    1810   d   974   506   468  0.1016        0   468  0.0000        0    0  424   44      0.0000  
 0.464810  1    1811   b   975   507   468  0.1015        0   468  0.0000        0    0  424   44      0.0000  
 0.464899  1    1812   b   976   507   469  0.1014        0   469  0.0000        0    0  425   44      0.0000  
 0.465128  1    1813   d   975   507   468  0.1015        0   468  0.0000        0    0  424   44      0.0000  
 0.465314  1    1814   d   974   506   468  0.1016        0   468  0.0000        0    0  424   44      0.0000  
 0.465689  1    1815   b   975   506   469  0.1015        0   469  0.0000        0    0  425   44      0.0000  
 0.465851  1    1816   b   976   506   470  0.1014        0   470  0.0000        0    0  426   44      0.0000  
 0.465970  1    1817   d   975   505   470  0.1015        0   470  0.0000        0    0  426   44      0.0000  
 0.465972  1    1818   d   974   504   470  0.1006        0   470  0.0000        0    0  426   44      0.0000  
 0.466040  1    1819   d   973   503   470  0.1007        0   470  0.0000        0    0  426   44      0.0000  
 0.466209  1    1820   b   974   504   470  0.1006        0   470  0.0000        0    0  426   44      0.0000  
 0.466437  1    1821   b   975   505   470  0.1005        0   470  0.0000        0    0  426   44      0.0000  
 0.466813  1    1822   d   974   505   469  0.1006        0   469  0.0000        0    0  425   44      0.0000  
 0.467334  1    1823   b   975   505   470  0.1015        0   470  0.0000        0    0  425   45      0.0000  
 0.467724  1    1824   d   974   505   469  0.1016        0   469  0.0000        0    0  424   45      0.0000  
 0.467890  1    1825   b   975   506   469  0.1015        0   469  0.0000        0    0  424   45      0.0000  
 0.467974  1    1826   b   976   507   469  0.1014        0   469  0.0000        0    0  424   45      0.0000  
 0.468425  1    1827   b   977   508   469  0.1013        0   469  0.0000        0    0  424   45      0.0000  
 0.468604  1    1828   d   976   508   468  0.1014        0   468  0.0000        0    0  423   45      0.0000  
 0.468969  1    1829   d   975   508   467  0.1015        0   467  0.0000        0    0  422   45      0.0000  
 0.470372  1    1830   b   976   509   467  0.1014        0   467  0.0000        0    0  422   45      0.0000  
 0.470932  1    1831   d   975   508   467  0.1015        0   467  0.0000        0    0  422   45      0.0000  
 0.470980  1    1832   b   976   509   467  0.1014        0   467  0.0000        0    0  422   45      0.0000  
 0.471213  1    1833   b   977   510   467  0.1024        0   467  0.0000        0    0  422   45      0.0000  
 0.471419  1    1834   b   978   511   467  0.1022        0   467  0.0000        0    0  422   45      0.0000  
 0.471659  1    1835   b   979   512   467  0.1021        0   467  0.0000        0    0  422   45      0.0000  
 0.471838  1    1836   b   980   513   467  0.1020        0   467  0.0000        0    0  422   45      0.0000  
 0.471870  1    1837   b   981   513   468  0.1019        0   468  0.0000        0    0  423   45      0.0000  
 0.471981  1    1838   d   980   512   468  0.1020        0   468  0.0000        0    0  423   45      0.0000  
 0.472097  1    1839   b   981   512   469  0.1019        0   469  0.0000        0    0  424   45      0.0000  
 0.472128  1    1840   b   982   513   469  0.1018        0   469  0.0000        0    0  424   45      0.0000  
 0.472221  1    1841   b   983   514   469  0.1017        0   469  0.0000        0    0  424   45      0.0000  
 0.472264  1    1842   b   984   514   470  0.1026        0   470  0.0000        0    0  424   46      0.0000  
 0.472292  1    1843   d   983   513   470  0.1027        0   470  0.0000        0    0  424   46      0.0000  
 0.472869  1    1844   d   982   513   469  0.1029        0   469  0.0000        0    0  423   46      0.0000  
 0.472890  1    1845   d   981   512   469  0.1019        0   469  0.0000        0    0  423   46      0.0000  
 0.473036  1    1846   d   980   511   469  0.1020        0   469  0.0000        0    0  423   46      0.0000  
 0.473101  1    1847   d   979   511   468  0.1021        0   468  0.0000        0    0  422   46      0.0000  
 0.473354  1    1848   b   980   511   469  0.1020        0   469  0.0000        0    0  423   46      0.0000  
 0.473354  1    1849   b   981   512   469  0.1019        0   469  0.0000        0    0  423   46      0.0000  
 0.473606  1    1850   d   980   511   469  0.1020        0   469  0.0000        0    0  423   46      0.0000  
 0.473655  1    1851   d   979   511   468  0.1021        0   468  0.0000        0    0  422   46      0.0000  
 0.473837  1    1852   d   978   510   468  0.1022        0   468  0.0000        0    0  422   46      0.0000  
 0.474256  1    1853   d   977   509   468  0.1013        0   468  0.0000        0    0  422   46      0.0000  
 0.474608  1    1854   b   978   509   469  0.1012        0   469  0.0000        0    0  423   46      0.0000  
 0.474649  1    1855   d   977   509   468  0.1013        0   468  0.0000        0    0  422   46      0.0000  
 0.474864  1    1856   d   976   509   467  0.1004        0   467  0.0000        0    0  422   45      0.0000  
 0.475073  1    1857   b   977   509   468  0.1003        0   468  0.0000        0    0  423   45      0.0000  
 0.475254  1    1858   d   976   508   468  0.1004        0   468  0.0000        0    0  423   45      0.0000  
 0.475434  1    1859   d   975   508   467  0.1005        0   467  0.0000        0    0  422   45      0.0000  
 0.475459  1    1860   b   976   508   468  0.1004        0   468  0.0000        0    0  423   45      0.0000  
 0.476266  1    1861   d   975   508   467  0.0995        0   467  0.0000        0    0  423   44      0.0000  
 0.476285  1    1862   b   976   508   468  0.0994        0   468  0.0000        0    0  424   44      0.0000  
 0.476964  1    1863   d   975   507   468  0.0995        0   468  0.0000        0    0  424   44      0.0000  
 0.477046  1    1864   b   976   508   468  0.1004        0   468  0.0000        0    0  424   44      0.0000  
 0.477077  1    1865   d   975   508   467  0.1005        0   467  0.0000        0    0  423   44      0.0000  
 0.477182  1    1866   d   974   508   466  0.1006        0   466  0.0000        0    0  422   44      0.0000  
 0.477484  1    1867   d   973   507   466  0.1007        0   466  0.0000        0    0  422   44      0.0000  
 0.477492  1    1868   b   974   508   466  0.1006        0   466  0.0000        0    0  422   44      0.0000  
 0.477630  1    1869   b   975   509   466  0.1005        0   466  0.0000        0    0  422   44      0.0000  
 0.477980  1    1870   b   976   510   466  0.1004        0   466  0.0000        0    0  422   44      0.0000  
 0.478305  1    1871   b   977   511   466  0.1003        0   466  0.0000        0    0  422   44      0.0000  
 0.478493  1    1872   d   976   510   466  0.1004        0   466  0.0000        0    0  422   44      0.0000  
 0.478978  1    1873   d   975   509   466  0.1005        0   466  0.0000        0    0  422   44      0.0000  
 0.479223  1    1874   d   974   508   466  0.1006        0   466  0.0000        0    0  422   44      0.0000  
 0.479358  1    1875   d   973   507   466  0.1007        0   466  0.0000        0    0  422   44      0.0000  
 0.479681  1    1876   d   972   507   465  0.1008        0   465  0.0000        0    0  421   44      0.0000  
 0.479732  1    1877   b   973   508   465  0.1017        0   465  0.0000        0    0  421   44      0.0000  
 0.479740  1    1878   b   974   509   465  0.1027        0   465  0.0000        0    0  421   44      0.0000  
 0.480078  1    1879   b   975   509   466  0.1026        0   466  0.0000        0    0  422   44      0.0000  
 0.480179  1    1880   d   974   508   466  0.1027        0   466  0.0000        0    0  422   44      0.0000  
 0.480334  1    1881   d   973   507   466  0.1028        0   466  0.0000        0    0  422   44      0.0000  
 0.480720  1    1882   b   974   508   466  0.1027        0   466  0.0000        0    0  422   44      0.0000  
 0.480721  1    1883   b   975   509   466  0.1026        0   466  0.0000        0    0  422   44      0.0000  
 0.482080  1    1884   b   976   509   467  0.1035        0   467  0.0000        0    0  422   45      0.0000  
 0.482381  1    1885   b   977   509   468  0.1044        0   468  0.0000        0    0  422   46      0.0000  
 0.482605  1    1886   d   976   509   467  0.1045        0   467  0.0000        0    0  421   46      0.0000  
 0.482682  1    1887   b   977   510   467  0.1044        0   467  0.0000        0    0  421   46      0.0000  
 0.482848  1    1888   b   978   511   467  0.1043        0   467  0.0000        0    0  421   46      0.0000  
 0.483414  1    1889   d   977   511   466  0.1044        0   466  0.0000        0    0  420   46      0.0000  
 0.483464  1    1890   b   978   512   466  0.1053        0   466  0.0000        0    0  420   46      0.0000  
 0.484959  1    1891   d   977   511   466  0.1054        0   466  0.0000        0    0  420   46      0.0000  
 0.484981  1    1892   b   978   511   467  0.1053        0   467  0.0000        0    0  421   46      0.0000  
 0.485003  1    1893   d   977   511   466  0.1054        0   466  0.0000        0    0  420   46      0.0000  
 0.485153  1    1894   d   976   510   466  0.1045        0   466  0.0000        0    0  420   46      0.0000  
 0.485524  1    1895   d   975   510   465  0.1046        0   465  0.0000        0    0  419   46      0.0000  
 0.485729  1    1896   b   976   511   465  0.1045        0   465  0.0000        0    0  419   46      0.0000  
 0.486211  1    1897   d   975   511   464  0.1046        0   464  0.0000        0    0  418   46      0.0000  
 0.486266  1    1898   d   974   511   463  0.1047        0   463  0.0000        0    0  417   46      0.0000  
 0.486567  1    1899   d   973   510   463  0.1048        0   463  0.0000        0    0  417   46      0.0000  
 0.486768  1    1900   b   974   510   464  0.1047        0   464  0.0000        0    0  418   46      0.0000  
 0.487016  1    1901   b   975   511   464  0.1046        0   464  0.0000        0    0  418   46      0.0000  
 0.487029  1    1902   d   974   510   464  0.1047        0   464  0.0000        0    0  418   46      0.0000  
 0.487254  1    1903   d   973   509   464  0.1038        0   464  0.0000        0    0  418   46      0.0000  
 0.487472  1    1904   d   972   508   464  0.1039        0   464  0.0000        0    0  418   46      0.0000  
 0.487540  1    1905   b   973   509   464  0.1038        0   464  0.0000        0    0  418   46      0.0000  
 0.487653  1    1906   b   974   509   465  0.1037        0   465  0.0000        0    0  419   46      0.0000  
 0.487752  1    1907   d   973   509   464  0.1038        0   464  0.0000        0    0  418   46      0.0000  
 0.487774  1    1908   b   974   509   465  0.1037        0   465  0.0000        0    0  419   46      0.0000  
 0.488015  1    1909   b   975   510   465  0.1036        0   465  0.0000        0    0  419   46      0.0000  
 0.488055  1    1910   b   976   511   465  0.1035        0   465  0.0000        0    0  419   46      0.0000  
 0.488254  1    1911   b   977   511   466  0.1034        0   466  0.0000        0    0  420   46      0.0000  
 0.488320  1    1912   d   976   510   466  0.1025        0   466  0.0000        0    0  420   46      0.0000  
 0.488715  1    1913   b   977   510   467  0.1034        0   467  0.0000        0    0  420   47      0.0000  
 0.488806  1    1914   b   978   510   468  0.1043        0   468  0.0000        0    0  420   48      0.0000  
 0.489022  1    1915   b   979   510   469  0.1042        0   469  0.0000        0    0  421   48      0.0000  
 0.489936  1    1916   d   978   509   469  0.1033        0   469  0.0000        0    0  421   48      0.0000  
 0.490410  1    1917   b   979   509   470  0.1032        0   470  0.0000        0    0  422   48      0.0000  
 0.490555  1    1918   b   980   509   471  0.1031        0   471  0.0000        0    0  423   48      0.0000  
 0.490873  1    1919   b   981   509   472  0.1030        0   472  0.0000        0    0  424   48      0.0000  
 0.490921  1    1920   b   982   510   472  0.1029        0   472  0.0000        0    0  424   48      0.0000  
 0.492131  1    1921   d   981   509   472  0.1030        0   472  0.0000        0    0  424   48      0.0000  
 0.492914  1    1922   d   980   509   471  0.1020        0   471  0.0000        0    0  424   47      0.0000  
 0.493044  1    1923   b   981   510   471  0.1030        0   471  0.0000        0    0  424   47      0.0000  
 0.493051  1    1924   d   980   509   471  0.1031        0   471  0.0000        0    0  424   47      0.0000  
 0.493360  1    1925   d   979   508   471  0.1032        0   471  0.0000        0    0  424   47      0.0000  
 0.493530  1    1926   d   978   507   471  0.1033        0   471  0.0000        0    0  424   47      0.0000  
 0.493689  1    1927   d   977   506   471  0.1034        0   471  0.0000        0    0  424   47      0.0000  
 0.494163  1    1928   b   978   506   472  0.1033        0   472  0.0000        0    0  425   47      0.0000  
 0.494215  1    1929   b   979   507   472  0.1032        0   472  0.0000        0    0  425   47      0.0000  
 0.494410  1    1930   d   978   507   471  0.1022        0   471  0.0000        0    0  425   46      0.0000  
 0.494523  1    1931   b   979   507   472  0.1021        0   472  0.0000        0    0  426   46      0.0000  
 0.494999  1    1932   b   980   507   473  0.1031        0   473  0.0000        0    0  426   47      0.0000  
 0.495237  1    1933   b   981   507   474  0.1030        0   474  0.0000        0    0  427   47      0.0000  
 0.495468  1    1934   d   980   507   473  0.1031        0   473  0.0000        0    0  426   47      0.0000  
 0.495797  1    1935   d   979   506   473  0.1032        0   473  0.0000        0    0  426   47      0.0000  
 0.495888  1    1936   d   978   506   472  0.1033        0   472  0.0000        0    0  425   47      0.0000  
 0.496166  1    1937   b   979   507   472  0.1032        0   472  0.0000        0    0  425   47      0.0000  
 0.496371  1    1938   b   980   507   473  0.1031        0   473  0.0000        0    0  426   47      0.0000  
 0.496495  1    1939   d   979   507   472  0.1032        0   472  0.0000        0    0  425   47      0.0000  
 0.496613  1    1940   d   978   507   471  0.1033        0   471  0.0000        0    0  424   47      0.0000  
 0.496709  1    1941   b   979   508   471  0.1032        0   471  0.0000        0    0  424   47      0.0000  
 0.496802  1    1942   b   980   509   471  0.1041        0   471  0.0000        0    0  424   47      0.0000  
 0.496916  1    1943   b   981   509   472  0.1050        0   472  0.0000        0    0  424   48      0.0000  
 0.496988  1    1944   b   982   509   473  0.1049        0   473  0.0000        0    0  425   48      0.0000  
 0.497034  1    1945   d   981   508   473  0.1040        0   473  0.0000        0    0  425   48      0.0000  
 0.497243  1    1946   b   982   508   474  0.1039        0   474  0.0000        0    0  426   48      0.0000  
 0.497467  1    1947   d   981   508   473  0.1040        0   473  0.0000        0    0  425   48      0.0000  
 0.497673  1    1948   b   982   509   473  0.1049        0   473  0.0000        0    0  425   48      0.0000  
 0.498127  1    1949   d   981   508   473  0.1050        0   473  0.0000        0    0  425   48      0.0000  
 0.498143  1    1950   d   980   507   473  0.1051        0   473  0.0000        0    0  425   48      0.0000  
 0.498172  1    1951   b   981   507   474  0.1050        0   474  0.0000        0    0  426   48      0.0000  
 0.498550  1    1952   b   982   507   475  0.1049        0   475  0.0000        0    0  427   48      0.0000  
 0.498833  1    1953   b   983   507   476  0.1048        0   476  0.0000        0    0  428   48      0.0000  
 0.498854  1    1954   d   982   507   475  0.1049        0   475  0.0000        0    0  427   48      0.0000  
 0.499190  1    1955   b   983   508   475  0.1048        0   475  0.0000        0    0  427   48      0.0000  
 0.499241  1    1956   d   982   508   474  0.1049        0   474  0.0000        0    0  426   48      0.0000  
 0.499399  1    1957   b   983   508   475  0.1058        0   475  0.0000        0    0  426   49      0.0000  
 0.499633  1    1958   d   982   508   474  0.1059        0   474  0.0000        0    0  425   49      0.0000  
 0.499797  1    1959   b   983   508   475  0.1068        0   475  0.0000        0    0  425   50      0.0000  
 0.500124  1    1960   d   982   507   475  0.1059        0   475  0.0000        0    0  425   50      0.0000  
 0.500220  1    1961   d   981   506   475  0.1060        0   475  0.0000        0    0  425   50      0.0000  
 0.500591  1    1962   b   982   506   476  0.1059        0   476  0.0000        0    0  426   50      0.0000  
 0.500731  1    1963   b   983   507   476  0.1058        0   476  0.0000        0    0  426   50      0.0000  
 0.501580  1    1964   d   982   506   476  0.1059        0   476  0.0000        0    0  426   50      0.0000  
 0.501614  1    1965   d   981   506   475  0.1060        0   475  0.0000        0    0  425   50      0.0000  
 0.502219  1    1966   b   982   506   476  0.1059        0   476  0.0000        0    0  426   50      0.0000  
 0.502804  1    1967   d   981   505   476  0.1060        0   476  0.0000        0    0  426   50      0.0000  
 0.503023  1    1968   b   982   506   476  0.1059        0   476  0.0000        0    0  426   50      0.0000  
 0.504028  1    1969   b   983   507   476  0.1068        0   476  0.0000        0    0  426   50      0.0000  
 0.504674  1    1970   b   984   508   476  0.1067        0   476  0.0000        0    0  426   50      0.0000  
 0.504737  1    1971   b   985   508   477  0.1066        0   477  0.0000        0    0  427   50      0.0000  
 0.505029  1    1972   b   986   508   478  0.1065        0   478  0.0000        0    0  428   50      0.0000  
 0.505646  1    1973   b   987   509   478  0.1064        0   478  0.0000        0    0  428   50      0.0000  
 0.505825  1    1974   d   986   508   478  0.1065        0   478  0.0000        0    0  428   50      0.0000  
 0.506774  1    1975   d   985   507   478  0.1066        0   478  0.0000        0    0  428   50      0.0000  
 0.506799  1    1976   d   984   506   478  0.1067        0   478  0.0000        0    0  428   50      0.0000  
 0.506918  1    1977   b   985   507   478  0.1076        0   478  0.0000        0    0  428   50      0.0000  
 0.506975  1    1978   d   984   506   478  0.1077        0   478  0.0000        0    0  428   50      0.0000  
 0.507016  1    1979   b   985   507   478  0.1076        0   478  0.0000        0    0  428   50      0.0000  
 0.507207  1    1980   d   984   507   477  0.1077        0   477  0.0000        0    0  427   50      0.0000  
 0.507411  1    1981   b   985   508   477  0.1076        0   477  0.0000        0    0  427   50      0.0000  
 0.507441  1    1982   d   984   508   476  0.1077        0   476  0.0000        0    0  426   50      0.0000  
 0.507528  1    1983   d   983   507   476  0.1078        0   476  0.0000        0    0  426   50      0.0000  
 0.507845  1    1984   b   984   507   477  0.1077        0   477  0.0000        0    0  427   50      0.0000  
 0.508402  1    1985   b   985   508   477  0.1086        0   477  0.0000        0    0  427   50      0.0000  
 0.508668  1    1986   d   984   508   476  0.1087        0   476  0.0000        0    0  426   50      0.0000  
 0.508686  1    1987   b   985   509   476  0.1086        0   476  0.0000        0    0  426   50      0.0000  
 0.509032  1    1988   d   984   509   475  0.1087        0   475  0.0000        0    0  425   50      0.0000  
 0.509360  1    1989   d   983   509   474  0.1089        0   474  0.0000        0    0  424   50      0.0000  
 0.509563  1    1990   d   982   508   474  0.1090        0   474  0.0000        0    0  424   50      0.0000  
 0.509722  1    1991   b   983   508   475  0.1099        0   475  0.0000        0    0  424   51      0.0000  
 0.509748  1    1992   b   984   508   476  0.1098        0   476  0.0000        0    0  425   51      0.0000  
 0.509787  1    1993   d   983   508   475  0.1099        0   475  0.0000        0    0  424   51      0.0000  
 0.510244  1    1994   d   982   507   475  0.1100        0   475  0.0000        0    0  424   51      0.0000  
 0.510809  1    1995   b   983   508   475  0.1099        0   475  0.0000        0    0  424   51      0.0000  
 0.510835  1    1996   b   984   508   476  0.1098        0   476  0.0000        0    0  425   51      0.0000  
 0.511190  1    1997   d   983   508   475  0.1099        0   475  0.0000        0    0  424   51      0.0000  
 0.511751  1    1998   d   982   507   475  0.1100        0   475  0.0000        0    0  424   51      0.0000  
 0.511823  1    1999   d   981   507   474  0.1091        0   474  0.0000        0    0  424   50      0.0000  
 0.511893  1    2000   b   982   508   474  0.1090        0   474  0.0000        0    0  424   50      0.0000  
 0.512021  1    2001   d   981   507   474  0.1091        0   474  0.0000        0    0  424   50      0.0000  
 0.512406  1    2002   d   980   506   474  0.1092        0   474  0.0000        0    0  424   50      0.0000  
 0.513056  1    2003   d   979   506   473  0.1093        0   473  0.0000        0    0  423   50      0.0000  
 0.513271  1    2004   d   978   505   473  0.1094        0   473  0.0000        0    0  423   50      0.0000  
 0.513451  1    2005   d   977   504   473  0.1095        0   473  0.0000        0    0  423   50      0.0000  
 0.513651  1    2006   b   978   504   474  0.1104        0   474  0.0000        0    0  423   51      0.0000  
 0.513659  1    2007   b   979   504   475  0.1103        0   475  0.0000        0    0  424   51      0.0000  
 0.514376  1    2008   d   978   503   475  0.1104        0   475  0.0000        0    0  424   51      0.0000  
 0.514552  1    2009   b   979   503   476  0.1103        0   476  0.0000        0    0  425   51      0.0000  
 0.514565  1    2010   b   980   503   477  0.1102        0   477  0.0000        0    0  426   51      0.0000  
 0.514756  1    2011   d   979   503   476  0.1103        0   476  0.0000        0    0  425   51      0.0000  
 0.516231  1    2012   d   978   503   475  0.1104        0   475  0.0000        0    0  424   51      0.0000  
 0.516689  1    2013   b   979   503   476  0.1113        0   476  0.0000        0    0  424   52      0.0000  
 0.517095  1    2014   d   978   503   475  0.1104        0   475  0.0000        0    0  424   51      0.0000  
 0.517124  1    2015   b   979   503   476  0.1113        0   476  0.0000        0    0  424   52      0.0000  
 0.517389  1    2016   b   980   504   476  0.1112        0   476  0.0000        0    0  424   52      0.0000  
 0.517732  1    2017   d   979   503   476  0.1113        0   476  0.0000        0    0  424   52      0.0000  
 0.517750  1    2018   d   978   502   476  0.1115        0   476  0.0000        0    0  424   52      0.0000  
 0.518383  1    2019   b   979   503   476  0.1113        0   476  0.0000        0    0  424   52      0.0000  
 0.518497  1    2020   b   980   503   477  0.1112        0   477  0.0000        0    0  425   52      0.0000  
 0.519277  1    2021   d   979   502   477  0.1103        0   477  0.0000        0    0  425   52      0.0000  
 0.519341  1    2022   b   980   502   478  0.1102        0   478  0.0000        0    0  426   52      0.0000  
 0.519583  1    2023   b   981   502   479  0.1101        0   479  0.0000        0    0  427   52      0.0000  
 0.519601  1    2024   d   980   501   479  0.1102        0   479  0.0000        0    0  427   52      0.0000  
 0.519786  1    2025   d   979   501   478  0.1103        0   478  0.0000        0    0  426   52      0.0000  
 0.519803  1    2026   b   980   502   478  0.1102        0   478  0.0000        0    0  426   52      0.0000  
 0.520118  1    2027   d   979   501   478  0.1103        0   478  0.0000        0    0  426   52      0.0000  
 0.520241  1    2028   d   978   501   477  0.1094        0   477  0.0000        0    0  426   51      0.0000  
 0.520449  1    2029   d   977   501   476  0.1095        0   476  0.0000        0    0  425   51      0.0000  
 0.520488  1    2030   d   976   501   475  0.1096        0   475  0.0000        0    0  424   51      0.0000  
 0.520502  1    2031   d   975   500   475  0.1097        0   475  0.0000        0    0  424   51      0.0000  
 0.520933  1    2032   b   976   501   475  0.1096        0   475  0.0000        0    0  424   51      0.0000  
 0.520976  1    2033   d   975   501   474  0.1097        0   474  0.0000        0    0  423   51      0.0000  
 0.521594  1    2034   b   976   501   475  0.1096        0   475  0.0000        0    0  424   51      0.0000  
 0.521953  1    2035   d   975   501   474  0.1097        0   474  0.0000        0    0  423   51      0.0000  
 0.522045  1    2036   d   974   500   474  0.1099        0   474  0.0000        0    0  423   51      0.0000  
 0.522492  1    2037   b   975   501   474  0.1097        0   474  0.0000        0    0  423   51      0.0000  
 0.522664  1    2038   b   976   502   474  0.1107        0   474  0.0000        0    0  423   51      0.0000  
 0.523018  1    2039   d   975   501   474  0.1097        0   474  0.0000        0    0  423   51      0.0000  
 0.523036  1    2040   d   974   500   474  0.1088        0   474  0.0000        0    0  423   51      0.0000  
 0.523260  1    2041   b   975   500   475  0.1087        0   475  0.0000        0    0  424   51      0.0000  
 0.523355  1    2042   d   974   500   474  0.1088        0   474  0.0000        0    0  423   51      0.0000  
 0.523444  1    2043   d   973   500   473  0.1079        0   473  0.0000        0    0  423   50      0.0000  
 0.523878  1    2044   d   972   500   472  0.1080        0   472  0.0000        0    0  422   50      0.0000  
 0.524311  1    2045   b   973   500   473  0.1089        0   473  0.0000        0    0  422   51      0.0000  
 0.525571  1    2046   d   972   500   472  0.1091        0   472  0.0000        0    0  421   51      0.0000  
 0.526382  1    2047   b   973   501   472  0.1089        0   472  0.0000        0    0  421   51      0.0000  
 0.526446  1    2048   b   974   501   473  0.1088        0   473  0.0000        0    0  422   51      0.0000  
 0.527913  1    2049   d   973   500   473  0.1089        0   473  0.0000        0    0  422   51      0.0000  
 0.528183  1    2050   b   974   500   474  0.1099        0   474  0.0000        0    0  422   52      0.0000  
 0.528652  1    2051   b   975   500   475  0.1097        0   475  0.0000        0    0  423   52      0.0000  
 0.528804  1    2052   d   974   499   475  0.1099        0   475  0.0000        0    0  423   52      0.0000  
 0.528875  1    2053   b   975   500   475  0.1108        0   475  0.0000        0    0  423   52      0.0000  
 0.528892  1    2054   d   974   500   474  0.1109        0   474  0.0000        0    0  422   52      0.0000  
 0.528919  1    2055   b   975   501   474  0.1108        0   474  0.0000        0    0  422   52      0.0000  
 0.528951  1    2056   d   974   500   474  0.1109        0   474  0.0000        0    0  422   52      0.0000  
 0.528992  1    2057   b   975   500   475  0.1108        0   475  0.0000        0    0  423   52      0.0000  
 0.529288  1    2058   b   976   501   475  0.1107        0   475  0.0000        0    0  423   52      0.0000  
 0.529325  1    2059   d   975   500   475  0.1108        0   475  0.0000        0    0  423   52      0.0000  
 0.529836  1    2060   d   974   499   475  0.1109        0   475  0.0000        0    0  423   52      0.0000  
 0.529891  1    2061   b   975   500   475  0.1108        0   475  0.0000        0    0  423   52      0.0000  
 0.529969  1    2062   b   976   500   476  0.1117        0   476  0.0000        0    0  423   53      0.0000  
 0.530193  1    2063   d   975   499   476  0.1108        0   476  0.0000        0    0  423   53      0.0000  
 0.530768  1    2064   d   974   499   475  0.1109        0   475  0.0000        0    0  422   53      0.0000  
 0.531073  1    2065   b   975   499   476  0.1108        0   476  0.0000        0    0  423   53      0.0000  
 0.531147  1    2066   d   974   498   476  0.1099        0   476  0.0000        0    0  423   53      0.0000  
 0.531183  1    2067   b   975   498   477  0.1097        0   477  0.0000        0    0  424   53      0.0000  
 0.531220  1    2068   d   974   498   476  0.1099        0   476  0.0000        0    0  423   53      0.0000  
 0.531415  1    2069   d   973   497   476  0.1100        0   476  0.0000        0    0  423   53      0.0000  
 0.531608  1    2070   d   972   496   476  0.1101        0   476  0.0000        0    0  423   53      0.0000  
 0.531880  1    2071   b   973   496   477  0.1110        0   477  0.0000        0    0  423   54      0.0000  
 0.531885  1    2072   d   972   496   476  0.1111        0   476  0.0000        0    0  422   54      0.0000  
 0.532704  1    2073   d   971   496   475  0.1112        0   475  0.0000        0    0  421   54      0.0000  
 0.532851  1    2074   d   970   495   475  0.1103        0   475  0.0000        0    0  421   54      0.0000  
 0.532948  1    2075   d   969   495   474  0.1104        0   474  0.0000        0    0  420   54      0.0000  
 0.533108  1    2076   b   970   495   475  0.1103        0   475  0.0000        0    0  421   54      0.0000  
 0.533130  1    2077   b   971   496   475  0.1102        0   475  0.0000        0    0  421   54      0.0000  
 0.533303  1    2078   b   972   496   476  0.1101        0   476  0.0000        0    0  422   54      0.0000  
 0.533406  1    2079   d   971   496   475  0.1102        0   475  0.0000        0    0  421   54      0.0000  
 0.533973  1    2080   d   970   496   474  0.1103        0   474  0.0000        0    0  420   54      0.0000  
 0.534334  1    2081   b   971   497   474  0.1112        0   474  0.0000        0    0  420   54      0.0000  
 0.534644  1    2082   d   970   497   473  0.1103        0   473  0.0000        0    0  420   53      0.0000  
 0.534716  1    2083   b   971   497   474  0.1102        0   474  0.0000        0    0  421   53      0.0000  
 0.534742  1    2084   b   972   497   475  0.1101        0   475  0.0000        0    0  422   53      0.0000  
 0.534822  1    2085   d   971   496   475  0.1102        0   475  0.0000        0    0  422   53      0.0000  
 0.535086  1    2086   b   972   497   475  0.1111        0   475  0.0000        0    0  422   53      0.0000  
 0.535136  1    2087   b   973   498   475  0.1110        0   475  0.0000        0    0  422   53      0.0000  
 0.535216  1    2088   d   972   498   474  0.1111        0   474  0.0000        0    0  421   53      0.0000  
 0.535420  1    2089   d   971   498   473  0.1112        0   473  0.0000        0    0  420   53      0.0000  
 0.535457  1    2090   d   970   497   473  0.1113        0   473  0.0000        0    0  420   53      0.0000  
 0.535699  1    2091   b   971   497   474  0.1112        0   474  0.0000        0    0  421   53      0.0000  
 0.535923  1    2092   d   970   496   474  0.1113        0   474  0.0000        0    0  421   53      0.0000  
 0.536124  1    2093   d   969   495   474  0.1104        0   474  0.0000        0    0  421   53      0.0000  
 0.536478  1    2094   b   970   496   474  0.1113        0   474  0.0000        0    0  421   53      0.0000  
 0.536632  1    2095   b   971   496   475  0.1123        0   475  0.0000        0    0  421   54      0.0000  
 0.536709  1    2096   b   972   497   475  0.1121        0   475  0.0000        0    0  421   54      0.0000  
 0.536763  1    2097   d   971   496   475  0.1123        0   475  0.0000        0    0  421   54      0.0000  
 0.536941  1    2098   b   972   496   476  0.1121        0   476  0.0000        0    0  422   54      0.0000  
 0.537301  1    2099   b   973   497   476  0.1131        0   476  0.0000        0    0  422   54      0.0000  
 0.537357  1    2100   d   972   497   475  0.1132        0   475  0.0000        0    0  421   54      0.0000  
 0.537389  1    2101   b   973   497   476  0.1131        0   476  0.0000        0    0  422   54      0.0000  
 0.537753  1    2102   b   974   497   477  0.1140        0   477  0.0000        0    0  422   55      0.0000  
 0.538033  1    2103   d   973   496   477  0.1141        0   477  0.0000        0    0  422   55      0.0000  
 0.538395  1    2104   d   972   495   477  0.1142        0   477  0.0000        0    0  422   55      0.0000  
 0.538508  1    2105   b   973   495   478  0.1141        0   478  0.0000        0    0  423   55      0.0000  
 0.538881  1    2106   d   972   494   478  0.1142        0   478  0.0000        0    0  423   55      0.0000  
 0.539110  1    2107   d   971   494   477  0.1143        0   477  0.0000        0    0  422   55      0.0000  
 0.539587  1    2108   d   970   494   476  0.1144        0   476  0.0000        0    0  421   55      0.0000  
 0.539635  1    2109   b   971   495   476  0.1143        0   476  0.0000        0    0  421   55      0.0000  
 0.540265  1    2110   d   970   495   475  0.1144        0   475  0.0000        0    0  420   55      0.0000  
 0.540319  1    2111   b   971   496   475  0.1143        0   475  0.0000        0    0  420   55      0.0000  
 0.540644  1    2112   d   970   495   475  0.1144        0   475  0.0000        0    0  420   55      0.0000  
 0.540691  1    2113   d   969   494   475  0.1146        0   475  0.0000        0    0  420   55      0.0000  
 0.540786  1    2114   d   968   494   474  0.1147        0   474  0.0000        0    0  419   55      0.0000  
 0.541082  1    2115   b   969   494   475  0.1146        0   475  0.0000        0    0  420   55      0.0000  
 0.541211  1    2116   d   968   493   475  0.1147        0   475  0.0000        0    0  420   55      0.0000  
 0.541382  1    2117   b   969   493   476  0.1146        0   476  0.0000        0    0  421   55      0.0000  
 0.541763  1    2118   b   970   493   477  0.1144        0   477  0.0000        0    0  422   55      0.0000  
 0.541903  1    2119   b   971   493   478  0.1153        0   478  0.0000        0    0  422   56      0.0000  
 0.542625  1    2120   d   970   493   477  0.1155        0   477  0.0000        0    0  421   56      0.0000  
 0.542644  1    2121   b   971   493   478  0.1153        0   478  0.0000        0    0  422   56      0.0000  
 0.542676  1    2122   b   972   494   478  0.1152        0   478  0.0000        0    0  422   56      0.0000  
 0.542809  1    2123   d   971   494   477  0.1153        0   477  0.0000        0    0  421   56      0.0000  
 0.542855  1    2124   b   972   495   477  0.1152        0   477  0.0000        0    0  421   56      0.0000  
 0.542963  1    2125   b   973   495   478  0.1161        0   478  0.0000        0    0  421   57      0.0000  
 0.543579  1    2126   d   972   495   477  0.1163        0   477  0.0000        0    0  420   57      0.0000  
 0.543681  1    2127   b   973   495   478  0.1161        0   478  0.0000        0    0  421   57      0.0000  
 0.543847  1    2128   d   972   494   478  0.1163        0   478  0.0000        0    0  421   57      0.0000  
 0.544003  1    2129   d   971   493   478  0.1153        0   478  0.0000        0    0  421   57      0.0000  
 0.544265  1    2130   d   970   493   477  0.1144        0   477  0.0000        0    0  421   56      0.0000  
 0.544347  1    2131   d   969   492   477  0.1146        0   477  0.0000        0    0  421   56      0.0000  
 0.544433  1    2132   b   970   493   477  0.1144        0   477  0.0000        0    0  421   56      0.0000  
 0.544673  1    2133   d   969   492   477  0.1146        0   477  0.0000        0    0  421   56      0.0000  
 0.544802  1    2134   d   968   491   477  0.1136        0   477  0.0000        0    0  421   56      0.0000  
 0.545246  1    2135   b   969   491   478  0.1135        0   478  0.0000        0    0  422   56      0.0000  
 0.545311  1    2136   d   968   491   477  0.1136        0   477  0.0000        0    0  421   56      0.0000  
 0.545641  1    2137   d   967   490   477  0.1127        0   477  0.0000        0    0  421   56      0.0000  
 0.545826  1    2138   b   968   491   477  0.1126        0   477  0.0000        0    0  421   56      0.0000  
 0.545962  1    2139   d   967   490   477  0.1127        0   477  0.0000        0    0  421   56      0.0000  
 0.545983  1    2140   b   968   491   477  0.1126        0   477  0.0000        0    0  421   56      0.0000  
 0.546286  1    2141   b   969   491   478  0.1125        0   478  0.0000        0    0  422   56      0.0000  
 0.546304  1    2142   b   970   492   478  0.1124        0   478  0.0000        0    0  422   56      0.0000  
 0.546374  1    2143   d   969   492   477  0.1125        0   477  0.0000        0    0  421   56      0.0000  
 0.546482  1    2144   b   970   493   477  0.1124        0   477  0.0000        0    0  421   56      0.0000  
 0.546627  1    2145   b   971   494   477  0.1123        0   477  0.0000        0    0  421   56      0.0000  
 0.546936  1    2146   b   972   495   477  0.1121        0   477  0.0000        0    0  421   56      0.0000  
 0.546947  1    2147   b   973   495   478  0.1120        0   478  0.0000        0    0  422   56      0.0000  
 0.547013  1    2148   d   972   495   477  0.1111        0   477  0.0000        0    0  422   55      0.0000  
 0.547704  1    2149   d   971   494   477  0.1112        0   477  0.0000        0    0  422   55      0.0000  
 0.547782  1    2150   b   972   495   477  0.1111        0   477  0.0000        0    0  422   55      0.0000  
 0.547796  1    2151   d   971   494   477  0.1112        0   477  0.0000        0    0  422   55      0.0000  
 0.548642  1    2152   d   970   494   476  0.1113        0   476  0.0000        0    0  421   55      0.0000  
 0.548750  1    2153   b   971   494   477  0.1112        0   477  0.0000        0    0  422   55      0.0000  
 0.549357  1    2154   d   970   493   477  0.1113        0   477  0.0000        0    0  422   55      0.0000  
 0.549994  1    2155   b   971   494   477  0.1112        0   477  0.0000        0    0  422   55      0.0000  
 0.550292  1    2156   b   972   495   477  0.1111        0   477  0.0000        0    0  422   55      0.0000  
 0.550460  1    2157   d   971   494   477  0.1112        0   477  0.0000        0    0  422   55      0.0000  
 0.550869  1    2158   d   970   494   476  0.1113        0   476  0.0000        0    0  421   55      0.0000  
 0.550958  1    2159   b   971   494   477  0.1112        0   477  0.0000        0    0  422   55      0.0000  
 0.551780  1    2160   d   970   494   476  0.1113        0   476  0.0000        0    0  421   55      0.0000  
 0.552084  1    2161   b   971   494   477  0.1112        0   477  0.0000        0    0  422   55      0.0000  
 0.552873  1    2162   b   972   494   478  0.1111        0   478  0.0000        0    0  423   55      0.0000  
 0.553013  1    2163   d   971   493   478  0.1112        0   478  0.0000        0    0  423   55      0.0000  
 0.553566  1    2164   b   972   494   478  0.1111        0   478  0.0000        0    0  423   55      0.0000  
 0.553678  1    2165   b   973   495   478  0.1110        0   478  0.0000        0    0  423   55      0.0000  
 0.554942  1    2166   d   972   495   477  0.1111        0   477  0.0000        0    0  422   55      0.0000  
 0.555215  1    2167   b   973   496   477  0.1110        0   477  0.0000        0    0  422   55      0.0000  
 0.555410  1    2168   b   974   497   477  0.1109        0   477  0.0000        0    0  422   55      0.0000  
 0.555687  1    2169   b   975   498   477  0.1118        0   477  0.0000        0    0  422   55      0.0000  
 0.556384  1    2170   d   974   497   477  0.1119        0   477  0.0000        0    0  422   55      0.0000  
 0.556799  1    2171   b   975   498   477  0.1118        0   477  0.0000        0    0  422   55      0.0000  
 0.556963  1    2172   d   974   497   477  0.1119        0   477  0.0000        0    0  422   55      0.0000  
 0.557092  1    2173   b   975   498   477  0.1118        0   477  0.0000        0    0  422   55      0.0000  
 0.557440  1    2174   b   976   499   477  0.1117        0   477  0.0000        0    0  422   55      0.0000  
 0.557638  1    2175   b   977   500   477  0.1116        0   477  0.0000        0    0  422   55      0.0000  
 0.558371  1    2176   d   976   500   476  0.1117        0   476  0.0000        0    0  421   55      0.0000  
 0.558783  1    2177   b   977   500   477  0.1116        0   477  0.0000        0    0  422   55      0.0000  
 0.559267  1    2178   d   976   499   477  0.1117        0   477  0.0000        0    0  422   55      0.0000  
 0.559913  1    2179   b   977   499   478  0.1116        0   478  0.0000        0    0  423   55      0.0000  
 0.560288  1    2180   d   976   499   477  0.1117        0   477  0.0000        0    0  422   55      0.0000  
 0.560984  1    2181   b   977   500   477  0.1116        0   477  0.0000        0    0  422   55      0.0000  
 0.561109  1    2182   b   978   501   477  0.1125        0   477  0.0000        0    0  422   55      0.0000  
 0.561767  1    2183   b   979   501   478  0.1134        0   478  0.0000        0    0  422   56      0.0000  
 0.562000  1    2184   b   980   501   479  0.1133        0   479  0.0000        0    0  423   56      0.0000  
 0.562209  1    2185   b   981   501   480  0.1131        0   480  0.0000        0    0  424   56      0.0000  
 0.562646  1    2186   d   980   500   480  0.1133        0   480  0.0000        0    0  424   56      0.0000  
 0.562935  1    2187   b   981   500   481  0.1131        0   481  0.0000        0    0  425   56      0.0000  
 0.562942  1    2188   b   982   501   481  0.1141        0   481  0.0000        0    0  425   56      0.0000  
 0.563190  1    2189   b   983   501   482  0.1139        0   482  0.0000        0    0  426   56      0.0000  
 0.563206  1    2190   d   982   501   481  0.1130        0   481  0.0000        0    0  426   55      0.0000  
 0.563244  1    2191   b   983   502   481  0.1129        0   481  0.0000        0    0  426   55      0.0000  
 0.563306  1    2192   d   982   501   481  0.1130        0   481  0.0000        0    0  426   55      0.0000  
 0.563323  1    2193   d   981   500   481  0.1131        0   481  0.0000        0    0  426   55      0.0000  
 0.563483  1    2194   b   982   501   481  0.1130        0   481  0.0000        0    0  426   55      0.0000  
 0.563875  1    2195   d   981   500   481  0.1131        0   481  0.0000        0    0  426   55      0.0000  
 0.564160  1    2196   d   980   500   480  0.1133        0   480  0.0000        0    0  425   55      0.0000  
 0.564791  1    2197   b   981   501   480  0.1131        0   480  0.0000        0    0  425   55      0.0000  
 0.564866  1    2198   d   980   500   480  0.1122        0   480  0.0000        0    0  425   55      0.0000  
 0.564976  1    2199   b   981   500   481  0.1121        0   481  0.0000        0    0  426   55      0.0000  
 0.565596  1    2200   d   980   499   481  0.1122        0   481  0.0000        0    0  426   55      0.0000  
 0.565752  1    2201   b   981   500   481  0.1121        0   481  0.0000        0    0  426   55      0.0000  
 0.566189  1    2202   b   982   500   482  0.1120        0   482  0.0000        0    0  427   55      0.0000  
 0.566296  1    2203   d   981   499   482  0.1121        0   482  0.0000        0    0  427   55      0.0000  
 0.566647  1    2204   b   982   499   483  0.1120        0   483  0.0000        0    0  428   55      0.0000  
 0.566929  1    2205   b   983   500   483  0.1129        0   483  0.0000        0    0  428   55      0.0000  
 0.566942  1    2206   b   984   501   483  0.1128        0   483  0.0000        0    0  428   55      0.0000  
 0.567220  1    2207   d   983   500   483  0.1129        0   483  0.0000        0    0  428   55      0.0000  
 0.567408  1    2208   b   984   500   484  0.1128        0   484  0.0000        0    0  429   55      0.0000  
 0.567601  1    2209   b   985   501   484  0.1127        0   484  0.0000        0    0  429   55      0.0000  
 0.567725  1    2210   d   984   500   484  0.1128        0   484  0.0000        0    0  429   55      0.0000  
 0.567760  1    2211   d   983   499   484  0.1119        0   484  0.0000        0    0  429   55      0.0000  
 0.568410  1    2212   b   984   500   484  0.1118        0   484  0.0000        0    0  429   55      0.0000  
 0.568450  1    2213   b   985   500   485  0.1117        0   485  0.0000        0    0  430   55      0.0000  
 0.568574  1    2214   d   984   499   485  0.1118        0   485  0.0000        0    0  430   55      0.0000  
 0.568742  1    2215   d   983   499   484  0.1119        0   484  0.0000        0    0  429   55      0.0000  
 0.569199  1    2216   d   982   499   483  0.1120        0   483  0.0000        0    0  428   55      0.0000  
 0.569469  1    2217   b   983   499   484  0.1119        0   484  0.0000        0    0  429   55      0.0000  
 0.569477  1    2218   b   984   500   484  0.1118        0   484  0.0000        0    0  429   55      0.0000  
 0.569523  1    2219   d   983   500   483  0.1119        0   483  0.0000        0    0  428   55      0.0000  
 0.570043  1    2220   d   982   500   482  0.1120        0   482  0.0000        0    0  427   55      0.0000  
 0.570067  1    2221   d   981   499   482  0.1121        0   482  0.0000        0    0  427   55      0.0000  
 0.570248  1    2222   d   980   499   481  0.1122        0   481  0.0000        0    0  426   55      0.0000  
 0.570355  1    2223   b   981   499   482  0.1131        0   482  0.0000        0    0  426   56      0.0000  
 0.570383  1    2224   b   982   500   482  0.1130        0   482  0.0000        0    0  426   56      0.0000  
 0.570424  1    2225   b   983   500   483  0.1139        0   483  0.0000        0    0  426   57      0.0000  
 0.570572  1    2226   d   982   500   482  0.1141        0   482  0.0000        0    0  425   57      0.0000  
 0.570613  1    2227   b   983   501   482  0.1150        0   482  0.0000        0    0  425   57      0.0000  
 0.570706  1    2228   d   982   501   481  0.1151        0   481  0.0000        0    0  424   57      0.0000  
 0.570949  1    2229   b   983   501   482  0.1160        0   482  0.0000        0    0  424   58      0.0000  
 0.571051  1    2230   b   984   501   483  0.1159        0   483  0.0000        0    0  425   58      0.0000  
 0.571635  1    2231   d   983   500   483  0.1150        0   483  0.0000        0    0  425   58      0.0000  
 0.572154  1    2232   d   982   500   482  0.1141        0   482  0.0000        0    0  425   57      0.0000  
 0.572257  1    2233   d   981   499   482  0.1142        0   482  0.0000        0    0  425   57      0.0000  
 0.573708  1    2234   d   980   498   482  0.1143        0   482  0.0000        0    0  425   57      0.0000  
 0.574343  1    2235   d   979   498   481  0.1134        0   481  0.0000        0    0  425   56      0.0000  
 0.574358  1    2236   b   980   498   482  0.1133        0   482  0.0000        0    0  426   56      0.0000  
 0.574640  1    2237   d   979   497   482  0.1134        0   482  0.0000        0    0  426   56      0.0000  
 0.574711  1    2238   d   978   496   482  0.1135        0   482  0.0000        0    0  426   56      0.0000  
 0.574876  1    2239   d   977   495   482  0.1136        0   482  0.0000        0    0  426   56      0.0000  
 0.575023  1    2240   b   978   495   483  0.1145        0   483  0.0000        0    0  426   57      0.0000  
 0.575045  1    2241   d   977   494   483  0.1146        0   483  0.0000        0    0  426   57      0.0000  
 0.575154  1    2242   b   978   494   484  0.1145        0   484  0.0000        0    0  427   57      0.0000  
 0.575500  1    2243   d   977   493   484  0.1146        0   484  0.0000        0    0  427   57      0.0000  
 0.575649  1    2244   d   976   493   483  0.1148        0   483  0.0000        0    0  426   57      0.0000  
 0.575709  1    2245   d   975   492   483  0.1149        0   483  0.0000        0    0  426   57      0.0000  
 0.575809  1    2246   b   976   492   484  0.1148        0   484  0.0000        0    0  427   57      0.0000  
 0.576067  1    2247   d   975   491   484  0.1149        0   484  0.0000        0    0  427   57      0.0000  
 0.576352  1    2248   b   976   491   485  0.1158        0   485  0.0000        0    0  427   58      0.0000  
 0.576576  1    2249   d   975   491   484  0.1159        0   484  0.0000        0    0  426   58      0.0000  
 0.576748  1    2250   b   976   491   485  0.1158        0   485  0.0000        0    0  427   58      0.0000  
 0.576807  1    2251   d   975   491   484  0.1159        0   484  0.0000        0    0  426   58      0.0000  
 0.576892  1    2252   d   974   491   483  0.1160        0   483  0.0000        0    0  425   58      0.0000  
 0.576900  1    2253   d   973   491   482  0.1161        0   482  0.0000        0    0  424   58      0.0000  
 0.577017  1    2254   d   972   490   482  0.1163        0   482  0.0000        0    0  424   58      0.0000  
 0.577092  1    2255   b   973   491   482  0.1161        0   482  0.0000        0    0  424   58      0.0000  
 0.577389  1    2256   d   972   491   481  0.1163        0   481  0.0000        0    0  423   58      0.0000  
 0.577411  1    2257   d   971   490   481  0.1164        0   481  0.0000        0    0  423   58      0.0000  
 0.577545  1    2258   d   970   489   481  0.1165        0   481  0.0000        0    0  423   58      0.0000  
 0.577647  1    2259   d   969   489   480  0.1166        0   480  0.0000        0    0  422   58      0.0000  
 0.577824  1    2260   d   968   488   480  0.1167        0   480  0.0000        0    0  422   58      0.0000  
 0.577859  1    2261   d   967   488   479  0.1169        0   479  0.0000        0    0  421   58      0.0000  
 0.578852  1    2262   d   966   487   479  0.1170        0   479  0.0000        0    0  421   58      0.0000  
 0.579129  1    2263   d   965   487   478  0.1171        0   478  0.0000        0    0  420   58      0.0000  
 0.579668  1    2264   d   964   487   477  0.1172        0   477  0.0000        0    0  419   58      0.0000  
 0.579769  1    2265   d   963   486   477  0.1173        0   477  0.0000        0    0  419   58      0.0000  
 0.579778  1    2266   d   962   485   477  0.1175        0   477  0.0000        0    0  419   58      0.0000  
 0.579971  1    2267   d   961   484   477  0.1165        0   477  0.0000        0    0  419   58      0.0000  
 0.580013  1    2268   b   962   485   477  0.1164        0   477  0.0000        0    0  419   58      0.0000  
 0.580033  1    2269   b   963   485   478  0.1163        0   478  0.0000        0    0  420   58      0.0000  
 0.580339  1    2270   b   964   486   478  0.1162        0   478  0.0000        0    0  420   58      0.0000  
 0.580366  1    2271   d   963   486   477  0.1153        0   477  0.0000        0    0  420   57      0.0000  
 0.580601  1    2272   b   964   487   477  0.1151        0   477  0.0000        0    0  420   57      0.0000  
 0.580680  1    2273   d   963   487   476  0.1153        0   476  0.0000        0    0  419   57      0.0000  
 0.580849  1    2274   d   962   487   475  0.1154        0   475  0.0000        0    0  418   57      0.0000  
 0.580969  1    2275   d   961   487   474  0.1155        0   474  0.0000        0    0  417   57      0.0000  
 0.581048  1    2276   b   962   487   475  0.1154        0   475  0.0000        0    0  418   57      0.0000  
 0.581098  1    2277   d   961   487   474  0.1145        0   474  0.0000        0    0  418   56      0.0000  
 0.581119  1    2278   b   962   487   475  0.1143        0   475  0.0000        0    0  419   56      0.0000  
 0.581367  1    2279   b   963   488   475  0.1142        0   475  0.0000        0    0  419   56      0.0000  
 0.581693  1    2280   b   964   488   476  0.1141        0   476  0.0000        0    0  420   56      0.0000  
 0.581744  1    2281   b   965   488   477  0.1140        0   477  0.0000        0    0  421   56      0.0000  
 0.581806  1    2282   b   966   489   477  0.1149        0   477  0.0000        0    0  421   56      0.0000  
 0.581884  1    2283   d   965   488   477  0.1150        0   477  0.0000        0    0  421   56      0.0000  
 0.581967  1    2284   b   966   489   477  0.1149        0   477  0.0000        0    0  421   56      0.0000  
 0.582132  1    2285   b   967   489   478  0.1148        0   478  0.0000        0    0  422   56      0.0000  
 0.582607  1    2286   b   968   489   479  0.1157        0   479  0.0000        0    0  422   57      0.0000  
 0.582614  1    2287   b   969   490   479  0.1166        0   479  0.0000        0    0  422   57      0.0000  
 0.583292  1    2288   d   968   490   478  0.1167        0   478  0.0000        0    0  421   57      0.0000  
 0.583938  1    2289   b   969   490   479  0.1166        0   479  0.0000        0    0  422   57      0.0000  
 0.584062  1    2290   d   968   489   479  0.1157        0   479  0.0000        0    0  422   57      0.0000  
 0.584370  1    2291   d   967   489   478  0.1158        0   478  0.0000        0    0  421   57      0.0000  
 0.584494  1    2292   d   966   488   478  0.1159        0   478  0.0000        0    0  421   57      0.0000  
 0.584502  1    2293   d   965   488   477  0.1161        0   477  0.0000        0    0  420   57      0.0000  
 0.584554  1    2294   d   964   488   476  0.1151        0   476  0.0000        0    0  420   56      0.0000  
 0.584712  1    2295   d   963   487   476  0.1153        0   476  0.0000        0    0  420   56      0.0000  
 0.584774  1    2296   d   962   486   476  0.1143        0   476  0.0000        0    0  420   56      0.0000  
 0.584835  1    2297   d   961   486   475  0.1145        0   475  0.0000        0    0  419   56      0.0000  
 0.585130  1    2298   b   962   486   476  0.1143        0   476  0.0000        0    0  420   56      0.0000  
 0.585239  1    2299   b   963   486   477  0.1142        0   477  0.0000        0    0  421   56      0.0000  
 0.585307  1    2300   d   962   485   477  0.1143        0   477  0.0000        0    0  421   56      0.0000  
 0.585606  1    2301   d   961   485   476  0.1145        0   476  0.0000        0    0  420   56      0.0000  
 0.585641  1    2302   d   960   485   475  0.1135        0   475  0.0000        0    0  420   55      0.0000  
 0.586126  1    2303   d   959   485   474  0.1137        0   474  0.0000        0    0  419   55      0.0000  
 0.586210  1    2304   d   958   485   473  0.1138        0   473  0.0000        0    0  418   55      0.0000  
 0.586429  1    2305   b   959   486   473  0.1137        0   473  0.0000        0    0  418   55      0.0000  
 0.586640  1    2306   b   960   487   473  0.1135        0   473  0.0000        0    0  418   55      0.0000  
 0.586669  1    2307   d   959   486   473  0.1137        0   473  0.0000        0    0  418   55      0.0000  
 0.587313  1    2308   b   960   487   473  0.1146        0   473  0.0000        0    0  418   55      0.0000  
 0.587467  1    2309   b   961   488   473  0.1155        0   473  0.0000        0    0  418   55      0.0000  
 0.587802  1    2310   b   962   488   474  0.1164        0   474  0.0000        0    0  418   56      0.0000  
 0.587852  1    2311   d   961   487   474  0.1165        0   474  0.0000        0    0  418   56      0.0000  
 0.587949  1    2312   b   962   487   475  0.1164        0   475  0.0000        0    0  419   56      0.0000  
 0.588002  1    2313   b   963   487   476  0.1163        0   476  0.0000        0    0  420   56      0.0000  
 0.588279  1    2314   b   964   488   476  0.1172        0   476  0.0000        0    0  420   56      0.0000  
 0.588402  1    2315   b   965   488   477  0.1181        0   477  0.0000        0    0  420   57      0.0000  
 0.588533  1    2316   b   966   488   478  0.1190        0   478  0.0000        0    0  420   58      0.0000  
 0.588580  1    2317   d   965   487   478  0.1181        0   478  0.0000        0    0  420   58      0.0000  
 0.589118  1    2318   b   966   488   478  0.1180        0   478  0.0000        0    0  420   58      0.0000  
 0.589567  1    2319   b   967   488   479  0.1179        0   479  0.0000        0    0  421   58      0.0000  
 0.589839  1    2320   b   968   489   479  0.1178        0   479  0.0000        0    0  421   58      0.0000  
 0.590641  1    2321   b   969   489   480  0.1187        0   480  0.0000        0    0  421   59      0.0000  
 0.590918  1    2322   d   968   488   480  0.1188        0   480  0.0000        0    0  421   59      0.0000  
 0.591015  1    2323   b   969   488   481  0.1187        0   481  0.0000        0    0  422   59      0.0000  
 0.591061  1    2324   d   968   488   480  0.1188        0   480  0.0000        0    0  421   59      0.0000  
 0.591617  1    2325   b   969   489   480  0.1187        0   480  0.0000        0    0  421   59      0.0000  
 0.592013  1    2326   b   970   489   481  0.1186        0   481  0.0000        0    0  422   59      0.0000  
 0.592016  1    2327   d   969   488   481  0.1187        0   481  0.0000        0    0  422   59      0.0000  
 0.592170  1    2328   d   968   487   481  0.1188        0   481  0.0000        0    0  422   59      0.0000  
 0.592284  1    2329   b   969   487   482  0.1187        0   482  0.0000        0    0  423   59      0.0000  
 0.592551  1    2330   b   970   487   483  0.1186        0   483  0.0000        0    0  424   59      0.0000  
 0.592665  1    2331   b   971   488   483  0.1184        0   483  0.0000        0    0  424   59      0.0000  
 0.592763  1    2332   b   972   489   483  0.1183        0   483  0.0000        0    0  424   59      0.0000  
 0.592821  1    2333   d   971   489   482  0.1184        0   482  0.0000        0    0  423   59      0.0000  
 0.594438  1    2334   b   972   490   482  0.1183        0   482  0.0000        0    0  423   59      0.0000  
 0.594976  1    2335   d   971   489   482  0.1184        0   482  0.0000        0    0  423   59      0.0000  
 0.595018  1    2336   b   972   489   483  0.1183        0   483  0.0000        0    0  424   59      0.0000  
 0.595671  1    2337   d   971   488   483  0.1184        0   483  0.0000        0    0  424   59      0.0000  
 0.595765  1    2338   d   970   488   482  0.1186        0   482  0.0000        0    0  423   59      0.0000  
 0.595842  1    2339   b   971   489   482  0.1195        0   482  0.0000        0    0  423   59      0.0000  
 0.596019  1    2340   b   972   490   482  0.1193        0   482  0.0000        0    0  423   59      0.0000  
 0.596345  1    2341   d   971   490   481  0.1195        0   481  0.0000        0    0  422   59      0.0000  
 0.596567  1    2342   b   972   490   482  0.1193        0   482  0.0000        0    0  423   59      0.0000  
 0.596865  1    2343   d   971   489   482  0.1195        0   482  0.0000        0    0  423   59      0.0000  
 0.597129  1    2344   b   972   490   482  0.1193        0   482  0.0000        0    0  423   59      0.0000  
 0.597486  1    2345   b   973   491   482  0.1202        0   482  0.0000        0    0  423   59      0.0000  
 0.597542  1    2346   b   974   491   483  0.1201        0   483  0.0000        0    0  424   59      0.0000  
 0.597776  1    2347   d   973   490   483  0.1202        0   483  0.0000        0    0  424   59      0.0000  
 0.597872  1    2348   b   974   491   483  0.1201        0   483  0.0000        0    0  424   59      0.0000  
 0.597930  1    2349   d   973   491   482  0.1202        0   482  0.0000        0    0  423   59      0.0000  
 0.598095  1    2350   b   974   492   482  0.1211        0   482  0.0000        0    0  423   59      0.0000  
 0.598097  1    2351   b   975   493   482  0.1221        0   482  0.0000        0    0  423   59      0.0000  
 0.598322  1    2352   b   976   493   483  0.1219        0   483  0.0000        0    0  424   59      0.0000  
 0.598362  1    2353   b   977   493   484  0.1218        0   484  0.0000        0    0  425   59      0.0000  
 0.598412  1    2354   d   976   492   484  0.1219        0   484  0.0000        0    0  425   59      0.0000  
 0.599129  1    2355   d   975   492   483  0.1221        0   483  0.0000        0    0  424   59      0.0000  
 0.599867  1    2356   b   976   492   484  0.1219        0   484  0.0000        0    0  425   59      0.0000  
 0.600031  1    2357   b   977   493   484  0.1228        0   484  0.0000        0    0  425   59      0.0000  
 0.600100  1    2358   d   976   493   483  0.1230        0   483  0.0000        0    0  424   59      0.0000  
 0.600611  1    2359   d   975   492   483  0.1221        0   483  0.0000        0    0  424   59      0.0000  
 0.600626  1    2360   d   974   492   482  0.1222        0   482  0.0000        0    0  423   59      0.0000  
 0.601101  1    2361   d   973   492   481  0.1223        0   481  0.0000        0    0  422   59      0.0000  
 0.601159  1    2362   b   974   493   481  0.1232        0   481  0.0000        0    0  422   59      0.0000  
 0.601345  1    2363   b   975   494   481  0.1231        0   481  0.0000        0    0  422   59      0.0000  
 0.601348  1    2364   d   974   493   481  0.1232        0   481  0.0000        0    0  422   59      0.0000  
 0.601569  1    2365   d   973   493   480  0.1233        0   480  0.0000        0    0  421   59      0.0000  
 0.601637  1    2366   d   972   492   480  0.1235        0   480  0.0000        0    0  421   59      0.0000  
 0.602171  1    2367   b   973   493   480  0.1233        0   480  0.0000        0    0  421   59      0.0000  
 0.602816  1    2368   d   972   493   479  0.1224        0   479  0.0000        0    0  421   58      0.0000  
 0.602855  1    2369   b   973   494   479  0.1233        0   479  0.0000        0    0  421   58      0.0000  
 0.602889  1    2370   b   974   495   479  0.1242        0   479  0.0000        0    0  421   58      0.0000  
 0.603068  1    2371   b   975   496   479  0.1241        0   479  0.0000        0    0  421   58      0.0000  
 0.603183  1    2372   b   976   496   480  0.1250        0   480  0.0000        0    0  421   59      0.0000  
 0.603205  1    2373   b   977   497   480  0.1249        0   480  0.0000        0    0  421   59      0.0000  
 0.603366  1    2374   b   978   497   481  0.1247        0   481  0.0000        0    0  422   59      0.0000  
 0.604109  1    2375   d   977   496   481  0.1249        0   481  0.0000        0    0  422   59      0.0000  
 0.604221  1    2376   b   978   497   481  0.1247        0   481  0.0000        0    0  422   59      0.0000  
 0.604263  1    2377   d   977   496   481  0.1238        0   481  0.0000        0    0  422   59      0.0000  
 0.604457  1    2378   b   978   496   482  0.1237        0   482  0.0000        0    0  423   59      0.0000  
 0.604937  1    2379   d   977   495   482  0.1238        0   482  0.0000        0    0  423   59      0.0000  
 0.605046  1    2380   d   976   495   481  0.1240        0   481  0.0000        0    0  422   59      0.0000  
 0.605652  1    2381   b   977   496   481  0.1238        0   481  0.0000        0    0  422   59      0.0000  
 0.606430  1    2382   d   976   496   480  0.1240        0   480  0.0000        0    0  421   59      0.0000  
 0.606780  1    2383   b   977   496   481  0.1238        0   481  0.0000        0    0  422   59      0.0000  
 0.607433  1    2384   b   978   497   481  0.1237        0   481  0.0000        0    0  422   59      0.0000  
 0.607706  1    2385   d   977   496   481  0.1228        0   481  0.0000        0    0  422   59      0.0000  
 0.607860  1    2386   b   978   497   481  0.1227        0   481  0.0000        0    0  422   59      0.0000  
 0.608091  1    2387   d   977   496   481  0.1228        0   481  0.0000        0    0  422   59      0.0000  
 0.608673  1    2388   d   976   496   480  0.1230        0   480  0.0000        0    0  421   59      0.0000  
 0.608758  1    2389   b   977   496   481  0.1228        0   481  0.0000        0    0  422   59      0.0000  
 0.608992  1    2390   d   976   496   480  0.1230        0   480  0.0000        0    0  421   59      0.0000  
 0.609042  1    2391   d   975   496   479  0.1231        0   479  0.0000        0    0  420   59      0.0000  
 0.609058  1    2392   b   976   496   480  0.1230        0   480  0.0000        0    0  421   59      0.0000  
 0.609099  1    2393   b   977   497   480  0.1228        0   480  0.0000        0    0  421   59      0.0000  
 0.609281  1    2394   b   978   498   480  0.1237        0   480  0.0000        0    0  421   59      0.0000  
 0.609310  1    2395   b   979   498   481  0.1246        0   481  0.0000        0    0  421   60      0.0000  
 0.609408  1    2396   d   978   497   481  0.1247        0   481  0.0000        0    0  421   60      0.0000  
 0.609983  1    2397   b   979   498   481  0.1246        0   481  0.0000        0    0  421   60      0.0000  
 0.610007  1    2398   b   980   498   482  0.1255        0   482  0.0000        0    0  421   61      0.0000  
 0.610595  1    2399   d   979   497   482  0.1246        0   482  0.0000        0    0  421   61      0.0000  
 0.610977  1    2400   d   978   497   481  0.1247        0   481  0.0000        0    0  420   61      0.0000  
 0.611398  1    2401   b   979   498   481  0.1246        0   481  0.0000        0    0  420   61      0.0000  
 0.611408  1    2402   b   980   498   482  0.1245        0   482  0.0000        0    0  421   61      0.0000  
 0.611547  1    2403   d   979   498   481  0.1236        0   481  0.0000        0    0  421   60      0.0000  
 0.611987  1    2404   d   978   498   480  0.1237        0   480  0.0000        0    0  420   60      0.0000  
 0.612266  1    2405   d   977   497   480  0.1238        0   480  0.0000        0    0  420   60      0.0000  
 0.612612  1    2406   d   976   497   479  0.1240        0   479  0.0000        0    0  419   60      0.0000  
 0.612907  1    2407   b   977   497   480  0.1238        0   480  0.0000        0    0  420   60      0.0000  
 0.613586  1    2408   b   978   498   480  0.1237        0   480  0.0000        0    0  420   60      0.0000  
 0.613837  1    2409   b   979   498   481  0.1236        0   481  0.0000        0    0  421   60      0.0000  
 0.614639  1    2410   b   980   498   482  0.1245        0   482  0.0000        0    0  421   61      0.0000  
 0.614754  1    2411   b   981   499   482  0.1244        0   482  0.0000        0    0  421   61      0.0000  
 0.615180  1    2412   b   982   499   483  0.1253        0   483  0.0000        0    0  421   62      0.0000  
 0.615500  1    2413   d   981   498   483  0.1254        0   483  0.0000        0    0  421   62      0.0000  
 0.616635  1    2414   b   982   498   484  0.1263        0   484  0.0000        0    0  421   63      0.0000  
 0.616774  1    2415   b   983   499   484  0.1272        0   484  0.0000        0    0  421   63      0.0000  
 0.617066  1    2416   b   984   500   484  0.1270        0   484  0.0000        0    0  421   63      0.0000  
 0.617199  1    2417   d   983   499   484  0.1261        0   484  0.0000        0    0  421   63      0.0000  
 0.617318  1    2418   d   982   499   483  0.1263        0   483  0.0000        0    0  420   63      0.0000  
 0.617453  1    2419   d   981   499   482  0.1264        0   482  0.0000        0    0  419   63      0.0000  
 0.617557  1    2420   b   982   500   482  0.1263        0   482  0.0000        0    0  419   63      0.0000  
 0.617602  1    2421   d   981   500   481  0.1264        0   481  0.0000        0    0  418   63      0.0000  
 0.617640  1    2422   b   982   501   481  0.1263        0   481  0.0000        0    0  418   63      0.0000  
 0.617969  1    2423   d   981   501   480  0.1264        0   480  0.0000        0    0  417   63      0.0000  
 0.617991  1    2424   b   982   501   481  0.1263        0   481  0.0000        0    0  418   63      0.0000  
 0.618010  1    2425   b   983   501   482  0.1261        0   482  0.0000        0    0  419   63      0.0000  
 0.618135  1    2426   d   982   500   482  0.1263        0   482  0.0000        0    0  419   63      0.0000  
 0.618155  1    2427   d   981   499   482  0.1264        0   482  0.0000        0    0  419   63      0.0000  
 0.618239  1    2428   d   980   499   481  0.1265        0   481  0.0000        0    0  418   63      0.0000  
 0.618645  1    2429   d   979   498   481  0.1267        0   481  0.0000        0    0  418   63      0.0000  
 0.618694  1    2430   d   978   497   481  0.1268        0   481  0.0000        0    0  418   63      0.0000  
 0.618751  1    2431   b   979   497   482  0.1267        0   482  0.0000        0    0  419   63      0.0000  
 0.618998  1    2432   b   980   497   483  0.1265        0   483  0.0000        0    0  420   63      0.0000  
 0.619078  1    2433   d   979   497   482  0.1267        0   482  0.0000        0    0  419   63      0.0000  
 0.619114  1    2434   b   980   498   482  0.1265        0   482  0.0000        0    0  419   63      0.0000  
 0.619453  1    2435   d   979   498   481  0.1267        0   481  0.0000        0    0  418   63      0.0000  
 0.619590  1    2436   b   980   499   481  0.1265        0   481  0.0000        0    0  418   63      0.0000  
 0.619907  1    2437   d   979   498   481  0.1267        0   481  0.0000        0    0  418   63      0.0000  
 0.619955  1    2438   d   978   497   481  0.1268        0   481  0.0000        0    0  418   63      0.0000  
 0.619996  1    2439   b   979   498   481  0.1267        0   481  0.0000        0    0  418   63      0.0000  
 0.620270  1    2440   d   978   498   480  0.1268        0   480  0.0000        0    0  417   63      0.0000  
 0.621180  1    2441   d   977   498   479  0.1269        0   479  0.0000        0    0  416   63      0.0000  
 0.621353  1    2442   b   978   498   480  0.1268        0   480  0.0000        0    0  417   63      0.0000  
 0.621849  1    2443   d   977   498   479  0.1269        0   479  0.0000        0    0  416   63      0.0000  
 0.622063  1    2444   d   976   497   479  0.1270        0   479  0.0000        0    0  416   63      0.0000  
 0.622366  1    2445   b   977   498   479  0.1269        0   479  0.0000        0    0  416   63      0.0000  
 0.623339  1    2446   b   978   499   479  0.1268        0   479  0.0000        0    0  416   63      0.0000  
 0.624153  1    2447   d   977   498   479  0.1269        0   479  0.0000        0    0  416   63      0.0000  
 0.624164  1    2448   d   976   497   479  0.1270        0   479  0.0000        0    0  416   63      0.0000  
 0.624414  1    2449   d   975   496   479  0.1272        0   479  0.0000        0    0  416   63      0.0000  
 0.624446  1    2450   b   976   497   479  0.1270        0   479  0.0000        0    0  416   63      0.0000  
 0.624938  1    2451   b   977   498   479  0.1269        0   479  0.0000        0    0  416   63      0.0000  
 0.624949  1    2452   b   978   499   479  0.1268        0   479  0.0000        0    0  416   63      0.0000  
 0.625237  1    2453   d   977   499   478  0.1269        0   478  0.0000        0    0  415   63      0.0000  
 0.625310  1    2454   d   976   498   478  0.1270        0   478  0.0000        0    0  415   63      0.0000  
 0.625344  1    2455   b   977   498   479  0.1269        0   479  0.0000        0    0  416   63      0.0000  
 0.625919  1    2456   d   976   498   478  0.1270        0   478  0.0000        0    0  415   63      0.0000  
 0.626205  1    2457   d   975   497   478  0.1272        0   478  0.0000        0    0  415   63      0.0000  
 0.626255  1    2458   b   976   497   479  0.1281        0   479  0.0000        0    0  415   64      0.0000  
 0.626268  1    2459   b   977   498   479  0.1290        0   479  0.0000        0    0  415   64      0.0000  
 0.626344  1    2460   d   976   497   479  0.1291        0   479  0.0000        0    0  415   64      0.0000  
 0.626609  1    2461   d   975   496   479  0.1292        0   479  0.0000        0    0  415   64      0.0000  
 0.626851  1    2462   d   974   495   479  0.1294        0   479  0.0000        0    0  415   64      0.0000  
 0.626944  1    2463   b   975   495   480  0.1292        0   480  0.0000        0    0  416   64      0.0000  
 0.627975  1    2464   b   976   496   480  0.1291        0   480  0.0000        0    0  416   64      0.0000  
 0.628075  1    2465   d   975   496   479  0.1292        0   479  0.0000        0    0  415   64      0.0000  
 0.628080  1    2466   d   974   496   478  0.1294        0   478  0.0000        0    0  414   64      0.0000  
 0.628517  1    2467   b   975   497   478  0.1292        0   478  0.0000        0    0  414   64      0.0000  
 0.628627  1    2468   d   974   497   477  0.1294        0   477  0.0000        0    0  413   64      0.0000  
 0.628637  1    2469   b   975   498   477  0.1292        0   477  0.0000        0    0  413   64      0.0000  
 0.628725  1    2470   d   974   498   476  0.1283        0   476  0.0000        0    0  413   63      0.0000  
 0.629269  1    2471   d   973   497   476  0.1285        0   476  0.0000        0    0  413   63      0.0000  
 0.629593  1    2472   d   972   497   475  0.1286        0   475  0.0000        0    0  412   63      0.0000  
 0.629690  1    2473   b   973   498   475  0.1295        0   475  0.0000        0    0  412   63      0.0000  
 0.630741  1    2474   d   972   497   475  0.1296        0   475  0.0000        0    0  412   63      0.0000  
 0.630783  1    2475   d   971   497   474  0.1298        0   474  0.0000        0    0  411   63      0.0000  
 0.631279  1    2476   b   972   497   475  0.1296        0   475  0.0000        0    0  412   63      0.0000  
 0.631391  1    2477   d   971   497   474  0.1298        0   474  0.0000        0    0  411   63      0.0000  
 0.631627  1    2478   d   970   497   473  0.1299        0   473  0.0000        0    0  410   63      0.0000  
 0.631828  1    2479   d   969   497   472  0.1290        0   472  0.0000        0    0  410   62      0.0000  
 0.632260  1    2480   d   968   496   472  0.1291        0   472  0.0000        0    0  410   62      0.0000  
 0.632305  1    2481   b   969   497   472  0.1300        0   472  0.0000        0    0  410   62      0.0000  
 0.632569  1    2482   d   968   497   471  0.1302        0   471  0.0000        0    0  409   62      0.0000  
 0.632659  1    2483   d   967   496   471  0.1293        0   471  0.0000        0    0  409   62      0.0000  
 0.632863  1    2484   b   968   496   472  0.1291        0   472  0.0000        0    0  410   62      0.0000  
 0.633663  1    2485   b   969   496   473  0.1290        0   473  0.0000        0    0  411   62      0.0000  
 0.633911  1    2486   d   968   495   473  0.1291        0   473  0.0000        0    0  411   62      0.0000  
 0.633959  1    2487   d   967   494   473  0.1293        0   473  0.0000        0    0  411   62      0.0000  
 0.634466  1    2488   b   968   495   473  0.1291        0   473  0.0000        0    0  411   62      0.0000  
 0.634718  1    2489   b   969   495   474  0.1300        0   474  0.0000        0    0  411   63      0.0000  
 0.634748  1    2490   d   968   495   473  0.1291        0   473  0.0000        0    0  411   62      0.0000  
 0.635008  1    2491   d   967   495   472  0.1293        0   472  0.0000        0    0  410   62      0.0000  
 0.635463  1    2492   b   968   495   473  0.1291        0   473  0.0000        0    0  411   62      0.0000  
 0.635595  1    2493   d   967   495   472  0.1293        0   472  0.0000        0    0  410   62      0.0000  
 0.635732  1    2494   b   968   496   472  0.1291        0   472  0.0000        0    0  410   62      0.0000  
 0.635964  1    2495   d   967   496   471  0.1293        0   471  0.0000        0    0  409   62      0.0000  
 0.636127  1    2496   b   968   497   471  0.1291        0   471  0.0000        0    0  409   62      0.0000  
 0.636625  1    2497   b   969   498   471  0.1290        0   471  0.0000        0    0  409   62      0.0000  
 0.636641  1    2498   d   968   497   471  0.1281        0   471  0.0000        0    0  409   62      0.0000  
 0.636781  1    2499   d   967   497   470  0.1282        0   470  0.0000        0    0  408   62      0.0000  
 0.636829  1    2500   d   966   497   469  0.1284        0   469  0.0000        0    0  407   62      0.0000  
 0.636832  1    2501   b   967   498   469  0.1282        0   469  0.0000        0    0  407   62      0.0000  
 0.637441  1    2502   b   968   499   469  0.1291        0   469  0.0000        0    0  407   62      0.0000  
 0.637852  1    2503   b   969   499   470  0.1290        0   470  0.0000        0    0  408   62      0.0000  
 0.637874  1    2504   d   968   498   470  0.1291        0   470  0.0000        0    0  408   62      0.0000  
 0.638037  1    2505   b   969   498   471  0.1300        0   471  0.0000        0    0  408   63      0.0000  
 0.638252  1    2506   b   970   499   471  0.1299        0   471  0.0000        0    0  408   63      0.0000  
 0.638705  1    2507   d   969   499   470  0.1300        0   470  0.0000        0    0  407   63      0.0000  
 0.638898  1    2508   d   968   499   469  0.1302        0   469  0.0000        0    0  406   63      0.0000  
 0.639034  1    2509   b   969   500   469  0.1300        0   469  0.0000        0    0  406   63      0.0000  
 0.639132  1    2510   b   970   501   469  0.1309        0   469  0.0000        0    0  406   63      0.0000  
 0.639202  1    2511   b   971   501   470  0.1308        0   470  0.0000        0    0  407   63      0.0000  
 0.639256  1    2512   d   970   501   469  0.1299        0   469  0.0000        0    0  407   62      0.0000  
 0.639477  1    2513   b   971   502   469  0.1298        0   469  0.0000        0    0  407   62      0.0000  
 0.639546  1    2514   b   972   502   470  0.1296        0   470  0.0000        0    0  408   62      0.0000  
 0.639566  1    2515   b   973   502   471  0.1305        0   471  0.0000        0    0  408   63      0.0000  
 0.639737  1    2516   b   974   503   471  0.1314        0   471  0.0000        0    0  408   63      0.0000  
 0.639813  1    2517   b   975   503   472  0.1313        0   472  0.0000        0    0  409   63      0.0000  
 0.639890  1    2518   b   976   503   473  0.1311        0   473  0.0000        0    0  410   63      0.0000  
 0.639961  1    2519   d   975   502   473  0.1313        0   473  0.0000        0    0  410   63      0.0000  
 0.640375  1    2520   d   974   501   473  0.1314        0   473  0.0000        0    0  410   63      0.0000  
 0.640661  1    2521   d   973   501   472  0.1316        0   472  0.0000        0    0  409   63      0.0000  
 0.641524  1    2522   d   972   501   471  0.1317        0   471  0.0000        0    0  408   63      0.0000  
 0.641800  1    2523   b   973   502   471  0.1316        0   471  0.0000        0    0  408   63      0.0000  
 0.641809  1    2524   d   972   501   471  0.1317        0   471  0.0000        0    0  408   63      0.0000  
 0.642115  1    2525   b   973   501   472  0.1316        0   472  0.0000        0    0  409   63      0.0000  
 0.642343  1    2526   b   974   501   473  0.1314        0   473  0.0000        0    0  410   63      0.0000  
 0.642365  1    2527   b   975   502   473  0.1323        0   473  0.0000        0    0  410   63      0.0000  
 0.642393  1    2528   d   974   502   472  0.1324        0   472  0.0000        0    0  409   63      0.0000  
 0.642417  1    2529   b   975   503   472  0.1323        0   472  0.0000        0    0  409   63      0.0000  
 0.642600  1    2530   b   976   503   473  0.1322        0   473  0.0000        0    0  410   63      0.0000  
 0.642934  1    2531   d   975   502   473  0.1323        0   473  0.0000        0    0  410   63      0.0000  
 0.642960  1    2532   b   976   502   474  0.1322        0   474  0.0000        0    0  411   63      0.0000  
 0.643122  1    2533   b   977   503   474  0.1320        0   474  0.0000        0    0  411   63      0.0000  
 0.643182  1    2534   d   976   502   474  0.1322        0   474  0.0000        0    0  411   63      0.0000  
 0.643254  1    2535   d   975   501   474  0.1323        0   474  0.0000        0    0  411   63      0.0000  
 0.643348  1    2536   b   976   501   475  0.1332        0   475  0.0000        0    0  411   64      0.0000  
 0.643596  1    2537   b   977   502   475  0.1341        0   475  0.0000        0    0  411   64      0.0000  
 0.643747  1    2538   d   976   501   475  0.1342        0   475  0.0000        0    0  411   64      0.0000  
 0.644081  1    2539   b   977   501   476  0.1341        0   476  0.0000        0    0  412   64      0.0000  
 0.644144  1    2540   b   978   502   476  0.1339        0   476  0.0000        0    0  412   64      0.0000  
 0.644997  1    2541   d   977   501   476  0.1341        0   476  0.0000        0    0  412   64      0.0000  
 0.646133  1    2542   b   978   502   476  0.1339        0   476  0.0000        0    0  412   64      0.0000  
 0.646180  1    2543   d   977   502   475  0.1341        0   475  0.0000        0    0  411   64      0.0000  
 0.646258  1    2544   b   978   502   476  0.1339        0   476  0.0000        0    0  412   64      0.0000  
 0.646442  1    2545   d   977   501   476  0.1341        0   476  0.0000        0    0  412   64      0.0000  
 0.646454  1    2546   b   978   501   477  0.1339        0   477  0.0000        0    0  413   64      0.0000  
 0.646531  1    2547   d   977   501   476  0.1331        0   476  0.0000        0    0  413   63      0.0000  
 0.646637  1    2548   d   976   501   475  0.1332        0   475  0.0000        0    0  412   63      0.0000  
 0.646690  1    2549   d   975   501   474  0.1333        0   474  0.0000        0    0  411   63      0.0000  
 0.647074  1    2550   b   976   502   474  0.1342        0   474  0.0000        0    0  411   63      0.0000  
 0.647519  1    2551   d   975   501   474  0.1344        0   474  0.0000        0    0  411   63      0.0000  
 0.647636  1    2552   b   976   502   474  0.1352        0   474  0.0000        0    0  411   63      0.0000  
 0.648089  1    2553   d   975   501   474  0.1354        0   474  0.0000        0    0  411   63      0.0000  
 0.648259  1    2554   b   976   501   475  0.1363        0   475  0.0000        0    0  411   64      0.0000  
 0.649667  1    2555   b   977   502   475  0.1372        0   475  0.0000        0    0  411   64      0.0000  
 0.649669  1    2556   d   976   501   475  0.1363        0   475  0.0000        0    0  411   64      0.0000  
 0.649938  1    2557   b   977   502   475  0.1372        0   475  0.0000        0    0  411   64      0.0000  
 0.650364  1    2558   d   976   501   475  0.1373        0   475  0.0000        0    0  411   64      0.0000  
 0.650437  1    2559   d   975   501   474  0.1374        0   474  0.0000        0    0  410   64      0.0000  
 0.650811  1    2560   b   976   501   475  0.1373        0   475  0.0000        0    0  411   64      0.0000  
 0.650849  1    2561   b   977   502   475  0.1372        0   475  0.0000        0    0  411   64      0.0000  
 0.650895  1    2562   d   976   501   475  0.1373        0   475  0.0000        0    0  411   64      0.0000  
 0.651095  1    2563   d   975   501   474  0.1374        0   474  0.0000        0    0  410   64      0.0000  
 0.651628  1    2564   b   976   502   474  0.1383        0   474  0.0000        0    0  410   64      0.0000  
 0.651715  1    2565   d   975   502   473  0.1385        0   473  0.0000        0    0  409   64      0.0000  
 0.651745  1    2566   d   974   501   473  0.1386        0   473  0.0000        0    0  409   64      0.0000  
 0.651923  1    2567   b   975   502   473  0.1385        0   473  0.0000        0    0  409   64      0.0000  
 0.652330  1    2568   b   976   502   474  0.1383        0   474  0.0000        0    0  410   64      0.0000  
 0.652572  1    2569   b   977   502   475  0.1382        0   475  0.0000        0    0  411   64      0.0000  
 0.653032  1    2570   b   978   503   475  0.1391        0   475  0.0000        0    0  411   64      0.0000  
 0.653188  1    2571   d   977   502   475  0.1392        0   475  0.0000        0    0  411   64      0.0000  
 0.653355  1    2572   d   976   501   475  0.1393        0   475  0.0000        0    0  411   64      0.0000  
 0.653861  1    2573   b   977   501   476  0.1402        0   476  0.0000        0    0  411   65      0.0000  
 0.653916  1    2574   d   976   501   475  0.1404        0   475  0.0000        0    0  410   65      0.0000  
 0.654189  1    2575   d   975   501   474  0.1395        0   474  0.0000        0    0  410   64      0.0000  
 0.654604  1    2576   b   976   501   475  0.1393        0   475  0.0000        0    0  411   64      0.0000  
 0.654762  1    2577   b   977   501   476  0.1402        0   476  0.0000        0    0  411   65      0.0000  
 0.654799  1    2578   d   976   500   476  0.1404        0   476  0.0000        0    0  411   65      0.0000  
 0.654820  1    2579   b   977   500   477  0.1412        0   477  0.0000        0    0  411   66      0.0000  
 0.655882  1    2580   d   976   499   477  0.1414        0   477  0.0000        0    0  411   66      0.0000  
 0.656040  1    2581   d   975   499   476  0.1415        0   476  0.0000        0    0  410   66      0.0000  
 0.656438  1    2582   d   974   499   475  0.1417        0   475  0.0000        0    0  409   66      0.0000  
 0.656563  1    2583   d   973   499   474  0.1408        0   474  0.0000        0    0  409   65      0.0000  
 0.656601  1    2584   b   974   499   475  0.1417        0   475  0.0000        0    0  409   66      0.0000  
 0.656818  1    2585   b   975   500   475  0.1426        0   475  0.0000        0    0  409   66      0.0000  
 0.656959  1    2586   b   976   500   476  0.1424        0   476  0.0000        0    0  410   66      0.0000  
 0.657153  1    2587   b   977   500   477  0.1423        0   477  0.0000        0    0  411   66      0.0000  
 0.657453  1    2588   d   976   499   477  0.1424        0   477  0.0000        0    0  411   66      0.0000  
 0.657577  1    2589   b   977   499   478  0.1423        0   478  0.0000        0    0  412   66      0.0000  
 0.657746  1    2590   d   976   498   478  0.1424        0   478  0.0000        0    0  412   66      0.0000  
 0.657920  1    2591   b   977   499   478  0.1423        0   478  0.0000        0    0  412   66      0.0000  
 0.658889  1    2592   b   978   499   479  0.1421        0   479  0.0000        0    0  413   66      0.0000  
 0.658921  1    2593   b   979   499   480  0.1430        0   480  0.0000        0    0  413   67      0.0000  
 0.659080  1    2594   b   980   500   480  0.1429        0   480  0.0000        0    0  413   67      0.0000  
 0.659580  1    2595   b   981   501   480  0.1427        0   480  0.0000        0    0  413   67      0.0000  
 0.659676  1    2596   b   982   502   480  0.1426        0   480  0.0000        0    0  413   67      0.0000  
 0.659854  1    2597   b   983   502   481  0.1434        0   481  0.0000        0    0  413   68      0.0000  
 0.660022  1    2598   b   984   502   482  0.1433        0   482  0.0000        0    0  414   68      0.0000  
 0.660077  1    2599   b   985   503   482  0.1431        0   482  0.0000        0    0  414   68      0.0000  
 0.660144  1    2600   b   986   503   483  0.1430        0   483  0.0000        0    0  415   68      0.0000  
 0.660397  1    2601   b   987   504   483  0.1429        0   483  0.0000        0    0  415   68      0.0000  
 0.661107  1    2602   d   986   504   482  0.1430        0   482  0.0000        0    0  414   68      0.0000  
 0.661263  1    2603   d   985   504   481  0.1421        0   481  0.0000        0    0  414   67      0.0000  
 0.661308  1    2604   b   986   505   481  0.1420        0   481  0.0000        0    0  414   67      0.0000  
 0.661872  1    2605   b   987   506   481  0.1418        0   481  0.0000        0    0  414   67      0.0000  
 0.662270  1    2606   d   986   506   480  0.1420        0   480  0.0000        0    0  413   67      0.0000  
 0.662624  1    2607   b   987   507   480  0.1429        0   480  0.0000        0    0  413   67      0.0000  
 0.662959  1    2608   d   986   506   480  0.1430        0   480  0.0000        0    0  413   67      0.0000  
 0.663127  1    2609   b   987   507   480  0.1429        0   480  0.0000        0    0  413   67      0.0000  
 0.663136  1    2610   b   988   507   481  0.1437        0   481  0.0000        0    0  413   68      0.0000  
 0.663429  1    2611   b   989   508   481  0.1436        0   481  0.0000        0    0  413   68      0.0000  
 0.663565  1    2612   d   988   508   480  0.1427        0   480  0.0000        0    0  413   67      0.0000  
 0.663985  1    2613   d   987   507   480  0.1429        0   480  0.0000        0    0  413   67      0.0000  
 0.663998  1    2614   b   988   507   481  0.1427        0   481  0.0000        0    0  414   67      0.0000  
 0.664115  1    2615   d   987   507   480  0.1429        0   480  0.0000        0    0  413   67      0.0000  
 0.664741  1    2616   d   986   506   480  0.1420        0   480  0.0000        0    0  413   67      0.0000  
 0.665266  1    2617   d   985   505   480  0.1411        0   480  0.0000        0    0  413   67      0.0000  
 0.665518  1    2618   d   984   505   479  0.1413        0   479  0.0000        0    0  412   67      0.0000  
 0.665652  1    2619   b   985   506   479  0.1411        0   479  0.0000        0    0  412   67      0.0000  
 0.665892  1    2620   d   984   506   478  0.1413        0   478  0.0000        0    0  411   67      0.0000  
 0.666082  1    2621   b   985   506   479  0.1411        0   479  0.0000        0    0  412   67      0.0000  
 0.666292  1    2622   d   984   506   478  0.1413        0   478  0.0000        0    0  411   67      0.0000  
 0.666403  1    2623   b   985   507   478  0.1411        0   478  0.0000        0    0  411   67      0.0000  
 0.666893  1    2624   b   986   507   479  0.1410        0   479  0.0000        0    0  412   67      0.0000  
 0.666949  1    2625   b   987   508   479  0.1418        0   479  0.0000        0    0  412   67      0.0000  
 0.667116  1    2626   d   986   508   478  0.1420        0   478  0.0000        0    0  411   67      0.0000  
 0.667272  1    2627   d   985   507   478  0.1421        0   478  0.0000        0    0  411   67      0.0000  
 0.667826  1    2628   d   984   507   477  0.1423        0   477  0.0000        0    0  410   67      0.0000  
 0.668244  1    2629   b   985   508   477  0.1421        0   477  0.0000        0    0  410   67      0.0000  
 0.668444  1    2630   b   986   508   478  0.1430        0   478  0.0000        0    0  410   68      0.0000  
 0.668952  1    2631   b   987   509   478  0.1429        0   478  0.0000        0    0  410   68      0.0000  
 0.669112  1    2632   d   986   509   477  0.1420        0   477  0.0000        0    0  410   67      0.0000  
 0.669160  1    2633   d   985   508   477  0.1421        0   477  0.0000        0    0  410   67      0.0000  
 0.669286  1    2634   d   984   507   477  0.1423        0   477  0.0000        0    0  410   67      0.0000  
 0.669316  1    2635   d   983   506   477  0.1424        0   477  0.0000        0    0  410   67      0.0000  
 0.669372  1    2636   d   982   506   476  0.1426        0   476  0.0000        0    0  409   67      0.0000  
 0.669435  1    2637   d   981   505   476  0.1427        0   476  0.0000        0    0  409   67      0.0000  
 0.669576  1    2638   b   982   506   476  0.1426        0   476  0.0000        0    0  409   67      0.0000  
 0.669725  1    2639   d   981   506   475  0.1427        0   475  0.0000        0    0  408   67      0.0000  
 0.670035  1    2640   b   982   507   475  0.1426        0   475  0.0000        0    0  408   67      0.0000  
 0.670820  1    2641   d   981   507   474  0.1417        0   474  0.0000        0    0  408   66      0.0000  
 0.671257  1    2642   d   980   507   473  0.1418        0   473  0.0000        0    0  407   66      0.0000  
 0.671879  1    2643   d   979   506   473  0.1420        0   473  0.0000        0    0  407   66      0.0000  
 0.672044  1    2644   b   980   506   474  0.1418        0   474  0.0000        0    0  408   66      0.0000  
 0.672080  1    2645   d   979   506   473  0.1420        0   473  0.0000        0    0  407   66      0.0000  
 0.672295  1    2646   b   980   507   473  0.1418        0   473  0.0000        0    0  407   66      0.0000  
 0.672462  1    2647   b   981   507   474  0.1417        0   474  0.0000        0    0  408   66      0.0000  
 0.672520  1    2648   b   982   508   474  0.1415        0   474  0.0000        0    0  408   66      0.0000  
 0.672536  1    2649   b   983   508   475  0.1424        0   475  0.0000        0    0  408   67      0.0000  
 0.672577  1    2650   d   982   508   474  0.1426        0   474  0.0000        0    0  407   67      0.0000  
 0.672764  1    2651   b   983   509   474  0.1424        0   474  0.0000        0    0  407   67      0.0000  
 0.672844  1    2652   d   982   508   474  0.1415        0   474  0.0000        0    0  407   67      0.0000  
 0.673562  1    2653   d   981   507   474  0.1407        0   474  0.0000        0    0  407   67      0.0000  
 0.673716  1    2654   d   980   506   474  0.1408        0   474  0.0000        0    0  407   67      0.0000  
 0.673865  1    2655   d   979   505   474  0.1410        0   474  0.0000        0    0  407   67      0.0000  
 0.674188  1    2656   b   980   506   474  0.1408        0   474  0.0000        0    0  407   67      0.0000  
 0.674568  1    2657   b   981   506   475  0.1407        0   475  0.0000        0    0  408   67      0.0000  
 0.674745  1    2658   b   982   507   475  0.1405        0   475  0.0000        0    0  408   67      0.0000  
 0.675041  1    2659   d   981   507   474  0.1407        0   474  0.0000        0    0  407   67      0.0000  
 0.675138  1    2660   b   982   507   475  0.1405        0   475  0.0000        0    0  408   67      0.0000  
 0.675657  1    2661   d   981   507   474  0.1397        0   474  0.0000        0    0  408   66      0.0000  
 0.675873  1    2662   d   980   506   474  0.1398        0   474  0.0000        0    0  408   66      0.0000  
 0.676150  1    2663   b   981   506   475  0.1407        0   475  0.0000        0    0  408   67      0.0000  
 0.676642  1    2664   d   980   505   475  0.1398        0   475  0.0000        0    0  408   67      0.0000  
 0.676683  1    2665   b   981   505   476  0.1397        0   476  0.0000        0    0  409   67      0.0000  
 0.676890  1    2666   d   980   504   476  0.1398        0   476  0.0000        0    0  409   67      0.0000  
 0.676944  1    2667   d   979   504   475  0.1399        0   475  0.0000        0    0  408   67      0.0000  
 0.677229  1    2668   d   978   503   475  0.1401        0   475  0.0000        0    0  408   67      0.0000  
 0.677783  1    2669   d   977   502   475  0.1392        0   475  0.0000        0    0  408   67      0.0000  
 0.677877  1    2670   d   976   502   474  0.1393        0   474  0.0000        0    0  407   67      0.0000  
 0.678018  1    2671   b   977   503   474  0.1402        0   474  0.0000        0    0  407   67      0.0000  
 0.678382  1    2672   b   978   503   475  0.1411        0   475  0.0000        0    0  407   68      0.0000  
 0.678388  1    2673   b   979   503   476  0.1410        0   476  0.0000        0    0  408   68      0.0000  
 0.678419  1    2674   b   980   504   476  0.1408        0   476  0.0000        0    0  408   68      0.0000  
 0.678766  1    2675   d   979   504   475  0.1410        0   475  0.0000        0    0  407   68      0.0000  
 0.678986  1    2676   b   980   504   476  0.1408        0   476  0.0000        0    0  408   68      0.0000  
 0.679094  1    2677   b   981   504   477  0.1407        0   477  0.0000        0    0  409   68      0.0000  
 0.679210  1    2678   d   980   504   476  0.1398        0   476  0.0000        0    0  409   67      0.0000  
 0.679335  1    2679   d   979   503   476  0.1399        0   476  0.0000        0    0  409   67      0.0000  
 0.679931  1    2680   b   980   503   477  0.1398        0   477  0.0000        0    0  410   67      0.0000  
 0.680326  1    2681   d   979   502   477  0.1399        0   477  0.0000        0    0  410   67      0.0000  
 0.680585  1    2682   d   978   502   476  0.1391        0   476  0.0000        0    0  410   66      0.0000  
 0.680855  1    2683   d   977   502   475  0.1392        0   475  0.0000        0    0  409   66      0.0000  
 0.681113  1    2684   b   978   503   475  0.1391        0   475  0.0000        0    0  409   66      0.0000  
 0.681439  1    2685   d   977   503   474  0.1392        0   474  0.0000        0    0  408   66      0.0000  
 0.681937  1    2686   d   976   503   473  0.1393        0   473  0.0000        0    0  407   66      0.0000  
 0.681996  1    2687   d   975   503   472  0.1395        0   472  0.0000        0    0  406   66      0.0000  
 0.682279  1    2688   d   974   503   471  0.1396        0   471  0.0000        0    0  405   66      0.0000  
 0.682437  1    2689   d   973   502   471  0.1398        0   471  0.0000        0    0  405   66      0.0000  
 0.682449  1    2690   b   974   502   472  0.1396        0   472  0.0000        0    0  406   66      0.0000  
 0.682647  1    2691   d   973   501   472  0.1398        0   472  0.0000        0    0  406   66      0.0000  
 0.682677  1    2692   b   974   502   472  0.1396        0   472  0.0000        0    0  406   66      0.0000  
 0.682842  1    2693   d   973   502   471  0.1398        0   471  0.0000        0    0  405   66      0.0000  
 0.684229  1    2694   d   972   502   470  0.1399        0   470  0.0000        0    0  404   66      0.0000  
 0.684324  1    2695   b   973   503   470  0.1398        0   470  0.0000        0    0  404   66      0.0000  
 0.684364  1    2696   b   974   503   471  0.1396        0   471  0.0000        0    0  405   66      0.0000  
 0.684520  1    2697   b   975   503   472  0.1395        0   472  0.0000        0    0  406   66      0.0000  
 0.685122  1    2698   b   976   503   473  0.1393        0   473  0.0000        0    0  407   66      0.0000  
 0.685156  1    2699   d   975   502   473  0.1395        0   473  0.0000        0    0  407   66      0.0000  
 0.685206  1    2700   b   976   502   474  0.1393        0   474  0.0000        0    0  408   66      0.0000  
 0.685340  1    2701   d   975   502   473  0.1395        0   473  0.0000        0    0  407   66      0.0000  
 0.685565  1    2702   d   974   501   473  0.1396        0   473  0.0000        0    0  407   66      0.0000  
 0.685655  1    2703   b   975   502   473  0.1395        0   473  0.0000        0    0  407   66      0.0000  
 0.685677  1    2704   b   976   502   474  0.1393        0   474  0.0000        0    0  408   66      0.0000  
 0.685708  1    2705   d   975   502   473  0.1395        0   473  0.0000        0    0  407   66      0.0000  
 0.685969  1    2706   d   974   501   473  0.1396        0   473  0.0000        0    0  407   66      0.0000  
 0.686071  1    2707   b   975   501   474  0.1395        0   474  0.0000        0    0  408   66      0.0000  
 0.686493  1    2708   d   974   500   474  0.1396        0   474  0.0000        0    0  408   66      0.0000  
 0.686719  1    2709   d   973   499   474  0.1398        0   474  0.0000        0    0  408   66      0.0000  
 0.686729  1    2710   b   974   500   474  0.1396        0   474  0.0000        0    0  408   66      0.0000  
 0.687218  1    2711   b   975   501   474  0.1405        0   474  0.0000        0    0  408   66      0.0000  
 0.687871  1    2712   d   974   500   474  0.1407        0   474  0.0000        0    0  408   66      0.0000  
 0.687880  1    2713   d   973   499   474  0.1408        0   474  0.0000        0    0  408   66      0.0000  
 0.687950  1    2714   d   972   498   474  0.1409        0   474  0.0000        0    0  408   66      0.0000  
 0.688123  1    2715   b   973   498   475  0.1408        0   475  0.0000        0    0  409   66      0.0000  
 0.688901  1    2716   b   974   499   475  0.1407        0   475  0.0000        0    0  409   66      0.0000  
 0.688928  1    2717   d   973   498   475  0.1408        0   475  0.0000        0    0  409   66      0.0000  
 0.688950  1    2718   b   974   498   476  0.1407        0   476  0.0000        0    0  410   66      0.0000  
 0.690506  1    2719   d   973   498   475  0.1398        0   475  0.0000        0    0  410   65      0.0000  
 0.690724  1    2720   b   974   499   475  0.1396        0   475  0.0000        0    0  410   65      0.0000  
 0.691333  1    2721   d   973   499   474  0.1398        0   474  0.0000        0    0  409   65      0.0000  
 0.691626  1    2722   b   974   500   474  0.1407        0   474  0.0000        0    0  409   65      0.0000  
 0.691921  1    2723   d   973   499   474  0.1398        0   474  0.0000        0    0  409   65      0.0000  
 0.691935  1    2724   b   974   499   475  0.1396        0   475  0.0000        0    0  410   65      0.0000  
 0.691964  1    2725   d   973   498   475  0.1387        0   475  0.0000        0    0  410   65      0.0000  
 0.691976  1    2726   b   974   499   475  0.1386        0   475  0.0000        0    0  410   65      0.0000  
 0.692083  1    2727   d   973   499   474  0.1387        0   474  0.0000        0    0  409   65      0.0000  
 0.692285  1    2728   b   974   500   474  0.1386        0   474  0.0000        0    0  409   65      0.0000  
 0.692383  1    2729   b   975   500   475  0.1385        0   475  0.0000        0    0  410   65      0.0000  
 0.692870  1    2730   b   976   500   476  0.1383        0   476  0.0000        0    0  411   65      0.0000  
 0.692951  1    2731   d   975   499   476  0.1385        0   476  0.0000        0    0  411   65      0.0000  
 0.693938  1    2732   d   974   498   476  0.1376        0   476  0.0000        0    0  411   65      0.0000  
 0.693955  1    2733   d   973   497   476  0.1377        0   476  0.0000        0    0  411   65      0.0000  
 0.694384  1    2734   b   974   498   476  0.1386        0   476  0.0000        0    0  411   65      0.0000  
 0.694432  1    2735   b   975   499   476  0.1385        0   476  0.0000        0    0  411   65      0.0000  
 0.694840  1    2736   b   976   500   476  0.1383        0   476  0.0000        0    0  411   65      0.0000  
 0.695732  1    2737   b   977   500   477  0.1382        0   477  0.0000        0    0  412   65      0.0000  
 0.695751  1    2738   b   978   500   478  0.1380        0   478  0.0000        0    0  413   65      0.0000  
 0.696096  1    2739   d   977   500   477  0.1382        0   477  0.0000        0    0  412   65      0.0000  
 0.696132  1    2740   d   976   499   477  0.1383        0   477  0.0000        0    0  412   65      0.0000  
 0.696156  1    2741   d   975   498   477  0.1374        0   477  0.0000        0    0  412   65      0.0000  
 0.696198  1    2742   d   974   498   476  0.1366        0   476  0.0000        0    0  412   64      0.0000  
 0.696198  1    2743   d   973   497   476  0.1367        0   476  0.0000        0    0  412   64      0.0000  
 0.696201  1    2744   b   974   498   476  0.1376        0   476  0.0000        0    0  412   64      0.0000  
 0.696270  1    2745   b   975   498   477  0.1374        0   477  0.0000        0    0  413   64      0.0000  
 0.696287  1    2746   b   976   499   477  0.1383        0   477  0.0000        0    0  413   64      0.0000  
 0.696488  1    2747   b   977   500   477  0.1392        0   477  0.0000        0    0  413   64      0.0000  
 0.696959  1    2748   d   976   500   476  0.1393        0   476  0.0000        0    0  412   64      0.0000  
 0.696994  1    2749   d   975   500   475  0.1395        0   475  0.0000        0    0  411   64      0.0000  
 0.697519  1    2750   d   974   500   474  0.1396        0   474  0.0000        0    0  410   64      0.0000  
 0.697581  1    2751   b   975   500   475  0.1395        0   475  0.0000        0    0  411   64      0.0000  
 0.698616  1    2752   d   974   500   474  0.1386        0   474  0.0000        0    0  411   63      0.0000  
 0.698725  1    2753   d   973   500   473  0.1387        0   473  0.0000        0    0  410   63      0.0000  
 0.698963  1    2754   d   972   499   473  0.1389        0   473  0.0000        0    0  410   63      0.0000  
 0.699089  1    2755   d   971   499   472  0.1390        0   472  0.0000        0    0  409   63      0.0000  
 0.699203  1    2756   d   970   498   472  0.1392        0   472  0.0000        0    0  409   63      0.0000  
 0.699343  1    2757   b   971   499   472  0.1401        0   472  0.0000        0    0  409   63      0.0000  
 0.699415  1    2758   b   972   499   473  0.1399        0   473  0.0000        0    0  410   63      0.0000  
 0.699516  1    2759   b   973   500   473  0.1408        0   473  0.0000        0    0  410   63      0.0000  
 0.699519  1    2760   d   972   500   472  0.1409        0   472  0.0000        0    0  409   63      0.0000  
 0.699781  1    2761   b   973   501   472  0.1408        0   472  0.0000        0    0  409   63      0.0000  
 0.700137  1    2762   d   972   501   471  0.1409        0   471  0.0000        0    0  408   63      0.0000  
 0.700209  1    2763   b   973   501   472  0.1408        0   472  0.0000        0    0  409   63      0.0000  
 0.700739  1    2764   d   972   500   472  0.1409        0   472  0.0000        0    0  409   63      0.0000  
 0.702018  1    2765   d   971   499   472  0.1401        0   472  0.0000        0    0  409   63      0.0000  
 0.702234  1    2766   d   970   498   472  0.1402        0   472  0.0000        0    0  409   63      0.0000  
 0.702331  1    2767   b   971   499   472  0.1401        0   472  0.0000        0    0  409   63      0.0000  
 0.702375  1    2768   b   972   499   473  0.1399        0   473  0.0000        0    0  410   63      0.0000  
 0.703171  1    2769   d   971   499   472  0.1390        0   472  0.0000        0    0  410   62      0.0000  
 0.703230  1    2770   b   972   500   472  0.1389        0   472  0.0000        0    0  410   62      0.0000  
 0.703312  1    2771   d   971   500   471  0.1390        0   471  0.0000        0    0  409   62      0.0000  
 0.703757  1    2772   b   972   501   471  0.1389        0   471  0.0000        0    0  409   62      0.0000  
 0.703851  1    2773   d   971   500   471  0.1390        0   471  0.0000        0    0  409   62      0.0000  
 0.704052  1    2774   b   972   500   472  0.1389        0   472  0.0000        0    0  410   62      0.0000  
 0.704263  1    2775   b   973   500   473  0.1398        0   473  0.0000        0    0  410   63      0.0000  
 0.704377  1    2776   d   972   499   473  0.1389        0   473  0.0000        0    0  410   63      0.0000  
 0.704407  1    2777   d   971   498   473  0.1390        0   473  0.0000        0    0  410   63      0.0000  
 0.704594  1    2778   d   970   497   473  0.1392        0   473  0.0000        0    0  410   63      0.0000  
 0.704700  1    2779   d   969   497   472  0.1393        0   472  0.0000        0    0  409   63      0.0000  
 0.704846  1    2780   b   970   498   472  0.1392        0   472  0.0000        0    0  409   63      0.0000  
 0.704846  1    2781   d   969   498   471  0.1393        0   471  0.0000        0    0  408   63      0.0000  
 0.705192  1    2782   d   968   498   470  0.1395        0   470  0.0000        0    0  407   63      0.0000  
 0.705767  1    2783   b   969   498   471  0.1393        0   471  0.0000        0    0  408   63      0.0000  
 0.706120  1    2784   d   968   498   470  0.1384        0   470  0.0000        0    0  408   62      0.0000  
 0.706146  1    2785   b   969   499   470  0.1383        0   470  0.0000        0    0  408   62      0.0000  
 0.706152  1    2786   b   970   500   470  0.1381        0   470  0.0000        0    0  408   62      0.0000  
 0.706442  1    2787   b   971   500   471  0.1380        0   471  0.0000        0    0  409   62      0.0000  
 0.706554  1    2788   d   970   499   471  0.1371        0   471  0.0000        0    0  409   62      0.0000  
 0.706558  1    2789   b   971   500   471  0.1370        0   471  0.0000        0    0  409   62      0.0000  
 0.706689  1    2790   b   972   500   472  0.1368        0   472  0.0000        0    0  410   62      0.0000  
 0.707114  1    2791   b   973   500   473  0.1377        0   473  0.0000        0    0  410   63      0.0000  
 0.707171  1    2792   b   974   500   474  0.1376        0   474  0.0000        0    0  411   63      0.0000  
 0.707450  1    2793   b   975   500   475  0.1385        0   475  0.0000        0    0  411   64      0.0000  
 0.707564  1    2794   d   974   500   474  0.1386        0   474  0.0000        0    0  410   64      0.0000  
 0.708567  1    2795   d   973   499   474  0.1387        0   474  0.0000        0    0  410   64      0.0000  
 0.708885  1    2796   b   974   500   474  0.1386        0   474  0.0000        0    0  410   64      0.0000  
 0.708932  1    2797   b   975   501   474  0.1385        0   474  0.0000        0    0  410   64      0.0000  
 0.709982  1    2798   d   974   500   474  0.1386        0   474  0.0000        0    0  410   64      0.0000  
 0.710228  1    2799   b   975   501   474  0.1395        0   474  0.0000        0    0  410   64      0.0000  
 0.710317  1    2800   b   976   501   475  0.1393        0   475  0.0000        0    0  411   64      0.0000  
 0.711134  1    2801   d   975   500   475  0.1385        0   475  0.0000        0    0  411   64      0.0000  
 0.711178  1    2802   d   974   499   475  0.1386        0   475  0.0000        0    0  411   64      0.0000  
 0.711220  1    2803   d   973   498   475  0.1377        0   475  0.0000        0    0  411   64      0.0000  
 0.711334  1    2804   b   974   499   475  0.1376        0   475  0.0000        0    0  411   64      0.0000  
 0.711469  1    2805   b   975   500   475  0.1385        0   475  0.0000        0    0  411   64      0.0000  
 0.711477  1    2806   b   976   500   476  0.1393        0   476  0.0000        0    0  411   65      0.0000  
 0.711620  1    2807   b   977   501   476  0.1392        0   476  0.0000        0    0  411   65      0.0000  
 0.711631  1    2808   d   976   500   476  0.1393        0   476  0.0000        0    0  411   65      0.0000  
 0.711715  1    2809   b   977   501   476  0.1392        0   476  0.0000        0    0  411   65      0.0000  
 0.711762  1    2810   d   976   500   476  0.1383        0   476  0.0000        0    0  411   65      0.0000  
 0.711765  1    2811   b   977   500   477  0.1382        0   477  0.0000        0    0  412   65      0.0000  
 0.711838  1    2812   b   978   501   477  0.1380        0   477  0.0000        0    0  412   65      0.0000  
 0.711885  1    2813   d   977   500   477  0.1372        0   477  0.0000        0    0  412   65      0.0000  
 0.711983  1    2814   d   976   500   476  0.1373        0   476  0.0000        0    0  411   65      0.0000  
 0.712680  1    2815   b   977   500   477  0.1382        0   477  0.0000        0    0  411   66      0.0000  
 0.713086  1    2816   d   976   499   477  0.1383        0   477  0.0000        0    0  411   66      0.0000  
 0.713678  1    2817   d   975   499   476  0.1385        0   476  0.0000        0    0  410   66      0.0000  
 0.713946  1    2818   b   976   499   477  0.1393        0   477  0.0000        0    0  410   67      0.0000  
 0.714002  1    2819   d   975   498   477  0.1385        0   477  0.0000        0    0  410   67      0.0000  
 0.714507  1    2820   b   976   498   478  0.1383        0   478  0.0000        0    0  411   67      0.0000  
 0.714572  1    2821   d   975   497   478  0.1385        0   478  0.0000        0    0  411   67      0.0000  
 0.715149  1    2822   d   974   496   478  0.1386        0   478  0.0000        0    0  411   67      0.0000  
 0.715239  1    2823   d   973   495   478  0.1387        0   478  0.0000        0    0  411   67      0.0000  
 0.715431  1    2824   b   974   496   478  0.1386        0   478  0.0000        0    0  411   67      0.0000  
 0.715689  1    2825   b   975   496   479  0.1385        0   479  0.0000        0    0  412   67      0.0000  
 0.715891  1    2826   d   974   495   479  0.1386        0   479  0.0000        0    0  412   67      0.0000  
 0.715925  1    2827   d   973   495   478  0.1377        0   478  0.0000        0    0  412   66      0.0000  
 0.715984  1    2828   b   974   496   478  0.1376        0   478  0.0000        0    0  412   66      0.0000  
 0.716468  1    2829   d   973   496   477  0.1377        0   477  0.0000        0    0  411   66      0.0000  
 0.716494  1    2830   d   972   495   477  0.1368        0   477  0.0000        0    0  411   66      0.0000  
 0.716747  1    2831   d   971   495   476  0.1370        0   476  0.0000        0    0  410   66      0.0000  
 0.716824  1    2832   d   970   495   475  0.1371        0   475  0.0000        0    0  409   66      0.0000  
 0.716967  1    2833   d   969   494   475  0.1373        0   475  0.0000        0    0  409   66      0.0000  
 0.717139  1    2834   d   968   493   475  0.1374        0   475  0.0000        0    0  409   66      0.0000  
 0.717168  1    2835   b   969   494   475  0.1373        0   475  0.0000        0    0  409   66      0.0000  
 0.717519  1    2836   b   970   494   476  0.1371        0   476  0.0000        0    0  410   66      0.0000  
 0.718108  1    2837   b   971   494   477  0.1370        0   477  0.0000        0    0  411   66      0.0000  
 0.718177  1    2838   b   972   494   478  0.1368        0   478  0.0000        0    0  412   66      0.0000  
 0.718394  1    2839   b   973   494   479  0.1377        0   479  0.0000        0    0  412   67      0.0000  
 0.718424  1    2840   d   972   493   479  0.1379        0   479  0.0000        0    0  412   67      0.0000  
 0.718466  1    2841   d   971   492   479  0.1380        0   479  0.0000        0    0  412   67      0.0000  
 0.718597  1    2842   d   970   492   478  0.1381        0   478  0.0000        0    0  411   67      0.0000  
 0.718840  1    2843   d   969   492   477  0.1383        0   477  0.0000        0    0  410   67      0.0000  
 0.718949  1    2844   b   970   492   478  0.1381        0   478  0.0000        0    0  411   67      0.0000  
 0.719044  1    2845   d   969   491   478  0.1383        0   478  0.0000        0    0  411   67      0.0000  
 0.719075  1    2846   b   970   491   479  0.1392        0   479  0.0000        0    0  411   68      0.0000  
 0.719180  1    2847   d   969   491   478  0.1383        0   478  0.0000        0    0  411   67      0.0000  
 0.719817  1    2848   b   970   492   478  0.1381        0   478  0.0000        0    0  411   67      0.0000  
 0.720019  1    2849   b   971   492   479  0.1380        0   479  0.0000        0    0  412   67      0.0000  
 0.720570  1    2850   d   970   491   479  0.1371        0   479  0.0000        0    0  412   67      0.0000  
 0.720601  1    2851   b   971   492   479  0.1370        0   479  0.0000        0    0  412   67      0.0000  
 0.720653  1    2852   d   970   491   479  0.1371        0   479  0.0000        0    0  412   67      0.0000  
 0.720771  1    2853   d   969   491   478  0.1373        0   478  0.0000        0    0  411   67      0.0000  
 0.720907  1    2854   b   970   491   479  0.1371        0   479  0.0000        0    0  412   67      0.0000  
 0.720912  1    2855   d   969   491   478  0.1373        0   478  0.0000        0    0  411   67      0.0000  
 0.721405  1    2856   b   970   492   478  0.1371        0   478  0.0000        0    0  411   67      0.0000  
 0.722452  1    2857   d   969   491   478  0.1373        0   478  0.0000        0    0  411   67      0.0000  
 0.723065  1    2858   d   968   491   477  0.1374        0   477  0.0000        0    0  410   67      0.0000  
 0.724202  1    2859   b   969   491   478  0.1373        0   478  0.0000        0    0  411   67      0.0000  
 0.724249  1    2860   b   970   491   479  0.1371        0   479  0.0000        0    0  412   67      0.0000  
 0.724271  1    2861   d   969   491   478  0.1373        0   478  0.0000        0    0  411   67      0.0000  
 0.724456  1    2862   b   970   491   479  0.1381        0   479  0.0000        0    0  411   68      0.0000  
 0.724694  1    2863   d   969   491   478  0.1373        0   478  0.0000        0    0  411   67      0.0000  
 0.724801  1    2864   d   968   491   477  0.1374        0   477  0.0000        0    0  410   67      0.0000  
 0.725161  1    2865   b   969   492   477  0.1373        0   477  0.0000        0    0  410   67      0.0000  
 0.725475  1    2866   b   970   492   478  0.1371        0   478  0.0000        0    0  411   67      0.0000  
 0.726088  1    2867   b   971   493   478  0.1370        0   478  0.0000        0    0  411   67      0.0000  
 0.726570  1    2868   d   970   493   477  0.1371        0   477  0.0000        0    0  410   67      0.0000  
 0.727150  1    2869   d   969   493   476  0.1373        0   476  0.0000        0    0  409   67      0.0000  
 0.727160  1    2870   d   968   493   475  0.1374        0   475  0.0000        0    0  408   67      0.0000  
 0.727924  1    2871   b   969   494   475  0.1383        0   475  0.0000        0    0  408   67      0.0000  
 0.727989  1    2872   b   970   494   476  0.1381        0   476  0.0000        0    0  409   67      0.0000  
 0.728041  1    2873   b   971   494   477  0.1380        0   477  0.0000        0    0  410   67      0.0000  
 0.728422  1    2874   b   972   494   478  0.1379        0   478  0.0000        0    0  411   67      0.0000  
 0.728752  1    2875   b   973   495   478  0.1377        0   478  0.0000        0    0  411   67      0.0000  
 0.729341  1    2876   b   974   496   478  0.1386        0   478  0.0000        0    0  411   67      0.0000  
 0.729465  1    2877   b   975   497   478  0.1385        0   478  0.0000        0    0  411   67      0.0000  
 0.729530  1    2878   b   976   498   478  0.1393        0   478  0.0000        0    0  411   67      0.0000  
 0.729608  1    2879   b   977   498   479  0.1392        0   479  0.0000        0    0  412   67      0.0000  
 0.729737  1    2880   b   978   498   480  0.1391        0   480  0.0000        0    0  413   67      0.0000  
 0.729842  1    2881   d   977   498   479  0.1382        0   479  0.0000        0    0  413   66      0.0000  
 0.730910  1    2882   d   976   498   478  0.1373        0   478  0.0000        0    0  413   65      0.0000  
 0.731212  1    2883   d   975   498   477  0.1374        0   477  0.0000        0    0  412   65      0.0000  
 0.731507  1    2884   b   976   498   478  0.1383        0   478  0.0000        0    0  412   66      0.0000  
 0.731587  1    2885   b   977   499   478  0.1382        0   478  0.0000        0    0  412   66      0.0000  
 0.731602  1    2886   b   978   499   479  0.1380        0   479  0.0000        0    0  413   66      0.0000  
 0.732006  1    2887   b   979   499   480  0.1389        0   480  0.0000        0    0  413   67      0.0000  
 0.732228  1    2888   d   978   499   479  0.1391        0   479  0.0000        0    0  412   67      0.0000  
 0.732932  1    2889   d   977   498   479  0.1392        0   479  0.0000        0    0  412   67      0.0000  
 0.733253  1    2890   b   978   498   480  0.1401        0   480  0.0000        0    0  412   68      0.0000  
 0.733289  1    2891   d   977   497   480  0.1402        0   480  0.0000        0    0  412   68      0.0000  
 0.733510  1    2892   b   978   497   481  0.1401        0   481  0.0000        0    0  413   68      0.0000  
 0.733590  1    2893   d   977   497   480  0.1392        0   480  0.0000        0    0  413   67      0.0000  
 0.733618  1    2894   b   978   497   481  0.1391        0   481  0.0000        0    0  414   67      0.0000  
 0.734395  1    2895   d   977   497   480  0.1392        0   480  0.0000        0    0  413   67      0.0000  
 0.734890  1    2896   b   978   497   481  0.1391        0   481  0.0000        0    0  414   67      0.0000  
 0.735422  1    2897   d   977   497   480  0.1382        0   480  0.0000        0    0  414   66      0.0000  
 0.735702  1    2898   d   976   496   480  0.1373        0   480  0.0000        0    0  414   66      0.0000  
 0.735929  1    2899   d   975   495   480  0.1374        0   480  0.0000        0    0  414   66      0.0000  
 0.736572  1    2900   d   974   494   480  0.1376        0   480  0.0000        0    0  414   66      0.0000  
 0.736976  1    2901   b   975   494   481  0.1385        0   481  0.0000        0    0  414   67      0.0000  
 0.736984  1    2902   d   974   494   480  0.1386        0   480  0.0000        0    0  413   67      0.0000  
 0.737036  1    2903   d   973   493   480  0.1377        0   480  0.0000        0    0  413   67      0.0000  
 0.737229  1    2904   d   972   492   480  0.1368        0   480  0.0000        0    0  413   67      0.0000  
 0.737273  1    2905   b   973   493   480  0.1367        0   480  0.0000        0    0  413   67      0.0000  
 0.737319  1    2906   b   974   494   480  0.1366        0   480  0.0000        0    0  413   67      0.0000  
 0.737371  1    2907   d   973   493   480  0.1367        0   480  0.0000        0    0  413   67      0.0000  
 0.737398  1    2908   b   974   494   480  0.1366        0   480  0.0000        0    0  413   67      0.0000  
 0.737548  1    2909   d   973   494   479  0.1367        0   479  0.0000        0    0  412   67      0.0000  
 0.738677  1    2910   d   972   493   479  0.1358        0   479  0.0000        0    0  412   67      0.0000  
 0.738973  1    2911   d   971   493   478  0.1359        0   478  0.0000        0    0  411   67      0.0000  
 0.739074  1    2912   d   970   493   477  0.1361        0   477  0.0000        0    0  410   67      0.0000  
 0.739245  1    2913   b   971   494   477  0.1359        0   477  0.0000        0    0  410   67      0.0000  
 0.739253  1    2914   d   970   494   476  0.1361        0   476  0.0000        0    0  409   67      0.0000  
 0.739345  1    2915   b   971   495   476  0.1359        0   476  0.0000        0    0  409   67      0.0000  
 0.739695  1    2916   d   970   495   475  0.1351        0   475  0.0000        0    0  409   66      0.0000  
 0.740199  1    2917   b   971   495   476  0.1349        0   476  0.0000        0    0  410   66      0.0000  
 0.740437  1    2918   b   972   496   476  0.1348        0   476  0.0000        0    0  410   66      0.0000  
 0.740504  1    2919   b   973   496   477  0.1357        0   477  0.0000        0    0  410   67      0.0000  
 0.740872  1    2920   d   972   496   476  0.1348        0   476  0.0000        0    0  410   66      0.0000  
 0.741127  1    2921   d   971   496   475  0.1349        0   475  0.0000        0    0  409   66      0.0000  
 0.741142  1    2922   d   970   496   474  0.1340        0   474  0.0000        0    0  409   65      0.0000  
 0.741159  1    2923   d   969   496   473  0.1342        0   473  0.0000        0    0  408   65      0.0000  
 0.741471  1    2924   d   968   495   473  0.1343        0   473  0.0000        0    0  408   65      0.0000  
 0.741967  1    2925   b   969   495   474  0.1342        0   474  0.0000        0    0  409   65      0.0000  
 0.742368  1    2926   d   968   494   474  0.1343        0   474  0.0000        0    0  409   65      0.0000  
 0.742836  1    2927   b   969   495   474  0.1342        0   474  0.0000        0    0  409   65      0.0000  
 0.743011  1    2928   d   968   494   474  0.1343        0   474  0.0000        0    0  409   65      0.0000  
 0.743012  1    2929   b   969   494   475  0.1342        0   475  0.0000        0    0  410   65      0.0000  
 0.743899  1    2930   b   970   495   475  0.1340        0   475  0.0000        0    0  410   65      0.0000  
 0.744389  1    2931   b   971   496   475  0.1339        0   475  0.0000        0    0  410   65      0.0000  
 0.744746  1    2932   d   970   495   475  0.1340        0   475  0.0000        0    0  410   65      0.0000  
 0.745036  1    2933   b   971   496   475  0.1339        0   475  0.0000        0    0  410   65      0.0000  
 0.745060  1    2934   d   970   496   474  0.1330        0   474  0.0000        0    0  410   64      0.0000  
 0.745222  1    2935   d   969   496   473  0.1331        0   473  0.0000        0    0  409   64      0.0000  
 0.745339  1    2936   d   968   495   473  0.1333        0   473  0.0000        0    0  409   64      0.0000  
 0.745638  1    2937   d   967   494   473  0.1334        0   473  0.0000        0    0  409   64      0.0000  
 0.745761  1    2938   d   966   494   472  0.1335        0   472  0.0000        0    0  408   64      0.0000  
 0.746131  1    2939   b   967   494   473  0.1344        0   473  0.0000        0    0  408   65      0.0000  
 0.746136  1    2940   b   968   495   473  0.1353        0   473  0.0000        0    0  408   65      0.0000  
 0.746272  1    2941   d   967   494   473  0.1355        0   473  0.0000        0    0  408   65      0.0000  
 0.746329  1    2942   d   966   493   473  0.1356        0   473  0.0000        0    0  408   65      0.0000  
 0.747097  1    2943   b   967   493   474  0.1365        0   474  0.0000        0    0  408   66      0.0000  
 0.747269  1    2944   b   968   493   475  0.1364        0   475  0.0000        0    0  409   66      0.0000  
 0.747458  1    2945   d   967   493   474  0.1365        0   474  0.0000        0    0  408   66      0.0000  
 0.747696  1    2946   b   968   493   475  0.1364        0   475  0.0000        0    0  409   66      0.0000  
 0.748292  1    2947   d   967   492   475  0.1355        0   475  0.0000        0    0  409   66      0.0000  
 0.748610  1    2948   b   968   493   475  0.1353        0   475  0.0000        0    0  409   66      0.0000  
 0.748803  1    2949   d   967   493   474  0.1355        0   474  0.0000        0    0  408   66      0.0000  
 0.749005  1    2950   d   966   492   474  0.1346        0   474  0.0000        0    0  408   66      0.0000  
 0.749367  1    2951   d   965   491   474  0.1347        0   474  0.0000        0    0  408   66      0.0000  
 0.749487  1    2952   b   966   492   474  0.1346        0   474  0.0000        0    0  408   66      0.0000  
 0.749648  1    2953   d   965   492   473  0.1347        0   473  0.0000        0    0  407   66      0.0000  
 0.749916  1    2954   d   964   492   472  0.1349        0   472  0.0000        0    0  406   66      0.0000  
 0.749917  1    2955   b   965   493   472  0.1347        0   472  0.0000        0    0  406   66      0.0000  
 0.750005  1    2956   b   966   493   473  0.1356        0   473  0.0000        0    0  406   67      0.0000  
 0.750774  1    2957   d   965   492   473  0.1358        0   473  0.0000        0    0  406   67      0.0000  
 0.750899  1    2958   b   966   492   474  0.1356        0   474  0.0000        0    0  407   67      0.0000  
 0.750916  1    2959   d   965   491   474  0.1358        0   474  0.0000        0    0  407   67      0.0000  
 0.750937  1    2960   b   966   491   475  0.1356        0   475  0.0000        0    0  408   67      0.0000  
 0.751050  1    2961   d   965   490   475  0.1358        0   475  0.0000        0    0  408   67      0.0000  
 0.751790  1    2962   d   964   489   475  0.1359        0   475  0.0000        0    0  408   67      0.0000  
 0.752689  1    2963   b   965   490   475  0.1368        0   475  0.0000        0    0  408   67      0.0000  
 0.753529  1    2964   b   966   491   475  0.1366        0   475  0.0000        0    0  408   67      0.0000  
 0.753591  1    2965   b   967   491   476  0.1365        0   476  0.0000        0    0  409   67      0.0000  
 0.753665  1    2966   b   968   491   477  0.1364        0   477  0.0000        0    0  410   67      0.0000  
 0.753723  1    2967   b   969   491   478  0.1362        0   478  0.0000        0    0  411   67      0.0000  
 0.753936  1    2968   d   968   490   478  0.1364        0   478  0.0000        0    0  411   67      0.0000  
 0.754098  1    2969   b   969   491   478  0.1362        0   478  0.0000        0    0  411   67      0.0000  
 0.754251  1    2970   d   968   490   478  0.1353        0   478  0.0000        0    0  411   67      0.0000  
 0.754567  1    2971   b   969   490   479  0.1352        0   479  0.0000        0    0  412   67      0.0000  
 0.754872  1    2972   d   968   490   478  0.1353        0   478  0.0000        0    0  411   67      0.0000  
 0.755001  1    2973   d   967   490   477  0.1355        0   477  0.0000        0    0  410   67      0.0000  
 0.755153  1    2974   b   968   490   478  0.1353        0   478  0.0000        0    0  411   67      0.0000  
 0.755170  1    2975   b   969   491   478  0.1352        0   478  0.0000        0    0  411   67      0.0000  
 0.755528  1    2976   b   970   492   478  0.1351        0   478  0.0000        0    0  411   67      0.0000  
 0.755636  1    2977   b   971   492   479  0.1359        0   479  0.0000        0    0  411   68      0.0000  
 0.755798  1    2978   b   972   493   479  0.1358        0   479  0.0000        0    0  411   68      0.0000  
 0.755980  1    2979   b   973   493   480  0.1367        0   480  0.0000        0    0  411   69      0.0000  
 0.756340  1    2980   d   972   493   479  0.1368        0   479  0.0000        0    0  410   69      0.0000  
 0.756351  1    2981   d   971   492   479  0.1359        0   479  0.0000        0    0  410   69      0.0000  
 0.756520  1    2982   b   972   492   480  0.1358        0   480  0.0000        0    0  411   69      0.0000  
 0.756719  1    2983   d   971   492   479  0.1359        0   479  0.0000        0    0  410   69      0.0000  
 0.756847  1    2984   d   970   492   478  0.1361        0   478  0.0000        0    0  409   69      0.0000  
 0.756864  1    2985   d   969   491   478  0.1362        0   478  0.0000        0    0  409   69      0.0000  
 0.757322  1    2986   b   970   492   478  0.1361        0   478  0.0000        0    0  409   69      0.0000  
 0.758156  1    2987   d   969   492   477  0.1362        0   477  0.0000        0    0  408   69      0.0000  
 0.758285  1    2988   b   970   493   477  0.1371        0   477  0.0000        0    0  408   69      0.0000  
 0.758578  1    2989   d   969   492   477  0.1373        0   477  0.0000        0    0  408   69      0.0000  
 0.758835  1    2990   d   968   492   476  0.1374        0   476  0.0000        0    0  407   69      0.0000  
 0.758902  1    2991   d   967   491   476  0.1365        0   476  0.0000        0    0  407   69      0.0000  
 0.758988  1    2992   b   968   492   476  0.1374        0   476  0.0000        0    0  407   69      0.0000  
 0.759011  1    2993   b   969   493   476  0.1373        0   476  0.0000        0    0  407   69      0.0000  
 0.759275  1    2994   d   968   493   475  0.1374        0   475  0.0000        0    0  406   69      0.0000  
 0.759648  1    2995   d   967   493   474  0.1375        0   474  0.0000        0    0  405   69      0.0000  
 0.759795  1    2996   d   966   493   473  0.1377        0   473  0.0000        0    0  404   69      0.0000  
 0.760017  1    2997   b   967   493   474  0.1375        0   474  0.0000        0    0  405   69      0.0000  
 0.760153  1    2998   d   966   492   474  0.1377        0   474  0.0000        0    0  405   69      0.0000  
 0.760768  1    2999   d   965   492   473  0.1378        0   473  0.0000        0    0  404   69      0.0000  
 0.760865  1    3000   d   964   491   473  0.1380        0   473  0.0000        0    0  404   69      0.0000  
 0.761112  1    3001   b   965   492   473  0.1389        0   473  0.0000        0    0  404   69      0.0000  
 0.761811  1    3002   d   964   491   473  0.1390        0   473  0.0000        0    0  404   69      0.0000  
 0.761942  1    3003   d   963   491   472  0.1381        0   472  0.0000        0    0  404   68      0.0000  
 0.762089  1    3004   b   964   492   472  0.1380        0   472  0.0000        0    0  404   68      0.0000  
 0.762141  1    3005   d   963   491   472  0.1381        0   472  0.0000        0    0  404   68      0.0000  
 0.762239  1    3006   b   964   491   473  0.1380        0   473  0.0000        0    0  405   68      0.0000  
 0.762817  1    3007   b   965   492   473  0.1378        0   473  0.0000        0    0  405   68      0.0000  
 0.762903  1    3008   d   964   492   472  0.1380        0   472  0.0000        0    0  404   68      0.0000  
 0.763365  1    3009   d   963   491   472  0.1381        0   472  0.0000        0    0  404   68      0.0000  
 0.763507  1    3010   d   962   491   471  0.1372        0   471  0.0000        0    0  404   67      0.0000  
 0.763804  1    3011   b   963   492   471  0.1371        0   471  0.0000        0    0  404   67      0.0000  
 0.763973  1    3012   d   962   492   470  0.1372        0   470  0.0000        0    0  403   67      0.0000  
 0.764362  1    3013   b   963   493   470  0.1371        0   470  0.0000        0    0  403   67      0.0000  
 0.764786  1    3014   b   964   493   471  0.1369        0   471  0.0000        0    0  404   67      0.0000  
 0.765505  1    3015   b   965   493   472  0.1368        0   472  0.0000        0    0  405   67      0.0000  
 0.765728  1    3016   d   964   492   472  0.1359        0   472  0.0000        0    0  405   67      0.0000  
 0.766119  1    3017   d   963   492   471  0.1360        0   471  0.0000        0    0  404   67      0.0000  
 0.766435  1    3018   b   964   493   471  0.1359        0   471  0.0000        0    0  404   67      0.0000  
 0.766796  1    3019   b   965   493   472  0.1358        0   472  0.0000        0    0  405   67      0.0000  
 0.766960  1    3020   b   966   494   472  0.1356        0   472  0.0000        0    0  405   67      0.0000  
 0.767086  1    3021   b   967   495   472  0.1355        0   472  0.0000        0    0  405   67      0.0000  
 0.767331  1    3022   d   966   495   471  0.1356        0   471  0.0000        0    0  404   67      0.0000  
 0.767664  1    3023   b   967   495   472  0.1355        0   472  0.0000        0    0  405   67      0.0000  
 0.767740  1    3024   b   968   496   472  0.1364        0   472  0.0000        0    0  405   67      0.0000  
 0.767907  1    3025   d   967   495   472  0.1365        0   472  0.0000        0    0  405   67      0.0000  
 0.768057  1    3026   d   966   495   471  0.1366        0   471  0.0000        0    0  404   67      0.0000  
 0.768114  1    3027   d   965   494   471  0.1368        0   471  0.0000        0    0  404   67      0.0000  
 0.768455  1    3028   d   964   493   471  0.1369        0   471  0.0000        0    0  404   67      0.0000  
 0.768515  1    3029   d   963   493   470  0.1360        0   470  0.0000        0    0  404   66      0.0000  
 0.768804  1    3030   d   962   492   470  0.1362        0   470  0.0000        0    0  404   66      0.0000  
 0.768935  1    3031   d   961   492   469  0.1363        0   469  0.0000        0    0  403   66      0.0000  
 0.769061  1    3032   b   962   493   469  0.1362        0   469  0.0000        0    0  403   66      0.0000  
 0.769580  1    3033   b   963   493   470  0.1371        0   470  0.0000        0    0  403   67      0.0000  
 0.769620  1    3034   d   962   493   469  0.1372        0   469  0.0000        0    0  402   67      0.0000  
 0.769671  1    3035   d   961   492   469  0.1374        0   469  0.0000        0    0  402   67      0.0000  
 0.769879  1    3036   b   962   492   470  0.1372        0   470  0.0000        0    0  403   67      0.0000  
 0.770434  1    3037   d   961   491   470  0.1374        0   470  0.0000        0    0  403   67      0.0000  
 0.770562  1    3038   b   962   491   471  0.1383        0   471  0.0000        0    0  403   68      0.0000  
 0.770600  1    3039   d   961   491   470  0.1384        0   470  0.0000        0    0  402   68      0.0000  
 0.770635  1    3040   b   962   491   471  0.1393        0   471  0.0000        0    0  402   69      0.0000  
 0.770635  1    3041   b   963   491   472  0.1391        0   472  0.0000        0    0  403   69      0.0000  
 0.770720  1    3042   b   964   491   473  0.1390        0   473  0.0000        0    0  404   69      0.0000  
 0.770968  1    3043   b   965   492   473  0.1399        0   473  0.0000        0    0  404   69      0.0000  
 0.771031  1    3044   d   964   492   472  0.1400        0   472  0.0000        0    0  403   69      0.0000  
 0.771034  1    3045   d   963   492   471  0.1402        0   471  0.0000        0    0  402   69      0.0000  
 0.771040  1    3046   b   964   492   472  0.1411        0   472  0.0000        0    0  402   70      0.0000  
 0.771112  1    3047   b   965   493   472  0.1420        0   472  0.0000        0    0  402   70      0.0000  
 0.771172  1    3048   d   964   492   472  0.1421        0   472  0.0000        0    0  402   70      0.0000  
 0.771514  1    3049   b   965   493   472  0.1420        0   472  0.0000        0    0  402   70      0.0000  
 0.771912  1    3050   d   964   492   472  0.1421        0   472  0.0000        0    0  402   70      0.0000  
 0.771995  1    3051   d   963   492   471  0.1412        0   471  0.0000        0    0  402   69      0.0000  
 0.772340  1    3052   b   964   493   471  0.1411        0   471  0.0000        0    0  402   69      0.0000  
 0.772419  1    3053   b   965   494   471  0.1409        0   471  0.0000        0    0  402   69      0.0000  
 0.772710  1    3054   d   964   494   470  0.1411        0   470  0.0000        0    0  401   69      0.0000  
 0.772719  1    3055   b   965   494   471  0.1409        0   471  0.0000        0    0  402   69      0.0000  
 0.772767  1    3056   b   966   494   472  0.1408        0   472  0.0000        0    0  403   69      0.0000  
 0.772970  1    3057   d   965   494   471  0.1399        0   471  0.0000        0    0  403   68      0.0000  
 0.773233  1    3058   b   966   495   471  0.1408        0   471  0.0000        0    0  403   68      0.0000  
 0.773246  1    3059   b   967   496   471  0.1406        0   471  0.0000        0    0  403   68      0.0000  
 0.773362  1    3060   d   966   495   471  0.1408        0   471  0.0000        0    0  403   68      0.0000  
 0.773458  1    3061   d   965   495   470  0.1409        0   470  0.0000        0    0  402   68      0.0000  
 0.774169  1    3062   b   966   496   470  0.1408        0   470  0.0000        0    0  402   68      0.0000  
 0.775170  1    3063   d   965   496   469  0.1409        0   469  0.0000        0    0  401   68      0.0000  
 0.775355  1    3064   d   964   496   468  0.1411        0   468  0.0000        0    0  400   68      0.0000  
 0.775366  1    3065   b   965   497   468  0.1420        0   468  0.0000        0    0  400   68      0.0000  
 0.775398  1    3066   d   964   496   468  0.1421        0   468  0.0000        0    0  400   68      0.0000  
 0.775421  1    3067   b   965   496   469  0.1420        0   469  0.0000        0    0  401   68      0.0000  
 0.775450  1    3068   d   964   495   469  0.1421        0   469  0.0000        0    0  401   68      0.0000  
 0.776051  1    3069   d   963   494   469  0.1423        0   469  0.0000        0    0  401   68      0.0000  
 0.776469  1    3070   b   964   495   469  0.1432        0   469  0.0000        0    0  401   68      0.0000  
 0.776533  1    3071   d   963   494   469  0.1433        0   469  0.0000        0    0  401   68      0.0000  
 0.776536  1    3072   b   964   494   470  0.1442        0   470  0.0000        0    0  401   69      0.0000  
 0.776542  1    3073   b   965   494   471  0.1451        0   471  0.0000        0    0  401   70      0.0000  
 0.777030  1    3074   b   966   495   471  0.1449        0   471  0.0000        0    0  401   70      0.0000  
 0.777126  1    3075   b   967   496   471  0.1448        0   471  0.0000        0    0  401   70      0.0000  
 0.777271  1    3076   b   968   496   472  0.1457        0   472  0.0000        0    0  401   71      0.0000  
 0.777462  1    3077   b   969   497   472  0.1455        0   472  0.0000        0    0  401   71      0.0000  
 0.777565  1    3078   d   968   497   471  0.1446        0   471  0.0000        0    0  401   70      0.0000  
 0.777601  1    3079   d   967   497   470  0.1448        0   470  0.0000        0    0  400   70      0.0000  
 0.777655  1    3080   d   966   497   469  0.1439        0   469  0.0000        0    0  400   69      0.0000  
 0.777745  1    3081   d   965   497   468  0.1440        0   468  0.0000        0    0  399   69      0.0000  
 0.777981  1    3082   b   966   497   469  0.1439        0   469  0.0000        0    0  400   69      0.0000  
 0.778017  1    3083   b   967   497   470  0.1448        0   470  0.0000        0    0  400   70      0.0000  
 0.778187  1    3084   b   968   497   471  0.1446        0   471  0.0000        0    0  401   70      0.0000  
 0.779209  1    3085   b   969   498   471  0.1455        0   471  0.0000        0    0  401   70      0.0000  
 0.779450  1    3086   b   970   499   471  0.1454        0   471  0.0000        0    0  401   70      0.0000  
 0.779810  1    3087   d   969   499   470  0.1455        0   470  0.0000        0    0  400   70      0.0000  
 0.780028  1    3088   d   968   498   470  0.1446        0   470  0.0000        0    0  400   70      0.0000  
 0.780096  1    3089   d   967   498   469  0.1437        0   469  0.0000        0    0  400   69      0.0000  
 0.780506  1    3090   b   968   498   470  0.1436        0   470  0.0000        0    0  401   69      0.0000  
 0.780781  1    3091   d   967   498   469  0.1437        0   469  0.0000        0    0  400   69      0.0000  
 0.780835  1    3092   d   966   498   468  0.1429        0   468  0.0000        0    0  400   68      0.0000  
 0.780935  1    3093   b   967   499   468  0.1427        0   468  0.0000        0    0  400   68      0.0000  
 0.781516  1    3094   b   968   500   468  0.1426        0   468  0.0000        0    0  400   68      0.0000  
 0.781758  1    3095   d   967   500   467  0.1427        0   467  0.0000        0    0  399   68      0.0000  
 0.781784  1    3096   d   966   499   467  0.1429        0   467  0.0000        0    0  399   68      0.0000  
 0.781805  1    3097   d   965   498   467  0.1430        0   467  0.0000        0    0  399   68      0.0000  
 0.781858  1    3098   d   964   498   466  0.1432        0   466  0.0000        0    0  398   68      0.0000  
 0.782122  1    3099   b   965   498   467  0.1430        0   467  0.0000        0    0  399   68      0.0000  
 0.782140  1    3100   d   964   498   466  0.1432        0   466  0.0000        0    0  398   68      0.0000  
 0.782369  1    3101   b   965   498   467  0.1430        0   467  0.0000        0    0  399   68      0.0000  
 0.782740  1    3102   b   966   499   467  0.1429        0   467  0.0000        0    0  399   68      0.0000  
 0.783680  1    3103   d   965   499   466  0.1430        0   466  0.0000        0    0  398   68      0.0000  
 0.783884  1    3104   b   966   500   466  0.1429        0   466  0.0000        0    0  398   68      0.0000  
 0.783952  1    3105   d   965   500   465  0.1420        0   465  0.0000        0    0  398   67      0.0000  
 0.783987  1    3106   d   964   499   465  0.1421        0   465  0.0000        0    0  398   67      0.0000  
 0.784165  1    3107   b   965   500   465  0.1420        0   465  0.0000        0    0  398   67      0.0000  
 0.784466  1    3108   d   964   499   465  0.1411        0   465  0.0000        0    0  398   67      0.0000  
 0.784537  1    3109   b   965   499   466  0.1409        0   466  0.0000        0    0  399   67      0.0000  
 0.784557  1    3110   d   964   498   466  0.1400        0   466  0.0000        0    0  399   67      0.0000  
 0.784781  1    3111   d   963   498   465  0.1402        0   465  0.0000        0    0  398   67      0.0000  
 0.785169  1    3112   d   962   497   465  0.1403        0   465  0.0000        0    0  398   67      0.0000  
 0.785690  1    3113   b   963   497   466  0.1402        0   466  0.0000        0    0  399   67      0.0000  
 0.786219  1    3114   b   964   497   467  0.1400        0   467  0.0000        0    0  400   67      0.0000  
 0.786220  1    3115   d   963   496   467  0.1402        0   467  0.0000        0    0  400   67      0.0000  
 0.786544  1    3116   b   964   497   467  0.1411        0   467  0.0000        0    0  400   67      0.0000  
 0.786834  1    3117   b   965   498   467  0.1409        0   467  0.0000        0    0  400   67      0.0000  
 0.787996  1    3118   b   966   498   468  0.1418        0   468  0.0000        0    0  400   68      0.0000  
 0.788391  1    3119   b   967   498   469  0.1427        0   469  0.0000        0    0  400   69      0.0000  
 0.788441  1    3120   d   966   498   468  0.1429        0   468  0.0000        0    0  399   69      0.0000  
 0.788460  1    3121   b   967   499   468  0.1437        0   468  0.0000        0    0  399   69      0.0000  
 0.788754  1    3122   d   966   499   467  0.1439        0   467  0.0000        0    0  398   69      0.0000  
 0.789772  1    3123   d   965   498   467  0.1440        0   467  0.0000        0    0  398   69      0.0000  
 0.790243  1    3124   b   966   498   468  0.1439        0   468  0.0000        0    0  399   69      0.0000  
 0.790250  1    3125   d   965   497   468  0.1440        0   468  0.0000        0    0  399   69      0.0000  
 0.790736  1    3126   d   964   497   467  0.1432        0   467  0.0000        0    0  399   68      0.0000  
 0.791282  1    3127   b   965   497   468  0.1430        0   468  0.0000        0    0  400   68      0.0000  
 0.791833  1    3128   b   966   497   469  0.1429        0   469  0.0000        0    0  401   68      0.0000  
 0.791869  1    3129   d   965   497   468  0.1430        0   468  0.0000        0    0  400   68      0.0000  
 0.791998  1    3130   d   964   496   468  0.1421        0   468  0.0000        0    0  400   68      0.0000  
 0.793037  1    3131   b   965   497   468  0.1420        0   468  0.0000        0    0  400   68      0.0000  
 0.794035  1    3132   d   964   496   468  0.1411        0   468  0.0000        0    0  400   68      0.0000  
 0.794110  1    3133   d   963   496   467  0.1402        0   467  0.0000        0    0  400   67      0.0000  
 0.794221  1    3134   b   964   496   468  0.1400        0   468  0.0000        0    0  401   67      0.0000  
 0.794418  1    3135   b   965   496   469  0.1409        0   469  0.0000        0    0  401   68      0.0000  
 0.794544  1    3136   b   966   496   470  0.1408        0   470  0.0000        0    0  402   68      0.0000  
 0.794660  1    3137   b   967   496   471  0.1406        0   471  0.0000        0    0  403   68      0.0000  
 0.794705  1    3138   d   966   496   470  0.1408        0   470  0.0000        0    0  402   68      0.0000  
 0.795130  1    3139   b   967   497   470  0.1406        0   470  0.0000        0    0  402   68      0.0000  
 0.795358  1    3140   d   966   496   470  0.1408        0   470  0.0000        0    0  402   68      0.0000  
 0.796132  1    3141   b   967   497   470  0.1406        0   470  0.0000        0    0  402   68      0.0000  
 0.796251  1    3142   b   968   498   470  0.1405        0   470  0.0000        0    0  402   68      0.0000  
 0.796916  1    3143   b   969   498   471  0.1414        0   471  0.0000        0    0  402   69      0.0000  
 0.797275  1    3144   b   970   499   471  0.1412        0   471  0.0000        0    0  402   69      0.0000  
 0.797323  1    3145   b   971   499   472  0.1421        0   472  0.0000        0    0  402   70      0.0000  
 0.797382  1    3146   d   970   499   471  0.1423        0   471  0.0000        0    0  401   70      0.0000  
 0.797414  1    3147   d   969   498   471  0.1414        0   471  0.0000        0    0  401   70      0.0000  
 0.797509  1    3148   b   970   499   471  0.1412        0   471  0.0000        0    0  401   70      0.0000  
 0.797687  1    3149   b   971   499   472  0.1411        0   472  0.0000        0    0  402   70      0.0000  
 0.797813  1    3150   d   970   499   471  0.1412        0   471  0.0000        0    0  401   70      0.0000  
 0.798002  1    3151   d   969   498   471  0.1414        0   471  0.0000        0    0  401   70      0.0000  
 0.798676  1    3152   d   968   497   471  0.1415        0   471  0.0000        0    0  401   70      0.0000  
 0.798715  1    3153   d   967   496   471  0.1417        0   471  0.0000        0    0  401   70      0.0000  
 0.798785  1    3154   d   966   496   470  0.1418        0   470  0.0000        0    0  400   70      0.0000  
 0.798792  1    3155   d   965   495   470  0.1409        0   470  0.0000        0    0  400   70      0.0000  
 0.799476  1    3156   d   964   494   470  0.1411        0   470  0.0000        0    0  400   70      0.0000  
 0.799481  1    3157   b   965   494   471  0.1409        0   471  0.0000        0    0  401   70      0.0000  
 0.799496  1    3158   b   966   494   472  0.1418        0   472  0.0000        0    0  401   71      0.0000  
 0.799520  1    3159   b   967   494   473  0.1417        0   473  0.0000        0    0  402   71      0.0000  
 0.799560  1    3160   b   968   494   474  0.1415        0   474  0.0000        0    0  403   71      0.0000  
 0.800322  1    3161   b   969   494   475  0.1414        0   475  0.0000        0    0  404   71      0.0000  
 0.800375  1    3162   b   970   495   475  0.1423        0   475  0.0000        0    0  404   71      0.0000  
 0.801174  1    3163   b   971   496   475  0.1421        0   475  0.0000        0    0  404   71      0.0000  
 0.801523  1    3164   d   970   496   474  0.1423        0   474  0.0000        0    0  403   71      0.0000  
 0.801531  1    3165   d   969   496   473  0.1414        0   473  0.0000        0    0  403   70      0.0000  
 0.801766  1    3166   b   970   496   474  0.1412        0   474  0.0000        0    0  404   70      0.0000  
 0.801850  1    3167   d   969   495   474  0.1414        0   474  0.0000        0    0  404   70      0.0000  
 0.801899  1    3168   d   968   494   474  0.1415        0   474  0.0000        0    0  404   70      0.0000  
 0.802678  1    3169   d   967   493   474  0.1417        0   474  0.0000        0    0  404   70      0.0000  
 0.803710  1    3170   d   966   493   473  0.1418        0   473  0.0000        0    0  403   70      0.0000  
 0.804242  1    3171   b   967   493   474  0.1417        0   474  0.0000        0    0  404   70      0.0000  
 0.804642  1    3172   b   968   493   475  0.1415        0   475  0.0000        0    0  405   70      0.0000  
 0.805314  1    3173   b   969   493   476  0.1424        0   476  0.0000        0    0  405   71      0.0000  
 0.805412  1    3174   d   968   492   476  0.1426        0   476  0.0000        0    0  405   71      0.0000  
 0.805683  1    3175   b   969   492   477  0.1434        0   477  0.0000        0    0  405   72      0.0000  
 0.805819  1    3176   d   968   491   477  0.1426        0   477  0.0000        0    0  405   72      0.0000  
 0.806208  1    3177   b   969   492   477  0.1424        0   477  0.0000        0    0  405   72      0.0000  
 0.806336  1    3178   d   968   491   477  0.1426        0   477  0.0000        0    0  405   72      0.0000  
 0.806458  1    3179   d   967   490   477  0.1427        0   477  0.0000        0    0  405   72      0.0000  
 0.806599  1    3180   b   968   490   478  0.1426        0   478  0.0000        0    0  406   72      0.0000  
 0.806750  1    3181   d   967   489   478  0.1427        0   478  0.0000        0    0  406   72      0.0000  
 0.806800  1    3182   b   968   490   478  0.1426        0   478  0.0000        0    0  406   72      0.0000  
 0.807248  1    3183   b   969   490   479  0.1424        0   479  0.0000        0    0  407   72      0.0000  
 0.807531  1    3184   b   970   491   479  0.1423        0   479  0.0000        0    0  407   72      0.0000  
 0.807547  1    3185   d   969   490   479  0.1424        0   479  0.0000        0    0  407   72      0.0000  
 0.807843  1    3186   b   970   490   480  0.1423        0   480  0.0000        0    0  408   72      0.0000  
 0.808277  1    3187   d   969   489   480  0.1424        0   480  0.0000        0    0  408   72      0.0000  
 0.809631  1    3188   b   970   489   481  0.1423        0   481  0.0000        0    0  409   72      0.0000  
 0.809691  1    3189   d   969   489   480  0.1424        0   480  0.0000        0    0  408   72      0.0000  
 0.809715  1    3190   d   968   489   479  0.1426        0   479  0.0000        0    0  407   72      0.0000  
 0.810494  1    3191   d   967   488   479  0.1427        0   479  0.0000        0    0  407   72      0.0000  
 0.810814  1    3192   d   966   487   479  0.1418        0   479  0.0000        0    0  407   72      0.0000  
 0.811011  1    3193   b   967   487   480  0.1417        0   480  0.0000        0    0  408   72      0.0000  
 0.811098  1    3194   b   968   487   481  0.1426        0   481  0.0000        0    0  408   73      0.0000  
 0.811207  1    3195   b   969   488   481  0.1434        0   481  0.0000        0    0  408   73      0.0000  
 0.811257  1    3196   b   970   488   482  0.1443        0   482  0.0000        0    0  408   74      0.0000  
 0.811762  1    3197   b   971   489   482  0.1452        0   482  0.0000        0    0  408   74      0.0000  
 0.812104  1    3198   b   972   489   483  0.1451        0   483  0.0000        0    0  409   74      0.0000  
 0.812376  1    3199   b   973   489   484  0.1449        0   484  0.0000        0    0  410   74      0.0000  
 0.812426  1    3200   d   972   489   483  0.1451        0   483  0.0000        0    0  409   74      0.0000  
 0.812540  1    3201   b   973   489   484  0.1449        0   484  0.0000        0    0  410   74      0.0000  
 0.813172  1    3202   d   972   489   483  0.1451        0   483  0.0000        0    0  409   74      0.0000  
 0.813355  1    3203   b   973   490   483  0.1449        0   483  0.0000        0    0  409   74      0.0000  
 0.813692  1    3204   b   974   491   483  0.1448        0   483  0.0000        0    0  409   74      0.0000  
 0.813866  1    3205   d   973   491   482  0.1449        0   482  0.0000        0    0  408   74      0.0000  
 0.813877  1    3206   b   974   492   482  0.1458        0   482  0.0000        0    0  408   74      0.0000  
 0.814296  1    3207   d   973   491   482  0.1459        0   482  0.0000        0    0  408   74      0.0000  
 0.815271  1    3208   d   972   491   481  0.1461        0   481  0.0000        0    0  407   74      0.0000  
 0.815326  1    3209   d   971   490   481  0.1452        0   481  0.0000        0    0  407   74      0.0000  
 0.815609  1    3210   b   972   491   481  0.1451        0   481  0.0000        0    0  407   74      0.0000  
 0.815762  1    3211   d   971   490   481  0.1442        0   481  0.0000        0    0  407   74      0.0000  
 0.816720  1    3212   b   972   491   481  0.1451        0   481  0.0000        0    0  407   74      0.0000  
 0.816723  1    3213   d   971   491   480  0.1452        0   480  0.0000        0    0  406   74      0.0000  
 0.816755  1    3214   b   972   491   481  0.1451        0   481  0.0000        0    0  407   74      0.0000  
 0.816832  1    3215   b   973   491   482  0.1459        0   482  0.0000        0    0  407   75      0.0000  
 0.816985  1    3216   d   972   490   482  0.1461        0   482  0.0000        0    0  407   75      0.0000  
 0.817067  1    3217   b   973   490   483  0.1459        0   483  0.0000        0    0  408   75      0.0000  
 0.817361  1    3218   d   972   489   483  0.1461        0   483  0.0000        0    0  408   75      0.0000  
 0.817700  1    3219   b   973   489   484  0.1470        0   484  0.0000        0    0  408   76      0.0000  
 0.818229  1    3220   b   974   489   485  0.1468        0   485  0.0000        0    0  409   76      0.0000  
 0.818604  1    3221   d   973   488   485  0.1470        0   485  0.0000        0    0  409   76      0.0000  
 0.819013  1    3222   d   972   487   485  0.1461        0   485  0.0000        0    0  409   76      0.0000  
 0.819687  1    3223   b   973   488   485  0.1459        0   485  0.0000        0    0  409   76      0.0000  
 0.820933  1    3224   b   974   489   485  0.1458        0   485  0.0000        0    0  409   76      0.0000  
 0.821118  1    3225   b   975   489   486  0.1467        0   486  0.0000        0    0  409   77      0.0000  
 0.821678  1    3226   d   974   488   486  0.1468        0   486  0.0000        0    0  409   77      0.0000  
 0.822054  1    3227   d   973   488   485  0.1470        0   485  0.0000        0    0  408   77      0.0000  
 0.822115  1    3228   d   972   488   484  0.1471        0   484  0.0000        0    0  407   77      0.0000  
 0.822117  1    3229   b   973   489   484  0.1470        0   484  0.0000        0    0  407   77      0.0000  
 0.822184  1    3230   b   974   490   484  0.1478        0   484  0.0000        0    0  407   77      0.0000  
 0.822627  1    3231   d   973   490   483  0.1480        0   483  0.0000        0    0  406   77      0.0000  
 0.823075  1    3232   b   974   490   484  0.1478        0   484  0.0000        0    0  407   77      0.0000  
 0.823123  1    3233   d   973   489   484  0.1480        0   484  0.0000        0    0  407   77      0.0000  
 0.823821  1    3234   d   972   489   483  0.1471        0   483  0.0000        0    0  407   76      0.0000  
 0.824423  1    3235   d   971   488   483  0.1473        0   483  0.0000        0    0  407   76      0.0000  
 0.825069  1    3236   b   972   488   484  0.1471        0   484  0.0000        0    0  408   76      0.0000  
 0.825110  1    3237   d   971   487   484  0.1473        0   484  0.0000        0    0  408   76      0.0000  
 0.825239  1    3238   b   972   488   484  0.1471        0   484  0.0000        0    0  408   76      0.0000  
 0.825400  1    3239   b   973   488   485  0.1470        0   485  0.0000        0    0  409   76      0.0000  
 0.825411  1    3240   b   974   489   485  0.1478        0   485  0.0000        0    0  409   76      0.0000  
 0.825623  1    3241   d   973   488   485  0.1470        0   485  0.0000        0    0  409   76      0.0000  
 0.826052  1    3242   d   972   487   485  0.1471        0   485  0.0000        0    0  409   76      0.0000  
 0.826381  1    3243   d   971   487   484  0.1473        0   484  0.0000        0    0  408   76      0.0000  
 0.826451  1    3244   d   970   486   484  0.1474        0   484  0.0000        0    0  408   76      0.0000  
 0.826523  1    3245   d   969   485   484  0.1465        0   484  0.0000        0    0  408   76      0.0000  
 0.826970  1    3246   d   968   484   484  0.1467        0   484  0.0000        0    0  408   76      0.0000  
 0.827107  1    3247   d   967   483   484  0.1468        0   484  0.0000        0    0  408   76      0.0000  
 0.827318  1    3248   d   966   482   484  0.1470        0   484  0.0000        0    0  408   76      0.0000  
 0.827341  1    3249   b   967   483   484  0.1468        0   484  0.0000        0    0  408   76      0.0000  
 0.827538  1    3250   d   966   482   484  0.1470        0   484  0.0000        0    0  408   76      0.0000  
 0.827576  1    3251   b   967   483   484  0.1479        0   484  0.0000        0    0  408   76      0.0000  
 0.827931  1    3252   b   968   483   485  0.1477        0   485  0.0000        0    0  409   76      0.0000  
 0.828174  1    3253   b   969   483   486  0.1476        0   486  0.0000        0    0  410   76      0.0000  
 0.829001  1    3254   b   970   484   486  0.1485        0   486  0.0000        0    0  410   76      0.0000  
 0.829385  1    3255   d   969   484   485  0.1486        0   485  0.0000        0    0  409   76      0.0000  
 0.829456  1    3256   b   970   485   485  0.1485        0   485  0.0000        0    0  409   76      0.0000  
 0.829648  1    3257   b   971   486   485  0.1483        0   485  0.0000        0    0  409   76      0.0000  
 0.830022  1    3258   b   972   486   486  0.1492        0   486  0.0000        0    0  409   77      0.0000  
 0.830659  1    3259   b   973   486   487  0.1490        0   487  0.0000        0    0  410   77      0.0000  
 0.831122  1    3260   b   974   486   488  0.1489        0   488  0.0000        0    0  411   77      0.0000  
 0.831168  1    3261   d   973   486   487  0.1490        0   487  0.0000        0    0  410   77      0.0000  
 0.831253  1    3262   d   972   485   487  0.1492        0   487  0.0000        0    0  410   77      0.0000  
 0.831579  1    3263   d   971   485   486  0.1483        0   486  0.0000        0    0  410   76      0.0000  
 0.832264  1    3264   b   972   485   487  0.1481        0   487  0.0000        0    0  411   76      0.0000  
 0.832447  1    3265   b   973   486   487  0.1480        0   487  0.0000        0    0  411   76      0.0000  
 0.832691  1    3266   d   972   486   486  0.1471        0   486  0.0000        0    0  411   75      0.0000  
 0.833508  1    3267   b   973   487   486  0.1470        0   486  0.0000        0    0  411   75      0.0000  
 0.833546  1    3268   b   974   488   486  0.1478        0   486  0.0000        0    0  411   75      0.0000  
 0.833635  1    3269   d   973   487   486  0.1480        0   486  0.0000        0    0  411   75      0.0000  
 0.833893  1    3270   b   974   488   486  0.1478        0   486  0.0000        0    0  411   75      0.0000  
 0.834021  1    3271   d   973   488   485  0.1480        0   485  0.0000        0    0  410   75      0.0000  
 0.834371  1    3272   d   972   487   485  0.1471        0   485  0.0000        0    0  410   75      0.0000  
 0.834745  1    3273   d   971   487   484  0.1473        0   484  0.0000        0    0  409   75      0.0000  
 0.834894  1    3274   d   970   487   483  0.1474        0   483  0.0000        0    0  408   75      0.0000  
 0.835151  1    3275   b   971   487   484  0.1483        0   484  0.0000        0    0  408   76      0.0000  
 0.835344  1    3276   d   970   486   484  0.1474        0   484  0.0000        0    0  408   76      0.0000  
 0.835592  1    3277   d   969   485   484  0.1465        0   484  0.0000        0    0  408   76      0.0000  
 0.835944  1    3278   d   968   485   483  0.1457        0   483  0.0000        0    0  408   75      0.0000  
 0.835968  1    3279   b   969   486   483  0.1455        0   483  0.0000        0    0  408   75      0.0000  
 0.836516  1    3280   d   968   485   483  0.1457        0   483  0.0000        0    0  408   75      0.0000  
 0.836688  1    3281   b   969   485   484  0.1455        0   484  0.0000        0    0  409   75      0.0000  
 0.837466  1    3282   d   968   484   484  0.1457        0   484  0.0000        0    0  409   75      0.0000  
 0.837926  1    3283   d   967   483   484  0.1448        0   484  0.0000        0    0  409   75      0.0000  
 0.837957  1    3284   d   966   483   483  0.1449        0   483  0.0000        0    0  408   75      0.0000  
 0.838030  1    3285   d   965   482   483  0.1451        0   483  0.0000        0    0  408   75      0.0000  
 0.838336  1    3286   b   966   483   483  0.1449        0   483  0.0000        0    0  408   75      0.0000  
 0.838435  1    3287   b   967   483   484  0.1448        0   484  0.0000        0    0  409   75      0.0000  
 0.838473  1    3288   d   966   482   484  0.1449        0   484  0.0000        0    0  409   75      0.0000  
 0.838504  1    3289   b   967   483   484  0.1448        0   484  0.0000        0    0  409   75      0.0000  
 0.838632  1    3290   b   968   484   484  0.1446        0   484  0.0000        0    0  409   75      0.0000  
 0.838807  1    3291   d   967   483   484  0.1448        0   484  0.0000        0    0  409   75      0.0000  
 0.838858  1    3292   b   968   483   485  0.1446        0   485  0.0000        0    0  410   75      0.0000  
 0.838925  1    3293   b   969   483   486  0.1455        0   486  0.0000        0    0  410   76      0.0000  
 0.839599  1    3294   b   970   483   487  0.1454        0   487  0.0000        0    0  411   76      0.0000  
 0.839624  1    3295   d   969   482   487  0.1455        0   487  0.0000        0    0  411   76      0.0000  
 0.839852  1    3296   d   968   482   486  0.1457        0   486  0.0000        0    0  410   76      0.0000  
 0.839995  1    3297   b   969   482   487  0.1465        0   487  0.0000        0    0  410   77      0.0000  
 0.840287  1    3298   b   970   483   487  0.1464        0   487  0.0000        0    0  410   77      0.0000  
 0.840382  1    3299   b   971   484   487  0.1462        0   487  0.0000        0    0  410   77      0.0000  
 0.840853  1    3300   d   970   484   486  0.1464        0   486  0.0000        0    0  409   77      0.0000  
 0.841853  1    3301   b   971   484   487  0.1462        0   487  0.0000        0    0  410   77      0.0000  
 0.842048  1    3302   d   970   484   486  0.1454        0   486  0.0000        0    0  410   76      0.0000  
 0.842173  1    3303   b   971   484   487  0.1462        0   487  0.0000        0    0  410   77      0.0000  
 0.842258  1    3304   d   970   484   486  0.1464        0   486  0.0000        0    0  409   77      0.0000  
 0.842383  1    3305   d   969   483   486  0.1465        0   486  0.0000        0    0  409   77      0.0000  
 0.842445  1    3306   b   970   483   487  0.1464        0   487  0.0000        0    0  410   77      0.0000  
 0.842703  1    3307   b   971   483   488  0.1462        0   488  0.0000        0    0  411   77      0.0000  
 0.842957  1    3308   b   972   484   488  0.1471        0   488  0.0000        0    0  411   77      0.0000  
 0.843040  1    3309   b   973   484   489  0.1470        0   489  0.0000        0    0  412   77      0.0000  
 0.843108  1    3310   b   974   484   490  0.1468        0   490  0.0000        0    0  413   77      0.0000  
 0.843220  1    3311   d   973   484   489  0.1459        0   489  0.0000        0    0  413   76      0.0000  
 0.843370  1    3312   b   974   484   490  0.1458        0   490  0.0000        0    0  414   76      0.0000  
 0.843468  1    3313   d   973   484   489  0.1459        0   489  0.0000        0    0  413   76      0.0000  
 0.843637  1    3314   d   972   484   488  0.1461        0   488  0.0000        0    0  412   76      0.0000  
 0.843722  1    3315   d   971   484   487  0.1462        0   487  0.0000        0    0  411   76      0.0000  
 0.843955  1    3316   d   970   483   487  0.1464        0   487  0.0000        0    0  411   76      0.0000  
 0.844400  1    3317   b   971   483   488  0.1473        0   488  0.0000        0    0  411   77      0.0000  
 0.844447  1    3318   b   972   484   488  0.1471        0   488  0.0000        0    0  411   77      0.0000  
 0.845404  1    3319   d   971   484   487  0.1473        0   487  0.0000        0    0  410   77      0.0000  
 0.845544  1    3320   b   972   485   487  0.1481        0   487  0.0000        0    0  410   77      0.0000  
 0.845595  1    3321   b   973   485   488  0.1480        0   488  0.0000        0    0  411   77      0.0000  
 0.846020  1    3322   b   974   485   489  0.1478        0   489  0.0000        0    0  412   77      0.0000  
 0.846621  1    3323   d   973   484   489  0.1480        0   489  0.0000        0    0  412   77      0.0000  
 0.846730  1    3324   d   972   484   488  0.1481        0   488  0.0000        0    0  411   77      0.0000  
 0.847384  1    3325   b   973   484   489  0.1480        0   489  0.0000        0    0  412   77      0.0000  
 0.847765  1    3326   d   972   484   488  0.1471        0   488  0.0000        0    0  412   76      0.0000  
 0.848047  1    3327   b   973   484   489  0.1470        0   489  0.0000        0    0  413   76      0.0000  
 0.848146  1    3328   d   972   484   488  0.1471        0   488  0.0000        0    0  412   76      0.0000  
 0.848250  1    3329   d   971   484   487  0.1462        0   487  0.0000        0    0  412   75      0.0000  
 0.848992  1    3330   d   970   483   487  0.1454        0   487  0.0000        0    0  412   75      0.0000  
 0.849325  1    3331   d   969   483   486  0.1455        0   486  0.0000        0    0  411   75      0.0000  
 0.849474  1    3332   d   968   482   486  0.1457        0   486  0.0000        0    0  411   75      0.0000  
 0.849494  1    3333   d   967   481   486  0.1458        0   486  0.0000        0    0  411   75      0.0000  
 0.849499  1    3334   d   966   480   486  0.1460        0   486  0.0000        0    0  411   75      0.0000  
 0.849870  1    3335   b   967   480   487  0.1458        0   487  0.0000        0    0  412   75      0.0000  
 0.849882  1    3336   d   966   479   487  0.1460        0   487  0.0000        0    0  412   75      0.0000  
 0.849935  1    3337   b   967   480   487  0.1458        0   487  0.0000        0    0  412   75      0.0000  
 0.850393  1    3338   b   968   481   487  0.1467        0   487  0.0000        0    0  412   75      0.0000  
 0.850636  1    3339   d   967   480   487  0.1458        0   487  0.0000        0    0  412   75      0.0000  
 0.850793  1    3340   d   966   480   486  0.1449        0   486  0.0000        0    0  412   74      0.0000  
 0.851447  1    3341   b   967   480   487  0.1448        0   487  0.0000        0    0  413   74      0.0000  
 0.851715  1    3342   b   968   481   487  0.1446        0   487  0.0000        0    0  413   74      0.0000  
 0.851801  1    3343   d   967   480   487  0.1448        0   487  0.0000        0    0  413   74      0.0000  
 0.851864  1    3344   d   966   480   486  0.1449        0   486  0.0000        0    0  412   74      0.0000  
 0.852113  1    3345   d   965   479   486  0.1440        0   486  0.0000        0    0  412   74      0.0000  
 0.852334  1    3346   b   966   479   487  0.1439        0   487  0.0000        0    0  413   74      0.0000  
 0.852428  1    3347   d   965   479   486  0.1430        0   486  0.0000        0    0  413   73      0.0000  
 0.852525  1    3348   d   964   479   485  0.1432        0   485  0.0000        0    0  412   73      0.0000  
 0.853583  1    3349   b   965   479   486  0.1430        0   486  0.0000        0    0  413   73      0.0000  
 0.853696  1    3350   b   966   479   487  0.1429        0   487  0.0000        0    0  414   73      0.0000  
 0.853817  1    3351   d   965   478   487  0.1430        0   487  0.0000        0    0  414   73      0.0000  
 0.853911  1    3352   b   966   478   488  0.1429        0   488  0.0000        0    0  415   73      0.0000  
 0.854043  1    3353   d   965   477   488  0.1430        0   488  0.0000        0    0  415   73      0.0000  
 0.854264  1    3354   b   966   477   489  0.1429        0   489  0.0000        0    0  416   73      0.0000  
 0.854283  1    3355   d   965   477   488  0.1420        0   488  0.0000        0    0  416   72      0.0000  
 0.854509  1    3356   b   966   478   488  0.1418        0   488  0.0000        0    0  416   72      0.0000  
 0.854571  1    3357   b   967   479   488  0.1427        0   488  0.0000        0    0  416   72      0.0000  
 0.854821  1    3358   b   968   480   488  0.1426        0   488  0.0000        0    0  416   72      0.0000  
 0.854984  1    3359   d   967   480   487  0.1427        0   487  0.0000        0    0  415   72      0.0000  
 0.855344  1    3360   d   966   479   487  0.1429        0   487  0.0000        0    0  415   72      0.0000  
 0.856334  1    3361   b   967   480   487  0.1427        0   487  0.0000        0    0  415   72      0.0000  
 0.856650  1    3362   d   966   480   486  0.1429        0   486  0.0000        0    0  414   72      0.0000  
 0.856748  1    3363   b   967   480   487  0.1427        0   487  0.0000        0    0  415   72      0.0000  
 0.856759  1    3364   d   966   479   487  0.1429        0   487  0.0000        0    0  415   72      0.0000  
 0.857000  1    3365   d   965   478   487  0.1430        0   487  0.0000        0    0  415   72      0.0000  
 0.857548  1    3366   b   966   479   487  0.1429        0   487  0.0000        0    0  415   72      0.0000  
 0.857768  1    3367   b   967   480   487  0.1427        0   487  0.0000        0    0  415   72      0.0000  
 0.858087  1    3368   b   968   481   487  0.1426        0   487  0.0000        0    0  415   72      0.0000  
 0.858351  1    3369   d   967   481   486  0.1427        0   486  0.0000        0    0  414   72      0.0000  
 0.858408  1    3370   d   966   481   485  0.1418        0   485  0.0000        0    0  414   71      0.0000  
 0.858564  1    3371   d   965   481   484  0.1420        0   484  0.0000        0    0  413   71      0.0000  
 0.858971  1    3372   b   966   482   484  0.1429        0   484  0.0000        0    0  413   71      0.0000  
 0.859147  1    3373   d   965   482   483  0.1430        0   483  0.0000        0    0  412   71      0.0000  
 0.859187  1    3374   d   964   482   482  0.1432        0   482  0.0000        0    0  411   71      0.0000  
 0.859362  1    3375   b   965   483   482  0.1430        0   482  0.0000        0    0  411   71      0.0000  
 0.859581  1    3376   d   964   482   482  0.1432        0   482  0.0000        0    0  411   71      0.0000  
 0.859643  1    3377   b   965   483   482  0.1440        0   482  0.0000        0    0  411   71      0.0000  
 0.859895  1    3378   d   964   483   481  0.1442        0   481  0.0000        0    0  410   71      0.0000  
 0.860341  1    3379   d   963   483   480  0.1443        0   480  0.0000        0    0  409   71      0.0000  
 0.860752  1    3380   d   962   483   479  0.1435        0   479  0.0000        0    0  409   70      0.0000  
 0.860756  1    3381   d   961   482   479  0.1436        0   479  0.0000        0    0  409   70      0.0000  
 0.860769  1    3382   b   962   482   480  0.1435        0   480  0.0000        0    0  410   70      0.0000  
 0.860923  1    3383   d   961   481   480  0.1436        0   480  0.0000        0    0  410   70      0.0000  
 0.861052  1    3384   d   960   481   479  0.1437        0   479  0.0000        0    0  409   70      0.0000  
 0.861945  1    3385   b   961   481   480  0.1436        0   480  0.0000        0    0  410   70      0.0000  
 0.862011  1    3386   b   962   481   481  0.1435        0   481  0.0000        0    0  411   70      0.0000  
 0.862334  1    3387   b   963   482   481  0.1433        0   481  0.0000        0    0  411   70      0.0000  
 0.862646  1    3388   b   964   482   482  0.1442        0   482  0.0000        0    0  411   71      0.0000  
 0.862919  1    3389   b   965   483   482  0.1451        0   482  0.0000        0    0  411   71      0.0000  
 0.863130  1    3390   d   964   483   481  0.1452        0   481  0.0000        0    0  410   71      0.0000  
 0.863464  1    3391   b   965   484   481  0.1451        0   481  0.0000        0    0  410   71      0.0000  
 0.863900  1    3392   b   966   485   481  0.1449        0   481  0.0000        0    0  410   71      0.0000  
 0.864510  1    3393   d   965   484   481  0.1451        0   481  0.0000        0    0  410   71      0.0000  
 0.864544  1    3394   b   966   484   482  0.1449        0   482  0.0000        0    0  411   71      0.0000  
 0.864747  1    3395   b   967   484   483  0.1448        0   483  0.0000        0    0  412   71      0.0000  
 0.865031  1    3396   d   966   484   482  0.1449        0   482  0.0000        0    0  411   71      0.0000  
 0.865250  1    3397   d   965   484   481  0.1451        0   481  0.0000        0    0  410   71      0.0000  
 0.865391  1    3398   d   964   483   481  0.1452        0   481  0.0000        0    0  410   71      0.0000  
 0.865445  1    3399   d   963   483   480  0.1454        0   480  0.0000        0    0  409   71      0.0000  
 0.865918  1    3400   b   964   483   481  0.1452        0   481  0.0000        0    0  410   71      0.0000  
 0.865968  1    3401   b   965   483   482  0.1461        0   482  0.0000        0    0  410   72      0.0000  
 0.865979  1    3402   d   964   483   481  0.1463        0   481  0.0000        0    0  409   72      0.0000  
 0.866129  1    3403   b   965   484   481  0.1461        0   481  0.0000        0    0  409   72      0.0000  
 0.866211  1    3404   b   966   485   481  0.1460        0   481  0.0000        0    0  409   72      0.0000  
 0.866510  1    3405   b   967   486   481  0.1468        0   481  0.0000        0    0  409   72      0.0000  
 0.866578  1    3406   b   968   486   482  0.1467        0   482  0.0000        0    0  410   72      0.0000  
 0.866648  1    3407   d   967   486   481  0.1468        0   481  0.0000        0    0  409   72      0.0000  
 0.866707  1    3408   b   968   487   481  0.1467        0   481  0.0000        0    0  409   72      0.0000  
 0.867106  1    3409   d   967   487   480  0.1468        0   480  0.0000        0    0  408   72      0.0000  
 0.867455  1    3410   d   966   486   480  0.1470        0   480  0.0000        0    0  408   72      0.0000  
 0.867720  1    3411   b   967   486   481  0.1468        0   481  0.0000        0    0  409   72      0.0000  
 0.867808  1    3412   d   966   485   481  0.1470        0   481  0.0000        0    0  409   72      0.0000  
 0.868166  1    3413   d   965   484   481  0.1472        0   481  0.0000        0    0  409   72      0.0000  
 0.868352  1    3414   d   964   483   481  0.1473        0   481  0.0000        0    0  409   72      0.0000  
 0.868562  1    3415   b   965   484   481  0.1482        0   481  0.0000        0    0  409   72      0.0000  
 0.868712  1    3416   d   964   484   480  0.1483        0   480  0.0000        0    0  408   72      0.0000  
 0.868851  1    3417   b   965   485   480  0.1492        0   480  0.0000        0    0  408   72      0.0000  
 0.868995  1    3418   d   964   485   479  0.1494        0   479  0.0000        0    0  407   72      0.0000  
 0.869504  1    3419   d   963   485   478  0.1485        0   478  0.0000        0    0  407   71      0.0000  
 0.869610  1    3420   d   962   485   477  0.1486        0   477  0.0000        0    0  406   71      0.0000  
 0.870735  1    3421   d   961   485   476  0.1488        0   476  0.0000        0    0  405   71      0.0000  
 0.870914  1    3422   b   962   485   477  0.1486        0   477  0.0000        0    0  406   71      0.0000  
 0.871639  1    3423   d   961   485   476  0.1478        0   476  0.0000        0    0  406   70      0.0000  
 0.872311  1    3424   d   960   485   475  0.1479        0   475  0.0000        0    0  405   70      0.0000  
 0.872434  1    3425   b   961   485   476  0.1478        0   476  0.0000        0    0  406   70      0.0000  
 0.872867  1    3426   d   960   484   476  0.1479        0   476  0.0000        0    0  406   70      0.0000  
 0.872934  1    3427   d   959   484   475  0.1481        0   475  0.0000        0    0  405   70      0.0000  
 0.872995  1    3428   b   960   484   476  0.1479        0   476  0.0000        0    0  406   70      0.0000  
 0.873621  1    3429   b   961   485   476  0.1478        0   476  0.0000        0    0  406   70      0.0000  
 0.873762  1    3430   d   960   485   475  0.1479        0   475  0.0000        0    0  405   70      0.0000  
 0.873784  1    3431   d   959   484   475  0.1470        0   475  0.0000        0    0  405   70      0.0000  
 0.873805  1    3432   b   960   484   476  0.1469        0   476  0.0000        0    0  406   70      0.0000  
 0.874192  1    3433   b   961   484   477  0.1467        0   477  0.0000        0    0  407   70      0.0000  
 0.874233  1    3434   b   962   485   477  0.1466        0   477  0.0000        0    0  407   70      0.0000  
 0.874496  1    3435   b   963   486   477  0.1475        0   477  0.0000        0    0  407   70      0.0000  
 0.874606  1    3436   d   962   486   476  0.1476        0   476  0.0000        0    0  406   70      0.0000  
 0.874631  1    3437   b   963   487   476  0.1475        0   476  0.0000        0    0  406   70      0.0000  
 0.874731  1    3438   d   962   487   475  0.1476        0   475  0.0000        0    0  405   70      0.0000  
 0.875178  1    3439   d   961   486   475  0.1478        0   475  0.0000        0    0  405   70      0.0000  
 0.875298  1    3440   b   962   487   475  0.1486        0   475  0.0000        0    0  405   70      0.0000  
 0.875761  1    3441   b   963   487   476  0.1495        0   476  0.0000        0    0  405   71      0.0000  
 0.875834  1    3442   d   962   486   476  0.1497        0   476  0.0000        0    0  405   71      0.0000  
 0.876388  1    3443   d   961   485   476  0.1498        0   476  0.0000        0    0  405   71      0.0000  
 0.876489  1    3444   b   962   485   477  0.1497        0   477  0.0000        0    0  406   71      0.0000  
 0.876535  1    3445   d   961   484   477  0.1498        0   477  0.0000        0    0  406   71      0.0000  
 0.876544  1    3446   d   960   484   476  0.1500        0   476  0.0000        0    0  405   71      0.0000  
 0.877062  1    3447   d   959   484   475  0.1502        0   475  0.0000        0    0  404   71      0.0000  
 0.877285  1    3448   d   958   483   475  0.1503        0   475  0.0000        0    0  404   71      0.0000  
 0.877348  1    3449   b   959   484   475  0.1502        0   475  0.0000        0    0  404   71      0.0000  
 0.877984  1    3450   b   960   484   476  0.1510        0   476  0.0000        0    0  404   72      0.0000  
 0.878025  1    3451   b   961   484   477  0.1509        0   477  0.0000        0    0  405   72      0.0000  
 0.878031  1    3452   d   960   484   476  0.1510        0   476  0.0000        0    0  404   72      0.0000  
 0.878157  1    3453   d   959   483   476  0.1502        0   476  0.0000        0    0  404   72      0.0000  
 0.878772  1    3454   d   958   482   476  0.1493        0   476  0.0000        0    0  404   72      0.0000  
 0.878882  1    3455   d   957   481   476  0.1494        0   476  0.0000        0    0  404   72      0.0000  
 0.879367  1    3456   b   958   482   476  0.1493        0   476  0.0000        0    0  404   72      0.0000  
 0.879443  1    3457   d   957   481   476  0.1494        0   476  0.0000        0    0  404   72      0.0000  
 0.879462  1    3458   b   958   481   477  0.1493        0   477  0.0000        0    0  405   72      0.0000  
 0.879529  1    3459   b   959   482   477  0.1491        0   477  0.0000        0    0  405   72      0.0000  
 0.879783  1    3460   b   960   482   478  0.1500        0   478  0.0000        0    0  405   73      0.0000  
 0.880312  1    3461   d   959   481   478  0.1502        0   478  0.0000        0    0  405   73      0.0000  
 0.880322  1    3462   b   960   482   478  0.1500        0   478  0.0000        0    0  405   73      0.0000  
 0.880730  1    3463   b   961   483   478  0.1498        0   478  0.0000        0    0  405   73      0.0000  
 0.880768  1    3464   d   960   482   478  0.1490        0   478  0.0000        0    0  405   73      0.0000  
 0.881064  1    3465   d   959   481   478  0.1491        0   478  0.0000        0    0  405   73      0.0000  
 0.882015  1    3466   d   958   480   478  0.1493        0   478  0.0000        0    0  405   73      0.0000  
 0.882342  1    3467   b   959   481   478  0.1502        0   478  0.0000        0    0  405   73      0.0000  
 0.882549  1    3468   b   960   481   479  0.1500        0   479  0.0000        0    0  406   73      0.0000  
 0.883056  1    3469   d   959   480   479  0.1491        0   479  0.0000        0    0  406   73      0.0000  
 0.883355  1    3470   d   958   479   479  0.1482        0   479  0.0000        0    0  406   73      0.0000  
 0.883453  1    3471   d   957   478   479  0.1473        0   479  0.0000        0    0  406   73      0.0000  
 0.884043  1    3472   b   958   478   480  0.1472        0   480  0.0000        0    0  407   73      0.0000  
 0.884181  1    3473   b   959   478   481  0.1470        0   481  0.0000        0    0  408   73      0.0000  
 0.884435  1    3474   b   960   478   482  0.1469        0   482  0.0000        0    0  409   73      0.0000  
 0.884448  1    3475   b   961   478   483  0.1467        0   483  0.0000        0    0  410   73      0.0000  
 0.884629  1    3476   d   960   478   482  0.1469        0   482  0.0000        0    0  409   73      0.0000  
 0.884676  1    3477   b   961   478   483  0.1478        0   483  0.0000        0    0  409   74      0.0000  
 0.884785  1    3478   b   962   478   484  0.1476        0   484  0.0000        0    0  410   74      0.0000  
 0.884938  1    3479   b   963   479   484  0.1485        0   484  0.0000        0    0  410   74      0.0000  
 0.885641  1    3480   b   964   479   485  0.1483        0   485  0.0000        0    0  411   74      0.0000  
 0.885809  1    3481   d   963   478   485  0.1485        0   485  0.0000        0    0  411   74      0.0000  
 0.886068  1    3482   d   962   478   484  0.1476        0   484  0.0000        0    0  411   73      0.0000  
 0.886302  1    3483   b   963   478   485  0.1475        0   485  0.0000        0    0  412   73      0.0000  
 0.886461  1    3484   d   962   478   484  0.1466        0   484  0.0000        0    0  412   72      0.0000  
 0.886540  1    3485   b   963   479   484  0.1464        0   484  0.0000        0    0  412   72      0.0000  
 0.886658  1    3486   b   964   480   484  0.1463        0   484  0.0000        0    0  412   72      0.0000  
 0.886948  1    3487   b   965   481   484  0.1472        0   484  0.0000        0    0  412   72      0.0000  
 0.886989  1    3488   d   964   480   484  0.1473        0   484  0.0000        0    0  412   72      0.0000  
 0.887050  1    3489   b   965   480   485  0.1482        0   485  0.0000        0    0  412   73      0.0000  
 0.887296  1    3490   d   964   480   484  0.1483        0   484  0.0000        0    0  411   73      0.0000  
 0.887317  1    3491   d   963   480   483  0.1485        0   483  0.0000        0    0  410   73      0.0000  
 0.887370  1    3492   b   964   481   483  0.1494        0   483  0.0000        0    0  410   73      0.0000  
 0.887476  1    3493   b   965   481   484  0.1492        0   484  0.0000        0    0  411   73      0.0000  
 0.887985  1    3494   b   966   482   484  0.1491        0   484  0.0000        0    0  411   73      0.0000  
 0.888132  1    3495   d   965   481   484  0.1482        0   484  0.0000        0    0  411   73      0.0000  
 0.888303  1    3496   d   964   480   484  0.1483        0   484  0.0000        0    0  411   73      0.0000  
 0.888344  1    3497   b   965   480   485  0.1482        0   485  0.0000        0    0  412   73      0.0000  
 0.889822  1    3498   b   966   481   485  0.1480        0   485  0.0000        0    0  412   73      0.0000  
 0.889921  1    3499   d   965   481   484  0.1482        0   484  0.0000        0    0  411   73      0.0000  
 0.890452  1    3500   b   966   482   484  0.1480        0   484  0.0000        0    0  411   73      0.0000  
 0.890691  1    3501   b   967   482   485  0.1479        0   485  0.0000        0    0  412   73      0.0000  
 0.891129  1    3502   d   966   482   484  0.1470        0   484  0.0000        0    0  412   72      0.0000  
 0.891147  1    3503   d   965   482   483  0.1461        0   483  0.0000        0    0  412   71      0.0000  
 0.891392  1    3504   d   964   482   482  0.1452        0   482  0.0000        0    0  412   70      0.0000  
 0.891413  1    3505   d   963   481   482  0.1454        0   482  0.0000        0    0  412   70      0.0000  
 0.891505  1    3506   b   964   482   482  0.1452        0   482  0.0000        0    0  412   70      0.0000  
 0.891873  1    3507   b   965   482   483  0.1451        0   483  0.0000        0    0  413   70      0.0000  
 0.892158  1    3508   d   964   482   482  0.1442        0   482  0.0000        0    0  413   69      0.0000  
 0.892181  1    3509   b   965   483   482  0.1440        0   482  0.0000        0    0  413   69      0.0000  
 0.892243  1    3510   d   964   483   481  0.1442        0   481  0.0000        0    0  412   69      0.0000  
 0.892290  1    3511   d   963   483   480  0.1443        0   480  0.0000        0    0  411   69      0.0000  
 0.892389  1    3512   b   964   483   481  0.1442        0   481  0.0000        0    0  412   69      0.0000  
 0.892412  1    3513   d   963   483   480  0.1443        0   480  0.0000        0    0  411   69      0.0000  
 0.892815  1    3514   d   962   483   479  0.1445        0   479  0.0000        0    0  410   69      0.0000  
 0.893706  1    3515   b   963   483   480  0.1454        0   480  0.0000        0    0  410   70      0.0000  
 0.893717  1    3516   b   964   483   481  0.1452        0   481  0.0000        0    0  411   70      0.0000  
 0.893884  1    3517   b   965   484   481  0.1451        0   481  0.0000        0    0  411   70      0.0000  
 0.894077  1    3518   b   966   484   482  0.1460        0   482  0.0000        0    0  411   71      0.0000  
 0.894358  1    3519   d   965   484   481  0.1461        0   481  0.0000        0    0  410   71      0.0000  
 0.894782  1    3520   d   964   484   480  0.1463        0   480  0.0000        0    0  409   71      0.0000  
 0.895039  1    3521   b   965   484   481  0.1472        0   481  0.0000        0    0  409   72      0.0000  
 0.895090  1    3522   d   964   483   481  0.1463        0   481  0.0000        0    0  409   72      0.0000  
 0.895190  1    3523   b   965   483   482  0.1461        0   482  0.0000        0    0  410   72      0.0000  
 0.895574  1    3524   d   964   483   481  0.1463        0   481  0.0000        0    0  409   72      0.0000  
 0.895587  1    3525   d   963   483   480  0.1464        0   480  0.0000        0    0  408   72      0.0000  
 0.896254  1    3526   b   964   484   480  0.1463        0   480  0.0000        0    0  408   72      0.0000  
 0.896451  1    3527   d   963   483   480  0.1464        0   480  0.0000        0    0  408   72      0.0000  
 0.896808  1    3528   d   962   483   479  0.1466        0   479  0.0000        0    0  407   72      0.0000  
 0.897192  1    3529   b   963   483   480  0.1464        0   480  0.0000        0    0  408   72      0.0000  
 0.897482  1    3530   b   964   484   480  0.1473        0   480  0.0000        0    0  408   72      0.0000  
 0.897845  1    3531   b   965   485   480  0.1472        0   480  0.0000        0    0  408   72      0.0000  
 0.898142  1    3532   b   966   485   481  0.1470        0   481  0.0000        0    0  409   72      0.0000  
 0.898242  1    3533   d   965   484   481  0.1472        0   481  0.0000        0    0  409   72      0.0000  
 0.898244  1    3534   d   964   484   480  0.1473        0   480  0.0000        0    0  408   72      0.0000  
 0.898452  1    3535   d   963   484   479  0.1475        0   479  0.0000        0    0  407   72      0.0000  
 0.898860  1    3536   d   962   484   478  0.1476        0   478  0.0000        0    0  406   72      0.0000  
 0.898882  1    3537   b   963   485   478  0.1475        0   478  0.0000        0    0  406   72      0.0000  
 0.898906  1    3538   b   964   485   479  0.1473        0   479  0.0000        0    0  407   72      0.0000  
 0.899228  1    3539   d   963   484   479  0.1464        0   479  0.0000        0    0  407   72      0.0000  
 0.899795  1    3540   d   962   483   479  0.1466        0   479  0.0000        0    0  407   72      0.0000  
 0.899811  1    3541   d   961   483   478  0.1467        0   478  0.0000        0    0  406   72      0.0000  
 0.899873  1    3542   b   962   484   478  0.1476        0   478  0.0000        0    0  406   72      0.0000  
 0.899933  1    3543   d   961   484   477  0.1467        0   477  0.0000        0    0  406   71      0.0000  
 0.900298  1    3544   d   960   483   477  0.1469        0   477  0.0000        0    0  406   71      0.0000  
 0.900380  1    3545   b   961   484   477  0.1467        0   477  0.0000        0    0  406   71      0.0000  
 0.900901  1    3546   b   962   484   478  0.1466        0   478  0.0000        0    0  407   71      0.0000  
 0.901420  1    3547   d   961   484   477  0.1467        0   477  0.0000        0    0  406   71      0.0000  
 0.901779  1    3548   b   962   484   478  0.1466        0   478  0.0000        0    0  407   71      0.0000  
 0.902115  1    3549   b   963   485   478  0.1464        0   478  0.0000        0    0  407   71      0.0000  
 0.902720  1    3550   b   964   485   479  0.1473        0   479  0.0000        0    0  407   72      0.0000  
 0.903070  1    3551   b   965   485   480  0.1472        0   480  0.0000        0    0  408   72      0.0000  
 0.903410  1    3552   d   964   484   480  0.1473        0   480  0.0000        0    0  408   72      0.0000  
 0.903648  1    3553   b   965   484   481  0.1472        0   481  0.0000        0    0  409   72      0.0000  
 0.904314  1    3554   d   964   483   481  0.1463        0   481  0.0000        0    0  409   72      0.0000  
 0.904851  1    3555   b   965   483   482  0.1461        0   482  0.0000        0    0  410   72      0.0000  
 0.905300  1    3556   b   966   484   482  0.1470        0   482  0.0000        0    0  410   72      0.0000  
 0.905433  1    3557   b   967   485   482  0.1479        0   482  0.0000        0    0  410   72      0.0000  
 0.905531  1    3558   b   968   486   482  0.1477        0   482  0.0000        0    0  410   72      0.0000  
 0.905931  1    3559   b   969   487   482  0.1476        0   482  0.0000        0    0  410   72      0.0000  
 0.906046  1    3560   b   970   488   482  0.1485        0   482  0.0000        0    0  410   72      0.0000  
 0.906212  1    3561   b   971   488   483  0.1483        0   483  0.0000        0    0  411   72      0.0000  
 0.906427  1    3562   d   970   488   482  0.1485        0   482  0.0000        0    0  410   72      0.0000  
 0.906630  1    3563   d   969   487   482  0.1476        0   482  0.0000        0    0  410   72      0.0000  
 0.906818  1    3564   b   970   488   482  0.1474        0   482  0.0000        0    0  410   72      0.0000  
 0.907213  1    3565   b   971   489   482  0.1473        0   482  0.0000        0    0  410   72      0.0000  
 0.907656  1    3566   d   970   488   482  0.1474        0   482  0.0000        0    0  410   72      0.0000  
 0.907895  1    3567   d   969   487   482  0.1476        0   482  0.0000        0    0  410   72      0.0000  
 0.908133  1    3568   d   968   487   481  0.1477        0   481  0.0000        0    0  409   72      0.0000  
 0.908654  1    3569   b   969   487   482  0.1476        0   482  0.0000        0    0  410   72      0.0000  
 0.908899  1    3570   d   968   486   482  0.1467        0   482  0.0000        0    0  410   72      0.0000
[truncated: 3,226,609 more chars]
