# Supplementary material for: Maternal transmission as a microbial symbiont sieve, and the absence of lactation in male mammals
Source: Nat Commun. 2024 Jun 27;15:5341. doi: 10.1038/s41467-024-49559-5 (PMC11211401; doi:10.1038/s41467-024-49559-5)
Supplement: Supplementary file 4 — Supplementary Data 1 [file 41467_2024_49559_MOESM4_ESM.zip › Supplementary Data/figure_2/14_timeser_d_div_Wsym_sd_0.30_for_paper/02_maternal_transmission/output.timeseries.Wsym_0.6.dat]

#time     sp  nevent event   n    nf    nm  fsymbiont  nmat  nbip fmaternal   mat- mat+ bip- bip+      diseq
 0.000727  1       1   d   999   520   479  0.0991      479     0  1.0000      428   51    0    0      0.0000  
 0.000771  1       2   b  1000   521   479  0.0990      479     0  1.0000      428   51    0    0      0.0000  
 0.000865  1       3   b  1001   522   479  0.0989      479     0  1.0000      428   51    0    0      0.0000  
 0.001005  1       4   b  1002   522   480  0.0988      480     0  1.0000      429   51    0    0      0.0000  
 0.001273  1       5   d  1001   522   479  0.0989      479     0  1.0000      428   51    0    0      0.0000  
 0.001305  1       6   b  1002   523   479  0.0988      479     0  1.0000      428   51    0    0      0.0000  
 0.001440  1       7   d  1001   522   479  0.0989      479     0  1.0000      428   51    0    0      0.0000  
 0.001522  1       8   b  1002   522   480  0.0988      480     0  1.0000      429   51    0    0      0.0000  
 0.001757  1       9   d  1001   522   479  0.0989      479     0  1.0000      428   51    0    0      0.0000  
 0.001768  1      10   b  1002   523   479  0.0988      479     0  1.0000      428   51    0    0      0.0000  
 0.002931  1      11   b  1003   524   479  0.0987      479     0  1.0000      428   51    0    0      0.0000  
 0.003156  1      12   d  1002   523   479  0.0978      479     0  1.0000      428   51    0    0      0.0000  
 0.003314  1      13   d  1001   522   479  0.0979      479     0  1.0000      428   51    0    0      0.0000  
 0.003418  1      14   d  1000   521   479  0.0980      479     0  1.0000      428   51    0    0      0.0000  
 0.003584  1      15   d   999   521   478  0.0981      478     0  1.0000      427   51    0    0      0.0000  
 0.003624  1      16   d   998   520   478  0.0982      478     0  1.0000      427   51    0    0      0.0000  
 0.003862  1      17   b   999   520   479  0.0981      479     0  1.0000      428   51    0    0      0.0000  
 0.004312  1      18   b  1000   521   479  0.0980      479     0  1.0000      428   51    0    0      0.0000  
 0.004491  1      19   d   999   520   479  0.0981      479     0  1.0000      428   51    0    0      0.0000  
 0.005098  1      20   d   998   520   478  0.0982      478     0  1.0000      427   51    0    0      0.0000  
 0.005284  1      21   b   999   520   479  0.0981      479     0  1.0000      428   51    0    0      0.0000  
 0.005665  1      22   d   998   520   478  0.0982      478     0  1.0000      427   51    0    0      0.0000  
 0.005990  1      23   b   999   521   478  0.0981      478     0  1.0000      427   51    0    0      0.0000  
 0.006072  1      24   d   998   520   478  0.0982      478     0  1.0000      427   51    0    0      0.0000  
 0.006079  1      25   b   999   520   479  0.0981      479     0  1.0000      428   51    0    0      0.0000  
 0.006293  1      26   d   998   519   479  0.0982      479     0  1.0000      428   51    0    0      0.0000  
 0.006403  1      27   b   999   519   480  0.0981      480     0  1.0000      429   51    0    0      0.0000  
 0.006506  1      28   b  1000   519   481  0.0980      481     0  1.0000      430   51    0    0      0.0000  
 0.006585  1      29   b  1001   519   482  0.0979      482     0  1.0000      431   51    0    0      0.0000  
 0.006847  1      30   b  1002   520   482  0.0978      482     0  1.0000      431   51    0    0      0.0000  
 0.007524  1      31   d  1001   520   481  0.0969      481     0  1.0000      431   50    0    0      0.0000  
 0.007974  1      32   d  1000   519   481  0.0970      481     0  1.0000      431   50    0    0      0.0000  
 0.008238  1      33   b  1001   520   481  0.0969      481     0  1.0000      431   50    0    0      0.0000  
 0.008456  1      34   d  1000   519   481  0.0970      481     0  1.0000      431   50    0    0      0.0000  
 0.008660  1      35   b  1001   519   482  0.0969      482     0  1.0000      432   50    0    0      0.0000  
 0.009020  1      36   b  1002   519   483  0.0968      483     0  1.0000      433   50    0    0      0.0000  
 0.009062  1      37   d  1001   519   482  0.0969      482     0  1.0000      432   50    0    0      0.0000  
 0.009086  1      38   d  1000   519   481  0.0970      481     0  1.0000      431   50    0    0      0.0000  
 0.009273  1      39   b  1001   519   482  0.0969      482     0  1.0000      432   50    0    0      0.0000  
 0.009323  1      40   b  1002   520   482  0.0968      482     0  1.0000      432   50    0    0      0.0000  
 0.010386  1      41   d  1001   520   481  0.0969      481     0  1.0000      431   50    0    0      0.0000  
 0.010668  1      42   b  1002   521   481  0.0968      481     0  1.0000      431   50    0    0      0.0000  
 0.010943  1      43   d  1001   521   480  0.0969      480     0  1.0000      430   50    0    0      0.0000  
 0.011054  1      44   d  1000   520   480  0.0970      480     0  1.0000      430   50    0    0      0.0000  
 0.011102  1      45   d   999   519   480  0.0971      480     0  1.0000      430   50    0    0      0.0000  
 0.011342  1      46   b  1000   520   480  0.0970      480     0  1.0000      430   50    0    0      0.0000  
 0.011785  1      47   b  1001   520   481  0.0969      481     0  1.0000      431   50    0    0      0.0000  
 0.011861  1      48   b  1002   521   481  0.0968      481     0  1.0000      431   50    0    0      0.0000  
 0.012019  1      49   d  1001   520   481  0.0969      481     0  1.0000      431   50    0    0      0.0000  
 0.012231  1      50   d  1000   520   480  0.0970      480     0  1.0000      430   50    0    0      0.0000  
 0.012267  1      51   d   999   519   480  0.0971      480     0  1.0000      430   50    0    0      0.0000  
 0.012336  1      52   d   998   518   480  0.0962      480     0  1.0000      430   50    0    0      0.0000  
 0.012614  1      53   b   999   518   481  0.0961      481     0  1.0000      431   50    0    0      0.0000  
 0.013062  1      54   d   998   518   480  0.0952      480     0  1.0000      431   49    0    0      0.0000  
 0.013112  1      55   d   997   518   479  0.0953      479     0  1.0000      430   49    0    0      0.0000  
 0.013840  1      56   d   996   518   478  0.0954      478     0  1.0000      429   49    0    0      0.0000  
 0.013863  1      57   d   995   517   478  0.0955      478     0  1.0000      429   49    0    0      0.0000  
 0.014236  1      58   d   994   517   477  0.0946      477     0  1.0000      429   48    0    0      0.0000  
 0.014306  1      59   d   993   516   477  0.0937      477     0  1.0000      429   48    0    0      0.0000  
 0.015165  1      60   d   992   515   477  0.0927      477     0  1.0000      429   48    0    0      0.0000  
 0.015330  1      61   b   993   515   478  0.0926      478     0  1.0000      430   48    0    0      0.0000  
 0.015589  1      62   b   994   516   478  0.0926      478     0  1.0000      430   48    0    0      0.0000  
 0.015681  1      63   b   995   516   479  0.0925      479     0  1.0000      431   48    0    0      0.0000  
 0.015827  1      64   b   996   516   480  0.0924      480     0  1.0000      432   48    0    0      0.0000  
 0.016289  1      65   d   995   516   479  0.0925      479     0  1.0000      431   48    0    0      0.0000  
 0.016391  1      66   b   996   516   480  0.0924      480     0  1.0000      432   48    0    0      0.0000  
 0.016600  1      67   d   995   515   480  0.0925      480     0  1.0000      432   48    0    0      0.0000  
 0.016635  1      68   b   996   516   480  0.0924      480     0  1.0000      432   48    0    0      0.0000  
 0.016882  1      69   b   997   516   481  0.0923      481     0  1.0000      433   48    0    0      0.0000  
 0.017028  1      70   d   996   516   480  0.0924      480     0  1.0000      432   48    0    0      0.0000  
 0.017207  1      71   d   995   515   480  0.0925      480     0  1.0000      432   48    0    0      0.0000  
 0.017402  1      72   d   994   514   480  0.0926      480     0  1.0000      432   48    0    0      0.0000  
 0.017566  1      73   d   993   514   479  0.0926      479     0  1.0000      431   48    0    0      0.0000  
 0.017986  1      74   d   992   513   479  0.0927      479     0  1.0000      431   48    0    0      0.0000  
 0.018073  1      75   b   993   514   479  0.0926      479     0  1.0000      431   48    0    0      0.0000  
 0.018079  1      76   b   994   514   480  0.0926      480     0  1.0000      432   48    0    0      0.0000  
 0.018567  1      77   b   995   515   480  0.0935      480     0  1.0000      432   48    0    0      0.0000  
 0.018710  1      78   b   996   515   481  0.0934      481     0  1.0000      433   48    0    0      0.0000  
 0.019086  1      79   d   995   514   481  0.0935      481     0  1.0000      433   48    0    0      0.0000  
 0.019647  1      80   d   994   513   481  0.0936      481     0  1.0000      433   48    0    0      0.0000  
 0.019797  1      81   b   995   514   481  0.0935      481     0  1.0000      433   48    0    0      0.0000  
 0.019963  1      82   d   994   513   481  0.0936      481     0  1.0000      433   48    0    0      0.0000  
 0.020305  1      83   b   995   514   481  0.0935      481     0  1.0000      433   48    0    0      0.0000  
 0.020989  1      84   b   996   515   481  0.0934      481     0  1.0000      433   48    0    0      0.0000  
 0.021231  1      85   d   995   514   481  0.0935      481     0  1.0000      433   48    0    0      0.0000  
 0.021314  1      86   d   994   514   480  0.0936      480     0  1.0000      432   48    0    0      0.0000  
 0.021572  1      87   b   995   515   480  0.0935      480     0  1.0000      432   48    0    0      0.0000  
 0.021639  1      88   d   994   515   479  0.0936      479     0  1.0000      431   48    0    0      0.0000  
 0.021785  1      89   b   995   516   479  0.0935      479     0  1.0000      431   48    0    0      0.0000  
 0.022447  1      90   d   994   515   479  0.0936      479     0  1.0000      431   48    0    0      0.0000  
 0.022762  1      91   b   995   515   480  0.0935      480     0  1.0000      432   48    0    0      0.0000  
 0.022892  1      92   d   994   514   480  0.0936      480     0  1.0000      432   48    0    0      0.0000  
 0.023014  1      93   d   993   514   479  0.0937      479     0  1.0000      431   48    0    0      0.0000  
 0.023064  1      94   b   994   515   479  0.0936      479     0  1.0000      431   48    0    0      0.0000  
 0.023423  1      95   d   993   515   478  0.0937      478     0  1.0000      430   48    0    0      0.0000  
 0.023689  1      96   d   992   515   477  0.0938      477     0  1.0000      429   48    0    0      0.0000  
 0.024190  1      97   b   993   516   477  0.0937      477     0  1.0000      429   48    0    0      0.0000  
 0.024346  1      98   d   992   516   476  0.0938      476     0  1.0000      428   48    0    0      0.0000  
 0.024422  1      99   b   993   516   477  0.0947      477     0  1.0000      428   49    0    0      0.0000  
 0.024785  1     100   b   994   516   478  0.0946      478     0  1.0000      429   49    0    0      0.0000  
 0.024893  1     101   d   993   516   477  0.0947      477     0  1.0000      428   49    0    0      0.0000  
 0.024907  1     102   d   992   516   476  0.0948      476     0  1.0000      427   49    0    0      0.0000  
 0.024974  1     103   d   991   515   476  0.0938      476     0  1.0000      427   49    0    0      0.0000  
 0.025091  1     104   d   990   514   476  0.0939      476     0  1.0000      427   49    0    0      0.0000  
 0.025097  1     105   b   991   515   476  0.0938      476     0  1.0000      427   49    0    0      0.0000  
 0.025315  1     106   d   990   514   476  0.0939      476     0  1.0000      427   49    0    0      0.0000  
 0.025326  1     107   d   989   513   476  0.0940      476     0  1.0000      427   49    0    0      0.0000  
 0.025397  1     108   b   990   513   477  0.0939      477     0  1.0000      428   49    0    0      0.0000  
 0.025465  1     109   d   989   513   476  0.0940      476     0  1.0000      427   49    0    0      0.0000  
 0.025577  1     110   b   990   514   476  0.0939      476     0  1.0000      427   49    0    0      0.0000  
 0.026020  1     111   b   991   515   476  0.0938      476     0  1.0000      427   49    0    0      0.0000  
 0.026685  1     112   b   992   516   476  0.0938      476     0  1.0000      427   49    0    0      0.0000  
 0.026720  1     113   b   993   516   477  0.0947      477     0  1.0000      427   50    0    0      0.0000  
 0.026816  1     114   b   994   516   478  0.0946      478     0  1.0000      428   50    0    0      0.0000  
 0.026942  1     115   d   993   516   477  0.0947      477     0  1.0000      427   50    0    0      0.0000  
 0.026945  1     116   b   994   516   478  0.0946      478     0  1.0000      428   50    0    0      0.0000  
 0.027883  1     117   d   993   515   478  0.0947      478     0  1.0000      428   50    0    0      0.0000  
 0.027928  1     118   d   992   515   477  0.0948      477     0  1.0000      427   50    0    0      0.0000  
 0.028144  1     119   b   993   515   478  0.0947      478     0  1.0000      428   50    0    0      0.0000  
 0.028255  1     120   d   992   515   477  0.0948      477     0  1.0000      427   50    0    0      0.0000  
 0.028532  1     121   d   991   514   477  0.0949      477     0  1.0000      427   50    0    0      0.0000  
 0.028975  1     122   d   990   514   476  0.0949      476     0  1.0000      426   50    0    0      0.0000  
 0.029018  1     123   d   989   514   475  0.0950      475     0  1.0000      425   50    0    0      0.0000  
 0.029070  1     124   b   990   515   475  0.0949      475     0  1.0000      425   50    0    0      0.0000  
 0.030228  1     125   b   991   515   476  0.0949      476     0  1.0000      426   50    0    0      0.0000  
 0.030360  1     126   d   990   515   475  0.0949      475     0  1.0000      425   50    0    0      0.0000  
 0.030597  1     127   b   991   516   475  0.0949      475     0  1.0000      425   50    0    0      0.0000  
 0.031351  1     128   d   990   515   475  0.0949      475     0  1.0000      425   50    0    0      0.0000  
 0.031574  1     129   d   989   515   474  0.0950      474     0  1.0000      424   50    0    0      0.0000  
 0.031688  1     130   d   988   514   474  0.0951      474     0  1.0000      424   50    0    0      0.0000  
 0.031970  1     131   b   989   515   474  0.0950      474     0  1.0000      424   50    0    0      0.0000  
 0.031980  1     132   d   988   515   473  0.0941      473     0  1.0000      424   49    0    0      0.0000  
 0.032049  1     133   b   989   515   474  0.0940      474     0  1.0000      425   49    0    0      0.0000  
 0.032271  1     134   d   988   515   473  0.0941      473     0  1.0000      424   49    0    0      0.0000  
 0.032377  1     135   d   987   514   473  0.0932      473     0  1.0000      424   49    0    0      0.0000  
 0.033405  1     136   d   986   513   473  0.0923      473     0  1.0000      424   49    0    0      0.0000  
 0.034120  1     137   b   987   514   473  0.0922      473     0  1.0000      424   49    0    0      0.0000  
 0.034239  1     138   d   986   514   472  0.0923      472     0  1.0000      423   49    0    0      0.0000  
 0.034464  1     139   b   987   514   473  0.0932      473     0  1.0000      423   50    0    0      0.0000  
 0.034683  1     140   b   988   515   473  0.0931      473     0  1.0000      423   50    0    0      0.0000  
 0.034722  1     141   d   987   515   472  0.0932      472     0  1.0000      422   50    0    0      0.0000  
 0.034844  1     142   b   988   516   472  0.0931      472     0  1.0000      422   50    0    0      0.0000  
 0.034904  1     143   d   987   516   471  0.0922      471     0  1.0000      422   49    0    0      0.0000  
 0.035684  1     144   d   986   516   470  0.0923      470     0  1.0000      421   49    0    0      0.0000  
 0.035822  1     145   d   985   516   469  0.0924      469     0  1.0000      420   49    0    0      0.0000  
 0.035836  1     146   d   984   515   469  0.0915      469     0  1.0000      420   49    0    0      0.0000  
 0.035889  1     147   d   983   515   468  0.0905      468     0  1.0000      420   48    0    0      0.0000  
 0.036305  1     148   d   982   515   467  0.0906      467     0  1.0000      419   48    0    0      0.0000  
 0.036760  1     149   b   983   516   467  0.0905      467     0  1.0000      419   48    0    0      0.0000  
 0.036796  1     150   b   984   517   467  0.0904      467     0  1.0000      419   48    0    0      0.0000  
 0.037054  1     151   b   985   517   468  0.0904      468     0  1.0000      420   48    0    0      0.0000  
 0.037489  1     152   d   984   517   467  0.0904      467     0  1.0000      419   48    0    0      0.0000  
 0.037517  1     153   b   985   517   468  0.0904      468     0  1.0000      420   48    0    0      0.0000  
 0.037888  1     154   d   984   516   468  0.0904      468     0  1.0000      420   48    0    0      0.0000  
 0.037987  1     155   b   985   517   468  0.0904      468     0  1.0000      420   48    0    0      0.0000  
 0.038150  1     156   d   984   517   467  0.0894      467     0  1.0000      420   47    0    0      0.0000  
 0.038633  1     157   b   985   518   467  0.0893      467     0  1.0000      420   47    0    0      0.0000  
 0.038846  1     158   d   984   518   466  0.0894      466     0  1.0000      419   47    0    0      0.0000  
 0.039382  1     159   d   983   518   465  0.0895      465     0  1.0000      418   47    0    0      0.0000  
 0.039630  1     160   b   984   519   465  0.0894      465     0  1.0000      418   47    0    0      0.0000  
 0.040315  1     161   b   985   519   466  0.0893      466     0  1.0000      419   47    0    0      0.0000  
 0.040854  1     162   b   986   520   466  0.0892      466     0  1.0000      419   47    0    0      0.0000  
 0.041076  1     163   b   987   520   467  0.0892      467     0  1.0000      420   47    0    0      0.0000  
 0.041273  1     164   d   986   519   467  0.0882      467     0  1.0000      420   47    0    0      0.0000  
 0.041642  1     165   b   987   520   467  0.0881      467     0  1.0000      420   47    0    0      0.0000  
 0.042448  1     166   d   986   519   467  0.0872      467     0  1.0000      420   47    0    0      0.0000  
 0.043395  1     167   d   985   518   467  0.0873      467     0  1.0000      420   47    0    0      0.0000  
 0.043727  1     168   d   984   518   466  0.0874      466     0  1.0000      419   47    0    0      0.0000  
 0.044074  1     169   b   985   519   466  0.0873      466     0  1.0000      419   47    0    0      0.0000  
 0.044566  1     170   b   986   519   467  0.0872      467     0  1.0000      420   47    0    0      0.0000  
 0.044575  1     171   d   985   519   466  0.0873      466     0  1.0000      419   47    0    0      0.0000  
 0.044802  1     172   b   986   519   467  0.0872      467     0  1.0000      420   47    0    0      0.0000  
 0.044804  1     173   d   985   518   467  0.0863      467     0  1.0000      420   47    0    0      0.0000  
 0.044866  1     174   d   984   517   467  0.0864      467     0  1.0000      420   47    0    0      0.0000  
 0.045391  1     175   d   983   517   466  0.0865      466     0  1.0000      419   47    0    0      0.0000  
 0.045556  1     176   b   984   518   466  0.0864      466     0  1.0000      419   47    0    0      0.0000  
 0.045612  1     177   b   985   519   466  0.0863      466     0  1.0000      419   47    0    0      0.0000  
 0.045685  1     178   b   986   519   467  0.0862      467     0  1.0000      420   47    0    0      0.0000  
 0.045981  1     179   b   987   519   468  0.0861      468     0  1.0000      421   47    0    0      0.0000  
 0.046070  1     180   b   988   520   468  0.0860      468     0  1.0000      421   47    0    0      0.0000  
 0.046145  1     181   b   989   520   469  0.0859      469     0  1.0000      422   47    0    0      0.0000  
 0.046482  1     182   b   990   520   470  0.0859      470     0  1.0000      423   47    0    0      0.0000  
 0.046666  1     183   b   991   520   471  0.0858      471     0  1.0000      424   47    0    0      0.0000  
 0.046827  1     184   b   992   521   471  0.0857      471     0  1.0000      424   47    0    0      0.0000  
 0.047166  1     185   d   991   521   470  0.0858      470     0  1.0000      423   47    0    0      0.0000  
 0.047783  1     186   b   992   521   471  0.0857      471     0  1.0000      424   47    0    0      0.0000  
 0.047856  1     187   d   991   521   470  0.0848      470     0  1.0000      424   46    0    0      0.0000  
 0.048552  1     188   b   992   522   470  0.0847      470     0  1.0000      424   46    0    0      0.0000  
 0.048694  1     189   d   991   521   470  0.0848      470     0  1.0000      424   46    0    0      0.0000  
 0.048947  1     190   d   990   521   469  0.0838      469     0  1.0000      424   45    0    0      0.0000  
 0.049256  1     191   d   989   520   469  0.0839      469     0  1.0000      424   45    0    0      0.0000  
 0.049306  1     192   b   990   521   469  0.0838      469     0  1.0000      424   45    0    0      0.0000  
 0.049709  1     193   d   989   520   469  0.0839      469     0  1.0000      424   45    0    0      0.0000  
 0.049738  1     194   d   988   519   469  0.0830      469     0  1.0000      424   45    0    0      0.0000  
 0.049954  1     195   d   987   519   468  0.0831      468     0  1.0000      423   45    0    0      0.0000  
 0.050162  1     196   b   988   520   468  0.0830      468     0  1.0000      423   45    0    0      0.0000  
 0.050283  1     197   d   987   519   468  0.0831      468     0  1.0000      423   45    0    0      0.0000  
 0.050318  1     198   b   988   519   469  0.0830      469     0  1.0000      424   45    0    0      0.0000  
 0.050351  1     199   b   989   519   470  0.0829      470     0  1.0000      425   45    0    0      0.0000  
 0.050372  1     200   d   988   518   470  0.0820      470     0  1.0000      425   45    0    0      0.0000  
 0.050438  1     201   b   989   518   471  0.0819      471     0  1.0000      426   45    0    0      0.0000  
 0.051054  1     202   b   990   519   471  0.0818      471     0  1.0000      426   45    0    0      0.0000  
 0.051680  1     203   b   991   520   471  0.0817      471     0  1.0000      426   45    0    0      0.0000  
 0.051733  1     204   d   990   520   470  0.0818      470     0  1.0000      425   45    0    0      0.0000  
 0.052162  1     205   b   991   520   471  0.0817      471     0  1.0000      426   45    0    0      0.0000  
 0.052379  1     206   b   992   520   472  0.0817      472     0  1.0000      427   45    0    0      0.0000  
 0.052524  1     207   d   991   519   472  0.0817      472     0  1.0000      427   45    0    0      0.0000  
 0.052704  1     208   d   990   518   472  0.0818      472     0  1.0000      427   45    0    0      0.0000  
 0.053190  1     209   d   989   517   472  0.0809      472     0  1.0000      427   45    0    0      0.0000  
 0.053654  1     210   d   988   516   472  0.0810      472     0  1.0000      427   45    0    0      0.0000  
 0.053837  1     211   d   987   516   471  0.0811      471     0  1.0000      426   45    0    0      0.0000  
 0.054182  1     212   d   986   516   470  0.0811      470     0  1.0000      425   45    0    0      0.0000  
 0.054414  1     213   d   985   515   470  0.0812      470     0  1.0000      425   45    0    0      0.0000  
 0.054416  1     214   d   984   514   470  0.0813      470     0  1.0000      425   45    0    0      0.0000  
 0.054518  1     215   b   985   514   471  0.0812      471     0  1.0000      426   45    0    0      0.0000  
 0.055052  1     216   b   986   515   471  0.0822      471     0  1.0000      426   45    0    0      0.0000  
 0.055255  1     217   b   987   516   471  0.0821      471     0  1.0000      426   45    0    0      0.0000  
 0.055268  1     218   d   986   515   471  0.0822      471     0  1.0000      426   45    0    0      0.0000  
 0.055275  1     219   d   985   515   470  0.0822      470     0  1.0000      425   45    0    0      0.0000  
 0.055409  1     220   d   984   514   470  0.0823      470     0  1.0000      425   45    0    0      0.0000  
 0.055545  1     221   b   985   515   470  0.0822      470     0  1.0000      425   45    0    0      0.0000  
 0.055651  1     222   b   986   515   471  0.0822      471     0  1.0000      426   45    0    0      0.0000  
 0.055836  1     223   d   985   515   470  0.0822      470     0  1.0000      425   45    0    0      0.0000  
 0.055964  1     224   b   986   516   470  0.0822      470     0  1.0000      425   45    0    0      0.0000  
 0.056113  1     225   b   987   516   471  0.0821      471     0  1.0000      426   45    0    0      0.0000  
 0.056296  1     226   b   988   517   471  0.0830      471     0  1.0000      426   45    0    0      0.0000  
 0.056546  1     227   b   989   518   471  0.0839      471     0  1.0000      426   45    0    0      0.0000  
 0.057103  1     228   b   990   518   472  0.0838      472     0  1.0000      427   45    0    0      0.0000  
 0.057562  1     229   b   991   518   473  0.0838      473     0  1.0000      428   45    0    0      0.0000  
 0.057720  1     230   b   992   519   473  0.0837      473     0  1.0000      428   45    0    0      0.0000  
 0.057977  1     231   b   993   520   473  0.0836      473     0  1.0000      428   45    0    0      0.0000  
 0.058089  1     232   d   992   520   472  0.0827      472     0  1.0000      428   44    0    0      0.0000  
 0.058706  1     233   b   993   521   472  0.0826      472     0  1.0000      428   44    0    0      0.0000  
 0.058951  1     234   d   992   520   472  0.0827      472     0  1.0000      428   44    0    0      0.0000  
 0.059118  1     235   b   993   521   472  0.0826      472     0  1.0000      428   44    0    0      0.0000  
 0.059174  1     236   d   992   520   472  0.0827      472     0  1.0000      428   44    0    0      0.0000  
 0.059223  1     237   d   991   520   471  0.0827      471     0  1.0000      427   44    0    0      0.0000  
 0.059979  1     238   b   992   520   472  0.0827      472     0  1.0000      428   44    0    0      0.0000  
 0.060271  1     239   d   991   519   472  0.0817      472     0  1.0000      428   44    0    0      0.0000  
 0.060592  1     240   d   990   519   471  0.0808      471     0  1.0000      428   43    0    0      0.0000  
 0.060674  1     241   d   989   519   470  0.0809      470     0  1.0000      427   43    0    0      0.0000  
 0.060953  1     242   d   988   518   470  0.0800      470     0  1.0000      427   43    0    0      0.0000  
 0.061468  1     243   d   987   517   470  0.0800      470     0  1.0000      427   43    0    0      0.0000  
 0.061792  1     244   d   986   516   470  0.0801      470     0  1.0000      427   43    0    0      0.0000  
 0.061963  1     245   b   987   516   471  0.0800      471     0  1.0000      428   43    0    0      0.0000  
 0.062608  1     246   d   986   516   470  0.0801      470     0  1.0000      427   43    0    0      0.0000  
 0.062821  1     247   b   987   517   470  0.0800      470     0  1.0000      427   43    0    0      0.0000  
 0.063196  1     248   d   986   517   469  0.0801      469     0  1.0000      426   43    0    0      0.0000  
 0.063373  1     249   b   987   517   470  0.0800      470     0  1.0000      427   43    0    0      0.0000  
 0.063679  1     250   d   986   517   469  0.0801      469     0  1.0000      426   43    0    0      0.0000  
 0.063682  1     251   b   987   518   469  0.0800      469     0  1.0000      426   43    0    0      0.0000  
 0.063753  1     252   d   986   517   469  0.0801      469     0  1.0000      426   43    0    0      0.0000  
 0.063754  1     253   d   985   517   468  0.0802      468     0  1.0000      425   43    0    0      0.0000  
 0.063843  1     254   b   986   518   468  0.0801      468     0  1.0000      425   43    0    0      0.0000  
 0.063875  1     255   d   985   517   468  0.0792      468     0  1.0000      425   43    0    0      0.0000  
 0.064562  1     256   b   986   518   468  0.0791      468     0  1.0000      425   43    0    0      0.0000  
 0.064787  1     257   b   987   518   469  0.0800      469     0  1.0000      425   44    0    0      0.0000  
 0.064849  1     258   d   986   518   468  0.0801      468     0  1.0000      424   44    0    0      0.0000  
 0.064862  1     259   b   987   519   468  0.0800      468     0  1.0000      424   44    0    0      0.0000  
 0.065084  1     260   d   986   519   467  0.0791      467     0  1.0000      424   43    0    0      0.0000  
 0.065225  1     261   d   985   518   467  0.0792      467     0  1.0000      424   43    0    0      0.0000  
 0.065403  1     262   b   986   519   467  0.0791      467     0  1.0000      424   43    0    0      0.0000  
 0.066128  1     263   b   987   520   467  0.0790      467     0  1.0000      424   43    0    0      0.0000  
 0.066154  1     264   d   986   520   466  0.0791      466     0  1.0000      423   43    0    0      0.0000  
 0.066242  1     265   d   985   519   466  0.0792      466     0  1.0000      423   43    0    0      0.0000  
 0.066663  1     266   d   984   519   465  0.0793      465     0  1.0000      422   43    0    0      0.0000  
 0.066812  1     267   b   985   520   465  0.0792      465     0  1.0000      422   43    0    0      0.0000  
 0.066919  1     268   d   984   520   464  0.0793      464     0  1.0000      421   43    0    0      0.0000  
 0.067257  1     269   b   985   520   465  0.0792      465     0  1.0000      422   43    0    0      0.0000  
 0.067262  1     270   b   986   521   465  0.0801      465     0  1.0000      422   43    0    0      0.0000  
 0.067588  1     271   d   985   521   464  0.0802      464     0  1.0000      421   43    0    0      0.0000  
 0.067718  1     272   b   986   521   465  0.0811      465     0  1.0000      421   44    0    0      0.0000  
 0.067883  1     273   d   985   520   465  0.0812      465     0  1.0000      421   44    0    0      0.0000  
 0.068429  1     274   d   984   519   465  0.0813      465     0  1.0000      421   44    0    0      0.0000  
 0.068633  1     275   d   983   518   465  0.0814      465     0  1.0000      421   44    0    0      0.0000  
 0.068699  1     276   d   982   518   464  0.0815      464     0  1.0000      420   44    0    0      0.0000  
 0.068702  1     277   b   983   518   465  0.0814      465     0  1.0000      421   44    0    0      0.0000  
 0.069517  1     278   d   982   517   465  0.0815      465     0  1.0000      421   44    0    0      0.0000  
 0.069940  1     279   b   983   518   465  0.0814      465     0  1.0000      421   44    0    0      0.0000  
 0.070057  1     280   b   984   519   465  0.0813      465     0  1.0000      421   44    0    0      0.0000  
 0.070073  1     281   d   983   518   465  0.0814      465     0  1.0000      421   44    0    0      0.0000  
 0.070469  1     282   d   982   517   465  0.0815      465     0  1.0000      421   44    0    0      0.0000  
 0.071509  1     283   d   981   516   465  0.0815      465     0  1.0000      421   44    0    0      0.0000  
 0.071871  1     284   b   982   516   466  0.0815      466     0  1.0000      422   44    0    0      0.0000  
 0.071883  1     285   d   981   515   466  0.0815      466     0  1.0000      422   44    0    0      0.0000  
 0.072288  1     286   d   980   514   466  0.0816      466     0  1.0000      422   44    0    0      0.0000  
 0.072556  1     287   b   981   514   467  0.0815      467     0  1.0000      423   44    0    0      0.0000  
 0.072602  1     288   b   982   514   468  0.0815      468     0  1.0000      424   44    0    0      0.0000  
 0.072690  1     289   b   983   515   468  0.0814      468     0  1.0000      424   44    0    0      0.0000  
 0.072731  1     290   b   984   515   469  0.0813      469     0  1.0000      425   44    0    0      0.0000  
 0.072792  1     291   b   985   515   470  0.0812      470     0  1.0000      426   44    0    0      0.0000  
 0.072919  1     292   d   984   515   469  0.0813      469     0  1.0000      425   44    0    0      0.0000  
 0.073110  1     293   b   985   516   469  0.0812      469     0  1.0000      425   44    0    0      0.0000  
 0.073648  1     294   b   986   516   470  0.0811      470     0  1.0000      426   44    0    0      0.0000  
 0.075046  1     295   b   987   516   471  0.0821      471     0  1.0000      426   45    0    0      0.0000  
 0.075488  1     296   b   988   516   472  0.0820      472     0  1.0000      427   45    0    0      0.0000  
 0.076485  1     297   b   989   516   473  0.0819      473     0  1.0000      428   45    0    0      0.0000  
 0.076516  1     298   d   988   515   473  0.0820      473     0  1.0000      428   45    0    0      0.0000  
 0.076718  1     299   d   987   514   473  0.0821      473     0  1.0000      428   45    0    0      0.0000  
 0.076943  1     300   b   988   514   474  0.0820      474     0  1.0000      429   45    0    0      0.0000  
 0.077143  1     301   d   987   513   474  0.0821      474     0  1.0000      429   45    0    0      0.0000  
 0.077349  1     302   d   986   512   474  0.0822      474     0  1.0000      429   45    0    0      0.0000  
 0.077811  1     303   d   985   512   473  0.0822      473     0  1.0000      428   45    0    0      0.0000  
 0.077872  1     304   b   986   513   473  0.0822      473     0  1.0000      428   45    0    0      0.0000  
 0.077998  1     305   b   987   514   473  0.0821      473     0  1.0000      428   45    0    0      0.0000  
 0.078036  1     306   b   988   514   474  0.0830      474     0  1.0000      428   46    0    0      0.0000  
 0.078468  1     307   b   989   514   475  0.0829      475     0  1.0000      429   46    0    0      0.0000  
 0.078493  1     308   d   988   513   475  0.0820      475     0  1.0000      429   46    0    0      0.0000  
 0.079531  1     309   d   987   512   475  0.0821      475     0  1.0000      429   46    0    0      0.0000  
 0.079634  1     310   b   988   513   475  0.0820      475     0  1.0000      429   46    0    0      0.0000  
 0.079814  1     311   d   987   513   474  0.0821      474     0  1.0000      428   46    0    0      0.0000  
 0.079890  1     312   b   988   514   474  0.0820      474     0  1.0000      428   46    0    0      0.0000  
 0.079904  1     313   d   987   513   474  0.0821      474     0  1.0000      428   46    0    0      0.0000  
 0.080052  1     314   b   988   514   474  0.0820      474     0  1.0000      428   46    0    0      0.0000  
 0.080196  1     315   b   989   514   475  0.0819      475     0  1.0000      429   46    0    0      0.0000  
 0.080318  1     316   b   990   515   475  0.0818      475     0  1.0000      429   46    0    0      0.0000  
 0.080423  1     317   b   991   516   475  0.0827      475     0  1.0000      429   46    0    0      0.0000  
 0.080524  1     318   b   992   516   476  0.0827      476     0  1.0000      430   46    0    0      0.0000  
 0.080620  1     319   d   991   516   475  0.0827      475     0  1.0000      429   46    0    0      0.0000  
 0.080938  1     320   b   992   516   476  0.0827      476     0  1.0000      430   46    0    0      0.0000  
 0.081606  1     321   d   991   516   475  0.0827      475     0  1.0000      429   46    0    0      0.0000  
 0.081669  1     322   b   992   517   475  0.0827      475     0  1.0000      429   46    0    0      0.0000  
 0.081678  1     323   d   991   516   475  0.0827      475     0  1.0000      429   46    0    0      0.0000  
 0.082417  1     324   d   990   515   475  0.0828      475     0  1.0000      429   46    0    0      0.0000  
 0.082439  1     325   d   989   515   474  0.0829      474     0  1.0000      428   46    0    0      0.0000  
 0.082469  1     326   d   988   515   473  0.0830      473     0  1.0000      427   46    0    0      0.0000  
 0.083067  1     327   b   989   515   474  0.0829      474     0  1.0000      428   46    0    0      0.0000  
 0.083188  1     328   d   988   515   473  0.0830      473     0  1.0000      427   46    0    0      0.0000  
 0.083221  1     329   b   989   516   473  0.0829      473     0  1.0000      427   46    0    0      0.0000  
 0.083238  1     330   b   990   517   473  0.0828      473     0  1.0000      427   46    0    0      0.0000  
 0.083632  1     331   d   989   516   473  0.0829      473     0  1.0000      427   46    0    0      0.0000  
 0.083742  1     332   b   990   517   473  0.0828      473     0  1.0000      427   46    0    0      0.0000  
 0.083746  1     333   b   991   517   474  0.0827      474     0  1.0000      428   46    0    0      0.0000  
 0.083823  1     334   d   990   516   474  0.0828      474     0  1.0000      428   46    0    0      0.0000  
 0.084206  1     335   d   989   515   474  0.0829      474     0  1.0000      428   46    0    0      0.0000  
 0.084394  1     336   d   988   515   473  0.0830      473     0  1.0000      427   46    0    0      0.0000  
 0.084846  1     337   b   989   516   473  0.0829      473     0  1.0000      427   46    0    0      0.0000  
 0.084906  1     338   b   990   517   473  0.0828      473     0  1.0000      427   46    0    0      0.0000  
 0.085094  1     339   b   991   518   473  0.0827      473     0  1.0000      427   46    0    0      0.0000  
 0.085109  1     340   b   992   519   473  0.0827      473     0  1.0000      427   46    0    0      0.0000  
 0.085130  1     341   d   991   518   473  0.0827      473     0  1.0000      427   46    0    0      0.0000  
 0.085830  1     342   d   990   517   473  0.0818      473     0  1.0000      427   46    0    0      0.0000  
 0.085957  1     343   b   991   518   473  0.0817      473     0  1.0000      427   46    0    0      0.0000  
 0.086428  1     344   b   992   518   474  0.0827      474     0  1.0000      427   47    0    0      0.0000  
 0.086846  1     345   b   993   519   474  0.0826      474     0  1.0000      427   47    0    0      0.0000  
 0.086884  1     346   b   994   520   474  0.0825      474     0  1.0000      427   47    0    0      0.0000  
 0.086887  1     347   b   995   521   474  0.0824      474     0  1.0000      427   47    0    0      0.0000  
 0.087288  1     348   d   994   521   473  0.0825      473     0  1.0000      426   47    0    0      0.0000  
 0.087316  1     349   b   995   522   473  0.0824      473     0  1.0000      426   47    0    0      0.0000  
 0.087368  1     350   b   996   522   474  0.0823      474     0  1.0000      427   47    0    0      0.0000  
 0.087428  1     351   b   997   523   474  0.0822      474     0  1.0000      427   47    0    0      0.0000  
 0.087933  1     352   d   996   522   474  0.0823      474     0  1.0000      427   47    0    0      0.0000  
 0.088083  1     353   d   995   522   473  0.0814      473     0  1.0000      427   46    0    0      0.0000  
 0.088437  1     354   b   996   523   473  0.0813      473     0  1.0000      427   46    0    0      0.0000  
 0.088492  1     355   d   995   523   472  0.0814      472     0  1.0000      426   46    0    0      0.0000  
 0.088571  1     356   d   994   522   472  0.0815      472     0  1.0000      426   46    0    0      0.0000  
 0.088719  1     357   d   993   522   471  0.0806      471     0  1.0000      426   45    0    0      0.0000  
 0.089626  1     358   d   992   521   471  0.0806      471     0  1.0000      426   45    0    0      0.0000  
 0.089893  1     359   d   991   521   470  0.0807      470     0  1.0000      425   45    0    0      0.0000  
 0.090093  1     360   d   990   521   469  0.0808      469     0  1.0000      424   45    0    0      0.0000  
 0.090161  1     361   b   991   521   470  0.0807      470     0  1.0000      425   45    0    0      0.0000  
 0.090239  1     362   d   990   520   470  0.0808      470     0  1.0000      425   45    0    0      0.0000  
 0.090312  1     363   d   989   519   470  0.0809      470     0  1.0000      425   45    0    0      0.0000  
 0.090451  1     364   b   990   520   470  0.0808      470     0  1.0000      425   45    0    0      0.0000  
 0.090850  1     365   b   991   521   470  0.0807      470     0  1.0000      425   45    0    0      0.0000  
 0.090856  1     366   b   992   521   471  0.0806      471     0  1.0000      426   45    0    0      0.0000  
 0.090867  1     367   b   993   522   471  0.0806      471     0  1.0000      426   45    0    0      0.0000  
 0.090927  1     368   d   992   522   470  0.0806      470     0  1.0000      425   45    0    0      0.0000  
 0.090929  1     369   d   991   522   469  0.0807      469     0  1.0000      424   45    0    0      0.0000  
 0.091120  1     370   b   992   523   469  0.0806      469     0  1.0000      424   45    0    0      0.0000  
 0.091871  1     371   b   993   524   469  0.0806      469     0  1.0000      424   45    0    0      0.0000  
 0.091903  1     372   b   994   525   469  0.0815      469     0  1.0000      424   45    0    0      0.0000  
 0.092465  1     373   d   993   524   469  0.0816      469     0  1.0000      424   45    0    0      0.0000  
 0.092516  1     374   d   992   524   468  0.0817      468     0  1.0000      423   45    0    0      0.0000  
 0.092518  1     375   d   991   523   468  0.0817      468     0  1.0000      423   45    0    0      0.0000  
 0.092603  1     376   b   992   524   468  0.0827      468     0  1.0000      423   45    0    0      0.0000  
 0.092692  1     377   b   993   524   469  0.0836      469     0  1.0000      423   46    0    0      0.0000  
 0.093085  1     378   b   994   525   469  0.0835      469     0  1.0000      423   46    0    0      0.0000  
 0.093245  1     379   d   993   524   469  0.0836      469     0  1.0000      423   46    0    0      0.0000  
 0.093352  1     380   b   994   525   469  0.0835      469     0  1.0000      423   46    0    0      0.0000  
 0.093730  1     381   d   993   525   468  0.0836      468     0  1.0000      422   46    0    0      0.0000  
 0.093998  1     382   b   994   526   468  0.0835      468     0  1.0000      422   46    0    0      0.0000  
 0.094978  1     383   b   995   526   469  0.0834      469     0  1.0000      423   46    0    0      0.0000  
 0.095421  1     384   d   994   525   469  0.0835      469     0  1.0000      423   46    0    0      0.0000  
 0.095614  1     385   d   993   524   469  0.0826      469     0  1.0000      423   46    0    0      0.0000  
 0.095662  1     386   d   992   524   468  0.0827      468     0  1.0000      422   46    0    0      0.0000  
 0.095945  1     387   b   993   524   469  0.0826      469     0  1.0000      423   46    0    0      0.0000  
 0.095964  1     388   d   992   524   468  0.0817      468     0  1.0000      423   45    0    0      0.0000  
 0.096075  1     389   b   993   525   468  0.0816      468     0  1.0000      423   45    0    0      0.0000  
 0.096088  1     390   d   992   524   468  0.0817      468     0  1.0000      423   45    0    0      0.0000  
 0.096459  1     391   d   991   524   467  0.0817      467     0  1.0000      422   45    0    0      0.0000  
 0.096516  1     392   b   992   524   468  0.0817      468     0  1.0000      423   45    0    0      0.0000  
 0.097375  1     393   b   993   524   469  0.0816      469     0  1.0000      424   45    0    0      0.0000  
 0.097509  1     394   b   994   525   469  0.0815      469     0  1.0000      424   45    0    0      0.0000  
 0.097515  1     395   b   995   525   470  0.0814      470     0  1.0000      425   45    0    0      0.0000  
 0.098008  1     396   b   996   525   471  0.0813      471     0  1.0000      426   45    0    0      0.0000  
 0.098014  1     397   b   997   526   471  0.0812      471     0  1.0000      426   45    0    0      0.0000  
 0.098231  1     398   b   998   526   472  0.0812      472     0  1.0000      427   45    0    0      0.0000  
 0.098419  1     399   b   999   526   473  0.0811      473     0  1.0000      428   45    0    0      0.0000  
 0.098485  1     400   b  1000   526   474  0.0810      474     0  1.0000      429   45    0    0      0.0000  
 0.098557  1     401   b  1001   526   475  0.0809      475     0  1.0000      430   45    0    0      0.0000  
 0.098685  1     402   d  1000   526   474  0.0810      474     0  1.0000      429   45    0    0      0.0000  
 0.098868  1     403   d   999   525   474  0.0811      474     0  1.0000      429   45    0    0      0.0000  
 0.099096  1     404   b  1000   526   474  0.0810      474     0  1.0000      429   45    0    0      0.0000  
 0.099373  1     405   d   999   525   474  0.0811      474     0  1.0000      429   45    0    0      0.0000  
 0.099581  1     406   b  1000   526   474  0.0810      474     0  1.0000      429   45    0    0      0.0000  
 0.099635  1     407   b  1001   527   474  0.0809      474     0  1.0000      429   45    0    0      0.0000  
 0.099717  1     408   d  1000   527   473  0.0800      473     0  1.0000      429   44    0    0      0.0000  
 0.099812  1     409   b  1001   527   474  0.0799      474     0  1.0000      430   44    0    0      0.0000  
 0.100087  1     410   d  1000   526   474  0.0800      474     0  1.0000      430   44    0    0      0.0000  
 0.100334  1     411   b  1001   527   474  0.0799      474     0  1.0000      430   44    0    0      0.0000  
 0.100500  1     412   b  1002   527   475  0.0798      475     0  1.0000      431   44    0    0      0.0000  
 0.100634  1     413   b  1003   527   476  0.0798      476     0  1.0000      432   44    0    0      0.0000  
 0.100792  1     414   d  1002   527   475  0.0788      475     0  1.0000      432   43    0    0      0.0000  
 0.100934  1     415   b  1003   527   476  0.0788      476     0  1.0000      433   43    0    0      0.0000  
 0.100952  1     416   d  1002   526   476  0.0788      476     0  1.0000      433   43    0    0      0.0000  
 0.100968  1     417   d  1001   526   475  0.0789      475     0  1.0000      432   43    0    0      0.0000  
 0.100987  1     418   d  1000   526   474  0.0790      474     0  1.0000      431   43    0    0      0.0000  
 0.101157  1     419   d   999   525   474  0.0791      474     0  1.0000      431   43    0    0      0.0000  
 0.101282  1     420   b  1000   525   475  0.0790      475     0  1.0000      432   43    0    0      0.0000  
 0.101428  1     421   b  1001   525   476  0.0799      476     0  1.0000      432   44    0    0      0.0000  
 0.102196  1     422   d  1000   525   475  0.0800      475     0  1.0000      431   44    0    0      0.0000  
 0.102785  1     423   b  1001   525   476  0.0799      476     0  1.0000      432   44    0    0      0.0000  
 0.102898  1     424   d  1000   525   475  0.0800      475     0  1.0000      431   44    0    0      0.0000  
 0.102900  1     425   d   999   524   475  0.0801      475     0  1.0000      431   44    0    0      0.0000  
 0.103200  1     426   b  1000   524   476  0.0800      476     0  1.0000      432   44    0    0      0.0000  
 0.103224  1     427   b  1001   525   476  0.0799      476     0  1.0000      432   44    0    0      0.0000  
 0.103667  1     428   d  1000   524   476  0.0800      476     0  1.0000      432   44    0    0      0.0000  
 0.104440  1     429   b  1001   524   477  0.0809      477     0  1.0000      432   45    0    0      0.0000  
 0.104726  1     430   d  1000   524   476  0.0810      476     0  1.0000      431   45    0    0      0.0000  
 0.105023  1     431   d   999   524   475  0.0811      475     0  1.0000      430   45    0    0      0.0000  
 0.105192  1     432   d   998   523   475  0.0812      475     0  1.0000      430   45    0    0      0.0000  
 0.105498  1     433   b   999   524   475  0.0811      475     0  1.0000      430   45    0    0      0.0000  
 0.105683  1     434   d   998   524   474  0.0812      474     0  1.0000      429   45    0    0      0.0000  
 0.105753  1     435   b   999   524   475  0.0811      475     0  1.0000      430   45    0    0      0.0000  
 0.105937  1     436   d   998   524   474  0.0812      474     0  1.0000      429   45    0    0      0.0000  
 0.106220  1     437   d   997   524   473  0.0812      473     0  1.0000      428   45    0    0      0.0000  
 0.106654  1     438   b   998   524   474  0.0812      474     0  1.0000      429   45    0    0      0.0000  
 0.106826  1     439   b   999   524   475  0.0811      475     0  1.0000      430   45    0    0      0.0000  
 0.106833  1     440   b  1000   525   475  0.0810      475     0  1.0000      430   45    0    0      0.0000  
 0.106847  1     441   b  1001   526   475  0.0809      475     0  1.0000      430   45    0    0      0.0000  
 0.106976  1     442   d  1000   525   475  0.0810      475     0  1.0000      430   45    0    0      0.0000  
 0.107065  1     443   d   999   525   474  0.0811      474     0  1.0000      429   45    0    0      0.0000  
 0.107323  1     444   b  1000   525   475  0.0810      475     0  1.0000      430   45    0    0      0.0000  
 0.107462  1     445   d   999   524   475  0.0811      475     0  1.0000      430   45    0    0      0.0000  
 0.107681  1     446   d   998   523   475  0.0812      475     0  1.0000      430   45    0    0      0.0000  
 0.107924  1     447   d   997   522   475  0.0802      475     0  1.0000      430   45    0    0      0.0000  
 0.108236  1     448   d   996   522   474  0.0803      474     0  1.0000      429   45    0    0      0.0000  
 0.108279  1     449   d   995   522   473  0.0804      473     0  1.0000      428   45    0    0      0.0000  
 0.108550  1     450   d   994   521   473  0.0805      473     0  1.0000      428   45    0    0      0.0000  
 0.108719  1     451   d   993   521   472  0.0806      472     0  1.0000      427   45    0    0      0.0000  
 0.108726  1     452   b   994   521   473  0.0805      473     0  1.0000      428   45    0    0      0.0000  
 0.108774  1     453   d   993   520   473  0.0806      473     0  1.0000      428   45    0    0      0.0000  
 0.108998  1     454   b   994   520   474  0.0805      474     0  1.0000      429   45    0    0      0.0000  
 0.109412  1     455   b   995   520   475  0.0804      475     0  1.0000      430   45    0    0      0.0000  
 0.109494  1     456   b   996   521   475  0.0803      475     0  1.0000      430   45    0    0      0.0000  
 0.109657  1     457   b   997   522   475  0.0802      475     0  1.0000      430   45    0    0      0.0000  
 0.109981  1     458   d   996   521   475  0.0803      475     0  1.0000      430   45    0    0      0.0000  
 0.110208  1     459   d   995   520   475  0.0804      475     0  1.0000      430   45    0    0      0.0000  
 0.110353  1     460   d   994   519   475  0.0805      475     0  1.0000      430   45    0    0      0.0000  
 0.110367  1     461   b   995   519   476  0.0804      476     0  1.0000      431   45    0    0      0.0000  
 0.110636  1     462   d   994   518   476  0.0805      476     0  1.0000      431   45    0    0      0.0000  
 0.110740  1     463   b   995   519   476  0.0804      476     0  1.0000      431   45    0    0      0.0000  
 0.110873  1     464   b   996   520   476  0.0813      476     0  1.0000      431   45    0    0      0.0000  
 0.110999  1     465   d   995   520   475  0.0814      475     0  1.0000      430   45    0    0      0.0000  
 0.111728  1     466   b   996   520   476  0.0813      476     0  1.0000      431   45    0    0      0.0000  
 0.111757  1     467   b   997   521   476  0.0812      476     0  1.0000      431   45    0    0      0.0000  
 0.111770  1     468   d   996   521   475  0.0813      475     0  1.0000      430   45    0    0      0.0000  
 0.111844  1     469   b   997   521   476  0.0812      476     0  1.0000      431   45    0    0      0.0000  
 0.111939  1     470   d   996   521   475  0.0813      475     0  1.0000      430   45    0    0      0.0000  
 0.111992  1     471   d   995   521   474  0.0814      474     0  1.0000      429   45    0    0      0.0000  
 0.112011  1     472   d   994   521   473  0.0815      473     0  1.0000      428   45    0    0      0.0000  
 0.112067  1     473   d   993   520   473  0.0816      473     0  1.0000      428   45    0    0      0.0000  
 0.112271  1     474   b   994   521   473  0.0815      473     0  1.0000      428   45    0    0      0.0000  
 0.113332  1     475   d   993   521   472  0.0816      472     0  1.0000      427   45    0    0      0.0000  
 0.113766  1     476   b   994   522   472  0.0815      472     0  1.0000      427   45    0    0      0.0000  
 0.113887  1     477   b   995   523   472  0.0814      472     0  1.0000      427   45    0    0      0.0000  
 0.113903  1     478   d   994   523   471  0.0805      471     0  1.0000      427   44    0    0      0.0000  
 0.113945  1     479   d   993   522   471  0.0806      471     0  1.0000      427   44    0    0      0.0000  
 0.113954  1     480   d   992   521   471  0.0796      471     0  1.0000      427   44    0    0      0.0000  
 0.113955  1     481   d   991   520   471  0.0797      471     0  1.0000      427   44    0    0      0.0000  
 0.115069  1     482   b   992   521   471  0.0796      471     0  1.0000      427   44    0    0      0.0000  
 0.115693  1     483   b   993   521   472  0.0796      472     0  1.0000      428   44    0    0      0.0000  
 0.116320  1     484   d   992   520   472  0.0796      472     0  1.0000      428   44    0    0      0.0000  
 0.116501  1     485   d   991   520   471  0.0797      471     0  1.0000      427   44    0    0      0.0000  
 0.116561  1     486   d   990   519   471  0.0798      471     0  1.0000      427   44    0    0      0.0000  
 0.116652  1     487   b   991   520   471  0.0797      471     0  1.0000      427   44    0    0      0.0000  
 0.116732  1     488   d   990   519   471  0.0798      471     0  1.0000      427   44    0    0      0.0000  
 0.117251  1     489   b   991   520   471  0.0797      471     0  1.0000      427   44    0    0      0.0000  
 0.117343  1     490   d   990   519   471  0.0798      471     0  1.0000      427   44    0    0      0.0000  
 0.117464  1     491   b   991   520   471  0.0797      471     0  1.0000      427   44    0    0      0.0000  
 0.117553  1     492   b   992   520   472  0.0796      472     0  1.0000      428   44    0    0      0.0000  
 0.117705  1     493   b   993   520   473  0.0796      473     0  1.0000      429   44    0    0      0.0000  
 0.118043  1     494   d   992   519   473  0.0796      473     0  1.0000      429   44    0    0      0.0000  
 0.118336  1     495   d   991   519   472  0.0797      472     0  1.0000      428   44    0    0      0.0000  
 0.118745  1     496   d   990   518   472  0.0798      472     0  1.0000      428   44    0    0      0.0000  
 0.118758  1     497   d   989   517   472  0.0799      472     0  1.0000      428   44    0    0      0.0000  
 0.119765  1     498   d   988   517   471  0.0800      471     0  1.0000      427   44    0    0      0.0000  
 0.120130  1     499   b   989   517   472  0.0799      472     0  1.0000      428   44    0    0      0.0000  
 0.120148  1     500   b   990   518   472  0.0798      472     0  1.0000      428   44    0    0      0.0000  
 0.120203  1     501   d   989   518   471  0.0799      471     0  1.0000      427   44    0    0      0.0000  
 0.120475  1     502   b   990   519   471  0.0798      471     0  1.0000      427   44    0    0      0.0000  
 0.120523  1     503   d   989   519   470  0.0799      470     0  1.0000      426   44    0    0      0.0000  
 0.120535  1     504   d   988   518   470  0.0800      470     0  1.0000      426   44    0    0      0.0000  
 0.120874  1     505   d   987   517   470  0.0800      470     0  1.0000      426   44    0    0      0.0000  
 0.121566  1     506   b   988   517   471  0.0800      471     0  1.0000      427   44    0    0      0.0000  
 0.121749  1     507   b   989   517   472  0.0809      472     0  1.0000      427   45    0    0      0.0000  
 0.121975  1     508   b   990   517   473  0.0808      473     0  1.0000      428   45    0    0      0.0000  
 0.122313  1     509   b   991   517   474  0.0807      474     0  1.0000      429   45    0    0      0.0000  
 0.122323  1     510   b   992   518   474  0.0806      474     0  1.0000      429   45    0    0      0.0000  
 0.122546  1     511   b   993   518   475  0.0816      475     0  1.0000      429   46    0    0      0.0000  
 0.123247  1     512   d   992   518   474  0.0817      474     0  1.0000      428   46    0    0      0.0000  
 0.123469  1     513   b   993   519   474  0.0816      474     0  1.0000      428   46    0    0      0.0000  
 0.123527  1     514   b   994   520   474  0.0815      474     0  1.0000      428   46    0    0      0.0000  
 0.123891  1     515   d   993   520   473  0.0816      473     0  1.0000      427   46    0    0      0.0000  
 0.123923  1     516   d   992   519   473  0.0817      473     0  1.0000      427   46    0    0      0.0000  
 0.123946  1     517   d   991   519   472  0.0817      472     0  1.0000      426   46    0    0      0.0000  
 0.124164  1     518   d   990   519   471  0.0818      471     0  1.0000      425   46    0    0      0.0000  
 0.124238  1     519   d   989   518   471  0.0819      471     0  1.0000      425   46    0    0      0.0000  
 0.124322  1     520   b   990   518   472  0.0818      472     0  1.0000      426   46    0    0      0.0000  
 0.124391  1     521   b   991   518   473  0.0817      473     0  1.0000      427   46    0    0      0.0000  
 0.124635  1     522   d   990   518   472  0.0818      472     0  1.0000      426   46    0    0      0.0000  
 0.124718  1     523   d   989   518   471  0.0819      471     0  1.0000      425   46    0    0      0.0000  
 0.125061  1     524   b   990   518   472  0.0818      472     0  1.0000      426   46    0    0      0.0000  
 0.125441  1     525   b   991   519   472  0.0827      472     0  1.0000      426   46    0    0      0.0000  
 0.125474  1     526   b   992   520   472  0.0827      472     0  1.0000      426   46    0    0      0.0000  
 0.125684  1     527   b   993   521   472  0.0826      472     0  1.0000      426   46    0    0      0.0000  
 0.125903  1     528   d   992   520   472  0.0817      472     0  1.0000      426   46    0    0      0.0000  
 0.126891  1     529   d   991   520   471  0.0817      471     0  1.0000      425   46    0    0      0.0000  
 0.127225  1     530   d   990   520   470  0.0818      470     0  1.0000      424   46    0    0      0.0000  
 0.127478  1     531   b   991   521   470  0.0817      470     0  1.0000      424   46    0    0      0.0000  
 0.127670  1     532   d   990   521   469  0.0808      469     0  1.0000      424   45    0    0      0.0000  
 0.127764  1     533   d   989   521   468  0.0809      468     0  1.0000      423   45    0    0      0.0000  
 0.128045  1     534   b   990   521   469  0.0808      469     0  1.0000      424   45    0    0      0.0000  
 0.128206  1     535   d   989   520   469  0.0809      469     0  1.0000      424   45    0    0      0.0000  
 0.128385  1     536   b   990   521   469  0.0818      469     0  1.0000      424   45    0    0      0.0000  
 0.128761  1     537   b   991   522   469  0.0817      469     0  1.0000      424   45    0    0      0.0000  
 0.128825  1     538   b   992   523   469  0.0817      469     0  1.0000      424   45    0    0      0.0000  
 0.129289  1     539   b   993   524   469  0.0816      469     0  1.0000      424   45    0    0      0.0000  
 0.129683  1     540   d   992   524   468  0.0817      468     0  1.0000      423   45    0    0      0.0000  
 0.129696  1     541   b   993   524   469  0.0816      469     0  1.0000      424   45    0    0      0.0000  
 0.129835  1     542   d   992   523   469  0.0817      469     0  1.0000      424   45    0    0      0.0000  
 0.129887  1     543   b   993   523   470  0.0816      470     0  1.0000      425   45    0    0      0.0000  
 0.130526  1     544   d   992   522   470  0.0817      470     0  1.0000      425   45    0    0      0.0000  
 0.130700  1     545   d   991   521   470  0.0807      470     0  1.0000      425   45    0    0      0.0000  
 0.130846  1     546   b   992   522   470  0.0806      470     0  1.0000      425   45    0    0      0.0000  
 0.131054  1     547   d   991   522   469  0.0807      469     0  1.0000      424   45    0    0      0.0000  
 0.131666  1     548   b   992   523   469  0.0817      469     0  1.0000      424   45    0    0      0.0000  
 0.131683  1     549   d   991   522   469  0.0817      469     0  1.0000      424   45    0    0      0.0000  
 0.131705  1     550   d   990   522   468  0.0808      468     0  1.0000      424   44    0    0      0.0000  
 0.132091  1     551   b   991   522   469  0.0807      469     0  1.0000      425   44    0    0      0.0000  
 0.132377  1     552   b   992   522   470  0.0806      470     0  1.0000      426   44    0    0      0.0000  
 0.132629  1     553   d   991   522   469  0.0807      469     0  1.0000      425   44    0    0      0.0000  
 0.132839  1     554   d   990   521   469  0.0808      469     0  1.0000      425   44    0    0      0.0000  
 0.132857  1     555   b   991   521   470  0.0807      470     0  1.0000      426   44    0    0      0.0000  
 0.133030  1     556   b   992   521   471  0.0806      471     0  1.0000      427   44    0    0      0.0000  
 0.133278  1     557   d   991   520   471  0.0807      471     0  1.0000      427   44    0    0      0.0000  
 0.133501  1     558   b   992   520   472  0.0806      472     0  1.0000      428   44    0    0      0.0000  
 0.133567  1     559   d   991   519   472  0.0807      472     0  1.0000      428   44    0    0      0.0000  
 0.133681  1     560   d   990   518   472  0.0808      472     0  1.0000      428   44    0    0      0.0000  
 0.133771  1     561   d   989   517   472  0.0799      472     0  1.0000      428   44    0    0      0.0000  
 0.134252  1     562   b   990   517   473  0.0798      473     0  1.0000      429   44    0    0      0.0000  
 0.134288  1     563   b   991   517   474  0.0797      474     0  1.0000      430   44    0    0      0.0000  
 0.134511  1     564   d   990   516   474  0.0798      474     0  1.0000      430   44    0    0      0.0000  
 0.134663  1     565   d   989   515   474  0.0799      474     0  1.0000      430   44    0    0      0.0000  
 0.134842  1     566   b   990   515   475  0.0798      475     0  1.0000      431   44    0    0      0.0000  
 0.135158  1     567   d   989   515   474  0.0799      474     0  1.0000      430   44    0    0      0.0000  
 0.136014  1     568   d   988   514   474  0.0800      474     0  1.0000      430   44    0    0      0.0000  
 0.136144  1     569   b   989   515   474  0.0799      474     0  1.0000      430   44    0    0      0.0000  
 0.136221  1     570   b   990   515   475  0.0798      475     0  1.0000      431   44    0    0      0.0000  
 0.136424  1     571   d   989   515   474  0.0799      474     0  1.0000      430   44    0    0      0.0000  
 0.136543  1     572   d   988   515   473  0.0800      473     0  1.0000      429   44    0    0      0.0000  
 0.136712  1     573   d   987   514   473  0.0800      473     0  1.0000      429   44    0    0      0.0000  
 0.136858  1     574   d   986   514   472  0.0801      472     0  1.0000      428   44    0    0      0.0000  
 0.137034  1     575   b   987   514   473  0.0800      473     0  1.0000      429   44    0    0      0.0000  
 0.137132  1     576   d   986   513   473  0.0801      473     0  1.0000      429   44    0    0      0.0000  
 0.137270  1     577   d   985   513   472  0.0792      472     0  1.0000      429   43    0    0      0.0000  
 0.137601  1     578   b   986   513   473  0.0791      473     0  1.0000      430   43    0    0      0.0000  
 0.137660  1     579   d   985   513   472  0.0792      472     0  1.0000      429   43    0    0      0.0000  
 0.138619  1     580   d   984   513   471  0.0793      471     0  1.0000      428   43    0    0      0.0000  
 0.138624  1     581   b   985   513   472  0.0792      472     0  1.0000      429   43    0    0      0.0000  
 0.138973  1     582   d   984   513   471  0.0793      471     0  1.0000      428   43    0    0      0.0000  
 0.139497  1     583   d   983   513   470  0.0793      470     0  1.0000      427   43    0    0      0.0000  
 0.139576  1     584   d   982   512   470  0.0794      470     0  1.0000      427   43    0    0      0.0000  
 0.139623  1     585   b   983   513   470  0.0793      470     0  1.0000      427   43    0    0      0.0000  
 0.139708  1     586   b   984   514   470  0.0793      470     0  1.0000      427   43    0    0      0.0000  
 0.140030  1     587   d   983   513   470  0.0793      470     0  1.0000      427   43    0    0      0.0000  
 0.140031  1     588   d   982   513   469  0.0794      469     0  1.0000      426   43    0    0      0.0000  
 0.140061  1     589   b   983   513   470  0.0793      470     0  1.0000      427   43    0    0      0.0000  
 0.140319  1     590   b   984   514   470  0.0803      470     0  1.0000      427   43    0    0      0.0000  
 0.140484  1     591   d   983   514   469  0.0804      469     0  1.0000      426   43    0    0      0.0000  
 0.140655  1     592   d   982   514   468  0.0804      468     0  1.0000      425   43    0    0      0.0000  
 0.140735  1     593   b   983   515   468  0.0804      468     0  1.0000      425   43    0    0      0.0000  
 0.140776  1     594   b   984   515   469  0.0803      469     0  1.0000      426   43    0    0      0.0000  
 0.140951  1     595   d   983   514   469  0.0804      469     0  1.0000      426   43    0    0      0.0000  
 0.141297  1     596   b   984   515   469  0.0803      469     0  1.0000      426   43    0    0      0.0000  
 0.142446  1     597   d   983   514   469  0.0804      469     0  1.0000      426   43    0    0      0.0000  
 0.142573  1     598   b   984   514   470  0.0803      470     0  1.0000      427   43    0    0      0.0000  
 0.142718  1     599   b   985   514   471  0.0802      471     0  1.0000      428   43    0    0      0.0000  
 0.142976  1     600   b   986   515   471  0.0801      471     0  1.0000      428   43    0    0      0.0000  
 0.143558  1     601   b   987   516   471  0.0800      471     0  1.0000      428   43    0    0      0.0000  
 0.143669  1     602   b   988   517   471  0.0810      471     0  1.0000      428   43    0    0      0.0000  
 0.144216  1     603   b   989   517   472  0.0819      472     0  1.0000      428   44    0    0      0.0000  
 0.144315  1     604   b   990   517   473  0.0818      473     0  1.0000      429   44    0    0      0.0000  
 0.144788  1     605   b   991   517   474  0.0817      474     0  1.0000      430   44    0    0      0.0000  
 0.144950  1     606   d   990   517   473  0.0818      473     0  1.0000      429   44    0    0      0.0000  
 0.145313  1     607   b   991   518   473  0.0817      473     0  1.0000      429   44    0    0      0.0000  
 0.145382  1     608   b   992   518   474  0.0817      474     0  1.0000      430   44    0    0      0.0000  
 0.145400  1     609   b   993   518   475  0.0816      475     0  1.0000      431   44    0    0      0.0000  
 0.145574  1     610   b   994   519   475  0.0815      475     0  1.0000      431   44    0    0      0.0000  
 0.145590  1     611   b   995   519   476  0.0814      476     0  1.0000      432   44    0    0      0.0000  
 0.146005  1     612   b   996   520   476  0.0813      476     0  1.0000      432   44    0    0      0.0000  
 0.146047  1     613   d   995   519   476  0.0814      476     0  1.0000      432   44    0    0      0.0000  
 0.146109  1     614   d   994   518   476  0.0815      476     0  1.0000      432   44    0    0      0.0000  
 0.146483  1     615   b   995   518   477  0.0814      477     0  1.0000      433   44    0    0      0.0000  
 0.146724  1     616   b   996   518   478  0.0813      478     0  1.0000      434   44    0    0      0.0000  
 0.146905  1     617   d   995   518   477  0.0814      477     0  1.0000      433   44    0    0      0.0000  
 0.147104  1     618   d   994   518   476  0.0815      476     0  1.0000      432   44    0    0      0.0000  
 0.147194  1     619   d   993   517   476  0.0816      476     0  1.0000      432   44    0    0      0.0000  
 0.147203  1     620   d   992   517   475  0.0817      475     0  1.0000      431   44    0    0      0.0000  
 0.147378  1     621   b   993   518   475  0.0816      475     0  1.0000      431   44    0    0      0.0000  
 0.148578  1     622   b   994   518   476  0.0815      476     0  1.0000      432   44    0    0      0.0000  
 0.148734  1     623   b   995   518   477  0.0814      477     0  1.0000      433   44    0    0      0.0000  
 0.149301  1     624   d   994   518   476  0.0815      476     0  1.0000      432   44    0    0      0.0000  
 0.149315  1     625   b   995   519   476  0.0814      476     0  1.0000      432   44    0    0      0.0000  
 0.149427  1     626   b   996   519   477  0.0813      477     0  1.0000      433   44    0    0      0.0000  
 0.149618  1     627   d   995   518   477  0.0814      477     0  1.0000      433   44    0    0      0.0000  
 0.149771  1     628   d   994   517   477  0.0815      477     0  1.0000      433   44    0    0      0.0000  
 0.149873  1     629   d   993   517   476  0.0816      476     0  1.0000      432   44    0    0      0.0000  
 0.149917  1     630   d   992   517   475  0.0817      475     0  1.0000      431   44    0    0      0.0000  
 0.150189  1     631   d   991   517   474  0.0817      474     0  1.0000      430   44    0    0      0.0000  
 0.151087  1     632   d   990   516   474  0.0818      474     0  1.0000      430   44    0    0      0.0000  
 0.151495  1     633   b   991   516   475  0.0817      475     0  1.0000      431   44    0    0      0.0000  
 0.151683  1     634   b   992   517   475  0.0817      475     0  1.0000      431   44    0    0      0.0000  
 0.152331  1     635   b   993   517   476  0.0816      476     0  1.0000      432   44    0    0      0.0000  
 0.152391  1     636   d   992   517   475  0.0817      475     0  1.0000      431   44    0    0      0.0000  
 0.152696  1     637   d   991   517   474  0.0817      474     0  1.0000      430   44    0    0      0.0000  
 0.152989  1     638   b   992   517   475  0.0817      475     0  1.0000      431   44    0    0      0.0000  
 0.153793  1     639   b   993   517   476  0.0816      476     0  1.0000      432   44    0    0      0.0000  
 0.153896  1     640   d   992   517   475  0.0817      475     0  1.0000      431   44    0    0      0.0000  
 0.154125  1     641   b   993   518   475  0.0816      475     0  1.0000      431   44    0    0      0.0000  
 0.154341  1     642   b   994   519   475  0.0815      475     0  1.0000      431   44    0    0      0.0000  
 0.154532  1     643   b   995   519   476  0.0814      476     0  1.0000      432   44    0    0      0.0000  
 0.154673  1     644   d   994   518   476  0.0815      476     0  1.0000      432   44    0    0      0.0000  
 0.154746  1     645   d   993   517   476  0.0816      476     0  1.0000      432   44    0    0      0.0000  
 0.154803  1     646   d   992   517   475  0.0817      475     0  1.0000      431   44    0    0      0.0000  
 0.155045  1     647   d   991   516   475  0.0817      475     0  1.0000      431   44    0    0      0.0000  
 0.155146  1     648   d   990   516   474  0.0818      474     0  1.0000      430   44    0    0      0.0000  
 0.155422  1     649   d   989   515   474  0.0819      474     0  1.0000      430   44    0    0      0.0000  
 0.155479  1     650   d   988   515   473  0.0820      473     0  1.0000      429   44    0    0      0.0000  
 0.155618  1     651   d   987   514   473  0.0821      473     0  1.0000      429   44    0    0      0.0000  
 0.155705  1     652   b   988   514   474  0.0820      474     0  1.0000      430   44    0    0      0.0000  
 0.155826  1     653   b   989   515   474  0.0819      474     0  1.0000      430   44    0    0      0.0000  
 0.155948  1     654   b   990   516   474  0.0818      474     0  1.0000      430   44    0    0      0.0000  
 0.156089  1     655   b   991   517   474  0.0817      474     0  1.0000      430   44    0    0      0.0000  
 0.156434  1     656   d   990   516   474  0.0818      474     0  1.0000      430   44    0    0      0.0000  
 0.156850  1     657   b   991   517   474  0.0817      474     0  1.0000      430   44    0    0      0.0000  
 0.157189  1     658   d   990   516   474  0.0818      474     0  1.0000      430   44    0    0      0.0000  
 0.157245  1     659   d   989   515   474  0.0809      474     0  1.0000      430   44    0    0      0.0000  
 0.157868  1     660   b   990   516   474  0.0808      474     0  1.0000      430   44    0    0      0.0000  
 0.157914  1     661   d   989   515   474  0.0809      474     0  1.0000      430   44    0    0      0.0000  
 0.158023  1     662   b   990   516   474  0.0808      474     0  1.0000      430   44    0    0      0.0000  
 0.158480  1     663   d   989   515   474  0.0809      474     0  1.0000      430   44    0    0      0.0000  
 0.158858  1     664   d   988   515   473  0.0810      473     0  1.0000      429   44    0    0      0.0000  
 0.159488  1     665   b   989   515   474  0.0809      474     0  1.0000      430   44    0    0      0.0000  
 0.159583  1     666   b   990   515   475  0.0808      475     0  1.0000      431   44    0    0      0.0000  
 0.159924  1     667   d   989   515   474  0.0809      474     0  1.0000      430   44    0    0      0.0000  
 0.160220  1     668   d   988   514   474  0.0810      474     0  1.0000      430   44    0    0      0.0000  
 0.160255  1     669   d   987   514   473  0.0800      473     0  1.0000      430   43    0    0      0.0000  
 0.160285  1     670   d   986   513   473  0.0801      473     0  1.0000      430   43    0    0      0.0000  
 0.160377  1     671   d   985   513   472  0.0802      472     0  1.0000      429   43    0    0      0.0000  
 0.160594  1     672   d   984   512   472  0.0803      472     0  1.0000      429   43    0    0      0.0000  
 0.161167  1     673   d   983   511   472  0.0804      472     0  1.0000      429   43    0    0      0.0000  
 0.161195  1     674   b   984   512   472  0.0803      472     0  1.0000      429   43    0    0      0.0000  
 0.161618  1     675   b   985   513   472  0.0802      472     0  1.0000      429   43    0    0      0.0000  
 0.161676  1     676   b   986   513   473  0.0801      473     0  1.0000      430   43    0    0      0.0000  
 0.162263  1     677   d   985   512   473  0.0802      473     0  1.0000      430   43    0    0      0.0000  
 0.163113  1     678   d   984   512   472  0.0793      472     0  1.0000      430   42    0    0      0.0000  
 0.163371  1     679   d   983   512   471  0.0783      471     0  1.0000      430   41    0    0      0.0000  
 0.163497  1     680   b   984   512   472  0.0783      472     0  1.0000      431   41    0    0      0.0000  
 0.163646  1     681   b   985   512   473  0.0782      473     0  1.0000      432   41    0    0      0.0000  
 0.163661  1     682   d   984   511   473  0.0783      473     0  1.0000      432   41    0    0      0.0000  
 0.163853  1     683   b   985   511   474  0.0782      474     0  1.0000      433   41    0    0      0.0000  
 0.164468  1     684   d   984   511   473  0.0772      473     0  1.0000      433   40    0    0      0.0000  
 0.164649  1     685   b   985   511   474  0.0772      474     0  1.0000      434   40    0    0      0.0000  
 0.164733  1     686   d   984   510   474  0.0762      474     0  1.0000      434   40    0    0      0.0000  
 0.165238  1     687   b   985   510   475  0.0761      475     0  1.0000      435   40    0    0      0.0000  
 0.166100  1     688   b   986   511   475  0.0761      475     0  1.0000      435   40    0    0      0.0000  
 0.166257  1     689   b   987   512   475  0.0770      475     0  1.0000      435   40    0    0      0.0000  
 0.166449  1     690   d   986   512   474  0.0771      474     0  1.0000      434   40    0    0      0.0000  
 0.166480  1     691   d   985   511   474  0.0772      474     0  1.0000      434   40    0    0      0.0000  
 0.166840  1     692   b   986   511   475  0.0771      475     0  1.0000      435   40    0    0      0.0000  
 0.166952  1     693   d   985   510   475  0.0772      475     0  1.0000      435   40    0    0      0.0000  
 0.167083  1     694   d   984   510   474  0.0772      474     0  1.0000      434   40    0    0      0.0000  
 0.167576  1     695   d   983   509   474  0.0773      474     0  1.0000      434   40    0    0      0.0000  
 0.167769  1     696   b   984   509   475  0.0783      475     0  1.0000      434   41    0    0      0.0000  
 0.167805  1     697   b   985   509   476  0.0782      476     0  1.0000      435   41    0    0      0.0000  
 0.167843  1     698   d   984   509   475  0.0783      475     0  1.0000      434   41    0    0      0.0000  
 0.168340  1     699   b   985   509   476  0.0782      476     0  1.0000      435   41    0    0      0.0000  
 0.168357  1     700   d   984   509   475  0.0783      475     0  1.0000      434   41    0    0      0.0000  
 0.168448  1     701   d   983   508   475  0.0783      475     0  1.0000      434   41    0    0      0.0000  
 0.168605  1     702   b   984   509   475  0.0783      475     0  1.0000      434   41    0    0      0.0000  
 0.169003  1     703   b   985   510   475  0.0782      475     0  1.0000      434   41    0    0      0.0000  
 0.169157  1     704   d   984   510   474  0.0772      474     0  1.0000      434   40    0    0      0.0000  
 0.169508  1     705   d   983   510   473  0.0773      473     0  1.0000      433   40    0    0      0.0000  
 0.169878  1     706   d   982   509   473  0.0774      473     0  1.0000      433   40    0    0      0.0000  
 0.169915  1     707   d   981   509   472  0.0775      472     0  1.0000      432   40    0    0      0.0000  
 0.169917  1     708   d   980   509   471  0.0776      471     0  1.0000      431   40    0    0      0.0000  
 0.170037  1     709   b   981   509   472  0.0775      472     0  1.0000      432   40    0    0      0.0000  
 0.170203  1     710   d   980   509   471  0.0776      471     0  1.0000      431   40    0    0      0.0000  
 0.170463  1     711   d   979   508   471  0.0776      471     0  1.0000      431   40    0    0      0.0000  
 0.170984  1     712   b   980   508   472  0.0776      472     0  1.0000      432   40    0    0      0.0000  
 0.171011  1     713   b   981   508   473  0.0775      473     0  1.0000      433   40    0    0      0.0000  
 0.171075  1     714   d   980   507   473  0.0776      473     0  1.0000      433   40    0    0      0.0000  
 0.171336  1     715   b   981   507   474  0.0775      474     0  1.0000      434   40    0    0      0.0000  
 0.171689  1     716   b   982   507   475  0.0774      475     0  1.0000      435   40    0    0      0.0000  
 0.171761  1     717   b   983   508   475  0.0773      475     0  1.0000      435   40    0    0      0.0000  
 0.171899  1     718   b   984   508   476  0.0772      476     0  1.0000      436   40    0    0      0.0000  
 0.172061  1     719   b   985   508   477  0.0772      477     0  1.0000      437   40    0    0      0.0000  
 0.172361  1     720   d   984   507   477  0.0772      477     0  1.0000      437   40    0    0      0.0000  
 0.172599  1     721   d   983   507   476  0.0773      476     0  1.0000      436   40    0    0      0.0000  
 0.172959  1     722   b   984   507   477  0.0772      477     0  1.0000      437   40    0    0      0.0000  
 0.173220  1     723   b   985   508   477  0.0782      477     0  1.0000      437   40    0    0      0.0000  
 0.173716  1     724   b   986   508   478  0.0781      478     0  1.0000      438   40    0    0      0.0000  
 0.173782  1     725   b   987   509   478  0.0780      478     0  1.0000      438   40    0    0      0.0000  
 0.174253  1     726   b   988   510   478  0.0779      478     0  1.0000      438   40    0    0      0.0000  
 0.174384  1     727   b   989   510   479  0.0779      479     0  1.0000      439   40    0    0      0.0000  
 0.174749  1     728   d   988   509   479  0.0779      479     0  1.0000      439   40    0    0      0.0000  
 0.174808  1     729   b   989   510   479  0.0779      479     0  1.0000      439   40    0    0      0.0000  
 0.175211  1     730   b   990   511   479  0.0788      479     0  1.0000      439   40    0    0      0.0000  
 0.175231  1     731   d   989   511   478  0.0789      478     0  1.0000      438   40    0    0      0.0000  
 0.175341  1     732   b   990   512   478  0.0788      478     0  1.0000      438   40    0    0      0.0000  
 0.175848  1     733   d   989   512   477  0.0789      477     0  1.0000      437   40    0    0      0.0000  
 0.176384  1     734   d   988   511   477  0.0789      477     0  1.0000      437   40    0    0      0.0000  
 0.176680  1     735   b   989   512   477  0.0789      477     0  1.0000      437   40    0    0      0.0000  
 0.177024  1     736   b   990   512   478  0.0788      478     0  1.0000      438   40    0    0      0.0000  
 0.177242  1     737   d   989   512   477  0.0789      477     0  1.0000      437   40    0    0      0.0000  
 0.177309  1     738   d   988   512   476  0.0789      476     0  1.0000      436   40    0    0      0.0000  
 0.177614  1     739   b   989   512   477  0.0789      477     0  1.0000      437   40    0    0      0.0000  
 0.177834  1     740   d   988   512   476  0.0789      476     0  1.0000      436   40    0    0      0.0000  
 0.178003  1     741   b   989   513   476  0.0789      476     0  1.0000      436   40    0    0      0.0000  
 0.178154  1     742   b   990   513   477  0.0788      477     0  1.0000      437   40    0    0      0.0000  
 0.178503  1     743   b   991   514   477  0.0787      477     0  1.0000      437   40    0    0      0.0000  
 0.178611  1     744   b   992   515   477  0.0786      477     0  1.0000      437   40    0    0      0.0000  
 0.178922  1     745   d   991   514   477  0.0787      477     0  1.0000      437   40    0    0      0.0000  
 0.178929  1     746   b   992   515   477  0.0796      477     0  1.0000      437   40    0    0      0.0000  
 0.179147  1     747   d   991   515   476  0.0797      476     0  1.0000      436   40    0    0      0.0000  
 0.179223  1     748   d   990   514   476  0.0798      476     0  1.0000      436   40    0    0      0.0000  
 0.179239  1     749   d   989   513   476  0.0799      476     0  1.0000      436   40    0    0      0.0000  
 0.179587  1     750   b   990   514   476  0.0798      476     0  1.0000      436   40    0    0      0.0000  
 0.179618  1     751   d   989   513   476  0.0799      476     0  1.0000      436   40    0    0      0.0000  
 0.179823  1     752   d   988   512   476  0.0800      476     0  1.0000      436   40    0    0      0.0000  
 0.180056  1     753   d   987   512   475  0.0800      475     0  1.0000      435   40    0    0      0.0000  
 0.180057  1     754   b   988   512   476  0.0800      476     0  1.0000      436   40    0    0      0.0000  
 0.180410  1     755   d   987   511   476  0.0800      476     0  1.0000      436   40    0    0      0.0000  
 0.180588  1     756   d   986   511   475  0.0791      475     0  1.0000      436   39    0    0      0.0000  
 0.180808  1     757   d   985   511   474  0.0792      474     0  1.0000      435   39    0    0      0.0000  
 0.180978  1     758   d   984   511   473  0.0783      473     0  1.0000      435   38    0    0      0.0000  
 0.181023  1     759   d   983   511   472  0.0773      472     0  1.0000      435   37    0    0      0.0000  
 0.181579  1     760   d   982   511   471  0.0774      471     0  1.0000      434   37    0    0      0.0000  
 0.181773  1     761   d   981   510   471  0.0775      471     0  1.0000      434   37    0    0      0.0000  
 0.181960  1     762   b   982   510   472  0.0774      472     0  1.0000      435   37    0    0      0.0000  
 0.182198  1     763   b   983   511   472  0.0773      472     0  1.0000      435   37    0    0      0.0000  
 0.182532  1     764   d   982   510   472  0.0774      472     0  1.0000      435   37    0    0      0.0000  
 0.182556  1     765   d   981   510   471  0.0775      471     0  1.0000      434   37    0    0      0.0000  
 0.182571  1     766   d   980   510   470  0.0776      470     0  1.0000      433   37    0    0      0.0000  
 0.182768  1     767   d   979   509   470  0.0776      470     0  1.0000      433   37    0    0      0.0000  
 0.182787  1     768   d   978   508   470  0.0777      470     0  1.0000      433   37    0    0      0.0000  
 0.182926  1     769   d   977   508   469  0.0778      469     0  1.0000      432   37    0    0      0.0000  
 0.183347  1     770   d   976   508   468  0.0779      468     0  1.0000      431   37    0    0      0.0000  
 0.183681  1     771   b   977   509   468  0.0778      468     0  1.0000      431   37    0    0      0.0000  
 0.183843  1     772   b   978   510   468  0.0777      468     0  1.0000      431   37    0    0      0.0000  
 0.183939  1     773   b   979   511   468  0.0776      468     0  1.0000      431   37    0    0      0.0000  
 0.184048  1     774   d   978   510   468  0.0777      468     0  1.0000      431   37    0    0      0.0000  
 0.184057  1     775   b   979   510   469  0.0776      469     0  1.0000      432   37    0    0      0.0000  
 0.184091  1     776   b   980   510   470  0.0776      470     0  1.0000      433   37    0    0      0.0000  
 0.184102  1     777   d   979   510   469  0.0776      469     0  1.0000      432   37    0    0      0.0000  
 0.184423  1     778   d   978   510   468  0.0777      468     0  1.0000      431   37    0    0      0.0000  
 0.184709  1     779   d   977   510   467  0.0778      467     0  1.0000      430   37    0    0      0.0000  
 0.185252  1     780   b   978   511   467  0.0777      467     0  1.0000      430   37    0    0      0.0000  
 0.185637  1     781   b   979   511   468  0.0776      468     0  1.0000      431   37    0    0      0.0000  
 0.185840  1     782   b   980   512   468  0.0776      468     0  1.0000      431   37    0    0      0.0000  
 0.185886  1     783   d   979   512   467  0.0766      467     0  1.0000      431   36    0    0      0.0000  
 0.186155  1     784   d   978   511   467  0.0767      467     0  1.0000      431   36    0    0      0.0000  
 0.186417  1     785   d   977   511   466  0.0768      466     0  1.0000      430   36    0    0      0.0000  
 0.186485  1     786   b   978   511   467  0.0767      467     0  1.0000      431   36    0    0      0.0000  
 0.186772  1     787   b   979   511   468  0.0766      468     0  1.0000      432   36    0    0      0.0000  
 0.186775  1     788   d   978   510   468  0.0767      468     0  1.0000      432   36    0    0      0.0000  
 0.187385  1     789   b   979   510   469  0.0776      469     0  1.0000      432   37    0    0      0.0000  
 0.187904  1     790   b   980   511   469  0.0776      469     0  1.0000      432   37    0    0      0.0000  
 0.187984  1     791   d   979   510   469  0.0776      469     0  1.0000      432   37    0    0      0.0000  
 0.188346  1     792   b   980   511   469  0.0786      469     0  1.0000      432   37    0    0      0.0000  
 0.188469  1     793   b   981   512   469  0.0785      469     0  1.0000      432   37    0    0      0.0000  
 0.188482  1     794   d   980   512   468  0.0786      468     0  1.0000      431   37    0    0      0.0000  
 0.188850  1     795   b   981   513   468  0.0785      468     0  1.0000      431   37    0    0      0.0000  
 0.189169  1     796   b   982   514   468  0.0784      468     0  1.0000      431   37    0    0      0.0000  
 0.189571  1     797   d   981   514   467  0.0785      467     0  1.0000      430   37    0    0      0.0000  
 0.189580  1     798   d   980   514   466  0.0786      466     0  1.0000      429   37    0    0      0.0000  
 0.189800  1     799   d   979   513   466  0.0787      466     0  1.0000      429   37    0    0      0.0000  
 0.189839  1     800   b   980   513   467  0.0786      467     0  1.0000      430   37    0    0      0.0000  
 0.190260  1     801   b   981   513   468  0.0785      468     0  1.0000      431   37    0    0      0.0000  
 0.190333  1     802   b   982   514   468  0.0784      468     0  1.0000      431   37    0    0      0.0000  
 0.190340  1     803   d   981   513   468  0.0785      468     0  1.0000      431   37    0    0      0.0000  
 0.190363  1     804   b   982   514   468  0.0784      468     0  1.0000      431   37    0    0      0.0000  
 0.190689  1     805   b   983   515   468  0.0783      468     0  1.0000      431   37    0    0      0.0000  
 0.190713  1     806   d   982   514   468  0.0784      468     0  1.0000      431   37    0    0      0.0000  
 0.191127  1     807   d   981   514   467  0.0785      467     0  1.0000      430   37    0    0      0.0000  
 0.191202  1     808   d   980   513   467  0.0786      467     0  1.0000      430   37    0    0      0.0000  
 0.191325  1     809   d   979   512   467  0.0787      467     0  1.0000      430   37    0    0      0.0000  
 0.191466  1     810   d   978   512   466  0.0787      466     0  1.0000      429   37    0    0      0.0000  
 0.191534  1     811   b   979   513   466  0.0787      466     0  1.0000      429   37    0    0      0.0000  
 0.191893  1     812   b   980   513   467  0.0786      467     0  1.0000      430   37    0    0      0.0000  
 0.192057  1     813   b   981   513   468  0.0785      468     0  1.0000      431   37    0    0      0.0000  
 0.192115  1     814   d   980   512   468  0.0786      468     0  1.0000      431   37    0    0      0.0000  
 0.192610  1     815   d   979   511   468  0.0787      468     0  1.0000      431   37    0    0      0.0000  
 0.192776  1     816   d   978   510   468  0.0787      468     0  1.0000      431   37    0    0      0.0000  
 0.192920  1     817   d   977   509   468  0.0778      468     0  1.0000      431   37    0    0      0.0000  
 0.193197  1     818   b   978   509   469  0.0777      469     0  1.0000      432   37    0    0      0.0000  
 0.193331  1     819   d   977   508   469  0.0778      469     0  1.0000      432   37    0    0      0.0000  
 0.193690  1     820   d   976   507   469  0.0768      469     0  1.0000      432   37    0    0      0.0000  
 0.193708  1     821   b   977   508   469  0.0768      469     0  1.0000      432   37    0    0      0.0000  
 0.193922  1     822   b   978   508   470  0.0767      470     0  1.0000      433   37    0    0      0.0000  
 0.194047  1     823   b   979   509   470  0.0766      470     0  1.0000      433   37    0    0      0.0000  
 0.194427  1     824   b   980   509   471  0.0765      471     0  1.0000      434   37    0    0      0.0000  
 0.194647  1     825   d   979   509   470  0.0766      470     0  1.0000      433   37    0    0      0.0000  
 0.195419  1     826   d   978   508   470  0.0767      470     0  1.0000      433   37    0    0      0.0000  
 0.195959  1     827   b   979   509   470  0.0766      470     0  1.0000      433   37    0    0      0.0000  
 0.196662  1     828   d   978   509   469  0.0767      469     0  1.0000      432   37    0    0      0.0000  
 0.196854  1     829   d   977   508   469  0.0768      469     0  1.0000      432   37    0    0      0.0000  
 0.196855  1     830   b   978   509   469  0.0767      469     0  1.0000      432   37    0    0      0.0000  
 0.196962  1     831   b   979   509   470  0.0766      470     0  1.0000      433   37    0    0      0.0000  
 0.196973  1     832   d   978   509   469  0.0767      469     0  1.0000      432   37    0    0      0.0000  
 0.197043  1     833   d   977   509   468  0.0768      468     0  1.0000      431   37    0    0      0.0000  
 0.197136  1     834   d   976   509   467  0.0768      467     0  1.0000      430   37    0    0      0.0000  
 0.197492  1     835   b   977   509   468  0.0768      468     0  1.0000      431   37    0    0      0.0000  
 0.197832  1     836   d   976   509   467  0.0768      467     0  1.0000      430   37    0    0      0.0000  
 0.198028  1     837   d   975   508   467  0.0759      467     0  1.0000      430   37    0    0      0.0000  
 0.198239  1     838   b   976   508   468  0.0758      468     0  1.0000      431   37    0    0      0.0000  
 0.198254  1     839   d   975   508   467  0.0759      467     0  1.0000      430   37    0    0      0.0000  
 0.198347  1     840   d   974   507   467  0.0760      467     0  1.0000      430   37    0    0      0.0000  
 0.198526  1     841   d   973   507   466  0.0761      466     0  1.0000      429   37    0    0      0.0000  
 0.198914  1     842   b   974   508   466  0.0760      466     0  1.0000      429   37    0    0      0.0000  
 0.198917  1     843   d   973   508   465  0.0761      465     0  1.0000      428   37    0    0      0.0000  
 0.199026  1     844   d   972   507   465  0.0761      465     0  1.0000      428   37    0    0      0.0000  
 0.199061  1     845   d   971   506   465  0.0752      465     0  1.0000      428   37    0    0      0.0000  
 0.199600  1     846   d   970   506   464  0.0753      464     0  1.0000      427   37    0    0      0.0000  
 0.199994  1     847   d   969   505   464  0.0753      464     0  1.0000      427   37    0    0      0.0000  
 0.200087  1     848   d   968   504   464  0.0754      464     0  1.0000      427   37    0    0      0.0000  
 0.200092  1     849   b   969   505   464  0.0753      464     0  1.0000      427   37    0    0      0.0000  
 0.200140  1     850   b   970   505   465  0.0753      465     0  1.0000      428   37    0    0      0.0000  
 0.200592  1     851   d   969   504   465  0.0753      465     0  1.0000      428   37    0    0      0.0000  
 0.200930  1     852   b   970   504   466  0.0753      466     0  1.0000      429   37    0    0      0.0000  
 0.201017  1     853   d   969   504   465  0.0753      465     0  1.0000      428   37    0    0      0.0000  
 0.201267  1     854   b   970   504   466  0.0753      466     0  1.0000      429   37    0    0      0.0000  
 0.201369  1     855   d   969   503   466  0.0753      466     0  1.0000      429   37    0    0      0.0000  
 0.201470  1     856   d   968   503   465  0.0744      465     0  1.0000      429   36    0    0      0.0000  
 0.202244  1     857   b   969   504   465  0.0753      465     0  1.0000      429   36    0    0      0.0000  
 0.202390  1     858   d   968   504   464  0.0754      464     0  1.0000      428   36    0    0      0.0000  
 0.202497  1     859   d   967   503   464  0.0755      464     0  1.0000      428   36    0    0      0.0000  
 0.202873  1     860   b   968   503   465  0.0754      465     0  1.0000      429   36    0    0      0.0000  
 0.203055  1     861   d   967   502   465  0.0755      465     0  1.0000      429   36    0    0      0.0000  
 0.203216  1     862   d   966   501   465  0.0756      465     0  1.0000      429   36    0    0      0.0000  
 0.203377  1     863   b   967   502   465  0.0755      465     0  1.0000      429   36    0    0      0.0000  
 0.203606  1     864   b   968   503   465  0.0754      465     0  1.0000      429   36    0    0      0.0000  
 0.203620  1     865   b   969   503   466  0.0753      466     0  1.0000      430   36    0    0      0.0000  
 0.203897  1     866   b   970   503   467  0.0753      467     0  1.0000      431   36    0    0      0.0000  
 0.204125  1     867   b   971   504   467  0.0762      467     0  1.0000      431   36    0    0      0.0000  
 0.204227  1     868   d   970   504   466  0.0763      466     0  1.0000      430   36    0    0      0.0000  
 0.204236  1     869   b   971   505   466  0.0762      466     0  1.0000      430   36    0    0      0.0000  
 0.204325  1     870   d   970   505   465  0.0763      465     0  1.0000      429   36    0    0      0.0000  
 0.204521  1     871   d   969   504   465  0.0764      465     0  1.0000      429   36    0    0      0.0000  
 0.204626  1     872   d   968   504   464  0.0754      464     0  1.0000      429   35    0    0      0.0000  
 0.204727  1     873   d   967   504   463  0.0755      463     0  1.0000      428   35    0    0      0.0000  
 0.204764  1     874   d   966   504   462  0.0756      462     0  1.0000      427   35    0    0      0.0000  
 0.205077  1     875   d   965   503   462  0.0756      462     0  1.0000      427   35    0    0      0.0000  
 0.205160  1     876   d   964   502   462  0.0757      462     0  1.0000      427   35    0    0      0.0000  
 0.205222  1     877   b   965   503   462  0.0756      462     0  1.0000      427   35    0    0      0.0000  
 0.205295  1     878   d   964   502   462  0.0757      462     0  1.0000      427   35    0    0      0.0000  
 0.205606  1     879   b   965   502   463  0.0756      463     0  1.0000      428   35    0    0      0.0000  
 0.206023  1     880   b   966   503   463  0.0756      463     0  1.0000      428   35    0    0      0.0000  
 0.206052  1     881   d   965   503   462  0.0756      462     0  1.0000      427   35    0    0      0.0000  
 0.206596  1     882   b   966   503   463  0.0756      463     0  1.0000      428   35    0    0      0.0000  
 0.206928  1     883   b   967   504   463  0.0755      463     0  1.0000      428   35    0    0      0.0000  
 0.207294  1     884   b   968   504   464  0.0754      464     0  1.0000      429   35    0    0      0.0000  
 0.207654  1     885   d   967   503   464  0.0745      464     0  1.0000      429   35    0    0      0.0000  
 0.207784  1     886   d   966   502   464  0.0745      464     0  1.0000      429   35    0    0      0.0000  
 0.208188  1     887   b   967   503   464  0.0745      464     0  1.0000      429   35    0    0      0.0000  
 0.208578  1     888   d   966   502   464  0.0735      464     0  1.0000      429   35    0    0      0.0000  
 0.209062  1     889   d   965   502   463  0.0736      463     0  1.0000      428   35    0    0      0.0000  
 0.209194  1     890   d   964   502   462  0.0737      462     0  1.0000      427   35    0    0      0.0000  
 0.209445  1     891   d   963   502   461  0.0737      461     0  1.0000      426   35    0    0      0.0000  
 0.209533  1     892   d   962   501   461  0.0738      461     0  1.0000      426   35    0    0      0.0000  
 0.209707  1     893   d   961   500   461  0.0739      461     0  1.0000      426   35    0    0      0.0000  
 0.210010  1     894   d   960   500   460  0.0740      460     0  1.0000      425   35    0    0      0.0000  
 0.210481  1     895   d   959   499   460  0.0740      460     0  1.0000      425   35    0    0      0.0000  
 0.211017  1     896   b   960   500   460  0.0740      460     0  1.0000      425   35    0    0      0.0000  
 0.211451  1     897   d   959   499   460  0.0740      460     0  1.0000      425   35    0    0      0.0000  
 0.211763  1     898   b   960   500   460  0.0740      460     0  1.0000      425   35    0    0      0.0000  
 0.211805  1     899   b   961   500   461  0.0739      461     0  1.0000      426   35    0    0      0.0000  
 0.211932  1     900   b   962   500   462  0.0738      462     0  1.0000      427   35    0    0      0.0000  
 0.212012  1     901   d   961   499   462  0.0739      462     0  1.0000      427   35    0    0      0.0000  
 0.212091  1     902   d   960   499   461  0.0740      461     0  1.0000      426   35    0    0      0.0000  
 0.212119  1     903   d   959   499   460  0.0740      460     0  1.0000      425   35    0    0      0.0000  
 0.212257  1     904   d   958   498   460  0.0741      460     0  1.0000      425   35    0    0      0.0000  
 0.212336  1     905   d   957   497   460  0.0742      460     0  1.0000      425   35    0    0      0.0000  
 0.212600  1     906   d   956   497   459  0.0743      459     0  1.0000      424   35    0    0      0.0000  
 0.212765  1     907   d   955   497   458  0.0743      458     0  1.0000      423   35    0    0      0.0000  
 0.213065  1     908   b   956   497   459  0.0743      459     0  1.0000      424   35    0    0      0.0000  
 0.213422  1     909   b   957   498   459  0.0742      459     0  1.0000      424   35    0    0      0.0000  
 0.213437  1     910   b   958   499   459  0.0741      459     0  1.0000      424   35    0    0      0.0000  
 0.213805  1     911   d   957   499   458  0.0742      458     0  1.0000      423   35    0    0      0.0000  
 0.213827  1     912   b   958   499   459  0.0741      459     0  1.0000      424   35    0    0      0.0000  
 0.214232  1     913   d   957   498   459  0.0742      459     0  1.0000      424   35    0    0      0.0000  
 0.214328  1     914   b   958   499   459  0.0741      459     0  1.0000      424   35    0    0      0.0000  
 0.214680  1     915   d   957   499   458  0.0742      458     0  1.0000      423   35    0    0      0.0000  
 0.214959  1     916   d   956   499   457  0.0743      457     0  1.0000      422   35    0    0      0.0000  
 0.214963  1     917   d   955   498   457  0.0743      457     0  1.0000      422   35    0    0      0.0000  
 0.215171  1     918   b   956   499   457  0.0743      457     0  1.0000      422   35    0    0      0.0000  
 0.215706  1     919   d   955   498   457  0.0743      457     0  1.0000      422   35    0    0      0.0000  
 0.216108  1     920   b   956   499   457  0.0743      457     0  1.0000      422   35    0    0      0.0000  
 0.216165  1     921   d   955   498   457  0.0743      457     0  1.0000      422   35    0    0      0.0000  
 0.216309  1     922   b   956   498   458  0.0743      458     0  1.0000      423   35    0    0      0.0000  
 0.216350  1     923   b   957   499   458  0.0742      458     0  1.0000      423   35    0    0      0.0000  
 0.216673  1     924   d   956   499   457  0.0743      457     0  1.0000      422   35    0    0      0.0000  
 0.216918  1     925   d   955   499   456  0.0733      456     0  1.0000      422   34    0    0      0.0000  
 0.217739  1     926   d   954   498   456  0.0734      456     0  1.0000      422   34    0    0      0.0000  
 0.218327  1     927   d   953   497   456  0.0735      456     0  1.0000      422   34    0    0      0.0000  
 0.218609  1     928   b   954   498   456  0.0734      456     0  1.0000      422   34    0    0      0.0000  
 0.218787  1     929   b   955   499   456  0.0733      456     0  1.0000      422   34    0    0      0.0000  
 0.218975  1     930   d   954   498   456  0.0734      456     0  1.0000      422   34    0    0      0.0000  
 0.219224  1     931   b   955   498   457  0.0733      457     0  1.0000      423   34    0    0      0.0000  
 0.219315  1     932   d   954   497   457  0.0734      457     0  1.0000      423   34    0    0      0.0000  
 0.219643  1     933   b   955   498   457  0.0743      457     0  1.0000      423   34    0    0      0.0000  
 0.219725  1     934   d   954   498   456  0.0744      456     0  1.0000      422   34    0    0      0.0000  
 0.219777  1     935   d   953   498   455  0.0745      455     0  1.0000      421   34    0    0      0.0000  
 0.219929  1     936   d   952   497   455  0.0746      455     0  1.0000      421   34    0    0      0.0000  
 0.219973  1     937   b   953   498   455  0.0745      455     0  1.0000      421   34    0    0      0.0000  
 0.220249  1     938   d   952   498   454  0.0746      454     0  1.0000      420   34    0    0      0.0000  
 0.221211  1     939   d   951   497   454  0.0747      454     0  1.0000      420   34    0    0      0.0000  
 0.221483  1     940   d   950   497   453  0.0737      453     0  1.0000      420   33    0    0      0.0000  
 0.221532  1     941   b   951   498   453  0.0736      453     0  1.0000      420   33    0    0      0.0000  
 0.221539  1     942   d   950   497   453  0.0726      453     0  1.0000      420   33    0    0      0.0000  
 0.222123  1     943   d   949   497   452  0.0727      452     0  1.0000      419   33    0    0      0.0000  
 0.222476  1     944   b   950   498   452  0.0726      452     0  1.0000      419   33    0    0      0.0000  
 0.222684  1     945   d   949   497   452  0.0727      452     0  1.0000      419   33    0    0      0.0000  
 0.222885  1     946   d   948   497   451  0.0728      451     0  1.0000      418   33    0    0      0.0000  
 0.222966  1     947   d   947   497   450  0.0718      450     0  1.0000      418   32    0    0      0.0000  
 0.223030  1     948   b   948   497   451  0.0717      451     0  1.0000      419   32    0    0      0.0000  
 0.223087  1     949   b   949   498   451  0.0717      451     0  1.0000      419   32    0    0      0.0000  
 0.223230  1     950   d   948   497   451  0.0717      451     0  1.0000      419   32    0    0      0.0000  
 0.223389  1     951   d   947   496   451  0.0718      451     0  1.0000      419   32    0    0      0.0000  
 0.223487  1     952   b   948   496   452  0.0717      452     0  1.0000      420   32    0    0      0.0000  
 0.223535  1     953   d   947   496   451  0.0718      451     0  1.0000      419   32    0    0      0.0000  
 0.223995  1     954   b   948   496   452  0.0717      452     0  1.0000      420   32    0    0      0.0000  
 0.224219  1     955   d   947   496   451  0.0718      451     0  1.0000      419   32    0    0      0.0000  
 0.224453  1     956   b   948   497   451  0.0717      451     0  1.0000      419   32    0    0      0.0000  
 0.224593  1     957   b   949   498   451  0.0717      451     0  1.0000      419   32    0    0      0.0000  
 0.224874  1     958   d   948   497   451  0.0717      451     0  1.0000      419   32    0    0      0.0000  
 0.224884  1     959   b   949   498   451  0.0717      451     0  1.0000      419   32    0    0      0.0000  
 0.225244  1     960   d   948   497   451  0.0717      451     0  1.0000      419   32    0    0      0.0000  
 0.225443  1     961   d   947   496   451  0.0718      451     0  1.0000      419   32    0    0      0.0000  
 0.226101  1     962   b   948   496   452  0.0717      452     0  1.0000      420   32    0    0      0.0000  
 0.226733  1     963   d   947   495   452  0.0718      452     0  1.0000      420   32    0    0      0.0000  
 0.226787  1     964   b   948   495   453  0.0717      453     0  1.0000      421   32    0    0      0.0000  
 0.227684  1     965   b   949   495   454  0.0717      454     0  1.0000      422   32    0    0      0.0000  
 0.227718  1     966   b   950   495   455  0.0716      455     0  1.0000      423   32    0    0      0.0000  
 0.227726  1     967   d   949   494   455  0.0706      455     0  1.0000      423   32    0    0      0.0000  
 0.227855  1     968   b   950   494   456  0.0705      456     0  1.0000      424   32    0    0      0.0000  
 0.228215  1     969   b   951   494   457  0.0705      457     0  1.0000      425   32    0    0      0.0000  
 0.228714  1     970   d   950   493   457  0.0705      457     0  1.0000      425   32    0    0      0.0000  
 0.228931  1     971   d   949   492   457  0.0706      457     0  1.0000      425   32    0    0      0.0000  
 0.229872  1     972   b   950   493   457  0.0705      457     0  1.0000      425   32    0    0      0.0000  
 0.229895  1     973   b   951   494   457  0.0705      457     0  1.0000      425   32    0    0      0.0000  
 0.229896  1     974   d   950   493   457  0.0705      457     0  1.0000      425   32    0    0      0.0000  
 0.229929  1     975   d   949   492   457  0.0706      457     0  1.0000      425   32    0    0      0.0000  
 0.230092  1     976   b   950   493   457  0.0705      457     0  1.0000      425   32    0    0      0.0000  
 0.230227  1     977   b   951   494   457  0.0705      457     0  1.0000      425   32    0    0      0.0000  
 0.230273  1     978   d   950   494   456  0.0695      456     0  1.0000      425   31    0    0      0.0000  
 0.230402  1     979   d   949   493   456  0.0685      456     0  1.0000      425   31    0    0      0.0000  
 0.230456  1     980   d   948   492   456  0.0686      456     0  1.0000      425   31    0    0      0.0000  
 0.231016  1     981   d   947   491   456  0.0686      456     0  1.0000      425   31    0    0      0.0000  
 0.231131  1     982   d   946   490   456  0.0677      456     0  1.0000      425   31    0    0      0.0000  
 0.231174  1     983   b   947   491   456  0.0676      456     0  1.0000      425   31    0    0      0.0000  
 0.231621  1     984   d   946   490   456  0.0677      456     0  1.0000      425   31    0    0      0.0000  
 0.231670  1     985   d   945   489   456  0.0677      456     0  1.0000      425   31    0    0      0.0000  
 0.231873  1     986   d   944   489   455  0.0678      455     0  1.0000      424   31    0    0      0.0000  
 0.231970  1     987   b   945   489   456  0.0677      456     0  1.0000      425   31    0    0      0.0000  
 0.232313  1     988   d   944   489   455  0.0667      455     0  1.0000      425   30    0    0      0.0000  
 0.232566  1     989   d   943   489   454  0.0657      454     0  1.0000      425   29    0    0      0.0000  
 0.232595  1     990   d   942   488   454  0.0658      454     0  1.0000      425   29    0    0      0.0000  
 0.233110  1     991   d   941   488   453  0.0659      453     0  1.0000      424   29    0    0      0.0000  
 0.233877  1     992   d   940   487   453  0.0660      453     0  1.0000      424   29    0    0      0.0000  
 0.233985  1     993   d   939   487   452  0.0660      452     0  1.0000      423   29    0    0      0.0000  
 0.234149  1     994   b   940   487   453  0.0660      453     0  1.0000      424   29    0    0      0.0000  
 0.234414  1     995   d   939   487   452  0.0660      452     0  1.0000      423   29    0    0      0.0000  
 0.234896  1     996   b   940   488   452  0.0660      452     0  1.0000      423   29    0    0      0.0000  
 0.235421  1     997   b   941   488   453  0.0659      453     0  1.0000      424   29    0    0      0.0000  
 0.235468  1     998   d   940   488   452  0.0649      452     0  1.0000      424   28    0    0      0.0000  
 0.235537  1     999   d   939   487   452  0.0650      452     0  1.0000      424   28    0    0      0.0000  
 0.235693  1    1000   b   940   487   453  0.0649      453     0  1.0000      425   28    0    0      0.0000  
 0.235910  1    1001   d   939   486   453  0.0650      453     0  1.0000      425   28    0    0      0.0000  
 0.236611  1    1002   d   938   486   452  0.0640      452     0  1.0000      425   27    0    0      0.0000  
 0.236690  1    1003   b   939   486   453  0.0639      453     0  1.0000      426   27    0    0      0.0000  
 0.237041  1    1004   b   940   487   453  0.0638      453     0  1.0000      426   27    0    0      0.0000  
 0.237291  1    1005   d   939   486   453  0.0639      453     0  1.0000      426   27    0    0      0.0000  
 0.237308  1    1006   b   940   486   454  0.0638      454     0  1.0000      427   27    0    0      0.0000  
 0.237783  1    1007   d   939   485   454  0.0639      454     0  1.0000      427   27    0    0      0.0000  
 0.237959  1    1008   d   938   485   453  0.0640      453     0  1.0000      426   27    0    0      0.0000  
 0.238206  1    1009   b   939   486   453  0.0639      453     0  1.0000      426   27    0    0      0.0000  
 0.238357  1    1010   d   938   486   452  0.0640      452     0  1.0000      425   27    0    0      0.0000  
 0.238625  1    1011   d   937   485   452  0.0640      452     0  1.0000      425   27    0    0      0.0000  
 0.238697  1    1012   d   936   484   452  0.0641      452     0  1.0000      425   27    0    0      0.0000  
 0.239091  1    1013   b   937   484   453  0.0640      453     0  1.0000      426   27    0    0      0.0000  
 0.239202  1    1014   d   936   483   453  0.0641      453     0  1.0000      426   27    0    0      0.0000  
 0.239329  1    1015   d   935   482   453  0.0642      453     0  1.0000      426   27    0    0      0.0000  
 0.239480  1    1016   b   936   482   454  0.0641      454     0  1.0000      427   27    0    0      0.0000  
 0.239643  1    1017   b   937   483   454  0.0640      454     0  1.0000      427   27    0    0      0.0000  
 0.239742  1    1018   b   938   484   454  0.0640      454     0  1.0000      427   27    0    0      0.0000  
 0.239962  1    1019   b   939   485   454  0.0639      454     0  1.0000      427   27    0    0      0.0000  
 0.240290  1    1020   d   938   484   454  0.0640      454     0  1.0000      427   27    0    0      0.0000  
 0.240512  1    1021   d   937   484   453  0.0640      453     0  1.0000      426   27    0    0      0.0000  
 0.240660  1    1022   d   936   484   452  0.0641      452     0  1.0000      425   27    0    0      0.0000  
 0.240734  1    1023   b   937   485   452  0.0651      452     0  1.0000      425   27    0    0      0.0000  
 0.240838  1    1024   d   936   484   452  0.0652      452     0  1.0000      425   27    0    0      0.0000  
 0.240872  1    1025   d   935   483   452  0.0652      452     0  1.0000      425   27    0    0      0.0000  
 0.241272  1    1026   d   934   483   451  0.0653      451     0  1.0000      424   27    0    0      0.0000  
 0.241279  1    1027   b   935   483   452  0.0652      452     0  1.0000      425   27    0    0      0.0000  
 0.241590  1    1028   b   936   484   452  0.0652      452     0  1.0000      425   27    0    0      0.0000  
 0.241621  1    1029   b   937   484   453  0.0651      453     0  1.0000      426   27    0    0      0.0000  
 0.241840  1    1030   d   936   484   452  0.0641      452     0  1.0000      426   26    0    0      0.0000  
 0.242031  1    1031   d   935   483   452  0.0642      452     0  1.0000      426   26    0    0      0.0000  
 0.242640  1    1032   d   934   482   452  0.0642      452     0  1.0000      426   26    0    0      0.0000  
 0.242944  1    1033   d   933   482   451  0.0643      451     0  1.0000      425   26    0    0      0.0000  
 0.243388  1    1034   d   932   481   451  0.0644      451     0  1.0000      425   26    0    0      0.0000  
 0.243392  1    1035   b   933   481   452  0.0643      452     0  1.0000      426   26    0    0      0.0000  
 0.243474  1    1036   b   934   481   453  0.0642      453     0  1.0000      427   26    0    0      0.0000  
 0.243624  1    1037   d   933   480   453  0.0643      453     0  1.0000      427   26    0    0      0.0000  
 0.243754  1    1038   b   934   481   453  0.0642      453     0  1.0000      427   26    0    0      0.0000  
 0.243925  1    1039   b   935   481   454  0.0642      454     0  1.0000      428   26    0    0      0.0000  
 0.243989  1    1040   d   934   480   454  0.0642      454     0  1.0000      428   26    0    0      0.0000  
 0.244531  1    1041   b   935   481   454  0.0642      454     0  1.0000      428   26    0    0      0.0000  
 0.244811  1    1042   b   936   481   455  0.0641      455     0  1.0000      429   26    0    0      0.0000  
 0.244822  1    1043   d   935   481   454  0.0642      454     0  1.0000      428   26    0    0      0.0000  
 0.245165  1    1044   b   936   481   455  0.0641      455     0  1.0000      429   26    0    0      0.0000  
 0.245235  1    1045   d   935   481   454  0.0642      454     0  1.0000      428   26    0    0      0.0000  
 0.245449  1    1046   b   936   481   455  0.0641      455     0  1.0000      429   26    0    0      0.0000  
 0.245480  1    1047   d   935   480   455  0.0642      455     0  1.0000      429   26    0    0      0.0000  
 0.245913  1    1048   b   936   480   456  0.0641      456     0  1.0000      430   26    0    0      0.0000  
 0.246148  1    1049   d   935   479   456  0.0642      456     0  1.0000      430   26    0    0      0.0000  
 0.246344  1    1050   d   934   479   455  0.0642      455     0  1.0000      429   26    0    0      0.0000  
 0.246481  1    1051   b   935   479   456  0.0642      456     0  1.0000      430   26    0    0      0.0000  
 0.246854  1    1052   b   936   480   456  0.0652      456     0  1.0000      430   26    0    0      0.0000  
 0.247122  1    1053   b   937   481   456  0.0651      456     0  1.0000      430   26    0    0      0.0000  
 0.247358  1    1054   b   938   481   457  0.0650      457     0  1.0000      431   26    0    0      0.0000  
 0.247805  1    1055   d   937   481   456  0.0640      456     0  1.0000      431   25    0    0      0.0000  
 0.248141  1    1056   b   938   482   456  0.0640      456     0  1.0000      431   25    0    0      0.0000  
 0.248157  1    1057   b   939   482   457  0.0639      457     0  1.0000      432   25    0    0      0.0000  
 0.248242  1    1058   b   940   482   458  0.0638      458     0  1.0000      433   25    0    0      0.0000  
 0.248381  1    1059   b   941   482   459  0.0638      459     0  1.0000      434   25    0    0      0.0000  
 0.248571  1    1060   d   940   481   459  0.0638      459     0  1.0000      434   25    0    0      0.0000  
 0.249075  1    1061   d   939   481   458  0.0639      458     0  1.0000      433   25    0    0      0.0000  
 0.249336  1    1062   d   938   480   458  0.0640      458     0  1.0000      433   25    0    0      0.0000  
 0.249461  1    1063   b   939   480   459  0.0650      459     0  1.0000      433   26    0    0      0.0000  
 0.249478  1    1064   d   938   479   459  0.0650      459     0  1.0000      433   26    0    0      0.0000  
 0.249730  1    1065   d   937   478   459  0.0651      459     0  1.0000      433   26    0    0      0.0000  
 0.249949  1    1066   b   938   478   460  0.0650      460     0  1.0000      434   26    0    0      0.0000  
 0.250927  1    1067   d   937   478   459  0.0651      459     0  1.0000      433   26    0    0      0.0000  
 0.250962  1    1068   b   938   479   459  0.0650      459     0  1.0000      433   26    0    0      0.0000  
 0.251111  1    1069   b   939   479   460  0.0650      460     0  1.0000      434   26    0    0      0.0000  
 0.251524  1    1070   d   938   478   460  0.0650      460     0  1.0000      434   26    0    0      0.0000  
 0.251647  1    1071   b   939   478   461  0.0650      461     0  1.0000      435   26    0    0      0.0000  
 0.252119  1    1072   d   938   477   461  0.0650      461     0  1.0000      435   26    0    0      0.0000  
 0.252239  1    1073   b   939   477   462  0.0650      462     0  1.0000      436   26    0    0      0.0000  
 0.252280  1    1074   b   940   478   462  0.0649      462     0  1.0000      436   26    0    0      0.0000  
 0.252402  1    1075   b   941   478   463  0.0648      463     0  1.0000      437   26    0    0      0.0000  
 0.252831  1    1076   d   940   477   463  0.0649      463     0  1.0000      437   26    0    0      0.0000  
 0.252877  1    1077   d   939   477   462  0.0650      462     0  1.0000      436   26    0    0      0.0000  
 0.253259  1    1078   d   938   476   462  0.0640      462     0  1.0000      436   26    0    0      0.0000  
 0.253267  1    1079   d   937   475   462  0.0640      462     0  1.0000      436   26    0    0      0.0000  
 0.253287  1    1080   d   936   475   461  0.0641      461     0  1.0000      435   26    0    0      0.0000  
 0.253522  1    1081   b   937   476   461  0.0640      461     0  1.0000      435   26    0    0      0.0000  
 0.253691  1    1082   b   938   476   462  0.0640      462     0  1.0000      436   26    0    0      0.0000  
 0.253874  1    1083   d   937   475   462  0.0640      462     0  1.0000      436   26    0    0      0.0000  
 0.254498  1    1084   d   936   475   461  0.0641      461     0  1.0000      435   26    0    0      0.0000  
 0.254535  1    1085   b   937   476   461  0.0651      461     0  1.0000      435   26    0    0      0.0000  
 0.254899  1    1086   b   938   477   461  0.0650      461     0  1.0000      435   26    0    0      0.0000  
 0.255210  1    1087   b   939   478   461  0.0650      461     0  1.0000      435   26    0    0      0.0000  
 0.255457  1    1088   d   938   477   461  0.0640      461     0  1.0000      435   26    0    0      0.0000  
 0.255502  1    1089   b   939   477   462  0.0639      462     0  1.0000      436   26    0    0      0.0000  
 0.256163  1    1090   d   938   476   462  0.0640      462     0  1.0000      436   26    0    0      0.0000  
 0.256221  1    1091   b   939   476   463  0.0639      463     0  1.0000      437   26    0    0      0.0000  
 0.256289  1    1092   b   940   476   464  0.0649      464     0  1.0000      437   27    0    0      0.0000  
 0.256380  1    1093   d   939   476   463  0.0650      463     0  1.0000      436   27    0    0      0.0000  
 0.256458  1    1094   d   938   476   462  0.0650      462     0  1.0000      435   27    0    0      0.0000  
 0.256850  1    1095   d   937   476   461  0.0651      461     0  1.0000      434   27    0    0      0.0000  
 0.256913  1    1096   d   936   476   460  0.0652      460     0  1.0000      433   27    0    0      0.0000  
 0.257055  1    1097   b   937   476   461  0.0651      461     0  1.0000      434   27    0    0      0.0000  
 0.257231  1    1098   b   938   476   462  0.0650      462     0  1.0000      435   27    0    0      0.0000  
 0.257502  1    1099   b   939   477   462  0.0650      462     0  1.0000      435   27    0    0      0.0000  
 0.257532  1    1100   b   940   477   463  0.0649      463     0  1.0000      436   27    0    0      0.0000  
 0.257578  1    1101   b   941   478   463  0.0648      463     0  1.0000      436   27    0    0      0.0000  
 0.257620  1    1102   b   942   478   464  0.0648      464     0  1.0000      437   27    0    0      0.0000  
 0.258103  1    1103   b   943   478   465  0.0647      465     0  1.0000      438   27    0    0      0.0000  
 0.258163  1    1104   d   942   478   464  0.0648      464     0  1.0000      437   27    0    0      0.0000  
 0.258434  1    1105   b   943   478   465  0.0647      465     0  1.0000      438   27    0    0      0.0000  
 0.258757  1    1106   d   942   477   465  0.0648      465     0  1.0000      438   27    0    0      0.0000  
 0.259137  1    1107   d   941   476   465  0.0638      465     0  1.0000      438   27    0    0      0.0000  
 0.259201  1    1108   d   940   475   465  0.0638      465     0  1.0000      438   27    0    0      0.0000  
 0.259938  1    1109   d   939   474   465  0.0639      465     0  1.0000      438   27    0    0      0.0000  
 0.260098  1    1110   d   938   473   465  0.0640      465     0  1.0000      438   27    0    0      0.0000  
 0.260365  1    1111   b   939   473   466  0.0639      466     0  1.0000      439   27    0    0      0.0000  
 0.260437  1    1112   b   940   474   466  0.0638      466     0  1.0000      439   27    0    0      0.0000  
 0.260822  1    1113   d   939   474   465  0.0639      465     0  1.0000      438   27    0    0      0.0000  
 0.260949  1    1114   b   940   474   466  0.0638      466     0  1.0000      439   27    0    0      0.0000  
 0.261297  1    1115   d   939   473   466  0.0628      466     0  1.0000      439   27    0    0      0.0000  
 0.261499  1    1116   d   938   472   466  0.0629      466     0  1.0000      439   27    0    0      0.0000  
 0.261686  1    1117   d   937   472   465  0.0630      465     0  1.0000      438   27    0    0      0.0000  
 0.262222  1    1118   b   938   473   465  0.0629      465     0  1.0000      438   27    0    0      0.0000  
 0.262707  1    1119   d   937   473   464  0.0630      464     0  1.0000      437   27    0    0      0.0000  
 0.262973  1    1120   d   936   472   464  0.0630      464     0  1.0000      437   27    0    0      0.0000  
 0.264141  1    1121   b   937   473   464  0.0630      464     0  1.0000      437   27    0    0      0.0000  
 0.264538  1    1122   d   936   473   463  0.0630      463     0  1.0000      436   27    0    0      0.0000  
 0.265278  1    1123   b   937   474   463  0.0630      463     0  1.0000      436   27    0    0      0.0000  
 0.265636  1    1124   d   936   473   463  0.0630      463     0  1.0000      436   27    0    0      0.0000  
 0.266082  1    1125   b   937   473   464  0.0630      464     0  1.0000      437   27    0    0      0.0000  
 0.266443  1    1126   d   936   473   463  0.0630      463     0  1.0000      436   27    0    0      0.0000  
 0.266621  1    1127   b   937   473   464  0.0630      464     0  1.0000      437   27    0    0      0.0000  
 0.266775  1    1128   b   938   473   465  0.0629      465     0  1.0000      438   27    0    0      0.0000  
 0.267396  1    1129   d   937   472   465  0.0630      465     0  1.0000      438   27    0    0      0.0000  
 0.267622  1    1130   b   938   473   465  0.0629      465     0  1.0000      438   27    0    0      0.0000  
 0.267736  1    1131   b   939   474   465  0.0628      465     0  1.0000      438   27    0    0      0.0000  
 0.268026  1    1132   d   938   474   464  0.0629      464     0  1.0000      437   27    0    0      0.0000  
 0.268134  1    1133   b   939   474   465  0.0628      465     0  1.0000      438   27    0    0      0.0000  
 0.268418  1    1134   b   940   474   466  0.0628      466     0  1.0000      439   27    0    0      0.0000  
 0.268570  1    1135   d   939   474   465  0.0628      465     0  1.0000      438   27    0    0      0.0000  
 0.269380  1    1136   b   940   474   466  0.0628      466     0  1.0000      439   27    0    0      0.0000  
 0.269480  1    1137   b   941   475   466  0.0627      466     0  1.0000      439   27    0    0      0.0000  
 0.269499  1    1138   d   940   475   465  0.0617      465     0  1.0000      439   26    0    0      0.0000  
 0.269597  1    1139   b   941   476   465  0.0616      465     0  1.0000      439   26    0    0      0.0000  
 0.270055  1    1140   d   940   475   465  0.0617      465     0  1.0000      439   26    0    0      0.0000  
 0.270411  1    1141   d   939   475   464  0.0618      464     0  1.0000      438   26    0    0      0.0000  
 0.270443  1    1142   b   940   475   465  0.0617      465     0  1.0000      439   26    0    0      0.0000  
 0.270758  1    1143   b   941   476   465  0.0616      465     0  1.0000      439   26    0    0      0.0000  
 0.271155  1    1144   d   940   475   465  0.0617      465     0  1.0000      439   26    0    0      0.0000  
 0.271217  1    1145   b   941   476   465  0.0616      465     0  1.0000      439   26    0    0      0.0000  
 0.271311  1    1146   b   942   477   465  0.0616      465     0  1.0000      439   26    0    0      0.0000  
 0.271391  1    1147   b   943   478   465  0.0615      465     0  1.0000      439   26    0    0      0.0000  
 0.271511  1    1148   b   944   479   465  0.0625      465     0  1.0000      439   26    0    0      0.0000  
 0.272458  1    1149   b   945   479   466  0.0624      466     0  1.0000      440   26    0    0      0.0000  
 0.272505  1    1150   d   944   478   466  0.0625      466     0  1.0000      440   26    0    0      0.0000  
 0.273785  1    1151   b   945   479   466  0.0624      466     0  1.0000      440   26    0    0      0.0000  
 0.273806  1    1152   b   946   479   467  0.0624      467     0  1.0000      441   26    0    0      0.0000  
 0.274243  1    1153   d   945   479   466  0.0624      466     0  1.0000      440   26    0    0      0.0000  
 0.274509  1    1154   b   946   479   467  0.0634      467     0  1.0000      440   27    0    0      0.0000  
 0.274602  1    1155   b   947   479   468  0.0634      468     0  1.0000      441   27    0    0      0.0000  
 0.274632  1    1156   b   948   479   469  0.0633      469     0  1.0000      442   27    0    0      0.0000  
 0.274633  1    1157   d   947   479   468  0.0634      468     0  1.0000      441   27    0    0      0.0000  
 0.275050  1    1158   b   948   479   469  0.0633      469     0  1.0000      442   27    0    0      0.0000  
 0.275235  1    1159   d   947   478   469  0.0634      469     0  1.0000      442   27    0    0      0.0000  
 0.275827  1    1160   d   946   477   469  0.0634      469     0  1.0000      442   27    0    0      0.0000  
 0.275960  1    1161   d   945   477   468  0.0635      468     0  1.0000      441   27    0    0      0.0000  
 0.276010  1    1162   d   944   477   467  0.0636      467     0  1.0000      440   27    0    0      0.0000  
 0.276029  1    1163   d   943   477   466  0.0636      466     0  1.0000      439   27    0    0      0.0000  
 0.276333  1    1164   b   944   478   466  0.0636      466     0  1.0000      439   27    0    0      0.0000  
 0.276445  1    1165   d   943   477   466  0.0626      466     0  1.0000      439   27    0    0      0.0000  
 0.276657  1    1166   b   944   477   467  0.0636      467     0  1.0000      439   28    0    0      0.0000  
 0.276989  1    1167   b   945   478   467  0.0635      467     0  1.0000      439   28    0    0      0.0000  
 0.277049  1    1168   d   944   477   467  0.0636      467     0  1.0000      439   28    0    0      0.0000  
 0.277089  1    1169   b   945   477   468  0.0646      468     0  1.0000      439   29    0    0      0.0000  
 0.277276  1    1170   d   944   477   467  0.0646      467     0  1.0000      438   29    0    0      0.0000  
 0.277486  1    1171   d   943   476   467  0.0636      467     0  1.0000      438   29    0    0      0.0000  
 0.277660  1    1172   b   944   476   468  0.0636      468     0  1.0000      439   29    0    0      0.0000  
 0.277710  1    1173   b   945   476   469  0.0635      469     0  1.0000      440   29    0    0      0.0000  
 0.278220  1    1174   b   946   476   470  0.0634      470     0  1.0000      441   29    0    0      0.0000  
 0.278437  1    1175   d   945   475   470  0.0635      470     0  1.0000      441   29    0    0      0.0000  
 0.278465  1    1176   b   946   475   471  0.0634      471     0  1.0000      442   29    0    0      0.0000  
 0.279228  1    1177   d   945   475   470  0.0635      470     0  1.0000      441   29    0    0      0.0000  
 0.279266  1    1178   d   944   475   469  0.0636      469     0  1.0000      440   29    0    0      0.0000  
 0.279359  1    1179   b   945   475   470  0.0635      470     0  1.0000      441   29    0    0      0.0000  
 0.279366  1    1180   b   946   476   470  0.0634      470     0  1.0000      441   29    0    0      0.0000  
 0.279380  1    1181   b   947   477   470  0.0634      470     0  1.0000      441   29    0    0      0.0000  
 0.279495  1    1182   b   948   478   470  0.0633      470     0  1.0000      441   29    0    0      0.0000  
 0.279531  1    1183   d   947   477   470  0.0634      470     0  1.0000      441   29    0    0      0.0000  
 0.279704  1    1184   d   946   477   469  0.0634      469     0  1.0000      440   29    0    0      0.0000  
 0.279810  1    1185   d   945   477   468  0.0635      468     0  1.0000      439   29    0    0      0.0000  
 0.279996  1    1186   b   946   478   468  0.0634      468     0  1.0000      439   29    0    0      0.0000  
 0.279997  1    1187   b   947   479   468  0.0634      468     0  1.0000      439   29    0    0      0.0000  
 0.280200  1    1188   b   948   479   469  0.0633      469     0  1.0000      440   29    0    0      0.0000  
 0.280409  1    1189   d   947   478   469  0.0634      469     0  1.0000      440   29    0    0      0.0000  
 0.281270  1    1190   d   946   478   468  0.0634      468     0  1.0000      439   29    0    0      0.0000  
 0.281763  1    1191   d   945   477   468  0.0635      468     0  1.0000      439   29    0    0      0.0000  
 0.281790  1    1192   b   946   478   468  0.0634      468     0  1.0000      439   29    0    0      0.0000  
 0.281871  1    1193   d   945   477   468  0.0635      468     0  1.0000      439   29    0    0      0.0000  
 0.282623  1    1194   d   944   476   468  0.0636      468     0  1.0000      439   29    0    0      0.0000  
 0.282755  1    1195   d   943   476   467  0.0636      467     0  1.0000      438   29    0    0      0.0000  
 0.282772  1    1196   b   944   476   468  0.0636      468     0  1.0000      439   29    0    0      0.0000  
 0.282998  1    1197   d   943   475   468  0.0636      468     0  1.0000      439   29    0    0      0.0000  
 0.283090  1    1198   b   944   476   468  0.0636      468     0  1.0000      439   29    0    0      0.0000  
 0.283158  1    1199   b   945   476   469  0.0635      469     0  1.0000      440   29    0    0      0.0000  
 0.283582  1    1200   d   944   476   468  0.0636      468     0  1.0000      439   29    0    0      0.0000  
 0.284292  1    1201   d   943   475   468  0.0626      468     0  1.0000      439   29    0    0      0.0000  
 0.284745  1    1202   b   944   475   469  0.0625      469     0  1.0000      440   29    0    0      0.0000  
 0.285169  1    1203   d   943   474   469  0.0626      469     0  1.0000      440   29    0    0      0.0000  
 0.285824  1    1204   d   942   473   469  0.0626      469     0  1.0000      440   29    0    0      0.0000  
 0.286008  1    1205   b   943   473   470  0.0626      470     0  1.0000      441   29    0    0      0.0000  
 0.286159  1    1206   b   944   473   471  0.0625      471     0  1.0000      442   29    0    0      0.0000  
 0.286271  1    1207   b   945   474   471  0.0635      471     0  1.0000      442   29    0    0      0.0000  
 0.286330  1    1208   b   946   474   472  0.0634      472     0  1.0000      443   29    0    0      0.0000  
 0.286866  1    1209   d   945   474   471  0.0635      471     0  1.0000      442   29    0    0      0.0000  
 0.287367  1    1210   b   946   474   472  0.0634      472     0  1.0000      443   29    0    0      0.0000  
 0.287440  1    1211   d   945   473   472  0.0635      472     0  1.0000      443   29    0    0      0.0000  
 0.287471  1    1212   b   946   473   473  0.0634      473     0  1.0000      444   29    0    0      0.0000  
 0.289339  1    1213   b   947   474   473  0.0634      473     0  1.0000      444   29    0    0      0.0000  
 0.289383  1    1214   b   948   475   473  0.0633      473     0  1.0000      444   29    0    0      0.0000  
 0.289415  1    1215   d   947   475   472  0.0634      472     0  1.0000      443   29    0    0      0.0000  
 0.289650  1    1216   d   946   474   472  0.0624      472     0  1.0000      443   29    0    0      0.0000  
 0.290002  1    1217   b   947   474   473  0.0623      473     0  1.0000      444   29    0    0      0.0000  
 0.290436  1    1218   b   948   474   474  0.0622      474     0  1.0000      445   29    0    0      0.0000  
 0.290457  1    1219   b   949   474   475  0.0622      475     0  1.0000      446   29    0    0      0.0000  
 0.290579  1    1220   b   950   474   476  0.0621      476     0  1.0000      447   29    0    0      0.0000  
 0.290872  1    1221   d   949   474   475  0.0622      475     0  1.0000      446   29    0    0      0.0000  
 0.290988  1    1222   b   950   474   476  0.0632      476     0  1.0000      446   30    0    0      0.0000  
 0.291028  1    1223   b   951   474   477  0.0631      477     0  1.0000      447   30    0    0      0.0000  
 0.291059  1    1224   b   952   475   477  0.0630      477     0  1.0000      447   30    0    0      0.0000  
 0.291063  1    1225   d   951   474   477  0.0620      477     0  1.0000      447   30    0    0      0.0000  
 0.291091  1    1226   b   952   475   477  0.0620      477     0  1.0000      447   30    0    0      0.0000  
 0.291625  1    1227   d   951   475   476  0.0620      476     0  1.0000      446   30    0    0      0.0000  
 0.291683  1    1228   b   952   475   477  0.0620      477     0  1.0000      447   30    0    0      0.0000  
 0.292014  1    1229   d   951   474   477  0.0620      477     0  1.0000      447   30    0    0      0.0000  
 0.292059  1    1230   d   950   473   477  0.0621      477     0  1.0000      447   30    0    0      0.0000  
 0.292458  1    1231   b   951   474   477  0.0620      477     0  1.0000      447   30    0    0      0.0000  
 0.292582  1    1232   b   952   475   477  0.0620      477     0  1.0000      447   30    0    0      0.0000  
 0.292645  1    1233   d   951   475   476  0.0620      476     0  1.0000      446   30    0    0      0.0000  
 0.293184  1    1234   d   950   474   476  0.0621      476     0  1.0000      446   30    0    0      0.0000  
 0.293741  1    1235   b   951   474   477  0.0620      477     0  1.0000      447   30    0    0      0.0000  
 0.293759  1    1236   b   952   474   478  0.0620      478     0  1.0000      448   30    0    0      0.0000  
 0.293807  1    1237   b   953   474   479  0.0619      479     0  1.0000      449   30    0    0      0.0000  
 0.293974  1    1238   b   954   474   480  0.0618      480     0  1.0000      450   30    0    0      0.0000  
 0.294186  1    1239   d   953   473   480  0.0609      480     0  1.0000      450   30    0    0      0.0000  
 0.294274  1    1240   d   952   473   479  0.0609      479     0  1.0000      449   30    0    0      0.0000  
 0.294357  1    1241   b   953   473   480  0.0619      480     0  1.0000      449   31    0    0      0.0000  
 0.294579  1    1242   b   954   474   480  0.0618      480     0  1.0000      449   31    0    0      0.0000  
 0.294588  1    1243   b   955   475   480  0.0618      480     0  1.0000      449   31    0    0      0.0000  
 0.294695  1    1244   b   956   475   481  0.0617      481     0  1.0000      450   31    0    0      0.0000  
 0.295141  1    1245   d   955   474   481  0.0618      481     0  1.0000      450   31    0    0      0.0000  
 0.295333  1    1246   b   956   474   482  0.0617      482     0  1.0000      451   31    0    0      0.0000  
 0.295544  1    1247   d   955   473   482  0.0607      482     0  1.0000      451   31    0    0      0.0000  
 0.295597  1    1248   b   956   473   483  0.0607      483     0  1.0000      452   31    0    0      0.0000  
 0.295630  1    1249   d   955   472   483  0.0607      483     0  1.0000      452   31    0    0      0.0000  
 0.295791  1    1250   b   956   472   484  0.0607      484     0  1.0000      453   31    0    0      0.0000  
 0.296017  1    1251   b   957   473   484  0.0617      484     0  1.0000      453   31    0    0      0.0000  
 0.296408  1    1252   d   956   473   483  0.0617      483     0  1.0000      452   31    0    0      0.0000  
 0.296577  1    1253   b   957   473   484  0.0617      484     0  1.0000      453   31    0    0      0.0000  
 0.296909  1    1254   b   958   473   485  0.0616      485     0  1.0000      454   31    0    0      0.0000  
 0.297069  1    1255   d   957   472   485  0.0617      485     0  1.0000      454   31    0    0      0.0000  
 0.297187  1    1256   d   956   471   485  0.0617      485     0  1.0000      454   31    0    0      0.0000  
 0.297291  1    1257   d   955   471   484  0.0618      484     0  1.0000      453   31    0    0      0.0000  
 0.297628  1    1258   d   954   471   483  0.0618      483     0  1.0000      452   31    0    0      0.0000  
 0.297725  1    1259   d   953   471   482  0.0619      482     0  1.0000      451   31    0    0      0.0000  
 0.297789  1    1260   d   952   471   481  0.0620      481     0  1.0000      450   31    0    0      0.0000  
 0.297876  1    1261   d   951   471   480  0.0620      480     0  1.0000      449   31    0    0      0.0000  
 0.298545  1    1262   b   952   472   480  0.0620      480     0  1.0000      449   31    0    0      0.0000  
 0.298822  1    1263   b   953   472   481  0.0619      481     0  1.0000      450   31    0    0      0.0000  
 0.298976  1    1264   d   952   472   480  0.0620      480     0  1.0000      449   31    0    0      0.0000  
 0.299370  1    1265   d   951   471   480  0.0620      480     0  1.0000      449   31    0    0      0.0000  
 0.299391  1    1266   d   950   471   479  0.0611      479     0  1.0000      449   30    0    0      0.0000  
 0.299501  1    1267   d   949   471   478  0.0611      478     0  1.0000      448   30    0    0      0.0000  
 0.299566  1    1268   b   950   472   478  0.0611      478     0  1.0000      448   30    0    0      0.0000  
 0.299584  1    1269   d   949   471   478  0.0611      478     0  1.0000      448   30    0    0      0.0000  
 0.300524  1    1270   b   950   472   478  0.0611      478     0  1.0000      448   30    0    0      0.0000  
 0.300590  1    1271   d   949   472   477  0.0611      477     0  1.0000      447   30    0    0      0.0000  
 0.300833  1    1272   b   950   472   478  0.0611      478     0  1.0000      448   30    0    0      0.0000  
 0.301283  1    1273   d   949   471   478  0.0611      478     0  1.0000      448   30    0    0      0.0000  
 0.301485  1    1274   b   950   472   478  0.0611      478     0  1.0000      448   30    0    0      0.0000  
 0.301589  1    1275   d   949   472   477  0.0611      477     0  1.0000      447   30    0    0      0.0000  
 0.301676  1    1276   b   950   473   477  0.0611      477     0  1.0000      447   30    0    0      0.0000  
 0.302117  1    1277   d   949   472   477  0.0611      477     0  1.0000      447   30    0    0      0.0000  
 0.302139  1    1278   d   948   472   476  0.0612      476     0  1.0000      446   30    0    0      0.0000  
 0.302463  1    1279   d   947   471   476  0.0612      476     0  1.0000      446   30    0    0      0.0000  
 0.302597  1    1280   b   948   471   477  0.0612      477     0  1.0000      447   30    0    0      0.0000  
 0.302695  1    1281   b   949   472   477  0.0611      477     0  1.0000      447   30    0    0      0.0000  
 0.302719  1    1282   d   948   471   477  0.0612      477     0  1.0000      447   30    0    0      0.0000  
 0.303412  1    1283   d   947   471   476  0.0612      476     0  1.0000      446   30    0    0      0.0000  
 0.303644  1    1284   b   948   472   476  0.0612      476     0  1.0000      446   30    0    0      0.0000  
 0.303826  1    1285   b   949   472   477  0.0611      477     0  1.0000      447   30    0    0      0.0000  
 0.304432  1    1286   d   948   472   476  0.0601      476     0  1.0000      447   29    0    0      0.0000  
 0.304460  1    1287   d   947   471   476  0.0602      476     0  1.0000      447   29    0    0      0.0000  
 0.304561  1    1288   b   948   472   476  0.0601      476     0  1.0000      447   29    0    0      0.0000  
 0.304862  1    1289   b   949   472   477  0.0601      477     0  1.0000      448   29    0    0      0.0000  
 0.305094  1    1290   d   948   472   476  0.0601      476     0  1.0000      447   29    0    0      0.0000  
 0.305234  1    1291   d   947   471   476  0.0602      476     0  1.0000      447   29    0    0      0.0000  
 0.305355  1    1292   d   946   470   476  0.0603      476     0  1.0000      447   29    0    0      0.0000  
 0.305624  1    1293   d   945   470   475  0.0593      475     0  1.0000      447   28    0    0      0.0000  
 0.306099  1    1294   b   946   471   475  0.0592      475     0  1.0000      447   28    0    0      0.0000  
 0.306330  1    1295   d   945   470   475  0.0593      475     0  1.0000      447   28    0    0      0.0000  
 0.306967  1    1296   d   944   470   474  0.0593      474     0  1.0000      446   28    0    0      0.0000  
 0.306983  1    1297   d   943   470   473  0.0583      473     0  1.0000      446   27    0    0      0.0000  
 0.307056  1    1298   d   942   470   472  0.0584      472     0  1.0000      445   27    0    0      0.0000  
 0.307135  1    1299   b   943   470   473  0.0583      473     0  1.0000      446   27    0    0      0.0000  
 0.307261  1    1300   b   944   470   474  0.0583      474     0  1.0000      447   27    0    0      0.0000  
 0.307393  1    1301   d   943   469   474  0.0583      474     0  1.0000      447   27    0    0      0.0000  
 0.307407  1    1302   d   942   468   474  0.0584      474     0  1.0000      447   27    0    0      0.0000  
 0.307434  1    1303   d   941   467   474  0.0584      474     0  1.0000      447   27    0    0      0.0000  
 0.307647  1    1304   b   942   467   475  0.0584      475     0  1.0000      448   27    0    0      0.0000  
 0.307827  1    1305   d   941   466   475  0.0584      475     0  1.0000      448   27    0    0      0.0000  
 0.307974  1    1306   d   940   466   474  0.0585      474     0  1.0000      447   27    0    0      0.0000  
 0.308280  1    1307   b   941   466   475  0.0584      475     0  1.0000      448   27    0    0      0.0000  
 0.308813  1    1308   d   940   466   474  0.0585      474     0  1.0000      447   27    0    0      0.0000  
 0.309102  1    1309   b   941   466   475  0.0584      475     0  1.0000      448   27    0    0      0.0000  
 0.309834  1    1310   b   942   466   476  0.0584      476     0  1.0000      449   27    0    0      0.0000  
 0.310051  1    1311   b   943   467   476  0.0583      476     0  1.0000      449   27    0    0      0.0000  
 0.310299  1    1312   d   942   467   475  0.0584      475     0  1.0000      448   27    0    0      0.0000  
 0.310529  1    1313   b   943   468   475  0.0583      475     0  1.0000      448   27    0    0      0.0000  
 0.310555  1    1314   d   942   467   475  0.0573      475     0  1.0000      448   27    0    0      0.0000  
 0.310562  1    1315   b   943   468   475  0.0573      475     0  1.0000      448   27    0    0      0.0000  
 0.311046  1    1316   b   944   469   475  0.0572      475     0  1.0000      448   27    0    0      0.0000  
 0.311118  1    1317   d   943   468   475  0.0573      475     0  1.0000      448   27    0    0      0.0000  
 0.311227  1    1318   b   944   469   475  0.0572      475     0  1.0000      448   27    0    0      0.0000  
 0.311913  1    1319   b   945   470   475  0.0582      475     0  1.0000      448   27    0    0      0.0000  
 0.312022  1    1320   b   946   471   475  0.0581      475     0  1.0000      448   27    0    0      0.0000  
 0.312277  1    1321   d   945   470   475  0.0582      475     0  1.0000      448   27    0    0      0.0000  
 0.312875  1    1322   d   944   470   474  0.0583      474     0  1.0000      447   27    0    0      0.0000  
 0.313703  1    1323   b   945   470   475  0.0582      475     0  1.0000      448   27    0    0      0.0000  
 0.313835  1    1324   d   944   470   474  0.0583      474     0  1.0000      447   27    0    0      0.0000  
 0.314145  1    1325   b   945   470   475  0.0582      475     0  1.0000      448   27    0    0      0.0000  
 0.314279  1    1326   d   944   470   474  0.0583      474     0  1.0000      447   27    0    0      0.0000  
 0.314441  1    1327   b   945   470   475  0.0582      475     0  1.0000      448   27    0    0      0.0000  
 0.314454  1    1328   b   946   470   476  0.0581      476     0  1.0000      449   27    0    0      0.0000  
 0.314789  1    1329   d   945   470   475  0.0571      475     0  1.0000      449   26    0    0      0.0000  
 0.315294  1    1330   b   946   470   476  0.0571      476     0  1.0000      450   26    0    0      0.0000  
 0.315315  1    1331   b   947   471   476  0.0570      476     0  1.0000      450   26    0    0      0.0000  
 0.315554  1    1332   b   948   471   477  0.0570      477     0  1.0000      451   26    0    0      0.0000  
 0.315809  1    1333   b   949   472   477  0.0569      477     0  1.0000      451   26    0    0      0.0000  
 0.315813  1    1334   b   950   473   477  0.0568      477     0  1.0000      451   26    0    0      0.0000  
 0.316850  1    1335   d   949   473   476  0.0569      476     0  1.0000      450   26    0    0      0.0000  
 0.316915  1    1336   d   948   473   475  0.0570      475     0  1.0000      449   26    0    0      0.0000  
 0.317011  1    1337   b   949   474   475  0.0580      475     0  1.0000      449   26    0    0      0.0000  
 0.317087  1    1338   d   948   474   474  0.0580      474     0  1.0000      448   26    0    0      0.0000  
 0.317179  1    1339   d   947   473   474  0.0581      474     0  1.0000      448   26    0    0      0.0000  
 0.317425  1    1340   b   948   473   475  0.0580      475     0  1.0000      449   26    0    0      0.0000  
 0.318504  1    1341   d   947   472   475  0.0581      475     0  1.0000      449   26    0    0      0.0000  
 0.318796  1    1342   d   946   472   474  0.0581      474     0  1.0000      448   26    0    0      0.0000  
 0.319143  1    1343   d   945   471   474  0.0582      474     0  1.0000      448   26    0    0      0.0000  
 0.319337  1    1344   b   946   472   474  0.0581      474     0  1.0000      448   26    0    0      0.0000  
 0.319371  1    1345   b   947   473   474  0.0581      474     0  1.0000      448   26    0    0      0.0000  
 0.320049  1    1346   b   948   473   475  0.0580      475     0  1.0000      449   26    0    0      0.0000  
 0.320345  1    1347   d   947   473   474  0.0581      474     0  1.0000      448   26    0    0      0.0000  
 0.320397  1    1348   d   946   473   473  0.0581      473     0  1.0000      447   26    0    0      0.0000  
 0.320435  1    1349   d   945   472   473  0.0582      473     0  1.0000      447   26    0    0      0.0000  
 0.320492  1    1350   b   946   473   473  0.0581      473     0  1.0000      447   26    0    0      0.0000  
 0.320614  1    1351   d   945   473   472  0.0582      472     0  1.0000      446   26    0    0      0.0000  
 0.321008  1    1352   b   946   474   472  0.0581      472     0  1.0000      446   26    0    0      0.0000  
 0.321095  1    1353   d   945   474   471  0.0582      471     0  1.0000      445   26    0    0      0.0000  
 0.321415  1    1354   b   946   474   472  0.0581      472     0  1.0000      446   26    0    0      0.0000  
 0.321673  1    1355   b   947   474   473  0.0591      473     0  1.0000      446   27    0    0      0.0000  
 0.321771  1    1356   b   948   475   473  0.0591      473     0  1.0000      446   27    0    0      0.0000  
 0.321886  1    1357   b   949   476   473  0.0590      473     0  1.0000      446   27    0    0      0.0000  
 0.322767  1    1358   b   950   476   474  0.0589      474     0  1.0000      447   27    0    0      0.0000  
 0.323269  1    1359   b   951   476   475  0.0589      475     0  1.0000      448   27    0    0      0.0000  
 0.323562  1    1360   d   950   476   474  0.0589      474     0  1.0000      447   27    0    0      0.0000  
 0.323587  1    1361   b   951   477   474  0.0589      474     0  1.0000      447   27    0    0      0.0000  
 0.324059  1    1362   d   950   477   473  0.0579      473     0  1.0000      447   26    0    0      0.0000  
 0.324314  1    1363   d   949   476   473  0.0569      473     0  1.0000      447   26    0    0      0.0000  
 0.324364  1    1364   b   950   477   473  0.0568      473     0  1.0000      447   26    0    0      0.0000  
 0.324512  1    1365   d   949   476   473  0.0569      473     0  1.0000      447   26    0    0      0.0000  
 0.324604  1    1366   b   950   477   473  0.0568      473     0  1.0000      447   26    0    0      0.0000  
 0.324819  1    1367   d   949   476   473  0.0569      473     0  1.0000      447   26    0    0      0.0000  
 0.324839  1    1368   d   948   475   473  0.0570      473     0  1.0000      447   26    0    0      0.0000  
 0.325807  1    1369   b   949   476   473  0.0569      473     0  1.0000      447   26    0    0      0.0000  
 0.326110  1    1370   d   948   476   472  0.0570      472     0  1.0000      446   26    0    0      0.0000  
 0.326458  1    1371   b   949   476   473  0.0569      473     0  1.0000      447   26    0    0      0.0000  
 0.326630  1    1372   b   950   476   474  0.0568      474     0  1.0000      448   26    0    0      0.0000  
 0.326827  1    1373   b   951   477   474  0.0568      474     0  1.0000      448   26    0    0      0.0000  
 0.326920  1    1374   b   952   477   475  0.0567      475     0  1.0000      449   26    0    0      0.0000  
 0.327176  1    1375   d   951   477   474  0.0568      474     0  1.0000      448   26    0    0      0.0000  
 0.327726  1    1376   b   952   478   474  0.0567      474     0  1.0000      448   26    0    0      0.0000  
 0.327893  1    1377   d   951   477   474  0.0568      474     0  1.0000      448   26    0    0      0.0000  
 0.327984  1    1378   b   952   478   474  0.0578      474     0  1.0000      448   26    0    0      0.0000  
 0.328013  1    1379   d   951   477   474  0.0578      474     0  1.0000      448   26    0    0      0.0000  
 0.328474  1    1380   d   950   477   473  0.0579      473     0  1.0000      447   26    0    0      0.0000  
 0.328530  1    1381   b   951   478   473  0.0578      473     0  1.0000      447   26    0    0      0.0000  
 0.328621  1    1382   b   952   478   474  0.0578      474     0  1.0000      448   26    0    0      0.0000  
 0.328806  1    1383   d   951   478   473  0.0578      473     0  1.0000      447   26    0    0      0.0000  
 0.328974  1    1384   d   950   477   473  0.0579      473     0  1.0000      447   26    0    0      0.0000  
 0.329049  1    1385   b   951   478   473  0.0578      473     0  1.0000      447   26    0    0      0.0000  
 0.329064  1    1386   d   950   478   472  0.0579      472     0  1.0000      446   26    0    0      0.0000  
 0.329210  1    1387   d   949   477   472  0.0569      472     0  1.0000      446   26    0    0      0.0000  
 0.329559  1    1388   b   950   477   473  0.0568      473     0  1.0000      447   26    0    0      0.0000  
 0.331711  1    1389   d   949   476   473  0.0569      473     0  1.0000      447   26    0    0      0.0000  
 0.331754  1    1390   d   948   476   472  0.0570      472     0  1.0000      446   26    0    0      0.0000  
 0.331803  1    1391   b   949   477   472  0.0569      472     0  1.0000      446   26    0    0      0.0000  
 0.332091  1    1392   d   948   477   471  0.0570      471     0  1.0000      445   26    0    0      0.0000  
 0.332396  1    1393   d   947   477   470  0.0560      470     0  1.0000      445   25    0    0      0.0000  
 0.332625  1    1394   d   946   477   469  0.0560      469     0  1.0000      444   25    0    0      0.0000  
 0.332866  1    1395   b   947   478   469  0.0560      469     0  1.0000      444   25    0    0      0.0000  
 0.332966  1    1396   b   948   479   469  0.0559      469     0  1.0000      444   25    0    0      0.0000  
 0.333249  1    1397   d   947   479   468  0.0560      468     0  1.0000      443   25    0    0      0.0000  
 0.333553  1    1398   d   946   478   468  0.0560      468     0  1.0000      443   25    0    0      0.0000  
 0.333563  1    1399   b   947   479   468  0.0560      468     0  1.0000      443   25    0    0      0.0000  
 0.333729  1    1400   b   948   480   468  0.0559      468     0  1.0000      443   25    0    0      0.0000  
 0.333878  1    1401   b   949   480   469  0.0558      469     0  1.0000      444   25    0    0      0.0000  
 0.333914  1    1402   b   950   481   469  0.0558      469     0  1.0000      444   25    0    0      0.0000  
 0.334019  1    1403   d   949   480   469  0.0558      469     0  1.0000      444   25    0    0      0.0000  
 0.334070  1    1404   b   950   481   469  0.0558      469     0  1.0000      444   25    0    0      0.0000  
 0.334616  1    1405   b   951   481   470  0.0557      470     0  1.0000      445   25    0    0      0.0000  
 0.334804  1    1406   d   950   481   469  0.0558      469     0  1.0000      444   25    0    0      0.0000  
 0.334972  1    1407   b   951   481   470  0.0557      470     0  1.0000      445   25    0    0      0.0000  
 0.334990  1    1408   b   952   481   471  0.0557      471     0  1.0000      446   25    0    0      0.0000  
 0.335736  1    1409   d   951   480   471  0.0557      471     0  1.0000      446   25    0    0      0.0000  
 0.335818  1    1410   d   950   479   471  0.0558      471     0  1.0000      446   25    0    0      0.0000  
 0.335916  1    1411   b   951   480   471  0.0557      471     0  1.0000      446   25    0    0      0.0000  
 0.336177  1    1412   b   952   481   471  0.0557      471     0  1.0000      446   25    0    0      0.0000  
 0.337219  1    1413   b   953   481   472  0.0556      472     0  1.0000      447   25    0    0      0.0000  
 0.337308  1    1414   b   954   482   472  0.0556      472     0  1.0000      447   25    0    0      0.0000  
 0.337876  1    1415   b   955   482   473  0.0555      473     0  1.0000      448   25    0    0      0.0000  
 0.337953  1    1416   b   956   482   474  0.0554      474     0  1.0000      449   25    0    0      0.0000  
 0.338394  1    1417   d   955   481   474  0.0555      474     0  1.0000      449   25    0    0      0.0000  
 0.338450  1    1418   b   956   482   474  0.0554      474     0  1.0000      449   25    0    0      0.0000  
 0.338567  1    1419   d   955   481   474  0.0555      474     0  1.0000      449   25    0    0      0.0000  
 0.338894  1    1420   d   954   481   473  0.0545      473     0  1.0000      449   24    0    0      0.0000  
 0.338933  1    1421   b   955   482   473  0.0545      473     0  1.0000      449   24    0    0      0.0000  
 0.339737  1    1422   d   954   482   472  0.0545      472     0  1.0000      448   24    0    0      0.0000  
 0.340014  1    1423   d   953   482   471  0.0546      471     0  1.0000      447   24    0    0      0.0000  
 0.340015  1    1424   b   954   482   472  0.0545      472     0  1.0000      448   24    0    0      0.0000  
 0.340080  1    1425   b   955   482   473  0.0545      473     0  1.0000      449   24    0    0      0.0000  
 0.340102  1    1426   d   954   482   472  0.0545      472     0  1.0000      448   24    0    0      0.0000  
 0.340225  1    1427   d   953   482   471  0.0546      471     0  1.0000      447   24    0    0      0.0000  
 0.340309  1    1428   d   952   481   471  0.0546      471     0  1.0000      447   24    0    0      0.0000  
 0.340342  1    1429   d   951   480   471  0.0547      471     0  1.0000      447   24    0    0      0.0000  
 0.340607  1    1430   d   950   479   471  0.0547      471     0  1.0000      447   24    0    0      0.0000  
 0.340797  1    1431   d   949   478   471  0.0548      471     0  1.0000      447   24    0    0      0.0000  
 0.341049  1    1432   b   950   478   472  0.0547      472     0  1.0000      448   24    0    0      0.0000  
 0.341250  1    1433   b   951   479   472  0.0547      472     0  1.0000      448   24    0    0      0.0000  
 0.341447  1    1434   b   952   479   473  0.0546      473     0  1.0000      449   24    0    0      0.0000  
 0.342431  1    1435   b   953   480   473  0.0546      473     0  1.0000      449   24    0    0      0.0000  
 0.342454  1    1436   d   952   479   473  0.0546      473     0  1.0000      449   24    0    0      0.0000  
 0.342590  1    1437   b   953   479   474  0.0546      474     0  1.0000      450   24    0    0      0.0000  
 0.342830  1    1438   b   954   480   474  0.0545      474     0  1.0000      450   24    0    0      0.0000  
 0.343302  1    1439   b   955   481   474  0.0555      474     0  1.0000      450   24    0    0      0.0000  
 0.343409  1    1440   b   956   482   474  0.0554      474     0  1.0000      450   24    0    0      0.0000  
 0.344145  1    1441   d   955   481   474  0.0555      474     0  1.0000      450   24    0    0      0.0000  
 0.344391  1    1442   b   956   481   475  0.0565      475     0  1.0000      450   25    0    0      0.0000  
 0.344407  1    1443   b   957   482   475  0.0564      475     0  1.0000      450   25    0    0      0.0000  
 0.344483  1    1444   b   958   483   475  0.0564      475     0  1.0000      450   25    0    0      0.0000  
 0.344609  1    1445   d   957   482   475  0.0554      475     0  1.0000      450   25    0    0      0.0000  
 0.344842  1    1446   b   958   483   475  0.0553      475     0  1.0000      450   25    0    0      0.0000  
 0.345112  1    1447   d   957   483   474  0.0554      474     0  1.0000      449   25    0    0      0.0000  
 0.345403  1    1448   b   958   483   475  0.0553      475     0  1.0000      450   25    0    0      0.0000  
 0.345795  1    1449   d   957   482   475  0.0554      475     0  1.0000      450   25    0    0      0.0000  
 0.346065  1    1450   b   958   483   475  0.0553      475     0  1.0000      450   25    0    0      0.0000  
 0.346226  1    1451   d   957   482   475  0.0554      475     0  1.0000      450   25    0    0      0.0000  
 0.346664  1    1452   b   958   483   475  0.0553      475     0  1.0000      450   25    0    0      0.0000  
 0.347053  1    1453   d   957   482   475  0.0554      475     0  1.0000      450   25    0    0      0.0000  
 0.347130  1    1454   b   958   482   476  0.0553      476     0  1.0000      451   25    0    0      0.0000  
 0.347163  1    1455   b   959   482   477  0.0553      477     0  1.0000      452   25    0    0      0.0000  
 0.347180  1    1456   d   958   482   476  0.0553      476     0  1.0000      451   25    0    0      0.0000  
 0.347206  1    1457   b   959   482   477  0.0553      477     0  1.0000      452   25    0    0      0.0000  
 0.347670  1    1458   d   958   482   476  0.0553      476     0  1.0000      451   25    0    0      0.0000  
 0.347902  1    1459   b   959   483   476  0.0553      476     0  1.0000      451   25    0    0      0.0000  
 0.347934  1    1460   d   958   482   476  0.0553      476     0  1.0000      451   25    0    0      0.0000  
 0.348008  1    1461   d   957   481   476  0.0554      476     0  1.0000      451   25    0    0      0.0000  
 0.348102  1    1462   b   958   481   477  0.0553      477     0  1.0000      452   25    0    0      0.0000  
 0.348578  1    1463   b   959   482   477  0.0553      477     0  1.0000      452   25    0    0      0.0000  
 0.349102  1    1464   b   960   482   478  0.0552      478     0  1.0000      453   25    0    0      0.0000  
 0.349259  1    1465   b   961   483   478  0.0552      478     0  1.0000      453   25    0    0      0.0000  
 0.349328  1    1466   d   960   482   478  0.0552      478     0  1.0000      453   25    0    0      0.0000  
 0.349492  1    1467   d   959   482   477  0.0553      477     0  1.0000      452   25    0    0      0.0000  
 0.350064  1    1468   b   960   482   478  0.0552      478     0  1.0000      453   25    0    0      0.0000  
 0.350431  1    1469   d   959   481   478  0.0553      478     0  1.0000      453   25    0    0      0.0000  
 0.350777  1    1470   b   960   482   478  0.0552      478     0  1.0000      453   25    0    0      0.0000  
 0.351014  1    1471   d   959   482   477  0.0553      477     0  1.0000      452   25    0    0      0.0000  
 0.351827  1    1472   d   958   482   476  0.0543      476     0  1.0000      452   24    0    0      0.0000  
 0.351920  1    1473   d   957   482   475  0.0543      475     0  1.0000      451   24    0    0      0.0000  
 0.352086  1    1474   b   958   482   476  0.0543      476     0  1.0000      452   24    0    0      0.0000  
 0.352277  1    1475   b   959   483   476  0.0542      476     0  1.0000      452   24    0    0      0.0000  
 0.352291  1    1476   d   958   482   476  0.0543      476     0  1.0000      452   24    0    0      0.0000  
 0.352309  1    1477   d   957   481   476  0.0543      476     0  1.0000      452   24    0    0      0.0000  
 0.352439  1    1478   b   958   482   476  0.0543      476     0  1.0000      452   24    0    0      0.0000  
 0.352840  1    1479   d   957   482   475  0.0533      475     0  1.0000      452   23    0    0      0.0000  
 0.352987  1    1480   b   958   483   475  0.0543      475     0  1.0000      452   23    0    0      0.0000  
 0.353160  1    1481   b   959   483   476  0.0542      476     0  1.0000      453   23    0    0      0.0000  
 0.353838  1    1482   d   958   482   476  0.0543      476     0  1.0000      453   23    0    0      0.0000  
 0.354794  1    1483   d   957   482   475  0.0543      475     0  1.0000      452   23    0    0      0.0000  
 0.355395  1    1484   b   958   482   476  0.0543      476     0  1.0000      453   23    0    0      0.0000  
 0.355847  1    1485   b   959   483   476  0.0542      476     0  1.0000      453   23    0    0      0.0000  
 0.355977  1    1486   b   960   484   476  0.0542      476     0  1.0000      453   23    0    0      0.0000  
 0.356367  1    1487   b   961   484   477  0.0541      477     0  1.0000      454   23    0    0      0.0000  
 0.356438  1    1488   b   962   484   478  0.0541      478     0  1.0000      455   23    0    0      0.0000  
 0.356704  1    1489   d   961   484   477  0.0541      477     0  1.0000      454   23    0    0      0.0000  
 0.356731  1    1490   d   960   483   477  0.0542      477     0  1.0000      454   23    0    0      0.0000  
 0.357144  1    1491   d   959   482   477  0.0542      477     0  1.0000      454   23    0    0      0.0000  
 0.357187  1    1492   d   958   481   477  0.0543      477     0  1.0000      454   23    0    0      0.0000  
 0.357666  1    1493   d   957   481   476  0.0543      476     0  1.0000      453   23    0    0      0.0000  
 0.357777  1    1494   d   956   480   476  0.0544      476     0  1.0000      453   23    0    0      0.0000  
 0.357875  1    1495   d   955   480   475  0.0545      475     0  1.0000      452   23    0    0      0.0000  
 0.358474  1    1496   d   954   479   475  0.0545      475     0  1.0000      452   23    0    0      0.0000  
 0.358483  1    1497   d   953   478   475  0.0546      475     0  1.0000      452   23    0    0      0.0000  
 0.358606  1    1498   b   954   479   475  0.0545      475     0  1.0000      452   23    0    0      0.0000  
 0.358616  1    1499   d   953   478   475  0.0546      475     0  1.0000      452   23    0    0      0.0000  
 0.358810  1    1500   d   952   477   475  0.0536      475     0  1.0000      452   23    0    0      0.0000  
 0.359147  1    1501   d   951   477   474  0.0536      474     0  1.0000      451   23    0    0      0.0000  
 0.359346  1    1502   d   950   477   473  0.0537      473     0  1.0000      450   23    0    0      0.0000  
 0.359645  1    1503   d   949   476   473  0.0537      473     0  1.0000      450   23    0    0      0.0000  
 0.359716  1    1504   d   948   475   473  0.0538      473     0  1.0000      450   23    0    0      0.0000  
 0.359723  1    1505   d   947   474   473  0.0539      473     0  1.0000      450   23    0    0      0.0000  
 0.359957  1    1506   b   948   475   473  0.0538      473     0  1.0000      450   23    0    0      0.0000  
 0.360009  1    1507   d   947   474   473  0.0539      473     0  1.0000      450   23    0    0      0.0000  
 0.360240  1    1508   b   948   475   473  0.0538      473     0  1.0000      450   23    0    0      0.0000  
 0.360386  1    1509   d   947   475   472  0.0528      472     0  1.0000      450   22    0    0      0.0000  
 0.360744  1    1510   b   948   476   472  0.0527      472     0  1.0000      450   22    0    0      0.0000  
 0.360888  1    1511   d   947   475   472  0.0528      472     0  1.0000      450   22    0    0      0.0000  
 0.360995  1    1512   b   948   476   472  0.0527      472     0  1.0000      450   22    0    0      0.0000  
 0.361185  1    1513   d   947   475   472  0.0528      472     0  1.0000      450   22    0    0      0.0000  
 0.361298  1    1514   d   946   475   471  0.0529      471     0  1.0000      449   22    0    0      0.0000  
 0.361353  1    1515   d   945   474   471  0.0529      471     0  1.0000      449   22    0    0      0.0000  
 0.361741  1    1516   b   946   475   471  0.0529      471     0  1.0000      449   22    0    0      0.0000  
 0.361808  1    1517   b   947   476   471  0.0528      471     0  1.0000      449   22    0    0      0.0000  
 0.361948  1    1518   b   948   476   472  0.0527      472     0  1.0000      450   22    0    0      0.0000  
 0.362974  1    1519   b   949   477   472  0.0527      472     0  1.0000      450   22    0    0      0.0000  
 0.362994  1    1520   d   948   476   472  0.0527      472     0  1.0000      450   22    0    0      0.0000  
 0.363032  1    1521   d   947   475   472  0.0528      472     0  1.0000      450   22    0    0      0.0000  
 0.363072  1    1522   d   946   474   472  0.0529      472     0  1.0000      450   22    0    0      0.0000  
 0.363559  1    1523   b   947   475   472  0.0528      472     0  1.0000      450   22    0    0      0.0000  
 0.363713  1    1524   d   946   475   471  0.0529      471     0  1.0000      449   22    0    0      0.0000  
 0.364229  1    1525   b   947   475   472  0.0539      472     0  1.0000      449   23    0    0      0.0000  
 0.364546  1    1526   d   946   474   472  0.0539      472     0  1.0000      449   23    0    0      0.0000  
 0.365122  1    1527   b   947   474   473  0.0539      473     0  1.0000      450   23    0    0      0.0000  
 0.365410  1    1528   d   946   473   473  0.0539      473     0  1.0000      450   23    0    0      0.0000  
 0.365566  1    1529   b   947   474   473  0.0539      473     0  1.0000      450   23    0    0      0.0000  
 0.366213  1    1530   d   946   474   472  0.0539      472     0  1.0000      449   23    0    0      0.0000  
 0.366562  1    1531   d   945   473   472  0.0540      472     0  1.0000      449   23    0    0      0.0000  
 0.366581  1    1532   b   946   474   472  0.0539      472     0  1.0000      449   23    0    0      0.0000  
 0.366671  1    1533   d   945   473   472  0.0540      472     0  1.0000      449   23    0    0      0.0000  
 0.366812  1    1534   b   946   473   473  0.0539      473     0  1.0000      450   23    0    0      0.0000  
 0.367932  1    1535   b   947   473   474  0.0539      474     0  1.0000      451   23    0    0      0.0000  
 0.368801  1    1536   d   946   472   474  0.0539      474     0  1.0000      451   23    0    0      0.0000  
 0.368925  1    1537   b   947   472   475  0.0539      475     0  1.0000      452   23    0    0      0.0000  
 0.369268  1    1538   b   948   472   476  0.0538      476     0  1.0000      453   23    0    0      0.0000  
 0.370077  1    1539   b   949   473   476  0.0537      476     0  1.0000      453   23    0    0      0.0000  
 0.370137  1    1540   d   948   472   476  0.0538      476     0  1.0000      453   23    0    0      0.0000  
 0.370580  1    1541   b   949   473   476  0.0537      476     0  1.0000      453   23    0    0      0.0000  
 0.370807  1    1542   b   950   473   477  0.0537      477     0  1.0000      454   23    0    0      0.0000  
 0.371140  1    1543   d   949   473   476  0.0537      476     0  1.0000      453   23    0    0      0.0000  
 0.371575  1    1544   b   950   474   476  0.0537      476     0  1.0000      453   23    0    0      0.0000  
 0.372056  1    1545   d   949   473   476  0.0527      476     0  1.0000      453   23    0    0      0.0000  
 0.372465  1    1546   b   950   473   477  0.0526      477     0  1.0000      454   23    0    0      0.0000  
 0.373070  1    1547   b   951   474   477  0.0526      477     0  1.0000      454   23    0    0      0.0000  
 0.373153  1    1548   d   950   473   477  0.0526      477     0  1.0000      454   23    0    0      0.0000  
 0.373312  1    1549   b   951   474   477  0.0526      477     0  1.0000      454   23    0    0      0.0000  
 0.373405  1    1550   b   952   475   477  0.0525      477     0  1.0000      454   23    0    0      0.0000  
 0.373811  1    1551   d   951   475   476  0.0526      476     0  1.0000      453   23    0    0      0.0000  
 0.374419  1    1552   d   950   474   476  0.0526      476     0  1.0000      453   23    0    0      0.0000  
 0.374508  1    1553   b   951   474   477  0.0526      477     0  1.0000      454   23    0    0      0.0000  
 0.374757  1    1554   b   952   474   478  0.0525      478     0  1.0000      455   23    0    0      0.0000  
 0.375280  1    1555   d   951   473   478  0.0526      478     0  1.0000      455   23    0    0      0.0000  
 0.375310  1    1556   d   950   472   478  0.0526      478     0  1.0000      455   23    0    0      0.0000  
 0.375330  1    1557   d   949   472   477  0.0527      477     0  1.0000      454   23    0    0      0.0000  
 0.375334  1    1558   b   950   472   478  0.0526      478     0  1.0000      455   23    0    0      0.0000  
 0.375409  1    1559   b   951   473   478  0.0526      478     0  1.0000      455   23    0    0      0.0000  
 0.375444  1    1560   b   952   474   478  0.0525      478     0  1.0000      455   23    0    0      0.0000  
 0.376025  1    1561   d   951   474   477  0.0526      477     0  1.0000      454   23    0    0      0.0000  
 0.376201  1    1562   d   950   474   476  0.0516      476     0  1.0000      454   22    0    0      0.0000  
 0.376219  1    1563   d   949   473   476  0.0516      476     0  1.0000      454   22    0    0      0.0000  
 0.376406  1    1564   b   950   473   477  0.0516      477     0  1.0000      455   22    0    0      0.0000  
 0.377060  1    1565   d   949   473   476  0.0516      476     0  1.0000      454   22    0    0      0.0000  
 0.377126  1    1566   b   950   474   476  0.0516      476     0  1.0000      454   22    0    0      0.0000  
 0.377193  1    1567   b   951   475   476  0.0515      476     0  1.0000      454   22    0    0      0.0000  
 0.377194  1    1568   d   950   475   475  0.0516      475     0  1.0000      453   22    0    0      0.0000  
 0.377202  1    1569   b   951   476   475  0.0515      475     0  1.0000      453   22    0    0      0.0000  
 0.377945  1    1570   b   952   477   475  0.0515      475     0  1.0000      453   22    0    0      0.0000  
 0.378126  1    1571   b   953   477   476  0.0514      476     0  1.0000      454   22    0    0      0.0000  
 0.378388  1    1572   b   954   477   477  0.0514      477     0  1.0000      455   22    0    0      0.0000  
 0.378570  1    1573   d   953   476   477  0.0514      477     0  1.0000      455   22    0    0      0.0000  
 0.378602  1    1574   b   954   476   478  0.0514      478     0  1.0000      456   22    0    0      0.0000  
 0.378662  1    1575   d   953   476   477  0.0514      477     0  1.0000      455   22    0    0      0.0000  
 0.378714  1    1576   b   954   476   478  0.0514      478     0  1.0000      456   22    0    0      0.0000  
 0.378818  1    1577   b   955   477   478  0.0513      478     0  1.0000      456   22    0    0      0.0000  
 0.378832  1    1578   b   956   477   479  0.0513      479     0  1.0000      457   22    0    0      0.0000  
 0.379182  1    1579   d   955   477   478  0.0513      478     0  1.0000      456   22    0    0      0.0000  
 0.379706  1    1580   b   956   478   478  0.0513      478     0  1.0000      456   22    0    0      0.0000  
 0.379831  1    1581   b   957   478   479  0.0512      479     0  1.0000      457   22    0    0      0.0000  
 0.380568  1    1582   b   958   479   479  0.0511      479     0  1.0000      457   22    0    0      0.0000  
 0.380687  1    1583   d   957   479   478  0.0512      478     0  1.0000      456   22    0    0      0.0000  
 0.381077  1    1584   b   958   479   479  0.0511      479     0  1.0000      457   22    0    0      0.0000  
 0.381285  1    1585   b   959   480   479  0.0511      479     0  1.0000      457   22    0    0      0.0000  
 0.381346  1    1586   b   960   480   480  0.0510      480     0  1.0000      458   22    0    0      0.0000  
 0.381564  1    1587   d   959   480   479  0.0511      479     0  1.0000      457   22    0    0      0.0000  
 0.381969  1    1588   d   958   480   478  0.0511      478     0  1.0000      456   22    0    0      0.0000  
 0.382359  1    1589   d   957   480   477  0.0512      477     0  1.0000      455   22    0    0      0.0000  
 0.382493  1    1590   d   956   480   476  0.0513      476     0  1.0000      454   22    0    0      0.0000  
 0.382864  1    1591   d   955   480   475  0.0513      475     0  1.0000      453   22    0    0      0.0000  
 0.382948  1    1592   b   956   481   475  0.0513      475     0  1.0000      453   22    0    0      0.0000  
 0.383142  1    1593   d   955   481   474  0.0513      474     0  1.0000      452   22    0    0      0.0000  
 0.383531  1    1594   d   954   481   473  0.0514      473     0  1.0000      451   22    0    0      0.0000  
 0.384355  1    1595   d   953   480   473  0.0514      473     0  1.0000      451   22    0    0      0.0000  
 0.384369  1    1596   d   952   480   472  0.0515      472     0  1.0000      450   22    0    0      0.0000  
 0.384488  1    1597   b   953   480   473  0.0525      473     0  1.0000      450   23    0    0      0.0000  
 0.384612  1    1598   d   952   480   472  0.0515      472     0  1.0000      450   22    0    0      0.0000  
 0.384658  1    1599   d   951   480   471  0.0515      471     0  1.0000      449   22    0    0      0.0000  
 0.385990  1    1600   b   952   481   471  0.0515      471     0  1.0000      449   22    0    0      0.0000  
 0.386034  1    1601   d   951   481   470  0.0515      470     0  1.0000      448   22    0    0      0.0000  
 0.386052  1    1602   b   952   481   471  0.0515      471     0  1.0000      449   22    0    0      0.0000  
 0.387098  1    1603   b   953   482   471  0.0514      471     0  1.0000      449   22    0    0      0.0000  
 0.387145  1    1604   d   952   481   471  0.0515      471     0  1.0000      449   22    0    0      0.0000  
 0.387393  1    1605   d   951   480   471  0.0515      471     0  1.0000      449   22    0    0      0.0000  
 0.388041  1    1606   b   952   480   472  0.0515      472     0  1.0000      450   22    0    0      0.0000  
 0.388503  1    1607   d   951   479   472  0.0515      472     0  1.0000      450   22    0    0      0.0000  
 0.388921  1    1608   d   950   479   471  0.0516      471     0  1.0000      449   22    0    0      0.0000  
 0.389072  1    1609   d   949   479   470  0.0516      470     0  1.0000      448   22    0    0      0.0000  
 0.389584  1    1610   b   950   480   470  0.0526      470     0  1.0000      448   22    0    0      0.0000  
 0.390300  1    1611   b   951   480   471  0.0526      471     0  1.0000      449   22    0    0      0.0000  
 0.390697  1    1612   d   950   480   470  0.0526      470     0  1.0000      448   22    0    0      0.0000  
 0.391056  1    1613   d   949   480   469  0.0516      469     0  1.0000      448   21    0    0      0.0000  
 0.391152  1    1614   b   950   481   469  0.0516      469     0  1.0000      448   21    0    0      0.0000  
 0.391247  1    1615   b   951   481   470  0.0515      470     0  1.0000      449   21    0    0      0.0000  
 0.391383  1    1616   b   952   482   470  0.0515      470     0  1.0000      449   21    0    0      0.0000  
 0.391406  1    1617   d   951   481   470  0.0515      470     0  1.0000      449   21    0    0      0.0000  
 0.391532  1    1618   d   950   480   470  0.0516      470     0  1.0000      449   21    0    0      0.0000  
 0.391723  1    1619   b   951   481   470  0.0515      470     0  1.0000      449   21    0    0      0.0000  
 0.391766  1    1620   d   950   481   469  0.0516      469     0  1.0000      448   21    0    0      0.0000  
 0.391884  1    1621   d   949   481   468  0.0516      468     0  1.0000      447   21    0    0      0.0000  
 0.391964  1    1622   b   950   482   468  0.0516      468     0  1.0000      447   21    0    0      0.0000  
 0.392255  1    1623   b   951   482   469  0.0515      469     0  1.0000      448   21    0    0      0.0000  
 0.392699  1    1624   d   950   481   469  0.0516      469     0  1.0000      448   21    0    0      0.0000  
 0.392825  1    1625   d   949   481   468  0.0516      468     0  1.0000      447   21    0    0      0.0000  
 0.392828  1    1626   d   948   480   468  0.0517      468     0  1.0000      447   21    0    0      0.0000  
 0.392962  1    1627   b   949   480   469  0.0516      469     0  1.0000      448   21    0    0      0.0000  
 0.393091  1    1628   b   950   480   470  0.0516      470     0  1.0000      449   21    0    0      0.0000  
 0.393130  1    1629   d   949   480   469  0.0516      469     0  1.0000      448   21    0    0      0.0000  
 0.394660  1    1630   b   950   481   469  0.0516      469     0  1.0000      448   21    0    0      0.0000  
 0.395066  1    1631   d   949   481   468  0.0506      468     0  1.0000      448   20    0    0      0.0000  
 0.395697  1    1632   b   950   482   468  0.0505      468     0  1.0000      448   20    0    0      0.0000  
 0.395763  1    1633   d   949   481   468  0.0506      468     0  1.0000      448   20    0    0      0.0000  
 0.395787  1    1634   d   948   480   468  0.0506      468     0  1.0000      448   20    0    0      0.0000  
 0.395894  1    1635   b   949   480   469  0.0506      469     0  1.0000      449   20    0    0      0.0000  
 0.396096  1    1636   d   948   479   469  0.0506      469     0  1.0000      449   20    0    0      0.0000  
 0.396323  1    1637   b   949   480   469  0.0506      469     0  1.0000      449   20    0    0      0.0000  
 0.396979  1    1638   d   948   479   469  0.0506      469     0  1.0000      449   20    0    0      0.0000  
 0.397045  1    1639   d   947   478   469  0.0507      469     0  1.0000      449   20    0    0      0.0000  
 0.397137  1    1640   b   948   479   469  0.0506      469     0  1.0000      449   20    0    0      0.0000  
 0.397411  1    1641   d   947   479   468  0.0507      468     0  1.0000      448   20    0    0      0.0000  
 0.397802  1    1642   b   948   479   469  0.0506      469     0  1.0000      449   20    0    0      0.0000  
 0.398278  1    1643   b   949   480   469  0.0506      469     0  1.0000      449   20    0    0      0.0000  
 0.398455  1    1644   d   948   479   469  0.0506      469     0  1.0000      449   20    0    0      0.0000  
 0.398485  1    1645   d   947   478   469  0.0507      469     0  1.0000      449   20    0    0      0.0000  
 0.398723  1    1646   d   946   478   468  0.0507      468     0  1.0000      448   20    0    0      0.0000  
 0.398888  1    1647   d   945   478   467  0.0508      467     0  1.0000      447   20    0    0      0.0000  
 0.399303  1    1648   b   946   478   468  0.0507      468     0  1.0000      448   20    0    0      0.0000  
 0.399427  1    1649   d   945   478   467  0.0508      467     0  1.0000      447   20    0    0      0.0000  
 0.399684  1    1650   d   944   478   466  0.0508      466     0  1.0000      446   20    0    0      0.0000  
 0.400001  1    1651   b   945   479   466  0.0508      466     0  1.0000      446   20    0    0      0.0000  
 0.400026  1    1652   d   944   479   465  0.0508      465     0  1.0000      445   20    0    0      0.0000  
 0.401398  1    1653   b   945   480   465  0.0508      465     0  1.0000      445   20    0    0      0.0000  
 0.401493  1    1654   d   944   480   464  0.0508      464     0  1.0000      444   20    0    0      0.0000  
 0.401593  1    1655   d   943   479   464  0.0509      464     0  1.0000      444   20    0    0      0.0000  
 0.401643  1    1656   d   942   478   464  0.0499      464     0  1.0000      444   20    0    0      0.0000  
 0.401880  1    1657   b   943   478   465  0.0509      465     0  1.0000      444   21    0    0      0.0000  
 0.402367  1    1658   d   942   478   464  0.0510      464     0  1.0000      443   21    0    0      0.0000  
 0.402475  1    1659   d   941   477   464  0.0510      464     0  1.0000      443   21    0    0      0.0000  
 0.402634  1    1660   b   942   478   464  0.0510      464     0  1.0000      443   21    0    0      0.0000  
 0.402675  1    1661   d   941   477   464  0.0510      464     0  1.0000      443   21    0    0      0.0000  
 0.403234  1    1662   d   940   476   464  0.0511      464     0  1.0000      443   21    0    0      0.0000  
 0.403954  1    1663   d   939   475   464  0.0511      464     0  1.0000      443   21    0    0      0.0000  
 0.404138  1    1664   d   938   475   463  0.0512      463     0  1.0000      442   21    0    0      0.0000  
 0.404254  1    1665   b   939   476   463  0.0511      463     0  1.0000      442   21    0    0      0.0000  
 0.406105  1    1666   d   938   476   462  0.0512      462     0  1.0000      441   21    0    0      0.0000  
 0.406901  1    1667   b   939   476   463  0.0511      463     0  1.0000      442   21    0    0      0.0000  
 0.406995  1    1668   d   938   475   463  0.0512      463     0  1.0000      442   21    0    0      0.0000  
 0.407418  1    1669   d   937   474   463  0.0512      463     0  1.0000      442   21    0    0      0.0000  
 0.407705  1    1670   b   938   474   464  0.0512      464     0  1.0000      443   21    0    0      0.0000  
 0.407904  1    1671   d   937   473   464  0.0512      464     0  1.0000      443   21    0    0      0.0000  
 0.408044  1    1672   d   936   473   463  0.0513      463     0  1.0000      442   21    0    0      0.0000  
 0.408988  1    1673   d   935   472   463  0.0513      463     0  1.0000      442   21    0    0      0.0000  
 0.409018  1    1674   b   936   473   463  0.0513      463     0  1.0000      442   21    0    0      0.0000  
 0.409055  1    1675   d   935   472   463  0.0513      463     0  1.0000      442   21    0    0      0.0000  
 0.409281  1    1676   d   934   471   463  0.0514      463     0  1.0000      442   21    0    0      0.0000  
 0.409330  1    1677   d   933   470   463  0.0514      463     0  1.0000      442   21    0    0      0.0000  
 0.409485  1    1678   b   934   471   463  0.0514      463     0  1.0000      442   21    0    0      0.0000  
 0.409912  1    1679   b   935   471   464  0.0513      464     0  1.0000      443   21    0    0      0.0000  
 0.410062  1    1680   d   934   471   463  0.0514      463     0  1.0000      442   21    0    0      0.0000  
 0.410251  1    1681   b   935   471   464  0.0513      464     0  1.0000      443   21    0    0      0.0000  
 0.410285  1    1682   d   934   470   464  0.0514      464     0  1.0000      443   21    0    0      0.0000  
 0.410505  1    1683   b   935   470   465  0.0513      465     0  1.0000      444   21    0    0      0.0000  
 0.410551  1    1684   b   936   471   465  0.0524      465     0  1.0000      444   21    0    0      0.0000  
 0.410975  1    1685   b   937   472   465  0.0523      465     0  1.0000      444   21    0    0      0.0000  
 0.411237  1    1686   d   936   472   464  0.0524      464     0  1.0000      443   21    0    0      0.0000  
 0.411453  1    1687   b   937   473   464  0.0523      464     0  1.0000      443   21    0    0      0.0000  
 0.411641  1    1688   d   936   473   463  0.0524      463     0  1.0000      442   21    0    0      0.0000  
 0.411886  1    1689   b   937   473   464  0.0523      464     0  1.0000      443   21    0    0      0.0000  
 0.411902  1    1690   b   938   474   464  0.0522      464     0  1.0000      443   21    0    0      0.0000  
 0.412509  1    1691   b   939   475   464  0.0522      464     0  1.0000      443   21    0    0      0.0000  
 0.413843  1    1692   b   940   475   465  0.0521      465     0  1.0000      444   21    0    0      0.0000  
 0.414062  1    1693   b   941   476   465  0.0521      465     0  1.0000      444   21    0    0      0.0000  
 0.414343  1    1694   d   940   476   464  0.0521      464     0  1.0000      443   21    0    0      0.0000  
 0.414396  1    1695   d   939   475   464  0.0522      464     0  1.0000      443   21    0    0      0.0000  
 0.414558  1    1696   d   938   475   463  0.0522      463     0  1.0000      442   21    0    0      0.0000  
 0.414575  1    1697   b   939   475   464  0.0522      464     0  1.0000      443   21    0    0      0.0000  
 0.414668  1    1698   b   940   475   465  0.0521      465     0  1.0000      444   21    0    0      0.0000  
 0.414826  1    1699   b   941   475   466  0.0521      466     0  1.0000      445   21    0    0      0.0000  
 0.414937  1    1700   b   942   476   466  0.0520      466     0  1.0000      445   21    0    0      0.0000  
 0.414983  1    1701   d   941   476   465  0.0521      465     0  1.0000      444   21    0    0      0.0000  
 0.415047  1    1702   d   940   476   464  0.0521      464     0  1.0000      443   21    0    0      0.0000  
 0.415068  1    1703   d   939   475   464  0.0522      464     0  1.0000      443   21    0    0      0.0000  
 0.415581  1    1704   b   940   475   465  0.0521      465     0  1.0000      444   21    0    0      0.0000  
 0.415802  1    1705   d   939   475   464  0.0522      464     0  1.0000      443   21    0    0      0.0000  
 0.416028  1    1706   b   940   476   464  0.0521      464     0  1.0000      443   21    0    0      0.0000  
 0.416239  1    1707   d   939   476   463  0.0522      463     0  1.0000      442   21    0    0      0.0000  
 0.416900  1    1708   d   938   476   462  0.0522      462     0  1.0000      441   21    0    0      0.0000  
 0.417280  1    1709   d   937   475   462  0.0523      462     0  1.0000      441   21    0    0      0.0000  
 0.417406  1    1710   b   938   476   462  0.0522      462     0  1.0000      441   21    0    0      0.0000  
 0.417840  1    1711   d   937   475   462  0.0523      462     0  1.0000      441   21    0    0      0.0000  
 0.418505  1    1712   b   938   476   462  0.0533      462     0  1.0000      441   21    0    0      0.0000  
 0.419068  1    1713   b   939   477   462  0.0532      462     0  1.0000      441   21    0    0      0.0000  
 0.419285  1    1714   b   940   477   463  0.0532      463     0  1.0000      442   21    0    0      0.0000  
 0.419490  1    1715   d   939   476   463  0.0532      463     0  1.0000      442   21    0    0      0.0000  
 0.419883  1    1716   b   940   477   463  0.0532      463     0  1.0000      442   21    0    0      0.0000  
 0.420048  1    1717   b   941   477   464  0.0531      464     0  1.0000      443   21    0    0      0.0000  
 0.420594  1    1718   d   940   476   464  0.0521      464     0  1.0000      443   21    0    0      0.0000  
 0.421217  1    1719   b   941   477   464  0.0521      464     0  1.0000      443   21    0    0      0.0000  
 0.421791  1    1720   d   940   476   464  0.0521      464     0  1.0000      443   21    0    0      0.0000  
 0.421891  1    1721   d   939   475   464  0.0511      464     0  1.0000      443   21    0    0      0.0000  
 0.421989  1    1722   d   938   474   464  0.0512      464     0  1.0000      443   21    0    0      0.0000  
 0.422143  1    1723   b   939   474   465  0.0511      465     0  1.0000      444   21    0    0      0.0000  
 0.422192  1    1724   d   938   473   465  0.0501      465     0  1.0000      444   21    0    0      0.0000  
 0.422299  1    1725   d   937   472   465  0.0502      465     0  1.0000      444   21    0    0      0.0000  
 0.422356  1    1726   d   936   472   464  0.0502      464     0  1.0000      443   21    0    0      0.0000  
 0.422501  1    1727   b   937   473   464  0.0502      464     0  1.0000      443   21    0    0      0.0000  
 0.422621  1    1728   b   938   473   465  0.0501      465     0  1.0000      444   21    0    0      0.0000  
 0.424010  1    1729   d   937   472   465  0.0502      465     0  1.0000      444   21    0    0      0.0000  
 0.424050  1    1730   d   936   472   464  0.0502      464     0  1.0000      443   21    0    0      0.0000  
 0.424154  1    1731   d   935   471   464  0.0503      464     0  1.0000      443   21    0    0      0.0000  
 0.424369  1    1732   d   934   471   463  0.0503      463     0  1.0000      442   21    0    0      0.0000  
 0.424886  1    1733   b   935   471   464  0.0503      464     0  1.0000      443   21    0    0      0.0000  
 0.425057  1    1734   d   934   470   464  0.0503      464     0  1.0000      443   21    0    0      0.0000  
 0.425217  1    1735   b   935   471   464  0.0503      464     0  1.0000      443   21    0    0      0.0000  
 0.425842  1    1736   b   936   472   464  0.0513      464     0  1.0000      443   21    0    0      0.0000  
 0.425944  1    1737   d   935   472   463  0.0513      463     0  1.0000      442   21    0    0      0.0000  
 0.426136  1    1738   b   936   472   464  0.0513      464     0  1.0000      443   21    0    0      0.0000  
 0.426278  1    1739   d   935   471   464  0.0513      464     0  1.0000      443   21    0    0      0.0000  
 0.426398  1    1740   d   934   471   463  0.0514      463     0  1.0000      442   21    0    0      0.0000  
 0.426657  1    1741   d   933   470   463  0.0514      463     0  1.0000      442   21    0    0      0.0000  
 0.427302  1    1742   b   934   471   463  0.0514      463     0  1.0000      442   21    0    0      0.0000  
 0.427653  1    1743   b   935   471   464  0.0513      464     0  1.0000      443   21    0    0      0.0000  
 0.427922  1    1744   d   934   470   464  0.0514      464     0  1.0000      443   21    0    0      0.0000  
 0.428083  1    1745   d   933   469   464  0.0514      464     0  1.0000      443   21    0    0      0.0000  
 0.428292  1    1746   b   934   470   464  0.0514      464     0  1.0000      443   21    0    0      0.0000  
 0.428499  1    1747   d   933   469   464  0.0514      464     0  1.0000      443   21    0    0      0.0000  
 0.428521  1    1748   d   932   468   464  0.0515      464     0  1.0000      443   21    0    0      0.0000  
 0.428990  1    1749   d   931   467   464  0.0516      464     0  1.0000      443   21    0    0      0.0000  
 0.428998  1    1750   d   930   467   463  0.0516      463     0  1.0000      442   21    0    0      0.0000  
 0.429157  1    1751   b   931   468   463  0.0516      463     0  1.0000      442   21    0    0      0.0000  
 0.429247  1    1752   d   930   467   463  0.0516      463     0  1.0000      442   21    0    0      0.0000  
 0.429551  1    1753   b   931   467   464  0.0516      464     0  1.0000      443   21    0    0      0.0000  
 0.429578  1    1754   d   930   466   464  0.0516      464     0  1.0000      443   21    0    0      0.0000  
 0.429630  1    1755   d   929   465   464  0.0506      464     0  1.0000      443   21    0    0      0.0000  
 0.429799  1    1756   b   930   466   464  0.0505      464     0  1.0000      443   21    0    0      0.0000  
 0.430552  1    1757   b   931   466   465  0.0505      465     0  1.0000      444   21    0    0      0.0000  
 0.431068  1    1758   b   932   467   465  0.0504      465     0  1.0000      444   21    0    0      0.0000  
 0.431439  1    1759   d   931   467   464  0.0505      464     0  1.0000      443   21    0    0      0.0000  
 0.432164  1    1760   d   930   466   464  0.0505      464     0  1.0000      443   21    0    0      0.0000  
 0.432368  1    1761   b   931   467   464  0.0505      464     0  1.0000      443   21    0    0      0.0000  
 0.433141  1    1762   b   932   468   464  0.0504      464     0  1.0000      443   21    0    0      0.0000  
 0.433856  1    1763   d   931   468   463  0.0505      463     0  1.0000      442   21    0    0      0.0000  
 0.434679  1    1764   b   932   469   463  0.0504      463     0  1.0000      442   21    0    0      0.0000  
 0.434729  1    1765   b   933   470   463  0.0504      463     0  1.0000      442   21    0    0      0.0000  
 0.435012  1    1766   d   932   470   462  0.0504      462     0  1.0000      441   21    0    0      0.0000  
 0.435204  1    1767   d   931   469   462  0.0505      462     0  1.0000      441   21    0    0      0.0000  
 0.435608  1    1768   b   932   470   462  0.0504      462     0  1.0000      441   21    0    0      0.0000  
 0.435650  1    1769   b   933   470   463  0.0504      463     0  1.0000      442   21    0    0      0.0000  
 0.435891  1    1770   b   934   471   463  0.0503      463     0  1.0000      442   21    0    0      0.0000  
 0.435894  1    1771   b   935   471   464  0.0503      464     0  1.0000      443   21    0    0      0.0000  
 0.437253  1    1772   b   936   472   464  0.0502      464     0  1.0000      443   21    0    0      0.0000  
 0.437295  1    1773   d   935   471   464  0.0503      464     0  1.0000      443   21    0    0      0.0000  
 0.437776  1    1774   d   934   471   463  0.0503      463     0  1.0000      442   21    0    0      0.0000  
 0.437810  1    1775   b   935   471   464  0.0503      464     0  1.0000      443   21    0    0      0.0000  
 0.437847  1    1776   d   934   471   463  0.0503      463     0  1.0000      442   21    0    0      0.0000  
 0.438469  1    1777   b   935   471   464  0.0503      464     0  1.0000      443   21    0    0      0.0000  
 0.438740  1    1778   d   934   470   464  0.0503      464     0  1.0000      443   21    0    0      0.0000  
 0.438763  1    1779   b   935   470   465  0.0503      465     0  1.0000      444   21    0    0      0.0000  
 0.438867  1    1780   b   936   470   466  0.0502      466     0  1.0000      445   21    0    0      0.0000  
 0.439051  1    1781   d   935   469   466  0.0503      466     0  1.0000      445   21    0    0      0.0000  
 0.439561  1    1782   d   934   468   466  0.0503      466     0  1.0000      445   21    0    0      0.0000  
 0.440214  1    1783   b   935   468   467  0.0503      467     0  1.0000      446   21    0    0      0.0000  
 0.440405  1    1784   b   936   469   467  0.0502      467     0  1.0000      446   21    0    0      0.0000  
 0.440475  1    1785   b   937   469   468  0.0502      468     0  1.0000      447   21    0    0      0.0000  
 0.441241  1    1786   d   936   468   468  0.0502      468     0  1.0000      447   21    0    0      0.0000  
 0.441672  1    1787   d   935   468   467  0.0503      467     0  1.0000      446   21    0    0      0.0000  
 0.441884  1    1788   b   936   469   467  0.0502      467     0  1.0000      446   21    0    0      0.0000  
 0.442458  1    1789   b   937   470   467  0.0502      467     0  1.0000      446   21    0    0      0.0000  
 0.442509  1    1790   b   938   471   467  0.0501      467     0  1.0000      446   21    0    0      0.0000  
 0.443264  1    1791   b   939   471   468  0.0501      468     0  1.0000      447   21    0    0      0.0000  
 0.443375  1    1792   d   938   471   467  0.0490      467     0  1.0000      447   20    0    0      0.0000  
 0.443801  1    1793   b   939   471   468  0.0490      468     0  1.0000      448   20    0    0      0.0000  
 0.443994  1    1794   b   940   472   468  0.0489      468     0  1.0000      448   20    0    0      0.0000  
 0.444086  1    1795   d   939   471   468  0.0490      468     0  1.0000      448   20    0    0      0.0000  
 0.444176  1    1796   b   940   472   468  0.0489      468     0  1.0000      448   20    0    0      0.0000  
 0.444197  1    1797   d   939   472   467  0.0490      467     0  1.0000      447   20    0    0      0.0000  
 0.444717  1    1798   b   940   472   468  0.0489      468     0  1.0000      448   20    0    0      0.0000  
 0.444794  1    1799   b   941   472   469  0.0489      469     0  1.0000      449   20    0    0      0.0000  
 0.444915  1    1800   b   942   472   470  0.0488      470     0  1.0000      450   20    0    0      0.0000  
 0.444951  1    1801   b   943   472   471  0.0488      471     0  1.0000      451   20    0    0      0.0000  
 0.445098  1    1802   d   942   471   471  0.0478      471     0  1.0000      451   20    0    0      0.0000  
 0.445235  1    1803   b   943   472   471  0.0477      471     0  1.0000      451   20    0    0      0.0000  
 0.445872  1    1804   d   942   471   471  0.0478      471     0  1.0000      451   20    0    0      0.0000  
 0.445876  1    1805   b   943   471   472  0.0477      472     0  1.0000      452   20    0    0      0.0000  
 0.445954  1    1806   b   944   472   472  0.0477      472     0  1.0000      452   20    0    0      0.0000  
 0.447013  1    1807   b   945   473   472  0.0476      472     0  1.0000      452   20    0    0      0.0000  
 0.447108  1    1808   d   944   473   471  0.0477      471     0  1.0000      451   20    0    0      0.0000  
 0.447548  1    1809   d   943   473   470  0.0477      470     0  1.0000      450   20    0    0      0.0000  
 0.447831  1    1810   b   944   473   471  0.0477      471     0  1.0000      451   20    0    0      0.0000  
 0.448457  1    1811   b   945   473   472  0.0476      472     0  1.0000      452   20    0    0      0.0000  
 0.448680  1    1812   d   944   472   472  0.0477      472     0  1.0000      452   20    0    0      0.0000  
 0.448772  1    1813   d   943   471   472  0.0477      472     0  1.0000      452   20    0    0      0.0000  
 0.448998  1    1814   d   942   471   471  0.0478      471     0  1.0000      451   20    0    0      0.0000  
 0.449152  1    1815   b   943   471   472  0.0477      472     0  1.0000      452   20    0    0      0.0000  
 0.449228  1    1816   d   942   471   471  0.0478      471     0  1.0000      451   20    0    0      0.0000  
 0.449721  1    1817   b   943   472   471  0.0477      471     0  1.0000      451   20    0    0      0.0000  
 0.450594  1    1818   b   944   472   472  0.0477      472     0  1.0000      452   20    0    0      0.0000  
 0.450743  1    1819   b   945   472   473  0.0476      473     0  1.0000      453   20    0    0      0.0000  
 0.451115  1    1820   b   946   472   474  0.0486      474     0  1.0000      453   21    0    0      0.0000  
 0.451474  1    1821   d   945   472   473  0.0487      473     0  1.0000      452   21    0    0      0.0000  
 0.451832  1    1822   d   944   471   473  0.0487      473     0  1.0000      452   21    0    0      0.0000  
 0.451986  1    1823   b   945   471   474  0.0487      474     0  1.0000      453   21    0    0      0.0000  
 0.452027  1    1824   b   946   472   474  0.0486      474     0  1.0000      453   21    0    0      0.0000  
 0.452353  1    1825   b   947   473   474  0.0486      474     0  1.0000      453   21    0    0      0.0000  
 0.452606  1    1826   b   948   473   475  0.0485      475     0  1.0000      454   21    0    0      0.0000  
 0.452924  1    1827   d   947   472   475  0.0486      475     0  1.0000      454   21    0    0      0.0000  
 0.452991  1    1828   d   946   472   474  0.0486      474     0  1.0000      453   21    0    0      0.0000  
 0.453004  1    1829   d   945   472   473  0.0487      473     0  1.0000      452   21    0    0      0.0000  
 0.453371  1    1830   d   944   471   473  0.0487      473     0  1.0000      452   21    0    0      0.0000  
 0.453389  1    1831   d   943   470   473  0.0488      473     0  1.0000      452   21    0    0      0.0000  
 0.453924  1    1832   b   944   470   474  0.0487      474     0  1.0000      453   21    0    0      0.0000  
 0.453953  1    1833   b   945   470   475  0.0497      475     0  1.0000      453   22    0    0      0.0000  
 0.454865  1    1834   b   946   470   476  0.0497      476     0  1.0000      454   22    0    0      0.0000  
 0.455168  1    1835   d   945   469   476  0.0497      476     0  1.0000      454   22    0    0      0.0000  
 0.455253  1    1836   d   944   468   476  0.0487      476     0  1.0000      454   22    0    0      0.0000  
 0.455254  1    1837   b   945   468   477  0.0487      477     0  1.0000      455   22    0    0      0.0000  
 0.455399  1    1838   b   946   468   478  0.0486      478     0  1.0000      456   22    0    0      0.0000  
 0.455818  1    1839   d   945   467   478  0.0487      478     0  1.0000      456   22    0    0      0.0000  
 0.455996  1    1840   d   944   466   478  0.0487      478     0  1.0000      456   22    0    0      0.0000  
 0.456042  1    1841   d   943   466   477  0.0488      477     0  1.0000      455   22    0    0      0.0000  
 0.456221  1    1842   d   942   466   476  0.0488      476     0  1.0000      454   22    0    0      0.0000  
 0.456508  1    1843   b   943   467   476  0.0488      476     0  1.0000      454   22    0    0      0.0000  
 0.456632  1    1844   d   942   467   475  0.0488      475     0  1.0000      453   22    0    0      0.0000  
 0.456722  1    1845   d   941   467   474  0.0489      474     0  1.0000      452   22    0    0      0.0000  
 0.457144  1    1846   d   940   467   473  0.0489      473     0  1.0000      451   22    0    0      0.0000  
 0.457358  1    1847   b   941   467   474  0.0489      474     0  1.0000      452   22    0    0      0.0000  
 0.457391  1    1848   b   942   467   475  0.0488      475     0  1.0000      453   22    0    0      0.0000  
 0.457479  1    1849   b   943   467   476  0.0488      476     0  1.0000      454   22    0    0      0.0000  
 0.458070  1    1850   d   942   466   476  0.0488      476     0  1.0000      454   22    0    0      0.0000  
 0.458151  1    1851   b   943   466   477  0.0488      477     0  1.0000      455   22    0    0      0.0000  
 0.458408  1    1852   b   944   467   477  0.0487      477     0  1.0000      455   22    0    0      0.0000  
 0.458665  1    1853   b   945   468   477  0.0487      477     0  1.0000      455   22    0    0      0.0000  
 0.458861  1    1854   b   946   469   477  0.0486      477     0  1.0000      455   22    0    0      0.0000  
 0.458956  1    1855   b   947   470   477  0.0486      477     0  1.0000      455   22    0    0      0.0000  
 0.459179  1    1856   d   946   469   477  0.0486      477     0  1.0000      455   22    0    0      0.0000  
 0.459588  1    1857   b   947   469   478  0.0486      478     0  1.0000      456   22    0    0      0.0000  
 0.459766  1    1858   b   948   470   478  0.0485      478     0  1.0000      456   22    0    0      0.0000  
 0.460288  1    1859   b   949   471   478  0.0485      478     0  1.0000      456   22    0    0      0.0000  
 0.460290  1    1860   b   950   471   479  0.0484      479     0  1.0000      457   22    0    0      0.0000  
 0.460412  1    1861   b   951   472   479  0.0484      479     0  1.0000      457   22    0    0      0.0000  
 0.460568  1    1862   b   952   472   480  0.0483      480     0  1.0000      458   22    0    0      0.0000  
 0.460692  1    1863   b   953   472   481  0.0483      481     0  1.0000      459   22    0    0      0.0000  
 0.460994  1    1864   b   954   473   481  0.0482      481     0  1.0000      459   22    0    0      0.0000  
 0.461034  1    1865   d   953   472   481  0.0483      481     0  1.0000      459   22    0    0      0.0000  
 0.461631  1    1866   d   952   471   481  0.0483      481     0  1.0000      459   22    0    0      0.0000  
 0.461648  1    1867   b   953   471   482  0.0483      482     0  1.0000      460   22    0    0      0.0000  
 0.462780  1    1868   b   954   472   482  0.0482      482     0  1.0000      460   22    0    0      0.0000  
 0.463209  1    1869   b   955   473   482  0.0482      482     0  1.0000      460   22    0    0      0.0000  
 0.463353  1    1870   d   954   473   481  0.0482      481     0  1.0000      459   22    0    0      0.0000  
 0.463613  1    1871   b   955   474   481  0.0482      481     0  1.0000      459   22    0    0      0.0000  
 0.463717  1    1872   b   956   475   481  0.0481      481     0  1.0000      459   22    0    0      0.0000  
 0.463763  1    1873   b   957   476   481  0.0481      481     0  1.0000      459   22    0    0      0.0000  
 0.463774  1    1874   b   958   476   482  0.0480      482     0  1.0000      460   22    0    0      0.0000  
 0.463888  1    1875   b   959   476   483  0.0480      483     0  1.0000      461   22    0    0      0.0000  
 0.464491  1    1876   b   960   476   484  0.0479      484     0  1.0000      462   22    0    0      0.0000  
 0.465223  1    1877   d   959   475   484  0.0480      484     0  1.0000      462   22    0    0      0.0000  
 0.465758  1    1878   d   958   475   483  0.0480      483     0  1.0000      461   22    0    0      0.0000  
 0.465811  1    1879   d   957   474   483  0.0481      483     0  1.0000      461   22    0    0      0.0000  
 0.466258  1    1880   d   956   473   483  0.0481      483     0  1.0000      461   22    0    0      0.0000  
 0.466599  1    1881   d   955   473   482  0.0482      482     0  1.0000      460   22    0    0      0.0000  
 0.466633  1    1882   b   956   473   483  0.0481      483     0  1.0000      461   22    0    0      0.0000  
 0.467253  1    1883   b   957   474   483  0.0481      483     0  1.0000      461   22    0    0      0.0000  
 0.467627  1    1884   b   958   474   484  0.0480      484     0  1.0000      462   22    0    0      0.0000  
 0.467732  1    1885   d   957   474   483  0.0481      483     0  1.0000      461   22    0    0      0.0000  
 0.467756  1    1886   d   956   473   483  0.0481      483     0  1.0000      461   22    0    0      0.0000  
 0.468255  1    1887   d   955   473   482  0.0482      482     0  1.0000      460   22    0    0      0.0000  
 0.468341  1    1888   b   956   474   482  0.0481      482     0  1.0000      460   22    0    0      0.0000  
 0.468489  1    1889   d   955   474   481  0.0482      481     0  1.0000      459   22    0    0      0.0000  
 0.468501  1    1890   d   954   473   481  0.0482      481     0  1.0000      459   22    0    0      0.0000  
 0.468572  1    1891   d   953   473   480  0.0483      480     0  1.0000      458   22    0    0      0.0000  
 0.468790  1    1892   d   952   473   479  0.0483      479     0  1.0000      457   22    0    0      0.0000  
 0.468836  1    1893   b   953   474   479  0.0483      479     0  1.0000      457   22    0    0      0.0000  
 0.468973  1    1894   d   952   473   479  0.0483      479     0  1.0000      457   22    0    0      0.0000  
 0.469020  1    1895   d   951   473   478  0.0484      478     0  1.0000      456   22    0    0      0.0000  
 0.469290  1    1896   d   950   473   477  0.0484      477     0  1.0000      455   22    0    0      0.0000  
 0.470522  1    1897   b   951   473   478  0.0484      478     0  1.0000      456   22    0    0      0.0000  
 0.470805  1    1898   b   952   474   478  0.0483      478     0  1.0000      456   22    0    0      0.0000  
 0.470820  1    1899   b   953   475   478  0.0493      478     0  1.0000      456   22    0    0      0.0000  
 0.471347  1    1900   d   952   475   477  0.0494      477     0  1.0000      455   22    0    0      0.0000  
 0.471578  1    1901   d   951   474   477  0.0494      477     0  1.0000      455   22    0    0      0.0000  
 0.471759  1    1902   b   952   474   478  0.0494      478     0  1.0000      456   22    0    0      0.0000  
 0.472713  1    1903   b   953   474   479  0.0493      479     0  1.0000      457   22    0    0      0.0000  
 0.472727  1    1904   b   954   475   479  0.0493      479     0  1.0000      457   22    0    0      0.0000  
 0.472816  1    1905   d   953   475   478  0.0493      478     0  1.0000      456   22    0    0      0.0000  
 0.473113  1    1906   b   954   476   478  0.0503      478     0  1.0000      456   22    0    0      0.0000  
 0.473618  1    1907   d   953   476   477  0.0504      477     0  1.0000      455   22    0    0      0.0000  
 0.473622  1    1908   d   952   475   477  0.0504      477     0  1.0000      455   22    0    0      0.0000  
 0.474509  1    1909   b   953   476   477  0.0504      477     0  1.0000      455   22    0    0      0.0000  
 0.475493  1    1910   d   952   476   476  0.0504      476     0  1.0000      454   22    0    0      0.0000  
 0.476230  1    1911   b   953   477   476  0.0504      476     0  1.0000      454   22    0    0      0.0000  
 0.476278  1    1912   d   952   477   475  0.0504      475     0  1.0000      453   22    0    0      0.0000  
 0.477026  1    1913   b   953   477   476  0.0504      476     0  1.0000      454   22    0    0      0.0000  
 0.477038  1    1914   d   952   476   476  0.0504      476     0  1.0000      454   22    0    0      0.0000  
 0.477397  1    1915   d   951   475   476  0.0505      476     0  1.0000      454   22    0    0      0.0000  
 0.477596  1    1916   b   952   476   476  0.0504      476     0  1.0000      454   22    0    0      0.0000  
 0.478047  1    1917   d   951   475   476  0.0505      476     0  1.0000      454   22    0    0      0.0000  
 0.478284  1    1918   d   950   474   476  0.0505      476     0  1.0000      454   22    0    0      0.0000  
 0.478372  1    1919   d   949   473   476  0.0506      476     0  1.0000      454   22    0    0      0.0000  
 0.478502  1    1920   d   948   473   475  0.0506      475     0  1.0000      453   22    0    0      0.0000  
 0.478610  1    1921   b   949   474   475  0.0516      475     0  1.0000      453   22    0    0      0.0000  
 0.478818  1    1922   d   948   474   474  0.0517      474     0  1.0000      452   22    0    0      0.0000  
 0.479668  1    1923   d   947   474   473  0.0517      473     0  1.0000      451   22    0    0      0.0000  
 0.479739  1    1924   b   948   474   474  0.0517      474     0  1.0000      452   22    0    0      0.0000  
 0.480212  1    1925   d   947   474   473  0.0517      473     0  1.0000      451   22    0    0      0.0000  
 0.480281  1    1926   b   948   475   473  0.0517      473     0  1.0000      451   22    0    0      0.0000  
 0.480609  1    1927   d   947   475   472  0.0517      472     0  1.0000      450   22    0    0      0.0000  
 0.480975  1    1928   b   948   475   473  0.0517      473     0  1.0000      451   22    0    0      0.0000  
 0.481116  1    1929   b   949   475   474  0.0516      474     0  1.0000      452   22    0    0      0.0000  
 0.481246  1    1930   d   948   475   473  0.0517      473     0  1.0000      451   22    0    0      0.0000  
 0.481983  1    1931   d   947   475   472  0.0517      472     0  1.0000      450   22    0    0      0.0000  
 0.482255  1    1932   d   946   475   471  0.0518      471     0  1.0000      449   22    0    0      0.0000  
 0.482440  1    1933   b   947   475   472  0.0517      472     0  1.0000      450   22    0    0      0.0000  
 0.482570  1    1934   b   948   476   472  0.0517      472     0  1.0000      450   22    0    0      0.0000  
 0.483970  1    1935   b   949   477   472  0.0516      472     0  1.0000      450   22    0    0      0.0000  
 0.484197  1    1936   d   948   476   472  0.0517      472     0  1.0000      450   22    0    0      0.0000  
 0.484541  1    1937   b   949   476   473  0.0516      473     0  1.0000      451   22    0    0      0.0000  
 0.484572  1    1938   b   950   477   473  0.0516      473     0  1.0000      451   22    0    0      0.0000  
 0.484951  1    1939   d   949   477   472  0.0516      472     0  1.0000      450   22    0    0      0.0000  
 0.485569  1    1940   b   950   478   472  0.0516      472     0  1.0000      450   22    0    0      0.0000  
 0.485962  1    1941   d   949   478   471  0.0516      471     0  1.0000      449   22    0    0      0.0000  
 0.486741  1    1942   d   948   478   470  0.0517      470     0  1.0000      448   22    0    0      0.0000  
 0.486811  1    1943   b   949   479   470  0.0516      470     0  1.0000      448   22    0    0      0.0000  
 0.486904  1    1944   b   950   479   471  0.0516      471     0  1.0000      449   22    0    0      0.0000  
 0.487245  1    1945   d   949   479   470  0.0516      470     0  1.0000      448   22    0    0      0.0000  
 0.487540  1    1946   d   948   478   470  0.0517      470     0  1.0000      448   22    0    0      0.0000  
 0.487925  1    1947   d   947   477   470  0.0517      470     0  1.0000      448   22    0    0      0.0000  
 0.487964  1    1948   d   946   476   470  0.0518      470     0  1.0000      448   22    0    0      0.0000  
 0.488017  1    1949   b   947   477   470  0.0517      470     0  1.0000      448   22    0    0      0.0000  
 0.488156  1    1950   b   948   478   470  0.0517      470     0  1.0000      448   22    0    0      0.0000  
 0.488656  1    1951   b   949   478   471  0.0516      471     0  1.0000      449   22    0    0      0.0000  
 0.488921  1    1952   b   950   478   472  0.0516      472     0  1.0000      450   22    0    0      0.0000  
 0.489594  1    1953   d   949   477   472  0.0516      472     0  1.0000      450   22    0    0      0.0000  
 0.489703  1    1954   b   950   478   472  0.0516      472     0  1.0000      450   22    0    0      0.0000  
 0.489887  1    1955   d   949   478   471  0.0516      471     0  1.0000      449   22    0    0      0.0000  
 0.490010  1    1956   d   948   478   470  0.0517      470     0  1.0000      448   22    0    0      0.0000  
 0.490055  1    1957   d   947   478   469  0.0517      469     0  1.0000      447   22    0    0      0.0000  
 0.490060  1    1958   d   946   478   468  0.0518      468     0  1.0000      446   22    0    0      0.0000  
 0.490105  1    1959   d   945   477   468  0.0519      468     0  1.0000      446   22    0    0      0.0000  
 0.490602  1    1960   b   946   478   468  0.0518      468     0  1.0000      446   22    0    0      0.0000  
 0.490682  1    1961   d   945   477   468  0.0519      468     0  1.0000      446   22    0    0      0.0000  
 0.490896  1    1962   b   946   478   468  0.0518      468     0  1.0000      446   22    0    0      0.0000  
 0.491350  1    1963   b   947   478   469  0.0517      469     0  1.0000      447   22    0    0      0.0000  
 0.491421  1    1964   b   948   478   470  0.0517      470     0  1.0000      448   22    0    0      0.0000  
 0.491827  1    1965   b   949   479   470  0.0516      470     0  1.0000      448   22    0    0      0.0000  
 0.491986  1    1966   b   950   480   470  0.0516      470     0  1.0000      448   22    0    0      0.0000  
 0.492298  1    1967   d   949   480   469  0.0516      469     0  1.0000      447   22    0    0      0.0000  
 0.492344  1    1968   b   950   480   470  0.0516      470     0  1.0000      448   22    0    0      0.0000  
 0.492514  1    1969   d   949   479   470  0.0516      470     0  1.0000      448   22    0    0      0.0000  
 0.492672  1    1970   b   950   480   470  0.0516      470     0  1.0000      448   22    0    0      0.0000  
 0.492764  1    1971   d   949   480   469  0.0516      469     0  1.0000      447   22    0    0      0.0000  
 0.493226  1    1972   b   950   481   469  0.0516      469     0  1.0000      447   22    0    0      0.0000  
 0.493457  1    1973   b   951   482   469  0.0515      469     0  1.0000      447   22    0    0      0.0000  
 0.493542  1    1974   d   950   481   469  0.0516      469     0  1.0000      447   22    0    0      0.0000  
 0.493594  1    1975   d   949   480   469  0.0516      469     0  1.0000      447   22    0    0      0.0000  
 0.494225  1    1976   b   950   481   469  0.0516      469     0  1.0000      447   22    0    0      0.0000  
 0.494625  1    1977   b   951   482   469  0.0515      469     0  1.0000      447   22    0    0      0.0000  
 0.494644  1    1978   b   952   483   469  0.0515      469     0  1.0000      447   22    0    0      0.0000  
 0.494749  1    1979   b   953   483   470  0.0514      470     0  1.0000      448   22    0    0      0.0000  
 0.494772  1    1980   b   954   483   471  0.0514      471     0  1.0000      449   22    0    0      0.0000  
 0.494799  1    1981   b   955   484   471  0.0513      471     0  1.0000      449   22    0    0      0.0000  
 0.495137  1    1982   d   954   484   470  0.0514      470     0  1.0000      448   22    0    0      0.0000  
 0.495298  1    1983   d   953   483   470  0.0514      470     0  1.0000      448   22    0    0      0.0000  
 0.495460  1    1984   d   952   482   470  0.0515      470     0  1.0000      448   22    0    0      0.0000  
 0.495476  1    1985   d   951   481   470  0.0515      470     0  1.0000      448   22    0    0      0.0000  
 0.495679  1    1986   b   952   481   471  0.0515      471     0  1.0000      449   22    0    0      0.0000  
 0.495802  1    1987   b   953   482   471  0.0514      471     0  1.0000      449   22    0    0      0.0000  
 0.495923  1    1988   d   952   482   470  0.0504      470     0  1.0000      449   21    0    0      0.0000  
 0.496031  1    1989   d   951   481   470  0.0505      470     0  1.0000      449   21    0    0      0.0000  
 0.496613  1    1990   d   950   481   469  0.0505      469     0  1.0000      448   21    0    0      0.0000  
 0.496778  1    1991   d   949   480   469  0.0495      469     0  1.0000      448   21    0    0      0.0000  
 0.496789  1    1992   b   950   480   470  0.0495      470     0  1.0000      449   21    0    0      0.0000  
 0.497302  1    1993   b   951   481   470  0.0494      470     0  1.0000      449   21    0    0      0.0000  
 0.497359  1    1994   b   952   482   470  0.0494      470     0  1.0000      449   21    0    0      0.0000  
 0.497619  1    1995   b   953   482   471  0.0493      471     0  1.0000      450   21    0    0      0.0000  
 0.498572  1    1996   b   954   483   471  0.0493      471     0  1.0000      450   21    0    0      0.0000  
 0.498609  1    1997   b   955   484   471  0.0492      471     0  1.0000      450   21    0    0      0.0000  
 0.498695  1    1998   d   954   483   471  0.0493      471     0  1.0000      450   21    0    0      0.0000  
 0.498979  1    1999   b   955   484   471  0.0492      471     0  1.0000      450   21    0    0      0.0000  
 0.499639  1    2000   d   954   484   470  0.0493      470     0  1.0000      449   21    0    0      0.0000  
 0.499734  1    2001   b   955   484   471  0.0492      471     0  1.0000      450   21    0    0      0.0000  
 0.499975  1    2002   d   954   483   471  0.0493      471     0  1.0000      450   21    0    0      0.0000  
 0.500310  1    2003   b   955   484   471  0.0492      471     0  1.0000      450   21    0    0      0.0000  
 0.500351  1    2004   d   954   484   470  0.0493      470     0  1.0000      449   21    0    0      0.0000  
 0.500955  1    2005   d   953   483   470  0.0493      470     0  1.0000      449   21    0    0      0.0000  
 0.500969  1    2006   d   952   482   470  0.0494      470     0  1.0000      449   21    0    0      0.0000  
 0.500998  1    2007   d   951   482   469  0.0494      469     0  1.0000      448   21    0    0      0.0000  
 0.501680  1    2008   b   952   482   470  0.0494      470     0  1.0000      449   21    0    0      0.0000  
 0.501939  1    2009   b   953   483   470  0.0493      470     0  1.0000      449   21    0    0      0.0000  
 0.502295  1    2010   d   952   483   469  0.0494      469     0  1.0000      448   21    0    0      0.0000  
 0.502579  1    2011   d   951   482   469  0.0494      469     0  1.0000      448   21    0    0      0.0000  
 0.503141  1    2012   d   950   482   468  0.0495      468     0  1.0000      447   21    0    0      0.0000  
 0.503142  1    2013   b   951   483   468  0.0494      468     0  1.0000      447   21    0    0      0.0000  
 0.503180  1    2014   b   952   484   468  0.0494      468     0  1.0000      447   21    0    0      0.0000  
 0.503184  1    2015   b   953   485   468  0.0493      468     0  1.0000      447   21    0    0      0.0000  
 0.503651  1    2016   d   952   485   467  0.0494      467     0  1.0000      446   21    0    0      0.0000  
 0.504095  1    2017   d   951   484   467  0.0494      467     0  1.0000      446   21    0    0      0.0000  
 0.504269  1    2018   d   950   483   467  0.0495      467     0  1.0000      446   21    0    0      0.0000  
 0.504307  1    2019   d   949   482   467  0.0495      467     0  1.0000      446   21    0    0      0.0000  
 0.504326  1    2020   b   950   482   468  0.0495      468     0  1.0000      447   21    0    0      0.0000  
 0.504509  1    2021   d   949   482   467  0.0495      467     0  1.0000      446   21    0    0      0.0000  
 0.504571  1    2022   b   950   482   468  0.0495      468     0  1.0000      447   21    0    0      0.0000  
 0.504617  1    2023   d   949   482   467  0.0495      467     0  1.0000      446   21    0    0      0.0000  
 0.504723  1    2024   d   948   482   466  0.0496      466     0  1.0000      445   21    0    0      0.0000  
 0.504965  1    2025   d   947   482   465  0.0496      465     0  1.0000      444   21    0    0      0.0000  
 0.505361  1    2026   b   948   482   466  0.0496      466     0  1.0000      445   21    0    0      0.0000  
 0.506292  1    2027   b   949   482   467  0.0495      467     0  1.0000      446   21    0    0      0.0000  
 0.506295  1    2028   b   950   482   468  0.0495      468     0  1.0000      447   21    0    0      0.0000  
 0.506397  1    2029   b   951   482   469  0.0494      469     0  1.0000      448   21    0    0      0.0000  
 0.506483  1    2030   d   950   481   469  0.0495      469     0  1.0000      448   21    0    0      0.0000  
 0.506548  1    2031   b   951   481   470  0.0494      470     0  1.0000      449   21    0    0      0.0000  
 0.506802  1    2032   d   950   480   470  0.0495      470     0  1.0000      449   21    0    0      0.0000  
 0.506968  1    2033   b   951   480   471  0.0494      471     0  1.0000      450   21    0    0      0.0000  
 0.507119  1    2034   d   950   479   471  0.0495      471     0  1.0000      450   21    0    0      0.0000  
 0.507251  1    2035   b   951   480   471  0.0494      471     0  1.0000      450   21    0    0      0.0000  
 0.507493  1    2036   b   952   481   471  0.0494      471     0  1.0000      450   21    0    0      0.0000  
 0.507901  1    2037   d   951   480   471  0.0494      471     0  1.0000      450   21    0    0      0.0000  
 0.508049  1    2038   d   950   480   470  0.0495      470     0  1.0000      449   21    0    0      0.0000  
 0.508126  1    2039   b   951   480   471  0.0494      471     0  1.0000      450   21    0    0      0.0000  
 0.508525  1    2040   d   950   479   471  0.0495      471     0  1.0000      450   21    0    0      0.0000  
 0.508529  1    2041   b   951   479   472  0.0494      472     0  1.0000      451   21    0    0      0.0000  
 0.508770  1    2042   b   952   480   472  0.0494      472     0  1.0000      451   21    0    0      0.0000  
 0.508963  1    2043   b   953   480   473  0.0493      473     0  1.0000      452   21    0    0      0.0000  
 0.509691  1    2044   d   952   479   473  0.0483      473     0  1.0000      452   21    0    0      0.0000  
 0.510080  1    2045   b   953   479   474  0.0493      474     0  1.0000      452   22    0    0      0.0000  
 0.510651  1    2046   d   952   479   473  0.0494      473     0  1.0000      451   22    0    0      0.0000  
 0.510875  1    2047   d   951   478   473  0.0494      473     0  1.0000      451   22    0    0      0.0000  
 0.510925  1    2048   d   950   477   473  0.0495      473     0  1.0000      451   22    0    0      0.0000  
 0.511133  1    2049   d   949   476   473  0.0495      473     0  1.0000      451   22    0    0      0.0000  
 0.511337  1    2050   b   950   477   473  0.0495      473     0  1.0000      451   22    0    0      0.0000  
 0.512417  1    2051   d   949   477   472  0.0495      472     0  1.0000      450   22    0    0      0.0000  
 0.513697  1    2052   b   950   477   473  0.0495      473     0  1.0000      451   22    0    0      0.0000  
 0.513740  1    2053   b   951   478   473  0.0494      473     0  1.0000      451   22    0    0      0.0000  
 0.514356  1    2054   d   950   477   473  0.0495      473     0  1.0000      451   22    0    0      0.0000  
 0.514658  1    2055   b   951   478   473  0.0494      473     0  1.0000      451   22    0    0      0.0000  
 0.515033  1    2056   d   950   477   473  0.0495      473     0  1.0000      451   22    0    0      0.0000  
 0.515074  1    2057   b   951   478   473  0.0494      473     0  1.0000      451   22    0    0      0.0000  
 0.515205  1    2058   d   950   477   473  0.0495      473     0  1.0000      451   22    0    0      0.0000  
 0.515563  1    2059   d   949   476   473  0.0495      473     0  1.0000      451   22    0    0      0.0000  
 0.515838  1    2060   d   948   475   473  0.0496      473     0  1.0000      451   22    0    0      0.0000  
 0.515839  1    2061   b   949   475   474  0.0495      474     0  1.0000      452   22    0    0      0.0000  
 0.515862  1    2062   d   948   475   473  0.0496      473     0  1.0000      451   22    0    0      0.0000  
 0.516098  1    2063   d   947   475   472  0.0496      472     0  1.0000      450   22    0    0      0.0000  
 0.516472  1    2064   d   946   474   472  0.0497      472     0  1.0000      450   22    0    0      0.0000  
 0.516815  1    2065   d   945   473   472  0.0497      472     0  1.0000      450   22    0    0      0.0000  
 0.517265  1    2066   d   944   472   472  0.0498      472     0  1.0000      450   22    0    0      0.0000  
 0.517372  1    2067   b   945   472   473  0.0497      473     0  1.0000      451   22    0    0      0.0000  
 0.517477  1    2068   b   946   473   473  0.0497      473     0  1.0000      451   22    0    0      0.0000  
 0.517650  1    2069   b   947   473   474  0.0496      474     0  1.0000      452   22    0    0      0.0000  
 0.517712  1    2070   b   948   473   475  0.0496      475     0  1.0000      453   22    0    0      0.0000  
 0.518063  1    2071   b   949   473   476  0.0495      476     0  1.0000      454   22    0    0      0.0000  
 0.518298  1    2072   b   950   473   477  0.0495      477     0  1.0000      455   22    0    0      0.0000  
 0.518451  1    2073   b   951   474   477  0.0494      477     0  1.0000      455   22    0    0      0.0000  
 0.518544  1    2074   d   950   473   477  0.0495      477     0  1.0000      455   22    0    0      0.0000  
 0.518950  1    2075   b   951   474   477  0.0494      477     0  1.0000      455   22    0    0      0.0000  
 0.519383  1    2076   d   950   474   476  0.0495      476     0  1.0000      454   22    0    0      0.0000  
 0.519461  1    2077   b   951   474   477  0.0494      477     0  1.0000      455   22    0    0      0.0000  
 0.519502  1    2078   d   950   473   477  0.0495      477     0  1.0000      455   22    0    0      0.0000  
 0.519653  1    2079   b   951   473   478  0.0494      478     0  1.0000      456   22    0    0      0.0000  
 0.520088  1    2080   b   952   474   478  0.0504      478     0  1.0000      456   22    0    0      0.0000  
 0.520226  1    2081   b   953   474   479  0.0504      479     0  1.0000      457   22    0    0      0.0000  
 0.520415  1    2082   b   954   475   479  0.0503      479     0  1.0000      457   22    0    0      0.0000  
 0.520563  1    2083   b   955   475   480  0.0503      480     0  1.0000      458   22    0    0      0.0000  
 0.520846  1    2084   b   956   476   480  0.0502      480     0  1.0000      458   22    0    0      0.0000  
 0.521320  1    2085   b   957   476   481  0.0502      481     0  1.0000      459   22    0    0      0.0000  
 0.521378  1    2086   d   956   476   480  0.0492      480     0  1.0000      459   21    0    0      0.0000  
 0.521409  1    2087   b   957   476   481  0.0491      481     0  1.0000      460   21    0    0      0.0000  
 0.521610  1    2088   b   958   476   482  0.0491      482     0  1.0000      461   21    0    0      0.0000  
 0.522156  1    2089   d   957   476   481  0.0491      481     0  1.0000      460   21    0    0      0.0000  
 0.522183  1    2090   b   958   476   482  0.0491      482     0  1.0000      461   21    0    0      0.0000  
 0.522568  1    2091   d   957   475   482  0.0491      482     0  1.0000      461   21    0    0      0.0000  
 0.522944  1    2092   b   958   475   483  0.0491      483     0  1.0000      462   21    0    0      0.0000  
 0.523043  1    2093   d   957   474   483  0.0481      483     0  1.0000      462   21    0    0      0.0000  
 0.523571  1    2094   b   958   475   483  0.0480      483     0  1.0000      462   21    0    0      0.0000  
 0.523620  1    2095   d   957   474   483  0.0481      483     0  1.0000      462   21    0    0      0.0000  
 0.523821  1    2096   b   958   475   483  0.0480      483     0  1.0000      462   21    0    0      0.0000  
 0.523912  1    2097   d   957   474   483  0.0481      483     0  1.0000      462   21    0    0      0.0000  
 0.524010  1    2098   d   956   473   483  0.0481      483     0  1.0000      462   21    0    0      0.0000  
 0.524247  1    2099   b   957   473   484  0.0481      484     0  1.0000      463   21    0    0      0.0000  
 0.524430  1    2100   b   958   473   485  0.0480      485     0  1.0000      464   21    0    0      0.0000  
 0.524486  1    2101   d   957   473   484  0.0481      484     0  1.0000      463   21    0    0      0.0000  
 0.525358  1    2102   b   958   474   484  0.0480      484     0  1.0000      463   21    0    0      0.0000  
 0.525482  1    2103   d   957   473   484  0.0481      484     0  1.0000      463   21    0    0      0.0000  
 0.525978  1    2104   b   958   474   484  0.0480      484     0  1.0000      463   21    0    0      0.0000  
 0.526069  1    2105   b   959   475   484  0.0480      484     0  1.0000      463   21    0    0      0.0000  
 0.526390  1    2106   b   960   476   484  0.0479      484     0  1.0000      463   21    0    0      0.0000  
 0.526391  1    2107   b   961   477   484  0.0479      484     0  1.0000      463   21    0    0      0.0000  
 0.526652  1    2108   d   960   476   484  0.0479      484     0  1.0000      463   21    0    0      0.0000  
 0.526698  1    2109   d   959   475   484  0.0469      484     0  1.0000      463   21    0    0      0.0000  
 0.526720  1    2110   d   958   474   484  0.0470      484     0  1.0000      463   21    0    0      0.0000  
 0.527140  1    2111   d   957   474   483  0.0470      483     0  1.0000      462   21    0    0      0.0000  
 0.527283  1    2112   b   958   474   484  0.0470      484     0  1.0000      463   21    0    0      0.0000  
 0.527538  1    2113   d   957   473   484  0.0470      484     0  1.0000      463   21    0    0      0.0000  
 0.527737  1    2114   b   958   474   484  0.0470      484     0  1.0000      463   21    0    0      0.0000  
 0.527787  1    2115   b   959   475   484  0.0469      484     0  1.0000      463   21    0    0      0.0000  
 0.528032  1    2116   d   958   475   483  0.0470      483     0  1.0000      462   21    0    0      0.0000  
 0.528249  1    2117   d   957   474   483  0.0470      483     0  1.0000      462   21    0    0      0.0000  
 0.529646  1    2118   b   958   474   484  0.0470      484     0  1.0000      463   21    0    0      0.0000  
 0.530256  1    2119   d   957   473   484  0.0470      484     0  1.0000      463   21    0    0      0.0000  
 0.530420  1    2120   d   956   473   483  0.0471      483     0  1.0000      462   21    0    0      0.0000  
 0.530807  1    2121   b   957   474   483  0.0470      483     0  1.0000      462   21    0    0      0.0000  
 0.531063  1    2122   b   958   474   484  0.0470      484     0  1.0000      463   21    0    0      0.0000  
 0.531206  1    2123   b   959   474   485  0.0469      485     0  1.0000      464   21    0    0      0.0000  
 0.531229  1    2124   b   960   475   485  0.0469      485     0  1.0000      464   21    0    0      0.0000  
 0.531326  1    2125   d   959   474   485  0.0469      485     0  1.0000      464   21    0    0      0.0000  
 0.531490  1    2126   b   960   474   486  0.0469      486     0  1.0000      465   21    0    0      0.0000  
 0.531494  1    2127   d   959   473   486  0.0459      486     0  1.0000      465   21    0    0      0.0000  
 0.531556  1    2128   b   960   474   486  0.0458      486     0  1.0000      465   21    0    0      0.0000  
 0.531716  1    2129   d   959   474   485  0.0459      485     0  1.0000      464   21    0    0      0.0000  
 0.531888  1    2130   b   960   474   486  0.0458      486     0  1.0000      465   21    0    0      0.0000  
 0.531959  1    2131   d   959   473   486  0.0459      486     0  1.0000      465   21    0    0      0.0000  
 0.532080  1    2132   b   960   473   487  0.0458      487     0  1.0000      466   21    0    0      0.0000  
 0.532388  1    2133   b   961   473   488  0.0458      488     0  1.0000      467   21    0    0      0.0000  
 0.532434  1    2134   d   960   473   487  0.0458      487     0  1.0000      466   21    0    0      0.0000  
 0.532657  1    2135   d   959   472   487  0.0459      487     0  1.0000      466   21    0    0      0.0000  
 0.532691  1    2136   d   958   471   487  0.0459      487     0  1.0000      466   21    0    0      0.0000  
 0.532701  1    2137   d   957   471   486  0.0460      486     0  1.0000      465   21    0    0      0.0000  
 0.532716  1    2138   b   958   471   487  0.0459      487     0  1.0000      466   21    0    0      0.0000  
 0.532740  1    2139   d   957   471   486  0.0460      486     0  1.0000      465   21    0    0      0.0000  
 0.533030  1    2140   b   958   472   486  0.0459      486     0  1.0000      465   21    0    0      0.0000  
 0.533441  1    2141   d   957   471   486  0.0449      486     0  1.0000      465   21    0    0      0.0000  
 0.533712  1    2142   d   956   470   486  0.0450      486     0  1.0000      465   21    0    0      0.0000  
 0.533754  1    2143   b   957   470   487  0.0449      487     0  1.0000      466   21    0    0      0.0000  
 0.533911  1    2144   b   958   470   488  0.0449      488     0  1.0000      467   21    0    0      0.0000  
 0.533969  1    2145   b   959   471   488  0.0448      488     0  1.0000      467   21    0    0      0.0000  
 0.534155  1    2146   b   960   471   489  0.0448      489     0  1.0000      468   21    0    0      0.0000  
 0.534222  1    2147   b   961   471   490  0.0458      490     0  1.0000      468   22    0    0      0.0000  
 0.534323  1    2148   b   962   471   491  0.0457      491     0  1.0000      469   22    0    0      0.0000  
 0.534448  1    2149   d   961   470   491  0.0458      491     0  1.0000      469   22    0    0      0.0000  
 0.534705  1    2150   b   962   470   492  0.0457      492     0  1.0000      470   22    0    0      0.0000  
 0.534713  1    2151   d   961   469   492  0.0458      492     0  1.0000      470   22    0    0      0.0000  
 0.534844  1    2152   d   960   469   491  0.0448      491     0  1.0000      470   21    0    0      0.0000  
 0.535522  1    2153   d   959   468   491  0.0448      491     0  1.0000      470   21    0    0      0.0000  
 0.535561  1    2154   d   958   467   491  0.0438      491     0  1.0000      470   21    0    0      0.0000  
 0.535753  1    2155   d   957   466   491  0.0439      491     0  1.0000      470   21    0    0      0.0000  
 0.535952  1    2156   d   956   465   491  0.0439      491     0  1.0000      470   21    0    0      0.0000  
 0.536062  1    2157   b   957   466   491  0.0439      491     0  1.0000      470   21    0    0      0.0000  
 0.536164  1    2158   d   956   465   491  0.0439      491     0  1.0000      470   21    0    0      0.0000  
 0.536719  1    2159   d   955   464   491  0.0440      491     0  1.0000      470   21    0    0      0.0000  
 0.537110  1    2160   d   954   463   491  0.0440      491     0  1.0000      470   21    0    0      0.0000  
 0.537602  1    2161   d   953   463   490  0.0441      490     0  1.0000      469   21    0    0      0.0000  
 0.538255  1    2162   b   954   463   491  0.0440      491     0  1.0000      470   21    0    0      0.0000  
 0.538525  1    2163   d   953   462   491  0.0441      491     0  1.0000      470   21    0    0      0.0000  
 0.538595  1    2164   b   954   463   491  0.0440      491     0  1.0000      470   21    0    0      0.0000  
 0.538929  1    2165   b   955   463   492  0.0440      492     0  1.0000      471   21    0    0      0.0000  
 0.539815  1    2166   b   956   463   493  0.0439      493     0  1.0000      472   21    0    0      0.0000  
 0.540969  1    2167   b   957   464   493  0.0439      493     0  1.0000      472   21    0    0      0.0000  
 0.541290  1    2168   b   958   465   493  0.0438      493     0  1.0000      472   21    0    0      0.0000  
 0.541322  1    2169   d   957   464   493  0.0439      493     0  1.0000      472   21    0    0      0.0000  
 0.541454  1    2170   d   956   464   492  0.0439      492     0  1.0000      471   21    0    0      0.0000  
 0.541658  1    2171   b   957   464   493  0.0439      493     0  1.0000      472   21    0    0      0.0000  
 0.542592  1    2172   d   956   463   493  0.0439      493     0  1.0000      472   21    0    0      0.0000  
 0.543021  1    2173   d   955   462   493  0.0440      493     0  1.0000      472   21    0    0      0.0000  
 0.543112  1    2174   d   954   462   492  0.0440      492     0  1.0000      471   21    0    0      0.0000  
 0.543218  1    2175   b   955   463   492  0.0440      492     0  1.0000      471   21    0    0      0.0000  
 0.543609  1    2176   d   954   462   492  0.0440      492     0  1.0000      471   21    0    0      0.0000  
 0.543972  1    2177   b   955   463   492  0.0440      492     0  1.0000      471   21    0    0      0.0000  
 0.544018  1    2178   b   956   463   493  0.0439      493     0  1.0000      472   21    0    0      0.0000  
 0.544588  1    2179   b   957   463   494  0.0439      494     0  1.0000      473   21    0    0      0.0000  
 0.544761  1    2180   d   956   462   494  0.0439      494     0  1.0000      473   21    0    0      0.0000  
 0.545055  1    2181   d   955   462   493  0.0440      493     0  1.0000      472   21    0    0      0.0000  
 0.545107  1    2182   b   956   462   494  0.0439      494     0  1.0000      473   21    0    0      0.0000  
 0.545312  1    2183   d   955   461   494  0.0440      494     0  1.0000      473   21    0    0      0.0000  
 0.545933  1    2184   d   954   460   494  0.0440      494     0  1.0000      473   21    0    0      0.0000  
 0.546030  1    2185   b   955   461   494  0.0440      494     0  1.0000      473   21    0    0      0.0000  
 0.546057  1    2186   d   954   460   494  0.0440      494     0  1.0000      473   21    0    0      0.0000  
 0.546310  1    2187   b   955   460   495  0.0440      495     0  1.0000      474   21    0    0      0.0000  
 0.546433  1    2188   b   956   461   495  0.0439      495     0  1.0000      474   21    0    0      0.0000  
 0.546975  1    2189   d   955   461   494  0.0440      494     0  1.0000      473   21    0    0      0.0000  
 0.547093  1    2190   d   954   460   494  0.0440      494     0  1.0000      473   21    0    0      0.0000  
 0.547292  1    2191   d   953   459   494  0.0441      494     0  1.0000      473   21    0    0      0.0000  
 0.547383  1    2192   b   954   459   495  0.0440      495     0  1.0000      474   21    0    0      0.0000  
 0.547608  1    2193   d   953   458   495  0.0441      495     0  1.0000      474   21    0    0      0.0000  
 0.547858  1    2194   d   952   457   495  0.0441      495     0  1.0000      474   21    0    0      0.0000  
 0.548574  1    2195   d   951   457   494  0.0442      494     0  1.0000      473   21    0    0      0.0000  
 0.548816  1    2196   b   952   457   495  0.0441      495     0  1.0000      474   21    0    0      0.0000  
 0.549350  1    2197   b   953   458   495  0.0441      495     0  1.0000      474   21    0    0      0.0000  
 0.549633  1    2198   d   952   457   495  0.0431      495     0  1.0000      474   21    0    0      0.0000  
 0.549791  1    2199   d   951   456   495  0.0431      495     0  1.0000      474   21    0    0      0.0000  
 0.549842  1    2200   b   952   456   496  0.0431      496     0  1.0000      475   21    0    0      0.0000  
 0.550038  1    2201   b   953   456   497  0.0430      497     0  1.0000      476   21    0    0      0.0000  
 0.550045  1    2202   b   954   456   498  0.0430      498     0  1.0000      477   21    0    0      0.0000  
 0.550422  1    2203   d   953   455   498  0.0430      498     0  1.0000      477   21    0    0      0.0000  
 0.550622  1    2204   d   952   454   498  0.0431      498     0  1.0000      477   21    0    0      0.0000  
 0.550828  1    2205   b   953   455   498  0.0430      498     0  1.0000      477   21    0    0      0.0000  
 0.551089  1    2206   b   954   456   498  0.0430      498     0  1.0000      477   21    0    0      0.0000  
 0.551179  1    2207   b   955   457   498  0.0429      498     0  1.0000      477   21    0    0      0.0000  
 0.551592  1    2208   d   954   456   498  0.0430      498     0  1.0000      477   21    0    0      0.0000  
 0.552064  1    2209   b   955   457   498  0.0429      498     0  1.0000      477   21    0    0      0.0000  
 0.552950  1    2210   b   956   457   499  0.0429      499     0  1.0000      478   21    0    0      0.0000  
 0.552981  1    2211   b   957   458   499  0.0428      499     0  1.0000      478   21    0    0      0.0000  
 0.553264  1    2212   d   956   458   498  0.0429      498     0  1.0000      477   21    0    0      0.0000  
 0.553486  1    2213   b   957   459   498  0.0428      498     0  1.0000      477   21    0    0      0.0000  
 0.553538  1    2214   d   956   458   498  0.0429      498     0  1.0000      477   21    0    0      0.0000  
 0.553869  1    2215   b   957   459   498  0.0428      498     0  1.0000      477   21    0    0      0.0000  
 0.554036  1    2216   d   956   459   497  0.0429      497     0  1.0000      476   21    0    0      0.0000  
 0.554190  1    2217   b   957   460   497  0.0428      497     0  1.0000      476   21    0    0      0.0000  
 0.554503  1    2218   d   956   460   496  0.0429      496     0  1.0000      475   21    0    0      0.0000  
 0.554513  1    2219   d   955   459   496  0.0429      496     0  1.0000      475   21    0    0      0.0000  
 0.554876  1    2220   d   954   459   495  0.0430      495     0  1.0000      474   21    0    0      0.0000  
 0.554985  1    2221   b   955   460   495  0.0429      495     0  1.0000      474   21    0    0      0.0000  
 0.555012  1    2222   d   954   460   494  0.0430      494     0  1.0000      473   21    0    0      0.0000  
 0.555377  1    2223   d   953   459   494  0.0430      494     0  1.0000      473   21    0    0      0.0000  
 0.555440  1    2224   b   954   460   494  0.0430      494     0  1.0000      473   21    0    0      0.0000  
 0.555888  1    2225   d   953   460   493  0.0420      493     0  1.0000      473   20    0    0      0.0000  
 0.556011  1    2226   d   952   460   492  0.0420      492     0  1.0000      472   20    0    0      0.0000  
 0.556398  1    2227   d   951   459   492  0.0421      492     0  1.0000      472   20    0    0      0.0000  
 0.556586  1    2228   d   950   459   491  0.0421      491     0  1.0000      471   20    0    0      0.0000  
 0.556630  1    2229   b   951   460   491  0.0421      491     0  1.0000      471   20    0    0      0.0000  
 0.556868  1    2230   d   950   460   490  0.0421      490     0  1.0000      470   20    0    0      0.0000  
 0.557000  1    2231   b   951   460   491  0.0421      491     0  1.0000      471   20    0    0      0.0000  
 0.557175  1    2232   d   950   460   490  0.0421      490     0  1.0000      470   20    0    0      0.0000  
 0.557349  1    2233   b   951   461   490  0.0421      490     0  1.0000      470   20    0    0      0.0000  
 0.557492  1    2234   d   950   460   490  0.0421      490     0  1.0000      470   20    0    0      0.0000  
 0.557509  1    2235   d   949   459   490  0.0411      490     0  1.0000      470   20    0    0      0.0000  
 0.557904  1    2236   b   950   459   491  0.0411      491     0  1.0000      471   20    0    0      0.0000  
 0.558115  1    2237   d   949   459   490  0.0411      490     0  1.0000      470   20    0    0      0.0000  
 0.558204  1    2238   d   948   459   489  0.0411      489     0  1.0000      469   20    0    0      0.0000  
 0.558290  1    2239   d   947   458   489  0.0412      489     0  1.0000      469   20    0    0      0.0000  
 0.558329  1    2240   b   948   459   489  0.0411      489     0  1.0000      469   20    0    0      0.0000  
 0.558467  1    2241   b   949   460   489  0.0411      489     0  1.0000      469   20    0    0      0.0000  
 0.558775  1    2242   d   948   459   489  0.0411      489     0  1.0000      469   20    0    0      0.0000  
 0.559896  1    2243   d   947   459   488  0.0412      488     0  1.0000      468   20    0    0      0.0000  
 0.560042  1    2244   d   946   458   488  0.0412      488     0  1.0000      468   20    0    0      0.0000  
 0.560818  1    2245   d   945   458   487  0.0413      487     0  1.0000      467   20    0    0      0.0000  
 0.561625  1    2246   d   944   458   486  0.0413      486     0  1.0000      466   20    0    0      0.0000  
 0.561743  1    2247   d   943   458   485  0.0414      485     0  1.0000      465   20    0    0      0.0000  
 0.562463  1    2248   d   942   458   484  0.0414      484     0  1.0000      464   20    0    0      0.0000  
 0.562735  1    2249   d   941   457   484  0.0414      484     0  1.0000      464   20    0    0      0.0000  
 0.563041  1    2250   d   940   457   483  0.0415      483     0  1.0000      463   20    0    0      0.0000  
 0.563181  1    2251   b   941   458   483  0.0414      483     0  1.0000      463   20    0    0      0.0000  
 0.563913  1    2252   d   940   457   483  0.0415      483     0  1.0000      463   20    0    0      0.0000  
 0.564484  1    2253   b   941   458   483  0.0414      483     0  1.0000      463   20    0    0      0.0000  
 0.564860  1    2254   b   942   459   483  0.0414      483     0  1.0000      463   20    0    0      0.0000  
 0.565305  1    2255   b   943   459   484  0.0414      484     0  1.0000      464   20    0    0      0.0000  
 0.565411  1    2256   d   942   458   484  0.0414      484     0  1.0000      464   20    0    0      0.0000  
 0.565540  1    2257   b   943   459   484  0.0414      484     0  1.0000      464   20    0    0      0.0000  
 0.565860  1    2258   b   944   459   485  0.0413      485     0  1.0000      465   20    0    0      0.0000  
 0.566429  1    2259   d   943   459   484  0.0414      484     0  1.0000      464   20    0    0      0.0000  
 0.566983  1    2260   b   944   460   484  0.0413      484     0  1.0000      464   20    0    0      0.0000  
 0.568265  1    2261   b   945   461   484  0.0413      484     0  1.0000      464   20    0    0      0.0000  
 0.568319  1    2262   b   946   461   485  0.0412      485     0  1.0000      465   20    0    0      0.0000  
 0.568514  1    2263   b   947   461   486  0.0412      486     0  1.0000      466   20    0    0      0.0000  
 0.568880  1    2264   b   948   462   486  0.0411      486     0  1.0000      466   20    0    0      0.0000  
 0.569442  1    2265   b   949   462   487  0.0411      487     0  1.0000      467   20    0    0      0.0000  
 0.569512  1    2266   d   948   462   486  0.0411      486     0  1.0000      466   20    0    0      0.0000  
 0.569651  1    2267   d   947   462   485  0.0412      485     0  1.0000      465   20    0    0      0.0000  
 0.569778  1    2268   b   948   463   485  0.0411      485     0  1.0000      465   20    0    0      0.0000  
 0.569853  1    2269   d   947   463   484  0.0412      484     0  1.0000      464   20    0    0      0.0000  
 0.570133  1    2270   b   948   463   485  0.0411      485     0  1.0000      465   20    0    0      0.0000  
 0.570261  1    2271   d   947   463   484  0.0412      484     0  1.0000      464   20    0    0      0.0000  
 0.570535  1    2272   d   946   462   484  0.0412      484     0  1.0000      464   20    0    0      0.0000  
 0.570571  1    2273   b   947   462   485  0.0412      485     0  1.0000      465   20    0    0      0.0000  
 0.570715  1    2274   d   946   461   485  0.0412      485     0  1.0000      465   20    0    0      0.0000  
 0.571450  1    2275   b   947   462   485  0.0412      485     0  1.0000      465   20    0    0      0.0000  
 0.571769  1    2276   d   946   461   485  0.0412      485     0  1.0000      465   20    0    0      0.0000  
 0.571893  1    2277   d   945   460   485  0.0413      485     0  1.0000      465   20    0    0      0.0000  
 0.572464  1    2278   b   946   460   486  0.0412      486     0  1.0000      466   20    0    0      0.0000  
 0.572495  1    2279   b   947   460   487  0.0412      487     0  1.0000      467   20    0    0      0.0000  
 0.572939  1    2280   b   948   460   488  0.0422      488     0  1.0000      467   21    0    0      0.0000  
 0.573527  1    2281   d   947   459   488  0.0422      488     0  1.0000      467   21    0    0      0.0000  
 0.574051  1    2282   d   946   458   488  0.0423      488     0  1.0000      467   21    0    0      0.0000  
 0.574180  1    2283   b   947   459   488  0.0422      488     0  1.0000      467   21    0    0      0.0000  
 0.574272  1    2284   d   946   458   488  0.0423      488     0  1.0000      467   21    0    0      0.0000  
 0.574476  1    2285   d   945   457   488  0.0423      488     0  1.0000      467   21    0    0      0.0000  
 0.574798  1    2286   b   946   458   488  0.0423      488     0  1.0000      467   21    0    0      0.0000  
 0.575148  1    2287   d   945   458   487  0.0423      487     0  1.0000      466   21    0    0      0.0000  
 0.575377  1    2288   d   944   457   487  0.0424      487     0  1.0000      466   21    0    0      0.0000  
 0.575701  1    2289   d   943   457   486  0.0424      486     0  1.0000      465   21    0    0      0.0000  
 0.576380  1    2290   d   942   456   486  0.0425      486     0  1.0000      465   21    0    0      0.0000  
 0.576394  1    2291   d   941   455   486  0.0425      486     0  1.0000      465   21    0    0      0.0000  
 0.576592  1    2292   d   940   454   486  0.0426      486     0  1.0000      465   21    0    0      0.0000  
 0.576724  1    2293   b   941   455   486  0.0425      486     0  1.0000      465   21    0    0      0.0000  
 0.576947  1    2294   d   940   455   485  0.0426      485     0  1.0000      464   21    0    0      0.0000  
 0.578135  1    2295   b   941   455   486  0.0425      486     0  1.0000      465   21    0    0      0.0000  
 0.578329  1    2296   b   942   456   486  0.0425      486     0  1.0000      465   21    0    0      0.0000  
 0.578434  1    2297   b   943   456   487  0.0424      487     0  1.0000      466   21    0    0      0.0000  
 0.578838  1    2298   d   942   455   487  0.0425      487     0  1.0000      466   21    0    0      0.0000  
 0.578871  1    2299   d   941   454   487  0.0425      487     0  1.0000      466   21    0    0      0.0000  
 0.578953  1    2300   b   942   455   487  0.0425      487     0  1.0000      466   21    0    0      0.0000  
 0.579541  1    2301   d   941   455   486  0.0425      486     0  1.0000      465   21    0    0      0.0000  
 0.579592  1    2302   d   940   455   485  0.0426      485     0  1.0000      464   21    0    0      0.0000  
 0.579633  1    2303   b   941   456   485  0.0425      485     0  1.0000      464   21    0    0      0.0000  
 0.579754  1    2304   d   940   456   484  0.0426      484     0  1.0000      463   21    0    0      0.0000  
 0.579763  1    2305   d   939   455   484  0.0426      484     0  1.0000      463   21    0    0      0.0000  
 0.579826  1    2306   b   940   455   485  0.0426      485     0  1.0000      464   21    0    0      0.0000  
 0.580145  1    2307   b   941   456   485  0.0425      485     0  1.0000      464   21    0    0      0.0000  
 0.580161  1    2308   d   940   455   485  0.0426      485     0  1.0000      464   21    0    0      0.0000  
 0.580662  1    2309   d   939   454   485  0.0426      485     0  1.0000      464   21    0    0      0.0000  
 0.580729  1    2310   b   940   454   486  0.0426      486     0  1.0000      465   21    0    0      0.0000  
 0.580848  1    2311   b   941   455   486  0.0425      486     0  1.0000      465   21    0    0      0.0000  
 0.581090  1    2312   d   940   454   486  0.0426      486     0  1.0000      465   21    0    0      0.0000  
 0.581878  1    2313   d   939   453   486  0.0426      486     0  1.0000      465   21    0    0      0.0000  
 0.582183  1    2314   d   938   453   485  0.0426      485     0  1.0000      464   21    0    0      0.0000  
 0.582272  1    2315   b   939   453   486  0.0437      486     0  1.0000      464   22    0    0      0.0000  
 0.582866  1    2316   b   940   454   486  0.0436      486     0  1.0000      464   22    0    0      0.0000  
 0.583057  1    2317   d   939   453   486  0.0437      486     0  1.0000      464   22    0    0      0.0000  
 0.583345  1    2318   b   940   454   486  0.0436      486     0  1.0000      464   22    0    0      0.0000  
 0.583617  1    2319   b   941   455   486  0.0436      486     0  1.0000      464   22    0    0      0.0000  
 0.584182  1    2320   d   940   455   485  0.0436      485     0  1.0000      463   22    0    0      0.0000  
 0.584668  1    2321   b   941   456   485  0.0436      485     0  1.0000      463   22    0    0      0.0000  
 0.584873  1    2322   d   940   455   485  0.0436      485     0  1.0000      463   22    0    0      0.0000  
 0.585517  1    2323   d   939   454   485  0.0437      485     0  1.0000      463   22    0    0      0.0000  
 0.585546  1    2324   d   938   454   484  0.0437      484     0  1.0000      462   22    0    0      0.0000  
 0.586183  1    2325   d   937   454   483  0.0438      483     0  1.0000      461   22    0    0      0.0000  
 0.587142  1    2326   d   936   454   482  0.0438      482     0  1.0000      460   22    0    0      0.0000  
 0.587256  1    2327   b   937   455   482  0.0438      482     0  1.0000      460   22    0    0      0.0000  
 0.587470  1    2328   d   936   455   481  0.0438      481     0  1.0000      459   22    0    0      0.0000  
 0.587864  1    2329   d   935   455   480  0.0439      480     0  1.0000      458   22    0    0      0.0000  
 0.588091  1    2330   d   934   455   479  0.0439      479     0  1.0000      457   22    0    0      0.0000  
 0.588274  1    2331   d   933   454   479  0.0439      479     0  1.0000      457   22    0    0      0.0000  
 0.588357  1    2332   d   932   454   478  0.0440      478     0  1.0000      456   22    0    0      0.0000  
 0.588715  1    2333   b   933   455   478  0.0439      478     0  1.0000      456   22    0    0      0.0000  
 0.588849  1    2334   d   932   454   478  0.0440      478     0  1.0000      456   22    0    0      0.0000  
 0.588915  1    2335   b   933   454   479  0.0439      479     0  1.0000      457   22    0    0      0.0000  
 0.589116  1    2336   b   934   455   479  0.0439      479     0  1.0000      457   22    0    0      0.0000  
 0.589381  1    2337   d   933   454   479  0.0439      479     0  1.0000      457   22    0    0      0.0000  
 0.589652  1    2338   d   932   454   478  0.0440      478     0  1.0000      456   22    0    0      0.0000  
 0.591142  1    2339   d   931   453   478  0.0440      478     0  1.0000      456   22    0    0      0.0000  
 0.591178  1    2340   b   932   453   479  0.0440      479     0  1.0000      457   22    0    0      0.0000  
 0.591667  1    2341   b   933   454   479  0.0439      479     0  1.0000      457   22    0    0      0.0000  
 0.592197  1    2342   d   932   453   479  0.0440      479     0  1.0000      457   22    0    0      0.0000  
 0.592242  1    2343   b   933   454   479  0.0450      479     0  1.0000      457   22    0    0      0.0000  
 0.592509  1    2344   b   934   455   479  0.0450      479     0  1.0000      457   22    0    0      0.0000  
 0.592639  1    2345   d   933   454   479  0.0450      479     0  1.0000      457   22    0    0      0.0000  
 0.592988  1    2346   d   932   454   478  0.0440      478     0  1.0000      457   21    0    0      0.0000  
 0.593335  1    2347   b   933   454   479  0.0439      479     0  1.0000      458   21    0    0      0.0000  
 0.594159  1    2348   d   932   454   478  0.0440      478     0  1.0000      457   21    0    0      0.0000  
 0.594331  1    2349   b   933   454   479  0.0439      479     0  1.0000      458   21    0    0      0.0000  
 0.594764  1    2350   d   932   453   479  0.0440      479     0  1.0000      458   21    0    0      0.0000  
 0.595103  1    2351   b   933   453   480  0.0439      480     0  1.0000      459   21    0    0      0.0000  
 0.595788  1    2352   b   934   453   481  0.0439      481     0  1.0000      460   21    0    0      0.0000  
 0.596129  1    2353   d   933   453   480  0.0439      480     0  1.0000      459   21    0    0      0.0000  
 0.596366  1    2354   d   932   452   480  0.0440      480     0  1.0000      459   21    0    0      0.0000  
 0.596758  1    2355   d   931   451   480  0.0440      480     0  1.0000      459   21    0    0      0.0000  
 0.596795  1    2356   b   932   452   480  0.0440      480     0  1.0000      459   21    0    0      0.0000  
 0.596934  1    2357   b   933   452   481  0.0439      481     0  1.0000      460   21    0    0      0.0000  
 0.597429  1    2358   d   932   452   480  0.0429      480     0  1.0000      460   20    0    0      0.0000  
 0.597464  1    2359   b   933   453   480  0.0429      480     0  1.0000      460   20    0    0      0.0000  
 0.597802  1    2360   d   932   452   480  0.0429      480     0  1.0000      460   20    0    0      0.0000  
 0.598370  1    2361   d   931   451   480  0.0430      480     0  1.0000      460   20    0    0      0.0000  
 0.598766  1    2362   d   930   451   479  0.0430      479     0  1.0000      459   20    0    0      0.0000  
 0.599191  1    2363   b   931   452   479  0.0430      479     0  1.0000      459   20    0    0      0.0000  
 0.599436  1    2364   b   932   452   480  0.0429      480     0  1.0000      460   20    0    0      0.0000  
 0.599748  1    2365   b   933   453   480  0.0429      480     0  1.0000      460   20    0    0      0.0000  
 0.600822  1    2366   b   934   453   481  0.0439      481     0  1.0000      460   21    0    0      0.0000  
 0.600860  1    2367   d   933   453   480  0.0439      480     0  1.0000      459   21    0    0      0.0000  
 0.600923  1    2368   b   934   453   481  0.0439      481     0  1.0000      460   21    0    0      0.0000  
 0.601397  1    2369   b   935   453   482  0.0439      482     0  1.0000      461   21    0    0      0.0000  
 0.601529  1    2370   d   934   453   481  0.0439      481     0  1.0000      460   21    0    0      0.0000  
 0.602236  1    2371   b   935   453   482  0.0439      482     0  1.0000      461   21    0    0      0.0000  
 0.602372  1    2372   b   936   453   483  0.0438      483     0  1.0000      462   21    0    0      0.0000  
 0.603128  1    2373   d   935   452   483  0.0439      483     0  1.0000      462   21    0    0      0.0000  
 0.603200  1    2374   d   934   452   482  0.0439      482     0  1.0000      461   21    0    0      0.0000  
 0.603357  1    2375   b   935   453   482  0.0449      482     0  1.0000      461   21    0    0      0.0000  
 0.603827  1    2376   d   934   452   482  0.0450      482     0  1.0000      461   21    0    0      0.0000  
 0.604039  1    2377   d   933   452   481  0.0450      481     0  1.0000      460   21    0    0      0.0000  
 0.604485  1    2378   d   932   452   480  0.0451      480     0  1.0000      459   21    0    0      0.0000  
 0.604821  1    2379   b   933   452   481  0.0450      481     0  1.0000      460   21    0    0      0.0000  
 0.605158  1    2380   d   932   451   481  0.0451      481     0  1.0000      460   21    0    0      0.0000  
 0.605185  1    2381   b   933   451   482  0.0450      482     0  1.0000      461   21    0    0      0.0000  
 0.605562  1    2382   d   932   450   482  0.0451      482     0  1.0000      461   21    0    0      0.0000  
 0.605700  1    2383   d   931   450   481  0.0451      481     0  1.0000      460   21    0    0      0.0000  
 0.606069  1    2384   b   932   451   481  0.0451      481     0  1.0000      460   21    0    0      0.0000  
 0.606659  1    2385   b   933   452   481  0.0450      481     0  1.0000      460   21    0    0      0.0000  
 0.606799  1    2386   b   934   452   482  0.0450      482     0  1.0000      461   21    0    0      0.0000  
 0.606994  1    2387   b   935   452   483  0.0460      483     0  1.0000      461   22    0    0      0.0000  
 0.607013  1    2388   d   934   451   483  0.0460      483     0  1.0000      461   22    0    0      0.0000  
 0.607508  1    2389   d   933   451   482  0.0461      482     0  1.0000      460   22    0    0      0.0000  
 0.607748  1    2390   d   932   450   482  0.0461      482     0  1.0000      460   22    0    0      0.0000  
 0.607857  1    2391   b   933   450   483  0.0461      483     0  1.0000      461   22    0    0      0.0000  
 0.607917  1    2392   b   934   451   483  0.0460      483     0  1.0000      461   22    0    0      0.0000  
 0.609235  1    2393   d   933   451   482  0.0450      482     0  1.0000      461   21    0    0      0.0000  
 0.609743  1    2394   d   932   451   481  0.0451      481     0  1.0000      460   21    0    0      0.0000  
 0.610006  1    2395   b   933   451   482  0.0450      482     0  1.0000      461   21    0    0      0.0000  
 0.610608  1    2396   d   932   450   482  0.0451      482     0  1.0000      461   21    0    0      0.0000  
 0.610679  1    2397   d   931   450   481  0.0451      481     0  1.0000      460   21    0    0      0.0000  
 0.611501  1    2398   b   932   451   481  0.0451      481     0  1.0000      460   21    0    0      0.0000  
 0.612248  1    2399   b   933   452   481  0.0450      481     0  1.0000      460   21    0    0      0.0000  
 0.612338  1    2400   d   932   451   481  0.0451      481     0  1.0000      460   21    0    0      0.0000  
 0.612353  1    2401   b   933   452   481  0.0450      481     0  1.0000      460   21    0    0      0.0000  
 0.612709  1    2402   b   934   452   482  0.0450      482     0  1.0000      461   21    0    0      0.0000  
 0.613068  1    2403   d   933   452   481  0.0450      481     0  1.0000      460   21    0    0      0.0000  
 0.613081  1    2404   b   934   452   482  0.0450      482     0  1.0000      461   21    0    0      0.0000  
 0.613442  1    2405   d   933   452   481  0.0450      481     0  1.0000      460   21    0    0      0.0000  
 0.613735  1    2406   d   932   452   480  0.0451      480     0  1.0000      459   21    0    0      0.0000  
 0.613934  1    2407   b   933   453   480  0.0450      480     0  1.0000      459   21    0    0      0.0000  
 0.614157  1    2408   b   934   454   480  0.0450      480     0  1.0000      459   21    0    0      0.0000  
 0.614217  1    2409   d   933   453   480  0.0450      480     0  1.0000      459   21    0    0      0.0000  
 0.614879  1    2410   d   932   453   479  0.0451      479     0  1.0000      458   21    0    0      0.0000  
 0.614994  1    2411   b   933   453   480  0.0450      480     0  1.0000      459   21    0    0      0.0000  
 0.615746  1    2412   b   934   453   481  0.0450      481     0  1.0000      460   21    0    0      0.0000  
 0.615896  1    2413   d   933   452   481  0.0450      481     0  1.0000      460   21    0    0      0.0000  
 0.615924  1    2414   d   932   451   481  0.0451      481     0  1.0000      460   21    0    0      0.0000  
 0.616019  1    2415   d   931   450   481  0.0451      481     0  1.0000      460   21    0    0      0.0000  
 0.616029  1    2416   d   930   450   480  0.0452      480     0  1.0000      459   21    0    0      0.0000  
 0.616061  1    2417   d   929   450   479  0.0452      479     0  1.0000      458   21    0    0      0.0000  
 0.616248  1    2418   d   928   449   479  0.0453      479     0  1.0000      458   21    0    0      0.0000  
 0.616492  1    2419   b   929   450   479  0.0452      479     0  1.0000      458   21    0    0      0.0000  
 0.616501  1    2420   b   930   451   479  0.0452      479     0  1.0000      458   21    0    0      0.0000  
 0.617498  1    2421   b   931   452   479  0.0451      479     0  1.0000      458   21    0    0      0.0000  
 0.617595  1    2422   b   932   452   480  0.0451      480     0  1.0000      459   21    0    0      0.0000  
 0.617738  1    2423   d   931   451   480  0.0451      480     0  1.0000      459   21    0    0      0.0000  
 0.617775  1    2424   d   930   450   480  0.0441      480     0  1.0000      459   21    0    0      0.0000  
 0.618209  1    2425   b   931   451   480  0.0440      480     0  1.0000      459   21    0    0      0.0000  
 0.618852  1    2426   d   930   451   479  0.0441      479     0  1.0000      458   21    0    0      0.0000  
 0.619355  1    2427   d   929   450   479  0.0431      479     0  1.0000      458   21    0    0      0.0000  
 0.619556  1    2428   d   928   449   479  0.0431      479     0  1.0000      458   21    0    0      0.0000  
 0.619574  1    2429   b   929   450   479  0.0431      479     0  1.0000      458   21    0    0      0.0000  
 0.619783  1    2430   d   928   450   478  0.0431      478     0  1.0000      457   21    0    0      0.0000  
 0.619876  1    2431   b   929   451   478  0.0441      478     0  1.0000      457   21    0    0      0.0000  
 0.619986  1    2432   b   930   452   478  0.0441      478     0  1.0000      457   21    0    0      0.0000  
 0.620752  1    2433   d   929   451   478  0.0441      478     0  1.0000      457   21    0    0      0.0000  
 0.621251  1    2434   d   928   450   478  0.0442      478     0  1.0000      457   21    0    0      0.0000  
 0.621839  1    2435   d   927   450   477  0.0442      477     0  1.0000      456   21    0    0      0.0000  
 0.621844  1    2436   d   926   450   476  0.0443      476     0  1.0000      455   21    0    0      0.0000  
 0.621864  1    2437   d   925   450   475  0.0443      475     0  1.0000      454   21    0    0      0.0000  
 0.622305  1    2438   d   924   450   474  0.0444      474     0  1.0000      453   21    0    0      0.0000  
 0.622938  1    2439   d   923   449   474  0.0444      474     0  1.0000      453   21    0    0      0.0000  
 0.623039  1    2440   d   922   448   474  0.0445      474     0  1.0000      453   21    0    0      0.0000  
 0.623278  1    2441   d   921   448   473  0.0445      473     0  1.0000      452   21    0    0      0.0000  
 0.623800  1    2442   b   922   448   474  0.0445      474     0  1.0000      453   21    0    0      0.0000  
 0.623801  1    2443   d   921   448   473  0.0445      473     0  1.0000      452   21    0    0      0.0000  
 0.624663  1    2444   d   920   447   473  0.0446      473     0  1.0000      452   21    0    0      0.0000  
 0.625103  1    2445   d   919   446   473  0.0446      473     0  1.0000      452   21    0    0      0.0000  
 0.625349  1    2446   d   918   445   473  0.0447      473     0  1.0000      452   21    0    0      0.0000  
 0.625919  1    2447   b   919   446   473  0.0446      473     0  1.0000      452   21    0    0      0.0000  
 0.626112  1    2448   d   918   446   472  0.0447      472     0  1.0000      451   21    0    0      0.0000  
 0.627118  1    2449   b   919   447   472  0.0446      472     0  1.0000      451   21    0    0      0.0000  
 0.627120  1    2450   b   920   447   473  0.0446      473     0  1.0000      452   21    0    0      0.0000  
 0.627685  1    2451   b   921   447   474  0.0445      474     0  1.0000      453   21    0    0      0.0000  
 0.627709  1    2452   d   920   447   473  0.0446      473     0  1.0000      452   21    0    0      0.0000  
 0.627788  1    2453   b   921   447   474  0.0445      474     0  1.0000      453   21    0    0      0.0000  
 0.627854  1    2454   b   922   448   474  0.0445      474     0  1.0000      453   21    0    0      0.0000  
 0.628525  1    2455   d   921   447   474  0.0445      474     0  1.0000      453   21    0    0      0.0000  
 0.629016  1    2456   d   920   446   474  0.0446      474     0  1.0000      453   21    0    0      0.0000  
 0.629263  1    2457   b   921   446   475  0.0445      475     0  1.0000      454   21    0    0      0.0000  
 0.629919  1    2458   b   922   447   475  0.0445      475     0  1.0000      454   21    0    0      0.0000  
 0.630507  1    2459   d   921   446   475  0.0445      475     0  1.0000      454   21    0    0      0.0000  
 0.630548  1    2460   b   922   447   475  0.0445      475     0  1.0000      454   21    0    0      0.0000  
 0.630653  1    2461   b   923   447   476  0.0444      476     0  1.0000      455   21    0    0      0.0000  
 0.630688  1    2462   d   922   446   476  0.0445      476     0  1.0000      455   21    0    0      0.0000  
 0.630922  1    2463   d   921   445   476  0.0445      476     0  1.0000      455   21    0    0      0.0000  
 0.631266  1    2464   b   922   446   476  0.0445      476     0  1.0000      455   21    0    0      0.0000  
 0.631695  1    2465   d   921   446   475  0.0445      475     0  1.0000      454   21    0    0      0.0000  
 0.631754  1    2466   d   920   446   474  0.0446      474     0  1.0000      453   21    0    0      0.0000  
 0.631814  1    2467   b   921   446   475  0.0445      475     0  1.0000      454   21    0    0      0.0000  
 0.632431  1    2468   b   922   447   475  0.0456      475     0  1.0000      454   21    0    0      0.0000  
 0.632620  1    2469   d   921   446   475  0.0456      475     0  1.0000      454   21    0    0      0.0000  
 0.633033  1    2470   b   922   446   476  0.0456      476     0  1.0000      455   21    0    0      0.0000  
 0.633545  1    2471   b   923   446   477  0.0455      477     0  1.0000      456   21    0    0      0.0000  
 0.633545  1    2472   b   924   446   478  0.0455      478     0  1.0000      457   21    0    0      0.0000  
 0.634376  1    2473   d   923   446   477  0.0455      477     0  1.0000      456   21    0    0      0.0000  
 0.634480  1    2474   d   922   445   477  0.0456      477     0  1.0000      456   21    0    0      0.0000  
 0.634619  1    2475   d   921   445   476  0.0456      476     0  1.0000      455   21    0    0      0.0000  
 0.634999  1    2476   b   922   446   476  0.0456      476     0  1.0000      455   21    0    0      0.0000  
 0.635260  1    2477   d   921   446   475  0.0456      475     0  1.0000      454   21    0    0      0.0000  
 0.635501  1    2478   b   922   447   475  0.0466      475     0  1.0000      454   21    0    0      0.0000  
 0.636148  1    2479   d   921   446   475  0.0467      475     0  1.0000      454   21    0    0      0.0000  
 0.636324  1    2480   b   922   446   476  0.0466      476     0  1.0000      455   21    0    0      0.0000  
 0.637245  1    2481   b   923   447   476  0.0466      476     0  1.0000      455   21    0    0      0.0000  
 0.637420  1    2482   d   922   446   476  0.0466      476     0  1.0000      455   21    0    0      0.0000  
 0.637540  1    2483   b   923   446   477  0.0466      477     0  1.0000      456   21    0    0      0.0000  
 0.637653  1    2484   b   924   446   478  0.0465      478     0  1.0000      457   21    0    0      0.0000  
 0.638185  1    2485   b   925   447   478  0.0465      478     0  1.0000      457   21    0    0      0.0000  
 0.638311  1    2486   b   926   448   478  0.0464      478     0  1.0000      457   21    0    0      0.0000  
 0.638559  1    2487   b   927   449   478  0.0464      478     0  1.0000      457   21    0    0      0.0000  
 0.638566  1    2488   d   926   448   478  0.0464      478     0  1.0000      457   21    0    0      0.0000  
 0.638582  1    2489   d   925   447   478  0.0465      478     0  1.0000      457   21    0    0      0.0000  
 0.638599  1    2490   b   926   448   478  0.0464      478     0  1.0000      457   21    0    0      0.0000  
 0.638664  1    2491   b   927   448   479  0.0464      479     0  1.0000      458   21    0    0      0.0000  
 0.638722  1    2492   b   928   449   479  0.0463      479     0  1.0000      458   21    0    0      0.0000  
 0.638956  1    2493   b   929   449   480  0.0463      480     0  1.0000      459   21    0    0      0.0000  
 0.639436  1    2494   d   928   449   479  0.0453      479     0  1.0000      459   20    0    0      0.0000  
 0.639530  1    2495   d   927   448   479  0.0453      479     0  1.0000      459   20    0    0      0.0000  
 0.639910  1    2496   b   928   448   480  0.0453      480     0  1.0000      460   20    0    0      0.0000  
 0.640094  1    2497   d   927   447   480  0.0453      480     0  1.0000      460   20    0    0      0.0000  
 0.640326  1    2498   b   928   447   481  0.0453      481     0  1.0000      461   20    0    0      0.0000  
 0.640443  1    2499   b   929   447   482  0.0452      482     0  1.0000      462   20    0    0      0.0000  
 0.640629  1    2500   d   928   447   481  0.0453      481     0  1.0000      461   20    0    0      0.0000  
 0.641086  1    2501   b   929   448   481  0.0452      481     0  1.0000      461   20    0    0      0.0000  
 0.641204  1    2502   b   930   449   481  0.0452      481     0  1.0000      461   20    0    0      0.0000  
 0.641226  1    2503   b   931   449   482  0.0451      482     0  1.0000      462   20    0    0      0.0000  
 0.641349  1    2504   b   932   449   483  0.0451      483     0  1.0000      463   20    0    0      0.0000  
 0.641754  1    2505   b   933   450   483  0.0450      483     0  1.0000      463   20    0    0      0.0000  
 0.642192  1    2506   b   934   451   483  0.0450      483     0  1.0000      463   20    0    0      0.0000  
 0.643363  1    2507   d   933   451   482  0.0450      482     0  1.0000      462   20    0    0      0.0000  
 0.643663  1    2508   b   934   451   483  0.0450      483     0  1.0000      463   20    0    0      0.0000  
 0.643923  1    2509   d   933   450   483  0.0450      483     0  1.0000      463   20    0    0      0.0000  
 0.644184  1    2510   d   932   450   482  0.0451      482     0  1.0000      462   20    0    0      0.0000  
 0.644261  1    2511   d   931   449   482  0.0451      482     0  1.0000      462   20    0    0      0.0000  
 0.644289  1    2512   b   932   449   483  0.0451      483     0  1.0000      463   20    0    0      0.0000  
 0.644929  1    2513   b   933   450   483  0.0450      483     0  1.0000      463   20    0    0      0.0000  
 0.645122  1    2514   b   934   451   483  0.0450      483     0  1.0000      463   20    0    0      0.0000  
 0.645233  1    2515   d   933   450   483  0.0450      483     0  1.0000      463   20    0    0      0.0000  
 0.645510  1    2516   b   934   451   483  0.0450      483     0  1.0000      463   20    0    0      0.0000  
 0.645795  1    2517   b   935   451   484  0.0449      484     0  1.0000      464   20    0    0      0.0000  
 0.645893  1    2518   b   936   451   485  0.0449      485     0  1.0000      465   20    0    0      0.0000  
 0.646153  1    2519   b   937   452   485  0.0448      485     0  1.0000      465   20    0    0      0.0000  
 0.646177  1    2520   d   936   451   485  0.0438      485     0  1.0000      465   20    0    0      0.0000  
 0.646417  1    2521   d   935   450   485  0.0439      485     0  1.0000      465   20    0    0      0.0000  
 0.647045  1    2522   d   934   449   485  0.0439      485     0  1.0000      465   20    0    0      0.0000  
 0.647100  1    2523   b   935   449   486  0.0439      486     0  1.0000      466   20    0    0      0.0000  
 0.647234  1    2524   d   934   449   485  0.0439      485     0  1.0000      465   20    0    0      0.0000  
 0.647266  1    2525   d   933   448   485  0.0429      485     0  1.0000      465   20    0    0      0.0000  
 0.648293  1    2526   d   932   447   485  0.0429      485     0  1.0000      465   20    0    0      0.0000  
 0.648349  1    2527   b   933   447   486  0.0429      486     0  1.0000      466   20    0    0      0.0000  
 0.648867  1    2528   b   934   448   486  0.0428      486     0  1.0000      466   20    0    0      0.0000  
 0.649412  1    2529   d   933   448   485  0.0429      485     0  1.0000      465   20    0    0      0.0000  
 0.649465  1    2530   d   932   448   484  0.0429      484     0  1.0000      464   20    0    0      0.0000  
 0.649820  1    2531   b   933   448   485  0.0429      485     0  1.0000      465   20    0    0      0.0000  
 0.650097  1    2532   d   932   448   484  0.0429      484     0  1.0000      464   20    0    0      0.0000  
 0.650328  1    2533   d   931   448   483  0.0430      483     0  1.0000      463   20    0    0      0.0000  
 0.650545  1    2534   d   930   448   482  0.0430      482     0  1.0000      462   20    0    0      0.0000  
 0.650878  1    2535   d   929   448   481  0.0431      481     0  1.0000      461   20    0    0      0.0000  
 0.651001  1    2536   d   928   447   481  0.0431      481     0  1.0000      461   20    0    0      0.0000  
 0.651102  1    2537   b   929   447   482  0.0431      482     0  1.0000      462   20    0    0      0.0000  
 0.651166  1    2538   b   930   448   482  0.0430      482     0  1.0000      462   20    0    0      0.0000  
 0.651199  1    2539   b   931   448   483  0.0430      483     0  1.0000      463   20    0    0      0.0000  
 0.651794  1    2540   b   932   449   483  0.0440      483     0  1.0000      463   20    0    0      0.0000  
 0.652171  1    2541   d   931   449   482  0.0440      482     0  1.0000      462   20    0    0      0.0000  
 0.652828  1    2542   d   930   449   481  0.0441      481     0  1.0000      461   20    0    0      0.0000  
 0.653527  1    2543   d   929   449   480  0.0441      480     0  1.0000      460   20    0    0      0.0000  
 0.653969  1    2544   d   928   448   480  0.0442      480     0  1.0000      460   20    0    0      0.0000  
 0.654076  1    2545   b   929   448   481  0.0441      481     0  1.0000      461   20    0    0      0.0000  
 0.654151  1    2546   d   928   448   480  0.0431      480     0  1.0000      461   19    0    0      0.0000  
 0.654197  1    2547   b   929   448   481  0.0431      481     0  1.0000      462   19    0    0      0.0000  
 0.654463  1    2548   b   930   448   482  0.0430      482     0  1.0000      463   19    0    0      0.0000  
 0.654607  1    2549   d   929   447   482  0.0431      482     0  1.0000      463   19    0    0      0.0000  
 0.654970  1    2550   d   928   447   481  0.0431      481     0  1.0000      462   19    0    0      0.0000  
 0.655182  1    2551   d   927   447   480  0.0431      480     0  1.0000      461   19    0    0      0.0000  
 0.655200  1    2552   b   928   447   481  0.0431      481     0  1.0000      462   19    0    0      0.0000  
 0.655235  1    2553   d   927   447   480  0.0431      480     0  1.0000      461   19    0    0      0.0000  
 0.655524  1    2554   d   926   446   480  0.0432      480     0  1.0000      461   19    0    0      0.0000  
 0.655836  1    2555   d   925   445   480  0.0422      480     0  1.0000      461   19    0    0      0.0000  
 0.656427  1    2556   b   926   446   480  0.0421      480     0  1.0000      461   19    0    0      0.0000  
 0.656589  1    2557   d   925   445   480  0.0422      480     0  1.0000      461   19    0    0      0.0000  
 0.656611  1    2558   d   924   444   480  0.0422      480     0  1.0000      461   19    0    0      0.0000  
 0.656721  1    2559   b   925   444   481  0.0422      481     0  1.0000      462   19    0    0      0.0000  
 0.656754  1    2560   d   924   443   481  0.0422      481     0  1.0000      462   19    0    0      0.0000  
 0.656812  1    2561   b   925   444   481  0.0422      481     0  1.0000      462   19    0    0      0.0000  
 0.656866  1    2562   b   926   445   481  0.0421      481     0  1.0000      462   19    0    0      0.0000  
 0.657144  1    2563   d   925   445   480  0.0422      480     0  1.0000      461   19    0    0      0.0000  
 0.657271  1    2564   b   926   445   481  0.0421      481     0  1.0000      462   19    0    0      0.0000  
 0.657306  1    2565   d   925   444   481  0.0422      481     0  1.0000      462   19    0    0      0.0000  
 0.657371  1    2566   b   926   445   481  0.0421      481     0  1.0000      462   19    0    0      0.0000  
 0.657947  1    2567   b   927   446   481  0.0421      481     0  1.0000      462   19    0    0      0.0000  
 0.657963  1    2568   d   926   446   480  0.0421      480     0  1.0000      461   19    0    0      0.0000  
 0.658046  1    2569   b   927   446   481  0.0431      481     0  1.0000      461   20    0    0      0.0000  
 0.658905  1    2570   b   928   446   482  0.0431      482     0  1.0000      462   20    0    0      0.0000  
 0.659102  1    2571   b   929   446   483  0.0431      483     0  1.0000      463   20    0    0      0.0000  
 0.659110  1    2572   d   928   446   482  0.0431      482     0  1.0000      462   20    0    0      0.0000  
 0.659873  1    2573   d   927   446   481  0.0431      481     0  1.0000      461   20    0    0      0.0000  
 0.659960  1    2574   d   926   445   481  0.0432      481     0  1.0000      461   20    0    0      0.0000  
 0.660150  1    2575   d   925   445   480  0.0432      480     0  1.0000      460   20    0    0      0.0000  
 0.660340  1    2576   d   924   445   479  0.0433      479     0  1.0000      459   20    0    0      0.0000  
 0.660397  1    2577   d   923   445   478  0.0433      478     0  1.0000      458   20    0    0      0.0000  
 0.660457  1    2578   d   922   444   478  0.0434      478     0  1.0000      458   20    0    0      0.0000  
 0.660888  1    2579   b   923   444   479  0.0433      479     0  1.0000      459   20    0    0      0.0000  
 0.660893  1    2580   d   922   444   478  0.0434      478     0  1.0000      458   20    0    0      0.0000  
 0.661175  1    2581   b   923   444   479  0.0433      479     0  1.0000      459   20    0    0      0.0000  
 0.661525  1    2582   b   924   444   480  0.0433      480     0  1.0000      460   20    0    0      0.0000  
 0.661554  1    2583   d   923   444   479  0.0433      479     0  1.0000      459   20    0    0      0.0000  
 0.661631  1    2584   d   922   444   478  0.0434      478     0  1.0000      458   20    0    0      0.0000  
 0.661710  1    2585   d   921   444   477  0.0434      477     0  1.0000      457   20    0    0      0.0000  
 0.661970  1    2586   b   922   444   478  0.0434      478     0  1.0000      458   20    0    0      0.0000  
 0.662425  1    2587   b   923   445   478  0.0433      478     0  1.0000      458   20    0    0      0.0000  
 0.662886  1    2588   d   922   445   477  0.0434      477     0  1.0000      457   20    0    0      0.0000  
 0.663121  1    2589   d   921   444   477  0.0434      477     0  1.0000      457   20    0    0      0.0000  
 0.663148  1    2590   b   922   444   478  0.0434      478     0  1.0000      458   20    0    0      0.0000  
 0.663159  1    2591   d   921   444   477  0.0434      477     0  1.0000      457   20    0    0      0.0000  
 0.663190  1    2592   b   922   444   478  0.0445      478     0  1.0000      457   21    0    0      0.0000  
 0.663459  1    2593   d   921   444   477  0.0445      477     0  1.0000      456   21    0    0      0.0000  
 0.663500  1    2594   b   922   445   477  0.0445      477     0  1.0000      456   21    0    0      0.0000  
 0.663571  1    2595   d   921   445   476  0.0445      476     0  1.0000      455   21    0    0      0.0000  
 0.663927  1    2596   d   920   445   475  0.0446      475     0  1.0000      454   21    0    0      0.0000  
 0.664170  1    2597   b   921   446   475  0.0445      475     0  1.0000      454   21    0    0      0.0000  
 0.664175  1    2598   b   922   446   476  0.0445      476     0  1.0000      455   21    0    0      0.0000  
 0.664267  1    2599   b   923   447   476  0.0444      476     0  1.0000      455   21    0    0      0.0000  
 0.665594  1    2600   b   924   448   476  0.0444      476     0  1.0000      455   21    0    0      0.0000  
 0.665859  1    2601   b   925   449   476  0.0443      476     0  1.0000      455   21    0    0      0.0000  
 0.666333  1    2602   d   924   449   475  0.0444      475     0  1.0000      454   21    0    0      0.0000  
 0.666368  1    2603   b   925   450   475  0.0443      475     0  1.0000      454   21    0    0      0.0000  
 0.668433  1    2604   d   924   449   475  0.0444      475     0  1.0000      454   21    0    0      0.0000  
 0.668754  1    2605   b   925   450   475  0.0443      475     0  1.0000      454   21    0    0      0.0000  
 0.668806  1    2606   d   924   449   475  0.0433      475     0  1.0000      454   21    0    0      0.0000  
 0.668924  1    2607   d   923   448   475  0.0433      475     0  1.0000      454   21    0    0      0.0000  
 0.669127  1    2608   d   922   448   474  0.0434      474     0  1.0000      453   21    0    0      0.0000  
 0.669772  1    2609   b   923   448   475  0.0433      475     0  1.0000      454   21    0    0      0.0000  
 0.669907  1    2610   d   922   447   475  0.0434      475     0  1.0000      454   21    0    0      0.0000  
 0.670379  1    2611   b   923   448   475  0.0433      475     0  1.0000      454   21    0    0      0.0000  
 0.670384  1    2612   d   922   447   475  0.0434      475     0  1.0000      454   21    0    0      0.0000  
 0.670602  1    2613   b   923   448   475  0.0433      475     0  1.0000      454   21    0    0      0.0000  
 0.671139  1    2614   b   924   449   475  0.0433      475     0  1.0000      454   21    0    0      0.0000  
 0.671218  1    2615   b   925   449   476  0.0432      476     0  1.0000      455   21    0    0      0.0000  
 0.671275  1    2616   b   926   449   477  0.0432      477     0  1.0000      456   21    0    0      0.0000  
 0.671291  1    2617   d   925   449   476  0.0432      476     0  1.0000      455   21    0    0      0.0000  
 0.671643  1    2618   b   926   450   476  0.0432      476     0  1.0000      455   21    0    0      0.0000  
 0.671651  1    2619   d   925   449   476  0.0432      476     0  1.0000      455   21    0    0      0.0000  
 0.672134  1    2620   b   926   449   477  0.0432      477     0  1.0000      456   21    0    0      0.0000  
 0.672238  1    2621   d   925   448   477  0.0432      477     0  1.0000      456   21    0    0      0.0000  
 0.672334  1    2622   d   924   447   477  0.0422      477     0  1.0000      456   21    0    0      0.0000  
 0.672338  1    2623   b   925   448   477  0.0422      477     0  1.0000      456   21    0    0      0.0000  
 0.672516  1    2624   d   924   448   476  0.0422      476     0  1.0000      455   21    0    0      0.0000  
 0.672674  1    2625   b   925   449   476  0.0422      476     0  1.0000      455   21    0    0      0.0000  
 0.673115  1    2626   b   926   450   476  0.0421      476     0  1.0000      455   21    0    0      0.0000  
 0.673476  1    2627   d   925   449   476  0.0422      476     0  1.0000      455   21    0    0      0.0000  
 0.673566  1    2628   b   926   450   476  0.0421      476     0  1.0000      455   21    0    0      0.0000  
 0.674290  1    2629   d   925   449   476  0.0422      476     0  1.0000      455   21    0    0      0.0000  
 0.674427  1    2630   b   926   450   476  0.0432      476     0  1.0000      455   21    0    0      0.0000  
 0.674568  1    2631   d   925   449   476  0.0432      476     0  1.0000      455   21    0    0      0.0000  
 0.674619  1    2632   b   926   449   477  0.0432      477     0  1.0000      456   21    0    0      0.0000  
 0.675147  1    2633   b   927   450   477  0.0431      477     0  1.0000      456   21    0    0      0.0000  
 0.675387  1    2634   b   928   451   477  0.0431      477     0  1.0000      456   21    0    0      0.0000  
 0.676648  1    2635   b   929   452   477  0.0431      477     0  1.0000      456   21    0    0      0.0000  
 0.676784  1    2636   b   930   453   477  0.0430      477     0  1.0000      456   21    0    0      0.0000  
 0.677394  1    2637   b   931   454   477  0.0430      477     0  1.0000      456   21    0    0      0.0000  
 0.677493  1    2638   b   932   454   478  0.0429      478     0  1.0000      457   21    0    0      0.0000  
 0.677615  1    2639   d   931   453   478  0.0430      478     0  1.0000      457   21    0    0      0.0000  
 0.678220  1    2640   d   930   453   477  0.0430      477     0  1.0000      456   21    0    0      0.0000  
 0.678924  1    2641   d   929   453   476  0.0431      476     0  1.0000      455   21    0    0      0.0000  
 0.679215  1    2642   d   928   453   475  0.0431      475     0  1.0000      454   21    0    0      0.0000  
 0.679497  1    2643   d   927   452   475  0.0431      475     0  1.0000      454   21    0    0      0.0000  
 0.679793  1    2644   b   928   452   476  0.0431      476     0  1.0000      455   21    0    0      0.0000  
 0.679977  1    2645   b   929   452   477  0.0431      477     0  1.0000      456   21    0    0      0.0000  
 0.680920  1    2646   d   928   451   477  0.0431      477     0  1.0000      456   21    0    0      0.0000  
 0.681068  1    2647   b   929   452   477  0.0431      477     0  1.0000      456   21    0    0      0.0000  
 0.681672  1    2648   b   930   453   477  0.0430      477     0  1.0000      456   21    0    0      0.0000  
 0.681957  1    2649   b   931   453   478  0.0430      478     0  1.0000      457   21    0    0      0.0000  
 0.681960  1    2650   d   930   452   478  0.0430      478     0  1.0000      457   21    0    0      0.0000  
 0.682169  1    2651   b   931   453   478  0.0430      478     0  1.0000      457   21    0    0      0.0000  
 0.682483  1    2652   b   932   453   479  0.0429      479     0  1.0000      458   21    0    0      0.0000  
 0.682625  1    2653   b   933   454   479  0.0429      479     0  1.0000      458   21    0    0      0.0000  
 0.682653  1    2654   d   932   454   478  0.0429      478     0  1.0000      457   21    0    0      0.0000  
 0.682722  1    2655   d   931   453   478  0.0430      478     0  1.0000      457   21    0    0      0.0000  
 0.682854  1    2656   d   930   453   477  0.0430      477     0  1.0000      456   21    0    0      0.0000  
 0.683709  1    2657   d   929   452   477  0.0431      477     0  1.0000      456   21    0    0      0.0000  
 0.683873  1    2658   b   930   453   477  0.0430      477     0  1.0000      456   21    0    0      0.0000  
 0.684461  1    2659   b   931   453   478  0.0430      478     0  1.0000      457   21    0    0      0.0000  
 0.684748  1    2660   b   932   453   479  0.0440      479     0  1.0000      457   22    0    0      0.0000  
 0.684894  1    2661   b   933   454   479  0.0439      479     0  1.0000      457   22    0    0      0.0000  
 0.685066  1    2662   d   932   454   478  0.0440      478     0  1.0000      456   22    0    0      0.0000  
 0.685792  1    2663   b   933   454   479  0.0439      479     0  1.0000      457   22    0    0      0.0000  
 0.685996  1    2664   b   934   455   479  0.0439      479     0  1.0000      457   22    0    0      0.0000  
 0.686363  1    2665   d   933   455   478  0.0439      478     0  1.0000      456   22    0    0      0.0000  
 0.686449  1    2666   b   934   456   478  0.0439      478     0  1.0000      456   22    0    0      0.0000  
 0.686683  1    2667   d   933   456   477  0.0439      477     0  1.0000      455   22    0    0      0.0000  
 0.686879  1    2668   b   934   457   477  0.0439      477     0  1.0000      455   22    0    0      0.0000  
 0.687046  1    2669   b   935   458   477  0.0439      477     0  1.0000      455   22    0    0      0.0000  
 0.687065  1    2670   b   936   458   478  0.0438      478     0  1.0000      456   22    0    0      0.0000  
 0.687084  1    2671   b   937   458   479  0.0438      479     0  1.0000      457   22    0    0      0.0000  
 0.687950  1    2672   d   936   457   479  0.0438      479     0  1.0000      457   22    0    0      0.0000  
 0.688258  1    2673   b   937   458   479  0.0438      479     0  1.0000      457   22    0    0      0.0000  
 0.688965  1    2674   b   938   459   479  0.0437      479     0  1.0000      457   22    0    0      0.0000  
 0.689030  1    2675   b   939   459   480  0.0437      480     0  1.0000      458   22    0    0      0.0000  
 0.689227  1    2676   d   938   458   480  0.0437      480     0  1.0000      458   22    0    0      0.0000  
 0.689413  1    2677   d   937   457   480  0.0438      480     0  1.0000      458   22    0    0      0.0000  
 0.690074  1    2678   d   936   457   479  0.0438      479     0  1.0000      457   22    0    0      0.0000  
 0.690122  1    2679   b   937   458   479  0.0438      479     0  1.0000      457   22    0    0      0.0000  
 0.690476  1    2680   d   936   457   479  0.0438      479     0  1.0000      457   22    0    0      0.0000  
 0.690501  1    2681   b   937   458   479  0.0448      479     0  1.0000      457   22    0    0      0.0000  
 0.690531  1    2682   d   936   458   478  0.0449      478     0  1.0000      456   22    0    0      0.0000  
 0.690572  1    2683   b   937   458   479  0.0448      479     0  1.0000      457   22    0    0      0.0000  
 0.690695  1    2684   b   938   458   480  0.0448      480     0  1.0000      458   22    0    0      0.0000  
 0.690864  1    2685   d   937   457   480  0.0448      480     0  1.0000      458   22    0    0      0.0000  
 0.691684  1    2686   d   936   456   480  0.0449      480     0  1.0000      458   22    0    0      0.0000  
 0.691996  1    2687   b   937   456   481  0.0448      481     0  1.0000      459   22    0    0      0.0000  
 0.693006  1    2688   b   938   456   482  0.0448      482     0  1.0000      460   22    0    0      0.0000  
 0.693091  1    2689   b   939   456   483  0.0447      483     0  1.0000      461   22    0    0      0.0000  
 0.693332  1    2690   d   938   455   483  0.0448      483     0  1.0000      461   22    0    0      0.0000  
 0.693533  1    2691   d   937   455   482  0.0448      482     0  1.0000      460   22    0    0      0.0000  
 0.693549  1    2692   d   936   455   481  0.0449      481     0  1.0000      459   22    0    0      0.0000  
 0.693820  1    2693   d   935   454   481  0.0449      481     0  1.0000      459   22    0    0      0.0000  
 0.694127  1    2694   b   936   455   481  0.0449      481     0  1.0000      459   22    0    0      0.0000  
 0.694193  1    2695   b   937   456   481  0.0448      481     0  1.0000      459   22    0    0      0.0000  
 0.694303  1    2696   b   938   456   482  0.0448      482     0  1.0000      460   22    0    0      0.0000  
 0.694728  1    2697   d   937   456   481  0.0438      481     0  1.0000      460   21    0    0      0.0000  
 0.694759  1    2698   b   938   457   481  0.0437      481     0  1.0000      460   21    0    0      0.0000  
 0.694844  1    2699   d   937   457   480  0.0438      480     0  1.0000      459   21    0    0      0.0000  
 0.694885  1    2700   d   936   457   479  0.0438      479     0  1.0000      458   21    0    0      0.0000  
 0.694931  1    2701   b   937   458   479  0.0438      479     0  1.0000      458   21    0    0      0.0000  
 0.695088  1    2702   d   936   458   478  0.0438      478     0  1.0000      457   21    0    0      0.0000  
 0.695135  1    2703   b   937   459   478  0.0438      478     0  1.0000      457   21    0    0      0.0000  
 0.695326  1    2704   d   936   459   477  0.0438      477     0  1.0000      456   21    0    0      0.0000  
 0.695608  1    2705   d   935   459   476  0.0439      476     0  1.0000      455   21    0    0      0.0000  
 0.695783  1    2706   b   936   459   477  0.0438      477     0  1.0000      456   21    0    0      0.0000  
 0.695828  1    2707   b   937   459   478  0.0438      478     0  1.0000      457   21    0    0      0.0000  
 0.696110  1    2708   d   936   459   477  0.0438      477     0  1.0000      456   21    0    0      0.0000  
 0.696522  1    2709   b   937   460   477  0.0438      477     0  1.0000      456   21    0    0      0.0000  
 0.697499  1    2710   d   936   460   476  0.0438      476     0  1.0000      455   21    0    0      0.0000  
 0.697655  1    2711   d   935   459   476  0.0439      476     0  1.0000      455   21    0    0      0.0000  
 0.698016  1    2712   d   934   459   475  0.0439      475     0  1.0000      454   21    0    0      0.0000  
 0.698147  1    2713   b   935   460   475  0.0439      475     0  1.0000      454   21    0    0      0.0000  
 0.698164  1    2714   d   934   459   475  0.0439      475     0  1.0000      454   21    0    0      0.0000  
 0.698533  1    2715   b   935   459   476  0.0439      476     0  1.0000      455   21    0    0      0.0000  
 0.698677  1    2716   d   934   458   476  0.0439      476     0  1.0000      455   21    0    0      0.0000  
 0.698804  1    2717   d   933   458   475  0.0439      475     0  1.0000      454   21    0    0      0.0000  
 0.699009  1    2718   d   932   458   474  0.0440      474     0  1.0000      453   21    0    0      0.0000  
 0.699048  1    2719   d   931   457   474  0.0440      474     0  1.0000      453   21    0    0      0.0000  
 0.699088  1    2720   d   930   456   474  0.0441      474     0  1.0000      453   21    0    0      0.0000  
 0.699343  1    2721   d   929   456   473  0.0441      473     0  1.0000      452   21    0    0      0.0000  
 0.699558  1    2722   d   928   456   472  0.0442      472     0  1.0000      451   21    0    0      0.0000  
 0.699762  1    2723   d   927   456   471  0.0442      471     0  1.0000      450   21    0    0      0.0000  
 0.699882  1    2724   d   926   456   470  0.0443      470     0  1.0000      449   21    0    0      0.0000  
 0.699903  1    2725   b   927   456   471  0.0442      471     0  1.0000      450   21    0    0      0.0000  
 0.700127  1    2726   b   928   456   472  0.0442      472     0  1.0000      451   21    0    0      0.0000  
 0.700800  1    2727   d   927   455   472  0.0442      472     0  1.0000      451   21    0    0      0.0000  
 0.700877  1    2728   b   928   455   473  0.0442      473     0  1.0000      452   21    0    0      0.0000  
 0.701114  1    2729   b   929   456   473  0.0441      473     0  1.0000      452   21    0    0      0.0000  
 0.701171  1    2730   b   930   457   473  0.0441      473     0  1.0000      452   21    0    0      0.0000  
 0.701399  1    2731   d   929   457   472  0.0441      472     0  1.0000      451   21    0    0      0.0000  
 0.701715  1    2732   d   928   456   472  0.0442      472     0  1.0000      451   21    0    0      0.0000  
 0.701843  1    2733   b   929   456   473  0.0441      473     0  1.0000      452   21    0    0      0.0000  
 0.702290  1    2734   d   928   456   472  0.0442      472     0  1.0000      451   21    0    0      0.0000  
 0.702352  1    2735   d   927   455   472  0.0442      472     0  1.0000      451   21    0    0      0.0000  
 0.702508  1    2736   d   926   454   472  0.0443      472     0  1.0000      451   21    0    0      0.0000  
 0.702546  1    2737   d   925   453   472  0.0443      472     0  1.0000      451   21    0    0      0.0000  
 0.702720  1    2738   d   924   452   472  0.0444      472     0  1.0000      451   21    0    0      0.0000  
 0.702755  1    2739   b   925   453   472  0.0443      472     0  1.0000      451   21    0    0      0.0000  
 0.702837  1    2740   d   924   452   472  0.0433      472     0  1.0000      451   21    0    0      0.0000  
 0.703432  1    2741   d   923   452   471  0.0433      471     0  1.0000      450   21    0    0      0.0000  
 0.703542  1    2742   d   922   451   471  0.0434      471     0  1.0000      450   21    0    0      0.0000  
 0.703655  1    2743   d   921   451   470  0.0434      470     0  1.0000      449   21    0    0      0.0000  
 0.703899  1    2744   d   920   450   470  0.0435      470     0  1.0000      449   21    0    0      0.0000  
 0.704108  1    2745   d   919   450   469  0.0435      469     0  1.0000      448   21    0    0      0.0000  
 0.704283  1    2746   d   918   450   468  0.0436      468     0  1.0000      447   21    0    0      0.0000  
 0.704700  1    2747   d   917   449   468  0.0425      468     0  1.0000      447   21    0    0      0.0000  
 0.705132  1    2748   b   918   450   468  0.0425      468     0  1.0000      447   21    0    0      0.0000  
 0.705186  1    2749   b   919   450   469  0.0424      469     0  1.0000      448   21    0    0      0.0000  
 0.705564  1    2750   d   918   449   469  0.0425      469     0  1.0000      448   21    0    0      0.0000  
 0.705888  1    2751   d   917   448   469  0.0425      469     0  1.0000      448   21    0    0      0.0000  
 0.706123  1    2752   d   916   448   468  0.0426      468     0  1.0000      447   21    0    0      0.0000  
 0.706341  1    2753   d   915   448   467  0.0426      467     0  1.0000      446   21    0    0      0.0000  
 0.706891  1    2754   d   914   447   467  0.0427      467     0  1.0000      446   21    0    0      0.0000  
 0.706910  1    2755   b   915   448   467  0.0426      467     0  1.0000      446   21    0    0      0.0000  
 0.707324  1    2756   b   916   449   467  0.0426      467     0  1.0000      446   21    0    0      0.0000  
 0.707595  1    2757   b   917   450   467  0.0425      467     0  1.0000      446   21    0    0      0.0000  
 0.707627  1    2758   b   918   451   467  0.0425      467     0  1.0000      446   21    0    0      0.0000  
 0.708014  1    2759   d   917   450   467  0.0425      467     0  1.0000      446   21    0    0      0.0000  
 0.708311  1    2760   b   918   450   468  0.0425      468     0  1.0000      447   21    0    0      0.0000  
 0.708539  1    2761   b   919   451   468  0.0424      468     0  1.0000      447   21    0    0      0.0000  
 0.708544  1    2762   d   918   451   467  0.0425      467     0  1.0000      446   21    0    0      0.0000  
 0.709083  1    2763   b   919   451   468  0.0424      468     0  1.0000      447   21    0    0      0.0000  
 0.709247  1    2764   d   918   450   468  0.0425      468     0  1.0000      447   21    0    0      0.0000  
 0.709321  1    2765   d   917   450   467  0.0425      467     0  1.0000      446   21    0    0      0.0000  
 0.709375  1    2766   b   918   451   467  0.0425      467     0  1.0000      446   21    0    0      0.0000  
 0.709561  1    2767   d   917   450   467  0.0425      467     0  1.0000      446   21    0    0      0.0000  
 0.709714  1    2768   b   918   450   468  0.0425      468     0  1.0000      447   21    0    0      0.0000  
 0.710148  1    2769   d   917   450   467  0.0425      467     0  1.0000      446   21    0    0      0.0000  
 0.710391  1    2770   d   916   449   467  0.0426      467     0  1.0000      446   21    0    0      0.0000  
 0.710725  1    2771   b   917   449   468  0.0425      468     0  1.0000      447   21    0    0      0.0000  
 0.710777  1    2772   b   918   449   469  0.0425      469     0  1.0000      448   21    0    0      0.0000  
 0.711121  1    2773   b   919   449   470  0.0424      470     0  1.0000      449   21    0    0      0.0000  
 0.711231  1    2774   b   920   449   471  0.0435      471     0  1.0000      449   22    0    0      0.0000  
 0.711598  1    2775   b   921   449   472  0.0434      472     0  1.0000      450   22    0    0      0.0000  
 0.711617  1    2776   b   922   450   472  0.0434      472     0  1.0000      450   22    0    0      0.0000  
 0.711619  1    2777   b   923   450   473  0.0433      473     0  1.0000      451   22    0    0      0.0000  
 0.711715  1    2778   b   924   450   474  0.0433      474     0  1.0000      452   22    0    0      0.0000  
 0.711829  1    2779   d   923   450   473  0.0433      473     0  1.0000      451   22    0    0      0.0000  
 0.711915  1    2780   b   924   451   473  0.0433      473     0  1.0000      451   22    0    0      0.0000  
 0.711989  1    2781   b   925   451   474  0.0432      474     0  1.0000      452   22    0    0      0.0000  
 0.712112  1    2782   d   924   450   474  0.0433      474     0  1.0000      452   22    0    0      0.0000  
 0.712644  1    2783   d   923   450   473  0.0433      473     0  1.0000      451   22    0    0      0.0000  
 0.712988  1    2784   b   924   450   474  0.0433      474     0  1.0000      452   22    0    0      0.0000  
 0.713026  1    2785   d   923   450   473  0.0433      473     0  1.0000      451   22    0    0      0.0000  
 0.713247  1    2786   b   924   451   473  0.0433      473     0  1.0000      451   22    0    0      0.0000  
 0.713867  1    2787   b   925   451   474  0.0432      474     0  1.0000      452   22    0    0      0.0000  
 0.714373  1    2788   d   924   451   473  0.0433      473     0  1.0000      451   22    0    0      0.0000  
 0.714882  1    2789   d   923   450   473  0.0433      473     0  1.0000      451   22    0    0      0.0000  
 0.714904  1    2790   b   924   451   473  0.0433      473     0  1.0000      451   22    0    0      0.0000  
 0.715142  1    2791   d   923   450   473  0.0433      473     0  1.0000      451   22    0    0      0.0000  
 0.715498  1    2792   b   924   450   474  0.0433      474     0  1.0000      452   22    0    0      0.0000  
 0.715731  1    2793   d   923   450   473  0.0433      473     0  1.0000      451   22    0    0      0.0000  
 0.715857  1    2794   b   924   451   473  0.0433      473     0  1.0000      451   22    0    0      0.0000  
 0.716520  1    2795   b   925   451   474  0.0432      474     0  1.0000      452   22    0    0      0.0000  
 0.717579  1    2796   b   926   452   474  0.0432      474     0  1.0000      452   22    0    0      0.0000  
 0.717600  1    2797   d   925   451   474  0.0432      474     0  1.0000      452   22    0    0      0.0000  
 0.717893  1    2798   b   926   452   474  0.0443      474     0  1.0000      452   22    0    0      0.0000  
 0.717973  1    2799   d   925   452   473  0.0443      473     0  1.0000      451   22    0    0      0.0000  
 0.718126  1    2800   d   924   451   473  0.0444      473     0  1.0000      451   22    0    0      0.0000  
 0.718399  1    2801   b   925   451   474  0.0443      474     0  1.0000      452   22    0    0      0.0000  
 0.718459  1    2802   d   924   451   473  0.0444      473     0  1.0000      451   22    0    0      0.0000  
 0.718524  1    2803   d   923   450   473  0.0444      473     0  1.0000      451   22    0    0      0.0000  
 0.719228  1    2804   d   922   450   472  0.0445      472     0  1.0000      450   22    0    0      0.0000  
 0.719231  1    2805   b   923   451   472  0.0444      472     0  1.0000      450   22    0    0      0.0000  
 0.719402  1    2806   d   922   450   472  0.0445      472     0  1.0000      450   22    0    0      0.0000  
 0.719677  1    2807   d   921   450   471  0.0445      471     0  1.0000      449   22    0    0      0.0000  
 0.720067  1    2808   d   920   450   470  0.0435      470     0  1.0000      449   21    0    0      0.0000  
 0.720364  1    2809   b   921   450   471  0.0434      471     0  1.0000      450   21    0    0      0.0000  
 0.720691  1    2810   d   920   450   470  0.0435      470     0  1.0000      449   21    0    0      0.0000  
 0.720715  1    2811   d   919   449   470  0.0435      470     0  1.0000      449   21    0    0      0.0000  
 0.720785  1    2812   d   918   449   469  0.0436      469     0  1.0000      448   21    0    0      0.0000  
 0.721040  1    2813   b   919   450   469  0.0435      469     0  1.0000      448   21    0    0      0.0000  
 0.721249  1    2814   b   920   451   469  0.0446      469     0  1.0000      448   21    0    0      0.0000  
 0.721593  1    2815   d   919   451   468  0.0435      468     0  1.0000      448   20    0    0      0.0000  
 0.721854  1    2816   b   920   452   468  0.0435      468     0  1.0000      448   20    0    0      0.0000  
 0.721870  1    2817   d   919   452   467  0.0435      467     0  1.0000      447   20    0    0      0.0000  
 0.722120  1    2818   b   920   452   468  0.0435      468     0  1.0000      448   20    0    0      0.0000  
 0.722215  1    2819   d   919   452   467  0.0424      467     0  1.0000      448   19    0    0      0.0000  
 0.722502  1    2820   d   918   451   467  0.0425      467     0  1.0000      448   19    0    0      0.0000  
 0.722505  1    2821   d   917   451   466  0.0425      466     0  1.0000      447   19    0    0      0.0000  
 0.722586  1    2822   d   916   451   465  0.0426      465     0  1.0000      446   19    0    0      0.0000  
 0.722736  1    2823   d   915   450   465  0.0426      465     0  1.0000      446   19    0    0      0.0000  
 0.722805  1    2824   d   914   450   464  0.0427      464     0  1.0000      445   19    0    0      0.0000  
 0.722844  1    2825   b   915   450   465  0.0426      465     0  1.0000      446   19    0    0      0.0000  
 0.723229  1    2826   b   916   450   466  0.0426      466     0  1.0000      447   19    0    0      0.0000  
 0.723282  1    2827   b   917   451   466  0.0425      466     0  1.0000      447   19    0    0      0.0000  
 0.723285  1    2828   d   916   451   465  0.0426      465     0  1.0000      446   19    0    0      0.0000  
 0.723293  1    2829   d   915   451   464  0.0426      464     0  1.0000      445   19    0    0      0.0000  
 0.723724  1    2830   b   916   452   464  0.0426      464     0  1.0000      445   19    0    0      0.0000  
 0.723785  1    2831   d   915   451   464  0.0426      464     0  1.0000      445   19    0    0      0.0000  
 0.724417  1    2832   b   916   452   464  0.0426      464     0  1.0000      445   19    0    0      0.0000  
 0.724527  1    2833   d   915   452   463  0.0426      463     0  1.0000      444   19    0    0      0.0000  
 0.724857  1    2834   d   914   451   463  0.0427      463     0  1.0000      444   19    0    0      0.0000  
 0.724916  1    2835   d   913   451   462  0.0427      462     0  1.0000      443   19    0    0      0.0000  
 0.724959  1    2836   d   912   451   461  0.0428      461     0  1.0000      442   19    0    0      0.0000  
 0.725330  1    2837   d   911   450   461  0.0417      461     0  1.0000      442   19    0    0      0.0000  
 0.725928  1    2838   d   910   449   461  0.0418      461     0  1.0000      442   19    0    0      0.0000  
 0.726003  1    2839   d   909   449   460  0.0407      460     0  1.0000      442   18    0    0      0.0000  
 0.726557  1    2840   b   910   449   461  0.0407      461     0  1.0000      443   18    0    0      0.0000  
 0.726827  1    2841   d   909   449   460  0.0407      460     0  1.0000      442   18    0    0      0.0000  
 0.726937  1    2842   d   908   448   460  0.0407      460     0  1.0000      442   18    0    0      0.0000  
 0.727212  1    2843   d   907   448   459  0.0408      459     0  1.0000      441   18    0    0      0.0000  
 0.727774  1    2844   d   906   448   458  0.0408      458     0  1.0000      440   18    0    0      0.0000  
 0.728207  1    2845   d   905   448   457  0.0409      457     0  1.0000      439   18    0    0      0.0000  
 0.728465  1    2846   b   906   448   458  0.0408      458     0  1.0000      440   18    0    0      0.0000  
 0.729489  1    2847   b   907   448   459  0.0408      459     0  1.0000      441   18    0    0      0.0000  
 0.729610  1    2848   d   906   448   458  0.0408      458     0  1.0000      440   18    0    0      0.0000  
 0.730076  1    2849   b   907   448   459  0.0408      459     0  1.0000      441   18    0    0      0.0000  
 0.730257  1    2850   d   906   448   458  0.0408      458     0  1.0000      440   18    0    0      0.0000  
 0.730747  1    2851   d   905   447   458  0.0409      458     0  1.0000      440   18    0    0      0.0000  
 0.730940  1    2852   d   904   446   458  0.0409      458     0  1.0000      440   18    0    0      0.0000  
 0.730990  1    2853   d   903   445   458  0.0410      458     0  1.0000      440   18    0    0      0.0000  
 0.731048  1    2854   b   904   446   458  0.0409      458     0  1.0000      440   18    0    0      0.0000  
 0.731291  1    2855   b   905   446   459  0.0420      459     0  1.0000      440   19    0    0      0.0000  
 0.731507  1    2856   b   906   446   460  0.0419      460     0  1.0000      441   19    0    0      0.0000  
 0.731839  1    2857   b   907   446   461  0.0419      461     0  1.0000      442   19    0    0      0.0000  
 0.732163  1    2858   d   906   445   461  0.0419      461     0  1.0000      442   19    0    0      0.0000  
 0.732244  1    2859   b   907   445   462  0.0419      462     0  1.0000      443   19    0    0      0.0000  
 0.732405  1    2860   d   906   444   462  0.0408      462     0  1.0000      443   19    0    0      0.0000  
 0.732503  1    2861   b   907   445   462  0.0408      462     0  1.0000      443   19    0    0      0.0000  
 0.732505  1    2862   b   908   445   463  0.0407      463     0  1.0000      444   19    0    0      0.0000  
 0.732825  1    2863   d   907   445   462  0.0408      462     0  1.0000      443   19    0    0      0.0000  
 0.733504  1    2864   d   906   444   462  0.0408      462     0  1.0000      443   19    0    0      0.0000  
 0.733913  1    2865   d   905   444   461  0.0409      461     0  1.0000      442   19    0    0      0.0000  
 0.734154  1    2866   b   906   444   462  0.0408      462     0  1.0000      443   19    0    0      0.0000  
 0.734293  1    2867   d   905   444   461  0.0409      461     0  1.0000      442   19    0    0      0.0000  
 0.734520  1    2868   d   904   444   460  0.0409      460     0  1.0000      441   19    0    0      0.0000  
 0.734754  1    2869   d   903   444   459  0.0410      459     0  1.0000      440   19    0    0      0.0000  
 0.734955  1    2870   b   904   445   459  0.0409      459     0  1.0000      440   19    0    0      0.0000  
 0.735125  1    2871   b   905   445   460  0.0409      460     0  1.0000      441   19    0    0      0.0000  
 0.735931  1    2872   b   906   446   460  0.0408      460     0  1.0000      441   19    0    0      0.0000  
 0.736008  1    2873   b   907   446   461  0.0408      461     0  1.0000      442   19    0    0      0.0000  
 0.736036  1    2874   d   906   445   461  0.0408      461     0  1.0000      442   19    0    0      0.0000  
 0.736162  1    2875   d   905   445   460  0.0409      460     0  1.0000      441   19    0    0      0.0000  
 0.736271  1    2876   d   904   445   459  0.0409      459     0  1.0000      440   19    0    0      0.0000  
 0.736302  1    2877   d   903   445   458  0.0410      458     0  1.0000      439   19    0    0      0.0000  
 0.736413  1    2878   b   904   445   459  0.0409      459     0  1.0000      440   19    0    0      0.0000  
 0.736581  1    2879   b   905   446   459  0.0409      459     0  1.0000      440   19    0    0      0.0000  
 0.737183  1    2880   b   906   447   459  0.0408      459     0  1.0000      440   19    0    0      0.0000  
 0.737195  1    2881   d   905   447   458  0.0409      458     0  1.0000      439   19    0    0      0.0000  
 0.737926  1    2882   b   906   448   458  0.0408      458     0  1.0000      439   19    0    0      0.0000  
 0.737984  1    2883   b   907   448   459  0.0408      459     0  1.0000      440   19    0    0      0.0000  
 0.738545  1    2884   d   906   447   459  0.0408      459     0  1.0000      440   19    0    0      0.0000  
 0.738564  1    2885   b   907   447   460  0.0419      460     0  1.0000      440   20    0    0      0.0000  
 0.738634  1    2886   b   908   448   460  0.0419      460     0  1.0000      440   20    0    0      0.0000  
 0.739021  1    2887   b   909   448   461  0.0418      461     0  1.0000      441   20    0    0      0.0000  
 0.739188  1    2888   d   908   448   460  0.0407      460     0  1.0000      441   19    0    0      0.0000  
 0.740111  1    2889   b   909   449   460  0.0407      460     0  1.0000      441   19    0    0      0.0000  
 0.740400  1    2890   d   908   449   459  0.0407      459     0  1.0000      440   19    0    0      0.0000  
 0.740769  1    2891   b   909   450   459  0.0407      459     0  1.0000      440   19    0    0      0.0000  
 0.740817  1    2892   b   910   450   460  0.0407      460     0  1.0000      441   19    0    0      0.0000  
 0.740871  1    2893   b   911   451   460  0.0406      460     0  1.0000      441   19    0    0      0.0000  
 0.741016  1    2894   d   910   451   459  0.0407      459     0  1.0000      440   19    0    0      0.0000  
 0.741613  1    2895   b   911   451   460  0.0406      460     0  1.0000      441   19    0    0      0.0000  
 0.742099  1    2896   b   912   452   460  0.0406      460     0  1.0000      441   19    0    0      0.0000  
 0.742202  1    2897   b   913   453   460  0.0405      460     0  1.0000      441   19    0    0      0.0000  
 0.742928  1    2898   d   912   453   459  0.0406      459     0  1.0000      440   19    0    0      0.0000  
 0.743574  1    2899   b   913   454   459  0.0405      459     0  1.0000      440   19    0    0      0.0000  
 0.743785  1    2900   d   912   454   458  0.0406      458     0  1.0000      439   19    0    0      0.0000  
 0.743837  1    2901   b   913   454   459  0.0405      459     0  1.0000      440   19    0    0      0.0000  
 0.745082  1    2902   b   914   455   459  0.0405      459     0  1.0000      440   19    0    0      0.0000  
 0.745411  1    2903   d   913   455   458  0.0405      458     0  1.0000      439   19    0    0      0.0000  
 0.745641  1    2904   b   914   455   459  0.0405      459     0  1.0000      440   19    0    0      0.0000  
 0.746281  1    2905   b   915   455   460  0.0404      460     0  1.0000      441   19    0    0      0.0000  
 0.747147  1    2906   d   914   454   460  0.0405      460     0  1.0000      441   19    0    0      0.0000  
 0.747529  1    2907   d   913   453   460  0.0405      460     0  1.0000      441   19    0    0      0.0000  
 0.747885  1    2908   b   914   453   461  0.0405      461     0  1.0000      442   19    0    0      0.0000  
 0.747919  1    2909   d   913   453   460  0.0405      460     0  1.0000      441   19    0    0      0.0000  
 0.747967  1    2910   d   912   453   459  0.0406      459     0  1.0000      440   19    0    0      0.0000  
 0.748536  1    2911   d   911   453   458  0.0406      458     0  1.0000      439   19    0    0      0.0000  
 0.748802  1    2912   b   912   454   458  0.0406      458     0  1.0000      439   19    0    0      0.0000  
 0.749005  1    2913   b   913   454   459  0.0405      459     0  1.0000      440   19    0    0      0.0000  
 0.749414  1    2914   d   912   454   458  0.0406      458     0  1.0000      439   19    0    0      0.0000  
 0.749923  1    2915   b   913   454   459  0.0405      459     0  1.0000      440   19    0    0      0.0000  
 0.749955  1    2916   d   912   453   459  0.0406      459     0  1.0000      440   19    0    0      0.0000  
 0.750603  1    2917   b   913   453   460  0.0405      460     0  1.0000      441   19    0    0      0.0000  
 0.751016  1    2918   d   912   452   460  0.0406      460     0  1.0000      441   19    0    0      0.0000  
 0.751200  1    2919   d   911   451   460  0.0406      460     0  1.0000      441   19    0    0      0.0000  
 0.751315  1    2920   d   910   450   460  0.0407      460     0  1.0000      441   19    0    0      0.0000  
 0.751514  1    2921   b   911   451   460  0.0406      460     0  1.0000      441   19    0    0      0.0000  
 0.752343  1    2922   d   910   451   459  0.0407      459     0  1.0000      440   19    0    0      0.0000  
 0.752482  1    2923   b   911   451   460  0.0406      460     0  1.0000      441   19    0    0      0.0000  
 0.752632  1    2924   b   912   451   461  0.0417      461     0  1.0000      441   20    0    0      0.0000  
 0.752732  1    2925   b   913   452   461  0.0416      461     0  1.0000      441   20    0    0      0.0000  
 0.752919  1    2926   b   914   453   461  0.0416      461     0  1.0000      441   20    0    0      0.0000  
 0.753161  1    2927   d   913   452   461  0.0416      461     0  1.0000      441   20    0    0      0.0000  
 0.753330  1    2928   d   912   452   460  0.0417      460     0  1.0000      440   20    0    0      0.0000  
 0.753436  1    2929   d   911   452   459  0.0417      459     0  1.0000      439   20    0    0      0.0000  
 0.753571  1    2930   d   910   452   458  0.0407      458     0  1.0000      439   19    0    0      0.0000  
 0.753733  1    2931   d   909   451   458  0.0407      458     0  1.0000      439   19    0    0      0.0000  
 0.754297  1    2932   d   908   451   457  0.0407      457     0  1.0000      438   19    0    0      0.0000  
 0.754300  1    2933   b   909   451   458  0.0407      458     0  1.0000      439   19    0    0      0.0000  
 0.754660  1    2934   d   908   450   458  0.0407      458     0  1.0000      439   19    0    0      0.0000  
 0.754847  1    2935   b   909   450   459  0.0407      459     0  1.0000      440   19    0    0      0.0000  
 0.755458  1    2936   d   908   450   458  0.0407      458     0  1.0000      439   19    0    0      0.0000  
 0.755829  1    2937   d   907   449   458  0.0408      458     0  1.0000      439   19    0    0      0.0000  
 0.755959  1    2938   b   908   449   459  0.0407      459     0  1.0000      440   19    0    0      0.0000  
 0.756681  1    2939   b   909   450   459  0.0407      459     0  1.0000      440   19    0    0      0.0000  
 0.756885  1    2940   d   908   450   458  0.0407      458     0  1.0000      439   19    0    0      0.0000  
 0.756906  1    2941   d   907   450   457  0.0408      457     0  1.0000      438   19    0    0      0.0000  
 0.757074  1    2942   d   906   449   457  0.0408      457     0  1.0000      438   19    0    0      0.0000  
 0.757099  1    2943   b   907   449   458  0.0408      458     0  1.0000      439   19    0    0      0.0000  
 0.757644  1    2944   b   908   449   459  0.0407      459     0  1.0000      440   19    0    0      0.0000  
 0.757831  1    2945   d   907   449   458  0.0408      458     0  1.0000      439   19    0    0      0.0000  
 0.758349  1    2946   b   908   450   458  0.0407      458     0  1.0000      439   19    0    0      0.0000  
 0.758505  1    2947   d   907   449   458  0.0408      458     0  1.0000      439   19    0    0      0.0000  
 0.758637  1    2948   d   906   448   458  0.0408      458     0  1.0000      439   19    0    0      0.0000  
 0.758962  1    2949   d   905   447   458  0.0409      458     0  1.0000      439   19    0    0      0.0000  
 0.759098  1    2950   b   906   448   458  0.0408      458     0  1.0000      439   19    0    0      0.0000  
 0.759513  1    2951   b   907   448   459  0.0419      459     0  1.0000      439   20    0    0      0.0000  
 0.759607  1    2952   d   906   448   458  0.0419      458     0  1.0000      438   20    0    0      0.0000  
 0.760159  1    2953   d   905   447   458  0.0420      458     0  1.0000      438   20    0    0      0.0000  
 0.760305  1    2954   d   904   447   457  0.0420      457     0  1.0000      437   20    0    0      0.0000  
 0.760357  1    2955   d   903   447   456  0.0421      456     0  1.0000      436   20    0    0      0.0000  
 0.760362  1    2956   b   904   447   457  0.0420      457     0  1.0000      437   20    0    0      0.0000  
 0.760869  1    2957   d   903   446   457  0.0421      457     0  1.0000      437   20    0    0      0.0000  
 0.760942  1    2958   d   902   445   457  0.0421      457     0  1.0000      437   20    0    0      0.0000  
 0.761064  1    2959   b   903   446   457  0.0421      457     0  1.0000      437   20    0    0      0.0000  
 0.761414  1    2960   d   902   445   457  0.0421      457     0  1.0000      437   20    0    0      0.0000  
 0.761817  1    2961   b   903   445   458  0.0421      458     0  1.0000      438   20    0    0      0.0000  
 0.761913  1    2962   b   904   445   459  0.0420      459     0  1.0000      439   20    0    0      0.0000  
 0.762004  1    2963   d   903   445   458  0.0421      458     0  1.0000      438   20    0    0      0.0000  
 0.762149  1    2964   d   902   444   458  0.0421      458     0  1.0000      438   20    0    0      0.0000  
 0.762389  1    2965   b   903   445   458  0.0421      458     0  1.0000      438   20    0    0      0.0000  
 0.762526  1    2966   b   904   445   459  0.0420      459     0  1.0000      439   20    0    0      0.0000  
 0.762578  1    2967   d   903   444   459  0.0421      459     0  1.0000      439   20    0    0      0.0000  
 0.763090  1    2968   b   904   444   460  0.0420      460     0  1.0000      440   20    0    0      0.0000  
 0.763335  1    2969   b   905   445   460  0.0420      460     0  1.0000      440   20    0    0      0.0000  
 0.763458  1    2970   b   906   445   461  0.0419      461     0  1.0000      441   20    0    0      0.0000  
 0.764443  1    2971   b   907   445   462  0.0419      462     0  1.0000      442   20    0    0      0.0000  
 0.764502  1    2972   b   908   446   462  0.0419      462     0  1.0000      442   20    0    0      0.0000  
 0.765240  1    2973   d   907   446   461  0.0419      461     0  1.0000      441   20    0    0      0.0000  
 0.766004  1    2974   d   906   446   460  0.0419      460     0  1.0000      440   20    0    0      0.0000  
 0.766017  1    2975   d   905   445   460  0.0420      460     0  1.0000      440   20    0    0      0.0000  
 0.766181  1    2976   d   904   444   460  0.0420      460     0  1.0000      440   20    0    0      0.0000  
 0.767386  1    2977   b   905   445   460  0.0420      460     0  1.0000      440   20    0    0      0.0000  
 0.767609  1    2978   b   906   445   461  0.0419      461     0  1.0000      441   20    0    0      0.0000  
 0.767837  1    2979   d   905   444   461  0.0420      461     0  1.0000      441   20    0    0      0.0000  
 0.768033  1    2980   d   904   444   460  0.0420      460     0  1.0000      440   20    0    0      0.0000  
 0.768645  1    2981   b   905   445   460  0.0420      460     0  1.0000      440   20    0    0      0.0000  
 0.768664  1    2982   b   906   446   460  0.0419      460     0  1.0000      440   20    0    0      0.0000  
 0.769294  1    2983   b   907   446   461  0.0419      461     0  1.0000      441   20    0    0      0.0000  
 0.769550  1    2984   b   908   446   462  0.0419      462     0  1.0000      442   20    0    0      0.0000  
 0.769573  1    2985   b   909   446   463  0.0418      463     0  1.0000      443   20    0    0      0.0000  
 0.769710  1    2986   d   908   446   462  0.0419      462     0  1.0000      442   20    0    0      0.0000  
 0.769800  1    2987   b   909   447   462  0.0418      462     0  1.0000      442   20    0    0      0.0000  
 0.769813  1    2988   d   908   447   461  0.0419      461     0  1.0000      441   20    0    0      0.0000  
 0.769852  1    2989   b   909   448   461  0.0418      461     0  1.0000      441   20    0    0      0.0000  
 0.770204  1    2990   b   910   449   461  0.0418      461     0  1.0000      441   20    0    0      0.0000  
 0.770205  1    2991   b   911   450   461  0.0417      461     0  1.0000      441   20    0    0      0.0000  
 0.770286  1    2992   b   912   450   462  0.0417      462     0  1.0000      442   20    0    0      0.0000  
 0.770358  1    2993   b   913   451   462  0.0416      462     0  1.0000      442   20    0    0      0.0000  
 0.770794  1    2994   d   912   451   461  0.0417      461     0  1.0000      441   20    0    0      0.0000  
 0.771568  1    2995   b   913   452   461  0.0416      461     0  1.0000      441   20    0    0      0.0000  
 0.772150  1    2996   d   912   451   461  0.0417      461     0  1.0000      441   20    0    0      0.0000  
 0.772251  1    2997   d   911   451   460  0.0417      460     0  1.0000      440   20    0    0      0.0000  
 0.772381  1    2998   b   912   451   461  0.0417      461     0  1.0000      441   20    0    0      0.0000  
 0.772554  1    2999   b   913   451   462  0.0416      462     0  1.0000      442   20    0    0      0.0000  
 0.772690  1    3000   d   912   450   462  0.0417      462     0  1.0000      442   20    0    0      0.0000  
 0.772698  1    3001   d   911   449   462  0.0417      462     0  1.0000      442   20    0    0      0.0000  
 0.772797  1    3002   d   910   449   461  0.0418      461     0  1.0000      441   20    0    0      0.0000  
 0.772946  1    3003   d   909   449   460  0.0418      460     0  1.0000      440   20    0    0      0.0000  
 0.773053  1    3004   b   910   449   461  0.0418      461     0  1.0000      441   20    0    0      0.0000  
 0.773395  1    3005   d   909   449   460  0.0418      460     0  1.0000      440   20    0    0      0.0000  
 0.773499  1    3006   b   910   450   460  0.0418      460     0  1.0000      440   20    0    0      0.0000  
 0.773833  1    3007   b   911   450   461  0.0417      461     0  1.0000      441   20    0    0      0.0000  
 0.773885  1    3008   b   912   450   462  0.0417      462     0  1.0000      442   20    0    0      0.0000  
 0.775056  1    3009   d   911   450   461  0.0417      461     0  1.0000      441   20    0    0      0.0000  
 0.775300  1    3010   b   912   450   462  0.0417      462     0  1.0000      442   20    0    0      0.0000  
 0.775357  1    3011   d   911   450   461  0.0417      461     0  1.0000      441   20    0    0      0.0000  
 0.775489  1    3012   b   912   451   461  0.0417      461     0  1.0000      441   20    0    0      0.0000  
 0.775622  1    3013   d   911   451   460  0.0417      460     0  1.0000      440   20    0    0      0.0000  
 0.775649  1    3014   b   912   452   460  0.0417      460     0  1.0000      440   20    0    0      0.0000  
 0.776445  1    3015   d   911   452   459  0.0417      459     0  1.0000      439   20    0    0      0.0000  
 0.776519  1    3016   d   910   452   458  0.0418      458     0  1.0000      438   20    0    0      0.0000  
 0.776635  1    3017   d   909   451   458  0.0418      458     0  1.0000      438   20    0    0      0.0000  
 0.776670  1    3018   d   908   451   457  0.0419      457     0  1.0000      437   20    0    0      0.0000  
 0.776936  1    3019   d   907   451   456  0.0419      456     0  1.0000      436   20    0    0      0.0000  
 0.778103  1    3020   d   906   450   456  0.0419      456     0  1.0000      436   20    0    0      0.0000  
 0.778513  1    3021   d   905   450   455  0.0420      455     0  1.0000      435   20    0    0      0.0000  
 0.779004  1    3022   d   904   450   454  0.0420      454     0  1.0000      434   20    0    0      0.0000  
 0.779020  1    3023   d   903   449   454  0.0421      454     0  1.0000      434   20    0    0      0.0000  
 0.779297  1    3024   d   902   449   453  0.0421      453     0  1.0000      433   20    0    0      0.0000  
 0.779338  1    3025   b   903   449   454  0.0421      454     0  1.0000      434   20    0    0      0.0000  
 0.779399  1    3026   b   904   450   454  0.0420      454     0  1.0000      434   20    0    0      0.0000  
 0.779661  1    3027   d   903   450   453  0.0421      453     0  1.0000      433   20    0    0      0.0000  
 0.779806  1    3028   b   904   450   454  0.0420      454     0  1.0000      434   20    0    0      0.0000  
 0.779847  1    3029   d   903   450   453  0.0421      453     0  1.0000      433   20    0    0      0.0000  
 0.779852  1    3030   d   902   450   452  0.0421      452     0  1.0000      432   20    0    0      0.0000  
 0.780022  1    3031   b   903   450   453  0.0421      453     0  1.0000      433   20    0    0      0.0000  
 0.780565  1    3032   b   904   450   454  0.0420      454     0  1.0000      434   20    0    0      0.0000  
 0.780577  1    3033   b   905   451   454  0.0420      454     0  1.0000      434   20    0    0      0.0000  
 0.780927  1    3034   d   904   451   453  0.0409      453     0  1.0000      434   19    0    0      0.0000  
 0.781126  1    3035   b   905   452   453  0.0409      453     0  1.0000      434   19    0    0      0.0000  
 0.781131  1    3036   d   904   452   452  0.0409      452     0  1.0000      433   19    0    0      0.0000  
 0.781167  1    3037   b   905   453   452  0.0420      452     0  1.0000      433   19    0    0      0.0000  
 0.781216  1    3038   b   906   454   452  0.0419      452     0  1.0000      433   19    0    0      0.0000  
 0.781612  1    3039   d   905   453   452  0.0420      452     0  1.0000      433   19    0    0      0.0000  
 0.781863  1    3040   b   906   454   452  0.0419      452     0  1.0000      433   19    0    0      0.0000  
 0.782338  1    3041   d   905   454   451  0.0420      451     0  1.0000      432   19    0    0      0.0000  
 0.782483  1    3042   d   904   454   450  0.0420      450     0  1.0000      431   19    0    0      0.0000  
 0.783030  1    3043   b   905   455   450  0.0420      450     0  1.0000      431   19    0    0      0.0000  
 0.783393  1    3044   d   904   455   449  0.0420      449     0  1.0000      430   19    0    0      0.0000  
 0.783833  1    3045   b   905   455   450  0.0420      450     0  1.0000      431   19    0    0      0.0000  
 0.784024  1    3046   d   904   454   450  0.0420      450     0  1.0000      431   19    0    0      0.0000  
 0.784093  1    3047   b   905   454   451  0.0420      451     0  1.0000      432   19    0    0      0.0000  
 0.784348  1    3048   b   906   455   451  0.0419      451     0  1.0000      432   19    0    0      0.0000  
 0.784498  1    3049   b   907   456   451  0.0419      451     0  1.0000      432   19    0    0      0.0000  
 0.784663  1    3050   d   906   456   450  0.0419      450     0  1.0000      431   19    0    0      0.0000  
 0.785407  1    3051   b   907   456   451  0.0419      451     0  1.0000      432   19    0    0      0.0000  
 0.786035  1    3052   b   908   457   451  0.0419      451     0  1.0000      432   19    0    0      0.0000  
 0.786893  1    3053   b   909   458   451  0.0418      451     0  1.0000      432   19    0    0      0.0000  
 0.786902  1    3054   b   910   458   452  0.0418      452     0  1.0000      433   19    0    0      0.0000  
 0.787119  1    3055   d   909   458   451  0.0418      451     0  1.0000      432   19    0    0      0.0000  
 0.787195  1    3056   d   908   458   450  0.0419      450     0  1.0000      431   19    0    0      0.0000  
 0.787353  1    3057   b   909   459   450  0.0418      450     0  1.0000      431   19    0    0      0.0000  
 0.787552  1    3058   b   910   459   451  0.0418      451     0  1.0000      432   19    0    0      0.0000  
 0.787583  1    3059   d   909   459   450  0.0418      450     0  1.0000      431   19    0    0      0.0000  
 0.787602  1    3060   d   908   459   449  0.0419      449     0  1.0000      430   19    0    0      0.0000  
 0.788262  1    3061   b   909   460   449  0.0418      449     0  1.0000      430   19    0    0      0.0000  
 0.788472  1    3062   b   910   461   449  0.0418      449     0  1.0000      430   19    0    0      0.0000  
 0.788567  1    3063   d   909   460   449  0.0418      449     0  1.0000      430   19    0    0      0.0000  
 0.789299  1    3064   b   910   460   450  0.0418      450     0  1.0000      431   19    0    0      0.0000  
 0.789339  1    3065   b   911   460   451  0.0417      451     0  1.0000      432   19    0    0      0.0000  
 0.789502  1    3066   b   912   461   451  0.0417      451     0  1.0000      432   19    0    0      0.0000  
 0.789963  1    3067   d   911   460   451  0.0417      451     0  1.0000      432   19    0    0      0.0000  
 0.790664  1    3068   d   910   459   451  0.0418      451     0  1.0000      432   19    0    0      0.0000  
 0.790667  1    3069   d   909   459   450  0.0418      450     0  1.0000      431   19    0    0      0.0000  
 0.790719  1    3070   b   910   460   450  0.0418      450     0  1.0000      431   19    0    0      0.0000  
 0.791237  1    3071   d   909   460   449  0.0418      449     0  1.0000      430   19    0    0      0.0000  
 0.791288  1    3072   b   910   460   450  0.0418      450     0  1.0000      431   19    0    0      0.0000  
 0.791587  1    3073   d   909   460   449  0.0418      449     0  1.0000      430   19    0    0      0.0000  
 0.791944  1    3074   d   908   460   448  0.0419      448     0  1.0000      429   19    0    0      0.0000  
 0.792230  1    3075   d   907   459   448  0.0419      448     0  1.0000      429   19    0    0      0.0000  
 0.792533  1    3076   d   906   459   447  0.0419      447     0  1.0000      428   19    0    0      0.0000  
 0.792567  1    3077   b   907   460   447  0.0419      447     0  1.0000      428   19    0    0      0.0000  
 0.792719  1    3078   d   906   459   447  0.0419      447     0  1.0000      428   19    0    0      0.0000  
 0.793720  1    3079   d   905   458   447  0.0420      447     0  1.0000      428   19    0    0      0.0000  
 0.794456  1    3080   b   906   459   447  0.0430      447     0  1.0000      428   19    0    0      0.0000  
 0.794483  1    3081   b   907   459   448  0.0430      448     0  1.0000      429   19    0    0      0.0000  
 0.794604  1    3082   d   906   458   448  0.0430      448     0  1.0000      429   19    0    0      0.0000  
 0.794960  1    3083   b   907   459   448  0.0430      448     0  1.0000      429   19    0    0      0.0000  
 0.794977  1    3084   b   908   460   448  0.0430      448     0  1.0000      429   19    0    0      0.0000  
 0.795773  1    3085   b   909   461   448  0.0429      448     0  1.0000      429   19    0    0      0.0000  
 0.796129  1    3086   b   910   461   449  0.0429      449     0  1.0000      430   19    0    0      0.0000  
 0.796344  1    3087   d   909   461   448  0.0429      448     0  1.0000      429   19    0    0      0.0000  
 0.796565  1    3088   d   908   461   447  0.0430      447     0  1.0000      428   19    0    0      0.0000  
 0.796600  1    3089   b   909   461   448  0.0429      448     0  1.0000      429   19    0    0      0.0000  
 0.796717  1    3090   d   908   460   448  0.0430      448     0  1.0000      429   19    0    0      0.0000  
 0.796969  1    3091   b   909   461   448  0.0440      448     0  1.0000      429   19    0    0      0.0000  
 0.797576  1    3092   b   910   461   449  0.0440      449     0  1.0000      430   19    0    0      0.0000  
 0.798078  1    3093   d   909   460   449  0.0440      449     0  1.0000      430   19    0    0      0.0000  
 0.798536  1    3094   b   910   461   449  0.0440      449     0  1.0000      430   19    0    0      0.0000  
 0.800086  1    3095   b   911   461   450  0.0439      450     0  1.0000      431   19    0    0      0.0000  
 0.802215  1    3096   b   912   461   451  0.0439      451     0  1.0000      432   19    0    0      0.0000  
 0.803202  1    3097   b   913   462   451  0.0438      451     0  1.0000      432   19    0    0      0.0000  
 0.803454  1    3098   b   914   463   451  0.0438      451     0  1.0000      432   19    0    0      0.0000  
 0.803840  1    3099   d   913   462   451  0.0438      451     0  1.0000      432   19    0    0      0.0000  
 0.804068  1    3100   d   912   462   450  0.0439      450     0  1.0000      431   19    0    0      0.0000  
 0.804119  1    3101   d   911   462   449  0.0439      449     0  1.0000      430   19    0    0      0.0000  
 0.804208  1    3102   d   910   462   448  0.0440      448     0  1.0000      429   19    0    0      0.0000  
 0.804332  1    3103   b   911   463   448  0.0439      448     0  1.0000      429   19    0    0      0.0000  
 0.805399  1    3104   b   912   464   448  0.0439      448     0  1.0000      429   19    0    0      0.0000  
 0.805515  1    3105   b   913   464   449  0.0438      449     0  1.0000      430   19    0    0      0.0000  
 0.805649  1    3106   d   912   464   448  0.0439      448     0  1.0000      429   19    0    0      0.0000  
 0.806011  1    3107   d   911   463   448  0.0439      448     0  1.0000      429   19    0    0      0.0000  
 0.806407  1    3108   d   910   463   447  0.0440      447     0  1.0000      428   19    0    0      0.0000  
 0.806687  1    3109   d   909   462   447  0.0440      447     0  1.0000      428   19    0    0      0.0000  
 0.806923  1    3110   d   908   462   446  0.0441      446     0  1.0000      427   19    0    0      0.0000  
 0.806966  1    3111   d   907   461   446  0.0441      446     0  1.0000      427   19    0    0      0.0000  
 0.807039  1    3112   d   906   460   446  0.0442      446     0  1.0000      427   19    0    0      0.0000  
 0.807136  1    3113   b   907   461   446  0.0452      446     0  1.0000      427   19    0    0      0.0000  
 0.807176  1    3114   b   908   461   447  0.0452      447     0  1.0000      428   19    0    0      0.0000  
 0.807851  1    3115   d   907   461   446  0.0452      446     0  1.0000      427   19    0    0      0.0000  
 0.808589  1    3116   d   906   460   446  0.0453      446     0  1.0000      427   19    0    0      0.0000  
 0.808736  1    3117   b   907   460   447  0.0452      447     0  1.0000      428   19    0    0      0.0000  
 0.808804  1    3118   b   908   461   447  0.0452      447     0  1.0000      428   19    0    0      0.0000  
 0.809465  1    3119   b   909   462   447  0.0451      447     0  1.0000      428   19    0    0      0.0000  
 0.809496  1    3120   d   908   461   447  0.0452      447     0  1.0000      428   19    0    0      0.0000  
 0.809878  1    3121   d   907   460   447  0.0452      447     0  1.0000      428   19    0    0      0.0000  
 0.810155  1    3122   d   906   459   447  0.0453      447     0  1.0000      428   19    0    0      0.0000  
 0.810419  1    3123   b   907   459   448  0.0452      448     0  1.0000      429   19    0    0      0.0000  
 0.810976  1    3124   b   908   460   448  0.0452      448     0  1.0000      429   19    0    0      0.0000  
 0.811017  1    3125   d   907   460   447  0.0452      447     0  1.0000      428   19    0    0      0.0000  
 0.811149  1    3126   d   906   459   447  0.0453      447     0  1.0000      428   19    0    0      0.0000  
 0.811277  1    3127   d   905   459   446  0.0453      446     0  1.0000      427   19    0    0      0.0000  
 0.812273  1    3128   b   906   460   446  0.0453      446     0  1.0000      427   19    0    0      0.0000  
 0.812276  1    3129   d   905   459   446  0.0453      446     0  1.0000      427   19    0    0      0.0000  
 0.812334  1    3130   d   904   459   445  0.0454      445     0  1.0000      426   19    0    0      0.0000  
 0.812890  1    3131   b   905   460   445  0.0453      445     0  1.0000      426   19    0    0      0.0000  
 0.812995  1    3132   d   904   459   445  0.0454      445     0  1.0000      426   19    0    0      0.0000  
 0.813069  1    3133   d   903   459   444  0.0454      444     0  1.0000      425   19    0    0      0.0000  
 0.813122  1    3134   b   904   459   445  0.0465      445     0  1.0000      425   20    0    0      0.0000  
 0.813140  1    3135   d   903   459   444  0.0465      444     0  1.0000      424   20    0    0      0.0000  
 0.813168  1    3136   b   904   460   444  0.0465      444     0  1.0000      424   20    0    0      0.0000  
 0.813864  1    3137   d   903   459   444  0.0465      444     0  1.0000      424   20    0    0      0.0000  
 0.813930  1    3138   b   904   459   445  0.0465      445     0  1.0000      425   20    0    0      0.0000  
 0.814089  1    3139   b   905   459   446  0.0464      446     0  1.0000      426   20    0    0      0.0000  
 0.814115  1    3140   d   904   458   446  0.0465      446     0  1.0000      426   20    0    0      0.0000  
 0.814714  1    3141   b   905   458   447  0.0475      447     0  1.0000      426   21    0    0      0.0000  
 0.815024  1    3142   b   906   459   447  0.0475      447     0  1.0000      426   21    0    0      0.0000  
 0.815216  1    3143   b   907   459   448  0.0474      448     0  1.0000      427   21    0    0      0.0000  
 0.815968  1    3144   d   906   458   448  0.0475      448     0  1.0000      427   21    0    0      0.0000  
 0.816017  1    3145   d   905   458   447  0.0475      447     0  1.0000      426   21    0    0      0.0000  
 0.816463  1    3146   b   906   458   448  0.0475      448     0  1.0000      427   21    0    0      0.0000  
 0.817689  1    3147   b   907   459   448  0.0474      448     0  1.0000      427   21    0    0      0.0000  
 0.818524  1    3148   b   908   459   449  0.0474      449     0  1.0000      428   21    0    0      0.0000  
 0.818882  1    3149   b   909   460   449  0.0473      449     0  1.0000      428   21    0    0      0.0000  
 0.819039  1    3150   b   910   461   449  0.0473      449     0  1.0000      428   21    0    0      0.0000  
 0.819204  1    3151   d   909   460   449  0.0473      449     0  1.0000      428   21    0    0      0.0000  
 0.819349  1    3152   b   910   460   450  0.0473      450     0  1.0000      429   21    0    0      0.0000  
 0.819622  1    3153   b   911   460   451  0.0472      451     0  1.0000      430   21    0    0      0.0000  
 0.819727  1    3154   d   910   459   451  0.0473      451     0  1.0000      430   21    0    0      0.0000  
 0.819856  1    3155   b   911   460   451  0.0472      451     0  1.0000      430   21    0    0      0.0000  
 0.820319  1    3156   d   910   459   451  0.0473      451     0  1.0000      430   21    0    0      0.0000  
 0.820716  1    3157   b   911   459   452  0.0472      452     0  1.0000      431   21    0    0      0.0000  
 0.820914  1    3158   b   912   460   452  0.0471      452     0  1.0000      431   21    0    0      0.0000  
 0.821189  1    3159   d   911   460   451  0.0472      451     0  1.0000      430   21    0    0      0.0000  
 0.821498  1    3160   d   910   460   450  0.0473      450     0  1.0000      429   21    0    0      0.0000  
 0.821962  1    3161   b   911   460   451  0.0472      451     0  1.0000      430   21    0    0      0.0000  
 0.821974  1    3162   b   912   460   452  0.0471      452     0  1.0000      431   21    0    0      0.0000  
 0.822692  1    3163   d   911   459   452  0.0472      452     0  1.0000      431   21    0    0      0.0000  
 0.822909  1    3164   d   910   459   451  0.0473      451     0  1.0000      430   21    0    0      0.0000  
 0.823263  1    3165   d   909   458   451  0.0473      451     0  1.0000      430   21    0    0      0.0000  
 0.823579  1    3166   b   910   459   451  0.0473      451     0  1.0000      430   21    0    0      0.0000  
 0.823582  1    3167   b   911   460   451  0.0472      451     0  1.0000      430   21    0    0      0.0000  
 0.823755  1    3168   d   910   459   451  0.0473      451     0  1.0000      430   21    0    0      0.0000  
 0.824096  1    3169   d   909   458   451  0.0473      451     0  1.0000      430   21    0    0      0.0000  
 0.824319  1    3170   b   910   459   451  0.0473      451     0  1.0000      430   21    0    0      0.0000  
 0.825396  1    3171   b   911   460   451  0.0472      451     0  1.0000      430   21    0    0      0.0000  
 0.825473  1    3172   b   912   460   452  0.0471      452     0  1.0000      431   21    0    0      0.0000  
 0.825723  1    3173   d   911   459   452  0.0472      452     0  1.0000      431   21    0    0      0.0000  
 0.825818  1    3174   b   912   459   453  0.0482      453     0  1.0000      431   22    0    0      0.0000  
 0.826051  1    3175   d   911   459   452  0.0483      452     0  1.0000      430   22    0    0      0.0000  
 0.826243  1    3176   b   912   459   453  0.0482      453     0  1.0000      431   22    0    0      0.0000  
 0.826498  1    3177   d   911   459   452  0.0483      452     0  1.0000      430   22    0    0      0.0000  
 0.826669  1    3178   b   912   460   452  0.0493      452     0  1.0000      430   22    0    0      0.0000  
 0.826735  1    3179   b   913   461   452  0.0493      452     0  1.0000      430   22    0    0      0.0000  
 0.826877  1    3180   b   914   461   453  0.0492      453     0  1.0000      431   22    0    0      0.0000  
 0.826878  1    3181   d   913   461   452  0.0493      452     0  1.0000      430   22    0    0      0.0000  
 0.827523  1    3182   b   914   462   452  0.0492      452     0  1.0000      430   22    0    0      0.0000  
 0.828614  1    3183   b   915   462   453  0.0492      453     0  1.0000      431   22    0    0      0.0000  
 0.828674  1    3184   b   916   463   453  0.0491      453     0  1.0000      431   22    0    0      0.0000  
 0.829500  1    3185   d   915   463   452  0.0492      452     0  1.0000      430   22    0    0      0.0000  
 0.829530  1    3186   d   914   463   451  0.0492      451     0  1.0000      429   22    0    0      0.0000  
 0.829546  1    3187   b   915   464   451  0.0492      451     0  1.0000      429   22    0    0      0.0000  
 0.829741  1    3188   d   914   464   450  0.0492      450     0  1.0000      428   22    0    0      0.0000  
 0.829778  1    3189   d   913   463   450  0.0493      450     0  1.0000      428   22    0    0      0.0000  
 0.829796  1    3190   d   912   462   450  0.0493      450     0  1.0000      428   22    0    0      0.0000  
 0.829835  1    3191   b   913   463   450  0.0493      450     0  1.0000      428   22    0    0      0.0000  
 0.830204  1    3192   d   912   463   449  0.0482      449     0  1.0000      428   21    0    0      0.0000  
 0.830562  1    3193   d   911   462   449  0.0483      449     0  1.0000      428   21    0    0      0.0000  
 0.830966  1    3194   d   910   461   449  0.0484      449     0  1.0000      428   21    0    0      0.0000  
 0.831071  1    3195   d   909   461   448  0.0484      448     0  1.0000      427   21    0    0      0.0000  
 0.831215  1    3196   d   908   460   448  0.0485      448     0  1.0000      427   21    0    0      0.0000  
 0.831287  1    3197   d   907   460   447  0.0485      447     0  1.0000      426   21    0    0      0.0000  
 0.831495  1    3198   b   908   461   447  0.0485      447     0  1.0000      426   21    0    0      0.0000  
 0.831622  1    3199   b   909   461   448  0.0484      448     0  1.0000      427   21    0    0      0.0000  
 0.831743  1    3200   b   910   462   448  0.0484      448     0  1.0000      427   21    0    0      0.0000  
 0.831869  1    3201   d   909   462   447  0.0484      447     0  1.0000      426   21    0    0      0.0000  
 0.832023  1    3202   b   910   463   447  0.0484      447     0  1.0000      426   21    0    0      0.0000  
 0.832085  1    3203   b   911   463   448  0.0483      448     0  1.0000      427   21    0    0      0.0000  
 0.832146  1    3204   d   910   462   448  0.0484      448     0  1.0000      427   21    0    0      0.0000  
 0.832399  1    3205   b   911   463   448  0.0483      448     0  1.0000      427   21    0    0      0.0000  
 0.833256  1    3206   b   912   463   449  0.0482      449     0  1.0000      428   21    0    0      0.0000  
 0.833403  1    3207   b   913   464   449  0.0482      449     0  1.0000      428   21    0    0      0.0000  
 0.833408  1    3208   b   914   464   450  0.0481      450     0  1.0000      429   21    0    0      0.0000  
 0.833437  1    3209   b   915   464   451  0.0481      451     0  1.0000      430   21    0    0      0.0000  
 0.833686  1    3210   b   916   465   451  0.0480      451     0  1.0000      430   21    0    0      0.0000  
 0.835388  1    3211   d   915   465   450  0.0481      450     0  1.0000      429   21    0    0      0.0000  
 0.835469  1    3212   d   914   465   449  0.0481      449     0  1.0000      428   21    0    0      0.0000  
 0.835520  1    3213   d   913   464   449  0.0482      449     0  1.0000      428   21    0    0      0.0000  
 0.835573  1    3214   b   914   464   450  0.0481      450     0  1.0000      429   21    0    0      0.0000  
 0.835969  1    3215   b   915   464   451  0.0481      451     0  1.0000      430   21    0    0      0.0000  
 0.836356  1    3216   b   916   464   452  0.0480      452     0  1.0000      431   21    0    0      0.0000  
 0.836853  1    3217   b   917   464   453  0.0480      453     0  1.0000      432   21    0    0      0.0000  
 0.836868  1    3218   b   918   465   453  0.0479      453     0  1.0000      432   21    0    0      0.0000  
 0.837004  1    3219   d   917   464   453  0.0480      453     0  1.0000      432   21    0    0      0.0000  
 0.837078  1    3220   d   916   464   452  0.0480      452     0  1.0000      431   21    0    0      0.0000  
 0.837085  1    3221   b   917   465   452  0.0480      452     0  1.0000      431   21    0    0      0.0000  
 0.837214  1    3222   d   916   464   452  0.0480      452     0  1.0000      431   21    0    0      0.0000  
 0.837647  1    3223   b   917   464   453  0.0480      453     0  1.0000      432   21    0    0      0.0000  
 0.837668  1    3224   b   918   464   454  0.0479      454     0  1.0000      433   21    0    0      0.0000  
 0.838273  1    3225   b   919   465   454  0.0479      454     0  1.0000      433   21    0    0      0.0000  
 0.838539  1    3226   b   920   466   454  0.0478      454     0  1.0000      433   21    0    0      0.0000  
 0.838608  1    3227   b   921   467   454  0.0478      454     0  1.0000      433   21    0    0      0.0000  
 0.838745  1    3228   b   922   468   454  0.0477      454     0  1.0000      433   21    0    0      0.0000  
 0.838833  1    3229   b   923   468   455  0.0477      455     0  1.0000      434   21    0    0      0.0000  
 0.838859  1    3230   b   924   468   456  0.0476      456     0  1.0000      435   21    0    0      0.0000  
 0.838891  1    3231   b   925   468   457  0.0476      457     0  1.0000      436   21    0    0      0.0000  
 0.839142  1    3232   d   924   467   457  0.0465      457     0  1.0000      436   21    0    0      0.0000  
 0.839205  1    3233   d   923   466   457  0.0466      457     0  1.0000      436   21    0    0      0.0000  
 0.839295  1    3234   d   922   465   457  0.0466      457     0  1.0000      436   21    0    0      0.0000  
 0.839489  1    3235   b   923   465   458  0.0466      458     0  1.0000      437   21    0    0      0.0000  
 0.839862  1    3236   d   922   464   458  0.0466      458     0  1.0000      437   21    0    0      0.0000  
 0.840202  1    3237   d   921   463   458  0.0467      458     0  1.0000      437   21    0    0      0.0000  
 0.840236  1    3238   d   920   463   457  0.0467      457     0  1.0000      436   21    0    0      0.0000  
 0.840472  1    3239   d   919   462   457  0.0468      457     0  1.0000      436   21    0    0      0.0000  
 0.840777  1    3240   d   918   462   456  0.0468      456     0  1.0000      435   21    0    0      0.0000  
 0.841222  1    3241   b   919   462   457  0.0468      457     0  1.0000      436   21    0    0      0.0000  
 0.841348  1    3242   d   918   461   457  0.0468      457     0  1.0000      436   21    0    0      0.0000  
 0.842139  1    3243   b   919   462   457  0.0468      457     0  1.0000      436   21    0    0      0.0000  
 0.842490  1    3244   d   918   462   456  0.0468      456     0  1.0000      435   21    0    0      0.0000  
 0.843157  1    3245   b   919   462   457  0.0468      457     0  1.0000      436   21    0    0      0.0000  
 0.843228  1    3246   b   920   463   457  0.0467      457     0  1.0000      436   21    0    0      0.0000  
 0.843597  1    3247   d   919   462   457  0.0468      457     0  1.0000      436   21    0    0      0.0000  
 0.844102  1    3248   b   920   463   457  0.0467      457     0  1.0000      436   21    0    0      0.0000  
 0.845092  1    3249   d   919   462   457  0.0468      457     0  1.0000      436   21    0    0      0.0000  
 0.845171  1    3250   b   920   462   458  0.0467      458     0  1.0000      437   21    0    0      0.0000  
 0.846215  1    3251   b   921   463   458  0.0467      458     0  1.0000      437   21    0    0      0.0000  
 0.846684  1    3252   b   922   463   459  0.0466      459     0  1.0000      438   21    0    0      0.0000  
 0.847019  1    3253   d   921   462   459  0.0467      459     0  1.0000      438   21    0    0      0.0000  
 0.847178  1    3254   b   922   462   460  0.0466      460     0  1.0000      439   21    0    0      0.0000  
 0.847488  1    3255   d   921   462   459  0.0467      459     0  1.0000      438   21    0    0      0.0000  
 0.847605  1    3256   b   922   462   460  0.0466      460     0  1.0000      439   21    0    0      0.0000  
 0.848018  1    3257   b   923   462   461  0.0466      461     0  1.0000      440   21    0    0      0.0000  
 0.848354  1    3258   d   922   461   461  0.0466      461     0  1.0000      440   21    0    0      0.0000  
 0.849129  1    3259   b   923   461   462  0.0466      462     0  1.0000      441   21    0    0      0.0000  
 0.849249  1    3260   b   924   461   463  0.0465      463     0  1.0000      442   21    0    0      0.0000  
 0.849457  1    3261   b   925   462   463  0.0465      463     0  1.0000      442   21    0    0      0.0000  
 0.850174  1    3262   b   926   463   463  0.0464      463     0  1.0000      442   21    0    0      0.0000  
 0.850358  1    3263   b   927   464   463  0.0464      463     0  1.0000      442   21    0    0      0.0000  
 0.850785  1    3264   b   928   464   464  0.0463      464     0  1.0000      443   21    0    0      0.0000  
 0.850829  1    3265   b   929   465   464  0.0463      464     0  1.0000      443   21    0    0      0.0000  
 0.851136  1    3266   b   930   466   464  0.0462      464     0  1.0000      443   21    0    0      0.0000  
 0.851395  1    3267   b   931   466   465  0.0462      465     0  1.0000      444   21    0    0      0.0000  
 0.851721  1    3268   d   930   466   464  0.0462      464     0  1.0000      443   21    0    0      0.0000  
 0.852457  1    3269   d   929   465   464  0.0463      464     0  1.0000      443   21    0    0      0.0000  
 0.852687  1    3270   b   930   465   465  0.0462      465     0  1.0000      444   21    0    0      0.0000  
 0.853212  1    3271   b   931   466   465  0.0462      465     0  1.0000      444   21    0    0      0.0000  
 0.853995  1    3272   b   932   466   466  0.0461      466     0  1.0000      445   21    0    0      0.0000  
 0.854088  1    3273   b   933   466   467  0.0461      467     0  1.0000      446   21    0    0      0.0000  
 0.854205  1    3274   b   934   466   468  0.0460      468     0  1.0000      447   21    0    0      0.0000  
 0.854229  1    3275   b   935   467   468  0.0460      468     0  1.0000      447   21    0    0      0.0000  
 0.854434  1    3276   b   936   467   469  0.0459      469     0  1.0000      448   21    0    0      0.0000  
 0.854574  1    3277   b   937   467   470  0.0459      470     0  1.0000      449   21    0    0      0.0000  
 0.854629  1    3278   d   936   467   469  0.0459      469     0  1.0000      448   21    0    0      0.0000  
 0.854800  1    3279   d   935   466   469  0.0460      469     0  1.0000      448   21    0    0      0.0000  
 0.855003  1    3280   d   934   465   469  0.0460      469     0  1.0000      448   21    0    0      0.0000  
 0.855026  1    3281   b   935   465   470  0.0460      470     0  1.0000      449   21    0    0      0.0000  
 0.855914  1    3282   b   936   466   470  0.0459      470     0  1.0000      449   21    0    0      0.0000  
 0.855947  1    3283   b   937   466   471  0.0459      471     0  1.0000      450   21    0    0      0.0000  
 0.856517  1    3284   d   936   465   471  0.0459      471     0  1.0000      450   21    0    0      0.0000  
 0.856744  1    3285   b   937   465   472  0.0459      472     0  1.0000      451   21    0    0      0.0000  
 0.857273  1    3286   b   938   466   472  0.0458      472     0  1.0000      451   21    0    0      0.0000  
 0.857762  1    3287   b   939   467   472  0.0458      472     0  1.0000      451   21    0    0      0.0000  
 0.857820  1    3288   b   940   468   472  0.0468      472     0  1.0000      451   21    0    0      0.0000  
 0.857927  1    3289   b   941   469   472  0.0468      472     0  1.0000      451   21    0    0      0.0000  
 0.858252  1    3290   b   942   469   473  0.0467      473     0  1.0000      452   21    0    0      0.0000  
 0.858299  1    3291   b   943   469   474  0.0467      474     0  1.0000      453   21    0    0      0.0000  
 0.858875  1    3292   d   942   469   473  0.0467      473     0  1.0000      452   21    0    0      0.0000  
 0.858957  1    3293   b   943   470   473  0.0467      473     0  1.0000      452   21    0    0      0.0000  
 0.859043  1    3294   d   942   469   473  0.0467      473     0  1.0000      452   21    0    0      0.0000  
 0.859250  1    3295   d   941   469   472  0.0468      472     0  1.0000      451   21    0    0      0.0000  
 0.859322  1    3296   d   940   468   472  0.0468      472     0  1.0000      451   21    0    0      0.0000  
 0.860394  1    3297   b   941   469   472  0.0468      472     0  1.0000      451   21    0    0      0.0000  
 0.860761  1    3298   b   942   470   472  0.0467      472     0  1.0000      451   21    0    0      0.0000  
 0.860913  1    3299   b   943   470   473  0.0467      473     0  1.0000      452   21    0    0      0.0000  
 0.860919  1    3300   d   942   469   473  0.0467      473     0  1.0000      452   21    0    0      0.0000  
 0.860943  1    3301   d   941   468   473  0.0468      473     0  1.0000      452   21    0    0      0.0000  
 0.861089  1    3302   b   942   469   473  0.0467      473     0  1.0000      452   21    0    0      0.0000  
 0.861285  1    3303   b   943   469   474  0.0467      474     0  1.0000      453   21    0    0      0.0000  
 0.861676  1    3304   b   944   469   475  0.0466      475     0  1.0000      454   21    0    0      0.0000  
 0.861815  1    3305   b   945   469   476  0.0466      476     0  1.0000      455   21    0    0      0.0000  
 0.862185  1    3306   d   944   469   475  0.0466      475     0  1.0000      454   21    0    0      0.0000  
 0.863264  1    3307   d   943   468   475  0.0456      475     0  1.0000      454   21    0    0      0.0000  
 0.863285  1    3308   b   944   468   476  0.0456      476     0  1.0000      455   21    0    0      0.0000  
 0.863559  1    3309   b   945   468   477  0.0455      477     0  1.0000      456   21    0    0      0.0000  
 0.863573  1    3310   d   944   467   477  0.0456      477     0  1.0000      456   21    0    0      0.0000  
 0.864380  1    3311   b   945   467   478  0.0455      478     0  1.0000      457   21    0    0      0.0000  
 0.864406  1    3312   d   944   467   477  0.0456      477     0  1.0000      456   21    0    0      0.0000  
 0.864739  1    3313   b   945   468   477  0.0455      477     0  1.0000      456   21    0    0      0.0000  
 0.865260  1    3314   d   944   468   476  0.0456      476     0  1.0000      455   21    0    0      0.0000  
 0.865776  1    3315   d   943   468   475  0.0456      475     0  1.0000      454   21    0    0      0.0000  
 0.865850  1    3316   d   942   467   475  0.0456      475     0  1.0000      454   21    0    0      0.0000  
 0.866027  1    3317   b   943   467   476  0.0456      476     0  1.0000      455   21    0    0      0.0000  
 0.866676  1    3318   b   944   467   477  0.0456      477     0  1.0000      456   21    0    0      0.0000  
 0.866841  1    3319   d   943   467   476  0.0456      476     0  1.0000      455   21    0    0      0.0000  
 0.866872  1    3320   b   944   467   477  0.0456      477     0  1.0000      456   21    0    0      0.0000  
 0.867297  1    3321   d   943   467   476  0.0456      476     0  1.0000      455   21    0    0      0.0000  
 0.867625  1    3322   b   944   468   476  0.0456      476     0  1.0000      455   21    0    0      0.0000  
 0.867679  1    3323   b   945   468   477  0.0455      477     0  1.0000      456   21    0    0      0.0000  
 0.867733  1    3324   b   946   469   477  0.0455      477     0  1.0000      456   21    0    0      0.0000  
 0.868344  1    3325   d   945   469   476  0.0444      476     0  1.0000      456   20    0    0      0.0000  
 0.868525  1    3326   b   946   470   476  0.0444      476     0  1.0000      456   20    0    0      0.0000  
 0.868557  1    3327   b   947   471   476  0.0444      476     0  1.0000      456   20    0    0      0.0000  
 0.868646  1    3328   b   948   472   476  0.0443      476     0  1.0000      456   20    0    0      0.0000  
 0.868817  1    3329   d   947   472   475  0.0444      475     0  1.0000      455   20    0    0      0.0000  
 0.868838  1    3330   d   946   471   475  0.0433      475     0  1.0000      455   20    0    0      0.0000  
 0.868850  1    3331   d   945   471   474  0.0423      474     0  1.0000      455   19    0    0      0.0000  
 0.868993  1    3332   b   946   471   475  0.0423      475     0  1.0000      456   19    0    0      0.0000  
 0.869017  1    3333   b   947   472   475  0.0422      475     0  1.0000      456   19    0    0      0.0000  
 0.869324  1    3334   d   946   471   475  0.0423      475     0  1.0000      456   19    0    0      0.0000  
 0.869363  1    3335   b   947   471   476  0.0422      476     0  1.0000      457   19    0    0      0.0000  
 0.869939  1    3336   d   946   471   475  0.0423      475     0  1.0000      456   19    0    0      0.0000  
 0.869973  1    3337   d   945   470   475  0.0423      475     0  1.0000      456   19    0    0      0.0000  
 0.870439  1    3338   b   946   471   475  0.0423      475     0  1.0000      456   19    0    0      0.0000  
 0.870474  1    3339   d   945   471   474  0.0423      474     0  1.0000      455   19    0    0      0.0000  
 0.871346  1    3340   d   944   471   473  0.0424      473     0  1.0000      454   19    0    0      0.0000  
 0.871354  1    3341   d   943   470   473  0.0424      473     0  1.0000      454   19    0    0      0.0000  
 0.871997  1    3342   d   942   469   473  0.0425      473     0  1.0000      454   19    0    0      0.0000  
 0.872215  1    3343   d   941   469   472  0.0425      472     0  1.0000      453   19    0    0      0.0000  
 0.872293  1    3344   b   942   470   472  0.0425      472     0  1.0000      453   19    0    0      0.0000  
 0.872345  1    3345   b   943   470   473  0.0424      473     0  1.0000      454   19    0    0      0.0000  
 0.872811  1    3346   d   942   470   472  0.0425      472     0  1.0000      453   19    0    0      0.0000  
 0.872920  1    3347   d   941   470   471  0.0425      471     0  1.0000      452   19    0    0      0.0000  
 0.873052  1    3348   d   940   470   470  0.0426      470     0  1.0000      451   19    0    0      0.0000  
 0.873638  1    3349   b   941   471   470  0.0425      470     0  1.0000      451   19    0    0      0.0000  
 0.873677  1    3350   d   940   470   470  0.0426      470     0  1.0000      451   19    0    0      0.0000  
 0.873734  1    3351   b   941   471   470  0.0425      470     0  1.0000      451   19    0    0      0.0000  
 0.873834  1    3352   b   942   471   471  0.0425      471     0  1.0000      452   19    0    0      0.0000  
 0.873883  1    3353   b   943   472   471  0.0424      471     0  1.0000      452   19    0    0      0.0000  
 0.874009  1    3354   d   942   471   471  0.0414      471     0  1.0000      452   19    0    0      0.0000  
 0.874143  1    3355   d   941   470   471  0.0414      471     0  1.0000      452   19    0    0      0.0000  
 0.874439  1    3356   b   942   470   472  0.0414      472     0  1.0000      453   19    0    0      0.0000  
 0.875134  1    3357   d   941   469   472  0.0404      472     0  1.0000      453   19    0    0      0.0000  
 0.875226  1    3358   d   940   469   471  0.0404      471     0  1.0000      452   19    0    0      0.0000  
 0.875278  1    3359   d   939   469   470  0.0405      470     0  1.0000      451   19    0    0      0.0000  
 0.875309  1    3360   b   940   469   471  0.0404      471     0  1.0000      452   19    0    0      0.0000  
 0.875464  1    3361   b   941   470   471  0.0404      471     0  1.0000      452   19    0    0      0.0000  
 0.876089  1    3362   b   942   471   471  0.0403      471     0  1.0000      452   19    0    0      0.0000  
 0.876136  1    3363   d   941   470   471  0.0404      471     0  1.0000      452   19    0    0      0.0000  
 0.876163  1    3364   b   942   471   471  0.0403      471     0  1.0000      452   19    0    0      0.0000  
 0.876309  1    3365   b   943   472   471  0.0403      471     0  1.0000      452   19    0    0      0.0000  
 0.876350  1    3366   d   942   472   470  0.0403      470     0  1.0000      451   19    0    0      0.0000  
 0.877089  1    3367   d   941   471   470  0.0404      470     0  1.0000      451   19    0    0      0.0000  
 0.877292  1    3368   d   940   471   469  0.0404      469     0  1.0000      450   19    0    0      0.0000  
 0.877429  1    3369   d   939   471   468  0.0405      468     0  1.0000      449   19    0    0      0.0000  
 0.877634  1    3370   d   938   471   467  0.0405      467     0  1.0000      448   19    0    0      0.0000  
 0.877666  1    3371   d   937   470   467  0.0406      467     0  1.0000      448   19    0    0      0.0000  
 0.878125  1    3372   d   936   470   466  0.0406      466     0  1.0000      447   19    0    0      0.0000  
 0.878427  1    3373   d   935   470   465  0.0406      465     0  1.0000      446   19    0    0      0.0000  
 0.878513  1    3374   b   936   470   466  0.0406      466     0  1.0000      447   19    0    0      0.0000  
 0.878591  1    3375   b   937   471   466  0.0406      466     0  1.0000      447   19    0    0      0.0000  
 0.878593  1    3376   b   938   471   467  0.0405      467     0  1.0000      448   19    0    0      0.0000  
 0.878636  1    3377   d   937   470   467  0.0406      467     0  1.0000      448   19    0    0      0.0000  
 0.878664  1    3378   d   936   469   467  0.0406      467     0  1.0000      448   19    0    0      0.0000  
 0.878686  1    3379   d   935   468   467  0.0396      467     0  1.0000      448   19    0    0      0.0000  
 0.879133  1    3380   d   934   467   467  0.0396      467     0  1.0000      448   19    0    0      0.0000  
 0.879500  1    3381   d   933   467   466  0.0397      466     0  1.0000      447   19    0    0      0.0000  
 0.879783  1    3382   b   934   468   466  0.0396      466     0  1.0000      447   19    0    0      0.0000  
 0.879802  1    3383   d   933   468   465  0.0397      465     0  1.0000      446   19    0    0      0.0000  
 0.879950  1    3384   d   932   467   465  0.0397      465     0  1.0000      446   19    0    0      0.0000  
 0.879964  1    3385   b   933   467   466  0.0397      466     0  1.0000      447   19    0    0      0.0000  
 0.880074  1    3386   b   934   467   467  0.0396      467     0  1.0000      448   19    0    0      0.0000  
 0.880079  1    3387   d   933   467   466  0.0397      466     0  1.0000      447   19    0    0      0.0000  
 0.880547  1    3388   d   932   467   465  0.0397      465     0  1.0000      446   19    0    0      0.0000  
 0.880707  1    3389   d   931   467   464  0.0387      464     0  1.0000      446   18    0    0      0.0000  
 0.880857  1    3390   b   932   468   464  0.0386      464     0  1.0000      446   18    0    0      0.0000  
 0.881021  1    3391   d   931   467   464  0.0387      464     0  1.0000      446   18    0    0      0.0000  
 0.881387  1    3392   d   930   466   464  0.0387      464     0  1.0000      446   18    0    0      0.0000  
 0.881454  1    3393   d   929   465   464  0.0388      464     0  1.0000      446   18    0    0      0.0000  
 0.881534  1    3394   b   930   466   464  0.0387      464     0  1.0000      446   18    0    0      0.0000  
 0.881868  1    3395   d   929   466   463  0.0388      463     0  1.0000      445   18    0    0      0.0000  
 0.881918  1    3396   d   928   465   463  0.0388      463     0  1.0000      445   18    0    0      0.0000  
 0.882380  1    3397   b   929   465   464  0.0388      464     0  1.0000      446   18    0    0      0.0000  
 0.882406  1    3398   b   930   465   465  0.0387      465     0  1.0000      447   18    0    0      0.0000  
 0.882691  1    3399   d   929   465   464  0.0388      464     0  1.0000      446   18    0    0      0.0000  
 0.882739  1    3400   b   930   465   465  0.0387      465     0  1.0000      447   18    0    0      0.0000  
 0.883435  1    3401   d   929   465   464  0.0388      464     0  1.0000      446   18    0    0      0.0000  
 0.883471  1    3402   d   928   465   463  0.0388      463     0  1.0000      445   18    0    0      0.0000  
 0.883621  1    3403   b   929   465   464  0.0388      464     0  1.0000      446   18    0    0      0.0000  
 0.884688  1    3404   b   930   465   465  0.0387      465     0  1.0000      447   18    0    0      0.0000  
 0.884730  1    3405   d   929   465   464  0.0388      464     0  1.0000      446   18    0    0      0.0000  
 0.884890  1    3406   d   928   465   463  0.0388      463     0  1.0000      445   18    0    0      0.0000  
 0.885440  1    3407   b   929   466   463  0.0388      463     0  1.0000      445   18    0    0      0.0000  
 0.885471  1    3408   d   928   465   463  0.0388      463     0  1.0000      445   18    0    0      0.0000  
 0.885885  1    3409   b   929   466   463  0.0388      463     0  1.0000      445   18    0    0      0.0000  
 0.886001  1    3410   d   928   465   463  0.0388      463     0  1.0000      445   18    0    0      0.0000  
 0.886760  1    3411   d   927   465   462  0.0388      462     0  1.0000      444   18    0    0      0.0000  
 0.887043  1    3412   b   928   465   463  0.0388      463     0  1.0000      445   18    0    0      0.0000  
 0.887086  1    3413   b   929   465   464  0.0388      464     0  1.0000      446   18    0    0      0.0000  
 0.887212  1    3414   d   928   465   463  0.0388      463     0  1.0000      445   18    0    0      0.0000  
 0.887252  1    3415   b   929   465   464  0.0388      464     0  1.0000      446   18    0    0      0.0000  
 0.888067  1    3416   d   928   464   464  0.0388      464     0  1.0000      446   18    0    0      0.0000  
 0.888595  1    3417   d   927   463   464  0.0388      464     0  1.0000      446   18    0    0      0.0000  
 0.888678  1    3418   b   928   464   464  0.0388      464     0  1.0000      446   18    0    0      0.0000  
 0.888689  1    3419   b   929   465   464  0.0388      464     0  1.0000      446   18    0    0      0.0000  
 0.888701  1    3420   d   928   464   464  0.0388      464     0  1.0000      446   18    0    0      0.0000  
 0.888771  1    3421   b   929   464   465  0.0388      465     0  1.0000      447   18    0    0      0.0000  
 0.889520  1    3422   d   928   463   465  0.0388      465     0  1.0000      447   18    0    0      0.0000  
 0.890176  1    3423   b   929   463   466  0.0388      466     0  1.0000      448   18    0    0      0.0000  
 0.890180  1    3424   d   928   463   465  0.0388      465     0  1.0000      447   18    0    0      0.0000  
 0.890198  1    3425   d   927   462   465  0.0388      465     0  1.0000      447   18    0    0      0.0000  
 0.890235  1    3426   d   926   461   465  0.0389      465     0  1.0000      447   18    0    0      0.0000  
 0.890277  1    3427   b   927   462   465  0.0388      465     0  1.0000      447   18    0    0      0.0000  
 0.890345  1    3428   b   928   462   466  0.0388      466     0  1.0000      448   18    0    0      0.0000  
 0.890614  1    3429   b   929   462   467  0.0388      467     0  1.0000      449   18    0    0      0.0000  
 0.890714  1    3430   d   928   462   466  0.0388      466     0  1.0000      448   18    0    0      0.0000  
 0.891026  1    3431   b   929   463   466  0.0388      466     0  1.0000      448   18    0    0      0.0000  
 0.891613  1    3432   d   928   462   466  0.0388      466     0  1.0000      448   18    0    0      0.0000  
 0.892821  1    3433   b   929   463   466  0.0388      466     0  1.0000      448   18    0    0      0.0000  
 0.893115  1    3434   b   930   463   467  0.0387      467     0  1.0000      449   18    0    0      0.0000  
 0.893666  1    3435   d   929   463   466  0.0388      466     0  1.0000      448   18    0    0      0.0000  
 0.893757  1    3436   b   930   464   466  0.0387      466     0  1.0000      448   18    0    0      0.0000  
 0.894355  1    3437   b   931   464   467  0.0387      467     0  1.0000      449   18    0    0      0.0000  
 0.894562  1    3438   d   930   464   466  0.0387      466     0  1.0000      448   18    0    0      0.0000  
 0.895632  1    3439   b   931   465   466  0.0387      466     0  1.0000      448   18    0    0      0.0000  
 0.895750  1    3440   d   930   464   466  0.0387      466     0  1.0000      448   18    0    0      0.0000  
 0.895841  1    3441   d   929   464   465  0.0388      465     0  1.0000      447   18    0    0      0.0000  
 0.895978  1    3442   b   930   464   466  0.0387      466     0  1.0000      448   18    0    0      0.0000  
 0.896421  1    3443   d   929   464   465  0.0377      465     0  1.0000      448   17    0    0      0.0000  
 0.896593  1    3444   b   930   465   465  0.0376      465     0  1.0000      448   17    0    0      0.0000  
 0.896708  1    3445   b   931   465   466  0.0376      466     0  1.0000      449   17    0    0      0.0000  
 0.896722  1    3446   d   930   465   465  0.0376      465     0  1.0000      448   17    0    0      0.0000  
 0.896778  1    3447   d   929   464   465  0.0377      465     0  1.0000      448   17    0    0      0.0000  
 0.896932  1    3448   b   930   465   465  0.0376      465     0  1.0000      448   17    0    0      0.0000  
 0.897755  1    3449   d   929   464   465  0.0377      465     0  1.0000      448   17    0    0      0.0000  
 0.898143  1    3450   b   930   464   466  0.0376      466     0  1.0000      449   17    0    0      0.0000  
 0.898493  1    3451   d   929   464   465  0.0377      465     0  1.0000      448   17    0    0      0.0000  
 0.898663  1    3452   b   930   465   465  0.0376      465     0  1.0000      448   17    0    0      0.0000  
 0.898794  1    3453   d   929   464   465  0.0377      465     0  1.0000      448   17    0    0      0.0000  
 0.898858  1    3454   d   928   464   464  0.0377      464     0  1.0000      447   17    0    0      0.0000  
 0.898919  1    3455   d   927   463   464  0.0378      464     0  1.0000      447   17    0    0      0.0000  
 0.898968  1    3456   b   928   464   464  0.0377      464     0  1.0000      447   17    0    0      0.0000  
 0.899103  1    3457   d   927   464   463  0.0378      463     0  1.0000      446   17    0    0      0.0000  
 0.899263  1    3458   d   926   464   462  0.0378      462     0  1.0000      445   17    0    0      0.0000  
 0.900192  1    3459   d   925   464   461  0.0378      461     0  1.0000      444   17    0    0      0.0000  
 0.900731  1    3460   d   924   464   460  0.0379      460     0  1.0000      443   17    0    0      0.0000  
 0.901062  1    3461   b   925   464   461  0.0378      461     0  1.0000      444   17    0    0      0.0000  
 0.901387  1    3462   b   926   464   462  0.0378      462     0  1.0000      445   17    0    0      0.0000  
 0.901450  1    3463   d   925   463   462  0.0368      462     0  1.0000      445   17    0    0      0.0000  
 0.901458  1    3464   d   924   462   462  0.0368      462     0  1.0000      445   17    0    0      0.0000  
 0.901513  1    3465   d   923   462   461  0.0368      461     0  1.0000      444   17    0    0      0.0000  
 0.901592  1    3466   b   924   462   462  0.0368      462     0  1.0000      445   17    0    0      0.0000  
 0.901670  1    3467   d   923   462   461  0.0368      461     0  1.0000      444   17    0    0      0.0000  
 0.902259  1    3468   d   922   461   461  0.0358      461     0  1.0000      444   17    0    0      0.0000  
 0.902476  1    3469   d   921   460   461  0.0358      461     0  1.0000      444   17    0    0      0.0000  
 0.903199  1    3470   d   920   459   461  0.0359      461     0  1.0000      444   17    0    0      0.0000  
 0.903237  1    3471   d   919   459   460  0.0359      460     0  1.0000      443   17    0    0      0.0000  
 0.903470  1    3472   d   918   459   459  0.0359      459     0  1.0000      442   17    0    0      0.0000  
 0.903583  1    3473   d   917   458   459  0.0360      459     0  1.0000      442   17    0    0      0.0000  
 0.903621  1    3474   d   916   458   458  0.0360      458     0  1.0000      441   17    0    0      0.0000  
 0.904051  1    3475   d   915   457   458  0.0361      458     0  1.0000      441   17    0    0      0.0000  
 0.904322  1    3476   d   914   456   458  0.0350      458     0  1.0000      441   17    0    0      0.0000  
 0.904406  1    3477   b   915   457   458  0.0350      458     0  1.0000      441   17    0    0      0.0000  
 0.904458  1    3478   b   916   457   459  0.0349      459     0  1.0000      442   17    0    0      0.0000  
 0.904669  1    3479   d   915   457   458  0.0350      458     0  1.0000      441   17    0    0      0.0000  
 0.904881  1    3480   d   914   456   458  0.0350      458     0  1.0000      441   17    0    0      0.0000  
 0.905119  1    3481   d   913   455   458  0.0350      458     0  1.0000      441   17    0    0      0.0000  
 0.905132  1    3482   b   914   455   459  0.0350      459     0  1.0000      442   17    0    0      0.0000  
 0.905337  1    3483   d   913   454   459  0.0350      459     0  1.0000      442   17    0    0      0.0000  
 0.906006  1    3484   b   914   455   459  0.0350      459     0  1.0000      442   17    0    0      0.0000  
 0.906041  1    3485   b   915   456   459  0.0350      459     0  1.0000      442   17    0    0      0.0000  
 0.906451  1    3486   b   916   457   459  0.0349      459     0  1.0000      442   17    0    0      0.0000  
 0.906928  1    3487   b   917   458   459  0.0349      459     0  1.0000      442   17    0    0      0.0000  
 0.906954  1    3488   b   918   459   459  0.0359      459     0  1.0000      442   17    0    0      0.0000  
 0.907172  1    3489   d   917   458   459  0.0360      459     0  1.0000      442   17    0    0      0.0000  
 0.907684  1    3490   d   916   458   458  0.0360      458     0  1.0000      441   17    0    0      0.0000  
 0.907860  1    3491   b   917   459   458  0.0360      458     0  1.0000      441   17    0    0      0.0000  
 0.908063  1    3492   b   918   460   458  0.0359      458     0  1.0000      441   17    0    0      0.0000  
 0.908070  1    3493   d   917   459   458  0.0360      458     0  1.0000      441   17    0    0      0.0000  
 0.908111  1    3494   d   916   459   457  0.0360      457     0  1.0000      440   17    0    0      0.0000  
 0.908474  1    3495   d   915   458   457  0.0361      457     0  1.0000      440   17    0    0      0.0000  
 0.908829  1    3496   d   914   458   456  0.0361      456     0  1.0000      439   17    0    0      0.0000  
 0.908879  1    3497   d   913   458   455  0.0361      455     0  1.0000      438   17    0    0      0.0000  
 0.908992  1    3498   b   914   458   456  0.0361      456     0  1.0000      439   17    0    0      0.0000  
 0.909187  1    3499   d   913   458   455  0.0361      455     0  1.0000      438   17    0    0      0.0000  
 0.909876  1    3500   d   912   457   455  0.0362      455     0  1.0000      438   17    0    0      0.0000  
 0.909918  1    3501   b   913   457   456  0.0361      456     0  1.0000      439   17    0    0      0.0000  
 0.910084  1    3502   b   914   458   456  0.0361      456     0  1.0000      439   17    0    0      0.0000  
 0.910430  1    3503   b   915   458   457  0.0361      457     0  1.0000      440   17    0    0      0.0000  
 0.910630  1    3504   b   916   459   457  0.0360      457     0  1.0000      440   17    0    0      0.0000  
 0.911005  1    3505   b   917   460   457  0.0360      457     0  1.0000      440   17    0    0      0.0000  
 0.911152  1    3506   b   918   460   458  0.0359      458     0  1.0000      441   17    0    0      0.0000  
 0.911392  1    3507   d   917   459   458  0.0360      458     0  1.0000      441   17    0    0      0.0000  
 0.911768  1    3508   b   918   460   458  0.0359      458     0  1.0000      441   17    0    0      0.0000  
 0.912816  1    3509   d   917   459   458  0.0360      458     0  1.0000      441   17    0    0      0.0000  
 0.913819  1    3510   d   916   459   457  0.0360      457     0  1.0000      440   17    0    0      0.0000  
 0.915391  1    3511   d   915   458   457  0.0361      457     0  1.0000      440   17    0    0      0.0000  
 0.915487  1    3512   b   916   458   458  0.0360      458     0  1.0000      441   17    0    0      0.0000  
 0.915637  1    3513   d   915   457   458  0.0361      458     0  1.0000      441   17    0    0      0.0000  
 0.915779  1    3514   d   914   456   458  0.0361      458     0  1.0000      441   17    0    0      0.0000  
 0.915944  1    3515   b   915   456   459  0.0361      459     0  1.0000      442   17    0    0      0.0000  
 0.916463  1    3516   b   916   457   459  0.0360      459     0  1.0000      442   17    0    0      0.0000  
 0.916565  1    3517   b   917   457   460  0.0360      460     0  1.0000      443   17    0    0      0.0000  
 0.916661  1    3518   b   918   457   461  0.0359      461     0  1.0000      444   17    0    0      0.0000  
 0.916855  1    3519   b   919   458   461  0.0359      461     0  1.0000      444   17    0    0      0.0000  
 0.916967  1    3520   b   920   458   462  0.0359      462     0  1.0000      445   17    0    0      0.0000  
 0.917103  1    3521   b   921   459   462  0.0358      462     0  1.0000      445   17    0    0      0.0000  
 0.917603  1    3522   b   922   460   462  0.0358      462     0  1.0000      445   17    0    0      0.0000  
 0.918589  1    3523   b   923   460   463  0.0358      463     0  1.0000      446   17    0    0      0.0000  
 0.918614  1    3524   d   922   460   462  0.0358      462     0  1.0000      445   17    0    0      0.0000  
 0.918692  1    3525   b   923   461   462  0.0358      462     0  1.0000      445   17    0    0      0.0000  
 0.918812  1    3526   b   924   461   463  0.0357      463     0  1.0000      446   17    0    0      0.0000  
 0.919202  1    3527   d   923   461   462  0.0358      462     0  1.0000      445   17    0    0      0.0000  
 0.919319  1    3528   b   924   461   463  0.0357      463     0  1.0000      446   17    0    0      0.0000  
 0.920022  1    3529   b   925   461   464  0.0357      464     0  1.0000      447   17    0    0      0.0000  
 0.920511  1    3530   b   926   461   465  0.0356      465     0  1.0000      448   17    0    0      0.0000  
 0.920632  1    3531   d   925   461   464  0.0357      464     0  1.0000      447   17    0    0      0.0000  
 0.921091  1    3532   b   926   462   464  0.0356      464     0  1.0000      447   17    0    0      0.0000  
 0.921214  1    3533   b   927   463   464  0.0356      464     0  1.0000      447   17    0    0      0.0000  
 0.921224  1    3534   b   928   463   465  0.0356      465     0  1.0000      448   17    0    0      0.0000  
 0.921629  1    3535   b   929   463   466  0.0355      466     0  1.0000      449   17    0    0      0.0000  
 0.921855  1    3536   d   928   463   465  0.0345      465     0  1.0000      449   16    0    0      0.0000  
 0.921918  1    3537   b   929   463   466  0.0344      466     0  1.0000      450   16    0    0      0.0000  
 0.922480  1    3538   b   930   463   467  0.0344      467     0  1.0000      451   16    0    0      0.0000  
 0.923156  1    3539   b   931   464   467  0.0354      467     0  1.0000      451   16    0    0      0.0000  
 0.923322  1    3540   d   930   463   467  0.0355      467     0  1.0000      451   16    0    0      0.0000  
 0.923696  1    3541   b   931   464   467  0.0354      467     0  1.0000      451   16    0    0      0.0000  
 0.924300  1    3542   b   932   465   467  0.0354      467     0  1.0000      451   16    0    0      0.0000  
 0.924300  1    3543   d   931   465   466  0.0354      466     0  1.0000      450   16    0    0      0.0000  
 0.924452  1    3544   b   932   466   466  0.0354      466     0  1.0000      450   16    0    0      0.0000  
 0.924715  1    3545   d   931   465   466  0.0354      466     0  1.0000      450   16    0    0      0.0000  
 0.925136  1    3546   d   930   465   465  0.0355      465     0  1.0000      449   16    0    0      0.0000  
 0.925217  1    3547   d   929   464   465  0.0344      465     0  1.0000      449   16    0    0      0.0000  
 0.925472  1    3548   d   928   464   464  0.0345      464     0  1.0000      448   16    0    0      0.0000  
 0.925562  1    3549   d   927   464   463  0.0345      463     0  1.0000      447   16    0    0      0.0000  
 0.925621  1    3550   d   926   464   462  0.0346      462     0  1.0000      446   16    0    0      0.0000  
 0.925682  1    3551   d   925   463   462  0.0346      462     0  1.0000      446   16    0    0      0.0000  
 0.925976  1    3552   b   926   464   462  0.0346      462     0  1.0000      446   16    0    0      0.0000  
 0.926197  1    3553   d   925   463   462  0.0346      462     0  1.0000      446   16    0    0      0.0000  
 0.926216  1    3554   d   924   463   461  0.0346      461     0  1.0000      445   16    0    0      0.0000  
 0.926472  1    3555   d   923   463   460  0.0347      460     0  1.0000      444   16    0    0      0.0000  
 0.926522  1    3556   d   922   462   460  0.0347      460     0  1.0000      444   16    0    0      0.0000  
 0.927034  1    3557   b   923   462   461  0.0347      461     0  1.0000      445   16    0    0      0.0000  
 0.927339  1    3558   b   924   462   462  0.0346      462     0  1.0000      446   16    0    0      0.0000  
 0.927465  1    3559   b   925   462   463  0.0346      463     0  1.0000      447   16    0    0      0.0000  
 0.927900  1    3560   d   924   462   462  0.0346      462     0  1.0000      446   16    0    0      0.0000  
 0.928378  1    3561   d   923   462   461  0.0336      461     0  1.0000      446   15    0    0      0.0000  
 0.928415  1    3562   d   922   462   460  0.0336      460     0  1.0000      445   15    0    0      0.0000  
 0.928608  1    3563   b   923   463   460  0.0336      460     0  1.0000      445   15    0    0      0.0000  
 0.928833  1    3564   b   924   464   460  0.0335      460     0  1.0000      445   15    0    0      0.0000  
 0.929151  1    3565   b   925   465   460  0.0335      460     0  1.0000      445   15    0    0      0.0000  
 0.929298  1    3566   b   926   466   460  0.0335      460     0  1.0000      445   15    0    0      0.0000  
 0.929350  1    3567   d   925   466   459  0.0335      459     0  1.0000      444   15    0    0      0.0000  
 0.929840  1    3568   d   924   465   459  0.0335      459     0  1.0000      444   15    0    0      0.0000  
 0.929840  1    3569   d   923   465   458  0.0336      458     0  1.0000      443   15    0    0      0.0000  
 0.929980  1    3570   b   924   465   459  0.0335      459     0  1.0000      444   15    0    0      0.0000
[truncated: 8,318,577 more chars]
