# Supplementary material for: Maternal transmission as a microbial symbiont sieve, and the absence of lactation in male mammals
Source: Nat Commun. 2024 Jun 27;15:5341. doi: 10.1038/s41467-024-49559-5 (PMC11211401; doi:10.1038/s41467-024-49559-5)
Supplement: Supplementary file 4 — Supplementary Data 1 [file 41467_2024_49559_MOESM4_ESM.zip › Supplementary Data/figure_3/01_biparental_transmission/output.freq.microbiome.size.t_0.0.dat]

# taxa  Frequency(n)   propn
   0         350       0.3500
   1         382       0.3820
   2         201       0.2010
   3          55       0.0550
   4           9       0.0090
   5           3       0.0030
   6           0       0.0000
   7           0       0.0000
   8           0       0.0000
   9           0       0.0000
  10           0       0.0000
  11           0       0.0000
  12           0       0.0000
  13           0       0.0000
  14           0       0.0000
  15           0       0.0000
  16           0       0.0000
  17           0       0.0000
  18           0       0.0000
  19           0       0.0000
  20           0       0.0000

# Microbiome strings for all 1000 hosts 
#    1   00000000000010000000   1   
#    2   00000001000000100000   2   
#    3   00000000100000000010   2   
#    4   11000000000000000000   2   
#    5   00000000000000000000   0   
#    6   00100000000000000000   1   
#    7   00000001100000010000   3   
#    8   00000000000000000000   0   
#    9   00000100000100000000   2   
#   10   00000100000000000000   1   
#   11   00000100000000000000   1   
#   12   10000000000000000000   1   
#   13   01000000000000000000   1   
#   14   00000000000000000000   0   
#   15   00000010000000000000   1   
#   16   00000100000000000000   1   
#   17   00000000000010000000   1   
#   18   00000000000000010000   1   
#   19   00000000000000000000   0   
#   20   00000000000000000000   0   
#   21   00000000000000000000   0   
#   22   00000000000000000000   0   
#   23   00000000000000000000   0   
#   24   00000000000001001000   2   
#   25   00010000000000000000   1   
#   26   00000000000000000000   0   
#   27   10000000000000000000   1   
#   28   00010000010000000000   2   
#   29   00000000000100000001   2   
#   30   00000000000000000000   0   
#   31   00000000000000000000   0   
#   32   00000010100000000001   3   
#   33   00000000000000000000   0   
#   34   10000000010000000000   2   
#   35   00000000000000001000   1   
#   36   00000000000000000000   0   
#   37   00000000000000000001   1   
#   38   00000000000100000000   1   
#   39   00000000000000000000   0   
#   40   00000001100000000000   2   
#   41   00100000001000001000   3   
#   42   00000000000000000000   0   
#   43   00000000000000000000   0   
#   44   00000000000000000000   0   
#   45   00000010000000000000   1   
#   46   00110000000001100001   5   
#   47   00000000000000000000   0   
#   48   00000000000000000000   0   
#   49   00000000000100010000   2   
#   50   01000000001000000000   2   
#   51   00100000000000100000   2   
#   52   00000000000000000100   1   
#   53   00000000000000000000   0   
#   54   00000000000000000000   0   
#   55   00001000000000000001   2   
#   56   00000000000000000000   0   
#   57   10000000000000000000   1   
#   58   00000001000000000000   1   
#   59   10000000000000000000   1   
#   60   00000100000001000000   2   
#   61   00000000000010000000   1   
#   62   00000000100000000000   1   
#   63   00000000000100000000   1   
#   64   00000001010000000000   2   
#   65   00001000000000000000   1   
#   66   00000000000000000000   0   
#   67   00000100000000000000   1   
#   68   00000000100000000000   1   
#   69   00000010000000001000   2   
#   70   00000000000000000000   0   
#   71   00000000000000000000   0   
#   72   00000000000000000010   1   
#   73   01100000000000000000   2   
#   74   00000010000000000000   1   
#   75   00000000000000000010   1   
#   76   00000000000000010000   1   
#   77   00000000101000000001   3   
#   78   00100010000000000001   3   
#   79   00000000100000000000   1   
#   80   00000000000000000000   0   
#   81   00000000000000010000   1   
#   82   00000000000000000000   0   
#   83   00001000000000000000   1   
#   84   00000000000000100000   1   
#   85   00000000000000000000   0   
#   86   00000000000000000000   0   
#   87   00000001000000000100   2   
#   88   00000000000000000000   0   
#   89   00000000000000001000   1   
#   90   01000000000000000000   1   
#   91   00000000010010000001   3   
#   92   00000000000000000000   0   
#   93   00000000000001000000   1   
#   94   00000000000000000000   0   
#   95   00000000010000000000   1   
#   96   00000000000000000000   0   
#   97   01010000000000000000   2   
#   98   00000000000000000000   0   
#   99   00000001000000000000   1   
#  100   01000100000001000000   3   
#  101   00000000000000000000   0   
#  102   00000000000000000000   0   
#  103   10000000000010000000   2   
#  104   00000000000000000000   0   
#  105   10000000001010000000   3   
#  106   00000000000101000000   2   
#  107   00100000000000000000   1   
#  108   00000000000000000000   0   
#  109   00000010000000110000   3   
#  110   00000000000000000000   0   
#  111   00000000001000000000   1   
#  112   00000000000000000000   0   
#  113   00000000000000000000   0   
#  114   00100000000000000000   1   
#  115   00000000000000000000   0   
#  116   10101000000000000000   3   
#  117   10000000000000000000   1   
#  118   00000000000010000000   1   
#  119   00000000000000000010   1   
#  120   00001000000000000000   1   
#  121   00000010001000000000   2   
#  122   00000000000000001000   1   
#  123   01000000000000010000   2   
#  124   00000000000000000010   1   
#  125   00000001000000000100   2   
#  126   00000010000010000000   2   
#  127   00000000000100010000   2   
#  128   00000000000001100000   2   
#  129   00000000000000000001   1   
#  130   00000000001000000000   1   
#  131   00010000000000000010   2   
#  132   00000000000000000000   0   
#  133   10000000000000000000   1   
#  134   00000000001000000000   1   
#  135   00000000000000000000   0   
#  136   01000000000000001000   2   
#  137   00010000000000000000   1   
#  138   00000000000000000000   0   
#  139   00000000100100000000   2   
#  140   00000000000000000000   0   
#  141   00000000010000000000   1   
#  142   00000000000000000000   0   
#  143   00000000001000100101   4   
#  144   00000001000000000000   1   
#  145   00100000000000010000   2   
#  146   00000000010000000000   1   
#  147   00000000000000000000   0   
#  148   00010001000000000000   2   
#  149   00011000000000001000   3   
#  150   00001000000000000000   1   
#  151   00000000001000000000   1   
#  152   00000000001000000010   2   
#  153   00000000000000000000   0   
#  154   00000000100000010100   3   
#  155   00001000010000000000   2   
#  156   01000000000000000000   1   
#  157   00000000010000000000   1   
#  158   00000000010000000000   1   
#  159   00101000001110000000   5   
#  160   00000001000000001000   2   
#  161   00000001000001000000   2   
#  162   00000000000000000000   0   
#  163   00000000000000000000   0   
#  164   00010000000000000000   1   
#  165   00000000000000000000   0   
#  166   00000000000001000000   1   
#  167   01000000000000000000   1   
#  168   00000000000000000000   0   
#  169   00000010000000000000   1   
#  170   00000000000000000000   0   
#  171   00000000000000000000   0   
#  172   00000000010000000000   1   
#  173   00100000000000000000   1   
#  174   00000000000000000000   0   
#  175   00000000000000000000   0   
#  176   00000000000000001000   1   
#  177   00000000000000000010   1   
#  178   00001000000000000000   1   
#  179   00000000000000000000   0   
#  180   00000000000000010000   1   
#  181   00000000100000000000   1   
#  182   10000000000000000000   1   
#  183   01100000000000000000   2   
#  184   00000000000000000000   0   
#  185   00000000000000000000   0   
#  186   00000000000000001000   1   
#  187   00000000000000000000   0   
#  188   00000000000000000001   1   
#  189   00000000000000000000   0   
#  190   00100000001000000000   2   
#  191   00000000001000000000   1   
#  192   00000000000000000000   0   
#  193   00000000000000000000   0   
#  194   00000000000000000000   0   
#  195   00000000000000000000   0   
#  196   00000000000000000000   0   
#  197   00010000000000000000   1   
#  198   00010100000000000000   2   
#  199   00000000000000000010   1   
#  200   00000000000000100100   2   
#  201   00000000000000000000   0   
#  202   00000010000000000000   1   
#  203   01001100000000000000   3   
#  204   00010000000010000000   2   
#  205   00000000000000000000   0   
#  206   00000000000000010000   1   
#  207   00000000000100000001   2   
#  208   00100000000000000000   1   
#  209   00000000000010011000   3   
#  210   00000001010000000100   3   
#  211   00000100000000000000   1   
#  212   00000000000000000000   0   
#  213   10100000000000000000   2   
#  214   00000000000000000010   1   
#  215   01000100000000000000   2   
#  216   00000100000000000000   1   
#  217   00000000000000000000   0   
#  218   00000000000100000000   1   
#  219   00000000000001000000   1   
#  220   00000000000000000000   0   
#  221   11000000000000000000   2   
#  222   01000000010000000000   2   
#  223   10000000000000000000   1   
#  224   00000000000100000000   1   
#  225   00000000010000000000   1   
#  226   10000000000000000000   1   
#  227   00000000001000000000   1   
#  228   00000000000000000000   0   
#  229   00000000000000000000   0   
#  230   00001010000000000000   2   
#  231   10011000000000000001   4   
#  232   00000000000100000000   1   
#  233   00000000000010000000   1   
#  234   00010000000000000000   1   
#  235   00000000000000000000   0   
#  236   00000000000000000000   0   
#  237   00010001000000000000   2   
#  238   00000000000000000000   0   
#  239   00000000000000000100   1   
#  240   10000000000000000000   1   
#  241   00000000000000000000   0   
#  242   10000000000000000000   1   
#  243   00000000000001000000   1   
#  244   00000000000000100000   1   
#  245   00000000000000000000   0   
#  246   00000000001000000001   2   
#  247   00010000000000000000   1   
#  248   00000000000010000000   1   
#  249   00000000000000000000   0   
#  250   00000000000000001000   1   
#  251   00000000000000010010   2   
#  252   00000000000000000000   0   
#  253   00000000000000000000   0   
#  254   00000000000000000100   1   
#  255   00000000000000000000   0   
#  256   00000000000010000000   1   
#  257   00110000000000010000   3   
#  258   00000100001100000000   3   
#  259   00000000000000000000   0   
#  260   00000000000100100000   2   
#  261   00000000000001100001   3   
#  262   00000000000000000000   0   
#  263   00001000010000000000   2   
#  264   00000000000000000010   1   
#  265   00000000100000000000   1   
#  266   00000100000000000000   1   
#  267   00000000000000000000   0   
#  268   00000000010000100000   2   
#  269   00000000000000000000   0   
#  270   00000000000000100000   1   
#  271   00000100100000000000   2   
#  272   00000000000000000010   1   
#  273   00000000000000000000   0   
#  274   00000000000000000000   0   
#  275   00000100000100101000   4   
#  276   00000000000000000001   1   
#  277   00000000000000000000   0   
#  278   00100000000010000000   2   
#  279   01000100000000000000   2   
#  280   00000000000010000000   1   
#  281   00000001000100000000   2   
#  282   00000000000000000000   0   
#  283   00000000000000000000   0   
#  284   00000000000000000000   0   
#  285   00000100001000001000   3   
#  286   00000000000000000000   0   
#  287   00100000000000000000   1   
#  288   00100000000000000100   2   
#  289   00000011000010000000   3   
#  290   00000000000000000000   0   
#  291   00000000000000000000   0   
#  292   00000000000000000100   1   
#  293   01000000000000000010   2   
#  294   00000000000001000000   1   
#  295   01000100000000000000   2   
#  296   00000000100000000000   1   
#  297   00000000000000001000   1   
#  298   00000000000000000000   0   
#  299   00000010000000001001   3   
#  300   00000001000000000100   2   
#  301   00000000000000000000   0   
#  302   00000000000000000000   0   
#  303   00001000000010000000   2   
#  304   00001000000000001000   2   
#  305   00000000000000000010   1   
#  306   00000000100000000000   1   
#  307   00000000000000000000   0   
#  308   00000010000000000100   2   
#  309   00000000000000001100   2   
#  310   00000000000000000000   0   
#  311   00000000000000000010   1   
#  312   00000000010000000010   2   
#  313   00000000000000100000   1   
#  314   00000000000000000000   0   
#  315   00000000100000000000   1   
#  316   00010000000000000000   1   
#  317   10000000000000000100   2   
#  318   00000000100000000000   1   
#  319   00000000000000000000   0   
#  320   00000000100100001000   3   
#  321   00000000000000000000   0   
#  322   00000000000010000000   1   
#  323   00000000000000100000   1   
#  324   00001000010000000000   2   
#  325   00000000000000000010   1   
#  326   00000000000000000100   1   
#  327   00001000001000000000   2   
#  328   00000000000000000000   0   
#  329   00000000000000010000   1   
#  330   00000000000000100000   1   
#  331   00000000000000000000   0   
#  332   00000000000000000000   0   
#  333   00000000000010000000   1   
#  334   10000000000000000000   1   
#  335   00000000000001000000   1   
#  336   00000100000000000000   1   
#  337   00000000000100100000   2   
#  338   00000000000000000000   0   
#  339   00000000100000000000   1   
#  340   00000000000000001010   2   
#  341   00000000000000000010   1   
#  342   00000000000100000000   1   
#  343   00000000100000000000   1   
#  344   00000000010000000000   1   
#  345   00000000100000000010   2   
#  346   00000001000000000000   1   
#  347   00000000001000000000   1   
#  348   00000000000000000000   0   
#  349   00000000000000000000   0   
#  350   10000000010000000000   2   
#  351   00000000000000000000   0   
#  352   00000000000100100001   3   
#  353   00001000000000000100   2   
#  354   00000100000001000010   3   
#  355   00000100000000000000   1   
#  356   00000100000000000000   1   
#  357   01000000001000000000   2   
#  358   00000100000100000000   2   
#  359   00000000000000000000   0   
#  360   00000000000000000000   0   
#  361   00000000010000000000   1   
#  362   00010000000000000000   1   
#  363   00000000000000000000   0   
#  364   10000000000000000000   1   
#  365   00000000000000000000   0   
#  366   00000000000000000000   0   
#  367   00000000000000000000   0   
#  368   00000000000000000000   0   
#  369   00000011000000000000   2   
#  370   00000000001000000000   1   
#  371   00000000100000000000   1   
#  372   00000000000000000000   0   
#  373   00000000000000000000   0   
#  374   00000000001000000000   1   
#  375   00100000000000000001   2   
#  376   01010000000000000000   2   
#  377   00000000000000100000   1   
#  378   00000000100000000110   3   
#  379   00000001000000000000   1   
#  380   00000000000000000000   0   
#  381   00000000000000000000   0   
#  382   00000000000000000000   0   
#  383   00000000000000100000   1   
#  384   00000010110000000100   4   
#  385   01000000000010000000   2   
#  386   00100100000000000000   2   
#  387   10000000010001000000   3   
#  388   00000000000000000000   0   
#  389   10000000000000000000   1   
#  390   00100000000000000000   1   
#  391   10000000000000000100   2   
#  392   00000000000010000100   2   
#  393   00000010000000000000   1   
#  394   00000000000000010000   1   
#  395   00000000000000000100   1   
#  396   00000001000000000000   1   
#  397   00000000000000000000   0   
#  398   00000000011000000000   2   
#  399   01000001000000000000   2   
#  400   00000000000010000000   1   
#  401   00000000000000000000   0   
#  402   00100000000000000000   1   
#  403   00000000000101000000   2   
#  404   00000000000000000000   0   
#  405   01000000000000000000   1   
#  406   01000010000000000000   2   
#  407   00000000000000000000   0   
#  408   00000000000000100000   1   
#  409   00000000000000000001   1   
#  410   10010000000000000000   2   
#  411   00000000010100101001   5   
#  412   00000000000000000000   0   
#  413   00000000000000100000   1   
#  414   00000000000001000100   2   
#  415   00000000000100000000   1   
#  416   00000000000000000000   0   
#  417   00000000000000100000   1   
#  418   01000000000100000000   2   
#  419   00000000000000000000   0   
#  420   00000000000000000000   0   
#  421   00000010000000000100   2   
#  422   00000000000000000000   0   
#  423   00000000000100000000   1   
#  424   00000100000000000000   1   
#  425   00000000000000000000   0   
#  426   00000000000000000000   0   
#  427   00100000000000000000   1   
#  428   01000000000000000000   1   
#  429   00010001000000000010   3   
#  430   00000000000100010000   2   
#  431   00000000000000000000   0   
#  432   00001000000000000000   1   
#  433   00000000100100000000   2   
#  434   00000000000000000000   0   
#  435   00000000000000000000   0   
#  436   00000000000000000000   0   
#  437   00000000000000000000   0   
#  438   00000000000000000000   0   
#  439   00000000000000000000   0   
#  440   00000010000000000000   1   
#  441   00100000000000000000   1   
#  442   00000000000000000000   0   
#  443   00000000000000010000   1   
#  444   00000000000000000001   1   
#  445   00000000000000000000   0   
#  446   00000110001000000000   3   
#  447   00000001000000000100   2   
#  448   00000000010001000000   2   
#  449   00000000000000000000   0   
#  450   00000000000000000001   1   
#  451   00000000000000100000   1   
#  452   00000000010000000000   1   
#  453   00001000000000000000   1   
#  454   00000000000000000000   0   
#  455   00000000000000000000   0   
#  456   00000100000000000000   1   
#  457   00001000000000000100   2   
#  458   00000000000000000000   0   
#  459   00000000000001000001   2   
#  460   00000000000000000000   0   
#  461   00000000000000000000   0   
#  462   00000000000000000000   0   
#  463   01000000000000000010   2   
#  464   00000000000001000000   1   
#  465   00000000000010100000   2   
#  466   00000000000000000000   0   
#  467   00000000000000000000   0   
#  468   00000000000000010000   1   
#  469   01000000001000000010   3   
#  470   00000000000000000000   0   
#  471   00101000000000000000   2   
#  472   00000000000000110001   3   
#  473   00000000000000000000   0   
#  474   00000100000000000000   1   
#  475   00000000100000000000   1   
#  476   00001000000010000000   2   
#  477   00000000000000000000   0   
#  478   00000000010000000000   1   
#  479   00000100000100000000   2   
#  480   01000000000000000100   2   
#  481   00000000000000000000   0   
#  482   10000000000000001000   2   
#  483   00000000000000000001   1   
#  484   00000000000000010000   1   
#  485   00000010001000000000   2   
#  486   00000000000000000000   0   
#  487   00000000000000000000   0   
#  488   00001000000000000100   2   
#  489   00000000000000000000   0   
#  490   00000000010000000000   1   
#  491   00000000000000000000   0   
#  492   00000010000000000000   1   
#  493   00000100000000000000   1   
#  494   00000000000000000000   0   
#  495   00010000000000000000   1   
#  496   00000000000001000000   1   
#  497   00000010000000000000   1   
#  498   00000000000000100010   2   
#  499   00000000000000000000   0   
#  500   00000000010000000000   1   
#  501   00000000000000001010   2   
#  502   00000100000011000000   3   
#  503   00000000000000000000   0   
#  504   00000000000000000000   0   
#  505   00000000000000000000   0   
#  506   00000000000000000000   0   
#  507   00000000000000000000   0   
#  508   00000000000000000000   0   
#  509   00000000000000001000   1   
#  510   00000000000000000000   0   
#  511   00000000000000110000   2   
#  512   00000001000010000010   3   
#  513   00100000000000100000   2   
#  514   00000001000000000000   1   
#  515   00000010000000001000   2   
#  516   00010000000000000000   1   
#  517   01000000000000000000   1   
#  518   10000000000000000000   1   
#  519   00000000000000000010   1   
#  520   00000000000000000000   0   
#  521   00000000000000000010   1   
#  522   00000000000000000000   0   
#  523   00000000000000000000   0   
#  524   00000000000000000000   0   
#  525   00000000000000000100   1   
#  526   00000000000000000000   0   
#  527   00000000000000010000   1   
#  528   00000000000000001000   1   
#  529   00000000001000000000   1   
#  530   00000010000000000000   1   
#  531   00000000000000000000   0   
#  532   00000000110000000000   2   
#  533   00000000010000000000   1   
#  534   00000000000000000000   0   
#  535   00000000000000000000   0   
#  536   00000000000000000001   1   
#  537   00000000000000000000   0   
#  538   00100000000010000000   2   
#  539   00000000000000000000   0   
#  540   00000000000000000000   0   
#  541   00000000000000000000   0   
#  542   10000000000000100000   2   
#  543   00010000000000101000   3   
#  544   00000000000010000000   1   
#  545   00000000000000000000   0   
#  546   00000000000000000000   0   
#  547   00000000000000000100   1   
#  548   00001001000000000000   2   
#  549   00000000000000000010   1   
#  550   00000000000000000010   1   
#  551   00010000000000000000   1   
#  552   00000000010000001000   2   
#  553   00000000000000000000   0   
#  554   00000000000000000000   0   
#  555   00000000000000001000   1   
#  556   00000000000000000000   0   
#  557   00000000000010100000   2   
#  558   00000000000001000000   1   
#  559   00000000000000000000   0   
#  560   00000100000000000000   1   
#  561   00000000000000000000   0   
#  562   00100000000000000001   2   
#  563   00010000000000000000   1   
#  564   00010000000000000000   1   
#  565   00000000000000000000   0   
#  566   00000100000000100000   2   
#  567   00000000000000000000   0   
#  568   00000001000000000000   1   
#  569   00000000000000000001   1   
#  570   00000000000000000000   0   
#  571   00000000000000000000   0   
#  572   00001001000000000000   2   
#  573   00000000000000000000   0   
#  574   00000000001010001000   3   
#  575   00000000000000000000   0   
#  576   00000000000010000000   1   
#  577   00000010000000000000   1   
#  578   00001000000000000000   1   
#  579   00000000000001000000   1   
#  580   00000000010100000000   2   
#  581   00001000000010000000   2   
#  582   00000000000000000000   0   
#  583   00100001000000001000   3   
#  584   00001000000011000000   3   
#  585   10000000000001000000   2   
#  586   01000000000000000000   1   
#  587   00100000000000000000   1   
#  588   00000000000100000000   1   
#  589   00000000001000000000   1   
#  590   10000000000000100000   2   
#  591   00000000000000000000   0   
#  592   00100000000000000000   1   
#  593   00010000000000000000   1   
#  594   00000000000100000000   1   
#  595   00000000000000000010   1   
#  596   00000000000000000010   1   
#  597   00100000100000000000   2   
#  598   00000000010000000000   1   
#  599   00000000000000000000   0   
#  600   00000000001000000000   1   
#  601   00000000001000000010   2   
#  602   00000000000000000010   1   
#  603   00000000000000000000   0   
#  604   00000000001000000000   1   
#  605   00000000000000000000   0   
#  606   00000000010000000000   1   
#  607   10000000000000000000   1   
#  608   00000001000000000000   1   
#  609   00001000101000000000   3   
#  610   10000000000000000000   1   
#  611   00000000100000000000   1   
#  612   00000010000000000000   1   
#  613   00001001000000000000   2   
#  614   10000000000000000000   1   
#  615   00100000000000000100   2   
#  616   00000000000000000000   0   
#  617   01000001000000011000   4   
#  618   00000000000000000000   0   
#  619   00000000000000000000   0   
#  620   00001000000000000000   1   
#  621   00000000000000000000   0   
#  622   01000000000000000000   1   
#  623   00000100000000000001   2   
#  624   00000000000000000000   0   
#  625   00000000000000000000   0   
#  626   10000000000000000000   1   
#  627   10000000000000000000   1   
#  628   00010010000000000000   2   
#  629   01100000000000000001   3   
#  630   00000000000000000000   0   
#  631   00000000000101000000   2   
#  632   10000000010101000000   4   
#  633   00000000000000000000   0   
#  634   00000000000000000000   0   
#  635   00000000000000010000   1   
#  636   00000000000000000000   0   
#  637   00000000000000000000   0   
#  638   00000100000000100000   2   
#  639   00001000000000000000   1   
#  640   00000000000001000000   1   
#  641   00000000000000000000   0   
#  642   00000000000000001000   1   
#  643   00000000000000001000   1   
#  644   00000000000000000000   0   
#  645   00000000000000000000   0   
#  646   00000001000000000000   1   
#  647   10100000000000100000   3   
#  648   00000000000000001000   1   
#  649   00000000000001100000   2   
#  650   00000000000000000000   0   
#  651   00000000000000000000   0   
#  652   00000000000000000000   0   
#  653   00100000000000000000   1   
#  654   00001000000110000000   3   
#  655   00000000000000000000   0   
#  656   00000000000000000000   0   
#  657   00000000000000010000   1   
#  658   00000000000000100001   2   
#  659   00000000000000000000   0   
#  660   00000000000001010101   4   
#  661   00000000000000000010   1   
#  662   01000010000000000000   2   
#  663   00000000000000000000   0   
#  664   00001000000000000000   1   
#  665   00000000010000000000   1   
#  666   00000000000000000000   0   
#  667   00000000000000000000   0   
#  668   00000000000010000000   1   
#  669   00000000001000000000   1   
#  670   00000000000000000000   0   
#  671   00000000001000000000   1   
#  672   00000010010000000000   2   
#  673   00000000000000000000   0   
#  674   00000000000000000000   0   
#  675   00001000000000000000   1   
#  676   00000000000000000000   0   
#  677   00000000100000100000   2   
#  678   00010000000000001000   2   
#  679   00100000100000000100   3   
#  680   00000000000000000000   0   
#  681   00000000000000000000   0   
#  682   00000000100000000000   1   
#  683   00000000000000000000   0   
#  684   10000001000000000000   2   
#  685   00000000000000000000   0   
#  686   00000100000000000000   1   
#  687   00000000000000010000   1   
#  688   00000000000000000100   1   
#  689   00000000000000000000   0   
#  690   00001000100010000000   3   
#  691   00000000000000000001   1   
#  692   00100001000010000000   3   
#  693   00000000000000000000   0   
#  694   00000000001000000000   1   
#  695   00000000000000000100   1   
#  696   00000000000000000000   0   
#  697   00000000000001000000   1   
#  698   01000010000000000000   2   
#  699   00000000000000000001   1   
#  700   00000000000000000000   0   
#  701   00000001000000000000   1   
#  702   00000000100001000000   2   
#  703   00000000000000000000   0   
#  704   10000000000000000000   1   
#  705   00000000000000000000   0   
#  706   00000000000000000000   0   
#  707   00000000000000000000   0   
#  708   00000000000000000000   0   
#  709   00000000010000000000   1   
#  710   00000000000000000000   0   
#  711   00010000000000000000   1   
#  712   00001000000001000000   2   
#  713   00000000000000000100   1   
#  714   00000000000000010000   1   
#  715   00000010101000001000   4   
#  716   00000000000000000000   0   
#  717   00000000000000000010   1   
#  718   00000000000000000000   0   
#  719   00000010000000000000   1   
#  720   00000100000000001000   2   
#  721   00000000000000000000   0   
#  722   00001000000000000000   1   
#  723   01100000000000000001   3   
#  724   00000100000000000000   1   
#  725   00000000100000001000   2   
#  726   00000000000000100000   1   
#  727   00000000000000010000   1   
#  728   00000000000000010000   1   
#  729   00000000000000000000   0   
#  730   00000000000100000000   1   
#  731   00000001000000000001   2   
#  732   00001010000000000000   2   
#  733   00000010000000000000   1   
#  734   00000000000000000000   0   
#  735   00000000000000010000   1   
#  736   00000001000001000000   2   
#  737   00000000000000000000   0   
#  738   00001000000000000000   1   
#  739   00000000000000000000   0   
#  740   00000000100000000000   1   
#  741   00000100001000010000   3   
#  742   00000000000000000000   0   
#  743   00000010000001000000   2   
#  744   00000000000000000000   0   
#  745   00000000000000001000   1   
#  746   00000000000000000100   1   
#  747   00000000000000000000   0   
#  748   00000000000000000000   0   
#  749   00000000000000000000   0   
#  750   00000000000000000000   0   
#  751   00000000000000000000   0   
#  752   00000000000100100000   2   
#  753   00000100000000000000   1   
#  754   00000000000000000000   0   
#  755   10000000000001000000   2   
#  756   00000000000000000000   0   
#  757   00000000000000000000   0   
#  758   00000000000000001000   1   
#  759   10000000100000010000   3   
#  760   00000000000000000000   0   
#  761   00000000010000000000   1   
#  762   00000000000001000000   1   
#  763   00000001000000000000   1   
#  764   00000000000000000000   0   
#  765   01000000000000000000   1   
#  766   00000000000000000000   0   
#  767   00100000000001000000   2   
#  768   00000010001000001000   3   
#  769   01000000000000010000   2   
#  770   00100000100000000000   2   
#  771   00000000000000000000   0   
#  772   00000010000000000000   1   
#  773   00000000000000100000   1   
#  774   00000000001000000000   1   
#  775   00010000000000000000   1   
#  776   10000000000000000001   2   
#  777   00000000000000000000   0   
#  778   00000000000000000000   0   
#  779   00000000000000010100   2   
#  780   10000000000010000000   2   
#  781   00000000010010000000   2   
#  782   00000000000000000000   0   
#  783   00000000000000000000   0   
#  784   00000000000000000110   2   
#  785   01000000000000000000   1   
#  786   00000100010000000000   2   
#  787   00000000000000000000   0   
#  788   00000000000011000000   2   
#  789   00000000000000000100   1   
#  790   01000010000000100000   3   
#  791   00000000000000000010   1   
#  792   00000000011100000000   3   
#  793   00100000000000000000   1   
#  794   00000000000000000000   0   
#  795   00010000000000000000   1   
#  796   00000000000000000000   0   
#  797   00010000000000000100   2   
#  798   00010001000000000000   2   
#  799   00000000000000000000   0   
#  800   00010000000000000000   1   
#  801   00000000001000001000   2   
#  802   00000000000010000000   1   
#  803   00100000000000000000   1   
#  804   00000000000000000100   1   
#  805   00000000000000000000   0   
#  806   00000000000000000000   0   
#  807   00000000000000000000   0   
#  808   00000000000110000000   2   
#  809   00000000010000000000   1   
#  810   00000101000000000000   2   
#  811   00000000000000000000   0   
#  812   00000000000000000000   0   
#  813   00010000000100000000   2   
#  814   00000000000011000000   2   
#  815   00000000000000000000   0   
#  816   00000001000000000100   2   
#  817   00000000000000000010   1   
#  818   00000000000000000100   1   
#  819   00000000000000000000   0   
#  820   00010010000000000000   2   
#  821   00000000000000000000   0   
#  822   00000000000000000000   0   
#  823   10000000100000000000   2   
#  824   00000000100000000000   1   
#  825   00000000000000000000   0   
#  826   01000000000000000000   1   
#  827   00000000000000000000   0   
#  828   00001000010000000000   2   
#  829   00000000000000000000   0   
#  830   00000110000000000011   4   
#  831   00000000000000000000   0   
#  832   00000000000000000000   0   
#  833   00000000000000000000   0   
#  834   00000000000000000000   0   
#  835   00000001000000000001   2   
#  836   00001001000000000000   2   
#  837   00000000001000000100   2   
#  838   00000000000000011000   2   
#  839   10000000000000001000   2   
#  840   00000000000000000000   0   
#  841   00000000000000000001   1   
#  842   00000000000000000000   0   
#  843   00000000000000000010   1   
#  844   00000000000100000000   1   
#  845   00000000000000000000   0   
#  846   00000000000000010000   1   
#  847   00000000000000000010   1   
#  848   00000000000000000000   0   
#  849   10000000000000100001   3   
#  850   00000000000010000000   1   
#  851   00000000000000000000   0   
#  852   00000000000000000000   0   
#  853   00000000000000000000   0   
#  854   00000000000000000000   0   
#  855   00000000000000000000   0   
#  856   00110000000000000000   2   
#  857   00000000000000000000   0   
#  858   00000000000000000000   0   
#  859   00010000000000000000   1   
#  860   00000000000000000000   0   
#  861   00000000000000010000   1   
#  862   01000000000000000110   3   
#  863   00000000000000000001   1   
#  864   10000000000000000000   1   
#  865   00000000000000000000   0   
#  866   00000000000000000000   0   
#  867   00000000000000000000   0   
#  868   00000000000000000000   0   
#  869   00010000001000000000   2   
#  870   00000000000000001000   1   
#  871   00000000000000000000   0   
#  872   00010000000000000000   1   
#  873   00000000000000000000   0   
#  874   00000000000000000000   0   
#  875   00000000000000000001   1   
#  876   00100000000000000000   1   
#  877   00000000000000000000   0   
#  878   00000000000010000000   1   
#  879   00000001000000000000   1   
#  880   00000100010000000000   2   
#  881   00000000100000000000   1   
#  882   00000000000000000000   0   
#  883   00000000000000000000   0   
#  884   00000001000001000000   2   
#  885   00001000000000000000   1   
#  886   00000000000001000000   1   
#  887   00000000000000000000   0   
#  888   00000000000000000000   0   
#  889   00000000001000000000   1   
#  890   00000000000000000000   0   
#  891   00000010000000000000   1   
#  892   00000100000001000000   2   
#  893   00000000010000000000   1   
#  894   00000000000000000001   1   
#  895   01000000000000000000   1   
#  896   00000000000000000000   0   
#  897   00000000000100000000   1   
#  898   00010001000000000100   3   
#  899   00000000000010010000   2   
#  900   00000000000000000000   0   
#  901   01000000000000001000   2   
#  902   00000000000000100000   1   
#  903   00000000000000000000   0   
#  904   00000000000000000000   0   
#  905   00000010000000000000   1   
#  906   00000000000000000000   0   
#  907   00000000000001000000   1   
#  908   00100000000000000000   1   
#  909   00000001000100010000   3   
#  910   01000000000000000000   1   
#  911   00000000100000000000   1   
#  912   00000000100000000000   1   
#  913   00000000000000010000   1   
#  914   00001000000000000000   1   
#  915   00010000001000000000   2   
#  916   00000000000001000000   1   
#  917   00000000000000000000   0   
#  918   00000000000000000000   0   
#  919   00000000000000000000   0   
#  920   00000000000000000000   0   
#  921   00000000000000000000   0   
#  922   00000000000000000000   0   
#  923   00000000000100010010   3   
#  924   00000000000000000000   0   
#  925   00000000000000000000   0   
#  926   00000000000000000000   0   
#  927   00000010000100000000   2   
#  928   00000000000000010001   2   
#  929   00000000000000010000   1   
#  930   00001000000000000000   1   
#  931   00000100000000000001   2   
#  932   00001001000000000000   2   
#  933   00001000000000000000   1   
#  934   00000000000000001000   1   
#  935   00000000000000000000   0   
#  936   00000100000100000000   2   
#  937   00010000100000000000   2   
#  938   00000000000000000000   0   
#  939   00000000000000000001   1   
#  940   00000000000000100000   1   
#  941   00000010000000010000   2   
#  942   00000100000000000000   1   
#  943   00010000000000000000   1   
#  944   00000000000000010000   1   
#  945   00000000000000000000   0   
#  946   00100000000000000000   1   
#  947   00000000000000000000   0   
#  948   00000000000000000000   0   
#  949   00000000001000000100   2   
#  950   00000010000000000000   1   
#  951   00000000000000100000   1   
#  952   00000000000000000000   0   
#  953   00000000000001000001   2   
#  954   00000000000010000000   1   
#  955   00010000000000000001   2   
#  956   00000000000000000100   1   
#  957   00000000000000100000   1   
#  958   00000000000000000000   0   
#  959   00000000000001000000   1   
#  960   00000000000000000000   0   
#  961   00000010000000000000   1   
#  962   00000000000000000000   0   
#  963   00000000000000000000   0   
#  964   00000000000000000000   0   
#  965   00000000000000000000   0   
#  966   00000000000000000000   0   
#  967   01000000000000000000   1   
#  968   00000000000000000000   0   
#  969   00000000001100000000   2   
#  970   00100000000100000000   2   
#  971   00010000000000000000   1   
#  972   00000000001000000000   1   
#  973   00000000000000000000   0   
#  974   00000000000000000000   0   
#  975   00000000100000000000   1   
#  976   00000000110000001000   3   
#  977   00000000100000000000   1   
#  978   00000000010000000000   1   
#  979   00000100000000000000   1   
#  980   00000000000000000010   1   
#  981   00000000000000000000   0   
#  982   00000000000001000000   1   
#  983   00000000000000000000   0   
#  984   01000010000000000000   2   
#  985   00000000000000000000   0   
#  986   00000000000000000000   0   
#  987   00010000000000000000   1   
#  988   00000000000010010000   2   
#  989   00000000000000000000   0   
#  990   00000000100000000000   1   
#  991   01000000000000000000   1   
#  992   00001000000000010000   2   
#  993   00000000000000000000   0   
#  994   10000000000000000000   1   
#  995   00000000000100000010   2   
#  996   00000000000000000000   0   
#  997   00000000000000000000   0   
#  998   00000000000000000000   0   
#  999   00000000000000000010   1   
# 1000   00000000000010000100   2   
