# Supplementary material for: Maternal transmission as a microbial symbiont sieve, and the absence of lactation in male mammals
Source: Nat Commun. 2024 Jun 27;15:5341. doi: 10.1038/s41467-024-49559-5 (PMC11211401; doi:10.1038/s41467-024-49559-5)
Supplement: Supplementary file 4 — Supplementary Data 1 [file 41467_2024_49559_MOESM4_ESM.zip › Supplementary Data/figure_3/01_biparental_transmission/output.freq.microbiome.size.t_4.0.dat]

# taxa  Frequency(n)   propn
   0           0       0.0000
   1           2       0.0018
   2           1       0.0009
   3           0       0.0000
   4           0       0.0000
   5           1       0.0009
   6           1       0.0009
   7           1       0.0009
   8           1       0.0009
   9           0       0.0000
  10           1       0.0009
  11           1       0.0009
  12           1       0.0009
  13           1       0.0009
  14           2       0.0018
  15           1       0.0009
  16           3       0.0027
  17           7       0.0063
  18           2       0.0018
  19          11       0.0099
  20        1070       0.9666

# Microbiome strings for all 1107 hosts 
#    1   11111111111111111111  20   
#    2   11111111111111111111  20   
#    3   11111111111111111111  20   
#    4   11111111111111111111  20   
#    5   11111111111111111111  20   
#    6   11111111111111111111  20   
#    7   11111111111111111111  20   
#    8   11111111111111111111  20   
#    9   11111111111111111111  20   
#   10   11111111111111111111  20   
#   11   11111111111111111111  20   
#   12   11111111111111111111  20   
#   13   11111111111111111111  20   
#   14   11111111111111111111  20   
#   15   11111111111111111111  20   
#   16   11111111111111111111  20   
#   17   11111111111111111111  20   
#   18   11111111111111111111  20   
#   19   11111111111111111111  20   
#   20   11111111111111111111  20   
#   21   11111111111111111111  20   
#   22   11111111111111111111  20   
#   23   11111111111111111111  20   
#   24   11111111111111111111  20   
#   25   11111111111111111111  20   
#   26   11111111111111111111  20   
#   27   11111111111111111111  20   
#   28   11111111111111111111  20   
#   29   11111111111111111111  20   
#   30   11111111111111111111  20   
#   31   11111111111111111111  20   
#   32   11111111111111111111  20   
#   33   11111111111111111111  20   
#   34   11111111111111111111  20   
#   35   11111111111111111111  20   
#   36   11111111111111111111  20   
#   37   11111111111111111111  20   
#   38   11111111111111111111  20   
#   39   11111111111111111111  20   
#   40   11111111111111111111  20   
#   41   11111111111111111111  20   
#   42   11111111111111111111  20   
#   43   11111111111111111111  20   
#   44   11111111111111111111  20   
#   45   11111111111111111111  20   
#   46   11111111111111111111  20   
#   47   11111111111111111111  20   
#   48   11111111111111111111  20   
#   49   11111111111111111111  20   
#   50   11111111111111111111  20   
#   51   11111111111111111111  20   
#   52   11111111111111111111  20   
#   53   11111111111111111111  20   
#   54   11111111111111111111  20   
#   55   11111111111111111111  20   
#   56   11111111111111111111  20   
#   57   11111111111111111111  20   
#   58   11111111111111111111  20   
#   59   11111111111111111111  20   
#   60   11111111111111111111  20   
#   61   11111111111111111111  20   
#   62   11111111111111111111  20   
#   63   11111111111111111111  20   
#   64   11111111111111111111  20   
#   65   11111111111111111111  20   
#   66   11111111111111111111  20   
#   67   11111111111111111111  20   
#   68   11111111111111111111  20   
#   69   11111111111111111111  20   
#   70   11111111111111111111  20   
#   71   11111111111111111111  20   
#   72   11111111111111111111  20   
#   73   11111111111111111111  20   
#   74   11111111111111111111  20   
#   75   11111111111111111111  20   
#   76   11111111111111111111  20   
#   77   11111111111111111111  20   
#   78   11111111111111111111  20   
#   79   11111111111111111111  20   
#   80   11111111111111111111  20   
#   81   11111111111111111111  20   
#   82   11111111111111111111  20   
#   83   11111111111111111111  20   
#   84   11111111111111111111  20   
#   85   11111111111111111111  20   
#   86   11111111111111111111  20   
#   87   11111111111111111111  20   
#   88   11111111111111111111  20   
#   89   11111111111111111111  20   
#   90   11111111111111111111  20   
#   91   11111111111111111111  20   
#   92   11111111111111111111  20   
#   93   11111111111111111111  20   
#   94   11111111111111111111  20   
#   95   11111111111111111111  20   
#   96   11111111111111111111  20   
#   97   11111111111111111111  20   
#   98   11111111111111111111  20   
#   99   11111111111111111111  20   
#  100   11111111111111111111  20   
#  101   11111111111111111111  20   
#  102   11111111111111111111  20   
#  103   11111111111111111111  20   
#  104   11111111111111111111  20   
#  105   11111111111111111111  20   
#  106   11111111111111111111  20   
#  107   11111111111111111111  20   
#  108   11111111111111111111  20   
#  109   11111111111111111111  20   
#  110   11111111111111111111  20   
#  111   11111111111111111111  20   
#  112   11111111111111111111  20   
#  113   11111111111111111111  20   
#  114   11111111111111111111  20   
#  115   11111111111111111111  20   
#  116   11111111111111111111  20   
#  117   11111111111111111111  20   
#  118   11111111111111111111  20   
#  119   11111111111111111111  20   
#  120   11111111111111111111  20   
#  121   11111111111111111111  20   
#  122   11111111111111111111  20   
#  123   11111111111111111111  20   
#  124   11111111111111111111  20   
#  125   11111111111111111111  20   
#  126   11111111111111111111  20   
#  127   11111111111111111111  20   
#  128   11111111111111111111  20   
#  129   11111111111111111111  20   
#  130   11111111111111111111  20   
#  131   11111111111111111111  20   
#  132   11111111111111111111  20   
#  133   11111111111111111111  20   
#  134   11111111111111111111  20   
#  135   11111111111111111111  20   
#  136   11111111111111111111  20   
#  137   11111111111111111111  20   
#  138   11111111111111111111  20   
#  139   11111111111111111111  20   
#  140   11111111111111111111  20   
#  141   11111111111111111111  20   
#  142   11111111111111111111  20   
#  143   11111111111111111111  20   
#  144   11111111111111111111  20   
#  145   11111111111111111111  20   
#  146   11111111111111111111  20   
#  147   11111111111111111111  20   
#  148   11111111111111111111  20   
#  149   11111111111111111111  20   
#  150   11111111111111111111  20   
#  151   11111111111111111111  20   
#  152   11111111111111111111  20   
#  153   11111111111111111111  20   
#  154   11111111111111111111  20   
#  155   11111111111111111111  20   
#  156   11111111111111111111  20   
#  157   11111111111111111111  20   
#  158   11111111111111111111  20   
#  159   11111111111111111111  20   
#  160   11111111111111111111  20   
#  161   11111111111111111111  20   
#  162   11111111111111111111  20   
#  163   11111111111111111111  20   
#  164   11111111111111111111  20   
#  165   11111111111111111111  20   
#  166   11111111111111111111  20   
#  167   11111111111111111111  20   
#  168   11111111111111111111  20   
#  169   11111111111111111111  20   
#  170   11111111111111111111  20   
#  171   11111111111111111111  20   
#  172   11111111111111111111  20   
#  173   11111111111111111111  20   
#  174   11111111111111111111  20   
#  175   11111111111111111111  20   
#  176   11111111111111111111  20   
#  177   11111111111111111111  20   
#  178   11111111111111111111  20   
#  179   11111111111111111111  20   
#  180   11111111111111111111  20   
#  181   11111111111111111111  20   
#  182   11111111111111111111  20   
#  183   11111111111111111111  20   
#  184   11111111111111111111  20   
#  185   11111111111111111111  20   
#  186   11111111111111111111  20   
#  187   11111111111111111111  20   
#  188   11111111111111111111  20   
#  189   11111111111111111111  20   
#  190   11010111111110111111  17   
#  191   11111111111111111111  20   
#  192   11111111111111111111  20   
#  193   11111111111111111111  20   
#  194   11111111111111111111  20   
#  195   11111111111111111111  20   
#  196   11111111111111111111  20   
#  197   11111111111111111111  20   
#  198   11111111111111111111  20   
#  199   11111111111111111111  20   
#  200   11111111111111111111  20   
#  201   11111111111111111111  20   
#  202   11111111111111111111  20   
#  203   11111111111111111111  20   
#  204   11111111111111111111  20   
#  205   11111111111111111111  20   
#  206   11111111111111111111  20   
#  207   11111111111111111111  20   
#  208   11111111111111111111  20   
#  209   11111111111111111111  20   
#  210   11111111111111111111  20   
#  211   11111111111111111111  20   
#  212   11111111111111111111  20   
#  213   11111111111111111111  20   
#  214   11111111111111111111  20   
#  215   11111111111111111111  20   
#  216   11111111111111111111  20   
#  217   11111111111111111111  20   
#  218   11111111111111111111  20   
#  219   11111111111111111111  20   
#  220   11111111111111111111  20   
#  221   11111111111111111111  20   
#  222   11111111111111111111  20   
#  223   11111111111111111111  20   
#  224   11111111111111111111  20   
#  225   11111111111111111111  20   
#  226   11111111111111111111  20   
#  227   11111111111111111111  20   
#  228   11111111111111111111  20   
#  229   11111111111111111111  20   
#  230   10000000000000000000   1   
#  231   11110111111111111111  19   
#  232   11111111111111111111  20   
#  233   11111111111111111111  20   
#  234   11111111111111111111  20   
#  235   11111111111111111111  20   
#  236   11111111111111111111  20   
#  237   11111111111111111111  20   
#  238   11111111111111111111  20   
#  239   11111111111111111111  20   
#  240   11111111111111111111  20   
#  241   11110111111111111111  19   
#  242   11111111111111111111  20   
#  243   11111111111111111111  20   
#  244   11111111111111111111  20   
#  245   11111111111111111111  20   
#  246   11111111111111111111  20   
#  247   11111111111111111111  20   
#  248   11111111111111111111  20   
#  249   11111111111111111111  20   
#  250   11111111111111111111  20   
#  251   11111111111111111111  20   
#  252   11111111111111111111  20   
#  253   11111111111111111111  20   
#  254   11111111111111111111  20   
#  255   11111111111111111111  20   
#  256   11111111111111111111  20   
#  257   11111111111111111111  20   
#  258   11111111111111111111  20   
#  259   11111111111111111111  20   
#  260   11111111111111111111  20   
#  261   11111111111111111111  20   
#  262   11111111111111111111  20   
#  263   11111111111111111111  20   
#  264   11111111111111111111  20   
#  265   11111111111111111111  20   
#  266   11111111111111111111  20   
#  267   11111111111111111111  20   
#  268   11111111111111111111  20   
#  269   11111111111111111111  20   
#  270   11111111111111111111  20   
#  271   11111111111111111111  20   
#  272   10000000000000000000   1   
#  273   10111001111010111110  14   
#  274   11111111111111111111  20   
#  275   11111111111111111111  20   
#  276   11111111111111111111  20   
#  277   11111111111111110111  19   
#  278   11111111111111111111  20   
#  279   11111111111111111111  20   
#  280   11111111111111111111  20   
#  281   11111111111111111111  20   
#  282   11111111111111111111  20   
#  283   11111111111111111111  20   
#  284   11111111111111111111  20   
#  285   11111111111111111111  20   
#  286   11111111111111111111  20   
#  287   11111111111111111111  20   
#  288   11111111111111111111  20   
#  289   11111111111111111111  20   
#  290   11111111111111111111  20   
#  291   11111111111111111111  20   
#  292   11111111111111111111  20   
#  293   11111111111111111111  20   
#  294   11111111111111111111  20   
#  295   11111111111111101111  19   
#  296   11111111111111111111  20   
#  297   11111111111111111111  20   
#  298   11010001111100001101  11   
#  299   11111111111111111111  20   
#  300   11111111111111111111  20   
#  301   11111111111111111111  20   
#  302   11111111111111111111  20   
#  303   11111111111111111111  20   
#  304   11111111111111111111  20   
#  305   11111111111111111111  20   
#  306   11111111111111111111  20   
#  307   11111111111111111111  20   
#  308   11111111111111111111  20   
#  309   11111111111111111111  20   
#  310   11111111111111111111  20   
#  311   11111111111111111111  20   
#  312   11111111111111111111  20   
#  313   11111111111111111111  20   
#  314   11111111111111111111  20   
#  315   11111111111111111111  20   
#  316   11111111111111111111  20   
#  317   11111111111111111111  20   
#  318   11111111111111111111  20   
#  319   11111111111111111111  20   
#  320   11111111111111111111  20   
#  321   11111111111111111111  20   
#  322   10100110011111101111  14   
#  323   11111111111111111111  20   
#  324   11111111111111111111  20   
#  325   11111111111111111111  20   
#  326   11111111111111111111  20   
#  327   11111111111111111111  20   
#  328   11111111111111111111  20   
#  329   11111111111111111111  20   
#  330   11111111111111111111  20   
#  331   11111111111111111111  20   
#  332   11111111111111111111  20   
#  333   11111111111111111111  20   
#  334   11111111111111111111  20   
#  335   11111111111111111111  20   
#  336   11111111111111111111  20   
#  337   11111111111111111111  20   
#  338   11111111111111111111  20   
#  339   11111111111111111111  20   
#  340   11111111111111111111  20   
#  341   11111111111111111111  20   
#  342   11111111111111111111  20   
#  343   11111111111111111111  20   
#  344   11111111111111111111  20   
#  345   11111111111111111111  20   
#  346   11111111111111111111  20   
#  347   11111111111111111111  20   
#  348   11111111111111111111  20   
#  349   11111111111111111111  20   
#  350   11111111111111111111  20   
#  351   11111111111111111111  20   
#  352   11111111111111111111  20   
#  353   11111111111111111111  20   
#  354   11111111111111111111  20   
#  355   11111111111111111111  20   
#  356   11111111111111111111  20   
#  357   11111111111111111111  20   
#  358   11111111111111111111  20   
#  359   11111111111111111111  20   
#  360   11111111111111111111  20   
#  361   11111111111111111111  20   
#  362   11111111111111111111  20   
#  363   11111111111111111111  20   
#  364   11111111111111111111  20   
#  365   11111111111111111111  20   
#  366   11111111111111111111  20   
#  367   11111111111111111111  20   
#  368   11111111111111111111  20   
#  369   11111111111111111111  20   
#  370   11111111111111111111  20   
#  371   11111111111111111111  20   
#  372   11111111111111111111  20   
#  373   11111111111111111111  20   
#  374   11111111111111111111  20   
#  375   11111111111111111111  20   
#  376   11111111111111111111  20   
#  377   11111111111111111111  20   
#  378   11111111111111111111  20   
#  379   11111111111111111111  20   
#  380   11111111111111111111  20   
#  381   11111111111111111111  20   
#  382   11111111111111111111  20   
#  383   11111111111111111111  20   
#  384   11111111111111111111  20   
#  385   11111111111111111111  20   
#  386   11111111111111111111  20   
#  387   11111111111111101111  19   
#  388   11111111111111111111  20   
#  389   11111111111111111111  20   
#  390   11111111111111111111  20   
#  391   11111111111111111111  20   
#  392   11111111111111111111  20   
#  393   11111111111111111111  20   
#  394   11111111111111111111  20   
#  395   11111111111111111111  20   
#  396   11111111111111111111  20   
#  397   11111111111111111111  20   
#  398   11111111111111111111  20   
#  399   11111111111111111111  20   
#  400   11111111111111111111  20   
#  401   11111111111111101111  19   
#  402   11111111111111111111  20   
#  403   11111111111111111111  20   
#  404   11111111111111111111  20   
#  405   11111111111111111111  20   
#  406   11111111111111111111  20   
#  407   11111111111111111111  20   
#  408   11111111111111111111  20   
#  409   11111111111111111111  20   
#  410   11111111111111111111  20   
#  411   11111111111111111111  20   
#  412   11111111111111111111  20   
#  413   11111111111111111111  20   
#  414   11010110111111111111  17   
#  415   11111111111111111111  20   
#  416   11111111111111111111  20   
#  417   11111111111111111111  20   
#  418   11111111111111111111  20   
#  419   11111111111111111111  20   
#  420   11111111111111111111  20   
#  421   11111111111111111111  20   
#  422   11111111111111111111  20   
#  423   11111111111111111111  20   
#  424   11111111111111111111  20   
#  425   11111111111111111111  20   
#  426   11111111111111111111  20   
#  427   11111111111111111111  20   
#  428   11111111111111111111  20   
#  429   11111111111111111111  20   
#  430   11111111111111111111  20   
#  431   11111111111111111111  20   
#  432   11111111111111111111  20   
#  433   11111111111111111111  20   
#  434   11111111111111111111  20   
#  435   11111111111111111111  20   
#  436   11111111111111111111  20   
#  437   11111111111111111111  20   
#  438   11111111111111111111  20   
#  439   11111111111111111111  20   
#  440   11111111111111111111  20   
#  441   11111111111111111111  20   
#  442   11111111111111111111  20   
#  443   11111111111111111111  20   
#  444   11111111111111111111  20   
#  445   11111111111111111111  20   
#  446   11111111111111111111  20   
#  447   11111111111111111111  20   
#  448   11111111111111011111  19   
#  449   10000000000000000100   2   
#  450   11111111111111111111  20   
#  451   11111111111111111111  20   
#  452   11111111111111111111  20   
#  453   11111111111111111111  20   
#  454   11111111111111111111  20   
#  455   10111111111111100111  17   
#  456   11111111111111111111  20   
#  457   11111111111111111111  20   
#  458   11111111111111111111  20   
#  459   11111111111111111111  20   
#  460   11111111111111111111  20   
#  461   11111111111111111111  20   
#  462   11111111111111111111  20   
#  463   11111111111111111111  20   
#  464   11111111111111111111  20   
#  465   11111111111111111111  20   
#  466   11111111111111111111  20   
#  467   11111111111111111111  20   
#  468   11111111111111111111  20   
#  469   11111111111111111111  20   
#  470   11111111111111111111  20   
#  471   11111111111111111111  20   
#  472   11111111111111111111  20   
#  473   11111111111111111111  20   
#  474   11111111111111111111  20   
#  475   11111111111111111111  20   
#  476   11111111111111111111  20   
#  477   11111111111111111111  20   
#  478   11111111111111111111  20   
#  479   11111111111111111111  20   
#  480   11111111111111111111  20   
#  481   11111111111111111111  20   
#  482   11111111111111111111  20   
#  483   11111111111111111111  20   
#  484   11111111111111111111  20   
#  485   11111111111111111111  20   
#  486   11111111111111111111  20   
#  487   11111111111111111111  20   
#  488   11111111111111111111  20   
#  489   11111111111111111111  20   
#  490   11111111111111111111  20   
#  491   11111111111111111111  20   
#  492   11111111111111111111  20   
#  493   11111111111111111111  20   
#  494   11111111111111111111  20   
#  495   11111111111111111111  20   
#  496   11111111111111111111  20   
#  497   11111111111111111111  20   
#  498   11111111111111111111  20   
#  499   11111111111111111111  20   
#  500   11111111111111111111  20   
#  501   11111111111111111111  20   
#  502   11111111111111111111  20   
#  503   11111111111111111111  20   
#  504   11111111111111111111  20   
#  505   11111111111111111111  20   
#  506   11111111111111111111  20   
#  507   11111111111111111111  20   
#  508   11111111111111111111  20   
#  509   11111111111111111111  20   
#  510   11111111111111111111  20   
#  511   11111111111111111111  20   
#  512   11111111111111111111  20   
#  513   11111111111111111111  20   
#  514   11111111111111111111  20   
#  515   11011111111101101011  16   
#  516   11111111111111111111  20   
#  517   11111111111111111111  20   
#  518   11111111111111111111  20   
#  519   11111111111111111111  20   
#  520   11111111111111111111  20   
#  521   11111111111111111111  20   
#  522   11111111111111111111  20   
#  523   11111111111111111111  20   
#  524   11111111111111111111  20   
#  525   11111111111111111111  20   
#  526   11111111111111111111  20   
#  527   11111111111111111111  20   
#  528   11111111111111111111  20   
#  529   11111111111111111111  20   
#  530   11111111111111111111  20   
#  531   11111111111111111111  20   
#  532   11111111111111111111  20   
#  533   11111111111111111111  20   
#  534   11111111111111111111  20   
#  535   11111111111111111111  20   
#  536   11111111111111111111  20   
#  537   11111111111111111111  20   
#  538   11111111111111111111  20   
#  539   11111111111111111111  20   
#  540   11111111111111111111  20   
#  541   11111111111111111111  20   
#  542   11111111111111111111  20   
#  543   11111111111111111111  20   
#  544   11111111111111111111  20   
#  545   11111111111111111111  20   
#  546   11111111111111111111  20   
#  547   11111111111111111111  20   
#  548   11111111111111111111  20   
#  549   11111111111111111111  20   
#  550   11111111111111111111  20   
#  551   11111111111111111111  20   
#  552   11111111111111111111  20   
#  553   11111111111111111111  20   
#  554   11111111111111111111  20   
#  555   11111111111111111111  20   
#  556   11111111111111111111  20   
#  557   11011111111111111111  19   
#  558   11111111111111111111  20   
#  559   11111111111111111111  20   
#  560   11111111111111111111  20   
#  561   11111111111111111111  20   
#  562   11111111111111111111  20   
#  563   11111111111111111111  20   
#  564   11111111111111111111  20   
#  565   11111111111111111111  20   
#  566   11111111111111111111  20   
#  567   11111111111111111111  20   
#  568   11111111111111111111  20   
#  569   11111111111111111111  20   
#  570   11111111111111011111  19   
#  571   11111111111111111111  20   
#  572   11111111111111111111  20   
#  573   11111111111111111111  20   
#  574   11111111111111111111  20   
#  575   11111111111111111111  20   
#  576   11111111111111111111  20   
#  577   11111111111111111111  20   
#  578   11111111111111111111  20   
#  579   11111111111111111111  20   
#  580   11111111111111111111  20   
#  581   11111111111111111111  20   
#  582   11111111111111111111  20   
#  583   11111111111111111111  20   
#  584   11111111111111111111  20   
#  585   11111111111111111111  20   
#  586   11111111111111111111  20   
#  587   11111111111111111111  20   
#  588   11111111111111111111  20   
#  589   11111111111111111111  20   
#  590   11111111111111111111  20   
#  591   11111111111111111111  20   
#  592   11111111111111111111  20   
#  593   11111111111111111111  20   
#  594   11111111111111111111  20   
#  595   11111111111111111111  20   
#  596   11111111111111111111  20   
#  597   11111111111111111111  20   
#  598   11111111111111111111  20   
#  599   11111111111111111111  20   
#  600   11111111111111111111  20   
#  601   11011101111111001110  15   
#  602   11111111111111111111  20   
#  603   11111111111111111111  20   
#  604   11111111111111111111  20   
#  605   11111111111111111111  20   
#  606   11111111111111111111  20   
#  607   11111111111111111111  20   
#  608   11111111111111111111  20   
#  609   11111111111111111111  20   
#  610   11111111111111111111  20   
#  611   11111111111111111111  20   
#  612   11111111111111111111  20   
#  613   11111111111111111111  20   
#  614   11111111111111111111  20   
#  615   11111111111111111111  20   
#  616   11111111111111111111  20   
#  617   11111111111111111111  20   
#  618   11111111111111111111  20   
#  619   11111111111111111111  20   
#  620   11111111111111111111  20   
#  621   11111111111111111111  20   
#  622   11111111111111111111  20   
#  623   11111111111111111111  20   
#  624   11111111111111111111  20   
#  625   11111111111111111111  20   
#  626   11111111111111111111  20   
#  627   11111111111111111111  20   
#  628   11111111111111111111  20   
#  629   11111111111111111111  20   
#  630   11111111111111111111  20   
#  631   11111111111111111111  20   
#  632   11111111111111111111  20   
#  633   11111111111111111111  20   
#  634   11111111111111111111  20   
#  635   11111111111111111111  20   
#  636   11111111111111111111  20   
#  637   11111111111111111111  20   
#  638   11111111111111111111  20   
#  639   11111111111111111111  20   
#  640   11111111111111111111  20   
#  641   11111111111111111111  20   
#  642   11111111111111111111  20   
#  643   11111111111111111111  20   
#  644   11111111111111111111  20   
#  645   11111111111111111111  20   
#  646   11111111111111111111  20   
#  647   11111111111111111111  20   
#  648   11111111111111111111  20   
#  649   11111111111111111111  20   
#  650   11111111111111111111  20   
#  651   11111111111111111111  20   
#  652   11111111111111111111  20   
#  653   11111111111111111111  20   
#  654   11111111111111111111  20   
#  655   11111111111111111111  20   
#  656   11111111111111111111  20   
#  657   11111111111111111111  20   
#  658   11111111111111111111  20   
#  659   11010111011111111111  17   
#  660   10000100001011100000   6   
#  661   11111111111111111111  20   
#  662   11111111111111111111  20   
#  663   11111111111111111111  20   
#  664   11111111111111111111  20   
#  665   11111111111111111111  20   
#  666   11111111111111111111  20   
#  667   11111111111111111111  20   
#  668   11111111111111111111  20   
#  669   11111111111111011111  19   
#  670   11111111111111111111  20   
#  671   11111111111111111111  20   
#  672   11111111111111111111  20   
#  673   11111111111111111111  20   
#  674   11111111111111111111  20   
#  675   11111111111111111111  20   
#  676   11111111111111111111  20   
#  677   11111111111111111111  20   
#  678   11111111111111111111  20   
#  679   11111111111111111111  20   
#  680   11111111111111111111  20   
#  681   11111111111111111111  20   
#  682   11111111111111111111  20   
#  683   11111111111111111111  20   
#  684   11111111111111111111  20   
#  685   11111111111111111111  20   
#  686   11111111111111111111  20   
#  687   11111111111111111111  20   
#  688   11111111111111111111  20   
#  689   11111111111111111111  20   
#  690   11111111111111111111  20   
#  691   11111111111111111111  20   
#  692   11111111111111111111  20   
#  693   11111011111110110111  17   
#  694   11111111111111111111  20   
#  695   11111111111111111111  20   
#  696   11111111111111111111  20   
#  697   11111111111111111111  20   
#  698   11111111111111111111  20   
#  699   11111111111111111111  20   
#  700   11111111111111111111  20   
#  701   11111111111111111111  20   
#  702   11111111111111111111  20   
#  703   11111111111111111111  20   
#  704   11111111111111111111  20   
#  705   11111111111111111111  20   
#  706   11111111111111111111  20   
#  707   11111111111111111111  20   
#  708   11111111111111111111  20   
#  709   11111111111111111111  20   
#  710   11111111111111111111  20   
#  711   11111111111111111111  20   
#  712   11111111111111111111  20   
#  713   11111111111111111111  20   
#  714   11111111111111111111  20   
#  715   11011111111101111111  18   
#  716   11111111111111111111  20   
#  717   11111111111111111111  20   
#  718   11111111111111111111  20   
#  719   11111111111111111111  20   
#  720   11111111111111111111  20   
#  721   11111111111111111111  20   
#  722   11111111111111111111  20   
#  723   11111111111111111111  20   
#  724   11111111111111111111  20   
#  725   11111111111111111111  20   
#  726   11111111111111111111  20   
#  727   11111111111111111111  20   
#  728   11111111111111111111  20   
#  729   11111111111111111111  20   
#  730   11111111111111111111  20   
#  731   11111111111111111111  20   
#  732   11111111111111111111  20   
#  733   11111111111111111111  20   
#  734   11111111111111111111  20   
#  735   11111111111111111111  20   
#  736   11111111111111111111  20   
#  737   11111111111111111111  20   
#  738   11111111111111111111  20   
#  739   11111111111111111111  20   
#  740   11111111111111111111  20   
#  741   11111111111111111111  20   
#  742   11111111111111111111  20   
#  743   11111111111111111111  20   
#  744   11111111111111111111  20   
#  745   11111111111111111111  20   
#  746   11111111111111111111  20   
#  747   11111111111111111111  20   
#  748   11111111111111111111  20   
#  749   11111111111111111111  20   
#  750   11111111111111111111  20   
#  751   11111111111111111111  20   
#  752   11111111111111111111  20   
#  753   11111111111111111111  20   
#  754   11110011011110010110  13   
#  755   11111111111111111111  20   
#  756   11111111111111111111  20   
#  757   11111111111111111111  20   
#  758   11111111111111111111  20   
#  759   11111111111111111111  20   
#  760   11111111111111111111  20   
#  761   11111111111111111111  20   
#  762   11111111111111111111  20   
#  763   11111111111111111111  20   
#  764   11111111111111111111  20   
#  765   11111111111111111111  20   
#  766   11111111111111111111  20   
#  767   11111111111111111111  20   
#  768   11111111111111111111  20   
#  769   11111111111111111111  20   
#  770   11111111111111111111  20   
#  771   11111111111111111111  20   
#  772   11111111111111111111  20   
#  773   11111111111111111111  20   
#  774   11111111111111111111  20   
#  775   11111111111111111111  20   
#  776   11111111111111111111  20   
#  777   11111111111111111111  20   
#  778   11111111111111111111  20   
#  779   11111111111111111111  20   
#  780   11111111111111111111  20   
#  781   11111111111111111111  20   
#  782   11111111111111111111  20   
#  783   11111111111111111111  20   
#  784   11111111111111111111  20   
#  785   11111111111111111111  20   
#  786   11111111111111111111  20   
#  787   11111111111111111111  20   
#  788   11111111111111111111  20   
#  789   11111111111111111111  20   
#  790   11111111111111111111  20   
#  791   11111111111111111111  20   
#  792   11111111111111111111  20   
#  793   11111111111111111111  20   
#  794   11111111111111111111  20   
#  795   11111111111111111111  20   
#  796   11111111111111111111  20   
#  797   11111111111111111111  20   
#  798   11111111111111111111  20   
#  799   11111111111111111111  20   
#  800   11111111111111111111  20   
#  801   11111111111111111111  20   
#  802   11111111111111111111  20   
#  803   11111111111111111111  20   
#  804   11111111111111111111  20   
#  805   11111111111111111111  20   
#  806   11111111111111111111  20   
#  807   11111111111111111111  20   
#  808   11111111111111111111  20   
#  809   11111111111111111111  20   
#  810   11111111111111111111  20   
#  811   11111111111111111111  20   
#  812   11111111111111111111  20   
#  813   11111111111111111111  20   
#  814   11111111111111111111  20   
#  815   11111111111111111111  20   
#  816   11111111111111111111  20   
#  817   11111111111111111111  20   
#  818   11111111111111111111  20   
#  819   10000100011110000011   8   
#  820   11111111111111111111  20   
#  821   11111111111111111111  20   
#  822   11111111111111111111  20   
#  823   11111111111111111111  20   
#  824   11111111111111111111  20   
#  825   11111111111111111111  20   
#  826   11111111111111111111  20   
#  827   11111111111111111111  20   
#  828   11111111111111111111  20   
#  829   11111111111111111111  20   
#  830   11111111111111111111  20   
#  831   11111111111111111111  20   
#  832   11111111111111111111  20   
#  833   11111111111111111111  20   
#  834   11111111111111111111  20   
#  835   11111111111111111111  20   
#  836   11111111111111111111  20   
#  837   11111111111111111111  20   
#  838   11111111111111111111  20   
#  839   11111111111111111111  20   
#  840   11111111111111111111  20   
#  841   11111111111111111111  20   
#  842   11111111111111111111  20   
#  843   11111111111111111111  20   
#  844   11111111111111111111  20   
#  845   11111111111111111111  20   
#  846   11111111111111111111  20   
#  847   11111111111111111111  20   
#  848   11111111111111111111  20   
#  849   11111111111111111111  20   
#  850   11111111111111111111  20   
#  851   11111111111111111111  20   
#  852   11111111111111111111  20   
#  853   11111111111111111111  20   
#  854   11111111111111111111  20   
#  855   11111111111111111111  20   
#  856   11111111111111111111  20   
#  857   11111111111111111111  20   
#  858   11111111111111111111  20   
#  859   11111111111111111111  20   
#  860   11111111111111111111  20   
#  861   11111111111111111111  20   
#  862   10100010001011001111  10   
#  863   10111111101111101111  17   
#  864   11111111111111111111  20   
#  865   11111111111111111111  20   
#  866   11111111111111111111  20   
#  867   11111111111111111111  20   
#  868   11110100010100000000   7   
#  869   00100101000100000010   5   
#  870   11111111111111111111  20   
#  871   11111111111111111111  20   
#  872   11111111111111111111  20   
#  873   11111111110101110110  16   
#  874   11111111111111111111  20   
#  875   11111111111111111111  20   
#  876   11111111111111111111  20   
#  877   11111111111111111111  20   
#  878   11111111111111111111  20   
#  879   11111111111111111111  20   
#  880   11111111111111111111  20   
#  881   11111111111111111111  20   
#  882   11111111111111111111  20   
#  883   11111111111111111111  20   
#  884   11111111111111111111  20   
#  885   11111111111111111111  20   
#  886   11111111111111111111  20   
#  887   11111111111111111111  20   
#  888   11111111111111111111  20   
#  889   11111111111111111111  20   
#  890   11111111111111111111  20   
#  891   11111111111111111111  20   
#  892   11111111111111111111  20   
#  893   11111111111111111111  20   
#  894   11111111111111111111  20   
#  895   11111111111111111111  20   
#  896   11111111111111111111  20   
#  897   11111111111111111111  20   
#  898   11111111111111111111  20   
#  899   11111111111111111111  20   
#  900   11111111111111111111  20   
#  901   11111111111111111111  20   
#  902   11111111111111111111  20   
#  903   11111111111111111111  20   
#  904   11111111111111111111  20   
#  905   11111111111111111111  20   
#  906   11111111111111111111  20   
#  907   11111111111111111111  20   
#  908   11111111111111111111  20   
#  909   11111111111111111111  20   
#  910   11111111111111111111  20   
#  911   11111111111111111111  20   
#  912   11111111111111111111  20   
#  913   11111111111111111111  20   
#  914   11111111111111111111  20   
#  915   11111111111111111111  20   
#  916   11111111111111111111  20   
#  917   11111111111111111111  20   
#  918   11111111111111111111  20   
#  919   11111111111111111111  20   
#  920   11111111111111111111  20   
#  921   11111111111111111111  20   
#  922   11111111111111111111  20   
#  923   11111111111111111111  20   
#  924   11111111111111111111  20   
#  925   11111111111111111111  20   
#  926   11111111111111111111  20   
#  927   11111111111111111111  20   
#  928   11111111111111111111  20   
#  929   11111111111111111111  20   
#  930   11111111111111111111  20   
#  931   11111111111111111111  20   
#  932   10111111111111010111  17   
#  933   11111111111111111111  20   
#  934   11111111111111111111  20   
#  935   11111111111111111111  20   
#  936   11111111111111111111  20   
#  937   11111111111111111111  20   
#  938   11111111111111111111  20   
#  939   11111111111111111111  20   
#  940   11111111111111111111  20   
#  941   10100110001111001111  12   
#  942   11111111111111111111  20   
#  943   11111111111111111111  20   
#  944   11111111111111111111  20   
#  945   11111111111111111111  20   
#  946   11111101101111010111  16   
#  947   11111111111111111111  20   
#  948   11111111111111111111  20   
#  949   11111111111111111111  20   
#  950   11111111111111111111  20   
#  951   11111111111111111111  20   
#  952   11111111111111111111  20   
#  953   11111111111111111111  20   
#  954   11111111111111111111  20   
#  955   11111111111111111111  20   
#  956   11111111111111111111  20   
#  957   11111111111111111111  20   
#  958   11111111111111111111  20   
#  959   11111111111111111111  20   
#  960   11111111111111111111  20   
#  961   11111111111111111111  20   
#  962   11111111111111111111  20   
#  963   11111111111111111111  20   
#  964   11111111111111111111  20   
#  965   11111111111111111111  20   
#  966   11111111111111111111  20   
#  967   11111111111111111111  20   
#  968   11111111111111111111  20   
#  969   11111111111111111111  20   
#  970   11111111111111111111  20   
#  971   11111111111111111111  20   
#  972   11111111111111111111  20   
#  973   11111111111111111111  20   
#  974   11111111111111111111  20   
#  975   11111111111111111111  20   
#  976   11111111111111111111  20   
#  977   11111111111111111111  20   
#  978   11111111111111111111  20   
#  979   11111111111111111111  20   
#  980   11111111111111111111  20   
#  981   11111111111111111111  20   
#  982   11011101111111111111  18   
#  983   11111111111111111111  20   
#  984   11111111111111111111  20   
#  985   11111111111111111111  20   
#  986   11111111111111111111  20   
#  987   11111111111111111111  20   
#  988   11111111111111111111  20   
#  989   11111111111111111111  20   
#  990   11111111111111111111  20   
#  991   11111111111111111111  20   
#  992   11111111111111111111  20   
#  993   11111111111111111111  20   
#  994   11111111111111111111  20   
#  995   11111111111111111111  20   
#  996   11111111111111111111  20   
#  997   11111111111111111111  20   
#  998   11111111111111111111  20   
#  999   11111111111111111111  20   
# 1000   11111111111111111111  20   
# 1001   11111111111111111111  20   
# 1002   11111111111111111111  20   
# 1003   11111111111111111111  20   
# 1004   11111111111111111111  20   
# 1005   11111111111111111111  20   
# 1006   11111111111111111111  20   
# 1007   11111111111111111111  20   
# 1008   11111111111111111111  20   
# 1009   11111111111111111111  20   
# 1010   11111111111111111111  20   
# 1011   11111111111111111111  20   
# 1012   11111111111111111111  20   
# 1013   11111111111111111111  20   
# 1014   11111111111111111111  20   
# 1015   11111111111111111111  20   
# 1016   11111111111111111111  20   
# 1017   11111111111111111111  20   
# 1018   11111111111111111111  20   
# 1019   11111111111111111111  20   
# 1020   11111111111111111111  20   
# 1021   11111111111111111111  20   
# 1022   11111111111111111111  20   
# 1023   11111111111111111111  20   
# 1024   11111111111111111111  20   
# 1025   11111111111111111111  20   
# 1026   11111111111111111111  20   
# 1027   11111111111111111111  20   
# 1028   11111111111111111111  20   
# 1029   11111111111111111111  20   
# 1030   11111111111111111111  20   
# 1031   11111111111111111111  20   
# 1032   11111111111111111111  20   
# 1033   11111111111111111111  20   
# 1034   11111111111111111111  20   
# 1035   11111111111111111111  20   
# 1036   11111111111111111111  20   
# 1037   11111111111111111111  20   
# 1038   11111111111111111111  20   
# 1039   11111111111111111111  20   
# 1040   11111111111111111111  20   
# 1041   11111111111111111111  20   
# 1042   11111111111111111111  20   
# 1043   11111111111111111111  20   
# 1044   11111111111111111111  20   
# 1045   11111111111111111111  20   
# 1046   11111111111111111111  20   
# 1047   11111111111111111111  20   
# 1048   11111111111111111111  20   
# 1049   11111111111111111111  20   
# 1050   11111111111111111111  20   
# 1051   11111111111111111111  20   
# 1052   11111111111111111111  20   
# 1053   11111111111111111111  20   
# 1054   11111111111111111111  20   
# 1055   11111111111111111111  20   
# 1056   11111111111111111111  20   
# 1057   11111111111111111111  20   
# 1058   11111111111111111111  20   
# 1059   11111111111111111111  20   
# 1060   11111111111111111111  20   
# 1061   11111111111111111111  20   
# 1062   11111111111111111111  20   
# 1063   11111111111111111111  20   
# 1064   11111111111111111111  20   
# 1065   11111111111111111111  20   
# 1066   11111111111111111111  20   
# 1067   11111111111111110111  19   
# 1068   11111111111111111111  20   
# 1069   11111111111111111111  20   
# 1070   11111111111111111111  20   
# 1071   11111111111111111111  20   
# 1072   11111111111111111111  20   
# 1073   11111111111111111111  20   
# 1074   11111111111111111111  20   
# 1075   11111111111111111111  20   
# 1076   11111111111111111111  20   
# 1077   11111111111111111111  20   
# 1078   11111111111111111111  20   
# 1079   11111111111111111111  20   
# 1080   11111111111111111111  20   
# 1081   11111111111111111111  20   
# 1082   11111111111111111111  20   
# 1083   11111111111111111111  20   
# 1084   11111111111111111111  20   
# 1085   11111111111111111111  20   
# 1086   11111111111111111111  20   
# 1087   11111111111111111111  20   
# 1088   11111111111111111111  20   
# 1089   11111111111111111111  20   
# 1090   11111111111111111111  20   
# 1091   11111111111111111111  20   
# 1092   11111111111111111111  20   
# 1093   11111111111111111111  20   
# 1094   11111111111111111111  20   
# 1095   11111111111111111111  20   
# 1096   11111111111111111111  20   
# 1097   11111111111111111111  20   
# 1098   11111111111111111111  20   
# 1099   11111111111111111111  20   
# 1100   11111111111111111111  20   
# 1101   11111111111111111111  20   
# 1102   11111111111111111111  20   
# 1103   11111111111111111111  20   
# 1104   11111111111111111111  20   
# 1105   11111111111111111111  20   
# 1106   11111111111111111111  20   
# 1107   11111111111111111111  20   
