# Supplementary material for: Maternal transmission as a microbial symbiont sieve, and the absence of lactation in male mammals
Source: Nat Commun. 2024 Jun 27;15:5341. doi: 10.1038/s41467-024-49559-5 (PMC11211401; doi:10.1038/s41467-024-49559-5)
Supplement: Supplementary file 4 — Supplementary Data 1 [file 41467_2024_49559_MOESM4_ESM.zip › Supplementary Data/figure_3/01_biparental_transmission/output.timeseries.dat]

#time     sp  nevent event n w1: 1.51  0.84  0.96  1.10  0.75  1.06  0.87  1.33  1.23  1.60  1.29  0.88  1.03  1.11  0.47  0.37  0.79  1.17  1.34  1.46 
#                            w2: 0.00  0.00  0.00  0.00  0.00  0.00  0.00  0.00  0.00  0.00  0.00  0.00  0.00  0.00  0.00  0.00  0.00  0.00  0.00  0.00 

 0.000178  1       1   d    999 0.050 0.050 0.050 0.050 0.050 0.050 0.050 0.050 0.050 0.050 0.050 0.050 0.050 0.050 0.050 0.050 0.049 0.050 0.050 0.050       50    50    50    50    50    50    50    50    50    50    50    50    50    50    50    50    49    50    50    50 
 0.000378  1       2   d    998 0.050 0.050 0.050 0.050 0.050 0.050 0.050 0.049 0.050 0.050 0.050 0.050 0.050 0.049 0.050 0.050 0.049 0.050 0.050 0.050       50    50    50    50    50    50    50    49    50    50    50    50    50    49    50    50    49    50    50    50 
 0.000462  1       3   b    999 0.050 0.050 0.050 0.050 0.050 0.050 0.050 0.049 0.050 0.050 0.050 0.050 0.050 0.049 0.050 0.050 0.050 0.050 0.050 0.050       50    50    50    50    50    50    50    49    50    50    50    50    50    49    50    50    50    50    50    50 
 0.000661  1       4   b   1000 0.050 0.050 0.050 0.050 0.050 0.050 0.050 0.049 0.051 0.050 0.050 0.050 0.050 0.049 0.050 0.050 0.050 0.051 0.051 0.050       50    50    50    50    50    50    50    49    51    50    50    50    50    49    50    50    50    51    51    50 
 0.000879  1       5   b   1001 0.051 0.050 0.050 0.050 0.050 0.050 0.050 0.049 0.051 0.050 0.050 0.051 0.050 0.049 0.050 0.050 0.050 0.051 0.051 0.050       51    50    50    50    50    50    50    49    51    50    50    51    50    49    50    50    50    51    51    50 
 0.000988  1       6   d   1000 0.051 0.050 0.050 0.050 0.050 0.050 0.050 0.049 0.051 0.050 0.050 0.051 0.050 0.049 0.050 0.049 0.050 0.051 0.051 0.050       51    50    50    50    50    50    50    49    51    50    50    51    50    49    50    49    50    51    51    50 
 0.001252  1       7   b   1001 0.051 0.051 0.050 0.050 0.050 0.051 0.050 0.049 0.051 0.050 0.050 0.052 0.050 0.050 0.050 0.049 0.050 0.051 0.051 0.050       51    51    50    50    50    51    50    49    51    50    50    52    50    50    50    49    50    51    51    50 
 0.001276  1       8   d   1000 0.051 0.051 0.050 0.050 0.050 0.051 0.050 0.049 0.051 0.050 0.050 0.052 0.049 0.050 0.050 0.049 0.050 0.051 0.051 0.050       51    51    50    50    50    51    50    49    51    50    50    52    49    50    50    49    50    51    51    50 
 0.001449  1       9   b   1001 0.051 0.052 0.050 0.050 0.050 0.051 0.050 0.049 0.051 0.050 0.050 0.052 0.049 0.050 0.050 0.049 0.050 0.051 0.051 0.050       51    52    50    50    50    51    50    49    51    50    50    52    49    50    50    49    50    51    51    50 
 0.001464  1      10   d   1000 0.051 0.052 0.050 0.050 0.050 0.051 0.050 0.049 0.051 0.050 0.050 0.052 0.049 0.050 0.049 0.049 0.050 0.051 0.051 0.050       51    52    50    50    50    51    50    49    51    50    50    52    49    50    49    49    50    51    51    50 
 0.001810  1      11   b   1001 0.052 0.052 0.050 0.050 0.050 0.052 0.050 0.049 0.051 0.050 0.050 0.052 0.049 0.050 0.049 0.049 0.051 0.051 0.051 0.050       52    52    50    50    50    52    50    49    51    50    50    52    49    50    49    49    51    51    51    50 
 0.001901  1      12   b   1002 0.052 0.052 0.050 0.050 0.050 0.052 0.050 0.050 0.051 0.050 0.050 0.053 0.049 0.050 0.049 0.050 0.051 0.051 0.051 0.050       52    52    50    50    50    52    50    50    51    50    50    53    49    50    49    50    51    51    51    50 
 0.002175  1      13   b   1003 0.052 0.052 0.050 0.050 0.050 0.052 0.050 0.050 0.052 0.050 0.050 0.053 0.049 0.050 0.049 0.050 0.051 0.051 0.051 0.051       52    52    50    50    50    52    50    50    52    50    50    53    49    50    49    50    51    51    51    51 
 0.002273  1      14   d   1002 0.052 0.052 0.050 0.050 0.050 0.052 0.050 0.050 0.052 0.050 0.050 0.053 0.049 0.050 0.049 0.050 0.050 0.051 0.051 0.051       52    52    50    50    50    52    50    50    52    50    50    53    49    50    49    50    50    51    51    51 
 0.002818  1      15   d   1001 0.052 0.052 0.050 0.050 0.050 0.052 0.050 0.050 0.052 0.050 0.050 0.053 0.049 0.050 0.049 0.050 0.049 0.051 0.051 0.051       52    52    50    50    50    52    50    50    52    50    50    53    49    50    49    50    49    51    51    51 
 0.002823  1      16   b   1002 0.052 0.052 0.050 0.050 0.050 0.052 0.050 0.051 0.052 0.050 0.050 0.053 0.049 0.050 0.050 0.050 0.049 0.052 0.051 0.051       52    52    50    50    50    52    50    51    52    50    50    53    49    50    50    50    49    52    51    51 
 0.002990  1      17   b   1003 0.052 0.052 0.050 0.050 0.050 0.052 0.050 0.051 0.052 0.050 0.050 0.053 0.049 0.050 0.050 0.050 0.049 0.052 0.051 0.051       52    52    50    50    50    52    50    51    52    50    50    53    49    50    50    50    49    52    51    51 
 0.003227  1      18   d   1002 0.052 0.051 0.050 0.050 0.050 0.052 0.050 0.051 0.052 0.050 0.050 0.053 0.049 0.050 0.050 0.050 0.049 0.052 0.051 0.051       52    51    50    50    50    52    50    51    52    50    50    53    49    50    50    50    49    52    51    51 
 0.003255  1      19   b   1003 0.052 0.051 0.050 0.050 0.050 0.052 0.050 0.051 0.052 0.050 0.050 0.053 0.049 0.050 0.050 0.050 0.049 0.052 0.051 0.052       52    51    50    50    50    52    50    51    52    50    50    53    49    50    50    50    49    52    51    52 
 0.003263  1      20   d   1002 0.052 0.051 0.049 0.050 0.050 0.052 0.050 0.051 0.051 0.050 0.050 0.053 0.049 0.050 0.050 0.050 0.049 0.052 0.051 0.052       52    51    49    50    50    52    50    51    51    50    50    53    49    50    50    50    49    52    51    52 
 0.003335  1      21   d   1001 0.052 0.051 0.049 0.050 0.050 0.052 0.050 0.051 0.051 0.050 0.050 0.053 0.049 0.050 0.050 0.050 0.049 0.052 0.051 0.052       52    51    49    50    50    52    50    51    51    50    50    53    49    50    50    50    49    52    51    52 
 0.003904  1      22   b   1002 0.052 0.051 0.049 0.050 0.050 0.052 0.050 0.051 0.051 0.050 0.050 0.053 0.049 0.050 0.051 0.051 0.049 0.053 0.051 0.052       52    51    49    50    50    52    50    51    51    50    50    53    49    50    51    51    49    53    51    52 
 0.003956  1      23   d   1001 0.052 0.051 0.049 0.050 0.050 0.052 0.050 0.051 0.051 0.050 0.050 0.053 0.049 0.050 0.051 0.051 0.049 0.053 0.051 0.052       52    51    49    50    50    52    50    51    51    50    50    53    49    50    51    51    49    53    51    52 
 0.004403  1      24   b   1002 0.052 0.051 0.049 0.051 0.050 0.052 0.050 0.052 0.051 0.051 0.050 0.053 0.049 0.050 0.051 0.051 0.049 0.053 0.052 0.052       52    51    49    51    50    52    50    52    51    51    50    53    49    50    51    51    49    53    52    52 
 0.004411  1      25   d   1001 0.052 0.051 0.049 0.050 0.050 0.052 0.050 0.052 0.051 0.051 0.050 0.053 0.049 0.050 0.051 0.051 0.049 0.053 0.052 0.052       52    51    49    50    50    52    50    52    51    51    50    53    49    50    51    51    49    53    52    52 
 0.004470  1      26   d   1000 0.052 0.051 0.049 0.050 0.050 0.052 0.050 0.052 0.051 0.051 0.050 0.053 0.049 0.050 0.051 0.050 0.049 0.053 0.052 0.052       52    51    49    50    50    52    50    52    51    51    50    53    49    50    51    50    49    53    52    52 
 0.004764  1      27   b   1001 0.052 0.052 0.049 0.050 0.051 0.052 0.050 0.052 0.051 0.051 0.050 0.053 0.049 0.050 0.051 0.051 0.049 0.054 0.052 0.052       52    52    49    50    51    52    50    52    51    51    50    53    49    50    51    51    49    54    52    52 
 0.005139  1      28   d   1000 0.052 0.052 0.049 0.050 0.051 0.052 0.050 0.052 0.051 0.051 0.050 0.053 0.049 0.050 0.051 0.051 0.049 0.054 0.052 0.052       52    52    49    50    51    52    50    52    51    51    50    53    49    50    51    51    49    54    52    52 
 0.005688  1      29   b   1001 0.052 0.053 0.049 0.050 0.051 0.053 0.050 0.052 0.051 0.051 0.050 0.053 0.049 0.050 0.051 0.051 0.049 0.054 0.052 0.052       52    53    49    50    51    53    50    52    51    51    50    53    49    50    51    51    49    54    52    52 
 0.006120  1      30   b   1002 0.053 0.053 0.049 0.050 0.051 0.053 0.050 0.052 0.051 0.051 0.050 0.053 0.049 0.050 0.051 0.051 0.049 0.054 0.052 0.052       53    53    49    50    51    53    50    52    51    51    50    53    49    50    51    51    49    54    52    52 
 0.006556  1      31   d   1001 0.053 0.053 0.049 0.049 0.051 0.053 0.050 0.052 0.051 0.051 0.050 0.053 0.049 0.050 0.051 0.051 0.049 0.053 0.052 0.052       53    53    49    49    51    53    50    52    51    51    50    53    49    50    51    51    49    53    52    52 
 0.006594  1      32   b   1002 0.054 0.053 0.049 0.049 0.051 0.053 0.050 0.052 0.051 0.051 0.050 0.053 0.049 0.050 0.052 0.051 0.049 0.053 0.052 0.053       54    53    49    49    51    53    50    52    51    51    50    53    49    50    52    51    49    53    52    53 
 0.006631  1      33   b   1003 0.055 0.053 0.050 0.049 0.051 0.053 0.050 0.052 0.051 0.051 0.050 0.053 0.049 0.050 0.052 0.051 0.049 0.053 0.052 0.053       55    53    50    49    51    53    50    52    51    51    50    53    49    50    52    51    49    53    52    53 
 0.006645  1      34   b   1004 0.055 0.054 0.050 0.049 0.051 0.053 0.050 0.052 0.051 0.051 0.050 0.053 0.049 0.050 0.052 0.051 0.049 0.053 0.052 0.053       55    54    50    49    51    53    50    52    51    51    50    53    49    50    52    51    49    53    52    53 
 0.006667  1      35   d   1003 0.055 0.053 0.050 0.049 0.051 0.053 0.050 0.052 0.051 0.051 0.050 0.053 0.049 0.050 0.052 0.051 0.049 0.053 0.052 0.053       55    53    50    49    51    53    50    52    51    51    50    53    49    50    52    51    49    53    52    53 
 0.006969  1      36   b   1004 0.055 0.053 0.050 0.049 0.051 0.053 0.050 0.052 0.051 0.052 0.051 0.054 0.049 0.050 0.052 0.051 0.049 0.053 0.052 0.053       55    53    50    49    51    53    50    52    51    52    51    54    49    50    52    51    49    53    52    53 
 0.007108  1      37   d   1003 0.055 0.053 0.050 0.049 0.051 0.053 0.050 0.052 0.051 0.052 0.051 0.054 0.049 0.050 0.052 0.051 0.049 0.053 0.052 0.053       55    53    50    49    51    53    50    52    51    52    51    54    49    50    52    51    49    53    52    53 
 0.007484  1      38   d   1002 0.055 0.053 0.050 0.049 0.051 0.053 0.050 0.052 0.051 0.052 0.051 0.054 0.049 0.050 0.052 0.051 0.049 0.053 0.052 0.053       55    53    50    49    51    53    50    52    51    52    51    54    49    50    52    51    49    53    52    53 
 0.008488  1      39   d   1001 0.055 0.053 0.049 0.049 0.051 0.053 0.050 0.052 0.051 0.052 0.051 0.054 0.049 0.050 0.052 0.051 0.049 0.052 0.052 0.053       55    53    49    49    51    53    50    52    51    52    51    54    49    50    52    51    49    52    52    53 
 0.008640  1      40   d   1000 0.055 0.053 0.049 0.049 0.051 0.053 0.050 0.052 0.051 0.052 0.051 0.054 0.049 0.050 0.051 0.050 0.049 0.051 0.052 0.053       55    53    49    49    51    53    50    52    51    52    51    54    49    50    51    50    49    51    52    53 
 0.008736  1      41   d    999 0.055 0.053 0.049 0.049 0.051 0.053 0.050 0.052 0.051 0.052 0.051 0.054 0.049 0.050 0.051 0.050 0.049 0.051 0.052 0.053       55    53    49    49    51    53    50    52    51    52    51    54    49    50    51    50    49    51    52    53 
 0.008774  1      42   b   1000 0.055 0.053 0.049 0.049 0.051 0.054 0.050 0.052 0.051 0.052 0.051 0.054 0.049 0.050 0.051 0.050 0.049 0.051 0.052 0.053       55    53    49    49    51    54    50    52    51    52    51    54    49    50    51    50    49    51    52    53 
 0.008838  1      43   b   1001 0.055 0.053 0.049 0.049 0.051 0.054 0.050 0.053 0.051 0.053 0.051 0.055 0.049 0.050 0.051 0.050 0.049 0.051 0.052 0.053       55    53    49    49    51    54    50    53    51    53    51    55    49    50    51    50    49    51    52    53 
 0.008903  1      44   b   1002 0.055 0.053 0.049 0.049 0.051 0.054 0.050 0.053 0.051 0.054 0.052 0.056 0.049 0.050 0.051 0.050 0.049 0.051 0.053 0.053       55    53    49    49    51    54    50    53    51    54    52    56    49    50    51    50    49    51    53    53 
 0.009233  1      45   b   1003 0.055 0.053 0.049 0.049 0.052 0.054 0.050 0.053 0.051 0.054 0.053 0.056 0.049 0.050 0.051 0.050 0.050 0.051 0.053 0.053       55    53    49    49    52    54    50    53    51    54    53    56    49    50    51    50    50    51    53    53 
 0.009308  1      46   d   1002 0.055 0.053 0.049 0.049 0.052 0.054 0.050 0.053 0.051 0.054 0.053 0.056 0.049 0.049 0.050 0.050 0.050 0.051 0.053 0.052       55    53    49    49    52    54    50    53    51    54    53    56    49    49    50    50    50    51    53    52 
 0.009756  1      47   d   1001 0.055 0.053 0.049 0.049 0.052 0.053 0.050 0.053 0.051 0.054 0.052 0.056 0.049 0.049 0.050 0.050 0.049 0.051 0.053 0.052       55    53    49    49    52    53    50    53    51    54    52    56    49    49    50    50    49    51    53    52 
 0.009809  1      48   d   1000 0.055 0.053 0.049 0.049 0.052 0.052 0.050 0.053 0.051 0.054 0.052 0.056 0.049 0.049 0.050 0.050 0.049 0.051 0.053 0.052       55    53    49    49    52    52    50    53    51    54    52    56    49    49    50    50    49    51    53    52 
 0.010057  1      49   d    999 0.055 0.053 0.049 0.049 0.052 0.052 0.050 0.053 0.051 0.054 0.052 0.056 0.049 0.049 0.050 0.050 0.049 0.051 0.053 0.052       55    53    49    49    52    52    50    53    51    54    52    56    49    49    50    50    49    51    53    52 
 0.010624  1      50   b   1000 0.056 0.053 0.049 0.049 0.052 0.052 0.050 0.053 0.051 0.054 0.052 0.056 0.050 0.049 0.051 0.050 0.049 0.051 0.053 0.053       56    53    49    49    52    52    50    53    51    54    52    56    50    49    51    50    49    51    53    53 
 0.010903  1      51   b   1001 0.056 0.053 0.049 0.049 0.052 0.052 0.050 0.053 0.051 0.054 0.052 0.057 0.050 0.049 0.051 0.050 0.050 0.051 0.053 0.053       56    53    49    49    52    52    50    53    51    54    52    57    50    49    51    50    50    51    53    53 
 0.011429  1      52   b   1002 0.056 0.053 0.049 0.049 0.052 0.052 0.050 0.053 0.051 0.054 0.052 0.057 0.050 0.049 0.051 0.051 0.050 0.051 0.053 0.053       56    53    49    49    52    52    50    53    51    54    52    57    50    49    51    51    50    51    53    53 
 0.011524  1      53   d   1001 0.056 0.053 0.048 0.049 0.051 0.052 0.050 0.053 0.051 0.054 0.052 0.057 0.050 0.049 0.051 0.051 0.050 0.051 0.053 0.053       56    53    48    49    51    52    50    53    51    54    52    57    50    49    51    51    50    51    53    53 
 0.011622  1      54   d   1000 0.056 0.053 0.048 0.049 0.051 0.052 0.050 0.053 0.050 0.054 0.052 0.057 0.050 0.048 0.051 0.051 0.050 0.051 0.053 0.053       56    53    48    49    51    52    50    53    50    54    52    57    50    48    51    51    50    51    53    53 
 0.011648  1      55   d    999 0.056 0.053 0.048 0.049 0.051 0.052 0.050 0.053 0.050 0.054 0.052 0.057 0.050 0.048 0.051 0.051 0.050 0.051 0.053 0.053       56    53    48    49    51    52    50    53    50    54    52    57    50    48    51    51    50    51    53    53 
 0.011706  1      56   b   1000 0.056 0.053 0.048 0.049 0.051 0.053 0.050 0.054 0.050 0.055 0.052 0.057 0.050 0.048 0.051 0.051 0.050 0.051 0.053 0.053       56    53    48    49    51    53    50    54    50    55    52    57    50    48    51    51    50    51    53    53 
 0.011785  1      57   d    999 0.056 0.053 0.048 0.049 0.051 0.053 0.050 0.054 0.050 0.055 0.052 0.057 0.050 0.048 0.051 0.051 0.050 0.051 0.053 0.053       56    53    48    49    51    53    50    54    50    55    52    57    50    48    51    51    50    51    53    53 
 0.011954  1      58   b   1000 0.056 0.053 0.048 0.049 0.052 0.053 0.050 0.054 0.051 0.055 0.052 0.057 0.051 0.048 0.051 0.051 0.050 0.051 0.053 0.053       56    53    48    49    52    53    50    54    51    55    52    57    51    48    51    51    50    51    53    53 
 0.011965  1      59   d    999 0.056 0.053 0.048 0.049 0.052 0.053 0.050 0.054 0.051 0.055 0.052 0.057 0.051 0.048 0.051 0.051 0.050 0.051 0.053 0.053       56    53    48    49    52    53    50    54    51    55    52    57    51    48    51    51    50    51    53    53 
 0.012736  1      60   b   1000 0.056 0.053 0.048 0.049 0.052 0.053 0.050 0.054 0.051 0.056 0.053 0.057 0.051 0.048 0.051 0.051 0.050 0.051 0.053 0.054       56    53    48    49    52    53    50    54    51    56    53    57    51    48    51    51    50    51    53    54 
 0.012808  1      61   b   1001 0.056 0.053 0.048 0.049 0.052 0.053 0.051 0.054 0.051 0.056 0.053 0.057 0.051 0.048 0.051 0.051 0.050 0.052 0.053 0.054       56    53    48    49    52    53    51    54    51    56    53    57    51    48    51    51    50    52    53    54 
 0.012890  1      62   b   1002 0.056 0.053 0.048 0.049 0.052 0.053 0.051 0.054 0.051 0.056 0.054 0.057 0.051 0.048 0.051 0.051 0.050 0.052 0.054 0.054       56    53    48    49    52    53    51    54    51    56    54    57    51    48    51    51    50    52    54    54 
 0.012927  1      63   d   1001 0.056 0.053 0.048 0.049 0.052 0.053 0.051 0.054 0.051 0.056 0.054 0.057 0.051 0.048 0.051 0.051 0.050 0.052 0.054 0.054       56    53    48    49    52    53    51    54    51    56    54    57    51    48    51    51    50    52    54    54 
 0.012949  1      64   d   1000 0.056 0.053 0.048 0.049 0.052 0.052 0.051 0.054 0.051 0.056 0.054 0.057 0.051 0.048 0.050 0.051 0.050 0.052 0.054 0.054       56    53    48    49    52    52    51    54    51    56    54    57    51    48    50    51    50    52    54    54 
 0.013172  1      65   d    999 0.056 0.053 0.048 0.049 0.052 0.052 0.051 0.054 0.051 0.056 0.054 0.057 0.051 0.048 0.050 0.051 0.050 0.052 0.054 0.054       56    53    48    49    52    52    51    54    51    56    54    57    51    48    50    51    50    52    54    54 
 0.013191  1      66   b   1000 0.056 0.053 0.049 0.049 0.052 0.052 0.052 0.054 0.051 0.056 0.054 0.057 0.052 0.048 0.050 0.051 0.050 0.052 0.054 0.054       56    53    49    49    52    52    52    54    51    56    54    57    52    48    50    51    50    52    54    54 
 0.013213  1      67   d    999 0.056 0.053 0.049 0.049 0.052 0.052 0.052 0.053 0.051 0.056 0.054 0.057 0.052 0.048 0.050 0.051 0.050 0.052 0.054 0.054       56    53    49    49    52    52    52    53    51    56    54    57    52    48    50    51    50    52    54    54 
 0.013468  1      68   b   1000 0.056 0.053 0.049 0.049 0.052 0.052 0.052 0.053 0.051 0.056 0.055 0.057 0.052 0.048 0.050 0.051 0.050 0.052 0.054 0.054       56    53    49    49    52    52    52    53    51    56    55    57    52    48    50    51    50    52    54    54 
 0.014065  1      69   d    999 0.056 0.053 0.049 0.049 0.052 0.052 0.052 0.053 0.050 0.056 0.055 0.057 0.052 0.048 0.050 0.051 0.050 0.052 0.054 0.053       56    53    49    49    52    52    52    53    50    56    55    57    52    48    50    51    50    52    54    53 
 0.014478  1      70   b   1000 0.057 0.053 0.049 0.049 0.052 0.052 0.052 0.053 0.050 0.057 0.055 0.057 0.052 0.048 0.050 0.051 0.050 0.052 0.054 0.053       57    53    49    49    52    52    52    53    50    57    55    57    52    48    50    51    50    52    54    53 
 0.015094  1      71   b   1001 0.057 0.053 0.049 0.049 0.052 0.052 0.052 0.053 0.050 0.057 0.055 0.057 0.052 0.048 0.051 0.051 0.050 0.052 0.054 0.054       57    53    49    49    52    52    52    53    50    57    55    57    52    48    51    51    50    52    54    54 
 0.015595  1      72   b   1002 0.057 0.053 0.049 0.049 0.052 0.052 0.052 0.053 0.050 0.057 0.055 0.057 0.052 0.048 0.051 0.051 0.050 0.052 0.054 0.054       57    53    49    49    52    52    52    53    50    57    55    57    52    48    51    51    50    52    54    54 
 0.016367  1      73   d   1001 0.057 0.053 0.049 0.049 0.052 0.052 0.051 0.053 0.050 0.057 0.055 0.057 0.052 0.048 0.051 0.051 0.050 0.052 0.054 0.054       57    53    49    49    52    52    51    53    50    57    55    57    52    48    51    51    50    52    54    54 
 0.016427  1      74   b   1002 0.057 0.053 0.049 0.050 0.052 0.052 0.051 0.053 0.050 0.057 0.055 0.057 0.052 0.048 0.051 0.051 0.050 0.052 0.054 0.055       57    53    49    50    52    52    51    53    50    57    55    57    52    48    51    51    50    52    54    55 
 0.016460  1      75   b   1003 0.058 0.053 0.049 0.050 0.052 0.052 0.051 0.053 0.050 0.057 0.055 0.057 0.053 0.048 0.052 0.051 0.050 0.052 0.054 0.056       58    53    49    50    52    52    51    53    50    57    55    57    53    48    52    51    50    52    54    56 
 0.016677  1      76   d   1002 0.058 0.053 0.049 0.050 0.052 0.052 0.051 0.053 0.050 0.057 0.055 0.057 0.053 0.047 0.052 0.051 0.050 0.052 0.054 0.056       58    53    49    50    52    52    51    53    50    57    55    57    53    47    52    51    50    52    54    56 
 0.017052  1      77   d   1001 0.057 0.053 0.049 0.050 0.052 0.052 0.051 0.053 0.050 0.057 0.055 0.057 0.052 0.047 0.051 0.051 0.050 0.052 0.054 0.055       57    53    49    50    52    52    51    53    50    57    55    57    52    47    51    51    50    52    54    55 
 0.017126  1      78   b   1002 0.058 0.054 0.049 0.050 0.052 0.052 0.051 0.053 0.050 0.057 0.055 0.057 0.053 0.047 0.052 0.051 0.050 0.052 0.054 0.056       58    54    49    50    52    52    51    53    50    57    55    57    53    47    52    51    50    52    54    56 
 0.017413  1      79   b   1003 0.058 0.054 0.050 0.050 0.052 0.052 0.051 0.053 0.050 0.057 0.055 0.057 0.053 0.047 0.052 0.051 0.050 0.052 0.054 0.056       58    54    50    50    52    52    51    53    50    57    55    57    53    47    52    51    50    52    54    56 
 0.017653  1      80   d   1002 0.058 0.054 0.050 0.050 0.052 0.052 0.051 0.053 0.050 0.057 0.055 0.057 0.053 0.047 0.052 0.051 0.050 0.052 0.054 0.056       58    54    50    50    52    52    51    53    50    57    55    57    53    47    52    51    50    52    54    56 
 0.018083  1      81   b   1003 0.058 0.054 0.051 0.051 0.052 0.052 0.052 0.054 0.050 0.057 0.055 0.057 0.054 0.048 0.053 0.051 0.050 0.052 0.054 0.057       58    54    51    51    52    52    52    54    50    57    55    57    54    48    53    51    50    52    54    57 
 0.018184  1      82   b   1004 0.058 0.054 0.051 0.051 0.052 0.052 0.052 0.054 0.051 0.057 0.055 0.057 0.054 0.048 0.053 0.051 0.050 0.052 0.054 0.057       58    54    51    51    52    52    52    54    51    57    55    57    54    48    53    51    50    52    54    57 
 0.018359  1      83   b   1005 0.058 0.054 0.051 0.051 0.052 0.053 0.052 0.054 0.051 0.057 0.055 0.057 0.054 0.049 0.053 0.051 0.050 0.052 0.054 0.057       58    54    51    51    52    53    52    54    51    57    55    57    54    49    53    51    50    52    54    57 
 0.018482  1      84   b   1006 0.058 0.054 0.051 0.051 0.053 0.053 0.052 0.054 0.051 0.057 0.055 0.057 0.054 0.049 0.053 0.051 0.050 0.052 0.054 0.057       58    54    51    51    53    53    52    54    51    57    55    57    54    49    53    51    50    52    54    57 
 0.018883  1      85   d   1005 0.058 0.054 0.051 0.051 0.053 0.053 0.052 0.054 0.051 0.056 0.055 0.057 0.054 0.049 0.053 0.051 0.050 0.052 0.054 0.057       58    54    51    51    53    53    52    54    51    56    55    57    54    49    53    51    50    52    54    57 
 0.019246  1      86   d   1004 0.058 0.054 0.051 0.051 0.053 0.053 0.052 0.053 0.051 0.056 0.055 0.057 0.054 0.049 0.053 0.051 0.050 0.052 0.054 0.057       58    54    51    51    53    53    52    53    51    56    55    57    54    49    53    51    50    52    54    57 
 0.019910  1      87   b   1005 0.058 0.054 0.051 0.051 0.054 0.053 0.052 0.053 0.051 0.056 0.055 0.057 0.055 0.050 0.053 0.051 0.050 0.052 0.054 0.057       58    54    51    51    54    53    52    53    51    56    55    57    55    50    53    51    50    52    54    57 
 0.019932  1      88   b   1006 0.058 0.054 0.051 0.051 0.055 0.053 0.052 0.053 0.051 0.056 0.055 0.057 0.055 0.050 0.053 0.051 0.050 0.052 0.055 0.057       58    54    51    51    55    53    52    53    51    56    55    57    55    50    53    51    50    52    55    57 
 0.020296  1      89   d   1005 0.057 0.053 0.051 0.051 0.055 0.053 0.052 0.053 0.051 0.056 0.055 0.057 0.054 0.050 0.052 0.051 0.050 0.052 0.055 0.056       57    53    51    51    55    53    52    53    51    56    55    57    54    50    52    51    50    52    55    56 
 0.021028  1      90   d   1004 0.057 0.053 0.051 0.051 0.055 0.053 0.052 0.053 0.051 0.056 0.055 0.057 0.054 0.049 0.052 0.051 0.050 0.052 0.055 0.056       57    53    51    51    55    53    52    53    51    56    55    57    54    49    52    51    50    52    55    56 
 0.021826  1      91   b   1005 0.057 0.053 0.051 0.051 0.055 0.054 0.052 0.053 0.052 0.057 0.055 0.057 0.054 0.049 0.052 0.051 0.050 0.052 0.055 0.056       57    53    51    51    55    54    52    53    52    57    55    57    54    49    52    51    50    52    55    56 
 0.022672  1      92   b   1006 0.057 0.053 0.052 0.051 0.056 0.054 0.052 0.053 0.052 0.057 0.056 0.058 0.055 0.049 0.052 0.051 0.050 0.052 0.055 0.056       57    53    52    51    56    54    52    53    52    57    56    58    55    49    52    51    50    52    55    56 
 0.023019  1      93   b   1007 0.058 0.054 0.052 0.051 0.056 0.054 0.053 0.053 0.052 0.057 0.056 0.058 0.055 0.049 0.052 0.051 0.050 0.052 0.055 0.056       58    54    52    51    56    54    53    53    52    57    56    58    55    49    52    51    50    52    55    56 
 0.023183  1      94   b   1008 0.058 0.054 0.052 0.051 0.056 0.055 0.053 0.053 0.052 0.058 0.056 0.058 0.055 0.049 0.052 0.051 0.050 0.052 0.055 0.056       58    54    52    51    56    55    53    53    52    58    56    58    55    49    52    51    50    52    55    56 
 0.023266  1      95   d   1007 0.058 0.054 0.052 0.051 0.056 0.055 0.053 0.053 0.052 0.058 0.056 0.058 0.055 0.049 0.052 0.051 0.050 0.052 0.055 0.056       58    54    52    51    56    55    53    53    52    58    56    58    55    49    52    51    50    52    55    56 
 0.023328  1      96   d   1006 0.058 0.054 0.052 0.050 0.056 0.055 0.053 0.053 0.052 0.057 0.056 0.058 0.055 0.049 0.052 0.051 0.050 0.052 0.055 0.056       58    54    52    50    56    55    53    53    52    57    56    58    55    49    52    51    50    52    55    56 
 0.023585  1      97   b   1007 0.058 0.054 0.052 0.050 0.056 0.055 0.053 0.053 0.052 0.057 0.056 0.058 0.055 0.049 0.052 0.051 0.050 0.052 0.055 0.056       58    54    52    50    56    55    53    53    52    57    56    58    55    49    52    51    50    52    55    56 
 0.023614  1      98   b   1008 0.058 0.054 0.052 0.051 0.056 0.055 0.053 0.053 0.052 0.057 0.056 0.059 0.055 0.049 0.052 0.051 0.050 0.052 0.055 0.056       58    54    52    51    56    55    53    53    52    57    56    59    55    49    52    51    50    52    55    56 
 0.024392  1      99   d   1007 0.058 0.054 0.052 0.051 0.056 0.055 0.053 0.053 0.052 0.057 0.056 0.059 0.055 0.049 0.052 0.051 0.050 0.052 0.055 0.056       58    54    52    51    56    55    53    53    52    57    56    59    55    49    52    51    50    52    55    56 
 0.024418  1     100   d   1006 0.058 0.054 0.052 0.051 0.056 0.054 0.053 0.053 0.052 0.057 0.056 0.059 0.055 0.049 0.052 0.051 0.050 0.052 0.055 0.056       58    54    52    51    56    54    53    53    52    57    56    59    55    49    52    51    50    52    55    56 
 0.024440  1     101   d   1005 0.058 0.054 0.052 0.051 0.056 0.054 0.053 0.053 0.052 0.057 0.056 0.059 0.055 0.049 0.052 0.051 0.050 0.052 0.055 0.056       58    54    52    51    56    54    53    53    52    57    56    59    55    49    52    51    50    52    55    56 
 0.024618  1     102   d   1004 0.058 0.054 0.052 0.051 0.056 0.054 0.053 0.053 0.052 0.057 0.056 0.059 0.055 0.049 0.052 0.051 0.050 0.052 0.055 0.056       58    54    52    51    56    54    53    53    52    57    56    59    55    49    52    51    50    52    55    56 
 0.024864  1     103   b   1005 0.058 0.055 0.052 0.051 0.057 0.054 0.053 0.053 0.052 0.058 0.056 0.059 0.055 0.049 0.052 0.051 0.050 0.052 0.055 0.056       58    55    52    51    57    54    53    53    52    58    56    59    55    49    52    51    50    52    55    56 
 0.025169  1     104   d   1004 0.058 0.055 0.052 0.051 0.056 0.054 0.053 0.053 0.051 0.058 0.056 0.059 0.054 0.049 0.052 0.051 0.050 0.052 0.055 0.056       58    55    52    51    56    54    53    53    51    58    56    59    54    49    52    51    50    52    55    56 
 0.026079  1     105   d   1003 0.058 0.055 0.052 0.051 0.056 0.054 0.053 0.053 0.051 0.058 0.056 0.059 0.054 0.049 0.052 0.051 0.050 0.052 0.055 0.056       58    55    52    51    56    54    53    53    51    58    56    59    54    49    52    51    50    52    55    56 
 0.026239  1     106   d   1002 0.058 0.055 0.052 0.051 0.056 0.054 0.052 0.053 0.051 0.058 0.056 0.059 0.054 0.049 0.052 0.051 0.049 0.052 0.055 0.056       58    55    52    51    56    54    52    53    51    58    56    59    54    49    52    51    49    52    55    56 
 0.026294  1     107   b   1003 0.058 0.055 0.052 0.051 0.056 0.055 0.052 0.053 0.051 0.058 0.056 0.059 0.054 0.050 0.052 0.051 0.049 0.052 0.055 0.056       58    55    52    51    56    55    52    53    51    58    56    59    54    50    52    51    49    52    55    56 
 0.026702  1     108   d   1002 0.058 0.055 0.052 0.051 0.056 0.055 0.051 0.053 0.051 0.058 0.055 0.059 0.054 0.050 0.052 0.051 0.049 0.052 0.055 0.056       58    55    52    51    56    55    51    53    51    58    55    59    54    50    52    51    49    52    55    56 
 0.026724  1     109   b   1003 0.058 0.055 0.052 0.051 0.057 0.055 0.051 0.053 0.051 0.058 0.055 0.059 0.054 0.050 0.052 0.051 0.050 0.053 0.055 0.056       58    55    52    51    57    55    51    53    51    58    55    59    54    50    52    51    50    53    55    56 
 0.026774  1     110   b   1004 0.058 0.055 0.052 0.051 0.057 0.056 0.051 0.054 0.051 0.058 0.055 0.059 0.055 0.050 0.052 0.051 0.050 0.053 0.055 0.056       58    55    52    51    57    56    51    54    51    58    55    59    55    50    52    51    50    53    55    56 
 0.027511  1     111   b   1005 0.058 0.055 0.052 0.051 0.057 0.056 0.051 0.054 0.051 0.058 0.055 0.059 0.055 0.050 0.052 0.051 0.050 0.053 0.055 0.056       58    55    52    51    57    56    51    54    51    58    55    59    55    50    52    51    50    53    55    56 
 0.027834  1     112   d   1004 0.058 0.055 0.052 0.051 0.057 0.056 0.051 0.054 0.051 0.058 0.055 0.059 0.055 0.050 0.052 0.051 0.050 0.052 0.055 0.056       58    55    52    51    57    56    51    54    51    58    55    59    55    50    52    51    50    52    55    56 
 0.028118  1     113   d   1003 0.058 0.055 0.052 0.051 0.057 0.056 0.051 0.054 0.051 0.058 0.055 0.059 0.055 0.050 0.052 0.051 0.050 0.052 0.054 0.056       58    55    52    51    57    56    51    54    51    58    55    59    55    50    52    51    50    52    54    56 
 0.028180  1     114   d   1002 0.058 0.055 0.052 0.051 0.057 0.056 0.051 0.054 0.051 0.057 0.055 0.058 0.055 0.050 0.052 0.051 0.050 0.052 0.054 0.056       58    55    52    51    57    56    51    54    51    57    55    58    55    50    52    51    50    52    54    56 
 0.028186  1     115   d   1001 0.058 0.055 0.052 0.051 0.057 0.056 0.051 0.054 0.051 0.057 0.055 0.058 0.055 0.050 0.052 0.051 0.050 0.052 0.054 0.056       58    55    52    51    57    56    51    54    51    57    55    58    55    50    52    51    50    52    54    56 
 0.028295  1     116   b   1002 0.059 0.055 0.052 0.051 0.057 0.056 0.051 0.054 0.051 0.057 0.055 0.059 0.055 0.050 0.053 0.051 0.050 0.052 0.054 0.056       59    55    52    51    57    56    51    54    51    57    55    59    55    50    53    51    50    52    54    56 
 0.029295  1     117   d   1001 0.059 0.055 0.052 0.051 0.057 0.056 0.051 0.054 0.051 0.057 0.055 0.059 0.055 0.050 0.053 0.051 0.050 0.052 0.054 0.056       59    55    52    51    57    56    51    54    51    57    55    59    55    50    53    51    50    52    54    56 
 0.029324  1     118   d   1000 0.059 0.055 0.052 0.051 0.057 0.056 0.051 0.054 0.051 0.057 0.055 0.059 0.055 0.050 0.053 0.051 0.050 0.052 0.054 0.056       59    55    52    51    57    56    51    54    51    57    55    59    55    50    53    51    50    52    54    56 
 0.029814  1     119   d    999 0.059 0.055 0.052 0.051 0.057 0.056 0.051 0.054 0.051 0.057 0.055 0.059 0.055 0.050 0.052 0.051 0.050 0.052 0.054 0.056       59    55    52    51    57    56    51    54    51    57    55    59    55    50    52    51    50    52    54    56 
 0.029981  1     120   d    998 0.059 0.055 0.052 0.051 0.057 0.056 0.051 0.054 0.051 0.057 0.055 0.059 0.055 0.050 0.052 0.051 0.050 0.052 0.054 0.056       59    55    52    51    57    56    51    54    51    57    55    59    55    50    52    51    50    52    54    56 
 0.030190  1     121   b    999 0.059 0.055 0.052 0.051 0.057 0.056 0.051 0.054 0.051 0.057 0.055 0.059 0.055 0.050 0.052 0.051 0.050 0.052 0.054 0.056       59    55    52    51    57    56    51    54    51    57    55    59    55    50    52    51    50    52    54    56 
 0.030287  1     122   d    998 0.059 0.055 0.052 0.051 0.057 0.056 0.051 0.054 0.051 0.057 0.055 0.059 0.055 0.050 0.052 0.051 0.050 0.052 0.054 0.056       59    55    52    51    57    56    51    54    51    57    55    59    55    50    52    51    50    52    54    56 
 0.030428  1     123   b    999 0.059 0.056 0.052 0.051 0.057 0.056 0.051 0.054 0.051 0.057 0.055 0.060 0.055 0.050 0.052 0.051 0.050 0.053 0.054 0.056       59    56    52    51    57    56    51    54    51    57    55    60    55    50    52    51    50    53    54    56 
 0.030441  1     124   b   1000 0.059 0.056 0.052 0.051 0.057 0.056 0.051 0.054 0.051 0.058 0.056 0.061 0.055 0.050 0.052 0.051 0.051 0.053 0.054 0.056       59    56    52    51    57    56    51    54    51    58    56    61    55    50    52    51    51    53    54    56 
 0.030681  1     125   b   1001 0.059 0.057 0.053 0.051 0.057 0.056 0.051 0.054 0.051 0.058 0.056 0.061 0.055 0.050 0.052 0.051 0.051 0.053 0.054 0.057       59    57    53    51    57    56    51    54    51    58    56    61    55    50    52    51    51    53    54    57 
 0.030763  1     126   b   1002 0.059 0.057 0.053 0.052 0.057 0.056 0.052 0.054 0.051 0.058 0.056 0.061 0.055 0.050 0.052 0.051 0.051 0.053 0.054 0.057       59    57    53    52    57    56    52    54    51    58    56    61    55    50    52    51    51    53    54    57 
 0.031167  1     127   d   1001 0.059 0.057 0.053 0.052 0.057 0.056 0.052 0.054 0.051 0.058 0.056 0.061 0.055 0.050 0.052 0.051 0.051 0.053 0.054 0.057       59    57    53    52    57    56    52    54    51    58    56    61    55    50    52    51    51    53    54    57 
 0.031840  1     128   b   1002 0.059 0.057 0.053 0.053 0.057 0.056 0.052 0.055 0.051 0.059 0.056 0.061 0.055 0.050 0.052 0.051 0.051 0.054 0.054 0.057       59    57    53    53    57    56    52    55    51    59    56    61    55    50    52    51    51    54    54    57 
 0.032040  1     129   b   1003 0.060 0.058 0.054 0.053 0.057 0.056 0.052 0.055 0.051 0.059 0.056 0.061 0.055 0.050 0.053 0.051 0.051 0.054 0.055 0.057       60    58    54    53    57    56    52    55    51    59    56    61    55    50    53    51    51    54    55    57 
 0.032339  1     130   d   1002 0.060 0.058 0.054 0.052 0.057 0.056 0.052 0.055 0.051 0.059 0.056 0.061 0.055 0.050 0.053 0.051 0.051 0.054 0.055 0.057       60    58    54    52    57    56    52    55    51    59    56    61    55    50    53    51    51    54    55    57 
 0.032958  1     131   d   1001 0.060 0.058 0.054 0.052 0.057 0.056 0.052 0.055 0.051 0.059 0.056 0.061 0.055 0.049 0.052 0.051 0.051 0.054 0.055 0.057       60    58    54    52    57    56    52    55    51    59    56    61    55    49    52    51    51    54    55    57 
 0.033070  1     132   b   1002 0.060 0.058 0.054 0.052 0.057 0.056 0.052 0.055 0.052 0.059 0.056 0.061 0.055 0.049 0.052 0.051 0.051 0.054 0.055 0.057       60    58    54    52    57    56    52    55    52    59    56    61    55    49    52    51    51    54    55    57 
 0.033278  1     133   d   1001 0.060 0.058 0.053 0.052 0.056 0.056 0.052 0.055 0.052 0.059 0.055 0.060 0.054 0.049 0.052 0.051 0.051 0.054 0.055 0.057       60    58    53    52    56    56    52    55    52    59    55    60    54    49    52    51    51    54    55    57 
 0.033382  1     134   d   1000 0.060 0.058 0.053 0.052 0.056 0.056 0.052 0.055 0.052 0.059 0.055 0.060 0.054 0.049 0.052 0.051 0.051 0.054 0.055 0.057       60    58    53    52    56    56    52    55    52    59    55    60    54    49    52    51    51    54    55    57 
 0.033623  1     135   d    999 0.060 0.058 0.053 0.052 0.056 0.056 0.052 0.055 0.052 0.059 0.054 0.060 0.054 0.049 0.051 0.051 0.051 0.053 0.055 0.056       60    58    53    52    56    56    52    55    52    59    54    60    54    49    51    51    51    53    55    56 
 0.033869  1     136   d    998 0.060 0.058 0.053 0.052 0.056 0.056 0.052 0.055 0.052 0.059 0.054 0.060 0.054 0.049 0.051 0.051 0.051 0.053 0.054 0.056       60    58    53    52    56    56    52    55    52    59    54    60    54    49    51    51    51    53    54    56 
 0.033899  1     137   d    997 0.060 0.058 0.053 0.052 0.055 0.056 0.052 0.055 0.052 0.059 0.054 0.060 0.054 0.049 0.051 0.051 0.051 0.053 0.054 0.056       60    58    53    52    55    56    52    55    52    59    54    60    54    49    51    51    51    53    54    56 
 0.034406  1     138   d    996 0.060 0.058 0.053 0.052 0.055 0.056 0.052 0.055 0.052 0.059 0.054 0.060 0.054 0.049 0.051 0.050 0.051 0.053 0.054 0.056       60    58    53    52    55    56    52    55    52    59    54    60    54    49    51    50    51    53    54    56 
 0.034835  1     139   d    995 0.060 0.058 0.053 0.052 0.055 0.056 0.052 0.055 0.052 0.059 0.054 0.060 0.054 0.049 0.051 0.050 0.051 0.053 0.053 0.056       60    58    53    52    55    56    52    55    52    59    54    60    54    49    51    50    51    53    53    56 
 0.035000  1     140   b    996 0.060 0.058 0.053 0.052 0.055 0.056 0.052 0.055 0.052 0.059 0.054 0.060 0.054 0.049 0.051 0.050 0.051 0.053 0.053 0.056       60    58    53    52    55    56    52    55    52    59    54    60    54    49    51    50    51    53    53    56 
 0.035047  1     141   b    997 0.060 0.058 0.053 0.052 0.055 0.056 0.052 0.055 0.052 0.059 0.054 0.060 0.054 0.049 0.051 0.050 0.052 0.053 0.053 0.056       60    58    53    52    55    56    52    55    52    59    54    60    54    49    51    50    52    53    53    56 
 0.035092  1     142   d    996 0.060 0.057 0.053 0.052 0.055 0.055 0.052 0.055 0.052 0.059 0.054 0.060 0.054 0.049 0.051 0.050 0.052 0.053 0.053 0.056       60    57    53    52    55    55    52    55    52    59    54    60    54    49    51    50    52    53    53    56 
 0.035122  1     143   d    995 0.060 0.057 0.053 0.052 0.055 0.055 0.052 0.055 0.052 0.058 0.054 0.060 0.054 0.049 0.051 0.050 0.052 0.053 0.053 0.056       60    57    53    52    55    55    52    55    52    58    54    60    54    49    51    50    52    53    53    56 
 0.035388  1     144   b    996 0.060 0.057 0.053 0.052 0.056 0.055 0.052 0.055 0.053 0.058 0.054 0.060 0.054 0.049 0.051 0.050 0.052 0.053 0.053 0.056       60    57    53    52    56    55    52    55    53    58    54    60    54    49    51    50    52    53    53    56 
 0.035534  1     145   d    995 0.060 0.057 0.053 0.052 0.056 0.055 0.052 0.055 0.053 0.058 0.054 0.060 0.054 0.049 0.051 0.050 0.052 0.053 0.053 0.055       60    57    53    52    56    55    52    55    53    58    54    60    54    49    51    50    52    53    53    55 
 0.035769  1     146   b    996 0.060 0.057 0.053 0.052 0.056 0.055 0.053 0.055 0.053 0.059 0.054 0.060 0.054 0.049 0.051 0.050 0.052 0.053 0.053 0.055       60    57    53    52    56    55    53    55    53    59    54    60    54    49    51    50    52    53    53    55 
 0.035840  1     147   d    995 0.060 0.057 0.053 0.052 0.056 0.055 0.052 0.055 0.053 0.059 0.054 0.060 0.054 0.049 0.051 0.050 0.052 0.052 0.053 0.055       60    57    53    52    56    55    52    55    53    59    54    60    54    49    51    50    52    52    53    55 
 0.036136  1     148   d    994 0.060 0.057 0.053 0.052 0.056 0.055 0.052 0.055 0.053 0.059 0.054 0.060 0.054 0.049 0.051 0.050 0.052 0.051 0.053 0.055       60    57    53    52    56    55    52    55    53    59    54    60    54    49    51    50    52    51    53    55 
 0.036725  1     149   d    993 0.059 0.057 0.053 0.052 0.056 0.055 0.052 0.055 0.053 0.059 0.054 0.060 0.053 0.049 0.050 0.050 0.052 0.051 0.053 0.054       59    57    53    52    56    55    52    55    53    59    54    60    53    49    50    50    52    51    53    54 
 0.036760  1     150   d    992 0.059 0.057 0.052 0.052 0.056 0.055 0.052 0.055 0.053 0.059 0.054 0.060 0.053 0.049 0.049 0.050 0.052 0.051 0.053 0.054       59    57    52    52    56    55    52    55    53    59    54    60    53    49    49    50    52    51    53    54 
 0.036781  1     151   b    993 0.059 0.057 0.052 0.052 0.056 0.055 0.052 0.055 0.053 0.059 0.054 0.060 0.053 0.049 0.049 0.050 0.052 0.051 0.053 0.054       59    57    52    52    56    55    52    55    53    59    54    60    53    49    49    50    52    51    53    54 
 0.036903  1     152   d    992 0.059 0.057 0.052 0.052 0.056 0.055 0.052 0.055 0.053 0.059 0.054 0.060 0.053 0.049 0.049 0.050 0.052 0.051 0.053 0.054       59    57    52    52    56    55    52    55    53    59    54    60    53    49    49    50    52    51    53    54 
 0.036924  1     153   b    993 0.059 0.057 0.053 0.052 0.056 0.055 0.052 0.055 0.054 0.059 0.054 0.061 0.053 0.049 0.049 0.050 0.052 0.051 0.053 0.054       59    57    53    52    56    55    52    55    54    59    54    61    53    49    49    50    52    51    53    54 
 0.037074  1     154   d    992 0.059 0.057 0.053 0.052 0.056 0.055 0.052 0.055 0.054 0.059 0.054 0.061 0.053 0.049 0.049 0.050 0.052 0.051 0.053 0.054       59    57    53    52    56    55    52    55    54    59    54    61    53    49    49    50    52    51    53    54 
 0.037892  1     155   d    991 0.060 0.058 0.053 0.052 0.057 0.055 0.052 0.055 0.054 0.060 0.054 0.062 0.053 0.049 0.049 0.050 0.052 0.051 0.053 0.054       59    57    53    52    56    55    52    55    54    59    54    61    53    49    49    50    52    51    53    54 
 0.037958  1     156   b    992 0.059 0.057 0.053 0.052 0.056 0.055 0.052 0.055 0.055 0.059 0.054 0.062 0.053 0.049 0.049 0.051 0.052 0.051 0.053 0.054       59    57    53    52    56    55    52    55    55    59    54    62    53    49    49    51    52    51    53    54 
 0.038216  1     157   b    993 0.059 0.057 0.053 0.052 0.056 0.055 0.052 0.055 0.055 0.059 0.054 0.062 0.053 0.050 0.049 0.051 0.052 0.052 0.054 0.054       59    57    53    52    56    55    52    55    55    59    54    62    53    50    49    51    52    52    54    54 
 0.038457  1     158   d    992 0.059 0.057 0.053 0.052 0.056 0.055 0.052 0.055 0.055 0.059 0.054 0.062 0.053 0.050 0.049 0.050 0.052 0.052 0.054 0.054       59    57    53    52    56    55    52    55    55    59    54    62    53    50    49    50    52    52    54    54 
 0.038622  1     159   d    991 0.060 0.058 0.052 0.052 0.057 0.055 0.052 0.054 0.055 0.060 0.054 0.063 0.053 0.050 0.049 0.050 0.051 0.052 0.054 0.054       59    57    52    52    56    55    52    54    55    59    54    62    53    50    49    50    51    52    54    54 
 0.039230  1     160   b    992 0.059 0.057 0.052 0.053 0.057 0.055 0.052 0.054 0.055 0.059 0.054 0.062 0.053 0.050 0.049 0.050 0.051 0.052 0.054 0.054       59    57    52    53    57    55    52    54    55    59    54    62    53    50    49    50    51    52    54    54 
 0.039297  1     161   b    993 0.059 0.058 0.052 0.053 0.057 0.055 0.052 0.054 0.055 0.059 0.054 0.062 0.053 0.050 0.049 0.050 0.051 0.052 0.055 0.054       59    58    52    53    57    55    52    54    55    59    54    62    53    50    49    50    51    52    55    54 
 0.039321  1     162   d    992 0.058 0.058 0.052 0.053 0.057 0.055 0.052 0.054 0.055 0.059 0.054 0.062 0.053 0.050 0.049 0.050 0.051 0.052 0.055 0.054       58    58    52    53    57    55    52    54    55    59    54    62    53    50    49    50    51    52    55    54 
 0.039353  1     163   d    991 0.059 0.059 0.052 0.053 0.058 0.055 0.052 0.054 0.055 0.060 0.053 0.063 0.053 0.050 0.049 0.050 0.051 0.052 0.055 0.054       58    58    52    53    57    55    52    54    55    59    53    62    53    50    49    50    51    52    55    54 
 0.040252  1     164   b    992 0.058 0.059 0.052 0.053 0.057 0.055 0.052 0.054 0.055 0.059 0.053 0.062 0.053 0.050 0.049 0.050 0.052 0.053 0.056 0.054       58    59    52    53    57    55    52    54    55    59    53    62    53    50    49    50    52    53    56    54 
 0.040515  1     165   b    993 0.058 0.059 0.052 0.053 0.057 0.055 0.052 0.054 0.055 0.059 0.053 0.062 0.053 0.050 0.049 0.050 0.052 0.053 0.056 0.054       58    59    52    53    57    55    52    54    55    59    53    62    53    50    49    50    52    53    56    54 
 0.040907  1     166   d    992 0.058 0.059 0.052 0.053 0.057 0.055 0.052 0.054 0.055 0.058 0.053 0.062 0.053 0.050 0.049 0.050 0.052 0.053 0.055 0.054       58    59    52    53    57    55    52    54    55    58    53    62    53    50    49    50    52    53    55    54 
 0.041043  1     167   d    991 0.059 0.060 0.052 0.053 0.058 0.055 0.052 0.054 0.055 0.059 0.053 0.063 0.053 0.050 0.049 0.050 0.052 0.053 0.055 0.054       58    59    52    53    57    55    52    54    55    58    53    62    53    50    49    50    52    53    55    54 
 0.041051  1     168   d    990 0.059 0.060 0.053 0.054 0.058 0.056 0.053 0.055 0.056 0.059 0.054 0.063 0.054 0.051 0.049 0.049 0.053 0.054 0.056 0.055       58    59    52    53    57    55    52    54    55    58    53    62    53    50    49    49    52    53    55    54 
 0.041521  1     169   d    989 0.059 0.059 0.053 0.054 0.058 0.056 0.053 0.055 0.056 0.059 0.054 0.063 0.054 0.051 0.050 0.050 0.053 0.054 0.055 0.055       58    58    52    53    57    55    52    54    55    58    53    62    53    50    49    49    52    53    54    54 
 0.041558  1     170   b    990 0.059 0.059 0.053 0.054 0.058 0.056 0.053 0.055 0.056 0.059 0.054 0.063 0.054 0.052 0.049 0.049 0.053 0.054 0.055 0.055       58    58    52    53    57    55    52    54    55    58    53    62    53    51    49    49    52    53    54    54 
 0.042255  1     171   b    991 0.059 0.059 0.052 0.053 0.058 0.055 0.052 0.054 0.055 0.059 0.053 0.063 0.053 0.051 0.050 0.049 0.052 0.053 0.054 0.054       58    58    52    53    57    55    52    54    55    58    53    62    53    51    50    49    52    53    54    54 
 0.042720  1     172   b    992 0.059 0.058 0.052 0.053 0.057 0.055 0.052 0.054 0.055 0.058 0.053 0.062 0.053 0.051 0.050 0.049 0.052 0.054 0.054 0.054       59    58    52    53    57    55    52    54    55    58    53    62    53    51    50    49    52    54    54    54 
 0.043174  1     173   d    991 0.060 0.058 0.052 0.053 0.058 0.055 0.051 0.054 0.055 0.059 0.053 0.063 0.053 0.051 0.050 0.049 0.052 0.054 0.054 0.054       59    57    52    53    57    55    51    54    55    58    53    62    53    51    50    49    52    54    54    54 
 0.043185  1     174   d    990 0.060 0.058 0.053 0.054 0.058 0.056 0.052 0.055 0.056 0.059 0.054 0.063 0.054 0.052 0.051 0.049 0.053 0.055 0.055 0.055       59    57    52    53    57    55    51    54    55    58    53    62    53    51    50    49    52    54    54    54 
 0.043400  1     175   d    989 0.060 0.058 0.053 0.054 0.057 0.056 0.052 0.055 0.056 0.059 0.054 0.063 0.054 0.052 0.051 0.050 0.053 0.055 0.055 0.055       59    57    52    53    56    55    51    54    55    58    53    62    53    51    50    49    52    54    54    54 
 0.043587  1     176   b    990 0.060 0.058 0.053 0.054 0.057 0.056 0.052 0.056 0.056 0.060 0.054 0.063 0.054 0.052 0.051 0.049 0.053 0.056 0.055 0.055       59    57    52    53    56    55    51    55    55    59    53    62    53    51    50    49    52    55    54    54 
 0.043644  1     177   b    991 0.060 0.058 0.052 0.053 0.057 0.055 0.051 0.055 0.055 0.060 0.053 0.063 0.053 0.051 0.050 0.049 0.052 0.055 0.054 0.054       59    57    52    53    56    55    51    55    55    59    53    62    53    51    50    49    52    55    54    54 
 0.043979  1     178   b    992 0.059 0.057 0.052 0.053 0.056 0.056 0.051 0.055 0.055 0.059 0.054 0.064 0.053 0.051 0.050 0.049 0.052 0.055 0.054 0.054       59    57    52    53    56    56    51    55    55    59    54    63    53    51    50    49    52    55    54    54 
 0.044187  1     179   b    993 0.059 0.057 0.052 0.053 0.056 0.056 0.051 0.055 0.055 0.059 0.055 0.063 0.054 0.051 0.050 0.049 0.053 0.055 0.054 0.054       59    57    52    53    56    56    51    55    55    59    55    63    54    51    50    49    53    55    54    54 
 0.044678  1     180   b    994 0.059 0.057 0.052 0.053 0.056 0.056 0.051 0.055 0.056 0.060 0.055 0.063 0.055 0.051 0.050 0.049 0.054 0.055 0.054 0.054       59    57    52    53    56    56    51    55    56    60    55    63    55    51    50    49    54    55    54    54 
 0.044747  1     181   d    993 0.059 0.057 0.052 0.053 0.056 0.056 0.050 0.055 0.056 0.060 0.055 0.063 0.055 0.051 0.050 0.049 0.054 0.055 0.054 0.054       59    57    52    53    56    56    50    55    56    60    55    63    55    51    50    49    54    55    54    54 
 0.044777  1     182   d    992 0.059 0.057 0.052 0.053 0.056 0.056 0.050 0.055 0.056 0.060 0.055 0.064 0.055 0.051 0.050 0.049 0.054 0.055 0.054 0.053       59    57    52    53    56    56    50    55    56    60    55    63    55    51    50    49    54    55    54    53 
 0.044822  1     183   b    993 0.059 0.058 0.052 0.053 0.057 0.056 0.050 0.055 0.056 0.060 0.056 0.063 0.055 0.051 0.050 0.050 0.054 0.056 0.054 0.053       59    58    52    53    57    56    50    55    56    60    56    63    55    51    50    50    54    56    54    53 
 0.045542  1     184   b    994 0.059 0.058 0.052 0.053 0.057 0.056 0.050 0.055 0.056 0.060 0.056 0.063 0.055 0.051 0.050 0.050 0.054 0.057 0.054 0.053       59    58    52    53    57    56    50    55    56    60    56    63    55    51    50    50    54    57    54    53 
 0.045924  1     185   b    995 0.059 0.058 0.052 0.054 0.057 0.056 0.050 0.055 0.056 0.061 0.057 0.063 0.055 0.051 0.050 0.050 0.054 0.057 0.054 0.053       59    58    52    54    57    56    50    55    56    61    57    63    55    51    50    50    54    57    54    53 
 0.046535  1     186   b    996 0.059 0.058 0.052 0.055 0.057 0.056 0.050 0.055 0.056 0.061 0.057 0.063 0.055 0.051 0.050 0.050 0.054 0.057 0.054 0.053       59    58    52    55    57    56    50    55    56    61    57    63    55    51    50    50    54    57    54    53 
 0.046719  1     187   d    995 0.059 0.058 0.052 0.055 0.057 0.056 0.050 0.055 0.056 0.061 0.057 0.062 0.054 0.051 0.050 0.050 0.054 0.057 0.054 0.053       59    58    52    55    57    56    50    55    56    61    57    62    54    51    50    50    54    57    54    53 
 0.046791  1     188   b    996 0.059 0.058 0.052 0.055 0.058 0.056 0.050 0.055 0.056 0.061 0.057 0.062 0.055 0.052 0.050 0.050 0.054 0.057 0.054 0.053       59    58    52    55    58    56    50    55    56    61    57    62    55    52    50    50    54    57    54    53 
 0.046851  1     189   b    997 0.059 0.058 0.052 0.055 0.058 0.056 0.051 0.055 0.057 0.062 0.057 0.062 0.055 0.052 0.050 0.050 0.054 0.058 0.054 0.053       59    58    52    55    58    56    51    55    57    62    57    62    55    52    50    50    54    58    54    53 
 0.047066  1     190   b    998 0.060 0.058 0.052 0.055 0.059 0.056 0.051 0.056 0.057 0.062 0.057 0.062 0.055 0.052 0.050 0.050 0.054 0.059 0.054 0.053       60    58    52    55    59    56    51    56    57    62    57    62    55    52    50    50    54    59    54    53 
 0.047254  1     191   b    999 0.060 0.058 0.052 0.055 0.059 0.057 0.052 0.056 0.057 0.062 0.058 0.062 0.055 0.052 0.050 0.050 0.054 0.059 0.054 0.053       60    58    52    55    59    57    52    56    57    62    58    62    55    52    50    50    54    59    54    53 
 0.047403  1     192   b   1000 0.060 0.058 0.052 0.055 0.059 0.057 0.052 0.056 0.058 0.062 0.058 0.062 0.056 0.052 0.050 0.050 0.054 0.059 0.054 0.053       60    58    52    55    59    57    52    56    58    62    58    62    56    52    50    50    54    59    54    53 
 0.047550  1     193   b   1001 0.060 0.059 0.052 0.055 0.059 0.057 0.052 0.056 0.058 0.062 0.058 0.062 0.056 0.052 0.050 0.050 0.054 0.059 0.054 0.053       60    59    52    55    59    57    52    56    58    62    58    62    56    52    50    50    54    59    54    53 
 0.047559  1     194   d   1000 0.060 0.059 0.052 0.054 0.059 0.057 0.052 0.055 0.058 0.062 0.058 0.062 0.056 0.052 0.050 0.050 0.054 0.058 0.054 0.053       60    59    52    54    59    57    52    55    58    62    58    62    56    52    50    50    54    58    54    53 
 0.047642  1     195   b   1001 0.060 0.059 0.052 0.054 0.059 0.058 0.052 0.055 0.058 0.062 0.058 0.062 0.056 0.052 0.050 0.050 0.054 0.059 0.054 0.053       60    59    52    54    59    58    52    55    58    62    58    62    56    52    50    50    54    59    54    53 
 0.047792  1     196   d   1000 0.060 0.059 0.052 0.054 0.059 0.058 0.052 0.055 0.058 0.062 0.058 0.062 0.056 0.052 0.050 0.050 0.054 0.059 0.054 0.053       60    59    52    54    59    58    52    55    58    62    58    62    56    52    50    50    54    59    54    53 
 0.048158  1     197   b   1001 0.060 0.059 0.052 0.054 0.060 0.058 0.052 0.056 0.058 0.063 0.058 0.062 0.056 0.052 0.050 0.050 0.054 0.060 0.054 0.053       60    59    52    54    60    58    52    56    58    63    58    62    56    52    50    50    54    60    54    53 
 0.048442  1     198   d   1000 0.060 0.059 0.052 0.054 0.060 0.058 0.052 0.056 0.058 0.063 0.058 0.062 0.056 0.052 0.050 0.050 0.054 0.059 0.054 0.053       60    59    52    54    60    58    52    56    58    63    58    62    56    52    50    50    54    59    54    53 
 0.048521  1     199   d    999 0.060 0.059 0.052 0.054 0.060 0.058 0.052 0.056 0.058 0.063 0.058 0.061 0.056 0.052 0.050 0.050 0.054 0.059 0.054 0.053       60    59    52    54    60    58    52    56    58    63    58    61    56    52    50    50    54    59    54    53 
 0.049041  1     200   d    998 0.060 0.059 0.052 0.054 0.059 0.058 0.052 0.056 0.058 0.063 0.058 0.061 0.056 0.052 0.050 0.050 0.054 0.059 0.054 0.053       60    59    52    54    59    58    52    56    58    63    58    61    56    52    50    50    54    59    54    53 
 0.049127  1     201   b    999 0.060 0.059 0.052 0.054 0.059 0.058 0.052 0.057 0.058 0.063 0.058 0.061 0.057 0.052 0.050 0.051 0.054 0.059 0.055 0.053       60    59    52    54    59    58    52    57    58    63    58    61    57    52    50    51    54    59    55    53 
 0.049467  1     202   b   1000 0.060 0.059 0.053 0.054 0.059 0.058 0.053 0.057 0.058 0.063 0.058 0.061 0.057 0.052 0.050 0.051 0.054 0.060 0.055 0.053       60    59    53    54    59    58    53    57    58    63    58    61    57    52    50    51    54    60    55    53 
 0.049507  1     203   b   1001 0.060 0.060 0.054 0.055 0.059 0.058 0.054 0.058 0.058 0.063 0.058 0.061 0.058 0.053 0.051 0.051 0.055 0.060 0.055 0.054       60    60    54    55    59    58    54    58    58    63    58    61    58    53    51    51    55    60    55    54 
 0.049585  1     204   b   1002 0.061 0.060 0.054 0.055 0.059 0.058 0.054 0.058 0.058 0.064 0.058 0.061 0.058 0.053 0.051 0.051 0.055 0.060 0.055 0.054       61    60    54    55    59    58    54    58    58    64    58    61    58    53    51    51    55    60    55    54 
 0.049662  1     205   d   1001 0.061 0.060 0.054 0.055 0.059 0.058 0.054 0.058 0.058 0.064 0.058 0.061 0.057 0.053 0.051 0.051 0.055 0.060 0.055 0.054       61    60    54    55    59    58    54    58    58    64    58    61    57    53    51    51    55    60    55    54 
 0.050286  1     206   b   1002 0.062 0.061 0.054 0.055 0.059 0.058 0.054 0.058 0.058 0.064 0.058 0.061 0.057 0.053 0.051 0.051 0.055 0.060 0.055 0.055       62    61    54    55    59    58    54    58    58    64    58    61    57    53    51    51    55    60    55    55 
 0.051084  1     207   b   1003 0.063 0.061 0.054 0.055 0.059 0.058 0.054 0.058 0.058 0.064 0.058 0.061 0.057 0.053 0.051 0.051 0.055 0.061 0.055 0.055       63    61    54    55    59    58    54    58    58    64    58    61    57    53    51    51    55    61    55    55 
 0.051379  1     208   b   1004 0.063 0.061 0.055 0.056 0.059 0.058 0.054 0.058 0.058 0.064 0.058 0.061 0.058 0.053 0.051 0.052 0.055 0.061 0.055 0.055       63    61    55    56    59    58    54    58    58    64    58    61    58    53    51    52    55    61    55    55 
 0.051596  1     209   d   1003 0.063 0.061 0.055 0.056 0.059 0.058 0.054 0.058 0.058 0.064 0.058 0.061 0.058 0.053 0.050 0.052 0.055 0.061 0.055 0.055       63    61    55    56    59    58    54    58    58    64    58    61    58    53    50    52    55    61    55    55 
 0.051734  1     210   b   1004 0.063 0.061 0.055 0.056 0.059 0.058 0.054 0.058 0.058 0.064 0.058 0.061 0.058 0.053 0.050 0.052 0.055 0.061 0.056 0.055       63    61    55    56    59    58    54    58    58    64    58    61    58    53    50    52    55    61    56    55 
 0.052019  1     211   d   1003 0.063 0.061 0.055 0.055 0.059 0.057 0.054 0.058 0.058 0.064 0.058 0.061 0.058 0.053 0.050 0.052 0.055 0.061 0.056 0.055       63    61    55    55    59    57    54    58    58    64    58    61    58    53    50    52    55    61    56    55 
 0.052224  1     212   d   1002 0.063 0.061 0.055 0.055 0.059 0.057 0.054 0.058 0.058 0.064 0.058 0.061 0.058 0.053 0.050 0.051 0.055 0.061 0.056 0.055       63    61    55    55    59    57    54    58    58    64    58    61    58    53    50    51    55    61    56    55 
 0.052734  1     213   b   1003 0.064 0.061 0.055 0.055 0.059 0.057 0.054 0.058 0.058 0.064 0.058 0.061 0.058 0.053 0.050 0.051 0.055 0.061 0.056 0.055       64    61    55    55    59    57    54    58    58    64    58    61    58    53    50    51    55    61    56    55 
 0.052815  1     214   b   1004 0.064 0.061 0.055 0.055 0.059 0.057 0.054 0.058 0.058 0.064 0.058 0.061 0.058 0.053 0.050 0.051 0.055 0.061 0.056 0.055       64    61    55    55    59    57    54    58    58    64    58    61    58    53    50    51    55    61    56    55 
 0.053043  1     215   d   1003 0.064 0.060 0.054 0.054 0.059 0.057 0.053 0.057 0.058 0.064 0.058 0.061 0.057 0.052 0.049 0.051 0.054 0.061 0.056 0.054       64    60    54    54    59    57    53    57    58    64    58    61    57    52    49    51    54    61    56    54 
 0.053136  1     216   b   1004 0.064 0.060 0.054 0.054 0.059 0.057 0.053 0.057 0.058 0.065 0.058 0.061 0.057 0.052 0.049 0.051 0.054 0.061 0.056 0.054       64    60    54    54    59    57    53    57    58    65    58    61    57    52    49    51    54    61    56    54 
 0.053463  1     217   b   1005 0.064 0.060 0.054 0.054 0.059 0.057 0.053 0.057 0.058 0.066 0.058 0.061 0.057 0.052 0.049 0.051 0.054 0.062 0.056 0.054       64    60    54    54    59    57    53    57    58    66    58    61    57    52    49    51    54    62    56    54 
 0.053751  1     218   d   1004 0.064 0.060 0.054 0.054 0.059 0.057 0.053 0.057 0.058 0.066 0.058 0.060 0.057 0.052 0.049 0.051 0.054 0.062 0.056 0.054       64    60    54    54    59    57    53    57    58    66    58    60    57    52    49    51    54    62    56    54 
 0.054049  1     219   b   1005 0.065 0.060 0.054 0.054 0.059 0.057 0.053 0.058 0.058 0.066 0.058 0.061 0.057 0.052 0.049 0.052 0.054 0.062 0.056 0.054       65    60    54    54    59    57    53    58    58    66    58    61    57    52    49    52    54    62    56    54 
 0.054440  1     220   b   1006 0.065 0.060 0.054 0.054 0.059 0.057 0.053 0.058 0.058 0.066 0.058 0.061 0.057 0.052 0.049 0.053 0.054 0.062 0.057 0.054       65    60    54    54    59    57    53    58    58    66    58    61    57    52    49    53    54    62    57    54 
 0.054455  1     221   b   1007 0.065 0.060 0.054 0.054 0.059 0.057 0.053 0.058 0.058 0.067 0.058 0.061 0.057 0.053 0.049 0.053 0.054 0.062 0.057 0.054       65    60    54    54    59    57    53    58    58    67    58    61    57    53    49    53    54    62    57    54 
 0.054538  1     222   b   1008 0.064 0.060 0.054 0.054 0.059 0.057 0.053 0.058 0.058 0.066 0.058 0.061 0.058 0.054 0.049 0.053 0.054 0.062 0.057 0.054       65    60    54    54    59    57    53    58    58    67    58    61    58    54    49    53    54    62    57    54 
 0.054566  1     223   d   1007 0.065 0.060 0.054 0.054 0.059 0.057 0.053 0.058 0.058 0.067 0.058 0.061 0.058 0.054 0.049 0.053 0.054 0.062 0.057 0.054       65    60    54    54    59    57    53    58    58    67    58    61    58    54    49    53    54    62    57    54 
 0.054783  1     224   d   1006 0.065 0.060 0.054 0.054 0.059 0.057 0.053 0.058 0.058 0.067 0.058 0.061 0.058 0.054 0.049 0.053 0.054 0.062 0.057 0.054       65    60    54    54    59    57    53    58    58    67    58    61    58    54    49    53    54    62    57    54 
 0.054788  1     225   b   1007 0.065 0.060 0.054 0.054 0.059 0.057 0.053 0.059 0.058 0.068 0.058 0.061 0.058 0.054 0.049 0.053 0.054 0.063 0.057 0.054       65    60    54    54    59    57    53    59    58    68    58    61    58    54    49    53    54    63    57    54 
 0.054910  1     226   b   1008 0.065 0.061 0.054 0.054 0.059 0.057 0.053 0.060 0.058 0.067 0.058 0.061 0.058 0.054 0.049 0.053 0.054 0.062 0.057 0.054       66    61    54    54    59    57    53    60    58    68    58    61    58    54    49    53    54    63    57    54 
 0.055435  1     227   b   1009 0.065 0.060 0.054 0.054 0.058 0.056 0.053 0.059 0.057 0.067 0.057 0.060 0.057 0.054 0.049 0.053 0.054 0.062 0.056 0.054       66    61    54    54    59    57    53    60    58    68    58    61    58    54    49    53    54    63    57    54 
 0.055559  1     228   b   1010 0.065 0.060 0.053 0.053 0.058 0.056 0.052 0.059 0.058 0.067 0.057 0.060 0.057 0.053 0.049 0.052 0.053 0.062 0.057 0.053       66    61    54    54    59    57    53    60    59    68    58    61    58    54    49    53    54    63    58    54 
 0.055833  1     229   d   1009 0.065 0.060 0.054 0.054 0.058 0.056 0.053 0.059 0.058 0.067 0.057 0.060 0.057 0.054 0.049 0.053 0.054 0.062 0.057 0.054       66    61    54    54    59    57    53    60    59    68    58    61    58    54    49    53    54    63    58    54 
 0.055936  1     230   d   1008 0.065 0.061 0.054 0.054 0.059 0.057 0.053 0.060 0.058 0.067 0.058 0.061 0.058 0.054 0.049 0.053 0.054 0.062 0.058 0.054       66    61    54    54    59    57    53    60    58    68    58    61    58    54    49    53    54    63    58    54 
 0.056242  1     231   b   1009 0.065 0.060 0.054 0.054 0.058 0.056 0.053 0.060 0.057 0.068 0.057 0.060 0.057 0.054 0.049 0.053 0.054 0.062 0.057 0.054       66    61    54    54    59    57    53    61    58    69    58    61    58    54    49    53    54    63    58    54 
 0.056334  1     232   b   1010 0.065 0.060 0.053 0.053 0.058 0.056 0.052 0.060 0.058 0.068 0.057 0.060 0.057 0.053 0.049 0.052 0.053 0.062 0.058 0.053       66    61    54    54    59    57    53    61    59    69    58    61    58    54    49    53    54    63    59    54 
 0.056458  1     233   d   1009 0.065 0.060 0.053 0.054 0.058 0.056 0.053 0.060 0.058 0.068 0.057 0.060 0.057 0.054 0.049 0.053 0.054 0.062 0.058 0.054       66    61    53    54    59    57    53    61    59    69    58    61    58    54    49    53    54    63    59    54 
 0.056540  1     234   b   1010 0.065 0.060 0.052 0.053 0.059 0.056 0.052 0.060 0.058 0.068 0.057 0.060 0.058 0.053 0.049 0.052 0.053 0.062 0.058 0.053       66    61    53    54    60    57    53    61    59    69    58    61    59    54    49    53    54    63    59    54 
 0.056625  1     235   d   1009 0.065 0.060 0.053 0.054 0.059 0.056 0.053 0.060 0.058 0.068 0.057 0.060 0.058 0.054 0.048 0.052 0.054 0.062 0.058 0.054       66    61    53    54    60    57    53    61    59    69    58    61    59    54    48    52    54    63    59    54 
 0.056830  1     236   b   1010 0.066 0.060 0.052 0.053 0.060 0.056 0.052 0.060 0.058 0.068 0.057 0.060 0.058 0.053 0.048 0.051 0.053 0.062 0.058 0.053       67    61    53    54    61    57    53    61    59    69    58    61    59    54    48    52    54    63    59    54 
 0.057054  1     237   d   1009 0.066 0.060 0.053 0.054 0.060 0.056 0.053 0.060 0.058 0.068 0.057 0.060 0.058 0.054 0.048 0.052 0.054 0.062 0.058 0.054       67    61    53    54    61    57    53    61    59    69    58    61    59    54    48    52    54    63    59    54 
 0.057122  1     238   d   1008 0.066 0.060 0.053 0.054 0.061 0.057 0.053 0.061 0.059 0.068 0.058 0.061 0.059 0.054 0.048 0.052 0.054 0.062 0.059 0.054       67    60    53    54    61    57    53    61    59    69    58    61    59    54    48    52    54    63    59    54 
 0.057170  1     239   d   1007 0.067 0.060 0.053 0.054 0.061 0.057 0.053 0.061 0.059 0.069 0.058 0.061 0.059 0.054 0.047 0.052 0.054 0.063 0.059 0.054       67    60    53    54    61    57    53    61    59    69    58    61    59    54    47    52    54    63    59    54 
 0.057285  1     240   d   1006 0.067 0.060 0.053 0.054 0.061 0.057 0.053 0.061 0.059 0.069 0.058 0.061 0.059 0.054 0.047 0.052 0.054 0.063 0.059 0.054       67    60    53    54    61    57    53    61    59    69    58    61    59    54    47    52    54    63    59    54 
 0.057527  1     241   d   1005 0.067 0.059 0.053 0.054 0.061 0.057 0.053 0.061 0.059 0.069 0.058 0.061 0.059 0.054 0.047 0.052 0.054 0.063 0.059 0.054       67    59    53    54    61    57    53    61    59    69    58    61    59    54    47    52    54    63    59    54 
 0.057574  1     242   d   1004 0.067 0.059 0.053 0.054 0.061 0.057 0.053 0.060 0.059 0.069 0.058 0.061 0.059 0.054 0.047 0.052 0.054 0.063 0.059 0.054       67    59    53    54    61    57    53    60    59    69    58    61    59    54    47    52    54    63    59    54 
 0.057605  1     243   d   1003 0.067 0.059 0.053 0.054 0.061 0.056 0.053 0.060 0.059 0.069 0.058 0.061 0.059 0.054 0.047 0.052 0.054 0.063 0.059 0.054       67    59    53    54    61    56    53    60    59    69    58    61    59    54    47    52    54    63    59    54 
 0.058106  1     244   b   1004 0.067 0.059 0.053 0.054 0.061 0.056 0.053 0.060 0.059 0.069 0.058 0.061 0.059 0.054 0.047 0.052 0.054 0.063 0.060 0.054       67    59    53    54    61    56    53    60    59    69    58    61    59    54    47    52    54    63    60    54 
 0.058708  1     245   d   1003 0.066 0.059 0.053 0.054 0.061 0.056 0.053 0.060 0.059 0.068 0.058 0.061 0.059 0.053 0.047 0.052 0.054 0.063 0.060 0.054       66    59    53    54    61    56    53    60    59    68    58    61    59    53    47    52    54    63    60    54 
 0.058788  1     246   b   1004 0.066 0.059 0.053 0.054 0.061 0.057 0.053 0.060 0.059 0.068 0.058 0.061 0.059 0.053 0.047 0.052 0.054 0.063 0.060 0.054       66    59    53    54    61    57    53    60    59    68    58    61    59    53    47    52    54    63    60    54 
 0.058864  1     247   d   1003 0.066 0.059 0.053 0.054 0.061 0.057 0.053 0.060 0.059 0.068 0.058 0.061 0.059 0.052 0.047 0.052 0.054 0.063 0.060 0.054       66    59    53    54    61    57    53    60    59    68    58    61    59    52    47    52    54    63    60    54 
 0.058947  1     248   d   1002 0.066 0.059 0.053 0.054 0.061 0.057 0.053 0.060 0.059 0.068 0.058 0.061 0.059 0.052 0.047 0.052 0.054 0.063 0.060 0.054       66    59    53    54    61    57    53    60    59    68    58    61    59    52    47    52    54    63    60    54 
 0.058983  1     249   d   1001 0.066 0.059 0.053 0.054 0.061 0.057 0.053 0.060 0.059 0.068 0.058 0.061 0.059 0.052 0.046 0.052 0.054 0.063 0.060 0.054       66    59    53    54    61    57    53    60    59    68    58    61    59    52    46    52    54    63    60    54 
 0.059813  1     250   d   1000 0.066 0.058 0.053 0.054 0.061 0.057 0.053 0.060 0.059 0.068 0.058 0.061 0.059 0.052 0.046 0.052 0.054 0.063 0.060 0.054       66    58    53    54    61    57    53    60    59    68    58    61    59    52    46    52    54    63    60    54 
 0.059814  1     251   d    999 0.066 0.058 0.053 0.054 0.060 0.057 0.053 0.060 0.058 0.068 0.058 0.061 0.059 0.052 0.046 0.052 0.054 0.063 0.060 0.054       66    58    53    54    60    57    53    60    58    68    58    61    59    52    46    52    54    63    60    54 
 0.059836  1     252   b   1000 0.066 0.058 0.053 0.054 0.060 0.057 0.053 0.061 0.058 0.068 0.058 0.061 0.060 0.052 0.046 0.053 0.054 0.063 0.061 0.054       66    58    53    54    60    57    53    61    58    68    58    61    60    52    46    53    54    63    61    54 
 0.060144  1     253   d    999 0.066 0.058 0.053 0.054 0.060 0.057 0.053 0.061 0.058 0.068 0.058 0.061 0.060 0.052 0.046 0.053 0.054 0.063 0.061 0.054       66    58    53    54    60    57    53    61    58    68    58    61    60    52    46    53    54    63    61    54 
 0.060430  1     254   b   1000 0.066 0.058 0.053 0.055 0.060 0.057 0.053 0.062 0.058 0.068 0.058 0.061 0.060 0.052 0.046 0.053 0.054 0.063 0.062 0.054       66    58    53    55    60    57    53    62    58    68    58    61    60    52    46    53    54    63    62    54 
 0.060523  1     255   b   1001 0.066 0.058 0.053 0.055 0.060 0.057 0.053 0.062 0.058 0.068 0.058 0.061 0.060 0.052 0.046 0.053 0.054 0.063 0.062 0.054       66    58    53    55    60    57    53    62    58    68    58    61    60    52    46    53    54    63    62    54 
 0.060882  1     256   d   1000 0.066 0.058 0.052 0.055 0.060 0.057 0.053 0.062 0.058 0.068 0.058 0.061 0.060 0.052 0.046 0.053 0.054 0.063 0.062 0.054       66    58    52    55    60    57    53    62    58    68    58    61    60    52    46    53    54    63    62    54 
 0.060893  1     257   b   1001 0.066 0.059 0.053 0.055 0.060 0.057 0.053 0.062 0.059 0.068 0.058 0.062 0.060 0.052 0.046 0.053 0.054 0.063 0.062 0.055       66    59    53    55    60    57    53    62    59    68    58    62    60    52    46    53    54    63    62    55 
 0.060942  1     258   b   1002 0.066 0.059 0.053 0.056 0.060 0.057 0.053 0.062 0.059 0.068 0.058 0.062 0.060 0.052 0.047 0.053 0.054 0.063 0.062 0.055       66    59    53    56    60    57    53    62    59    68    58    62    60    52    47    53    54    63    62    55 
 0.061901  1     259   b   1003 0.066 0.059 0.054 0.056 0.060 0.057 0.053 0.063 0.059 0.069 0.059 0.062 0.060 0.052 0.047 0.053 0.054 0.064 0.062 0.055       66    59    54    56    60    57    53    63    59    69    59    62    60    52    47    53    54    64    62    55 
 0.062010  1     260   b   1004 0.066 0.060 0.054 0.056 0.060 0.057 0.053 0.063 0.059 0.070 0.059 0.062 0.060 0.052 0.047 0.053 0.054 0.064 0.062 0.055       66    60    54    56    60    57    53    63    59    70    59    62    60    52    47    53    54    64    62    55 
 0.062493  1     261   b   1005 0.066 0.060 0.054 0.056 0.060 0.057 0.053 0.063 0.059 0.070 0.059 0.062 0.060 0.052 0.048 0.053 0.054 0.064 0.062 0.056       66    60    54    56    60    57    53    63    59    70    59    62    60    52    48    53    54    64    62    56 
 0.062526  1     262   d   1004 0.066 0.060 0.054 0.056 0.060 0.057 0.053 0.063 0.059 0.070 0.059 0.062 0.060 0.052 0.048 0.053 0.054 0.064 0.062 0.056       66    60    54    56    60    57    53    63    59    70    59    62    60    52    48    53    54    64    62    56 
 0.062774  1     263   d   1003 0.066 0.060 0.054 0.056 0.060 0.057 0.053 0.063 0.059 0.070 0.059 0.062 0.060 0.052 0.048 0.052 0.054 0.064 0.062 0.056       66    60    54    56    60    57    53    63    59    70    59    62    60    52    48    52    54    64    62    56 
 0.063150  1     264   b   1004 0.066 0.060 0.054 0.056 0.060 0.058 0.053 0.064 0.059 0.070 0.059 0.062 0.061 0.052 0.048 0.052 0.054 0.064 0.062 0.056       66    60    54    56    60    58    53    64    59    70    59    62    61    52    48    52    54    64    62    56 
 0.063292  1     265   b   1005 0.066 0.060 0.054 0.056 0.060 0.058 0.053 0.064 0.060 0.070 0.059 0.063 0.061 0.052 0.048 0.052 0.054 0.064 0.062 0.056       66    60    54    56    60    58    53    64    60    70    59    63    61    52    48    52    54    64    62    56 
 0.063415  1     266   d   1004 0.066 0.060 0.054 0.056 0.059 0.058 0.053 0.064 0.060 0.070 0.059 0.063 0.060 0.052 0.048 0.052 0.054 0.064 0.062 0.056       66    60    54    56    59    58    53    64    60    70    59    63    60    52    48    52    54    64    62    56 
 0.063439  1     267   d   1003 0.066 0.060 0.053 0.056 0.058 0.058 0.053 0.064 0.060 0.070 0.058 0.062 0.059 0.052 0.048 0.052 0.054 0.064 0.062 0.056       66    60    53    56    58    58    53    64    60    70    58    62    59    52    48    52    54    64    62    56 
 0.063524  1     268   d   1002 0.066 0.060 0.053 0.056 0.058 0.058 0.053 0.063 0.060 0.070 0.058 0.062 0.059 0.052 0.047 0.052 0.054 0.063 0.062 0.056       66    60    53    56    58    58    53    63    60    70    58    62    59    52    47    52    54    63    62    56 
 0.063597  1     269   b   1003 0.066 0.060 0.053 0.056 0.058 0.058 0.053 0.063 0.060 0.070 0.058 0.062 0.060 0.053 0.048 0.052 0.054 0.063 0.062 0.056       66    60    53    56    58    58    53    63    60    70    58    62    60    53    48    52    54    63    62    56 
 0.063675  1     270   d   1002 0.066 0.060 0.053 0.056 0.058 0.058 0.053 0.063 0.060 0.070 0.058 0.062 0.060 0.053 0.047 0.052 0.054 0.063 0.062 0.056       66    60    53    56    58    58    53    63    60    70    58    62    60    53    47    52    54    63    62    56 
 0.063862  1     271   b   1003 0.066 0.060 0.053 0.056 0.058 0.058 0.053 0.063 0.060 0.070 0.058 0.062 0.060 0.053 0.047 0.052 0.054 0.063 0.062 0.056       66    60    53    56    58    58    53    63    60    70    58    62    60    53    47    52    54    63    62    56 
 0.064191  1     272   d   1002 0.066 0.059 0.053 0.056 0.058 0.058 0.053 0.063 0.060 0.070 0.058 0.061 0.060 0.053 0.047 0.052 0.054 0.062 0.062 0.056       66    59    53    56    58    58    53    63    60    70    58    61    60    53    47    52    54    62    62    56 
 0.064200  1     273   d   1001 0.066 0.059 0.053 0.056 0.058 0.058 0.053 0.063 0.060 0.070 0.058 0.061 0.060 0.053 0.047 0.052 0.054 0.062 0.062 0.056       66    59    53    56    58    58    53    63    60    70    58    61    60    53    47    52    54    62    62    56 
 0.064322  1     274   d   1000 0.066 0.059 0.053 0.056 0.058 0.058 0.053 0.063 0.060 0.070 0.058 0.061 0.060 0.053 0.047 0.052 0.054 0.062 0.062 0.055       66    59    53    56    58    58    53    63    60    70    58    61    60    53    47    52    54    62    62    55 
 0.064413  1     275   b   1001 0.066 0.059 0.053 0.056 0.058 0.058 0.053 0.063 0.060 0.070 0.058 0.061 0.060 0.053 0.048 0.052 0.054 0.062 0.062 0.055       66    59    53    56    58    58    53    63    60    70    58    61    60    53    48    52    54    62    62    55 
 0.064780  1     276   b   1002 0.066 0.059 0.053 0.056 0.058 0.058 0.054 0.063 0.060 0.070 0.058 0.061 0.060 0.053 0.048 0.052 0.054 0.063 0.062 0.055       66    59    53    56    58    58    54    63    60    70    58    61    60    53    48    52    54    63    62    55 
 0.065619  1     277   d   1001 0.066 0.059 0.053 0.056 0.058 0.058 0.054 0.063 0.060 0.070 0.058 0.060 0.060 0.053 0.048 0.052 0.054 0.063 0.062 0.055       66    59    53    56    58    58    54    63    60    70    58    60    60    53    48    52    54    63    62    55 
 0.066468  1     278   b   1002 0.066 0.060 0.053 0.056 0.058 0.058 0.054 0.063 0.060 0.070 0.058 0.060 0.061 0.053 0.048 0.053 0.054 0.063 0.062 0.055       66    60    53    56    58    58    54    63    60    70    58    60    61    53    48    53    54    63    62    55 
 0.066684  1     279   d   1001 0.066 0.060 0.053 0.056 0.058 0.058 0.054 0.063 0.060 0.070 0.058 0.060 0.061 0.053 0.048 0.053 0.053 0.063 0.062 0.055       66    60    53    56    58    58    54    63    60    70    58    60    61    53    48    53    53    63    62    55 
 0.066869  1     280   d   1000 0.066 0.060 0.053 0.056 0.058 0.058 0.054 0.063 0.060 0.070 0.058 0.060 0.061 0.053 0.048 0.052 0.053 0.063 0.062 0.055       66    60    53    56    58    58    54    63    60    70    58    60    61    53    48    52    53    63    62    55 
 0.066886  1     281   b   1001 0.066 0.060 0.053 0.056 0.058 0.058 0.054 0.063 0.060 0.070 0.058 0.060 0.061 0.053 0.048 0.052 0.053 0.063 0.062 0.055       66    60    53    56    58    58    54    63    60    70    58    60    61    53    48    52    53    63    62    55 
 0.066947  1     282   b   1002 0.066 0.060 0.053 0.056 0.058 0.058 0.055 0.063 0.060 0.070 0.058 0.060 0.061 0.053 0.048 0.052 0.053 0.063 0.062 0.055       66    60    53    56    58    58    55    63    60    70    58    60    61    53    48    52    53    63    62    55 
 0.067062  1     283   d   1001 0.066 0.060 0.053 0.056 0.058 0.058 0.055 0.063 0.060 0.070 0.058 0.060 0.061 0.053 0.048 0.052 0.053 0.063 0.062 0.055       66    60    53    56    58    58    55    63    60    70    58    60    61    53    48    52    53    63    62    55 
 0.067697  1     284   b   1002 0.066 0.060 0.053 0.056 0.058 0.058 0.055 0.063 0.060 0.070 0.058 0.060 0.061 0.053 0.048 0.053 0.054 0.063 0.062 0.056       66    60    53    56    58    58    55    63    60    70    58    60    61    53    48    53    54    63    62    56 
 0.067719  1     285   d   1001 0.066 0.060 0.053 0.056 0.058 0.058 0.055 0.063 0.060 0.070 0.058 0.060 0.061 0.053 0.048 0.053 0.053 0.063 0.062 0.056       66    60    53    56    58    58    55    63    60    70    58    60    61    53    48    53    53    63    62    56 
 0.067774  1     286   d   1000 0.066 0.060 0.053 0.056 0.058 0.058 0.055 0.063 0.060 0.070 0.058 0.059 0.061 0.053 0.047 0.053 0.053 0.063 0.062 0.056       66    60    53    56    58    58    55    63    60    70    58    59    61    53    47    53    53    63    62    56 
 0.067991  1     287   d    999 0.066 0.060 0.053 0.056 0.058 0.058 0.055 0.063 0.060 0.070 0.058 0.059 0.061 0.053 0.047 0.053 0.053 0.063 0.062 0.056       66    60    53    56    58    58    55    63    60    70    58    59    61    53    47    53    53    63    62    56 
 0.068088  1     288   b   1000 0.066 0.060 0.053 0.056 0.058 0.058 0.055 0.063 0.060 0.070 0.058 0.059 0.061 0.053 0.047 0.053 0.053 0.063 0.062 0.056       66    60    53    56    58    58    55    63    60    70    58    59    61    53    47    53    53    63    62    56 
 0.068231  1     289   d    999 0.066 0.060 0.053 0.056 0.058 0.057 0.055 0.063 0.060 0.070 0.058 0.059 0.061 0.053 0.047 0.053 0.053 0.063 0.062 0.056       66    60    53    56    58    57    55    63    60    70    58    59    61    53    47    53    53    63    62    56 
 0.068359  1     290   b   1000 0.066 0.060 0.053 0.056 0.059 0.057 0.055 0.063 0.061 0.070 0.058 0.059 0.062 0.053 0.047 0.053 0.053 0.063 0.062 0.056       66    60    53    56    59    57    55    63    61    70    58    59    62    53    47    53    53    63    62    56 
 0.068432  1     291   d    999 0.065 0.060 0.053 0.056 0.059 0.057 0.055 0.063 0.061 0.070 0.058 0.059 0.062 0.053 0.047 0.053 0.053 0.063 0.062 0.056       65    60    53    56    59    57    55    63    61    70    58    59    62    53    47    53    53    63    62    56 
 0.068442  1     292   d    998 0.065 0.060 0.053 0.056 0.059 0.057 0.055 0.063 0.061 0.070 0.058 0.059 0.062 0.053 0.047 0.053 0.053 0.063 0.062 0.056       65    60    53    56    59    57    55    63    61    70    58    59    62    53    47    53    53    63    62    56 
 0.068552  1     293   d    997 0.065 0.060 0.053 0.056 0.059 0.057 0.055 0.063 0.061 0.070 0.058 0.059 0.062 0.053 0.047 0.053 0.053 0.063 0.062 0.056       65    60    53    56    59    57    55    63    61    70    58    59    62    53    47    53    53    63    62    56 
 0.069312  1     294   d    996 0.065 0.059 0.053 0.056 0.059 0.057 0.055 0.063 0.061 0.070 0.058 0.059 0.062 0.053 0.047 0.053 0.052 0.063 0.062 0.056       65    59    53    56    59    57    55    63    61    70    58    59    62    53    47    53    52    63    62    56 
 0.069400  1     295   b    997 0.065 0.059 0.053 0.056 0.059 0.057 0.055 0.064 0.061 0.070 0.058 0.059 0.062 0.053 0.047 0.053 0.052 0.063 0.062 0.056       65    59    53    56    59    57    55    64    61    70    58    59    62    53    47    53    52    63    62    56 
 0.069572  1     296   b    998 0.065 0.059 0.053 0.056 0.059 0.057 0.055 0.064 0.061 0.070 0.058 0.059 0.062 0.053 0.047 0.053 0.052 0.063 0.062 0.056       65    59    53    56    59    57    55    64    61    70    58    59    62    53    47    53    52    63    62    56 
 0.069973  1     297   b    999 0.065 0.060 0.053 0.056 0.059 0.057 0.055 0.064 0.061 0.070 0.058 0.060 0.062 0.053 0.047 0.054 0.052 0.063 0.062 0.056       65    60    53    56    59    57    55    64    61    70    58    60    62    53    47    54    52    63    62    56 
 0.070243  1     298   d    998 0.065 0.060 0.053 0.056 0.059 0.057 0.055 0.064 0.061 0.069 0.058 0.060 0.062 0.053 0.047 0.054 0.052 0.063 0.062 0.056       65    60    53    56    59    57    55    64    61    69    58    60    62    53    47    54    52    63    62    56 
 0.070348  1     299   b    999 0.065 0.060 0.053 0.056 0.059 0.057 0.056 0.064 0.061 0.069 0.058 0.060 0.062 0.053 0.047 0.054 0.052 0.063 0.062 0.056       65    60    53    56    59    57    56    64    61    69    58    60    62    53    47    54    52    63    62    56 
 0.070685  1     300   b   1000 0.065 0.060 0.053 0.056 0.059 0.057 0.056 0.064 0.061 0.069 0.058 0.060 0.062 0.053 0.047 0.054 0.052 0.063 0.062 0.056       65    60    53    56    59    57    56    64    61    69    58    60    62    53    47    54    52    63    62    56 
 0.071033  1     301   d    999 0.065 0.060 0.053 0.056 0.059 0.057 0.056 0.064 0.061 0.069 0.058 0.060 0.062 0.053 0.047 0.054 0.052 0.063 0.062 0.056       65    60    53    56    59    57    56    64    61    69    58    60    62    53    47    54    52    63    62    56 
 0.071150  1     302   d    998 0.065 0.060 0.053 0.056 0.058 0.057 0.056 0.064 0.061 0.069 0.058 0.060 0.062 0.053 0.047 0.054 0.052 0.063 0.062 0.056       65    60    53    56    58    57    56    64    61    69    58    60    62    53    47    54    52    63    62    56 
 0.071183  1     303   d    997 0.065 0.060 0.053 0.056 0.058 0.057 0.056 0.064 0.061 0.069 0.058 0.060 0.062 0.053 0.047 0.054 0.052 0.063 0.062 0.056       65    60    53    56    58    57    56    64    61    69    58    60    62    53    47    54    52    63    62    56 
 0.071468  1     304   d    996 0.065 0.060 0.053 0.056 0.058 0.057 0.056 0.064 0.061 0.069 0.058 0.060 0.062 0.053 0.046 0.054 0.052 0.063 0.062 0.056       65    60    53    56    58    57    56    64    61    69    58    60    62    53    46    54    52    63    62    56 
 0.071700  1     305   b    997 0.065 0.061 0.053 0.056 0.058 0.057 0.056 0.064 0.061 0.069 0.058 0.060 0.062 0.053 0.046 0.054 0.052 0.063 0.062 0.056       65    61    53    56    58    57    56    64    61    69    58    60    62    53    46    54    52    63    62    56 
 0.071731  1     306   b    998 0.065 0.061 0.053 0.056 0.058 0.057 0.056 0.064 0.061 0.069 0.058 0.060 0.062 0.053 0.046 0.054 0.052 0.064 0.062 0.056       65    61    53    56    58    57    56    64    61    69    58    60    62    53    46    54    52    64    62    56 
 0.072660  1     307   d    997 0.065 0.060 0.053 0.056 0.057 0.057 0.056 0.064 0.061 0.069 0.057 0.060 0.062 0.053 0.046 0.053 0.052 0.063 0.062 0.056       65    60    53    56    57    57    56    64    61    69    57    60    62    53    46    53    52    63    62    56 
 0.073384  1     308   b    998 0.065 0.060 0.053 0.056 0.057 0.057 0.056 0.064 0.062 0.069 0.057 0.060 0.062 0.054 0.047 0.053 0.052 0.063 0.062 0.056       65    60    53    56    57    57    56    64    62    69    57    60    62    54    47    53    52    63    62    56 
 0.074289  1     309   d    997 0.065 0.060 0.053 0.056 0.057 0.057 0.056 0.064 0.062 0.069 0.057 0.060 0.062 0.054 0.047 0.053 0.052 0.063 0.062 0.056       65    60    53    56    57    57    56    64    62    69    57    60    62    54    47    53    52    63    62    56 
 0.074711  1     310   b    998 0.065 0.060 0.053 0.056 0.057 0.057 0.056 0.064 0.062 0.069 0.057 0.060 0.062 0.055 0.047 0.053 0.052 0.063 0.062 0.056       65    60    53    56    57    57    56    64    62    69    57    60    62    55    47    53    52    63    62    56 
 0.075061  1     311   d    997 0.065 0.060 0.053 0.056 0.057 0.057 0.055 0.064 0.062 0.069 0.057 0.060 0.062 0.055 0.047 0.053 0.052 0.063 0.062 0.056       65    60    53    56    57    57    55    64    62    69    57    60    62    55    47    53    52    63    62    56 
 0.075226  1     312   d    996 0.065 0.060 0.053 0.056 0.057 0.057 0.055 0.064 0.062 0.069 0.057 0.060 0.062 0.055 0.047 0.052 0.052 0.063 0.062 0.056       65    60    53    56    57    57    55    64    62    69    57    60    62    55    47    52    52    63    62    56 
 0.075229  1     313   b    997 0.065 0.060 0.053 0.057 0.057 0.058 0.055 0.064 0.062 0.069 0.057 0.060 0.062 0.055 0.047 0.052 0.052 0.063 0.062 0.056       65    60    53    57    57    58    55    64    62    69    57    60    62    55    47    52    52    63    62    56 
 0.075475  1     314   d    996 0.065 0.060 0.053 0.057 0.057 0.058 0.055 0.063 0.062 0.068 0.057 0.060 0.062 0.055 0.047 0.052 0.052 0.062 0.062 0.056       65    60    53    57    57    58    55    63    62    68    57    60    62    55    47    52    52    62    62    56 
 0.075555  1     315   b    997 0.065 0.060 0.053 0.057 0.057 0.058 0.055 0.063 0.062 0.068 0.057 0.060 0.062 0.056 0.047 0.052 0.052 0.062 0.062 0.056       65    60    53    57    57    58    55    63    62    68    57    60    62    56    47    52    52    62    62    56 
 0.075567  1     316   d    996 0.065 0.060 0.053 0.057 0.057 0.058 0.055 0.063 0.062 0.068 0.057 0.060 0.062 0.055 0.047 0.052 0.052 0.062 0.062 0.056       65    60    53    57    57    58    55    63    62    68    57    60    62    55    47    52    52    62    62    56 
 0.075570  1     317   d    995 0.065 0.060 0.053 0.057 0.056 0.058 0.055 0.063 0.062 0.068 0.057 0.060 0.061 0.055 0.047 0.052 0.052 0.062 0.062 0.056       65    60    53    57    56    58    55    63    62    68    57    60    61    55    47    52    52    62    62    56 
 0.075770  1     318   d    994 0.065 0.060 0.053 0.057 0.056 0.058 0.055 0.063 0.062 0.068 0.057 0.060 0.061 0.055 0.047 0.052 0.052 0.062 0.062 0.056       65    60    53    57    56    58    55    63    62    68    57    60    61    55    47    52    52    62    62    56 
 0.076048  1     319   d    993 0.065 0.060 0.053 0.057 0.056 0.058 0.055 0.063 0.062 0.068 0.057 0.060 0.061 0.055 0.047 0.052 0.051 0.062 0.062 0.056       65    60    53    57    56    58    55    63    62    68    57    60    61    55    47    52    51    62    62    56 
 0.076240  1     320   b    994 0.065 0.060 0.053 0.057 0.056 0.058 0.055 0.063 0.062 0.068 0.057 0.060 0.061 0.055 0.047 0.052 0.051 0.062 0.062 0.056       65    60    53    57    56    58    55    63    62    68    57    60    61    55    47    52    51    62    62    56 
 0.076318  1     321   d    993 0.065 0.060 0.053 0.057 0.055 0.058 0.055 0.063 0.062 0.068 0.057 0.060 0.060 0.055 0.047 0.052 0.051 0.062 0.062 0.056       65    60    53    57    55    58    55    63    62    68    57    60    60    55    47    52    51    62    62    56 
 0.077144  1     322   d    992 0.066 0.060 0.053 0.057 0.055 0.058 0.055 0.064 0.062 0.069 0.057 0.060 0.060 0.055 0.047 0.052 0.051 0.062 0.062 0.056       65    60    53    57    55    58    55    63    62    68    57    60    60    55    47    52    51    62    62    56 
 0.078248  1     323   b    993 0.065 0.061 0.053 0.057 0.055 0.058 0.055 0.063 0.063 0.068 0.057 0.060 0.060 0.055 0.047 0.052 0.051 0.062 0.063 0.056       65    61    53    57    55    58    55    63    63    68    57    60    60    55    47    52    51    62    63    56 
 0.078328  1     324   b    994 0.065 0.061 0.053 0.057 0.055 0.058 0.055 0.063 0.063 0.069 0.058 0.060 0.060 0.055 0.048 0.052 0.051 0.062 0.063 0.057       65    61    53    57    55    58    55    63    63    69    58    60    60    55    48    52    51    62    63    57 
 0.078762  1     325   b    995 0.065 0.061 0.054 0.057 0.055 0.058 0.055 0.063 0.063 0.069 0.059 0.060 0.060 0.055 0.048 0.052 0.052 0.062 0.063 0.057       65    61    54    57    55    58    55    63    63    69    59    60    60    55    48    52    52    62    63    57 
 0.078874  1     326   b    996 0.065 0.061 0.054 0.057 0.055 0.058 0.055 0.064 0.063 0.069 0.059 0.060 0.060 0.055 0.048 0.052 0.052 0.062 0.063 0.058       65    61    54    57    55    58    55    64    63    69    59    60    60    55    48    52    52    62    63    58 
 0.078972  1     327   d    995 0.065 0.061 0.054 0.057 0.055 0.058 0.055 0.064 0.063 0.069 0.059 0.060 0.060 0.055 0.048 0.052 0.052 0.062 0.062 0.058       65    61    54    57    55    58    55    64    63    69    59    60    60    55    48    52    52    62    62    58 
 0.079126  1     328   b    996 0.065 0.061 0.054 0.057 0.055 0.058 0.055 0.064 0.063 0.069 0.059 0.060 0.060 0.055 0.048 0.053 0.053 0.063 0.062 0.058       65    61    54    57    55    58    55    64    63    69    59    60    60    55    48    53    53    63    62    58 
 0.079182  1     329   b    997 0.065 0.061 0.054 0.057 0.055 0.058 0.055 0.064 0.063 0.069 0.059 0.060 0.060 0.056 0.048 0.053 0.053 0.063 0.062 0.058       65    61    54    57    55    58    55    64    63    69    59    60    60    56    48    53    53    63    62    58 
 0.079213  1     330   b    998 0.066 0.061 0.054 0.057 0.055 0.058 0.055 0.064 0.063 0.069 0.059 0.060 0.060 0.057 0.048 0.053 0.053 0.063 0.062 0.058       66    61    54    57    55    58    55    64    63    69    59    60    60    57    48    53    53    63    62    58 
 0.079232  1     331   b    999 0.066 0.061 0.054 0.057 0.055 0.058 0.055 0.064 0.063 0.069 0.059 0.061 0.060 0.057 0.048 0.053 0.053 0.063 0.062 0.058       66    61    54    57    55    58    55    64    63    69    59    61    60    57    48    53    53    63    62    58 
 0.079500  1     332   b   1000 0.066 0.061 0.054 0.057 0.055 0.058 0.055 0.064 0.063 0.069 0.060 0.061 0.061 0.057 0.048 0.053 0.053 0.063 0.062 0.058       66    61    54    57    55    58    55    64    63    69    60    61    61    57    48    53    53    63    62    58 
 0.079571  1     333   d    999 0.066 0.061 0.053 0.057 0.055 0.058 0.055 0.064 0.063 0.069 0.060 0.061 0.061 0.057 0.048 0.053 0.053 0.063 0.062 0.058       66    61    53    57    55    58    55    64    63    69    60    61    61    57    48    53    53    63    62    58 
 0.079572  1     334   d    998 0.066 0.061 0.053 0.057 0.055 0.058 0.055 0.064 0.063 0.069 0.060 0.060 0.061 0.057 0.048 0.053 0.053 0.063 0.062 0.058       66    61    53    57    55    58    55    64    63    69    60    60    61    57    48    53    53    63    62    58 
 0.079788  1     335   d    997 0.066 0.061 0.053 0.057 0.055 0.058 0.055 0.064 0.063 0.069 0.060 0.060 0.061 0.057 0.048 0.052 0.053 0.062 0.062 0.058       66    61    53    57    55    58    55    64    63    69    60    60    61    57    48    52    53    62    62    58 
 0.079903  1     336   d    996 0.066 0.061 0.053 0.057 0.055 0.058 0.054 0.064 0.063 0.069 0.060 0.060 0.061 0.057 0.048 0.052 0.053 0.062 0.062 0.058       66    61    53    57    55    58    54    64    63    69    60    60    61    57    48    52    53    62    62    58 
 0.080540  1     337   d    995 0.066 0.061 0.053 0.057 0.055 0.058 0.054 0.064 0.063 0.069 0.060 0.060 0.060 0.056 0.048 0.052 0.053 0.062 0.062 0.058       66    61    53    57    55    58    54    64    63    69    60    60    60    56    48    52    53    62    62    58 
 0.080853  1     338   b    996 0.066 0.061 0.053 0.057 0.055 0.058 0.054 0.065 0.063 0.069 0.060 0.060 0.060 0.056 0.048 0.052 0.053 0.063 0.062 0.058       66    61    53    57    55    58    54    65    63    69    60    60    60    56    48    52    53    63    62    58 
 0.081417  1     339   d    995 0.066 0.061 0.053 0.057 0.055 0.058 0.053 0.065 0.063 0.069 0.060 0.060 0.060 0.056 0.048 0.052 0.053 0.063 0.062 0.058       66    61    53    57    55    58    53    65    63    69    60    60    60    56    48    52    53    63    62    58 
 0.081454  1     340   b    996 0.066 0.061 0.053 0.058 0.056 0.058 0.053 0.065 0.063 0.069 0.060 0.060 0.060 0.056 0.048 0.052 0.053 0.063 0.062 0.058       66    61    53    58    56    58    53    65    63    69    60    60    60    56    48    52    53    63    62    58 
 0.081615  1     341   b    997 0.066 0.061 0.054 0.059 0.056 0.058 0.053 0.065 0.063 0.069 0.060 0.060 0.060 0.056 0.048 0.052 0.053 0.063 0.062 0.058       66    61    54    59    56    58    53    65    63    69    60    60    60    56    48    52    53    63    62    58 
 0.082289  1     342   d    996 0.066 0.061 0.054 0.059 0.056 0.058 0.053 0.065 0.063 0.069 0.060 0.060 0.060 0.056 0.048 0.052 0.053 0.063 0.062 0.058       66    61    54    59    56    58    53    65    63    69    60    60    60    56    48    52    53    63    62    58 
 0.082362  1     343   d    995 0.066 0.061 0.054 0.059 0.056 0.058 0.053 0.065 0.063 0.069 0.060 0.060 0.060 0.056 0.048 0.052 0.053 0.063 0.062 0.058       66    61    54    59    56    58    53    65    63    69    60    60    60    56    48    52    53    63    62    58 
 0.082543  1     344   b    996 0.066 0.061 0.054 0.059 0.056 0.058 0.053 0.065 0.063 0.069 0.060 0.060 0.060 0.056 0.048 0.052 0.053 0.064 0.062 0.058       66    61    54    59    56    58    53    65    63    69    60    60    60    56    48    52    53    64    62    58 
 0.082589  1     345   b    997 0.066 0.062 0.054 0.059 0.056 0.058 0.053 0.065 0.063 0.070 0.060 0.060 0.060 0.056 0.048 0.052 0.053 0.064 0.062 0.058       66    62    54    59    56    58    53    65    63    70    60    60    60    56    48    52    53    64    62    58 
 0.083441  1     346   d    996 0.066 0.062 0.054 0.059 0.056 0.058 0.053 0.065 0.063 0.070 0.060 0.060 0.060 0.056 0.048 0.052 0.053 0.063 0.062 0.058       66    62    54    59    56    58    53    65    63    70    60    60    60    56    48    52    53    63    62    58 
 0.083453  1     347   b    997 0.067 0.062 0.055 0.060 0.056 0.058 0.054 0.065 0.063 0.070 0.060 0.060 0.060 0.056 0.048 0.052 0.053 0.063 0.062 0.058       67    62    55    60    56    58    54    65    63    70    60    60    60    56    48    52    53    63    62    58 
 0.083503  1     348   d    996 0.067 0.062 0.055 0.060 0.056 0.058 0.054 0.065 0.063 0.070 0.060 0.060 0.060 0.056 0.048 0.052 0.053 0.063 0.062 0.058       67    62    55    60    56    58    54    65    63    70    60    60    60    56    48    52    53    63    62    58 
 0.083562  1     349   d    995 0.067 0.062 0.055 0.060 0.056 0.058 0.054 0.065 0.063 0.070 0.060 0.059 0.060 0.056 0.047 0.052 0.053 0.063 0.062 0.058       67    62    55    60    56    58    54    65    63    70    60    59    60    56    47    52    53    63    62    58 
 0.083575  1     350   d    994 0.067 0.062 0.055 0.060 0.056 0.058 0.054 0.065 0.063 0.069 0.060 0.059 0.059 0.056 0.047 0.052 0.053 0.063 0.062 0.058       67    62    55    60    56    58    54    65    63    69    60    59    59    56    47    52    53    63    62    58 
 0.083801  1     351   b    995 0.067 0.062 0.055 0.060 0.056 0.058 0.054 0.065 0.063 0.069 0.060 0.059 0.060 0.056 0.047 0.053 0.053 0.063 0.062 0.058       67    62    55    60    56    58    54    65    63    69    60    59    60    56    47    53    53    63    62    58 
 0.083996  1     352   d    994 0.067 0.062 0.055 0.060 0.056 0.058 0.054 0.065 0.062 0.069 0.060 0.059 0.060 0.056 0.047 0.053 0.053 0.063 0.062 0.058       67    62    55    60    56    58    54    65    62    69    60    59    60    56    47    53    53    63    62    58 
 0.084254  1     353   b    995 0.067 0.062 0.055 0.060 0.056 0.058 0.055 0.065 0.062 0.069 0.060 0.059 0.060 0.056 0.047 0.053 0.054 0.063 0.062 0.058       67    62    55    60    56    58    55    65    62    69    60    59    60    56    47    53    54    63    62    58 
 0.084674  1     354   b    996 0.067 0.062 0.056 0.060 0.056 0.058 0.056 0.065 0.062 0.069 0.061 0.059 0.061 0.056 0.047 0.053 0.055 0.063 0.062 0.059       67    62    56    60    56    58    56    65    62    69    61    59    61    56    47    53    55    63    62    59 
 0.084712  1     355   d    995 0.067 0.062 0.056 0.060 0.056 0.058 0.056 0.065 0.062 0.069 0.061 0.059 0.060 0.056 0.047 0.052 0.055 0.063 0.062 0.059       67    62    56    60    56    58    56    65    62    69    61    59    60    56    47    52    55    63    62    59 
 0.085332  1     356   d    994 0.067 0.062 0.056 0.060 0.056 0.058 0.056 0.065 0.062 0.069 0.061 0.059 0.059 0.056 0.047 0.052 0.055 0.063 0.062 0.059       67    62    56    60    56    58    56    65    62    69    61    59    59    56    47    52    55    63    62    59 
 0.085382  1     357   b    995 0.067 0.062 0.056 0.060 0.056 0.058 0.056 0.065 0.062 0.069 0.061 0.059 0.059 0.056 0.047 0.052 0.055 0.063 0.062 0.059       67    62    56    60    56    58    56    65    62    69    61    59    59    56    47    52    55    63    62    59 
 0.085852  1     358   b    996 0.067 0.062 0.056 0.060 0.056 0.058 0.056 0.065 0.062 0.069 0.061 0.059 0.059 0.056 0.047 0.052 0.055 0.064 0.063 0.059       67    62    56    60    56    58    56    65    62    69    61    59    59    56    47    52    55    64    63    59 
 0.086131  1     359   b    997 0.067 0.062 0.056 0.060 0.056 0.058 0.056 0.065 0.063 0.069 0.061 0.059 0.059 0.056 0.047 0.052 0.055 0.064 0.064 0.059       67    62    56    60    56    58    56    65    63    69    61    59    59    56    47    52    55    64    64    59 
 0.086701  1     360   d    996 0.067 0.062 0.056 0.060 0.056 0.058 0.056 0.065 0.063 0.069 0.061 0.059 0.059 0.056 0.047 0.052 0.055 0.064 0.064 0.059       67    62    56    60    56    58    56    65    63    69    61    59    59    56    47    52    55    64    64    59 
 0.086736  1     361   d    995 0.067 0.062 0.056 0.060 0.056 0.058 0.056 0.065 0.062 0.069 0.061 0.058 0.059 0.056 0.047 0.052 0.055 0.064 0.064 0.059       67    62    56    60    56    58    56    65    62    69    61    58    59    56    47    52    55    64    64    59 
 0.086834  1     362   b    996 0.067 0.063 0.056 0.060 0.056 0.058 0.056 0.065 0.062 0.069 0.061 0.059 0.059 0.056 0.047 0.053 0.055 0.064 0.064 0.059       67    63    56    60    56    58    56    65    62    69    61    59    59    56    47    53    55    64    64    59 
 0.087110  1     363   b    997 0.068 0.063 0.056 0.060 0.056 0.058 0.056 0.065 0.062 0.069 0.061 0.059 0.060 0.056 0.047 0.053 0.055 0.064 0.064 0.059       68    63    56    60    56    58    56    65    62    69    61    59    60    56    47    53    55    64    64    59 
 0.087497  1     364   d    996 0.068 0.063 0.056 0.060 0.056 0.058 0.056 0.065 0.062 0.069 0.061 0.059 0.060 0.056 0.047 0.053 0.055 0.064 0.064 0.059       68    63    56    60    56    58    56    65    62    69    61    59    60    56    47    53    55    64    64    59 
 0.087775  1     365   d    995 0.068 0.063 0.056 0.060 0.056 0.058 0.056 0.065 0.062 0.069 0.061 0.059 0.060 0.056 0.047 0.053 0.055 0.064 0.064 0.059       68    63    56    60    56    58    56    65    62    69    61    59    60    56    47    53    55    64    64    59 
 0.088486  1     366   b    996 0.068 0.063 0.056 0.060 0.056 0.058 0.056 0.065 0.062 0.069 0.062 0.059 0.060 0.056 0.048 0.053 0.055 0.064 0.064 0.059       68    63    56    60    56    58    56    65    62    69    62    59    60    56    48    53    55    64    64    59 
 0.088750  1     367   b    997 0.068 0.063 0.057 0.061 0.056 0.058 0.056 0.065 0.062 0.069 0.062 0.059 0.061 0.056 0.048 0.053 0.055 0.064 0.064 0.059       68    63    57    61    56    58    56    65    62    69    62    59    61    56    48    53    55    64    64    59 
 0.089193  1     368   d    996 0.068 0.063 0.057 0.060 0.056 0.058 0.056 0.065 0.062 0.069 0.062 0.059 0.061 0.056 0.048 0.053 0.055 0.064 0.064 0.059       68    63    57    60    56    58    56    65    62    69    62    59    61    56    48    53    55    64    64    59 
 0.089620  1     369   d    995 0.068 0.063 0.057 0.060 0.056 0.058 0.056 0.065 0.062 0.069 0.062 0.058 0.061 0.056 0.048 0.053 0.054 0.064 0.064 0.059       68    63    57    60    56    58    56    65    62    69    62    58    61    56    48    53    54    64    64    59 
 0.089867  1     370   b    996 0.068 0.063 0.057 0.060 0.056 0.058 0.057 0.065 0.062 0.069 0.062 0.058 0.061 0.056 0.048 0.053 0.054 0.064 0.064 0.059       68    63    57    60    56    58    57    65    62    69    62    58    61    56    48    53    54    64    64    59 
 0.090028  1     371   b    997 0.068 0.063 0.057 0.060 0.056 0.058 0.057 0.065 0.062 0.069 0.063 0.058 0.061 0.056 0.048 0.053 0.054 0.064 0.065 0.059       68    63    57    60    56    58    57    65    62    69    63    58    61    56    48    53    54    64    65    59 
 0.090267  1     372   d    996 0.068 0.063 0.057 0.060 0.056 0.058 0.057 0.065 0.062 0.069 0.063 0.058 0.061 0.056 0.047 0.053 0.054 0.064 0.065 0.058       68    63    57    60    56    58    57    65    62    69    63    58    61    56    47    53    54    64    65    58 
 0.090295  1     373   b    997 0.068 0.063 0.057 0.060 0.056 0.058 0.057 0.065 0.062 0.069 0.063 0.058 0.061 0.056 0.047 0.053 0.054 0.064 0.065 0.058       68    63    57    60    56    58    57    65    62    69    63    58    61    56    47    53    54    64    65    58 
 0.090316  1     374   b    998 0.068 0.063 0.057 0.060 0.056 0.058 0.057 0.065 0.062 0.069 0.063 0.059 0.061 0.056 0.047 0.053 0.054 0.064 0.065 0.058       68    63    57    60    56    58    57    65    62    69    63    59    61    56    47    53    54    64    65    58 
 0.090547  1     375   b    999 0.068 0.063 0.057 0.060 0.056 0.058 0.057 0.065 0.062 0.069 0.064 0.060 0.062 0.056 0.047 0.053 0.054 0.064 0.065 0.059       68    63    57    60    56    58    57    65    62    69    64    60    62    56    47    53    54    64    65    59 
 0.090783  1     376   d    998 0.068 0.063 0.057 0.060 0.056 0.058 0.057 0.065 0.062 0.069 0.064 0.060 0.062 0.056 0.047 0.053 0.054 0.064 0.065 0.059       68    63    57    60    56    58    57    65    62    69    64    60    62    56    47    53    54    64    65    59 
 0.090827  1     377   d    997 0.068 0.063 0.057 0.060 0.056 0.058 0.057 0.065 0.062 0.069 0.064 0.060 0.062 0.056 0.047 0.053 0.054 0.064 0.065 0.059       68    63    57    60    56    58    57    65    62    69    64    60    62    56    47    53    54    64    65    59 
 0.090992  1     378   b    998 0.068 0.063 0.057 0.060 0.056 0.058 0.057 0.065 0.063 0.069 0.064 0.060 0.063 0.056 0.047 0.053 0.054 0.064 0.065 0.059       68    63    57    60    56    58    57    65    63    69    64    60    63    56    47    53    54    64    65    59 
 0.091333  1     379   d    997 0.068 0.063 0.057 0.060 0.056 0.058 0.057 0.065 0.063 0.069 0.064 0.060 0.063 0.056 0.047 0.053 0.054 0.064 0.065 0.059       68    63    57    60    56    58    57    65    63    69    64    60    63    56    47    53    54    64    65    59 
 0.091563  1     380   d    996 0.068 0.063 0.057 0.060 0.056 0.058 0.057 0.065 0.063 0.069 0.064 0.060 0.063 0.056 0.047 0.053 0.054 0.064 0.065 0.059       68    63    57    60    56    58    57    65    63    69    64    60    63    56    47    53    54    64    65    59 
 0.091606  1     381   d    995 0.068 0.063 0.056 0.059 0.056 0.058 0.057 0.065 0.063 0.069 0.064 0.060 0.062 0.056 0.047 0.052 0.054 0.064 0.065 0.059       68    63    56    59    56    58    57    65    63    69    64    60    62    56    47    52    54    64    65    59 
 0.092164  1     382   d    994 0.068 0.063 0.056 0.059 0.056 0.058 0.057 0.065 0.063 0.069 0.064 0.060 0.062 0.056 0.047 0.052 0.054 0.064 0.065 0.059       68    63    56    59    56    58    57    65    63    69    64    60    62    56    47    52    54    64    65    59 
 0.092636  1     383   b    995 0.068 0.063 0.056 0.059 0.056 0.058 0.057 0.066 0.063 0.069 0.064 0.060 0.062 0.056 0.047 0.052 0.054 0.065 0.065 0.059       68    63    56    59    56    58    57    66    63    69    64    60    62    56    47    52    54    65    65    59 
 0.092644  1     384   b    996 0.068 0.063 0.056 0.059 0.056 0.058 0.057 0.066 0.063 0.069 0.065 0.060 0.062 0.056 0.048 0.052 0.054 0.065 0.065 0.059       68    63    56    59    56    58    57    66    63    69    65    60    62    56    48    52    54    65    65    59 
 0.092900  1     385   d    995 0.068 0.063 0.056 0.059 0.056 0.058 0.057 0.066 0.063 0.069 0.065 0.060 0.062 0.056 0.048 0.052 0.054 0.065 0.065 0.059       68    63    56    59    56    58    57    66    63    69    65    60    62    56    48    52    54    65    65    59 
 0.093181  1     386   d    994 0.068 0.063 0.056 0.059 0.056 0.058 0.057 0.066 0.063 0.069 0.065 0.060 0.062 0.056 0.048 0.052 0.054 0.065 0.065 0.059       68    63    56    59    56    58    57    66    63    69    65    60    62    56    48    52    54    65    65    59 
 0.093429  1     387   b    995 0.068 0.063 0.056 0.059 0.057 0.059 0.058 0.067 0.063 0.069 0.065 0.060 0.063 0.056 0.048 0.052 0.054 0.065 0.065 0.059       68    63    56    59    57    59    58    67    63    69    65    60    63    56    48    52    54    65    65    59 
 0.094017  1     388   d    994 0.068 0.063 0.056 0.059 0.056 0.059 0.058 0.067 0.063 0.069 0.065 0.060 0.063 0.056 0.048 0.052 0.054 0.065 0.065 0.059       68    63    56    59    56    59    58    67    63    69    65    60    63    56    48    52    54    65    65    59 
 0.094037  1     389   b    995 0.068 0.063 0.056 0.059 0.057 0.059 0.058 0.067 0.063 0.069 0.065 0.060 0.063 0.056 0.048 0.052 0.054 0.065 0.065 0.059       68    63    56    59    57    59    58    67    63    69    65    60    63    56    48    52    54    65    65    59 
 0.094360  1     390   d    994 0.068 0.063 0.056 0.059 0.057 0.059 0.058 0.067 0.063 0.069 0.065 0.060 0.063 0.056 0.048 0.052 0.054 0.065 0.065 0.059       68    63    56    59    57    59    58    67    63    69    65    60    63    56    48    52    54    65    65    59 
 0.094796  1     391   d    993 0.068 0.062 0.056 0.059 0.057 0.059 0.058 0.067 0.063 0.069 0.065 0.060 0.063 0.056 0.048 0.051 0.054 0.065 0.065 0.059       68    62    56    59    57    59    58    67    63    69    65    60    63    56    48    51    54    65    65    59 
 0.095595  1     392   b    994 0.069 0.063 0.056 0.059 0.058 0.059 0.058 0.067 0.063 0.069 0.065 0.060 0.063 0.056 0.048 0.052 0.054 0.066 0.065 0.059       69    63    56    59    58    59    58    67    63    69    65    60    63    56    48    52    54    66    65    59 
 0.095653  1     393   d    993 0.069 0.063 0.056 0.059 0.058 0.059 0.058 0.067 0.062 0.068 0.065 0.060 0.062 0.056 0.048 0.052 0.053 0.066 0.065 0.059       69    63    56    59    58    59    58    67    62    68    65    60    62    56    48    52    53    66    65    59 
 0.096643  1     394   d    992 0.070 0.064 0.056 0.059 0.058 0.059 0.058 0.068 0.062 0.069 0.066 0.060 0.062 0.056 0.048 0.052 0.053 0.067 0.066 0.059       69    63    56    59    58    59    58    67    62    68    65    60    62    56    48    52    53    66    65    59 
 0.096895  1     395   d    991 0.070 0.064 0.057 0.060 0.059 0.060 0.058 0.068 0.063 0.069 0.066 0.061 0.063 0.057 0.048 0.052 0.053 0.067 0.066 0.060       69    63    56    59    58    59    57    67    62    68    65    60    62    56    48    52    53    66    65    59 
 0.097165  1     396   b    992 0.070 0.064 0.056 0.059 0.058 0.059 0.057 0.068 0.062 0.069 0.066 0.060 0.062 0.056 0.048 0.052 0.053 0.067 0.066 0.059       69    63    56    59    58    59    57    67    62    68    65    60    62    56    48    52    53    66    65    59 
 0.097206  1     397   b    993 0.069 0.063 0.056 0.059 0.058 0.059 0.057 0.067 0.062 0.068 0.065 0.060 0.062 0.056 0.048 0.052 0.053 0.066 0.065 0.059       69    63    56    59    58    59    57    67    62    68    65    60    62    56    48    52    53    66    65    59 
 0.097576  1     398   d    992 0.070 0.064 0.056 0.059 0.058 0.059 0.057 0.068 0.062 0.069 0.066 0.060 0.062 0.056 0.048 0.052 0.053 0.067 0.066 0.059       69    63    56    59    58    59    57    67    62    68    65    60    62    56    48    52    53    66    65    59 
 0.097592  1     399   b    993 0.069 0.063 0.056 0.059 0.058 0.059 0.058 0.067 0.063 0.068 0.065 0.060 0.062 0.056 0.048 0.052 0.053 0.066 0.065 0.059       69    63    56    59    58    59    58    67    63    68    65    60    62    56    48    52    53    66    65    59 
 0.097728  1     400   b    994 0.069 0.063 0.056 0.059 0.058 0.059 0.058 0.067 0.064 0.068 0.065 0.060 0.062 0.057 0.049 0.052 0.053 0.066 0.065 0.059       69    63    56    59    58    59    58    67    64    68    65    60    62    57    49    52    53    66    65    59 
 0.097826  1     401   b    995 0.069 0.063 0.056 0.059 0.058 0.059 0.058 0.067 0.065 0.068 0.065 0.060 0.062 0.057 0.049 0.052 0.054 0.067 0.066 0.059       69    63    56    59    58    59    58    67    65    68    65    60    62    57    49    52    54    67    66    59 
 0.098165  1     402   d    994 0.069 0.063 0.056 0.059 0.058 0.059 0.058 0.067 0.065 0.068 0.065 0.060 0.062 0.057 0.049 0.052 0.054 0.067 0.066 0.059       69    63    56    59    58    59    58    67    65    68    65    60    62    57    49    52    54    67    66    59 
 0.098274  1     403   d    993 0.069 0.062 0.056 0.059 0.058 0.059 0.058 0.067 0.065 0.068 0.065 0.060 0.062 0.057 0.049 0.052 0.054 0.067 0.065 0.059       69    62    56    59    58    59    58    67    65    68    65    60    62    57    49    52    54    67    65    59 
 0.098288  1     404   b    994 0.069 0.062 0.057 0.059 0.058 0.059 0.058 0.067 0.066 0.068 0.065 0.060 0.062 0.057 0.049 0.052 0.054 0.067 0.065 0.059       69    62    57    59    58    59    58    67    66    68    65    60    62    57    49    52    54    67    65    59 
 0.098366  1     405   b    995 0.069 0.062 0.057 0.059 0.058 0.059 0.058 0.068 0.066 0.068 0.065 0.060 0.062 0.057 0.049 0.052 0.054 0.067 0.065 0.059       69    62    57    59    58    59    58    68    66    68    65    60    62    57    49    52    54    67    65    59 
 0.099065  1     406   b    996 0.069 0.062 0.057 0.059 0.058 0.059 0.058 0.068 0.066 0.068 0.065 0.060 0.062 0.057 0.049 0.052 0.054 0.067 0.065 0.059       69    62    57    59    58    59    58    68    66    68    65    60    62    57    49    52    54    67    65    59 
 0.099140  1     407   d    995 0.069 0.062 0.056 0.059 0.058 0.059 0.057 0.068 0.066 0.068 0.065 0.060 0.061 0.057 0.049 0.052 0.054 0.067 0.065 0.059       69    62    56    59    58    59    57    68    66    68    65    60    61    57    49    52    54    67    65    59 
 0.099396  1     408   d    994 0.069 0.062 0.056 0.059 0.058 0.059 0.057 0.068 0.066 0.068 0.065 0.060 0.061 0.057 0.049 0.052 0.054 0.067 0.065 0.059       69    62    56    59    58    59    57    68    66    68    65    60    61    57    49    52    54    67    65    59 
 0.099504  1     409   d    993 0.069 0.062 0.056 0.058 0.058 0.059 0.056 0.068 0.066 0.068 0.065 0.060 0.061 0.057 0.049 0.052 0.054 0.067 0.065 0.059       69    62    56    58    58    59    56    68    66    68    65    60    61    57    49    52    54    67    65    59 
 0.099591  1     410   b    994 0.069 0.062 0.056 0.058 0.058 0.059 0.057 0.068 0.066 0.068 0.065 0.060 0.061 0.058 0.049 0.052 0.055 0.067 0.065 0.060       69    62    56    58    58    59    57    68    66    68    65    60    61    58    49    52    55    67    65    60 
 0.099725  1     411   d    993 0.069 0.061 0.056 0.058 0.058 0.059 0.057 0.068 0.066 0.068 0.065 0.060 0.061 0.058 0.049 0.052 0.055 0.067 0.065 0.060       69    61    56    58    58    59    57    68    66    68    65    60    61    58    49    52    55    67    65    60 
 0.099984  1     412   d    992 0.070 0.061 0.055 0.058 0.058 0.059 0.057 0.069 0.067 0.069 0.066 0.060 0.061 0.057 0.049 0.052 0.055 0.068 0.066 0.060       69    61    55    58    58    59    57    68    66    68    65    60    61    57    49    52    55    67    65    60 
 0.100001  1     413   d    991 0.070 0.062 0.055 0.059 0.059 0.060 0.058 0.069 0.066 0.069 0.066 0.061 0.062 0.058 0.049 0.052 0.055 0.068 0.066 0.061       69    61    55    58    58    59    57    68    65    68    65    60    61    57    49    52    55    67    65    60 
 0.100138  1     414   b    992 0.070 0.061 0.055 0.058 0.058 0.059 0.057 0.069 0.067 0.069 0.066 0.060 0.061 0.057 0.049 0.052 0.055 0.068 0.066 0.060       69    61    55    58    58    59    57    68    66    68    65    60    61    57    49    52    55    67    65    60 
 0.100390  1     415   b    993 0.069 0.061 0.055 0.058 0.058 0.060 0.057 0.068 0.067 0.068 0.065 0.060 0.061 0.057 0.049 0.052 0.056 0.067 0.065 0.060       69    61    55    58    58    60    57    68    67    68    65    60    61    57    49    52    56    67    65    60 
 0.100571  1     416   d    992 0.070 0.061 0.055 0.058 0.057 0.060 0.057 0.068 0.068 0.069 0.066 0.060 0.061 0.057 0.049 0.052 0.056 0.068 0.066 0.060       69    61    55    58    57    60    57    67    67    68    65    60    61    57    49    52    56    67    65    60 
 0.100579  1     417   d    991 0.070 0.062 0.055 0.059 0.058 0.061 0.058 0.068 0.068 0.069 0.066 0.061 0.062 0.058 0.049 0.052 0.057 0.068 0.066 0.061       69    61    55    58    57    60    57    67    67    68    65    60    61    57    49    52    56    67    65    60 
 0.100614  1     418   d    990 0.070 0.062 0.056 0.059 0.058 0.061 0.058 0.068 0.068 0.069 0.066 0.061 0.062 0.058 0.049 0.053 0.056 0.068 0.066 0.061       69    61    55    58    57    60    57    67    67    68    65    60    61    57    49    52    55    67    65    60 
 0.100669  1     419   d    989 0.070 0.062 0.056 0.059 0.057 0.061 0.058 0.068 0.068 0.069 0.066 0.061 0.062 0.058 0.050 0.053 0.056 0.068 0.066 0.061       69    61    55    58    56    60    57    67    67    68    65    60    61    57    49    52    55    67    65    60 
 0.100743  1     420   d    988 0.070 0.062 0.056 0.059 0.057 0.061 0.057 0.068 0.068 0.069 0.066 0.061 0.062 0.058 0.050 0.053 0.056 0.068 0.066 0.061       69    61    55    58    56    60    56    67    67    68    65    60    61    57    49    52    55    67    65    60 
 0.102445  1     421   d    987 0.070 0.062 0.056 0.059 0.056 0.061 0.057 0.068 0.068 0.069 0.066 0.061 0.061 0.058 0.050 0.053 0.056 0.068 0.066 0.061       69    61    55    58    55    60    56    67    67    68    65    60    60    57    49    52    55    67    65    60 
 0.102502  1     422   b    988 0.071 0.062 0.056 0.059 0.056 0.061 0.057 0.069 0.068 0.069 0.066 0.062 0.061 0.058 0.050 0.054 0.056 0.069 0.066 0.061       70    61    55    58    55    60    56    68    67    68    65    61    60    57    49    53    55    68    65    60 
 0.102905  1     423   d    987 0.071 0.062 0.056 0.059 0.056 0.061 0.057 0.069 0.068 0.069 0.066 0.062 0.061 0.058 0.050 0.054 0.056 0.069 0.066 0.061       70    61    55    58    55    60    56    68    67    68    65    61    60    57    49    53    55    68    65    60 
 0.103032  1     424   d    986 0.071 0.062 0.056 0.059 0.056 0.061 0.057 0.069 0.068 0.069 0.066 0.062 0.061 0.058 0.050 0.054 0.056 0.069 0.065 0.061       70    61    55    58    55    60    56    68    67    68    65    61    60    57    49    53    55    68    64    60 
 0.103102  1     425   d    985 0.071 0.062 0.056 0.059 0.056 0.061 0.057 0.069 0.068 0.069 0.066 0.062 0.061 0.058 0.050 0.054 0.056 0.069 0.065 0.061       70    61    55    58    55    60    56    68    67    68    65    61    60    57    49    53    55    68    64    60 
 0.103208  1     426   d    984 0.071 0.062 0.055 0.059 0.056 0.061 0.057 0.069 0.068 0.069 0.066 0.062 0.060 0.058 0.050 0.054 0.056 0.069 0.065 0.061       70    61    54    58    55    60    56    68    67    68    65    61    59    57    49    53    55    68    64    60 
 0.103277  1     427   d    983 0.071 0.061 0.055 0.059 0.055 0.061 0.057 0.069 0.068 0.068 0.066 0.062 0.060 0.058 0.050 0.054 0.056 0.069 0.065 0.061       70    60    54    58    54    60    56    68    67    67    65    61    59    57    49    53    55    68    64    60 
 0.103410  1     428   d    982 0.071 0.061 0.055 0.059 0.055 0.061 0.057 0.069 0.068 0.068 0.066 0.061 0.060 0.058 0.050 0.054 0.056 0.069 0.065 0.061       70    60    54    58    54    60    56    68    67    67    65    60    59    57    49    53    55    68    64    60 
 0.103712  1     429   b    983 0.071 0.061 0.055 0.060 0.055 0.062 0.057 0.069 0.068 0.068 0.066 0.062 0.060 0.058 0.051 0.054 0.056 0.069 0.065 0.061       70    60    54    59    54    61    56    68    67    67    65    61    59    57    50    53    55    68    64    60 
 0.103774  1     430   d    982 0.071 0.061 0.054 0.060 0.055 0.062 0.057 0.069 0.068 0.068 0.066 0.062 0.060 0.058 0.051 0.054 0.056 0.069 0.065 0.061       70    60    53    59    54    61    56    68    67    67    65    61    59    57    50    53    55    68    64    60 
 0.103795  1     431   b    983 0.071 0.061 0.054 0.060 0.055 0.062 0.058 0.069 0.068 0.068 0.067 0.062 0.060 0.058 0.052 0.054 0.056 0.069 0.065 0.061       70    60    53    59    54    61    57    68    67    67    66    61    59    57    51    53    55    68    64    60 
 0.104005  1     432   d    982 0.071 0.061 0.054 0.060 0.055 0.062 0.058 0.069 0.068 0.068 0.067 0.062 0.060 0.058 0.051 0.054 0.056 0.069 0.065 0.061       70    60    53    59    54    61    57    68    67    67    66    61    59    57    50    53    55    68    64    60 
 0.104379  1     433   b    983 0.071 0.061 0.054 0.060 0.055 0.062 0.058 0.069 0.068 0.068 0.067 0.062 0.060 0.058 0.052 0.054 0.056 0.069 0.065 0.061       70    60    53    59    54    61    57    68    67    67    66    61    59    57    51    53    55    68    64    60 
 0.104691  1     434   d    982 0.071 0.061 0.054 0.060 0.055 0.062 0.058 0.069 0.068 0.068 0.067 0.062 0.060 0.058 0.052 0.054 0.056 0.069 0.065 0.061       70    60    53    59    54    61    57    68    67    67    66    61    59    57    51    53    55    68    64    60 
 0.105138  1     435   d    981 0.071 0.061 0.054 0.060 0.055 0.062 0.058 0.069 0.067 0.068 0.067 0.062 0.060 0.058 0.052 0.054 0.056 0.069 0.065 0.061       70    60    53    59    54    61    57    68    66    67    66    61    59    57    51    53    55    68    64    60 
 0.105186  1     436   d    980 0.071 0.061 0.054 0.060 0.055 0.062 0.058 0.069 0.067 0.068 0.067 0.062 0.060 0.058 0.052 0.054 0.056 0.069 0.065 0.061       70    60    53    59    54    61    57    68    66    67    66    61    59    57    51    53    55    68    64    60 
 0.105423  1     437   d    979 0.072 0.061 0.054 0.060 0.055 0.062 0.058 0.069 0.067 0.068 0.067 0.062 0.059 0.058 0.051 0.054 0.056 0.069 0.065 0.061       70    60    53    59    54    61    57    68    66    67    66    61    58    57    50    53    55    68    64    60 
 0.105604  1     438   b    980 0.071 0.061 0.054 0.061 0.055 0.062 0.058 0.070 0.067 0.068 0.067 0.062 0.059 0.058 0.051 0.054 0.056 0.069 0.065 0.061       70    60    53    60    54    61    57    69    66    67    66    61    58    57    50    53    55    68    64    60 
 0.105680  1     439   b    981 0.071 0.061 0.054 0.061 0.055 0.062 0.058 0.070 0.067 0.069 0.067 0.062 0.059 0.058 0.051 0.054 0.056 0.069 0.065 0.061       70    60    53    60    54    61    57    69    66    68    66    61    58    57    50    53    55    68    64    60 
 0.105793  1     440   d    980 0.071 0.061 0.054 0.061 0.055 0.062 0.058 0.069 0.067 0.069 0.067 0.062 0.059 0.058 0.051 0.054 0.056 0.069 0.065 0.061       70    60    53    60    54    61    57    68    66    68    66    61    58    57    50    53    55    68    64    60 
 0.105803  1     441   b    981 0.071 0.061 0.054 0.061 0.055 0.063 0.058 0.069 0.067 0.069 0.068 0.062 0.059 0.058 0.051 0.054 0.056 0.070 0.065 0.061       70    60    53    60    54    62    57    68    66    68    67    61    58    57    50    53    55    69    64    60 
 0.106044  1     442   d    980 0.071 0.061 0.054 0.061 0.054 0.063 0.058 0.069 0.067 0.069 0.068 0.062 0.059 0.058 0.051 0.054 0.056 0.070 0.065 0.061       70    60    53    60    53    62    57    68    66    68    67    61    58    57    50    53    55    69    64    60 
 0.106074  1     443   b    981 0.072 0.061 0.054 0.062 0.054 0.063 0.058 0.069 0.067 0.069 0.068 0.063 0.059 0.058 0.051 0.054 0.056 0.070 0.065 0.061       71    60    53    61    53    62    57    68    66    68    67    62    58    57    50    53    55    69    64    60 
 0.106230  1     444   b    982 0.072 0.061 0.054 0.062 0.054 0.063 0.058 0.069 0.067 0.069 0.068 0.063 0.059 0.059 0.051 0.054 0.056 0.070 0.065 0.061       71    60    53    61    53    62    57    68    66    68    67    62    58    58    50    53    55    69    64    60 
 0.106332  1     445   b    983 0.072 0.061 0.054 0.062 0.054 0.063 0.058 0.070 0.067 0.070 0.068 0.064 0.059 0.059 0.051 0.054 0.056 0.070 0.065 0.061       71    60    53    61    53    62    57    69    66    69    67    63    58    58    50    53    55    69    64    60 
 0.106486  1     446   d    982 0.072 0.061 0.054 0.061 0.054 0.063 0.058 0.070 0.067 0.070 0.068 0.064 0.059 0.059 0.051 0.054 0.056 0.070 0.065 0.061       71    60    53    60    53    62    57    69    66    69    67    63    58    58    50    53    55    69    64    60 
 0.106782  1     447   d    981 0.072 0.061 0.054 0.061 0.054 0.063 0.058 0.070 0.067 0.070 0.068 0.064 0.059 0.059 0.051 0.054 0.056 0.069 0.064 0.061       71    60    53    60    53    62    57    69    66    69    67    63    58    58    50    53    55    68    63    60 
 0.107357  1     448   d    980 0.072 0.061 0.054 0.061 0.054 0.063 0.058 0.070 0.066 0.070 0.068 0.064 0.059 0.059 0.051 0.054 0.056 0.069 0.064 0.061       71    60    53    60    53    62    57    69    65    69    67    63    58    58    50    53    55    68    63    60 
 0.107528  1     449   d    979 0.073 0.061 0.054 0.061 0.054 0.063 0.058 0.070 0.066 0.070 0.068 0.064 0.059 0.059 0.051 0.054 0.056 0.069 0.064 0.061       71    60    53    60    53    62    57    69    65    69    67    63    58    58    50    53    55    68    63    60 
 0.107556  1     450   b    980 0.072 0.062 0.055 0.061 0.054 0.063 0.058 0.070 0.066 0.070 0.068 0.064 0.059 0.059 0.051 0.054 0.056 0.069 0.064 0.062       71    61    54    60    53    62    57    69    65    69    67    63    58    58    50    53    55    68    63    61 
 0.108224  1     451   b    981 0.072 0.062 0.055 0.062 0.054 0.063 0.058 0.071 0.066 0.070 0.068 0.064 0.059 0.059 0.051 0.054 0.057 0.069 0.064 0.062       71    61    54    61    53    62    57    70    65    69    67    63    58    58    50    53    56    68    63    61 
 0.108751  1     452   d    980 0.072 0.062 0.055 0.062 0.054 0.063 0.058 0.071 0.066 0.069 0.068 0.064 0.059 0.058 0.051 0.054 0.057 0.069 0.064 0.062       71    61    54    61    53    62    57    70    65    68    67    63    58    57    50    53    56    68    63    61 
 0.109696  1     453   b    981 0.072 0.062 0.055 0.062 0.054 0.063 0.058 0.071 0.066 0.069 0.068 0.064 0.059 0.058 0.051 0.054 0.057 0.069 0.064 0.062       71    61    54    61    53    62    57    70    65    68    67    63    58    57    50    53    56    68    63    61 
 0.109975  1     454   d    980 0.072 0.062 0.055 0.062 0.054 0.063 0.058 0.071 0.066 0.069 0.068 0.064 0.059 0.057 0.051 0.054 0.057 0.069 0.064 0.062       71    61    54    61    53    62    57    70    65    68    67    63    58    56    50    53    56    68    63    61 
 0.110140  1     455   b    981 0.072 0.062 0.055 0.062 0.054 0.063 0.058 0.071 0.066 0.069 0.068 0.064 0.059 0.057 0.052 0.054 0.057 0.069 0.064 0.062       71    61    54    61    53    62    57    70    65    68    67    63    58    56    51    53    56    68    63    61 
 0.111023  1     456   b    982 0.072 0.063 0.055 0.062 0.054 0.063 0.058 0.071 0.066 0.069 0.068 0.064 0.060 0.057 0.052 0.054 0.057 0.069 0.064 0.062       71    62    54    61    53    62    57    70    65    68    67    63    59    56    51    53    56    68    63    61 
 0.111088  1     457   b    983 0.072 0.063 0.055 0.062 0.054 0.063 0.058 0.071 0.066 0.069 0.068 0.064 0.060 0.057 0.052 0.054 0.057 0.069 0.064 0.062       71    62    54    61    53    62    57    70    65    68    67    63    59    56    51    53    56    68    63    61 
 0.111185  1     458   b    984 0.072 0.063 0.055 0.062 0.054 0.063 0.058 0.071 0.066 0.069 0.069 0.064 0.060 0.057 0.052 0.054 0.057 0.069 0.065 0.062       71    62    54    61    53    62    57    70    65    68    68    63    59    56    51    53    56    68    64    61 
 0.111542  1     459   b    985 0.073 0.063 0.055 0.062 0.054 0.063 0.058 0.071 0.067 0.069 0.069 0.064 0.060 0.058 0.052 0.054 0.057 0.069 0.065 0.062       72    62    54    61    53    62    57    70    66    68    68    63    59    57    51    53    56    68    64    61 
 0.111755  1     460   b    986 0.073 0.063 0.055 0.062 0.054 0.063 0.059 0.071 0.068 0.070 0.069 0.064 0.060 0.058 0.052 0.054 0.057 0.070 0.065 0.062       72    62    54    61    53    62    58    70    67    69    68    63    59    57    51    53    56    69    64    61 
 0.112284  1     461   b    987 0.073 0.063 0.055 0.062 0.054 0.063 0.059 0.071 0.068 0.070 0.069 0.065 0.060 0.058 0.052 0.054 0.057 0.070 0.065 0.062       72    62    54    61    53    62    58    70    67    69    68    64    59    57    51    53    56    69    64    61 
 0.112508  1     462   d    986 0.073 0.063 0.055 0.061 0.054 0.063 0.059 0.071 0.068 0.070 0.069 0.065 0.060 0.058 0.052 0.054 0.057 0.070 0.065 0.062       72    62    54    60    53    62    58    70    67    69    68    64    59    57    51    53    56    69    64    61 
 0.112540  1     463   d    985 0.072 0.063 0.055 0.061 0.054 0.063 0.059 0.071 0.068 0.070 0.069 0.065 0.060 0.058 0.052 0.054 0.057 0.070 0.065 0.062       71    62    54    60    53    62    58    70    67    69    68    64    59    57    51    53    56    69    64    61 
 0.112819  1     464   d    984 0.072 0.063 0.055 0.061 0.054 0.063 0.059 0.071 0.068 0.070 0.069 0.065 0.060 0.058 0.052 0.054 0.057 0.070 0.065 0.062       71    62    54    60    53    62    58    70    67    69    68    64    59    57    51    53    56    69    64    61 
 0.113306  1     465   b    985 0.072 0.063 0.055 0.062 0.054 0.063 0.059 0.071 0.068 0.070 0.069 0.065 0.060 0.058 0.052 0.054 0.058 0.070 0.065 0.062       71    62    54    61    53    62    58    70    67    69    68    64    59    57    51    53    57    69    64    61 
 0.114095  1     466   d    984 0.072 0.063 0.055 0.062 0.054 0.063 0.059 0.071 0.068 0.070 0.069 0.065 0.060 0.058 0.052 0.053 0.058 0.070 0.064 0.062       71    62    54    61    53    62    58    70    67    69    68    64    59    57    51    52    57    69    63    61 
 0.114145  1     467   d    983 0.072 0.063 0.055 0.062 0.053 0.063 0.059 0.071 0.068 0.070 0.069 0.065 0.060 0.058 0.052 0.053 0.057 0.069 0.064 0.062       71    62    54    61    52    62    58    70    67    69    68    64    59    57    51    52    56    68    63    61 
 0.114275  1     468   d    982 0.072 0.063 0.055 0.062 0.052 0.063 0.059 0.071 0.068 0.070 0.069 0.065 0.059 0.057 0.052 0.053 0.057 0.069 0.064 0.062       71    62    54    61    51    62    58    70    67    69    68    64    58    56    51    52    56    68    63    61 
 0.114359  1     469   b    983 0.072 0.063 0.055 0.062 0.052 0.064 0.059 0.071 0.068 0.070 0.070 0.065 0.059 0.057 0.053 0.054 0.057 0.070 0.064 0.062       71    62    54    61    51    63    58    70    67    69    69    64    58    56    52    53    56    69    63    61 
 0.115326  1     470   d    982 0.072 0.063 0.055 0.062 0.052 0.064 0.059 0.071 0.068 0.070 0.070 0.065 0.059 0.057 0.053 0.054 0.057 0.070 0.064 0.062       71    62    54    61    51    63    58    70    67    69    69    64    58    56    52    53    56    69    63    61 
 0.115384  1     471   b    983 0.072 0.063 0.055 0.062 0.052 0.064 0.059 0.071 0.068 0.070 0.070 0.065 0.059 0.057 0.053 0.054 0.057 0.070 0.064 0.062       71    62    54    61    51    63    58    70    67    69    69    64    58    56    52    53    56    69    63    61 
 0.115591  1     472   b    984 0.072 0.063 0.055 0.062 0.052 0.064 0.059 0.071 0.068 0.070 0.070 0.065 0.059 0.057 0.053 0.054 0.057 0.070 0.064 0.062       71    62    54    61    51    63    58    70    67    69    69    64    58    56    52    53    56    69    63    61 
 0.115659  1     473   b    985 0.072 0.063 0.055 0.063 0.052 0.064 0.059 0.072 0.068 0.070 0.070 0.065 0.059 0.057 0.053 0.054 0.057 0.070 0.064 0.062       71    62    54    62    51    63    58    71    67    69    69    64    58    56    52    53    56    69    63    61 
 0.115903  1     474   d    984 0.072 0.063 0.055 0.063 0.052 0.064 0.059 0.072 0.068 0.070 0.069 0.065 0.058 0.057 0.053 0.054 0.056 0.070 0.064 0.062       71    62    54    62    51    63    58    71    67    69    68    64    57    56    52    53    55    69    63    61 
 0.116264  1     475   d    983 0.072 0.063 0.055 0.063 0.052 0.064 0.059 0.072 0.068 0.070 0.069 0.065 0.058 0.057 0.053 0.054 0.056 0.070 0.064 0.062       71    62    54    62    51    63    58    71    67    69    68    64    57    56    52    53    55    69    63    61 
 0.116988  1     476   b    984 0.072 0.063 0.055 0.063 0.052 0.065 0.060 0.072 0.068 0.070 0.070 0.065 0.058 0.057 0.053 0.054 0.056 0.070 0.064 0.062       71    62    54    62    51    64    59    71    67    69    69    64    57    56    52    53    55    69    63    61 
 0.117129  1     477   b    985 0.072 0.063 0.056 0.064 0.052 0.065 0.060 0.072 0.069 0.070 0.070 0.065 0.058 0.058 0.054 0.054 0.056 0.070 0.065 0.063       71    62    55    63    51    64    59    71    68    69    69    64    57    57    53    53    55    69    64    62 
 0.117495  1     478   d    984 0.072 0.063 0.056 0.064 0.052 0.065 0.060 0.072 0.069 0.070 0.070 0.065 0.058 0.058 0.053 0.054 0.056 0.070 0.065 0.062       71    62    55    63    51    64    59    71    68    69    69    64    57    57    52    53    55    69    64    61 
 0.117626  1     479   b    985 0.072 0.063 0.056 0.064 0.052 0.065 0.060 0.072 0.069 0.070 0.071 0.065 0.058 0.058 0.053 0.054 0.056 0.070 0.065 0.062       71    62    55    63    51    64    59    71    68    69    70    64    57    57    52    53    55    69    64    61 
 0.117639  1     480   d    984 0.072 0.062 0.056 0.064 0.052 0.064 0.060 0.072 0.069 0.070 0.071 0.065 0.058 0.058 0.053 0.054 0.056 0.070 0.065 0.062       71    61    55    63    51    63    59    71    68    69    70    64    57    57    52    53    55    69    64    61 
 0.117657  1     481   d    983 0.072 0.062 0.056 0.064 0.052 0.064 0.060 0.072 0.069 0.070 0.071 0.065 0.058 0.058 0.053 0.054 0.055 0.070 0.065 0.062       71    61    55    63    51    63    59    71    68    69    70    64    57    57    52    53    54    69    64    61 
 0.117840  1     482   d    982 0.072 0.062 0.056 0.064 0.052 0.063 0.060 0.072 0.069 0.070 0.071 0.065 0.058 0.058 0.053 0.054 0.055 0.070 0.065 0.061       71    61    55    63    51    62    59    71    68    69    70    64    57    57    52    53    54    69    64    60 
 0.117852  1     483   d    981 0.072 0.062 0.056 0.064 0.052 0.063 0.060 0.072 0.069 0.069 0.071 0.065 0.058 0.057 0.053 0.054 0.055 0.070 0.065 0.061       71    61    55    63    51    62    59    71    68    68    70    64    57    56    52    53    54    69    64    60 
 0.118074  1     484   d    980 0.072 0.061 0.056 0.064 0.052 0.063 0.060 0.072 0.069 0.069 0.071 0.065 0.058 0.057 0.053 0.054 0.055 0.069 0.065 0.061       71    60    55    63    51    62    59    71    68    68    70    64    57    56    52    53    54    68    64    60 
 0.118491  1     485   d    979 0.073 0.060 0.056 0.064 0.052 0.063 0.060 0.073 0.069 0.069 0.072 0.065 0.058 0.057 0.053 0.054 0.055 0.069 0.065 0.061       71    59    55    63    51    62    59    71    68    68    70    64    57    56    52    53    54    68    64    60 
 0.118509  1     486   b    980 0.072 0.060 0.056 0.064 0.053 0.063 0.061 0.072 0.069 0.069 0.071 0.065 0.058 0.058 0.053 0.054 0.055 0.069 0.065 0.061       71    59    55    63    52    62    60    71    68    68    70    64    57    57    52    53    54    68    64    60 
 0.118676  1     487   d    979 0.073 0.060 0.056 0.064 0.053 0.063 0.061 0.073 0.069 0.069 0.072 0.065 0.058 0.058 0.053 0.054 0.055 0.069 0.065 0.061       71    59    55    63    52    62    60    71    68    68    70    64    57    57    52    53    54    68    64    60 
 0.118774  1     488   d    978 0.073 0.060 0.056 0.064 0.053 0.063 0.061 0.073 0.070 0.070 0.072 0.065 0.058 0.058 0.053 0.054 0.055 0.070 0.065 0.061       71    59    55    63    52    62    60    71    68    68    70    64    57    57    52    53    54    68    64    60 
 0.119069  1     489   d    977 0.073 0.060 0.056 0.064 0.053 0.063 0.061 0.073 0.070 0.070 0.072 0.066 0.058 0.058 0.053 0.054 0.055 0.070 0.066 0.061       71    59    55    63    52    62    60    71    68    68    70    64    57    57    52    53    54    68    64    60 
 0.119394  1     490   b    978 0.073 0.060 0.056 0.064 0.053 0.063 0.061 0.073 0.070 0.070 0.072 0.065 0.058 0.058 0.053 0.054 0.055 0.070 0.065 0.061       71    59    55    63    52    62    60    71    68    68    70    64    57    57    52    53    54    68    64    60 
 0.119422  1     491   b    979 0.073 0.060 0.056 0.064 0.053 0.063 0.061 0.073 0.069 0.069 0.073 0.065 0.058 0.058 0.053 0.054 0.055 0.070 0.065 0.061       71    59    55    63    52    62    60    71    68    68    71    64    57    57    52    53    54    69    64    60 
 0.119430  1     492   b    980 0.073 0.060 0.057 0.064 0.053 0.063 0.061 0.072 0.069 0.069 0.072 0.065 0.058 0.058 0.053 0.054 0.055 0.070 0.065 0.061       72    59    56    63    52    62    60    71    68    68    71    64    57    57    52    53    54    69    64    60 
 0.120159  1     493   b    981 0.073 0.060 0.057 0.064 0.053 0.064 0.061 0.072 0.069 0.069 0.072 0.065 0.058 0.059 0.053 0.054 0.055 0.070 0.066 0.061       72    59    56    63    52    63    60    71    68    68    71    64    57    58    52    53    54    69    65    60 
 0.120311  1     494   d    980 0.073 0.060 0.057 0.064 0.053 0.064 0.061 0.072 0.069 0.069 0.072 0.065 0.058 0.058 0.053 0.054 0.055 0.070 0.066 0.061       72    59    56    63    52    63    60    71    68    68    71    64    57    57    52    53    54    69    65    60 
 0.120371  1     495   b    981 0.073 0.060 0.057 0.064 0.053 0.065 0.061 0.072 0.070 0.069 0.073 0.065 0.058 0.058 0.053 0.055 0.055 0.070 0.066 0.061       72    59    56    63    52    64    60    71    69    68    72    64    57    57    52    54    54    69    65    60 
 0.121082  1     496   d    980 0.073 0.060 0.057 0.064 0.053 0.065 0.061 0.071 0.070 0.069 0.073 0.065 0.058 0.058 0.053 0.055 0.055 0.069 0.066 0.061       72    59    56    63    52    64    60    70    69    68    72    64    57    57    52    54    54    68    65    60 
 0.121216  1     497   d    979 0.074 0.060 0.057 0.064 0.053 0.065 0.061 0.072 0.070 0.069 0.074 0.065 0.058 0.058 0.053 0.055 0.055 0.069 0.066 0.061       72    59    56    63    52    64    60    70    69    68    72    64    57    57    52    54    54    68    65    60 
 0.121257  1     498   b    980 0.073 0.060 0.058 0.064 0.053 0.065 0.062 0.071 0.070 0.069 0.073 0.065 0.058 0.058 0.053 0.055 0.055 0.070 0.066 0.061       72    59    57    63    52    64    61    70    69    68    72    64    57    57    52    54    54    69    65    60 
 0.122013  1     499   d    979 0.074 0.059 0.058 0.064 0.053 0.065 0.062 0.072 0.070 0.068 0.074 0.065 0.058 0.058 0.053 0.055 0.055 0.070 0.066 0.061       72    58    57    63    52    64    61    70    69    67    72    64    57    57    52    54    54    69    65    60 
 0.122076  1     500   d    978 0.074 0.059 0.058 0.064 0.053 0.065 0.062 0.072 0.071 0.069 0.074 0.065 0.058 0.058 0.053 0.055 0.055 0.071 0.066 0.060       72    58    57    63    52    64    61    70    69    67    72    64    57    57    52    54    54    69    65    59 
 0.122472  1     501   b    979 0.074 0.059 0.058 0.064 0.053 0.065 0.062 0.073 0.070 0.068 0.074 0.065 0.059 0.058 0.053 0.055 0.055 0.070 0.067 0.060       72    58    57    63    52    64    61    71    69    67    72    64    58    57    52    54    54    69    66    59 
 0.122753  1     502   d    978 0.074 0.059 0.058 0.064 0.053 0.065 0.062 0.073 0.071 0.069 0.074 0.065 0.059 0.058 0.053 0.055 0.055 0.071 0.067 0.060       72    58    57    63    52    64    61    71    69    67    72    64    58    57    52    54    54    69    66    59 
 0.122790  1     503   b    979 0.074 0.059 0.058 0.064 0.053 0.065 0.062 0.073 0.070 0.068 0.074 0.065 0.059 0.058 0.053 0.055 0.055 0.070 0.067 0.060       72    58    57    63    52    64    61    71    69    67    72    64    58    57    52    54    54    69    66    59 
 0.124299  1     504   b    980 0.073 0.059 0.058 0.064 0.053 0.065 0.063 0.072 0.070 0.068 0.073 0.065 0.060 0.058 0.053 0.055 0.055 0.070 0.067 0.060       72    58    57    63    52    64    62    71    69    67    72    64    59    57    52    54    54    69    66    59 
 0.124469  1     505   b    981 0.073 0.059 0.058 0.064 0.053 0.065 0.063 0.073 0.070 0.068 0.073 0.065 0.060 0.058 0.053 0.055 0.055 0.070 0.067 0.060       72    58    57    63    52    64    62    72    69    67    72    64    59    57    52    54    54    69    66    59 
 0.124868  1     506   b    982 0.073 0.060 0.058 0.064 0.053 0.065 0.063 0.073 0.070 0.068 0.073 0.065 0.060 0.058 0.053 0.055 0.055 0.070 0.068 0.060       72    59    57    63    52    64    62    72    69    67    72    64    59    57    52    54    54    69    67    59 
 0.125613  1     507   b    983 0.073 0.060 0.058 0.064 0.053 0.065 0.063 0.073 0.070 0.069 0.073 0.065 0.060 0.059 0.053 0.055 0.055 0.071 0.068 0.060       72    59    57    63    52    64    62    72    69    68    72    64    59    58    52    54    54    70    67    59 
 0.125681  1     508   b    984 0.073 0.060 0.058 0.064 0.053 0.065 0.063 0.074 0.070 0.070 0.073 0.065 0.060 0.059 0.053 0.055 0.056 0.071 0.068 0.060       72    59    57    63    52    64    62    73    69    69    72    64    59    58    52    54    55    70    67    59 
 0.126281  1     509   b    985 0.073 0.060 0.058 0.065 0.053 0.066 0.063 0.074 0.070 0.070 0.073 0.066 0.060 0.059 0.054 0.055 0.056 0.071 0.068 0.060       72    59    57    64    52    65    62    73    69    69    72    65    59    58    53    54    55    70    67    59 
 0.126374  1     510   b    986 0.073 0.060 0.058 0.065 0.053 0.066 0.064 0.074 0.070 0.070 0.073 0.066 0.060 0.059 0.054 0.055 0.057 0.071 0.068 0.060       72    59    57    64    52    65    63    73    69    69    72    65    59    58    53    54    56    70    67    59 
 0.126751  1     511   d    985 0.073 0.060 0.058 0.065 0.053 0.066 0.064 0.074 0.070 0.070 0.073 0.066 0.060 0.059 0.054 0.055 0.057 0.071 0.068 0.060       72    59    57    64    52    65    63    73    69    69    72    65    59    58    53    54    56    70    67    59 
 0.127462  1     512   b    986 0.073 0.060 0.058 0.065 0.053 0.066 0.065 0.074 0.070 0.070 0.073 0.067 0.060 0.059 0.054 0.055 0.057 0.072 0.068 0.060       72    59    57    64    52    65    64    73    69    69    72    66    59    58    53    54    56    71    67    59 
 0.127492  1     513   d    985 0.073 0.060 0.058 0.065 0.053 0.066 0.065 0.074 0.069 0.069 0.073 0.067 0.060 0.059 0.054 0.055 0.056 0.072 0.068 0.060       72    59    57    64    52    65    64    73    68    68    72    66    59    58    53    54    55    71    67    59 
 0.127680  1     514   d    984 0.073 0.060 0.057 0.065 0.053 0.066 0.065 0.074 0.068 0.069 0.073 0.067 0.060 0.059 0.054 0.055 0.056 0.072 0.068 0.060       72    59    56    64    52    65    64    73    67    68    72    66    59    58    53    54    55    71    67    59 
 0.127970  1     515   d    983 0.073 0.059 0.056 0.065 0.053 0.066 0.065 0.074 0.068 0.069 0.073 0.067 0.060 0.059 0.054 0.055 0.056 0.072 0.068 0.060       72    58    55    64    52    65    64    73    67    68    72    66    59    58    53    54    55    71    67    59 
 0.128036  1     516   d    982 0.072 0.059 0.056 0.065 0.053 0.066 0.065 0.074 0.068 0.068 0.073 0.067 0.060 0.059 0.054 0.055 0.056 0.072 0.068 0.060       71    58    55    64    52    65    64    73    67    67    72    66    59    58    53    54    55    71    67    59 
 0.128064  1     517   b    983 0.073 0.060 0.056 0.065 0.053 0.066 0.065 0.074 0.068 0.068 0.073 0.067 0.060 0.059 0.054 0.055 0.056 0.072 0.068 0.060       72    59    55    64    52    65    64    73    67    67    72    66    59    58    53    54    55    71    67    59 
 0.128202  1     518   d    982 0.073 0.060 0.056 0.065 0.052 0.066 0.065 0.074 0.068 0.068 0.073 0.066 0.059 0.059 0.054 0.055 0.056 0.072 0.068 0.060       72    59    55    64    51    65    64    73    67    67    72    65    58    58    53    54    55    71    67    59 
 0.128696  1     519   b    983 0.073 0.060 0.056 0.065 0.052 0.066 0.066 0.075 0.068 0.068 0.073 0.066 0.059 0.059 0.054 0.055 0.056 0.072 0.068 0.060       72    59    55    64    51    65    65    74    67    67    72    65    58    58    53    54    55    71    67    59 
 0.128713  1     520   d    982 0.073 0.060 0.056 0.065 0.052 0.066 0.066 0.074 0.068 0.067 0.073 0.065 0.059 0.059 0.054 0.055 0.056 0.072 0.068 0.060       72    59    55    64    51    65    65    73    67    66    72    64    58    58    53    54    55    71    67    59 
 0.129033  1     521   b    983 0.073 0.060 0.056 0.065 0.052 0.066 0.066 0.074 0.068 0.067 0.073 0.065 0.059 0.059 0.054 0.055 0.056 0.072 0.068 0.060       72    59    55    64    51    65    65    73    67    66    72    64    58    58    53    54    55    71    67    59 
 0.129039  1     522   d    982 0.073 0.060 0.055 0.065 0.052 0.066 0.066 0.074 0.068 0.067 0.073 0.065 0.059 0.059 0.054 0.054 0.056 0.072 0.068 0.060       72    59    54    64    51    65    65    73    67    66    72    64    58    58    53    53    55    71    67    59 
 0.129047  1     523   b    983 0.074 0.060 0.055 0.066 0.052 0.066 0.066 0.074 0.068 0.067 0.073 0.066 0.059 0.059 0.054 0.054 0.056 0.072 0.068 0.060       73    59    54    65    51    65    65    73    67    66    72    65    58    58    53    53    55    71    67    59 
 0.129116  1     524   d    982 0.074 0.060 0.055 0.066 0.052 0.066 0.066 0.074 0.068 0.067 0.073 0.066 0.059 0.059 0.054 0.054 0.056 0.072 0.068 0.060       73    59    54    65    51    65    65    73    67    66    72    65    58    58    53    53    55    71    67    59 
 0.129482  1     525   d    981 0.074 0.059 0.055 0.066 0.052 0.066 0.066 0.074 0.068 0.067 0.072 0.066 0.059 0.059 0.054 0.054 0.056 0.072 0.068 0.060       73    58    54    65    51    65    65    73    67    66    71    65    58    58    53    53    55    71    67    59 
 0.129543  1     526   b    982 0.074 0.059 0.055 0.066 0.052 0.066 0.067 0.074 0.068 0.067 0.073 0.066 0.059 0.059 0.054 0.054 0.056 0.072 0.068 0.060       73    58    54    65    51    65    66    73    67    66    72    65    58    58    53    53    55    71    67    59 
 0.129983  1     527   d    981 0.074 0.059 0.055 0.066 0.052 0.066 0.067 0.074 0.068 0.067 0.073 0.066 0.059 0.059 0.054 0.054 0.056 0.072 0.068 0.060       73    58    54    65    51    65    66    73    67    66    72    65    58    58    53    53    55    71    67    59 
 0.130385  1     528   d    980 0.074 0.059 0.055 0.066 0.052 0.066 0.066 0.074 0.068 0.067 0.073 0.065 0.059 0.059 0.054 0.054 0.056 0.071 0.068 0.060       73    58    54    65    51    65    65    73    67    66    72    64    58    58    53    53    55    70    67    59 
 0.130414  1     529   b    981 0.075 0.059 0.055 0.066 0.052 0.066 0.066 0.074 0.068 0.067 0.073 0.065 0.059 0.059 0.054 0.054 0.057 0.071 0.068 0.060       74    58    54    65    51    65    65    73    67    66    72    64    58    58    53    53    56    70    67    59 
 0.130590  1     530   b    982 0.075 0.059 0.055 0.066 0.052 0.067 0.067 0.074 0.068 0.067 0.074 0.066 0.059 0.059 0.054 0.054 0.057 0.071 0.068 0.060       74    58    54    65    51    66    66    73    67    66    73    65    58    58    53    53    56    70    67    59 
 0.130819  1     531   d    981 0.074 0.059 0.055 0.066 0.052 0.067 0.067 0.074 0.068 0.067 0.074 0.066 0.058 0.059 0.054 0.054 0.057 0.071 0.068 0.060       73    58    54    65    51    66    66    73    67    66    73    65    57    58    53    53    56    70    67    59 
 0.131006  1     532   d    980 0.074 0.058 0.055 0.066 0.052 0.067 0.067 0.074 0.068 0.067 0.074 0.066 0.058 0.059 0.054 0.054 0.057 0.071 0.068 0.060       73    57    54    65    51    66    66    73    67    66    73    65    57    58    53    53    56    70    67    59 
 0.131060  1     533   b    981 0.074 0.058 0.056 0.066 0.052 0.067 0.067 0.074 0.068 0.067 0.074 0.066 0.058 0.059 0.055 0.055 0.057 0.071 0.068 0.060       73    57    55    65    51    66    66    73    67    66    73    65    57    58    54    54    56    70    67    59 
 0.131369  1     534   b    982 0.075 0.059 0.056 0.066 0.052 0.067 0.067 0.075 0.068 0.067 0.074 0.066 0.058 0.059 0.055 0.055 0.057 0.071 0.069 0.060       74    58    55    65    51    66    66    74    67    66    73    65    57    58    54    54    56    70    68    59 
 0.131469  1     535   d    981 0.075 0.058 0.056 0.066 0.052 0.067 0.067 0.075 0.067 0.067 0.074 0.066 0.058 0.059 0.055 0.055 0.057 0.071 0.068 0.060       74    57    55    65    51    66    66    74    66    66    73    65    57    58    54    54    56    70    67    59 
 0.131589  1     536   d    980 0.076 0.058 0.056 0.066 0.052 0.067 0.067 0.076 0.067 0.067 0.074 0.066 0.058 0.059 0.055 0.055 0.057 0.071 0.068 0.060       74    57    55    65    51    66    66    74    66    66    73    65    57    58    54    54    56    70    67    59 
 0.131756  1     537   b    981 0.075 0.058 0.056 0.066 0.052 0.067 0.067 0.075 0.067 0.067 0.075 0.066 0.058 0.059 0.055 0.055 0.057 0.072 0.069 0.060       74    57    55    65    51    66    66    74    66    66    74    65    57    58    54    54    56    71    68    59 
 0.132309  1     538   d    980 0.076 0.058 0.056 0.066 0.052 0.067 0.067 0.076 0.067 0.067 0.076 0.066 0.058 0.058 0.055 0.055 0.057 0.072 0.069 0.060       74    57    55    65    51    66    66    74    66    66    74    65    57    57    54    54    56    71    68    59 
 0.132310  1     539   b    981 0.075 0.059 0.056 0.066 0.052 0.068 0.067 0.075 0.067 0.068 0.075 0.066 0.058 0.059 0.055 0.055 0.057 0.072 0.069 0.060       74    58    55    65    51    67    66    74    66    67    74    65    57    58    54    54    56    71    68    59 
 0.132381  1     540   b    982 0.075 0.059 0.056 0.066 0.052 0.069 0.067 0.075 0.067 0.068 0.075 0.066 0.058 0.059 0.055 0.055 0.057 0.072 0.069 0.060       74    58    55    65    51    68    66    74    66    67    74    65    57    58    54    54    56    71    68    59 
 0.132484  1     541   b    983 0.076 0.059 0.056 0.066 0.052 0.069 0.067 0.075 0.067 0.068 0.076 0.066 0.058 0.059 0.055 0.055 0.057 0.072 0.070 0.060       75    58    55    65    51    68    66    74    66    67    75    65    57    58    54    54    56    71    69    59 
 0.132772  1     542   d    982 0.075 0.059 0.056 0.066 0.052 0.069 0.067 0.075 0.066 0.068 0.076 0.066 0.058 0.058 0.055 0.055 0.057 0.072 0.070 0.060       74    58    55    65    51    68    66    74    65    67    75    65    57    57    54    54    56    71    69    59 
 0.132953  1     543   d    981 0.075 0.059 0.056 0.066 0.052 0.068 0.066 0.075 0.066 0.068 0.075 0.066 0.058 0.058 0.055 0.055 0.057 0.072 0.070 0.060       74    58    55    65    51    67    65    74    65    67    74    65    57    57    54    54    56    71    69    59 
 0.133148  1     544   b    982 0.075 0.059 0.056 0.066 0.052 0.068 0.066 0.075 0.066 0.068 0.075 0.066 0.058 0.058 0.055 0.055 0.058 0.072 0.071 0.060       74    58    55    65    51    67    65    74    65    67    74    65    57    57    54    54    57    71    70    59 
 0.133838  1     545   d    981 0.075 0.059 0.056 0.066 0.052 0.068 0.066 0.075 0.066 0.068 0.075 0.066 0.058 0.058 0.055 0.054 0.058 0.072 0.071 0.060       74    58    55    65    51    67    65    74    65    67    74    65    57    57    54    53    57    71    70    59 
 0.133845  1     546   b    982 0.075 0.059 0.056 0.066 0.052 0.069 0.066 0.075 0.066 0.068 0.075 0.066 0.058 0.058 0.055 0.054 0.058 0.072 0.071 0.060       74    58    55    65    51    68    65    74    65    67    74    65    57    57    54    53    57    71    70    59 
 0.133852  1     547   d    981 0.075 0.059 0.056 0.066 0.052 0.069 0.066 0.075 0.066 0.068 0.075 0.066 0.058 0.058 0.055 0.054 0.058 0.072 0.071 0.060       74    58    55    65    51    68    65    74    65    67    74    65    57    57    54    53    57    71    70    59 
 0.134197  1     548   d    980 0.076 0.058 0.056 0.066 0.052 0.069 0.066 0.076 0.066 0.068 0.076 0.066 0.058 0.058 0.055 0.054 0.057 0.072 0.071 0.060       74    57    55    65    51    68    65    74    65    67    74    65    57    57    54    53    56    71    70    59 
 0.134280  1     549   d    979 0.076 0.058 0.056 0.066 0.052 0.069 0.066 0.076 0.066 0.068 0.076 0.066 0.058 0.058 0.055 0.053 0.057 0.073 0.072 0.060       74    57    55    65    51    68    65    74    65    67    74    65    57    57    54    52    56    71    70    59 
 0.134548  1     550   d    978 0.076 0.058 0.056 0.066 0.052 0.070 0.066 0.076 0.066 0.069 0.076 0.066 0.058 0.057 0.055 0.053 0.057 0.073 0.072 0.060       74    57    55    65    51    68    65    74    65    67    74    65    57    56    54    52    56    71    70    59 
 0.135053  1     551   d    977 0.076 0.058 0.056 0.067 0.052 0.069 0.067 0.076 0.067 0.069 0.076 0.067 0.058 0.057 0.055 0.053 0.057 0.073 0.072 0.060       74    57    55    65    51    67    65    74    65    67    74    65    57    56    54    52    56    71    70    59 
 0.135384  1     552   b    978 0.076 0.058 0.056 0.066 0.052 0.070 0.066 0.076 0.067 0.070 0.076 0.066 0.058 0.057 0.055 0.054 0.057 0.073 0.072 0.060       74    57    55    65    51    68    65    74    66    68    74    65    57    56    54    53    56    71    70    59 
 0.135633  1     553   b    979 0.076 0.058 0.056 0.066 0.053 0.069 0.066 0.076 0.067 0.069 0.076 0.066 0.058 0.057 0.055 0.054 0.057 0.073 0.072 0.060       74    57    55    65    52    68    65    74    66    68    74    65    57    56    54    53    56    71    70    59 
 0.135791  1     554   d    978 0.076 0.057 0.056 0.066 0.053 0.070 0.065 0.076 0.067 0.070 0.076 0.066 0.058 0.057 0.054 0.054 0.057 0.073 0.072 0.060       74    56    55    65    52    68    64    74    66    68    74    65    57    56    53    53    56    71    70    59 
 0.135866  1     555   b    979 0.076 0.057 0.056 0.066 0.053 0.069 0.065 0.076 0.067 0.069 0.077 0.066 0.058 0.057 0.054 0.054 0.057 0.073 0.072 0.061       74    56    55    65    52    68    64    74    66    68    75    65    57    56    53    53    56    71    70    60 
 0.135922  1     556   b    980 0.076 0.057 0.056 0.066 0.053 0.069 0.065 0.076 0.067 0.069 0.077 0.066 0.058 0.057 0.054 0.054 0.057 0.072 0.071 0.061       74    56    55    65    52    68    64    74    66    68    75    65    57    56    53    53    56    71    70    60 
 0.135943  1     557   b    981 0.075 0.057 0.056 0.066 0.053 0.069 0.065 0.076 0.068 0.070 0.076 0.066 0.058 0.057 0.054 0.054 0.057 0.072 0.071 0.061       74    56    55    65    52    68    64    75    67    69    75    65    57    56    53    53    56    71    70    60 
 0.136066  1     558   b    982 0.076 0.057 0.056 0.066 0.053 0.069 0.065 0.076 0.069 0.070 0.076 0.066 0.058 0.057 0.054 0.054 0.057 0.072 0.071 0.061       75    56    55    65    52    68    64    75    68    69    75    65    57    56    53    53    56    71    70    60 
 0.136077  1     559   b    983 0.076 0.057 0.056 0.066 0.054 0.069 0.066 0.076 0.069 0.070 0.076 0.066 0.058 0.058 0.054 0.054 0.057 0.072 0.071 0.061       75    56    55    65    53    68    65    75    68    69    75    65    57    57    53    53    56    71    70    60 
 0.136117  1     560   d    982 0.076 0.057 0.056 0.066 0.054 0.069 0.066 0.076 0.069 0.070 0.076 0.066 0.057 0.058 0.054 0.054 0.057 0.071 0.071 0.061       75    56    55    65    53    68    65    75    68    69    75    65    56    57    53    53    56    70    70    60 
 0.136326  1     561   b    983 0.076 0.057 0.057 0.066 0.054 0.070 0.066 0.076 0.069 0.070 0.076 0.066 0.057 0.058 0.054 0.054 0.057 0.071 0.071 0.061       75    56    56    65    53    69    65    75    68    69    75    65    56    57    53    53    56    70    70    60 
 0.136511  1     562   d    982 0.076 0.057 0.057 0.066 0.054 0.070 0.066 0.076 0.069 0.070 0.076 0.066 0.057 0.058 0.054 0.054 0.057 0.071 0.071 0.061       75    56    56    65    53    69    65    75    68    69    75    65    56    57    53    53    56    70    70    60 
 0.136808  1     563   d    981 0.076 0.057 0.057 0.066 0.053 0.070 0.066 0.076 0.069 0.070 0.076 0.066 0.056 0.057 0.054 0.054 0.057 0.071 0.071 0.061       75    56    56    65    52    69    65    75    68    69    75    65    55    56    53    53    56    70    70    60 
 0.137079  1     564   b    982 0.076 0.057 0.057 0.067 0.054 0.070 0.066 0.076 0.069 0.071 0.077 0.066 0.056 0.057 0.054 0.054 0.057 0.071 0.071 0.061       75    56    56    66    53    69    65    75    68    70    76    65    55    56    53    53    56    70    70    60 
 0.137317  1     565   d    981 0.076 0.056 0.057 0.067 0.054 0.070 0.066 0.076 0.069 0.071 0.077 0.066 0.056 0.057 0.054 0.054 0.057 0.071 0.071 0.061       75    55    56    66    53    69    65    75    68    70    76    65    55    56    53    53    56    70    70    60 
 0.137368  1     566   d    980 0.077 0.056 0.057 0.067 0.054 0.070 0.066 0.077 0.069 0.071 0.078 0.066 0.056 0.057 0.054 0.054 0.057 0.071 0.071 0.061       75    55    56    66    53    69    65    75    68    70    76    65    55    56    53    53    56    70    70    60 
 0.137954  1     567   b    981 0.076 0.056 0.057 0.067 0.054 0.070 0.066 0.076 0.069 0.071 0.077 0.066 0.056 0.057 0.054 0.054 0.057 0.071 0.071 0.061       75    55    56    66    53    69    65    75    68    70    76    65    55    56    53    53    56    70    70    60 
 0.138298  1     568   b    982 0.076 0.056 0.057 0.067 0.054 0.070 0.066 0.076 0.069 0.071 0.077 0.066 0.056 0.057 0.054 0.054 0.057 0.071 0.071 0.061       75    55    56    66    53    69    65    75    68    70    76    65    55    56    53    53    56    70    70    60 
 0.138359  1     569   b    983 0.076 0.056 0.057 0.067 0.054 0.070 0.066 0.077 0.069 0.071 0.077 0.066 0.056 0.057 0.055 0.054 0.057 0.071 0.071 0.061       75    55    56    66    53    69    65    76    68    70    76    65    55    56    54    53    56    70    70    60 
 0.138489  1     570   d    982 0.076 0.056 0.057 0.067 0.054 0.070 0.066 0.077 0.069 0.071 0.077 0.066 0.056 0.057 0.055 0.054 0.057 0.071 0.071 0.061       75    55    56    66    53    69    65    76    68    70    76    65    55    56    54    53    56    70    70    60 
 0.139195  1     571   d    981 0.076 0.056 0.057 0.067 0.054 0.070 0.066 0.077 0.068 0.071 0.077 0.066 0.056 0.057 0.055 0.054 0.057 0.071 0.071 0.061       75    55    56    66    53    69    65    76    67    70    76    65    55    56    54    53    56    70    70    60 
 0.139320  1     572   d    980 0.077 0.056 0.057 0.067 0.053 0.070 0.066 0.078 0.068 0.071 0.078 0.066 0.056 0.057 0.055 0.054 0.057 0.071 0.070 0.061       75    55    56    66    52    69    65    76    67    70    76    65    55    56    54    53    56    70    69    60 
 0.139501  1     573   d    979 0.077 0.056 0.057 0.067 0.053 0.070 0.066 0.078 0.068 0.072 0.078 0.066 0.055 0.057 0.055 0.054 0.057 0.072 0.070 0.061       75    55    56    66    52    69    65    76    67    70    76    65    54    56    54    53    56    70    69    60 
 0.139531  1     574   d    978 0.077 0.056 0.057 0.067 0.053 0.071 0.066 0.077 0.069 0.071 0.078 0.066 0.055 0.057 0.055 0.054 0.056 0.072 0.071 0.061       75    55    56    66    52    69    65    75    67    69    76    65    54    56    54    53    55    70    69    60 
 0.139589  1     575   d    977 0.076 0.056 0.057 0.067 0.053 0.071 0.067 0.077 0.069 0.071 0.078 0.066 0.055 0.057 0.055 0.054 0.056 0.072 0.071 0.061       74    55    56    65    52    69    65    75    67    69    76    64    54    56    54    53    55    70    69    60 
 0.139792  1     576   d    976 0.076 0.056 0.057 0.067 0.053 0.071 0.067 0.077 0.069 0.071 0.078 0.066 0.055 0.057 0.055 0.054 0.056 0.072 0.071 0.061       74    55    56    65    52    69    65    75    67    69    76    64    54    56    54    53    55    70    69    60 
 0.140472  1     577   d    975 0.076 0.056 0.057 0.067 0.053 0.071 0.067 0.077 0.069 0.071 0.078 0.066 0.055 0.057 0.055 0.054 0.056 0.072 0.071 0.062       74    55    56    65    52    69    65    75    67    69    76    64    54    56    54    53    55    70    69    60 
 0.140494  1     578   d    974 0.076 0.056 0.057 0.067 0.053 0.071 0.067 0.077 0.069 0.071 0.077 0.066 0.055 0.057 0.055 0.054 0.055 0.072 0.071 0.062       74    55    56    65    52    69    65    75    67    69    75    64    54    56    54    53    54    70    69    60 
 0.140516  1     579   d    973 0.076 0.057 0.057 0.067 0.053 0.071 0.067 0.077 0.069 0.071 0.077 0.066 0.055 0.058 0.055 0.054 0.055 0.072 0.071 0.062       74    55    55    65    52    69    65    75    67    69    75    64    54    56    54    53    54    70    69    60 
 0.140622  1     580   d    972 0.076 0.057 0.057 0.066 0.053 0.071 0.067 0.076 0.069 0.071 0.077 0.066 0.056 0.058 0.056 0.055 0.056 0.072 0.071 0.062       74    55    55    64    52    69    65    74    67    69    75    64    54    56    54    53    54    70    69    60 
 0.140739  1     581   b    973 0.076 0.057 0.058 0.067 0.053 0.071 0.067 0.076 0.070 0.071 0.077 0.066 0.055 0.059 0.057 0.054 0.055 0.072 0.072 0.063       74    55    56    65    52    69    65    74    68    69    75    64    54    57    55    53    54    70    70    61 
 0.140997  1     582   b    974 0.076 0.056 0.057 0.067 0.053 0.072 0.067 0.077 0.070 0.071 0.077 0.066 0.055 0.060 0.056 0.054 0.055 0.072 0.072 0.063       74    55    56    65    52    70    65    75    68    69    75    64    54    58    55    53    54    70    70    61 
 0.141471  1     583   d    973 0.076 0.057 0.058 0.067 0.052 0.072 0.067 0.077 0.070 0.071 0.077 0.066 0.055 0.060 0.057 0.054 0.055 0.072 0.072 0.063       74    55    56    65    51    70    65    75    68    69    75    64    54    58    55    53    54    70    70    61 
 0.141618  1     584   b    974 0.076 0.056 0.057 0.067 0.052 0.072 0.067 0.077 0.071 0.071 0.077 0.066 0.055 0.060 0.056 0.054 0.055 0.073 0.073 0.063       74    55    56    65    51    70    65    75    69    69    75    64    54    58    55    53    54    71    71    61 
 0.142639  1     585   d    973 0.076 0.057 0.058 0.067 0.052 0.072 0.067 0.077 0.071 0.071 0.077 0.066 0.055 0.060 0.057 0.054 0.055 0.073 0.073 0.063       74    55    56    65    51    70    65    75    69    69    75    64    54    58    55    53    54    71    71    61 
 0.142714  1     586   b    974 0.076 0.057 0.059 0.068 0.052 0.072 0.067 0.078 0.071 0.071 0.077 0.066 0.055 0.060 0.056 0.054 0.055 0.073 0.074 0.064       74    56    57    66    51    70    65    76    69    69    75    64    54    58    55    53    54    71    72    62 
 0.142769  1     587   b    975 0.076 0.057 0.058 0.068 0.052 0.072 0.067 0.078 0.071 0.071 0.078 0.067 0.056 0.059 0.056 0.054 0.055 0.073 0.075 0.065       74    56    57    66    51    70    65    76    69    69    76    65    55    58    55    53    54    71    73    63 
 0.142864  1     588   d    974 0.076 0.057 0.059 0.068 0.052 0.072 0.067 0.078 0.071 0.071 0.078 0.067 0.056 0.060 0.055 0.054 0.055 0.073 0.075 0.065       74    56    57    66    51    70    65    76    69    69    76    65    55    58    54    53    54    71    73    63 
 0.143483  1     589   b    975 0.076 0.057 0.058 0.069 0.052 0.072 0.068 0.078 0.071 0.071 0.078 0.067 0.056 0.059 0.055 0.054 0.056 0.073 0.075 0.065       74    56    57    67    51    70    66    76    69    69    76    65    55    58    54    53    55    71    73    63 
 0.143746  1     590   d    974 0.076 0.057 0.059 0.069 0.052 0.072 0.068 0.078 0.071 0.070 0.078 0.067 0.056 0.060 0.054 0.054 0.056 0.073 0.075 0.065       74    56    57    67    51    70    66    76    69    68    76    65    55    58    53    53    55    71    73    63 
 0.144316  1     591   d    973 0.076 0.058 0.059 0.069 0.052 0.072 0.068 0.077 0.071 0.070 0.078 0.066 0.057 0.060 0.054 0.053 0.057 0.073 0.075 0.065       74    56    57    67    51    70    66    75    69    68    76    64    55    58    53    52    55    71    73    63 
 0.145055  1     592   b    974 0.077 0.057 0.059 0.069 0.053 0.072 0.068 0.077 0.071 0.071 0.078 0.067 0.056 0.060 0.055 0.053 0.056 0.073 0.075 0.065       75    56    57    67    52    70    66    75    69    69    76    65    55    58    54    52    55    71    73    63 
 0.145313  1     593   b    975 0.078 0.058 0.059 0.069 0.053 0.072 0.068 0.077 0.071 0.071 0.078 0.067 0.056 0.059 0.055 0.053 0.056 0.073 0.075 0.065       76    57    58    67    52    70    66    75    69    69    76    65    55    58    54    52    55    71    73    63 
 0.145495  1     594   d    974 0.078 0.059 0.060 0.069 0.053 0.072 0.068 0.077 0.071 0.071 0.078 0.067 0.056 0.060 0.055 0.053 0.055 0.073 0.075 0.065       76    57    58    67    52    70    66    75    69    69    76    65    55    58    54    52    54    71    73    63 
 0.145651  1     595   d    973 0.078 0.059 0.060 0.069 0.053 0.072 0.068 0.077 0.071 0.071 0.078 0.067 0.057 0.060 0.055 0.053 0.055 0.072 0.074 0.065       76    57    58    67    52    70    66    75    69    69    76    65    55    58    54    52    54    70    72    63 
 0.145664  1     596   d    972 0.078 0.059 0.060 0.069 0.053 0.071 0.068 0.076 0.071 0.071 0.078 0.067 0.057 0.060 0.056 0.053 0.056 0.072 0.074 0.065       76    57    58    67    52    69    66    74    69    69    76    65    55    58    54    52    54    70    72    63 
 0.145787  1     597   b    973 0.078 0.059 0.060 0.069 0.053 0.071 0.069 0.076 0.071 0.072 0.078 0.067 0.057 0.060 0.055 0.053 0.055 0.072 0.074 0.065       76    57    58    67    52    69    67    74    69    70    76    65    55    58    54    52    54    70    72    63 
 0.147572  1     598   b    974 0.078 0.059 0.060 0.069 0.053 0.071 0.069 0.076 0.072 0.073 0.078 0.067 0.056 0.061 0.055 0.053 0.055 0.073 0.074 0.065       76    57    58    67    52    69    67    74    70    71    76    65    55    59    54    52    54    71    72    63 
 0.147639  1     599   b    975 0.078 0.058 0.059 0.069 0.053 0.071 0.070 0.077 0.072 0.073 0.078 0.067 0.057 0.061 0.055 0.053 0.055 0.073 0.074 0.065       76    57    58    67    52    69    68    75    70    71    76    65    56    59    54    52    54    71    72    63 
 0.147700  1     600   b    976 0.078 0.058 0.059 0.069 0.054 0.071 0.070 0.077 0.072 0.073 0.078 0.067 0.057 0.060 0.055 0.053 0.055 0.073 0.074 0.065       76    57    58    67    53    69    68    75    70    71    76    65    56    59    54    52    54    71    72    63 
 0.148009  1     601   b    977 0.078 0.058 0.059 0.069 0.054 0.071 0.070 0.077 0.072 0.073 0.078 0.067 0.058 0.060 0.055 0.053 0.056 0.073 0.075 0.064       76    57    58    67    53    69    68    75    70    71    76    65    57    59    54    52    55    71    73    63 
 0.148403  1     602   b    978 0.078 0.058 0.059 0.069 0.054 0.071 0.070 0.077 0.072 0.073 0.078 0.066 0.058 0.060 0.055 0.053 0.056 0.073 0.075 0.064       76    57    58    67    53    69    68    75    70    71    76    65    57    59    54    52    55    71    73    63 
 0.148447  1     603   d    977 0.078 0.058 0.059 0.069 0.054 0.071 0.070 0.077 0.072 0.073 0.078 0.067 0.058 0.060 0.055 0.053 0.056 0.073 0.074 0.064       76    57    58    67    53    69    68    75    70    71    76    65    57    59    54    52    55    71    72    63 
 0.148766  1     604   b    978 0.078 0.058 0.059 0.069 0.055 0.071 0.070 0.077 0.072 0.073 0.078 0.066 0.058 0.060 0.055 0.053 0.056 0.074 0.074 0.064       76    57    58    67    54    69    68    75    70    71    76    65    57    59    54    52    55    72    72    63 
 0.149072  1     605   d    977 0.078 0.058 0.059 0.069 0.055 0.071 0.070 0.076 0.072 0.073 0.078 0.067 0.058 0.059 0.055 0.053 0.056 0.074 0.074 0.064       76    57    58    67    54    69    68    74    70    71    76    65    57    58    54    52    55    72    72    63 
 0.149759  1     606   d    976 0.078 0.058 0.059 0.069 0.055 0.071 0.070 0.075 0.072 0.073 0.078 0.067 0.058 0.059 0.054 0.053 0.056 0.074 0.074 0.065       76    57    58    67    54    69    68    73    70    71    76    65    57    58    53    52    55    72    72    63 
 0.149796  1     607   d    975 0.078 0.058 0.059 0.069 0.055 0.071 0.070 0.075 0.072 0.073 0.078 0.067 0.058 0.059 0.054 0.053 0.056 0.074 0.074 0.065       76    57    58    67    54    69    68    73    70    71    76    65    57    58    53    52    55    72    72    63 
 0.149851  1     608   d    974 0.078 0.059 0.060 0.069 0.055 0.071 0.070 0.075 0.072 0.073 0.078 0.066 0.059 0.060 0.054 0.053 0.056 0.074 0.074 0.065       76    57    58    67    54    69    68    73    70    71    76    64    57    58    53    52    55    72    72    63 
 0.149955  1     609   d    973 0.078 0.059 0.060 0.069 0.055 0.071 0.070 0.075 0.072 0.073 0.078 0.066 0.059 0.060 0.053 0.053 0.057 0.074 0.074 0.065       76    57    58    67    54    69    68    73    70    71    76    64    57    58    52    52    55    72    72    63 
 0.150449  1     610   b    974 0.078 0.059 0.060 0.069 0.055 0.071 0.070 0.075 0.072 0.073 0.078 0.066 0.059 0.060 0.053 0.053 0.056 0.074 0.074 0.065       76    57    58    67    54    69    68    73    70    71    76    64    57    58    52    52    55    72    72    63 
 0.150506  1     611   b    975 0.078 0.058 0.059 0.069 0.055 0.071 0.070 0.075 0.072 0.074 0.078 0.067 0.058 0.061 0.054 0.053 0.057 0.074 0.074 0.066       76    57    58    67    54    69    68    73    70    72    76    65    57    59    53    52    56    72    72    64 
 0.150777  1     612   b    976 0.078 0.058 0.059 0.070 0.055 0.071 0.070 0.075 0.072 0.075 0.078 0.068 0.058 0.061 0.055 0.053 0.058 0.074 0.074 0.067       76    57    58    68    54    69    68    73    70    73    76    66    57    60    54    52    57    72    72    65 
 0.150928  1     613   b    977 0.078 0.059 0.059 0.070 0.055 0.071 0.070 0.075 0.072 0.075 0.078 0.068 0.058 0.061 0.055 0.053 0.058 0.074 0.074 0.067       76    58    58    68    54    69    68    73    70    73    76    66    57    60    54    52    57    72    72    65 
 0.151086  1     614   d    976 0.078 0.059 0.059 0.069 0.055 0.071 0.070 0.075 0.072 0.075 0.078 0.067 0.058 0.061 0.055 0.053 0.058 0.074 0.074 0.067       76    58    58    67    54    69    68    73    70    73    76    65    57    60    54    52    57    72    72    65 
 0.151313  1     615   d    975 0.078 0.059 0.059 0.069 0.055 0.071 0.070 0.075 0.072 0.075 0.078 0.067 0.058 0.062 0.055 0.053 0.058 0.074 0.074 0.067       76    58    58    67    54    69    68    73    70    73    76    65    57    60    54    52    57    72    72    65 
 0.151390  1     616   b    976 0.078 0.059 0.060 0.069 0.055 0.071 0.070 0.075 0.073 0.075 0.078 0.067 0.058 0.061 0.055 0.053 0.059 0.074 0.074 0.067       76    58    59    67    54    69    68    73    71    73    76    65    57    60    54    52    58    72    72    65 
 0.151454  1     617   d    975 0.078 0.059 0.061 0.069 0.055 0.071 0.070 0.075 0.073 0.075 0.077 0.067 0.058 0.062 0.055 0.053 0.059 0.074 0.074 0.067       76    58    59    67    54    69    68    73    71    73    75    65    57    60    54    52    58    72    72    65 
 0.151491  1     618   d    974 0.078 0.060 0.060 0.069 0.055 0.071 0.070 0.075 0.073 0.075 0.077 0.067 0.059 0.062 0.054 0.052 0.060 0.074 0.074 0.067       76    58    58    67    54    69    68    73    71    73    75    65    57    60    53    51    58    72    72    65 
 0.151648  1     619   d    973 0.078 0.060 0.060 0.069 0.055 0.071 0.070 0.075 0.073 0.075 0.077 0.067 0.059 0.062 0.054 0.052 0.060 0.074 0.074 0.067       76    58    58    67    54    69    68    73    71    73    75    65    57    60    53    51    58    72    72    65 
 0.151693  1     620   b    974 0.078 0.060 0.060 0.069 0.055 0.071 0.070 0.075 0.073 0.075 0.077 0.067 0.059 0.062 0.054 0.052 0.060 0.074 0.074 0.067       76    58    58    67    54    69    68    73    71    73    75    65    57    60    53    51    58    72    72    65 
 0.152178  1     621   d    973 0.078 0.060 0.060 0.069 0.055 0.071 0.070 0.075 0.073 0.075 0.076 0.067 0.058 0.062 0.054 0.052 0.059 0.074 0.074 0.067       76    58    58    67    54    69    68    73    71    73    74    65    56    60    53    51    57    72    72    65 
 0.152290  1     622   d    972 0.077 0.060 0.060 0.069 0.056 0.071 0.070 0.075 0.072 0.075 0.076 0.067 0.058 0.062 0.055 0.052 0.059 0.074 0.074 0.067       75    58    58    67    54    69    68    73    70    73    74    65    56    60    53    51    57    72    72    65 
 0.152556  1     623   b    973 0.077 0.061 0.060 0.069 0.057 0.071 0.070 0.075 0.072 0.075 0.076 0.067 0.058 0.062 0.054 0.053 0.059 0.075 0.074 0.067       75    59    58    67    55    69    68    73    70    73    74    65    56    60    53    52    57    73    72    65 
 0.153004  1     624   d    972 0.077 0.061 0.059 0.069 0.057 0.071 0.070 0.075 0.071 0.075 0.076 0.066 0.058 0.062 0.055 0.053 0.059 0.075 0.074 0.067       75    59    57    67    55    69    68    73    69    73    74    64    56    60    53    52    57    73    72    65 
 0.153015  1     625   b    973 0.077 0.061 0.060 0.069 0.057 0.071 0.070 0.075 0.071 0.075 0.077 0.066 0.058 0.062 0.054 0.053 0.060 0.075 0.074 0.067       75    59    58    67    55    69    68    73    69    73    75    64    56    60    53    52    58    73    72    65 
 0.153467  1     626   d    972 0.077 0.061 0.060 0.068 0.057 0.071 0.070 0.075 0.071 0.075 0.077 0.066 0.058 0.062 0.055 0.053 0.060 0.075 0.074 0.067       75    59    58    66    55    69    68    73    69    73    75    64    56    60    53    52    58    73    72    65 
 0.153765  1     627   b    973 0.077 0.061 0.060 0.068 0.057 0.071 0.071 0.075 0.071 0.075 0.077 0.066 0.059 0.062 0.054 0.053 0.060 0.076 0.074 0.067       75    59    58    66    55    69    69    73    69    73    75    64    57    60    53    52    58    74    72    65 
 0.153803  1     628   b    974 0.077 0.061 0.060 0.068 0.056 0.071 0.071 0.076 0.071 0.075 0.077 0.066 0.060 0.062 0.054 0.054 0.060 0.076 0.075 0.067       75    59    58    66    55    69    69    74    69    73    75    64    58    60    53    53    58    74    73    65 
 0.154185  1     629   b    975 0.078 0.061 0.059 0.068 0.056 0.071 0.071 0.076 0.071 0.075 0.077 0.066 0.059 0.062 0.054 0.054 0.059 0.076 0.075 0.067       76    59    58    66    55    69    69    74    69    73    75    64    58    60    53    53    58    74    73    65 
 0.154668  1     630   d    974 0.078 0.061 0.060 0.068 0.056 0.071 0.071 0.076 0.071 0.075 0.077 0.066 0.060 0.062 0.054 0.054 0.060 0.076 0.075 0.067       76    59    58    66    55    69    69    74    69    73    75    64    58    60    53    53    58    74    73    65 
 0.155168  1     631   d    973 0.078 0.061 0.060 0.068 0.057 0.071 0.071 0.076 0.071 0.075 0.077 0.066 0.060 0.062 0.054 0.054 0.060 0.076 0.075 0.067       76    59    58    66    55    69    69    74    69    73    75    64    58    60    53    53    58    74    73    65 
 0.155299  1     632   b    974 0.078 0.061 0.060 0.068 0.056 0.071 0.071 0.076 0.071 0.076 0.077 0.066 0.060 0.063 0.054 0.054 0.060 0.077 0.075 0.068       76    59    58    66    55    69    69    74    69    74    75    64    58    61    53    53    58    75    73    66 
 0.155380  1     633   b    975 0.079 0.061 0.059 0.068 0.056 0.071 0.071 0.076 0.071 0.076 0.077 0.066 0.059 0.063 0.054 0.054 0.059 0.078 0.075 0.068       77    59    58    66    55    69    69    74    69    74    75    64    58    61    53    53    58    76    73    66 
 0.155874  1     634   d    974 0.079 0.061 0.060 0.068 0.056 0.071 0.071 0.076 0.071 0.076 0.077 0.066 0.060 0.062 0.054 0.054 0.060 0.078 0.075 0.068       77    59    58    66    55    69    69    74    69    74    75    64    58    60    53    53    58    76    73    66 
 0.155928  1     635   d    973 0.079 0.061 0.060 0.068 0.057 0.071 0.071 0.076 0.071 0.076 0.077 0.066 0.060 0.062 0.053 0.054 0.060 0.078 0.075 0.067       77    59    58    66    55    69    69    74    69    74    75    64    58    60    52    53    58    76    73    65 
 0.156080  1     636   b    974 0.079 0.061 0.060 0.068 0.056 0.071 0.071 0.076 0.071 0.076 0.077 0.066 0.060 0.062 0.053 0.054 0.060 0.078 0.075 0.067       77    59    58    66    55    69    69    74    69    74    75    64    58    60    52    53    58    76    73    65 
 0.156217  1     637   b    975 0.079 0.061 0.059 0.068 0.057 0.071 0.072 0.077 0.072 0.076 0.077 0.066 0.059 0.062 0.053 0.054 0.059 0.078 0.075 0.068       77    59    58    66    56    69    70    75    70    74    75    64    58    60    52    53    58    76    73    66 
 0.156472  1     638   b    976 0.079 0.060 0.059 0.068 0.057 0.071 0.072 0.077 0.072 0.077 0.077 0.066 0.059 0.061 0.053 0.054 0.059 0.078 0.076 0.068       77    59    58    66    56    69    70    75    70    75    75    64    58    60    52    53    58    76    74    66 
 0.156614  1     639   b    977 0.079 0.060 0.059 0.068 0.057 0.071 0.072 0.077 0.072 0.077 0.077 0.067 0.059 0.061 0.054 0.054 0.059 0.078 0.076 0.069       77    59    58    66    56    69    70    75    70    75    75    65    58    60    53    53    58    76    74    67 
 0.156874  1     640   b    978 0.079 0.060 0.059 0.067 0.057 0.071 0.073 0.078 0.072 0.077 0.078 0.066 0.059 0.061 0.054 0.054 0.059 0.078 0.076 0.070       77    59    58    66    56    69    71    76    70    75    76    65    58    60    53    53    58    76    74    68 
 0.156992  1     641   d    977 0.079 0.060 0.058 0.068 0.057 0.071 0.073 0.078 0.071 0.077 0.078 0.067 0.059 0.061 0.054 0.054 0.058 0.078 0.076 0.070       77    59    57    66    56    69    71    76    69    75    76    65    58    60    53    53    57    76    74    68 
 0.157049  1     642   b    978 0.079 0.060 0.058 0.067 0.057 0.071 0.073 0.079 0.071 0.077 0.078 0.066 0.060 0.061 0.054 0.055 0.058 0.078 0.077 0.070       77    59    57    66    56    69    71    77    69    75    76    65    59    60    53    54    57    76    75    68 
 0.157295  1     643   b    979 0.079 0.060 0.058 0.067 0.058 0.070 0.073 0.079 0.070 0.077 0.078 0.066 0.060 0.061 0.054 0.055 0.058 0.078 0.077 0.069       77    59    57    66    57    69    71    77    69    75    76    65    59    60    53    54    57    76    75    68 
 0.157385  1     644   b    980 0.080 0.060 0.058 0.067 0.058 0.070 0.072 0.080 0.070 0.077 0.078 0.067 0.060 0.061 0.054 0.056 0.058 0.078 0.077 0.069       78    59    57    66    57    69    71    78    69    75    76    66    59    60    53    55    57    76    75    68 
 0.157663  1     645   d    979 0.080 0.060 0.058 0.067 0.058 0.070 0.073 0.080 0.070 0.077 0.078 0.067 0.060 0.061 0.054 0.056 0.058 0.078 0.077 0.069       78    59    57    66    57    69    71    78    69    75    76    66    59    60    53    55    57    76    75    68 
 0.157734  1     646   b    980 0.081 0.060 0.058 0.067 0.059 0.070 0.072 0.080 0.070 0.077 0.079 0.067 0.060 0.061 0.054 0.056 0.059 0.078 0.077 0.070       79    59    57    66    58    69    71    78    69    75    77    66    59    60    53    55    58    76    75    69 
 0.157816  1     647   b    981 0.081 0.060 0.058 0.067 0.059 0.070 0.072 0.080 0.070 0.077 0.078 0.067 0.060 0.061 0.054 0.056 0.059 0.077 0.076 0.070       79    59    57    66    58    69    71    78    69    76    77    66    59    60    53    55    58    76    75    69 
 0.157913  1     648   d    980 0.081 0.060 0.058 0.067 0.059 0.070 0.072 0.080 0.070 0.078 0.079 0.067 0.060 0.061 0.054 0.056 0.059 0.078 0.077 0.070       79    59    57    66    58    69    71    78    69    76    77    66    59    60    53    55    58    76    75    69 
 0.157921  1     649   b    981 0.081 0.060 0.058 0.067 0.059 0.070 0.072 0.080 0.070 0.077 0.078 0.067 0.060 0.061 0.054 0.056 0.060 0.077 0.076 0.070       79    59    57    66    58    69    71    78    69    76    77    66    59    60    53    55    59    76    75    69 
 0.158350  1     650   b    982 0.080 0.060 0.058 0.067 0.059 0.070 0.072 0.079 0.071 0.077 0.078 0.068 0.060 0.061 0.054 0.056 0.060 0.077 0.077 0.070       79    59    57    66    58    69    71    78    70    76    77    67    59    60    53    55    59    76    76    69 
 0.158372  1     651   d    981 0.081 0.060 0.058 0.067 0.059 0.070 0.072 0.080 0.071 0.077 0.078 0.068 0.059 0.061 0.054 0.056 0.060 0.077 0.077 0.070       79    59    57    66    58    69    71    78    70    76    77    67    58    60    53    55    59    76    76    69 
 0.158703  1     652   b    982 0.081 0.060 0.059 0.067 0.059 0.070 0.072 0.079 0.071 0.077 0.078 0.068 0.059 0.062 0.054 0.056 0.060 0.077 0.077 0.070       80    59    58    66    58    69    71    78    70    76    77    67    58    61    53    55    59    76    76    69 
 0.159050  1     653   d    981 0.082 0.060 0.059 0.067 0.059 0.069 0.072 0.080 0.071 0.077 0.078 0.067 0.059 0.062 0.054 0.056 0.060 0.077 0.077 0.070       80    59    58    66    58    68    71    78    70    76    77    66    58    61    53    55    59    76    76    69 
 0.159249  1     654   d    980 0.082 0.060 0.059 0.067 0.059 0.069 0.072 0.079 0.071 0.078 0.079 0.067 0.058 0.062 0.054 0.055 0.060 0.078 0.077 0.070       80    59    58    66    58    68    71    77    70    76    77    66    57    61    53    54    59    76    75    69 
 0.159323  1     655   d    979 0.082 0.060 0.059 0.066 0.059 0.069 0.073 0.079 0.072 0.078 0.079 0.067 0.058 0.062 0.054 0.055 0.060 0.078 0.077 0.070       80    59    58    65    58    68    71    77    70    76    77    66    57    61    53    54    59    76    75    69 
 0.159604  1     656   b    980 0.082 0.060 0.059 0.067 0.059 0.069 0.072 0.079 0.071 0.078 0.079 0.067 0.059 0.063 0.054 0.055 0.060 0.078 0.077 0.070       80    59    58    66    58    68    71    77    70    76    77    66    58    62    53    54    59    76    75    69 
 0.159686  1     657   d    979 0.082 0.060 0.058 0.067 0.059 0.069 0.072 0.079 0.072 0.078 0.079 0.067 0.059 0.063 0.054 0.055 0.060 0.077 0.077 0.070       80    59    57    66    58    68    70    77    70    76    77    66    58    62    53    54    59    75    75    69 
 0.159686  1     658   b    980 0.082 0.061 0.058 0.067 0.059 0.070 0.071 0.080 0.071 0.078 0.079 0.067 0.059 0.063 0.054 0.055 0.060 0.077 0.077 0.070       80    60    57    66    58    69    70    78    70    76    77    66    58    62    53    54    59    75    75    69 
 0.160318  1     659   d    979 0.082 0.061 0.058 0.067 0.059 0.070 0.072 0.080 0.072 0.077 0.079 0.067 0.059 0.063 0.054 0.055 0.060 0.076 0.077 0.070       80    60    57    66    58    69    70    78    70    75    77    66    58    62    53    54    59    74    75    69 
 0.160675  1     660   b    980 0.082 0.061 0.058 0.067 0.059 0.071 0.071 0.080 0.071 0.077 0.079 0.067 0.059 0.064 0.054 0.055 0.060 0.076 0.078 0.071       80    60    57    66    58    70    70    78    70    75    77    66    58    63    53    54    59    74    76    70 
 0.160804  1     661   d    979 0.082 0.061 0.058 0.067 0.059 0.072 0.072 0.080 0.072 0.077 0.079 0.067 0.059 0.064 0.053 0.055 0.060 0.076 0.078 0.072       80    60    57    66    58    70    70    78    70    75    77    66    58    63    52    54    59    74    76    70 
 0.160865  1     662   d    978 0.082 0.061 0.058 0.067 0.059 0.072 0.072 0.080 0.072 0.077 0.079 0.067 0.059 0.064 0.053 0.055 0.060 0.076 0.078 0.072       80    60    57    66    58    70    70    78    70    75    77    66    58    63    52    54    59    74    76    70 
 0.160918  1     663   b    979 0.082 0.061 0.058 0.067 0.059 0.072 0.073 0.080 0.072 0.077 0.079 0.067 0.059 0.064 0.053 0.056 0.060 0.076 0.078 0.072       80    60    57    66    58    70    71    78    70    75    77    66    58    63    52    55    59    74    76    70 
 0.161062  1     664   b    980 0.083 0.061 0.058 0.067 0.059 0.071 0.072 0.080 0.071 0.078 0.079 0.067 0.059 0.064 0.053 0.056 0.060 0.076 0.079 0.071       81    60    57    66    58    70    71    78    70    76    77    66    58    63    52    55    59    74    77    70 
 0.161135  1     665   b    981 0.083 0.061 0.058 0.067 0.059 0.071 0.072 0.080 0.071 0.078 0.078 0.067 0.059 0.064 0.053 0.056 0.060 0.075 0.080 0.071       81    60    57    66    58    70    71    78    70    77    77    66    58    63    52    55    59    74    78    70 
 0.161582  1     666   d    980 0.083 0.061 0.058 0.067 0.058 0.071 0.072 0.080 0.071 0.079 0.078 0.067 0.059 0.064 0.053 0.056 0.059 0.076 0.080 0.071       81    60    57    66    57    70    71    78    70    77    76    66    58    63    52    55    58    74    78    70 
 0.162160  1     667   d    979 0.083 0.061 0.058 0.067 0.058 0.072 0.073 0.080 0.072 0.079 0.078 0.067 0.059 0.064 0.053 0.056 0.059 0.076 0.080 0.072       81    60    57    66    57    70    71    78    70    77    76    66    58    63    52    55    58    74    78    70 
 0.162399  1     668   b    980 0.083 0.061 0.058 0.067 0.058 0.071 0.072 0.080 0.071 0.079 0.078 0.067 0.060 0.064 0.053 0.056 0.059 0.076 0.080 0.071       81    60    57    66    57    70    71    78    70    77    76    66    59    63    52    55    58    74    78    70 
 0.162492  1     669   d    979 0.083 0.061 0.058 0.067 0.058 0.072 0.072 0.080 0.072 0.079 0.078 0.067 0.060 0.064 0.053 0.056 0.059 0.076 0.080 0.072       81    60    57    66    57    70    70    78    70    77    76    66    59    63    52    55    58    74    78    70 
 0.162699  1     670   b    980 0.083 0.061 0.058 0.067 0.058 0.071 0.071 0.080 0.071 0.079 0.079 0.067 0.061 0.064 0.053 0.057 0.060 0.076 0.080 0.071       81    60    57    66    57    70    70    78    70    77    77    66    60    63    52    56    59    74    78    70 
 0.162901  1     671   d    979 0.083 0.061 0.058 0.067 0.058 0.072 0.072 0.080 0.070 0.079 0.078 0.067 0.061 0.064 0.053 0.057 0.060 0.076 0.080 0.070       81    60    57    66    57    70    70    78    69    77    76    66    60    63    52    56    59    74    78    69 
 0.162991  1     672   d    978 0.083 0.061 0.058 0.067 0.058 0.072 0.072 0.080 0.071 0.079 0.078 0.067 0.061 0.064 0.053 0.057 0.060 0.076 0.080 0.071       81    60    57    66    57    70    70    78    69    77    76    66    60    63    52    56    59    74    78    69 
 0.163299  1     673   b    979 0.083 0.061 0.058 0.067 0.058 0.072 0.072 0.080 0.070 0.079 0.078 0.067 0.061 0.064 0.053 0.057 0.060 0.076 0.080 0.072       81    60    57    66    57    70    70    78    69    77    76    66    60    63    52    56    59    74    78    70 
 0.163643  1     674   d    978 0.083 0.061 0.058 0.067 0.058 0.072 0.072 0.080 0.071 0.079 0.078 0.067 0.061 0.064 0.053 0.057 0.060 0.076 0.080 0.072       81    60    57    66    57    70    70    78    69    77    76    66    60    63    52    56    59    74    78    70 
 0.164664  1     675   b    979 0.083 0.061 0.058 0.067 0.058 0.072 0.072 0.080 0.070 0.080 0.078 0.067 0.061 0.064 0.053 0.057 0.060 0.076 0.080 0.072       81    60    57    66    57    70    70    78    69    78    76    66    60    63    52    56    59    74    78    70 
 0.164884  1     676   d    978 0.083 0.061 0.058 0.066 0.058 0.072 0.072 0.080 0.071 0.080 0.078 0.067 0.061 0.064 0.053 0.057 0.060 0.076 0.080 0.071       81    60    57    65    57    70    70    78    69    78    76    66    60    63    52    56    59    74    78    69 
 0.165056  1     677   d    977 0.083 0.061 0.058 0.067 0.058 0.072 0.072 0.080 0.071 0.080 0.078 0.068 0.061 0.064 0.053 0.057 0.060 0.076 0.080 0.070       81    60    57    65    57    70    70    78    69    78    76    66    60    63    52    56    59    74    78    68 
 0.165084  1     678   d    976 0.083 0.061 0.058 0.067 0.058 0.072 0.072 0.080 0.071 0.080 0.078 0.068 0.061 0.065 0.053 0.057 0.060 0.076 0.080 0.070       81    60    57    65    57    70    70    78    69    78    76    66    60    63    52    56    59    74    78    68 
 0.165635  1     679   b    977 0.083 0.062 0.058 0.067 0.058 0.072 0.072 0.080 0.071 0.081 0.078 0.068 0.061 0.064 0.053 0.057 0.060 0.076 0.080 0.070       81    61    57    65    57    70    70    78    69    79    76    66    60    63    52    56    59    74    78    68 
 0.165748  1     680   b    978 0.083 0.062 0.058 0.066 0.058 0.072 0.072 0.080 0.072 0.082 0.078 0.067 0.061 0.064 0.054 0.057 0.060 0.076 0.080 0.070       81    61    57    65    57    70    70    78    70    80    76    66    60    63    53    56    59    74    78    68 
 0.166062  1     681   d    977 0.083 0.062 0.058 0.067 0.058 0.072 0.072 0.080 0.072 0.082 0.078 0.068 0.061 0.064 0.054 0.056 0.060 0.076 0.080 0.070       81    61    57    65    57    70    70    78    70    80    76    66    60    63    53    55    59    74    78    68 
 0.166309  1     682   b    978 0.083 0.062 0.058 0.066 0.058 0.073 0.072 0.080 0.072 0.082 0.079 0.067 0.061 0.064 0.054 0.057 0.060 0.076 0.080 0.070       81    61    57    65    57    71    70    78    70    80    77    66    60    63    53    56    59    74    78    68 
 0.167156  1     683   d    977 0.083 0.062 0.058 0.067 0.058 0.073 0.072 0.080 0.072 0.082 0.079 0.068 0.061 0.063 0.054 0.057 0.060 0.076 0.080 0.070       81    61    57    65    57    71    70    78    70    80    77    66    60    62    53    56    59    74    78    68 
 0.167369  1     684   b    978 0.083 0.062 0.058 0.066 0.058 0.073 0.072 0.080 0.072 0.082 0.080 0.067 0.061 0.063 0.054 0.057 0.060 0.076 0.080 0.070       81    61    57    65    57    71    70    78    70    80    78    66    60    62    53    56    59    74    78    68 
 0.167488  1     685   d    977 0.083 0.062 0.058 0.067 0.058 0.072 0.072 0.080 0.072 0.082 0.080 0.068 0.061 0.063 0.054 0.057 0.060 0.076 0.080 0.070       81    61    57    65    57    70    70    78    70    80    78    66    60    62    53    56    59    74    78    68 
 0.167623  1     686   b    978 0.084 0.062 0.058 0.066 0.058 0.072 0.072 0.080 0.073 0.082 0.080 0.069 0.061 0.064 0.054 0.057 0.060 0.076 0.080 0.070       82    61    57    65    57    70    70    78    71    80    78    67    60    63    53    56    59    74    78    68 
 0.167866  1     687   d    977 0.084 0.062 0.058 0.067 0.058 0.072 0.072 0.079 0.073 0.082 0.080 0.069 0.060 0.064 0.054 0.057 0.060 0.076 0.079 0.070       82    61    57    65    57    70    70    77    71    80    78    67    59    63    53    56    59    74    77    68 
 0.168212  1     688   d    976 0.083 0.062 0.057 0.067 0.058 0.072 0.072 0.079 0.073 0.082 0.080 0.069 0.060 0.065 0.054 0.057 0.060 0.076 0.079 0.070       81    61    56    65    57    70    70    77    71    80    78    67    59    63    53    56    59    74    77    68 
 0.168559  1     689   d    975 0.083 0.063 0.057 0.067 0.058 0.072 0.072 0.079 0.073 0.082 0.080 0.069 0.061 0.065 0.054 0.057 0.061 0.076 0.079 0.070       81    61    56    65    57    70    70    77    71    80    78    67    59    63    53    56    59    74    77    68 
 0.169561  1     690   d    974 0.083 0.063 0.057 0.066 0.059 0.072 0.072 0.079 0.073 0.082 0.080 0.069 0.061 0.065 0.054 0.057 0.061 0.076 0.079 0.070       81    61    56    64    57    70    70    77    71    80    78    67    59    63    53    56    59    74    77    68 
 0.169945  1     691   d    973 0.083 0.063 0.058 0.066 0.059 0.072 0.072 0.078 0.073 0.081 0.080 0.069 0.061 0.065 0.054 0.058 0.061 0.075 0.079 0.070       81    61    56    64    57    70    70    76    71    79    78    67    59    63    53    56    59    73    77    68 
 0.170204  1     692   d    972 0.083 0.063 0.058 0.066 0.059 0.072 0.071 0.078 0.073 0.081 0.080 0.069 0.061 0.065 0.055 0.058 0.061 0.075 0.079 0.070       81    61    56    64    57    70    69    76    71    79    78    67    59    63    53    56    59    73    77    68 
 0.171075  1     693   d    971 0.083 0.063 0.058 0.066 0.059 0.072 0.071 0.078 0.073 0.081 0.080 0.069 0.061 0.065 0.055 0.058 0.061 0.075 0.079 0.070       81    61    56    64    57    70    69    76    71    79    78    67    59    63    53    56    59    73    77    68 
 0.171287  1     694   d    970 0.082 0.063 0.058 0.066 0.059 0.072 0.071 0.078 0.073 0.081 0.080 0.068 0.061 0.065 0.054 0.058 0.061 0.075 0.079 0.070       80    61    56    64    57    70    69    76    71    79    78    66    59    63    52    56    59    73    77    68 
 0.171350  1     695   d    969 0.083 0.063 0.058 0.066 0.059 0.072 0.071 0.078 0.073 0.082 0.080 0.068 0.061 0.065 0.054 0.058 0.061 0.075 0.079 0.070       80    61    56    64    57    70    69    76    71    79    78    66    59    63    52    56    59    73    77    68 
 0.171553  1     696   d    968 0.083 0.063 0.058 0.066 0.059 0.072 0.071 0.079 0.073 0.082 0.081 0.068 0.061 0.065 0.054 0.058 0.061 0.075 0.080 0.070       80    61    56    64    57    70    69    76    71    79    78    66    59    63    52    56    59    73    77    68 
 0.172293  1     697   b    969 0.083 0.063 0.058 0.066 0.059 0.072 0.071 0.079 0.073 0.082 0.080 0.068 0.061 0.066 0.054 0.058 0.061 0.075 0.079 0.070       80    61    56    64    57    70    69    77    71    79    78    66    59    64    52    56    59    73    77    68 
 0.172825  1     698   b    970 0.082 0.063 0.058 0.066 0.059 0.072 0.072 0.080 0.073 0.081 0.080 0.068 0.062 0.066 0.054 0.059 0.062 0.075 0.079 0.070       80    61    56    64    57    70    70    78    71    79    78    66    60    64    52    57    60    73    77    68 
 0.172953  1     699   d    969 0.083 0.063 0.058 0.066 0.059 0.072 0.072 0.080 0.073 0.082 0.080 0.068 0.062 0.066 0.054 0.059 0.062 0.075 0.079 0.070       80    61    56    64    57    70    70    78    71    79    78    66    60    64    52    57    60    73    77    68 
 0.173106  1     700   d    968 0.083 0.063 0.057 0.066 0.059 0.072 0.072 0.081 0.073 0.082 0.081 0.068 0.062 0.066 0.054 0.059 0.062 0.075 0.080 0.069       80    61    55    64    57    70    70    78    71    79    78    66    60    64    52    57    60    73    77    67 
 0.173310  1     701   b    969 0.083 0.063 0.057 0.066 0.059 0.073 0.072 0.082 0.073 0.082 0.080 0.068 0.062 0.067 0.054 0.059 0.062 0.075 0.079 0.069       80    61    55    64    57    71    70    79    71    79    78    66    60    65    52    57    60    73    77    67 
 0.173381  1     702   d    968 0.083 0.063 0.057 0.066 0.059 0.073 0.072 0.082 0.073 0.082 0.081 0.068 0.062 0.067 0.054 0.058 0.062 0.075 0.080 0.069       80    61    55    64    57    71    70    79    71    79    78    66    60    65    52    56    60    73    77    67 
 0.173753  1     703   b    969 0.083 0.064 0.057 0.066 0.059 0.074 0.072 0.082 0.073 0.082 0.080 0.068 0.062 0.067 0.054 0.058 0.062 0.075 0.079 0.069       80    62    55    64    57    72    70    79    71    79    78    66    60    65    52    56    60    73    77    67 
 0.174228  1     704   d    968 0.083 0.064 0.057 0.066 0.059 0.074 0.072 0.082 0.072 0.082 0.081 0.068 0.062 0.067 0.054 0.058 0.062 0.075 0.080 0.069       80    62    55    64    57    72    70    79    70    79    78    66    60    65    52    56    60    73    77    67 
 0.174346  1     705   b    969 0.083 0.064 0.057 0.066 0.059 0.074 0.072 0.082 0.073 0.082 0.080 0.068 0.063 0.067 0.054 0.058 0.062 0.075 0.080 0.069       80    62    55    64    57    72    70    79    71    79    78    66    61    65    52    56    60    73    78    67 
 0.174549  1     706   d    968 0.083 0.064 0.057 0.066 0.059 0.074 0.072 0.082 0.073 0.082 0.081 0.068 0.063 0.067 0.054 0.058 0.062 0.075 0.081 0.069       80    62    55    64    57    72    70    79    71    79    78    66    61    65    52    56    60    73    78    67 
 0.174768  1     707   b    969 0.084 0.064 0.057 0.067 0.059 0.074 0.072 0.082 0.073 0.082 0.080 0.068 0.064 0.068 0.054 0.058 0.062 0.076 0.080 0.069       81    62    55    65    57    72    70    79    71    79    78    66    62    66    52    56    60    74    78    67 
 0.175095  1     708   d    968 0.084 0.063 0.057 0.067 0.059 0.074 0.072 0.082 0.073 0.082 0.081 0.068 0.064 0.068 0.054 0.057 0.062 0.076 0.081 0.069       81    61    55    65    57    72    70    79    71    79    78    66    62    66    52    55    60    74    78    67 
 0.175286  1     709   d    967 0.084 0.063 0.057 0.067 0.059 0.074 0.072 0.082 0.072 0.082 0.081 0.068 0.064 0.068 0.054 0.057 0.062 0.077 0.081 0.069       81    61    55    65    57    72    70    79    70    79    78    66    62    66    52    55    60    74    78    67 
 0.175505  1     710   b    968 0.084 0.063 0.058 0.068 0.059 0.074 0.073 0.083 0.072 0.082 0.081 0.068 0.065 0.069 0.055 0.057 0.062 0.076 0.081 0.070       81    61    56    66    57    72    71    80    70    79    78    66    63    67    53    55    60    74    78    68 
 0.175626  1     711   b    969 0.084 0.064 0.058 0.068 0.059 0.075 0.073 0.083 0.072 0.083 0.080 0.068 0.065 0.070 0.055 0.057 0.062 0.076 0.080 0.070       81    62    56    66    57    73    71    80    70    80    78    66    63    68    53    55    60    74    78    68 
 0.175877  1     712   b    970 0.084 0.064 0.058 0.068 0.059 0.075 0.073 0.082 0.072 0.082 0.080 0.068 0.065 0.070 0.055 0.057 0.062 0.076 0.080 0.070       81    62    56    66    57    73    71    80    70    80    78    66    63    68    53    55    60    74    78    68 
 0.176082  1     713   b    971 0.083 0.064 0.058 0.068 0.059 0.076 0.073 0.082 0.072 0.082 0.080 0.069 0.065 0.070 0.056 0.057 0.063 0.076 0.080 0.071       81    62    56    66    57    74    71    80    70    80    78    67    63    68    54    55    61    74    78    69 
 0.176113  1     714   d    970 0.084 0.064 0.058 0.068 0.059 0.076 0.073 0.082 0.072 0.082 0.080 0.069 0.065 0.070 0.056 0.056 0.063 0.076 0.080 0.071       81    62    56    66    57    74    71    80    70    80    78    67    63    68    54    54    61    74    78    69 
 0.176145  1     715   d    969 0.084 0.064 0.058 0.068 0.059 0.076 0.073 0.083 0.072 0.083 0.080 0.068 0.065 0.070 0.056 0.055 0.063 0.076 0.080 0.071       81    62    56    66    57    74    71    80    70    80    78    66    63    68    54    53    61    74    78    69 
 0.176184  1     716   d    968 0.084 0.064 0.058 0.068 0.059 0.076 0.073 0.083 0.072 0.083 0.081 0.068 0.065 0.070 0.056 0.055 0.063 0.076 0.081 0.071       81    62    56    66    57    74    71    80    70    80    78    66    63    68    54    53    61    74    78    69 
 0.176342  1     717   b    969 0.084 0.064 0.058 0.068 0.059 0.076 0.073 0.083 0.072 0.083 0.080 0.068 0.065 0.070 0.056 0.055 0.063 0.076 0.080 0.071       81    62    56    66    57    74    71    80    70    80    78    66    63    68    54    53    61    74    78    69 
 0.176650  1     718   b    970 0.084 0.064 0.058 0.069 0.059 0.076 0.073 0.084 0.072 0.082 0.080 0.068 0.065 0.070 0.056 0.055 0.064 0.076 0.080 0.071       81    62    56    67    57    74    71    81    70    80    78    66    63    68    54    53    62    74    78    69 
 0.177152  1     719   b    971 0.083 0.064 0.058 0.069 0.059 0.076 0.073 0.083 0.072 0.082 0.080 0.068 0.065 0.070 0.056 0.055 0.064 0.076 0.081 0.071       81    62    56    67    57    74    71    81    70    80    78    66    63    68    54    53    62    74    79    69 
 0.177318  1     720   b    972 0.083 0.064 0.058 0.069 0.059 0.076 0.073 0.083 0.072 0.082 0.080 0.068 0.065 0.071 0.056 0.055 0.064 0.077 0.081 0.071       81    62    56    67    57    74    71    81    70    80    78    66    63    69    54    53    62    75    79    69 
 0.177459  1     721   b    973 0.083 0.064 0.058 0.069 0.059 0.077 0.073 0.083 0.072 0.082 0.080 0.069 0.065 0.072 0.055 0.054 0.064 0.077 0.081 0.071       81    62    56    67    57    75    71    81    70    80    78    67    63    70    54    53    62    75    79    69 
 0.177489  1     722   b    974 0.083 0.064 0.057 0.069 0.059 0.077 0.073 0.083 0.072 0.083 0.080 0.069 0.065 0.072 0.055 0.054 0.064 0.077 0.081 0.071       81    62    56    67    57    75    71    81    70    81    78    67    63    70    54    53    62    75    79    69 
 0.178003  1     723   b    975 0.083 0.064 0.057 0.069 0.058 0.077 0.073 0.083 0.072 0.083 0.080 0.069 0.065 0.072 0.055 0.054 0.064 0.077 0.081 0.071       81    62    56    67    57    75    71    81    70    81    78    67    63    70    54    53    62    75    79    69 
 0.178236  1     724   d    974 0.083 0.064 0.057 0.069 0.059 0.077 0.073 0.083 0.072 0.083 0.080 0.068 0.065 0.072 0.055 0.054 0.064 0.077 0.081 0.071       81    62    56    67    57    75    71    81    70    81    78    66    63    70    54    53    62    75    79    69 
 0.178243  1     725   b    975 0.084 0.064 0.057 0.069 0.059 0.077 0.073 0.083 0.072 0.084 0.080 0.069 0.065 0.072 0.056 0.054 0.064 0.078 0.081 0.071       82    62    56    67    58    75    71    81    70    82    78    67    63    70    55    53    62    76    79    69 
 0.178471  1     726   b    976 0.084 0.064 0.058 0.069 0.059 0.077 0.073 0.083 0.073 0.084 0.080 0.069 0.065 0.072 0.056 0.054 0.064 0.078 0.081 0.071       82    62    57    67    58    75    71    81    71    82    78    67    63    70    55    53    62    76    79    69 
 0.178530  1     727   b    977 0.084 0.063 0.058 0.069 0.059 0.077 0.073 0.083 0.073 0.084 0.081 0.070 0.066 0.072 0.056 0.054 0.063 0.078 0.081 0.072       82    62    57    67    58    75    71    81    71    82    79    68    64    70    55    53    62    76    79    70 
 0.178682  1     728   b    978 0.084 0.063 0.058 0.069 0.059 0.077 0.073 0.083 0.073 0.085 0.081 0.070 0.065 0.072 0.056 0.054 0.063 0.078 0.081 0.072       82    62    57    67    58    75    71    81    71    83    79    68    64    70    55    53    62    76    79    70 
 0.178682  1     729   b    979 0.084 0.063 0.058 0.068 0.059 0.077 0.073 0.083 0.074 0.085 0.081 0.069 0.065 0.072 0.056 0.054 0.063 0.078 0.082 0.072       82    62    57    67    58    75    71    81    72    83    79    68    64    70    55    53    62    76    80    70 
 0.178881  1     730   d    978 0.084 0.063 0.058 0.069 0.059 0.077 0.073 0.083 0.074 0.085 0.080 0.069 0.064 0.072 0.056 0.054 0.063 0.078 0.082 0.071       82    62    57    67    58    75    71    81    72    83    78    67    63    70    55    53    62    76    80    69 
 0.178939  1     731   d    977 0.083 0.063 0.057 0.069 0.059 0.077 0.073 0.083 0.074 0.085 0.080 0.069 0.064 0.072 0.055 0.054 0.063 0.078 0.082 0.071       81    62    56    67    58    75    71    81    72    83    78    67    63    70    54    53    62    76    80    69 
 0.178953  1     732   d    976 0.083 0.064 0.057 0.069 0.059 0.077 0.073 0.083 0.074 0.085 0.079 0.069 0.065 0.072 0.055 0.054 0.064 0.078 0.082 0.071       81    62    56    67    58    75    71    81    72    83    77    67    63    70    54    53    62    76    80    69 
 0.179105  1     733   b    977 0.083 0.063 0.057 0.069 0.059 0.078 0.073 0.083 0.074 0.085 0.080 0.069 0.064 0.072 0.055 0.054 0.063 0.079 0.082 0.071       81    62    56    67    58    76    71    81    72    83    78    67    63    70    54    53    62    77    80    69 
 0.179225  1     734   b    978 0.083 0.063 0.057 0.069 0.059 0.078 0.073 0.083 0.074 0.085 0.081 0.069 0.064 0.072 0.055 0.054 0.063 0.079 0.082 0.071       81    62    56    67    58    76    71    81    72    83    79    67    63    70    54    53    62    77    80    69 
 0.179515  1     735   d    977 0.082 0.063 0.057 0.069 0.059 0.078 0.073 0.083 0.074 0.085 0.081 0.069 0.064 0.072 0.055 0.054 0.063 0.079 0.082 0.071       80    62    56    67    58    76    71    81    72    83    79    67    63    70    54    53    62    77    80    69 
 0.179553  1     736   b    978 0.082 0.063 0.057 0.070 0.059 0.078 0.073 0.083 0.074 0.085 0.082 0.069 0.064 0.072 0.055 0.054 0.063 0.079 0.083 0.071       80    62    56    68    58    76    71    81    72    83    80    67    63    70    54    53    62    77    81    69 
 0.179686  1     737   d    977 0.082 0.063 0.057 0.070 0.059 0.078 0.073 0.083 0.074 0.084 0.082 0.069 0.064 0.072 0.055 0.054 0.063 0.079 0.083 0.071       80    62    56    68    58    76    71    81    72    82    80    67    63    70    54    53    62    77    81    69 
 0.179999  1     738   d    976 0.082 0.064 0.057 0.070 0.059 0.078 0.073 0.083 0.074 0.084 0.082 0.069 0.065 0.072 0.055 0.054 0.064 0.079 0.083 0.071       80    62    56    68    58    76    71    81    72    82    80    67    63    70    54    53    62    77    81    69 
 0.180200  1     739   b    977 0.082 0.063 0.057 0.070 0.059 0.078 0.073 0.083 0.075 0.084 0.083 0.069 0.064 0.072 0.055 0.054 0.063 0.079 0.083 0.072       80    62    56    68    58    76    71    81    73    82    81    67    63    70    54    53    62    77    81    70 
 0.180320  1     740   d    976 0.082 0.064 0.057 0.069 0.059 0.078 0.073 0.083 0.075 0.084 0.083 0.069 0.065 0.072 0.055 0.054 0.064 0.079 0.083 0.072       80    62    56    67    58    76    71    81    73    82    81    67    63    70    54    53    62    77    81    70 
 0.180404  1     741   d    975 0.082 0.063 0.057 0.069 0.058 0.077 0.073 0.083 0.075 0.084 0.083 0.069 0.065 0.072 0.055 0.054 0.064 0.079 0.083 0.072       80    61    56    67    57    75    71    81    73    82    81    67    63    70    54    53    62    77    81    70 
 0.180516  1     742   b    976 0.082 0.062 0.057 0.069 0.058 0.077 0.073 0.083 0.075 0.084 0.084 0.069 0.065 0.072 0.055 0.054 0.064 0.079 0.083 0.072       80    61    56    67    57    75    71    81    73    82    82    67    63    70    54    53    62    77    81    70 
 0.180606  1     743   d    975 0.082 0.063 0.057 0.069 0.058 0.077 0.073 0.083 0.075 0.084 0.084 0.069 0.065 0.072 0.055 0.054 0.064 0.078 0.083 0.072       80    61    56    67    57    75    71    81    73    82    82    67    63    70    54    53    62    76    81    70 
 0.180886  1     744   b    976 0.082 0.062 0.057 0.069 0.058 0.078 0.073 0.084 0.075 0.084 0.084 0.069 0.065 0.073 0.055 0.054 0.064 0.078 0.083 0.072       80    61    56    67    57    76    71    82    73    82    82    67    63    71    54    53    62    76    81    70 
 0.181422  1     745   b    977 0.082 0.062 0.057 0.069 0.058 0.078 0.073 0.084 0.075 0.084 0.084 0.069 0.064 0.073 0.055 0.054 0.063 0.078 0.083 0.072       80    61    56    67    57    76    71    82    73    82    82    67    63    71    54    53    62    76    81    70 
 0.181575  1     746   b    978 0.082 0.063 0.057 0.069 0.059 0.078 0.073 0.084 0.075 0.084 0.084 0.069 0.064 0.073 0.055 0.054 0.063 0.079 0.083 0.072       80    62    56    67    58    76    71    82    73    82    82    67    63    71    54    53    62    77    81    70 
 0.181689  1     747   b    979 0.083 0.064 0.058 0.068 0.059 0.078 0.073 0.084 0.075 0.084 0.084 0.068 0.064 0.073 0.055 0.054 0.063 0.079 0.083 0.072       81    63    57    67    58    76    71    82    73    82    82    67    63    71    54    53    62    77    81    70 
 0.182029  1     748   b    980 0.083 0.064 0.059 0.069 0.059 0.078 0.073 0.085 0.074 0.084 0.084 0.068 0.065 0.073 0.056 0.054 0.063 0.079 0.083 0.072       81    63    58    68    58    76    72    83    73    82    82    67    64    72    55    53    62    77    81    71 
 0.182801  1     749   d    979 0.083 0.064 0.059 0.069 0.059 0.078 0.074 0.085 0.075 0.083 0.084 0.068 0.064 0.074 0.056 0.054 0.063 0.079 0.083 0.072       81    63    58    68    58    76    72    83    73    81    82    67    63    72    55    53    62    77    81    70 
 0.182926  1     750   b    980 0.083 0.064 0.059 0.069 0.060 0.079 0.074 0.085 0.074 0.083 0.085 0.069 0.064 0.073 0.056 0.054 0.063 0.080 0.083 0.071       81    63    58    68    59    77    73    83    73    81    83    68    63    72    55    53    62    78    81    70 
 0.182995  1     751   b    981 0.083 0.065 0.059 0.069 0.060 0.078 0.074 0.085 0.074 0.083 0.085 0.069 0.064 0.073 0.056 0.054 0.063 0.080 0.083 0.071       81    64    58    68    59    77    73    83    73    81    83    68    63    72    55    53    62    78    81    70 
 0.183245  1     752   d    980 0.083 0.065 0.059 0.069 0.059 0.079 0.074 0.085 0.074 0.083 0.085 0.069 0.064 0.073 0.056 0.054 0.063 0.080 0.083 0.070       81    64    58    68    58    77    73    83    73    81    83    68    63    72    55    53    62    78    81    69 
 0.183279  1     753   d    979 0.083 0.065 0.058 0.069 0.059 0.079 0.075 0.085 0.075 0.083 0.085 0.069 0.064 0.074 0.056 0.054 0.063 0.080 0.083 0.070       81    64    57    68    58    77    73    83    73    81    83    68    63    72    55    53    62    78    81    69 
 0.183659  1     754   b    980 0.083 0.065 0.058 0.069 0.059 0.079 0.076 0.085 0.074 0.083 0.085 0.069 0.065 0.073 0.056 0.054 0.063 0.080 0.083 0.070       81    64    57    68    58    77    74    83    73    81    83    68    64    72    55    53    62    78    81    69 
 0.183724  1     755   b    981 0.083 0.065 0.058 0.069 0.059 0.080 0.076 0.085 0.075 0.083 0.085 0.069 0.066 0.074 0.056 0.054 0.063 0.080 0.083 0.070       81    64    57    68    58    78    75    83    74    81    83    68    65    73    55    53    62    78    81    69 
 0.183731  1     756   b    982 0.082 0.065 0.058 0.069 0.059 0.079 0.076 0.085 0.075 0.082 0.085 0.069 0.066 0.074 0.056 0.054 0.063 0.079 0.082 0.070       81    64    57    68    58    78    75    83    74    81    83    68    65    73    55    53    62    78    81    69 
 0.183874  1     757   d    981 0.083 0.065 0.058 0.068 0.058 0.080 0.076 0.085 0.075 0.083 0.085 0.069 0.066 0.074 0.056 0.054 0.062 0.080 0.083 0.070       81    64    57    67    57    78    75    83    74    81    83    68    65    73    55    53    61    78    81    69 
 0.183955  1     758   b    982 0.084 0.065 0.058 0.068 0.058 0.080 0.076 0.085 0.075 0.082 0.085 0.069 0.066 0.074 0.056 0.054 0.063 0.079 0.082 0.070       82    64    57    67    57    79    75    83    74    81    83    68    65    73    55    53    62    78    81    69 
 0.184112  1     759   d    981 0.084 0.065 0.057 0.067 0.058 0.081 0.076 0.085 0.075 0.083 0.085 0.069 0.066 0.073 0.055 0.054 0.063 0.080 0.083 0.069       82    64    56    66    57    79    75    83    74    81    83    68    65    72    54    53    62    78    81    68 
 0.184957  1     760   d    980 0.084 0.065 0.057 0.067 0.057 0.081 0.077 0.085 0.076 0.083 0.085 0.069 0.066 0.073 0.055 0.054 0.063 0.080 0.083 0.069       82    64    56    66    56    79    75    83    74    81    83    68    65    72    54    53    62    78    81    68 
 0.185231  1     761   d    979 0.084 0.065 0.057 0.067 0.057 0.081 0.077 0.085 0.076 0.083 0.084 0.069 0.066 0.074 0.055 0.054 0.063 0.080 0.082 0.069       82    64    56    66    56    79    75    83    74    81    82    68    65    72    54    53    62    78    80    68 
 0.185616  1     762   d    978 0.084 0.065 0.057 0.067 0.057 0.081 0.077 0.085 0.076 0.083 0.084 0.070 0.066 0.074 0.055 0.054 0.063 0.080 0.082 0.070       82    64    56    66    56    79    75    83    74    81    82    68    65    72    54    53    62    78    80    68 
 0.186783  1     763   b    979 0.085 0.065 0.057 0.067 0.057 0.081 0.077 0.085 0.076 0.084 0.084 0.070 0.066 0.075 0.055 0.054 0.063 0.080 0.082 0.069       83    64    56    66    56    79    75    83    74    82    82    69    65    73    54    53    62    78    80    68 
 0.186844  1     764   d    978 0.084 0.064 0.057 0.067 0.057 0.081 0.077 0.084 0.076 0.084 0.084 0.071 0.066 0.075 0.055 0.054 0.063 0.080 0.081 0.070       82    63    56    66    56    79    75    82    74    82    82    69    65    73    54    53    62    78    79    68 
 0.187052  1     765   b    979 0.085 0.065 0.057 0.067 0.057 0.082 0.077 0.084 0.076 0.084 0.085 0.072 0.066 0.075 0.055 0.054 0.063 0.080 0.081 0.069       83    64    56    66    56    80    75    82    74    82    83    70    65    73    54    53    62    78    79    68 
 0.187094  1     766   b    980 0.085 0.065 0.058 0.067 0.057 0.082 0.077 0.084 0.076 0.084 0.085 0.071 0.066 0.074 0.055 0.054 0.063 0.080 0.081 0.069       83    64    57    66    56    80    75    82    74    82    83    70    65    73    54    53    62    78    79    68 
 0.187223  1     767   b    981 0.086 0.065 0.058 0.067 0.057 0.082 0.076 0.084 0.075 0.084 0.085 0.071 0.066 0.075 0.055 0.054 0.063 0.080 0.081 0.070       84    64    57    66    56    80    75    82    74    82    83    70    65    74    54    53    62    78    79    69 
 0.187565  1     768   d    980 0.086 0.065 0.057 0.067 0.057 0.082 0.077 0.084 0.076 0.084 0.085 0.071 0.066 0.076 0.055 0.054 0.063 0.080 0.081 0.070       84    64    56    66    56    80    75    82    74    82    83    70    65    74    54    53    62    78    79    69 
 0.187597  1     769   d    979 0.086 0.065 0.057 0.067 0.056 0.082 0.077 0.084 0.076 0.084 0.085 0.072 0.066 0.076 0.055 0.054 0.063 0.080 0.081 0.070       84    64    56    66    55    80    75    82    74    82    83    70    65    74    54    53    62    78    79    69 
 0.188237  1     770   d    978 0.086 0.065 0.057 0.067 0.056 0.082 0.077 0.084 0.076 0.084 0.085 0.071 0.066 0.076 0.055 0.053 0.063 0.080 0.081 0.071       84    64    56    66    55    80    75    82    74    82    83    69    65    74    54    52    62    78    79    69 
 0.188272  1     771   b    979 0.086 0.065 0.057 0.067 0.057 0.082 0.078 0.084 0.076 0.084 0.085 0.070 0.066 0.076 0.055 0.053 0.063 0.080 0.081 0.070       84    64    56    66    56    80    76    82    74    82    83    69    65    74    54    52    62    78    79    69 
 0.188539  1     772   b    980 0.086 0.065 0.057 0.067 0.058 0.083 0.078 0.084 0.077 0.085 0.085 0.070 0.066 0.076 0.055 0.054 0.063 0.080 0.081 0.070       84    64    56    66    57    81    76    82    75    83    83    69    65    74    54    53    62    78    79    69 
 0.188815  1     773   b    981 0.086 0.065 0.057 0.068 0.058 0.083 0.077 0.084 0.077 0.085 0.085 0.070 0.066 0.075 0.055 0.054 0.063 0.080 0.081 0.071       84    64    56    67    57    81    76    82    76    83    83    69    65    74    54    53    62    78    79    70 
 0.188953  1     774   d    980 0.086 0.065 0.057 0.068 0.058 0.083 0.078 0.084 0.078 0.085 0.085 0.070 0.065 0.076 0.055 0.054 0.063 0.080 0.081 0.071       84    64    56    67    57    81    76    82    76    83    83    69    64    74    54    53    62    78    79    70 
 0.189284  1     775   b    981 0.087 0.065 0.057 0.068 0.058 0.083 0.077 0.084 0.077 0.085 0.085 0.070 0.065 0.076 0.055 0.054 0.063 0.080 0.081 0.071       85    64    56    67    57    81    76    82    76    83    83    69    64    75    54    53    62    78    79    70 
 0.190010  1     776   d    980 0.087 0.065 0.057 0.068 0.058 0.083 0.078 0.084 0.078 0.084 0.085 0.070 0.065 0.077 0.055 0.054 0.063 0.080 0.081 0.071       85    64    56    67    57    81    76    82    76    82    83    69    64    75    54    53    62    78    79    70 
 0.190296  1     777   b    981 0.087 0.065 0.057 0.069 0.058 0.083 0.077 0.084 0.077 0.084 0.085 0.070 0.065 0.076 0.055 0.054 0.063 0.080 0.081 0.071       85    64    56    68    57    81    76    82    76    82    83    69    64    75    54    53    62    78    79    70 
 0.190310  1     778   b    982 0.087 0.065 0.058 0.069 0.059 0.082 0.078 0.084 0.077 0.084 0.085 0.070 0.065 0.076 0.055 0.054 0.063 0.079 0.080 0.072       85    64    57    68    58    81    77    82    76    82    83    69    64    75    54    53    62    78    79    71 
 0.190635  1     779   b    983 0.087 0.065 0.058 0.069 0.059 0.082 0.078 0.084 0.077 0.083 0.084 0.071 0.065 0.076 0.055 0.055 0.063 0.080 0.080 0.072       86    64    57    68    58    81    77    83    76    82    83    70    64    75    54    54    62    79    79    71 
 0.190824  1     780   d    982 0.088 0.065 0.058 0.069 0.059 0.081 0.078 0.085 0.077 0.084 0.085 0.071 0.065 0.076 0.055 0.055 0.063 0.080 0.080 0.072       86    64    57    68    58    80    77    83    76    82    83    70    64    75    54    54    62    79    79    71 
 0.191267  1     781   d    981 0.087 0.065 0.058 0.069 0.059 0.082 0.078 0.085 0.077 0.084 0.085 0.071 0.065 0.076 0.054 0.055 0.063 0.081 0.081 0.072       85    64    57    68    58    80    77    83    76    82    83    70    64    75    53    54    62    79    79    71 
 0.191612  1     782   b    982 0.087 0.065 0.058 0.070 0.060 0.081 0.079 0.085 0.077 0.085 0.085 0.071 0.065 0.076 0.054 0.055 0.063 0.080 0.080 0.072       85    64    57    69    59    80    78    83    76    83    83    70    64    75    53    54    62    79    79    71 
 0.191685  1     783   d    981 0.087 0.065 0.058 0.070 0.060 0.082 0.080 0.085 0.077 0.085 0.085 0.071 0.065 0.076 0.054 0.055 0.063 0.081 0.081 0.072       85    64    57    69    59    80    78    83    76    83    83    70    64    75    53    54    62    79    79    71 
 0.192818  1     784   d    980 0.087 0.065 0.058 0.070 0.060 0.082 0.080 0.085 0.078 0.085 0.085 0.071 0.065 0.077 0.054 0.054 0.063 0.081 0.081 0.072       85    64    57    69    59    80    78    83    76    83    83    70    64    75    53    53    62    79    79    71 
 0.193132  1     785   d    979 0.087 0.065 0.058 0.070 0.060 0.082 0.080 0.085 0.078 0.084 0.085 0.072 0.065 0.077 0.054 0.054 0.063 0.081 0.081 0.073       85    64    57    69    59    80    78    83    76    82    83    70    64    75    53    53    62    79    79    71 
 0.193139  1     786   d    978 0.087 0.065 0.058 0.071 0.060 0.082 0.080 0.085 0.078 0.084 0.085 0.072 0.065 0.077 0.054 0.054 0.063 0.080 0.081 0.073       85    64    57    69    59    80    78    83    76    82    83    70    64    75    53    53    62    78    79    71 
 0.193398  1     787   b    979 0.087 0.065 0.058 0.072 0.060 0.082 0.080 0.086 0.078 0.084 0.085 0.072 0.066 0.077 0.054 0.054 0.063 0.080 0.081 0.073       85    64    57    70    59    80    78    84    76    82    83    70    65    75    53    53    62    78    79    71 
 0.193498  1     788   b    980 0.087 0.065 0.058 0.071 0.060 0.082 0.081 0.086 0.079 0.085 0.085 0.071 0.066 0.077 0.054 0.054 0.063 0.081 0.082 0.072       85    64    57    70    59    80    79    84    77    83    83    70    65    75    53    53    62    79    80    71 
 0.193907  1     789   b    981 0.087 0.065 0.058 0.071 0.060 0.082 0.081 0.086 0.078 0.085 0.085 0.071 0.066 0.076 0.054 0.054 0.063 0.081 0.082 0.072       85    64    57    70    59    80    79    84    77    83    83    70    65    75    53    53    62    79    80    71 
 0.194140  1     790   b    982 0.087 0.065 0.058 0.071 0.061 0.082 0.080 0.086 0.078 0.085 0.086 0.071 0.066 0.076 0.055 0.055 0.063 0.081 0.081 0.072       85    64    57    70    60    81    79    84    77    83    84    70    65    75    54    54    62    80    80    71 
 0.194158  1     791   b    983 0.086 0.066 0.058 0.071 0.062 0.083 0.080 0.085 0.078 0.084 0.085 0.072 0.066 0.077 0.055 0.055 0.063 0.081 0.081 0.072       85    65    57    70    61    82    79    84    77    83    84    71    65    76    54    54    62    80    80    71 
 0.194252  1     792   b    984 0.086 0.066 0.058 0.071 0.062 0.083 0.080 0.085 0.078 0.084 0.085 0.072 0.067 0.077 0.055 0.056 0.063 0.081 0.081 0.072       85    65    57    70    61    82    79    84    77    83    84    71    66    76    54    55    62    80    80    71 
 0.195427  1     793   d    983 0.086 0.066 0.058 0.071 0.062 0.083 0.080 0.085 0.078 0.084 0.085 0.072 0.067 0.077 0.055 0.056 0.063 0.081 0.081 0.072       85    65    57    70    61    82    79    84    77    83    84    71    66    76    54    55    62    80    80    71 
 0.195804  1     794   d    982 0.087 0.065 0.058 0.071 0.062 0.084 0.080 0.086 0.078 0.085 0.086 0.072 0.067 0.077 0.055 0.056 0.063 0.081 0.080 0.072       85    64    57    70    61    82    79    84    77    83    84    71    66    76    54    55    62    80    79    71 
 0.196035  1     795   b    983 0.086 0.065 0.058 0.071 0.063 0.083 0.080 0.086 0.078 0.084 0.085 0.072 0.067 0.077 0.055 0.056 0.063 0.081 0.080 0.072       85    64    57    70    62    82    79    85    77    83    84    71    66    76    54    55    62    80    79    71 
 0.196184  1     796   b    984 0.086 0.065 0.058 0.071 0.063 0.084 0.080 0.086 0.079 0.084 0.086 0.072 0.067 0.078 0.055 0.057 0.063 0.081 0.080 0.073       85    64    57    70    62    83    79    85    78    83    85    71    66    77    54    56    62    80    79    72 
 0.196536  1     797   d    983 0.086 0.065 0.058 0.071 0.063 0.084 0.079 0.086 0.078 0.083 0.086 0.072 0.067 0.078 0.055 0.057 0.063 0.080 0.079 0.073       85    64    57    70    62    83    78    85    77    82    85    71    66    77    54    56    62    79    78    72 
 0.196641  1     798   d    982 0.087 0.064 0.058 0.071 0.063 0.085 0.079 0.087 0.078 0.084 0.087 0.072 0.067 0.078 0.055 0.057 0.063 0.080 0.079 0.073       85    63    57    70    62    83    78    85    77    82    85    71    66    77    54    56    62    79    78    72 
 0.196679  1     799   b    983 0.086 0.064 0.058 0.071 0.063 0.084 0.080 0.086 0.078 0.083 0.086 0.072 0.067 0.078 0.055 0.057 0.063 0.081 0.079 0.073       85    63    57    70    62    83    79    85    77    82    85    71    66    77    54    56    62    80    78    72 
 0.197420  1     800   d    982 0.087 0.064 0.058 0.071 0.063 0.085 0.080 0.087 0.078 0.084 0.087 0.072 0.067 0.078 0.055 0.057 0.063 0.081 0.079 0.073       85    63    57    70    62    83    79    85    77    82    85    71    66    77    54    56    62    80    78    72 
 0.197597  1     801   b    983 0.086 0.064 0.058 0.071 0.063 0.084 0.080 0.086 0.078 0.083 0.087 0.072 0.068 0.078 0.055 0.058 0.064 0.081 0.079 0.073       85    63    57    70    62    83    79    85    77    82    86    71    67    77    54    57    63    80    78    72 
 0.197907  1     802   d    982 0.087 0.064 0.058 0.071 0.063 0.085 0.079 0.087 0.078 0.084 0.088 0.072 0.068 0.078 0.055 0.058 0.064 0.081 0.079 0.073       85    63    57    70    62    83    78    85    77    82    86    71    67    77    54    57    63    80    78    72 
 0.197985  1     803   d    981 0.087 0.064 0.058 0.071 0.063 0.085 0.080 0.087 0.077 0.084 0.088 0.072 0.068 0.078 0.055 0.058 0.064 0.082 0.078 0.073       85    63    57    70    62    83    78    85    76    82    86    71    67    77    54    57    63    80    77    72 
 0.198142  1     804   d    980 0.087 0.064 0.058 0.071 0.063 0.084 0.080 0.087 0.078 0.084 0.088 0.072 0.068 0.078 0.055 0.058 0.064 0.082 0.078 0.073       85    63    57    70    62    82    78    85    76    82    86    71    67    76    54    57    63    80    76    72 
 0.198216  1     805   b    981 0.087 0.065 0.058 0.071 0.063 0.084 0.080 0.087 0.077 0.084 0.088 0.072 0.068 0.077 0.055 0.058 0.064 0.082 0.077 0.073       85    64    57    70    62    82    78    85    76    82    86    71    67    76    54    57    63    80    76    72 
 0.198317  1     806   b    982 0.087 0.065 0.058 0.072 0.063 0.084 0.079 0.087 0.077 0.084 0.088 0.072 0.068 0.077 0.055 0.058 0.064 0.081 0.077 0.073       85    64    57    71    62    82    78    85    76    82    86    71    67    76    54    57    63    80    76    72 
 0.198587  1     807   b    983 0.087 0.065 0.058 0.072 0.063 0.083 0.079 0.086 0.077 0.083 0.087 0.072 0.069 0.077 0.055 0.058 0.065 0.081 0.078 0.073       86    64    57    71    62    82    78    85    76    82    86    71    68    76    54    57    64    80    77    72 
 0.198963  1     808   d    982 0.088 0.065 0.058 0.072 0.063 0.084 0.079 0.087 0.077 0.084 0.088 0.072 0.069 0.077 0.055 0.058 0.065 0.081 0.078 0.073       86    64    57    71    62    82    78    85    76    82    86    71    68    76    54    57    64    80    77    72 
 0.199054  1     809   b    983 0.087 0.065 0.059 0.072 0.063 0.083 0.079 0.086 0.078 0.083 0.087 0.073 0.069 0.077 0.056 0.058 0.065 0.081 0.078 0.074       86    64    58    71    62    82    78    85    77    82    86    72    68    76    55    57    64    80    77    73 
 0.199065  1     810   d    982 0.088 0.065 0.059 0.071 0.063 0.084 0.079 0.086 0.078 0.084 0.088 0.073 0.069 0.077 0.056 0.058 0.065 0.081 0.078 0.074       86    64    58    70    62    82    78    84    77    82    86    72    68    76    55    57    64    80    77    73 
 0.199793  1     811   b    983 0.087 0.066 0.059 0.071 0.063 0.084 0.079 0.085 0.078 0.083 0.087 0.073 0.069 0.077 0.056 0.058 0.065 0.081 0.078 0.074       86    65    58    70    62    83    78    84    77    82    86    72    68    76    55    57    64    80    77    73 
 0.200113  1     812   b    984 0.087 0.066 0.059 0.071 0.063 0.084 0.079 0.085 0.078 0.083 0.087 0.073 0.069 0.077 0.056 0.058 0.065 0.082 0.079 0.074       86    65    58    70    62    83    78    84    77    82    86    72    68    76    55    57    64    81    78    73 
 0.200230  1     813   b    985 0.087 0.066 0.059 0.072 0.063 0.084 0.079 0.085 0.079 0.083 0.087 0.073 0.069 0.077 0.056 0.058 0.065 0.082 0.079 0.074       86    65    58    71    62    83    78    84    78    82    86    72    68    76    55    57    64    81    78    73 
 0.200295  1     814   b    986 0.087 0.066 0.060 0.072 0.063 0.084 0.080 0.085 0.079 0.083 0.088 0.073 0.070 0.077 0.056 0.058 0.066 0.082 0.079 0.075       86    65    59    71    62    83    79    84    78    82    87    72    69    76    55    57    65    81    78    74 
 0.201372  1     815   b    987 0.087 0.066 0.060 0.072 0.063 0.084 0.080 0.085 0.079 0.083 0.088 0.073 0.071 0.077 0.056 0.058 0.066 0.082 0.079 0.075       86    65    59    71    62    83    79    84    78    82    87    72    70    76    55    57    65    81    78    74 
 0.201503  1     816   b    988 0.087 0.066 0.060 0.072 0.064 0.085 0.081 0.086 0.080 0.083 0.088 0.073 0.072 0.077 0.056 0.058 0.066 0.082 0.079 0.075       86    65    59    71    63    84    80    85    79    82    87    72    71    76    55    57    65    81    78    74 
 0.201689  1     817   d    987 0.087 0.066 0.060 0.072 0.064 0.085 0.081 0.086 0.079 0.083 0.088 0.073 0.072 0.077 0.056 0.058 0.066 0.082 0.079 0.075       86    65    59    71    63    84    80    85    78    82    87    72    71    76    55    57    65    81    78    74 
 0.202674  1     818   b    988 0.087 0.066 0.060 0.072 0.064 0.086 0.081 0.086 0.079 0.083 0.088 0.073 0.072 0.077 0.056 0.058 0.066 0.082 0.079 0.075       86    65    59    71    63    85    80    85    78    82    87    72    71    76    55    57    65    81    78    74 
 0.202875  1     819   d    987 0.087 0.066 0.060 0.072 0.064 0.086 0.081 0.086 0.079 0.083 0.088 0.073 0.072 0.077 0.056 0.058 0.066 0.082 0.079 0.075       86    65    59    71    63    85    80    85    78    82    87    72    71    76    55    57    65    81    78    74 
 0.202939  1     820   d    986 0.087 0.066 0.060 0.072 0.063 0.085 0.080 0.085 0.079 0.083 0.088 0.073 0.071 0.077 0.056 0.058 0.066 0.082 0.079 0.075       86    65    59    71    62    84    79    84    78    82    87    72    70    76    55    57    65    81    78    74 
 0.202996  1     821   d    985 0.086 0.066 0.060 0.072 0.063 0.085 0.080 0.085 0.079 0.083 0.088 0.073 0.071 0.077 0.056 0.058 0.066 0.082 0.079 0.075       85    65    59    71    62    84    79    84    78    82    87    72    70    76    55    57    65    81    78    74 
 0.203172  1     822   d    984 0.086 0.066 0.060 0.072 0.063 0.085 0.080 0.085 0.079 0.082 0.087 0.072 0.071 0.077 0.056 0.058 0.065 0.082 0.079 0.075       85    65    59    71    62    84    79    84    78    81    86    71    70    76    55    57    64    81    78    74 
 0.203414  1     823   b    985 0.086 0.067 0.060 0.072 0.064 0.086 0.080 0.085 0.079 0.082 0.087 0.073 0.071 0.078 0.056 0.059 0.065 0.083 0.079 0.075       85    66    59    71    63    85    79    84    78    81    86    72    70    77    55    58    64    82    78    74 
 0.203550  1     824   d    984 0.086 0.067 0.060 0.071 0.064 0.086 0.080 0.085 0.079 0.082 0.087 0.073 0.070 0.077 0.056 0.059 0.065 0.083 0.079 0.075       85    66    59    70    63    85    79    84    78    81    86    72    69    76    55    58    64    82    78    74 
 0.203591  1     825   d    983 0.086 0.067 0.060 0.071 0.064 0.086 0.080 0.085 0.079 0.082 0.087 0.073 0.070 0.077 0.056 0.058 0.064 0.082 0.079 0.075       85    66    59    70    63    85    79    84    78    81    86    72    69    76    55    57    63    81    78    74 
 0.203835  1     826   d    982 0.086 0.067 0.060 0.071 0.063 0.087 0.080 0.086 0.079 0.082 0.087 0.073 0.070 0.077 0.056 0.058 0.063 0.082 0.079 0.074       84    66    59    70    62    85    79    84    78    81    85    72    69    76    55    57    62    81    78    73 
 0.203842  1     827   b    983 0.085 0.067 0.060 0.071 0.063 0.086 0.080 0.085 0.079 0.082 0.086 0.074 0.070 0.077 0.056 0.059 0.063 0.082 0.080 0.074       84    66    59    70    62    85    79    84    78    81    85    73    69    76    55    58    62    81    79    73 
 0.204063  1     828   b    984 0.085 0.067 0.060 0.071 0.064 0.086 0.080 0.085 0.080 0.082 0.086 0.074 0.071 0.077 0.056 0.059 0.063 0.082 0.080 0.074       84    66    59    70    63    85    79    84    79    81    85    73    70    76    55    58    62    81    79    73 
 0.204249  1     829   d    983 0.085 0.067 0.060 0.071 0.064 0.086 0.079 0.085 0.080 0.082 0.085 0.074 0.071 0.077 0.056 0.059 0.063 0.082 0.080 0.074       84    66    59    70    63    85    78    84    79    81    84    73    70    76    55    58    62    81    79    73 
 0.204260  1     830   b    984 0.085 0.068 0.060 0.071 0.064 0.086 0.079 0.086 0.080 0.082 0.085 0.074 0.071 0.077 0.056 0.059 0.063 0.082 0.080 0.074       84    67    59    70    63    85    78    85    79    81    84    73    70    76    55    58    62    81    79    73 
 0.205040  1     831   b    985 0.085 0.068 0.060 0.071 0.064 0.086 0.079 0.086 0.080 0.082 0.085 0.074 0.071 0.077 0.056 0.059 0.063 0.082 0.080 0.074       84    67    59    70    63    85    78    85    79    81    84    73    70    76    55    58    62    81    79    73 
 0.205468  1     832   b    986 0.085 0.068 0.060 0.071 0.064 0.086 0.079 0.086 0.080 0.082 0.085 0.075 0.072 0.077 0.056 0.059 0.063 0.082 0.080 0.074       84    67    59    70    63    85    78    85    79    81    84    74    71    76    55    58    62    81    79    73 
 0.205711  1     833   d    985 0.085 0.068 0.060 0.071 0.064 0.086 0.079 0.086 0.080 0.082 0.085 0.075 0.072 0.076 0.056 0.059 0.063 0.082 0.080 0.074       84    67    59    70    63    85    78    85    79    81    84    74    71    75    55    58    62    81    79    73 
 0.205747  1     834   d    984 0.085 0.068 0.060 0.071 0.064 0.086 0.079 0.086 0.080 0.082 0.085 0.075 0.072 0.076 0.056 0.059 0.063 0.082 0.080 0.074       84    67    59    70    63    85    78    85    79    81    84    74    71    75    55    58    62    81    79    73 
 0.205755  1     835   d    983 0.085 0.068 0.060 0.071 0.064 0.086 0.079 0.086 0.080 0.082 0.085 0.075 0.072 0.076 0.056 0.059 0.063 0.082 0.080 0.074       84    67    59    70    63    85    78    85    79    81    84    74    71    75    55    58    62    81    79    73 
 0.205991  1     836   b    984 0.085 0.068 0.060 0.072 0.064 0.086 0.079 0.086 0.081 0.082 0.085 0.075 0.072 0.076 0.056 0.059 0.063 0.082 0.080 0.074       84    67    59    71    63    85    78    85    80    81    84    74    71    75    55    58    62    81    79    73 
 0.206042  1     837   d    983 0.085 0.068 0.060 0.072 0.064 0.086 0.079 0.086 0.081 0.082 0.085 0.074 0.072 0.076 0.056 0.058 0.063 0.082 0.080 0.074       84    67    59    71    63    85    78    85    80    81    84    73    71    75    55    57    62    81    79    73 
 0.206204  1     838   d    982 0.086 0.068 0.060 0.072 0.064 0.087 0.079 0.087 0.081 0.082 0.086 0.074 0.072 0.076 0.056 0.058 0.063 0.082 0.080 0.074       84    67    59    71    63    85    78    85    80    81    84    73    71    75    55    57    62    81    79    73 
 0.206308  1     839   b    983 0.085 0.068 0.060 0.072 0.064 0.086 0.079 0.086 0.081 0.082 0.085 0.074 0.072 0.077 0.056 0.058 0.063 0.082 0.080 0.074       84    67    59    71    63    85    78    85    80    81    84    73    71    76    55    57    62    81    79    73 
 0.206742  1     840   d    982 0.086 0.068 0.060 0.072 0.064 0.087 0.079 0.087 0.081 0.082 0.086 0.074 0.072 0.077 0.056 0.058 0.063 0.082 0.079 0.074       84    67    59    71    63    85    78    85    80    81    84    73    71    76    55    57    62    81    78    73 
 0.207096  1     841   d    981 0.086 0.068 0.060 0.072 0.064 0.087 0.080 0.087 0.082 0.083 0.086 0.074 0.072 0.077 0.055 0.058 0.063 0.083 0.080 0.074       84    67    59    71    63    85    78    85    80    81    84    73    71    76    54    57    62    81    78    73 
 0.207448  1     842   d    980 0.086 0.068 0.060 0.072 0.064 0.087 0.080 0.087 0.082 0.083 0.086 0.074 0.072 0.078 0.055 0.058 0.063 0.083 0.080 0.074       84    67    59    71    63    85    78    85    80    81    84    73    71    76    54    57    62    81    78    73 
 0.207568  1     843   d    979 0.086 0.068 0.060 0.073 0.064 0.087 0.080 0.087 0.082 0.083 0.086 0.075 0.072 0.078 0.055 0.058 0.063 0.083 0.080 0.075       84    67    59    71    63    85    78    85    80    81    84    73    70    76    54    57    62    81    78    73 
 0.207914  1     844   b    980 0.086 0.068 0.060 0.073 0.064 0.087 0.081 0.087 0.082 0.083 0.087 0.074 0.071 0.078 0.056 0.058 0.063 0.083 0.080 0.074       84    67    59    72    63    85    79    85    80    81    85    73    70    76    55    57    62    81    78    73 
 0.208360  1     845   d    979 0.086 0.068 0.060 0.074 0.064 0.087 0.081 0.087 0.082 0.083 0.087 0.075 0.072 0.078 0.056 0.058 0.063 0.083 0.080 0.075       84    67    59    72    63    85    79    85    80    81    85    73    70    76    55    57    62    81    78    73 
 0.208410  1     846   b    980 0.087 0.068 0.060 0.074 0.065 0.087 0.081 0.087 0.082 0.083 0.087 0.074 0.072 0.079 0.056 0.058 0.063 0.084 0.080 0.076       85    67    59    73    64    85    79    85    80    81    85    73    71    77    55    57    62    82    78    74 
 0.208491  1     847   d    979 0.087 0.068 0.060 0.075 0.065 0.087 0.081 0.087 0.082 0.083 0.087 0.075 0.073 0.079 0.056 0.058 0.063 0.084 0.080 0.076       85    67    59    73    64    85    79    85    80    81    85    73    71    77    55    57    62    82    78    74 
 0.208790  1     848   d    978 0.087 0.069 0.060 0.075 0.065 0.086 0.081 0.087 0.082 0.083 0.087 0.075 0.073 0.079 0.056 0.058 0.063 0.084 0.080 0.076       85    67    59    73    64    84    79    85    80    81    85    73    71    77    55    57    62    82    78    74 
 0.209351  1     849   b    979 0.088 0.068 0.060 0.075 0.065 0.086 0.081 0.087 0.082 0.083 0.088 0.075 0.074 0.079 0.056 0.058 0.063 0.085 0.080 0.076       86    67    59    73    64    84    79    85    80    81    86    73    72    77    55    57    62    83    78    74 
 0.209493  1     850   d    978 0.088 0.069 0.060 0.075 0.065 0.086 0.081 0.087 0.082 0.083 0.088 0.075 0.074 0.079 0.056 0.058 0.063 0.085 0.080 0.076       86    67    59    73    64    84    79    85    80    81    86    73    72    77    55    57    62    83    78    74 
 0.210254  1     851   d    977 0.088 0.069 0.060 0.075 0.066 0.086 0.081 0.087 0.082 0.083 0.088 0.075 0.074 0.079 0.056 0.058 0.063 0.085 0.080 0.076       86    67    59    73    64    84    79    85    80    81    86    73    72    77    55    57    62    83    78    74 
 0.210398  1     852   d    976 0.088 0.069 0.060 0.075 0.066 0.086 0.081 0.087 0.082 0.083 0.088 0.075 0.074 0.079 0.056 0.058 0.064 0.085 0.080 0.076       86    67    59    73    64    84    79    85    80    81    86    73    72    77    55    57    62    83    78    74 
 0.211088  1     853   b    977 0.088 0.069 0.060 0.075 0.066 0.086 0.081 0.087 0.082 0.083 0.089 0.075 0.074 0.079 0.056 0.058 0.063 0.085 0.080 0.076       86    67    59    73    64    84    79    85    80    81    87    73    72    77    55    57    62    83    78    74 
 0.211096  1     854   d    976 0.088 0.069 0.060 0.075 0.066 0.086 0.081 0.087 0.081 0.083 0.089 0.075 0.074 0.079 0.056 0.058 0.062 0.084 0.079 0.076       86    67    59    73    64    84    79    85    79    81    87    73    72    77    55    57    61    82    77    74 
 0.211200  1     855   b    977 0.088 0.069 0.060 0.075 0.066 0.086 0.081 0.087 0.081 0.083 0.089 0.075 0.074 0.079 0.056 0.058 0.062 0.084 0.079 0.076       86    67    59    73    64    84    79    85    79    81    87    73    72    77    55    57    61    82    77    74 
 0.211404  1     856   d    976 0.088 0.069 0.060 0.075 0.066 0.086 0.081 0.087 0.081 0.083 0.089 0.075 0.074 0.079 0.056 0.058 0.062 0.084 0.079 0.076       86    67    59    73    64    84    79    85    79    81    87    73    72    77    55    57    61    82    77    74 
 0.211702  1     857   b    977 0.088 0.069 0.060 0.075 0.066 0.086 0.081 0.087 0.081 0.083 0.090 0.075 0.074 0.079 0.056 0.058 0.062 0.084 0.079 0.076       86    67    59    73    64    84    79    85    79    81    88    73    72    77    55    57    61    82    77    74 
 0.211769  1     858   b    978 0.088 0.069 0.060 0.075 0.065 0.086 0.081 0.087 0.081 0.083 0.091 0.075 0.074 0.079 0.056 0.058 0.062 0.084 0.079 0.076       86    67    59    73    64    84    79    85    79    81    89    73    72    77    55    57    61    82    77    74 
 0.211910  1     859   d    977 0.088 0.069 0.060 0.075 0.064 0.086 0.080 0.087 0.081 0.083 0.091 0.075 0.074 0.079 0.056 0.058 0.062 0.084 0.079 0.076       86    67    59    73    63    84    78    85    79    81    89    73    72    77    55    57    61    82    77    74 
 0.212025  1     860   b    978 0.088 0.069 0.060 0.075 0.064 0.086 0.080 0.087 0.081 0.083 0.091 0.075 0.074 0.079 0.056 0.058 0.062 0.084 0.079 0.076       86    67    59    73    63    84    78    85    79    81    89    73    72    77    55    57    61    82    77    74 
 0.212058  1     861   d    977 0.088 0.069 0.060 0.075 0.064 0.086 0.080 0.087 0.081 0.083 0.091 0.075 0.074 0.079 0.056 0.058 0.062 0.084 0.079 0.076       86    67    59    73    63    84    78    85    79    81    89    73    72    77    55    57    61    82    77    74 
 0.212172  1     862   b    978 0.089 0.070 0.060 0.075 0.064 0.086 0.080 0.087 0.081 0.084 0.091 0.075 0.074 0.079 0.056 0.058 0.062 0.084 0.079 0.076       87    68    59    73    63    84    78    85    79    82    89    73    72    77    55    57    61    82    77    74 
 0.212571  1     863   d    977 0.089 0.070 0.060 0.075 0.064 0.086 0.079 0.087 0.081 0.084 0.091 0.075 0.074 0.079 0.056 0.058 0.061 0.084 0.079 0.076       87    68    59    73    63    84    77    85    79    82    89    73    72    77    55    57    60    82    77    74 
 0.212802  1     864   d    976 0.089 0.070 0.060 0.075 0.065 0.086 0.079 0.087 0.080 0.084 0.091 0.075 0.074 0.079 0.056 0.058 0.061 0.084 0.079 0.076       87    68    59    73    63    84    77    85    78    82    89    73    72    77    55    57    60    82    77    74 
 0.212896  1     865   d    975 0.089 0.069 0.061 0.075 0.065 0.086 0.079 0.087 0.080 0.084 0.091 0.074 0.074 0.079 0.056 0.058 0.062 0.084 0.079 0.076       87    67    59    73    63    84    77    85    78    82    89    72    72    77    55    57    60    82    77    74 
 0.213254  1     866   d    974 0.089 0.069 0.061 0.075 0.064 0.086 0.079 0.087 0.079 0.084 0.091 0.074 0.073 0.079 0.056 0.059 0.062 0.084 0.079 0.076       87    67    59    73    62    84    77    85    77    82    89    72    71    77    55    57    60    82    77    74 
 0.213304  1     867   b    975 0.089 0.069 0.061 0.075 0.064 0.086 0.079 0.087 0.079 0.084 0.091 0.074 0.073 0.079 0.057 0.058 0.062 0.084 0.079 0.076       87    67    59    73    62    84    77    85    77    82    89    72    71    77    56    57    60    82    77    74 
 0.213336  1     868   b    976 0.089 0.070 0.060 0.075 0.064 0.086 0.079 0.087 0.079 0.084 0.091 0.074 0.074 0.079 0.057 0.058 0.061 0.084 0.079 0.076       87    68    59    73    62    84    77    85    77    82    89    72    72    77    56    57    60    82    77    74 
 0.213467  1     869   d    975 0.089 0.070 0.061 0.075 0.063 0.086 0.079 0.087 0.079 0.084 0.091 0.074 0.074 0.079 0.057 0.058 0.062 0.083 0.079 0.076       87    68    59    73    61    84    77    85    77    82    89    72    72    77    56    57    60    81    77    74 
 0.213480  1     870   d    974 0.088 0.070 0.061 0.075 0.063 0.086 0.079 0.087 0.079 0.084 0.091 0.074 0.074 0.079 0.057 0.059 0.062 0.083 0.079 0.076       86    68    59    73    61    84    77    85    77    82    89    72    72    77    56    57    60    81    77    74 
 0.213667  1     871   b    975 0.088 0.071 0.061 0.075 0.063 0.087 0.079 0.087 0.079 0.084 0.092 0.074 0.074 0.079 0.057 0.058 0.062 0.083 0.080 0.076       86    69    59    73    61    85    77    85    77    82    90    72    72    77    56    57    60    81    78    74 
 0.213701  1     872   b    976 0.089 0.072 0.060 0.075 0.064 0.087 0.079 0.087 0.079 0.084 0.092 0.074 0.074 0.079 0.057 0.059 0.061 0.084 0.080 0.076       87    70    59    73    62    85    77    85    77    82    90    72    72    77    56    58    60    82    78    74 
 0.213909  1     873   d    975 0.089 0.072 0.061 0.075 0.064 0.087 0.079 0.087 0.078 0.084 0.092 0.074 0.074 0.079 0.057 0.059 0.062 0.084 0.080 0.076       87    70    59    73    62    85    77    85    76    82    90    72    72    77    56    58    60    82    78    74 
 0.214077  1     874   d    974 0.089 0.072 0.061 0.075 0.064 0.087 0.079 0.087 0.077 0.084 0.092 0.074 0.074 0.079 0.057 0.060 0.062 0.084 0.080 0.076       87    70    59    73    62    85    77    85    75    82    90    72    72    77    56    58    60    82    78    74 
 0.214339  1     875   b    975 0.089 0.072 0.061 0.076 0.064 0.087 0.079 0.088 0.077 0.084 0.092 0.074 0.075 0.079 0.057 0.059 0.062 0.084 0.080 0.076       87    70    59    74    62    85    77    86    75    82    90    72    73    77    56    58    60    82    78    74 
 0.214701  1     876   d    974 0.089 0.072 0.061 0.076 0.064 0.087 0.078 0.088 0.077 0.084 0.092 0.074 0.075 0.079 0.057 0.060 0.062 0.084 0.080 0.076       87    70    59    74    62    85    76    86    75    82    90    72    73    77    56    58    60    82    78    74 
 0.214939  1     877   d    973 0.089 0.072 0.061 0.076 0.064 0.087 0.078 0.088 0.077 0.084 0.092 0.074 0.075 0.079 0.058 0.059 0.062 0.084 0.080 0.076       87    70    59    74    62    85    76    86    75    82    90    72    73    77    56    57    60    82    78    74 
 0.215057  1     878   d    972 0.090 0.072 0.061 0.076 0.064 0.087 0.078 0.088 0.077 0.084 0.093 0.074 0.075 0.079 0.058 0.059 0.062 0.084 0.080 0.075       87    70    59    74    62    85    76    86    75    82    90    72    73    77    56    57    60    82    78    73 
 0.215553  1     879   b    973 0.089 0.072 0.062 0.076 0.065 0.087 0.078 0.089 0.077 0.084 0.092 0.074 0.076 0.079 0.058 0.059 0.062 0.084 0.080 0.075       87    70    60    74    63    85    76    87    75    82    90    72    74    77    56    57    60    82    78    73 
 0.215888  1     880   b    974 0.089 0.072 0.062 0.076 0.065 0.087 0.078 0.089 0.077 0.084 0.092 0.074 0.076 0.079 0.057 0.059 0.062 0.084 0.080 0.075       87    70    60    74    63    85    76    87    75    82    90    72    74    77    56    57    60    82    78    73 
 0.216026  1     881   b    975 0.089 0.072 0.062 0.076 0.065 0.087 0.078 0.089 0.077 0.084 0.092 0.074 0.076 0.079 0.057 0.058 0.062 0.084 0.081 0.075       87    70    60    74    63    85    76    87    75    82    90    72    74    77    56    57    60    82    79    73 
 0.216111  1     882   d    974 0.088 0.072 0.062 0.076 0.065 0.087 0.078 0.089 0.077 0.084 0.092 0.074 0.076 0.079 0.057 0.059 0.062 0.084 0.081 0.075       86    70    60    74    63    85    76    87    75    82    90    72    74    77    56    57    60    82    79    73 
 0.216177  1     883   b    975 0.088 0.073 0.062 0.076 0.065 0.087 0.078 0.089 0.077 0.084 0.092 0.074 0.076 0.079 0.057 0.058 0.062 0.084 0.081 0.075       86    71    60    74    63    85    76    87    75    82    90    72    74    77    56    57    60    82    79    73 
 0.216345  1     884   b    976 0.088 0.074 0.061 0.076 0.065 0.088 0.078 0.089 0.077 0.084 0.092 0.074 0.076 0.079 0.057 0.058 0.061 0.084 0.081 0.076       86    72    60    74    63    86    76    87    75    82    90    72    74    77    56    57    60    82    79    74 
 0.216454  1     885   d    975 0.088 0.074 0.062 0.076 0.065 0.088 0.078 0.089 0.077 0.084 0.092 0.074 0.076 0.079 0.057 0.058 0.062 0.084 0.081 0.076       86    72    60    74    63    86    76    87    75    82    90    72    74    77    56    57    60    82    79    74 
 0.216697  1     886   d    974 0.088 0.074 0.062 0.076 0.065 0.088 0.078 0.089 0.077 0.084 0.092 0.074 0.076 0.078 0.057 0.059 0.062 0.084 0.081 0.076       86    72    60    74    63    86    76    87    75    82    90    72    74    76    56    57    60    82    79    74 
 0.216755  1     887   b    975 0.088 0.074 0.062 0.076 0.065 0.088 0.078 0.089 0.077 0.084 0.092 0.074 0.076 0.078 0.057 0.058 0.062 0.084 0.081 0.076       86    72    60    74    63    86    76    87    75    82    90    72    74    76    56    57    60    82    79    74 
 0.217074  1     888   b    976 0.089 0.074 0.061 0.076 0.065 0.088 0.078 0.089 0.078 0.084 0.092 0.075 0.077 0.078 0.057 0.058 0.062 0.084 0.082 0.076       87    72    60    74    63    86    76    87    76    82    90    73    75    76    56    57    61    82    80    74 
 0.217398  1     889   b    977 0.089 0.074 0.061 0.076 0.064 0.088 0.078 0.089 0.078 0.084 0.092 0.075 0.077 0.078 0.057 0.058 0.062 0.084 0.083 0.076       87    72    60    74    63    86    76    87    76    82    90    73    75    76    56    57    61    82    81    74 
 0.217423  1     890   b    978 0.089 0.074 0.061 0.076 0.064 0.088 0.078 0.089 0.078 0.084 0.092 0.075 0.077 0.078 0.057 0.058 0.062 0.084 0.083 0.076       87    72    60    74    63    86    76    87    76    82    90    73    75    76    56    57    61    82    81    74 
 0.217461  1     891   b    979 0.089 0.074 0.061 0.076 0.064 0.089 0.078 0.089 0.078 0.084 0.092 0.076 0.077 0.078 0.058 0.058 0.063 0.084 0.083 0.076       87    72    60    74    63    87    76    87    76    82    90    74    75    76    57    57    62    82    81    74 
 0.217561  1     892   b    980 0.089 0.073 0.061 0.076 0.064 0.089 0.078 0.089 0.079 0.085 0.092 0.077 0.077 0.079 0.058 0.058 0.063 0.085 0.083 0.076       87    72    60    74    63    87    76    87    77    83    90    75    75    77    57    57    62    83    81    74 
 0.217717  1     893   b    981 0.089 0.074 0.061 0.075 0.065 0.089 0.077 0.089 0.078 0.085 0.092 0.076 0.076 0.078 0.058 0.059 0.063 0.086 0.083 0.075       87    73    60    74    64    87    76    87    77    83    90    75    75    77    57    58    62    84    81    74 
 0.218019  1     894   d    980 0.089 0.074 0.061 0.076 0.065 0.089 0.078 0.089 0.079 0.085 0.092 0.077 0.077 0.078 0.058 0.059 0.063 0.085 0.083 0.076       87    73    60    74    64    87    76    87    77    83    90    75    75    76    57    58    62    83    81    74 
 0.218274  1     895   b    981 0.089 0.074 0.062 0.076 0.065 0.089 0.077 0.089 0.078 0.085 0.092 0.076 0.076 0.077 0.058 0.059 0.063 0.085 0.084 0.075       87    73    61    75    64    87    76    87    77    83    90    75    75    76    57    58    62    83    82    74 
 0.218292  1     896   d    980 0.089 0.074 0.062 0.077 0.065 0.089 0.078 0.089 0.079 0.085 0.092 0.077 0.077 0.078 0.058 0.059 0.063 0.084 0.084 0.076       87    73    61    75    64    87    76    87    77    83    90    75    75    76    57    58    62    82    82    74 
 0.218318  1     897   d    979 0.089 0.075 0.062 0.077 0.065 0.089 0.077 0.089 0.079 0.085 0.092 0.077 0.077 0.078 0.058 0.059 0.063 0.084 0.084 0.076       87    73    61    75    64    87    75    87    77    83    90    75    75    76    57    58    62    82    82    74 
 0.218869  1     898   b    980 0.090 0.076 0.063 0.077 0.065 0.089 0.077 0.089 0.079 0.085 0.092 0.077 0.078 0.078 0.058 0.059 0.063 0.084 0.084 0.076       88    74    62    75    64    87    75    87    77    83    90    75    76    76    57    58    62    82    82    74 
 0.219220  1     899   b    981 0.090 0.075 0.063 0.076 0.065 0.089 0.076 0.089 0.078 0.085 0.092 0.077 0.077 0.077 0.058 0.059 0.063 0.084 0.084 0.075       88    74    62    75    64    87    75    87    77    83    90    76    76    76    57    58    62    82    82    74 
 0.219232  1     900   d    980 0.090 0.076 0.063 0.077 0.065 0.089 0.076 0.089 0.079 0.085 0.092 0.078 0.078 0.078 0.058 0.058 0.063 0.084 0.084 0.076       88    74    62    75    64    87    74    87    77    83    90    76    76    76    57    57    62    82    82    74 
 0.219527  1     901   d    979 0.090 0.075 0.063 0.077 0.065 0.088 0.076 0.089 0.079 0.084 0.092 0.078 0.078 0.077 0.058 0.058 0.063 0.084 0.084 0.076       88    73    62    75    64    86    74    87    77    82    90    76    76    75    57    57    62    82    82    74 
 0.220450  1     902   b    980 0.090 0.074 0.063 0.077 0.065 0.088 0.076 0.089 0.079 0.084 0.092 0.079 0.078 0.077 0.059 0.058 0.063 0.084 0.084 0.076       88    73    62    75    64    86    74    87    77    82    90    77    76    75    58    57    62    82    82    74 
 0.220471  1     903   d    979 0.090 0.075 0.063 0.077 0.065 0.088 0.076 0.089 0.079 0.084 0.092 0.079 0.078 0.077 0.059 0.058 0.063 0.084 0.084 0.076       88    73    62    75    64    86    74    87    77    82    90    77    76    75    58    57    62    82    82    74 
 0.220539  1     904   b    980 0.091 0.076 0.063 0.078 0.065 0.088 0.077 0.090 0.079 0.084 0.092 0.079 0.078 0.077 0.059 0.058 0.063 0.084 0.084 0.076       89    74    62    76    64    86    75    88    77    82    90    77    76    75    58    57    62    82    82    74 
 0.220607  1     905   d    979 0.090 0.076 0.063 0.077 0.065 0.088 0.077 0.090 0.079 0.084 0.092 0.079 0.078 0.077 0.059 0.058 0.063 0.084 0.084 0.076       88    74    62    75    64    86    75    88    77    82    90    77    76    75    58    57    62    82    82    74 
 0.220839  1     906   b    980 0.090 0.076 0.063 0.077 0.065 0.088 0.078 0.090 0.079 0.084 0.092 0.079 0.078 0.077 0.059 0.058 0.063 0.084 0.084 0.076       88    74    62    75    64    86    76    88    77    82    90    77    76    75    58    57    62    82    82    74 
 0.221421  1     907   b    981 0.090 0.075 0.063 0.076 0.065 0.088 0.077 0.090 0.078 0.084 0.092 0.078 0.077 0.076 0.059 0.058 0.063 0.084 0.084 0.075       88    74    62    75    64    86    76    88    77    82    90    77    76    75    58    57    62    82    82    74 
 0.221488  1     908   d    980 0.090 0.076 0.062 0.077 0.065 0.088 0.078 0.089 0.079 0.083 0.091 0.079 0.078 0.077 0.059 0.058 0.063 0.083 0.084 0.076       88    74    61    75    64    86    76    87    77    81    89    77    76    75    58    57    62    81    82    74 
 0.221525  1     909   d    979 0.090 0.076 0.062 0.077 0.065 0.088 0.078 0.089 0.079 0.083 0.091 0.079 0.078 0.077 0.059 0.058 0.063 0.083 0.084 0.076       88    74    61    75    64    86    76    87    77    81    89    77    76    75    58    57    62    81    82    74 
 0.221572  1     910   b    980 0.090 0.076 0.063 0.077 0.065 0.088 0.079 0.089 0.079 0.083 0.091 0.079 0.078 0.077 0.059 0.058 0.063 0.083 0.084 0.077       88    74    62    75    64    86    77    87    77    81    89    77    76    75    58    57    62    81    82    75 
 0.221667  1     911   b    981 0.090 0.075 0.063 0.076 0.065 0.088 0.078 0.090 0.078 0.083 0.092 0.078 0.078 0.076 0.059 0.059 0.063 0.083 0.085 0.076       88    74    62    75    64    86    77    88    77    81    90    77    77    75    58    58    62    81    83    75 
 0.222101  1     912   d    980 0.090 0.076 0.063 0.077 0.065 0.088 0.079 0.090 0.079 0.083 0.092 0.079 0.079 0.077 0.059 0.059 0.063 0.083 0.085 0.077       88    74    62    75    64    86    77    88    77    81    90    77    77    75    58    58    62    81    83    75 
 0.222332  1     913   d    979 0.090 0.076 0.062 0.077 0.065 0.088 0.079 0.090 0.079 0.083 0.092 0.079 0.079 0.077 0.059 0.059 0.063 0.083 0.085 0.077       88    74    61    75    64    86    77    88    77    81    90    77    77    75    58    58    62    81    83    75 
 0.222677  1     914   d    978 0.090 0.075 0.062 0.077 0.065 0.088 0.079 0.090 0.079 0.083 0.092 0.079 0.079 0.077 0.059 0.059 0.063 0.082 0.084 0.077       88    73    61    75    64    86    77    88    77    81    90    77    77    75    58    58    62    80    82    75 
 0.222900  1     915   d    977 0.089 0.075 0.062 0.077 0.066 0.088 0.079 0.090 0.079 0.083 0.091 0.079 0.078 0.077 0.059 0.059 0.063 0.081 0.084 0.077       87    73    61    75    64    86    77    88    77    81    89    77    76    75    58    58    62    79    82    75 
 0.222979  1     916   d    976 0.089 0.075 0.062 0.077 0.066 0.088 0.079 0.090 0.079 0.083 0.091 0.079 0.078 0.077 0.059 0.059 0.062 0.081 0.083 0.077       87    73    61    75    64    86    77    88    77    81    89    77    76    75    58    58    61    79    81    75 
 0.223130  1     917   d    975 0.089 0.075 0.063 0.077 0.066 0.088 0.079 0.090 0.079 0.083 0.091 0.079 0.078 0.077 0.059 0.059 0.063 0.081 0.083 0.077       87    73    61    75    64    86    77    88    77    81    89    77    76    75    58    58    61    79    81    75 
 0.223804  1     918   d    974 0.088 0.075 0.063 0.077 0.066 0.088 0.079 0.089 0.079 0.083 0.091 0.078 0.078 0.077 0.060 0.059 0.063 0.080 0.083 0.077       86    73    61    75    64    86    77    87    77    81    89    76    76    75    58    57    61    78    81    75 
 0.224091  1     919   b    975 0.088 0.075 0.063 0.077 0.066 0.088 0.079 0.089 0.079 0.084 0.091 0.079 0.078 0.078 0.061 0.058 0.064 0.080 0.083 0.078       86    73    61    75    64    86    77    87    77    82    89    77    76    76    59    57    62    78    81    76 
 0.224343  1     920   b    976 0.088 0.075 0.064 0.077 0.066 0.088 0.079 0.089 0.079 0.084 0.092 0.079 0.078 0.078 0.060 0.058 0.064 0.080 0.083 0.078       86    73    62    75    64    86    77    87    77    82    90    77    76    76    59    57    62    78    81    76 
 0.224519  1     921   b    977 0.088 0.075 0.063 0.077 0.066 0.088 0.079 0.089 0.079 0.084 0.092 0.079 0.078 0.078 0.060 0.058 0.063 0.080 0.084 0.078       86    73    62    75    64    86    77    87    77    82    90    77    76    76    59    57    62    78    82    76 
 0.224623  1     922   d    976 0.088 0.075 0.064 0.077 0.066 0.088 0.079 0.089 0.079 0.084 0.092 0.079 0.078 0.078 0.059 0.058 0.064 0.080 0.084 0.078       86    73    62    75    64    86    77    87    77    82    90    77    76    76    58    57    62    78    82    76 
 0.224702  1     923   b    977 0.088 0.075 0.063 0.077 0.066 0.088 0.079 0.089 0.079 0.084 0.092 0.079 0.078 0.078 0.059 0.058 0.063 0.081 0.084 0.078       86    73    62    75    64    86    77    87    77    82    90    77    76    76    58    57    62    79    82    76 
 0.224842  1     924   b    978 0.088 0.075 0.063 0.077 0.065 0.088 0.079 0.089 0.079 0.085 0.092 0.079 0.078 0.078 0.059 0.058 0.064 0.081 0.084 0.078       86    73    62    75    64    86    77    87    77    83    90    77    76    76    58    57    63    79    82    76 
 0.225087  1     925   d    977 0.088 0.075 0.063 0.077 0.066 0.088 0.079 0.089 0.079 0.084 0.092 0.079 0.078 0.078 0.059 0.058 0.064 0.081 0.084 0.078       86    73    62    75    64    86    77    87    77    82    90    77    76    76    58    57    63    79    82    76 
 0.225263  1     926   b    978 0.088 0.075 0.063 0.077 0.065 0.088 0.079 0.089 0.079 0.084 0.092 0.079 0.078 0.078 0.059 0.058 0.064 0.081 0.084 0.078       86    73    62    75    64    86    77    87    77    82    90    77    76    76    58    57    63    79    82    76 
 0.225782  1     927   d    977 0.088 0.074 0.063 0.076 0.066 0.088 0.079 0.089 0.079 0.084 0.092 0.079 0.078 0.078 0.059 0.058 0.064 0.081 0.084 0.078       86    72    62    74    64    86    77    87    77    82    90    77    76    76    58    57    63    79    82    76 
 0.226748  1     928   d    976 0.088 0.074 0.064 0.076 0.065 0.088 0.079 0.089 0.079 0.084 0.092 0.079 0.078 0.078 0.059 0.058 0.065 0.081 0.084 0.078       86    72    62    74    63    86    77    87    77    82    90    77    76    76    58    57    63    79    82    76 
 0.226804  1     929   d    975 0.088 0.074 0.063 0.076 0.065 0.088 0.079 0.089 0.078 0.084 0.092 0.079 0.078 0.078 0.059 0.058 0.065 0.081 0.084 0.078       86    72    61    74    63    86    77    87    76    82    90    77    76    76    58    57    63    79    82    76 
 0.226909  1     930   d    974 0.088 0.074 0.063 0.076 0.065 0.088 0.079 0.089 0.078 0.084 0.092 0.079 0.078 0.078 0.060 0.059 0.065 0.081 0.084 0.078       86    72    61    74    63    86    77    87    76    82    90    77    76    76    58    57    63    79    82    76 
 0.227189  1     931   b    975 0.089 0.074 0.063 0.076 0.065 0.088 0.080 0.089 0.079 0.085 0.092 0.079 0.079 0.078 0.059 0.058 0.066 0.082 0.085 0.078       87    72    61    74    63    86    78    87    77    83    90    77    77    76    58    57    64    80    83    76 
 0.227262  1     932   d    974 0.089 0.074 0.063 0.076 0.065 0.088 0.080 0.089 0.079 0.085 0.092 0.079 0.079 0.078 0.060 0.059 0.065 0.082 0.085 0.078       87    72    61    74    63    86    78    87    77    83    90    77    77    76    58    57    63    80    83    76 
 0.227365  1     933   b    975 0.089 0.074 0.063 0.076 0.065 0.088 0.080 0.089 0.079 0.085 0.093 0.079 0.079 0.078 0.059 0.058 0.066 0.082 0.085 0.078       87    72    61    74    63    86    78    87    77    83    91    77    77    76    58    57    64    80    83    76 
 0.227377  1     934   d    974 0.089 0.074 0.063 0.076 0.065 0.088 0.080 0.089 0.079 0.085 0.093 0.079 0.079 0.078 0.060 0.059 0.066 0.082 0.085 0.078       87    72    61    74    63    86    78    87    77    83    91    77    77    76    58    57    64    80    83    76 
 0.227885  1     935   b    975 0.089 0.074 0.063 0.076 0.065 0.089 0.081 0.089 0.079 0.085 0.093 0.080 0.080 0.078 0.061 0.058 0.067 0.083 0.085 0.079       87    72    61    74    63    87    79    87    77    83    91    78    78    76    59    57    65    81    83    77 
 0.228315  1     936   b    976 0.089 0.074 0.064 0.076 0.065 0.089 0.082 0.089 0.079 0.085 0.093 0.081 0.080 0.078 0.060 0.058 0.067 0.083 0.085 0.079       87    72    62    74    63    87    80    87    77    83    91    79    78    76    59    57    65    81    83    77 
 0.228327  1     937   b    977 0.089 0.075 0.063 0.076 0.064 0.090 0.082 0.089 0.079 0.085 0.093 0.082 0.081 0.079 0.060 0.058 0.067 0.083 0.085 0.079       87    73    62    74    63    88    80    87    77    83    91    80    79    77    59    57    65    81    83    77 
 0.228908  1     938   d    976 0.089 0.075 0.062 0.076 0.065 0.090 0.082 0.089 0.079 0.085 0.093 0.082 0.081 0.079 0.059 0.058 0.067 0.083 0.085 0.079       87    73    61    74    63    88    80    87    77    83    91    80    79    77    58    57    65    81    83    77 
 0.228935  1     939   d    975 0.089 0.075 0.063 0.076 0.064 0.090 0.082 0.089 0.079 0.085 0.093 0.082 0.081 0.079 0.059 0.058 0.067 0.083 0.085 0.079       87    73    61    74    62    88    80    87    77    83    91    80    79    77    58    57    65    81    83    77 
 0.229323  1     940   d    974 0.089 0.075 0.063 0.076 0.064 0.089 0.082 0.089 0.079 0.085 0.093 0.081 0.081 0.079 0.059 0.059 0.066 0.083 0.085 0.078       87    73    61    74    62    87    80    87    77    83    91    79    79    77    57    57    64    81    83    76 
 0.229504  1     941   b    975 0.089 0.076 0.064 0.076 0.064 0.089 0.082 0.089 0.079 0.085 0.093 0.081 0.081 0.079 0.058 0.058 0.066 0.083 0.085 0.079       87    74    62    74    62    87    80    87    77    83    91    79    79    77    57    57    64    81    83    77 
 0.229518  1     942   d    974 0.089 0.076 0.064 0.076 0.064 0.089 0.082 0.089 0.079 0.085 0.093 0.081 0.081 0.079 0.059 0.059 0.066 0.083 0.085 0.079       87    74    62    74    62    87    80    87    77    83    91    79    79    77    57    57    64    81    83    77 
 0.229588  1     943   b    975 0.089 0.076 0.065 0.076 0.064 0.089 0.082 0.089 0.080 0.085 0.093 0.082 0.081 0.079 0.059 0.058 0.066 0.083 0.086 0.080       87    74    63    74    62    87    80    87    78    83    91    80    79    77    58    57    64    81    84    78 
 0.229941  1     944   d    974 0.089 0.076 0.065 0.076 0.064 0.089 0.082 0.089 0.080 0.085 0.093 0.082 0.081 0.079 0.060 0.059 0.066 0.083 0.086 0.080       87    74    63    74    62    87    80    87    78    83    91    80    79    77    58    57    64    81    84    78 
 0.230625  1     945   d    973 0.089 0.076 0.065 0.076 0.064 0.089 0.082 0.089 0.080 0.085 0.094 0.082 0.081 0.079 0.060 0.059 0.066 0.082 0.086 0.080       87    74    63    74    62    87    80    87    78    83    91    80    79    77    58    57    64    80    84    78 
 0.230757  1     946   b    974 0.090 0.076 0.066 0.076 0.064 0.089 0.082 0.089 0.080 0.085 0.093 0.082 0.082 0.080 0.060 0.059 0.066 0.082 0.086 0.080       88    74    64    74    62    87    80    87    78    83    91    80    80    78    58    57    64    80    84    78 
 0.231071  1     947   b    975 0.090 0.076 0.067 0.077 0.064 0.089 0.083 0.090 0.080 0.085 0.093 0.082 0.083 0.081 0.061 0.059 0.066 0.082 0.086 0.081       88    74    65    75    62    87    81    88    78    83    91    80    81    79    59    58    64    80    84    79 
 0.232818  1     948   b    976 0.091 0.076 0.067 0.077 0.065 0.089 0.083 0.090 0.080 0.086 0.093 0.083 0.083 0.081 0.061 0.060 0.067 0.082 0.086 0.082       89    74    65    75    63    87    81    88    78    84    91    81    81    79    60    59    65    80    84    80 
 0.233257  1     949   d    975 0.091 0.076 0.067 0.077 0.065 0.089 0.083 0.090 0.080 0.086 0.093 0.083 0.083 0.081 0.062 0.061 0.067 0.082 0.086 0.082       89    74    65    75    63    87    81    88    78    84    91    81    81    79    60    59    65    80    84    80 
 0.233504  1     950   b    976 0.091 0.077 0.067 0.077 0.065 0.089 0.084 0.090 0.080 0.086 0.093 0.083 0.083 0.081 0.061 0.060 0.067 0.082 0.086 0.082       89    75    65    75    63    87    82    88    78    84    91    81    81    79    60    59    65    80    84    80 
 0.233750  1     951   b    977 0.091 0.077 0.067 0.077 0.064 0.089 0.085 0.090 0.080 0.086 0.094 0.083 0.083 0.081 0.062 0.060 0.067 0.082 0.086 0.082       89    75    65    75    63    87    83    88    78    84    92    81    81    79    61    59    65    80    84    80 
 0.233787  1     952   d    976 0.091 0.076 0.066 0.077 0.065 0.089 0.085 0.090 0.080 0.086 0.094 0.083 0.083 0.081 0.062 0.060 0.067 0.082 0.086 0.081       89    74    64    75    63    87    83    88    78    84    92    81    81    79    61    59    65    80    84    79 
 0.233817  1     953   b    977 0.091 0.076 0.067 0.077 0.064 0.089 0.085 0.090 0.080 0.086 0.095 0.083 0.083 0.081 0.063 0.060 0.068 0.082 0.086 0.081       89    74    65    75    63    87    83    88    78    84    93    81    81    79    62    59    66    80    84    79 
 0.233839  1     954   d    976 0.091 0.076 0.066 0.076 0.065 0.089 0.084 0.089 0.080 0.086 0.095 0.083 0.082 0.080 0.062 0.059 0.068 0.082 0.086 0.080       89    74    64    74    63    87    82    87    78    84    93    81    80    78    61    58    66    80    84    78 
 0.233956  1     955   b    977 0.091 0.076 0.067 0.076 0.064 0.089 0.084 0.089 0.081 0.086 0.095 0.084 0.082 0.080 0.063 0.059 0.068 0.082 0.087 0.081       89    74    65    74    63    87    82    87    79    84    93    82    80    78    62    58    66    80    85    79 
 0.234000  1     956   d    976 0.091 0.076 0.067 0.076 0.065 0.089 0.084 0.089 0.081 0.086 0.095 0.084 0.082 0.080 0.064 0.059 0.068 0.082 0.087 0.081       89    74    65    74    63    87    82    87    79    84    93    82    80    78    62    58    66    80    85    79 
 0.234012  1     957   d    975 0.091 0.076 0.067 0.076 0.065 0.089 0.084 0.089 0.081 0.086 0.095 0.084 0.082 0.080 0.064 0.059 0.068 0.082 0.087 0.081       89    74    65    74    63    87    82    87    79    84    93    82    80    78    62    58    66    80    85    79 
 0.234370  1     958   d    974 0.091 0.076 0.067 0.076 0.065 0.089 0.084 0.089 0.081 0.086 0.095 0.084 0.082 0.080 0.064 0.060 0.068 0.082 0.087 0.081       89    74    65    74    63    87    82    87    79    84    93    82    80    78    62    58    66    80    85    79 
 0.234532  1     959   d    973 0.091 0.075 0.066 0.076 0.065 0.089 0.084 0.089 0.081 0.086 0.096 0.084 0.082 0.080 0.064 0.060 0.068 0.082 0.087 0.080       89    73    64    74    63    87    82    87    79    84    93    82    80    78    62    58    66    80    85    78 
 0.234543  1     960   d    972 0.092 0.075 0.066 0.076 0.065 0.090 0.084 0.090 0.081 0.086 0.096 0.084 0.082 0.080 0.064 0.060 0.068 0.082 0.087 0.080       89    73    64    74    63    87    82    87    79    84    93    82    80    78    62    58    66    80    85    78 
 0.234647  1     961   b    973 0.091 0.075 0.066 0.076 0.065 0.089 0.084 0.089 0.081 0.086 0.097 0.085 0.082 0.080 0.065 0.060 0.068 0.082 0.087 0.080       89    73    64    74    63    87    82    87    79    84    94    83    80    78    63    58    66    80    85    78 
 0.234974  1     962   d    972 0.092 0.075 0.066 0.076 0.065 0.090 0.084 0.090 0.080 0.086 0.097 0.085 0.082 0.080 0.065 0.060 0.068 0.082 0.087 0.080       89    73    64    74    63    87    82    87    78    84    94    83    80    78    63    58    66    80    85    78 
 0.235183  1     963   b    973 0.092 0.075 0.066 0.077 0.066 0.089 0.084 0.089 0.080 0.086 0.098 0.085 0.083 0.081 0.065 0.060 0.068 0.083 0.087 0.081       90    73    64    75    64    87    82    87    78    84    95    83    81    79    63    58    66    81    85    79 
 0.235681  1     964   d    972 0.093 0.075 0.066 0.077 0.065 0.090 0.084 0.088 0.080 0.086 0.098 0.085 0.083 0.081 0.065 0.060 0.068 0.083 0.087 0.081       90    73    64    75    63    87    82    86    78    84    95    83    81    79    63    58    66    81    85    79 
 0.235792  1     965   b    973 0.092 0.075 0.066 0.077 0.065 0.090 0.084 0.088 0.080 0.086 0.098 0.085 0.084 0.082 0.065 0.060 0.068 0.083 0.087 0.081       90    73    64    75    63    88    82    86    78    84    95    83    82    80    63    58    66    81    85    79 
 0.236141  1     966   b    974 0.092 0.075 0.066 0.077 0.065 0.090 0.084 0.088 0.080 0.086 0.099 0.085 0.084 0.082 0.065 0.060 0.068 0.083 0.088 0.081       90    73    64    75    63    88    82    86    78    84    96    83    82    80    63    58    66    81    86    79 
 0.236208  1     967   b    975 0.092 0.075 0.066 0.077 0.065 0.091 0.084 0.089 0.080 0.086 0.098 0.085 0.085 0.082 0.065 0.059 0.068 0.083 0.088 0.081       90    73    64    75    63    89    82    87    78    84    96    83    83    80    63    58    66    81    86    79 
 0.236297  1     968   d    974 0.092 0.075 0.066 0.077 0.065 0.090 0.084 0.089 0.080 0.086 0.099 0.085 0.085 0.082 0.065 0.060 0.068 0.083 0.088 0.081       90    73    64    75    63    88    82    87    78    84    96    83    83    80    63    58    66    81    86    79 
 0.236310  1     969   d    973 0.092 0.075 0.066 0.077 0.065 0.089 0.084 0.088 0.080 0.086 0.099 0.085 0.085 0.081 0.065 0.060 0.068 0.083 0.088 0.081       90    73    64    75    63    87    82    86    78    84    96    83    83    79    63    58    66    81    86    79 
 0.236468  1     970   b    974 0.092 0.075 0.066 0.077 0.065 0.089 0.084 0.089 0.081 0.086 0.099 0.086 0.085 0.081 0.065 0.060 0.068 0.084 0.088 0.081       90    73    64    75    63    87    82    87    79    84    96    84    83    79    63    58    66    82    86    79 
 0.236580  1     971   b    975 0.093 0.075 0.066 0.077 0.065 0.089 0.084 0.089 0.081 0.086 0.098 0.087 0.085 0.082 0.065 0.059 0.068 0.084 0.088 0.081       91    73    64    75    63    87    82    87    79    84    96    85    83    80    63    58    66    82    86    79 
 0.236681  1     972   b    976 0.093 0.075 0.066 0.077 0.065 0.090 0.084 0.089 0.082 0.087 0.099 0.088 0.085 0.083 0.065 0.060 0.068 0.085 0.088 0.082       91    73    64    75    63    88    82    87    80    85    97    86    83    81    63    59    66    83    86    80 
 0.236731  1     973   b    977 0.093 0.075 0.066 0.077 0.066 0.090 0.085 0.089 0.082 0.088 0.099 0.088 0.085 0.083 0.064 0.060 0.068 0.085 0.088 0.082       91    73    64    75    64    88    83    87    80    86    97    86    83    81    63    59    66    83    86    80 
 0.236865  1     974   b    978 0.093 0.075 0.065 0.077 0.065 0.090 0.085 0.089 0.082 0.088 0.099 0.088 0.085 0.083 0.064 0.060 0.067 0.085 0.088 0.082       91    73    64    75    64    88    83    87    80    86    97    86    83    81    63    59    66    83    86    80 
 0.237108  1     975   b    979 0.094 0.075 0.065 0.077 0.066 0.090 0.085 0.089 0.082 0.089 0.099 0.089 0.085 0.083 0.065 0.060 0.067 0.086 0.089 0.082       92    73    64    75    65    88    83    87    80    87    97    87    83    81    64    59    66    84    87    80 
 0.237284  1     976   b    980 0.094 0.074 0.065 0.077 0.066 0.090 0.085 0.089 0.082 0.089 0.099 0.089 0.085 0.083 0.065 0.060 0.067 0.086 0.089 0.082       92    73    64    75    65    88    83    87    80    87    97    87    83    81    64    59    66    84    87    80 
 0.237355  1     977   d    979 0.094 0.075 0.065 0.077 0.066 0.090 0.085 0.089 0.082 0.089 0.099 0.089 0.085 0.083 0.065 0.060 0.067 0.086 0.089 0.082       92    73    64    75    65    88    83    87    80    87    97    87    83    81    64    59    66    84    87    80 
 0.237599  1     978   b    980 0.094 0.074 0.065 0.077 0.066 0.090 0.085 0.089 0.082 0.089 0.099 0.089 0.085 0.083 0.065 0.060 0.067 0.086 0.089 0.082       92    73    64    75    65    88    83    87    80    87    97    87    83    81    64    59    66    84    87    80 
 0.237739  1     979   d    979 0.094 0.075 0.065 0.077 0.066 0.090 0.085 0.089 0.082 0.089 0.099 0.089 0.085 0.083 0.065 0.060 0.067 0.086 0.089 0.082       92    73    64    75    65    88    83    87    80    87    97    87    83    81    64    59    66    84    87    80 
 0.238288  1     980   b    980 0.094 0.074 0.065 0.077 0.066 0.090 0.086 0.089 0.083 0.089 0.100 0.089 0.085 0.084 0.065 0.060 0.068 0.086 0.089 0.082       92    73    64    75    65    88    84    87    81    87    98    87    83    82    64    59    67    84    87    80 
 0.238333  1     981   b    981 0.094 0.074 0.065 0.076 0.066 0.090 0.086 0.089 0.083 0.090 0.100 0.090 0.085 0.085 0.066 0.060 0.069 0.086 0.089 0.083       92    73    64    75    65    88    84    87    81    88    98    88    83    83    65    59    68    84    87    81 
 0.238467  1     982   d    980 0.094 0.074 0.065 0.076 0.066 0.090 0.085 0.089 0.083 0.090 0.100 0.090 0.085 0.085 0.066 0.060 0.069 0.086 0.089 0.083       92    73    64    74    65    88    83    87    81    88    98    88    83    83    65    59    68    84    87    81 
 0.238723  1     983   d    979 0.094 0.075 0.065 0.076 0.066 0.090 0.085 0.089 0.083 0.090 0.100 0.090 0.085 0.085 0.066 0.060 0.069 0.086 0.089 0.083       92    73    64    74    65    88    83    87    81    88    98    88    83    83    65    59    68    84    87    81 
 0.238920  1     984   b    980 0.094 0.074 0.065 0.076 0.066 0.090 0.085 0.089 0.083 0.090 0.100 0.090 0.085 0.085 0.066 0.061 0.069 0.086 0.089 0.083       92    73    64    74    65    88    83    87    81    88    98    88    83    83    65    60    68    84    87    81 
 0.239029  1     985   b    981 0.094 0.074 0.065 0.076 0.066 0.090 0.085 0.089 0.083 0.090 0.100 0.090 0.085 0.085 0.066 0.061 0.070 0.086 0.089 0.083       92    73    64    75    65    88    83    87    81    88    98    88    83    83    65    60    69    84    87    81 
 0.239182  1     986   b    982 0.094 0.074 0.065 0.076 0.066 0.090 0.085 0.089 0.082 0.090 0.100 0.090 0.085 0.085 0.066 0.061 0.070 0.086 0.089 0.082       92    73    64    75    65    88    83    87    81    88    98    88    83    83    65    60    69    84    87    81 
 0.239338  1     987   d    981 0.094 0.074 0.065 0.076 0.066 0.090 0.085 0.089 0.082 0.090 0.100 0.089 0.085 0.085 0.066 0.061 0.070 0.086 0.089 0.083       92    73    64    75    65    88    83    87    80    88    98    87    83    83    65    60    69    84    87    81 
 0.240040  1     988   d    980 0.094 0.074 0.065 0.077 0.066 0.090 0.085 0.089 0.082 0.090 0.100 0.089 0.085 0.085 0.066 0.061 0.070 0.086 0.089 0.083       92    73    64    75    65    88    83    87    80    88    98    87    83    83    65    60    69    84    87    81 
 0.240854  1     989   b    981 0.094 0.074 0.065 0.077 0.066 0.091 0.085 0.090 0.082 0.090 0.100 0.090 0.085 0.085 0.067 0.061 0.070 0.086 0.090 0.083       92    73    64    76    65    89    83    88    80    88    98    88    83    83    66    60    69    84    88    81 
 0.241118  1     990   b    982 0.094 0.074 0.065 0.077 0.066 0.091 0.085 0.090 0.082 0.090 0.100 0.090 0.085 0.085 0.067 0.061 0.070 0.087 0.090 0.082       92    73    64    76    65    89    83    88    81    88    98    88    83    83    66    60    69    85    88    81 
 0.241169  1     991   d    981 0.093 0.073 0.065 0.077 0.066 0.091 0.085 0.090 0.083 0.090 0.100 0.090 0.085 0.085 0.067 0.061 0.070 0.087 0.090 0.082       91    72    64    76    65    89    83    88    81    88    98    88    83    83    66    60    69    85    88    80 
 0.241246  1     992   d    980 0.092 0.073 0.065 0.078 0.066 0.091 0.085 0.090 0.083 0.089 0.100 0.090 0.085 0.085 0.067 0.061 0.070 0.087 0.090 0.082       90    72    64    76    65    89    83    88    81    87    98    88    83    83    66    60    69    85    88    80 
 0.241952  1     993   d    979 0.092 0.074 0.065 0.078 0.066 0.091 0.085 0.090 0.083 0.089 0.100 0.089 0.085 0.085 0.067 0.061 0.070 0.087 0.090 0.081       90    72    64    76    65    89    83    88    81    87    98    87    83    83    66    60    69    85    88    79 
 0.242513  1     994   b    980 0.092 0.073 0.065 0.079 0.066 0.091 0.085 0.090 0.084 0.089 0.100 0.089 0.085 0.085 0.067 0.061 0.071 0.087 0.091 0.081       90    72    64    77    65    89    83    88    82    87    98    87    83    83    66    60    70    85    89    79 
 0.242604  1     995   b    981 0.092 0.073 0.065 0.078 0.066 0.091 0.086 0.090 0.084 0.089 0.100 0.089 0.085 0.085 0.067 0.061 0.071 0.087 0.091 0.081       90    72    64    77    65    89    84    88    82    87    98    87    83    83    66    60    70    85    89    79 
 0.243106  1     996   d    980 0.092 0.073 0.065 0.079 0.066 0.091 0.085 0.090 0.084 0.089 0.100 0.089 0.085 0.085 0.067 0.061 0.070 0.087 0.091 0.081       90    72    64    77    65    89    83    88    82    87    98    87    83    83    66    60    69    85    89    79 
 0.243370  1     997   d    979 0.092 0.074 0.065 0.079 0.066 0.091 0.085 0.090 0.084 0.089 0.100 0.089 0.085 0.085 0.067 0.061 0.070 0.087 0.091 0.081       90    72    64    77    65    89    83    88    82    87    98    87    83    83    66    60    69    85    89    79 
 0.243381  1     998   d    978 0.092 0.074 0.065 0.079 0.066 0.091 0.085 0.090 0.084 0.089 0.100 0.089 0.085 0.085 0.067 0.061 0.071 0.087 0.091 0.081       90    72    64    77    65    89    83    88    82    87    98    87    83    83    66    60    69    85    89    79 
 0.244021  1     999   b    979 0.092 0.074 0.065 0.079 0.066 0.092 0.085 0.091 0.084 0.089 0.100 0.089 0.085 0.085 0.067 0.061 0.070 0.087 0.091 0.081       90    72    64    77    65    90    83    89    82    87    98    87    83    83    66    60    69    85    89    79 
 0.244063  1    1000   d    978 0.092 0.074 0.065 0.079 0.066 0.092 0.085 0.091 0.084 0.089 0.100 0.089 0.085 0.085 0.067 0.061 0.071 0.087 0.091 0.081       90    72    64    77    65    90    83    89    82    87    98    87    83    83    66    60    69    85    89    79 
 0.244264  1    1001   d    977 0.092 0.074 0.066 0.079 0.067 0.092 0.085 0.090 0.084 0.089 0.100 0.089 0.085 0.085 0.068 0.061 0.071 0.086 0.091 0.081       90    72    64    77    65    90    83    88    82    87    98    87    83    83    66    60    69    84    89    79 
 0.244335  1    1002   b    978 0.093 0.074 0.065 0.080 0.066 0.092 0.085 0.090 0.084 0.089 0.100 0.089 0.085 0.085 0.067 0.061 0.072 0.086 0.091 0.081       91    72    64    78    65    90    83    88    82    87    98    87    83    83    66    60    70    84    89    79 
 0.244379  1    1003   b    979 0.093 0.074 0.065 0.080 0.066 0.092 0.085 0.090 0.085 0.089 0.100 0.089 0.085 0.085 0.067 0.061 0.073 0.086 0.091 0.081       91    72    64    78    65    90    83    88    83    87    98    87    83    83    66    60    71    84    89    79 
 0.244882  1    1004   b    980 0.094 0.074 0.066 0.080 0.066 0.092 0.085 0.090 0.086 0.089 0.100 0.089 0.086 0.085 0.067 0.061 0.072 0.086 0.091 0.081       92    73    65    78    65    90    83    88    84    87    98    87    84    83    66    60    71    84    89    79 
 0.245114  1    1005   d    979 0.094 0.075 0.066 0.080 0.066 0.092 0.085 0.090 0.086 0.089 0.100 0.089 0.086 0.085 0.067 0.061 0.073 0.086 0.091 0.081       92    73    65    78    65    90    83    88    84    87    98    87    84    83    66    60    71    84    89    79 
 0.245441  1    1006   d    978 0.094 0.074 0.066 0.080 0.066 0.091 0.085 0.090 0.086 0.089 0.100 0.089 0.086 0.085 0.067 0.061 0.073 0.086 0.091 0.081       92    72    65    78    65    89    83    88    84    87    98    87    84    83    66    60    71    84    89    79 
 0.245492  1    1007   b    979 0.095 0.074 0.067 0.080 0.066 0.091 0.085 0.090 0.087 0.090 0.100 0.090 0.086 0.086 0.067 0.061 0.073 0.086 0.091 0.081       93    72    66    78    65    89    83    88    85    88    98    88    84    84    66    60    71    84    89    79 
 0.245533  1    1008   b    980 0.095 0.073 0.067 0.080 0.066 0.092 0.086 0.090 0.087 0.090 0.101 0.091 0.086 0.086 0.068 0.061 0.072 0.086 0.091 0.081       93    72    66    78    65    90    84    88    85    88    99    89    84    84    67    60    71    84    89    79 
 0.245617  1    1009   b    981 0.095 0.073 0.067 0.080 0.066 0.093 0.086 0.090 0.088 0.091 0.102 0.092 0.086 0.087 0.068 0.062 0.073 0.087 0.091 0.082       93    72    66    78    65    91    84    88    86    89   100    90    84    85    67    61    72    85    89    80 
 0.246215  1    1010   b    982 0.096 0.074 0.067 0.079 0.067 0.093 0.086 0.090 0.088 0.091 0.102 0.092 0.086 0.087 0.068 0.063 0.073 0.088 0.091 0.081       94    73    66    78    66    91    84    88    86    89   100    90    84    85    67    62    72    86    89    80 
 0.246716  1    1011   d    981 0.095 0.074 0.067 0.080 0.067 0.093 0.086 0.090 0.088 0.091 0.102 0.092 0.086 0.086 0.068 0.063 0.073 0.088 0.091 0.082       93    73    66    78    66    91    84    88    86    89   100    90    84    84    67    62    72    86    89    80 
 0.247274  1    1012   d    980 0.094 0.074 0.067 0.080 0.067 0.093 0.086 0.090 0.088 0.091 0.102 0.092 0.086 0.086 0.068 0.063 0.073 0.088 0.091 0.082       92    73    66    78    66    91    84    88    86    89   100    90    84    84    67    62    72    86    89    80 
 0.247382  1    1013   b    981 0.094 0.074 0.067 0.080 0.067 0.093 0.087 0.091 0.088 0.091 0.102 0.092 0.087 0.086 0.068 0.063 0.073 0.089 0.091 0.082       92    73    66    78    66    91    85    89    86    89   100    90    85    84    67    62    72    87    89    80 
 0.247563  1    1014   b    982 0.094 0.074 0.067 0.080 0.067 0.093 0.087 0.091 0.089 0.091 0.102 0.092 0.087 0.086 0.068 0.063 0.074 0.089 0.092 0.081       92    73    66    79    66    91    85    89    87    89   100    90    85    84    67    62    73    87    90    80 
 0.247715  1    1015   b    983 0.094 0.074 0.067 0.080 0.067 0.093 0.086 0.091 0.089 0.092 0.102 0.093 0.086 0.086 0.069 0.063 0.075 0.089 0.093 0.082       92    73    66    79    66    91    85    89    87    90   100    91    85    85    68    62    74    87    91    81 
 0.247779  1    1016   d    982 0.093 0.074 0.067 0.079 0.066 0.093 0.087 0.091 0.089 0.092 0.101 0.093 0.086 0.086 0.069 0.063 0.075 0.088 0.093 0.081       91    73    66    78    65    91    85    89    87    90    99    91    84    84    68    62    74    86    91    80 
 0.248528  1    1017   d    981 0.093 0.074 0.067 0.080 0.066 0.093 0.087 0.091 0.089 0.092 0.100 0.093 0.086 0.086 0.069 0.063 0.075 0.088 0.093 0.082       91    73    66    78    65    91    85    89    87    90    98    91    84    84    68    62    74    86    91    80 
 0.249377  1    1018   d    980 0.092 0.073 0.067 0.079 0.066 0.093 0.086 0.090 0.089 0.092 0.100 0.093 0.086 0.086 0.069 0.063 0.076 0.088 0.093 0.082       90    72    66    77    65    91    84    88    87    90    98    91    84    84    68    62    74    86    91    80 
 0.249826  1    1019   d    979 0.092 0.074 0.067 0.079 0.066 0.093 0.086 0.090 0.089 0.092 0.099 0.093 0.086 0.086 0.069 0.063 0.076 0.088 0.093 0.082       90    72    66    77    65    91    84    88    87    90    97    91    84    84    68    62    74    86    91    80 
 0.249953  1    1020   b    980 0.093 0.073 0.067 0.079 0.066 0.094 0.086 0.090 0.089 0.092 0.100 0.094 0.086 0.086 0.069 0.063 0.077 0.088 0.093 0.082       91    72    66    77    65    92    84    88    87    90    98    92    84    84    68    62    75    86    91    80 
 0.250151  1    1021   d    979 0.093 0.074 0.066 0.079 0.066 0.094 0.086 0.090 0.088 0.092 0.100 0.093 0.086 0.086 0.068 0.063 0.077 0.088 0.092 0.081       91    72    65    77    65    92    84    88    86    90    98    91    84    84    67    62    75    86    90    79 
 0.250301  1    1022   d    978 0.093 0.074 0.066 0.079 0.066 0.094 0.086 0.090 0.088 0.091 0.100 0.093 0.086 0.086 0.069 0.063 0.077 0.088 0.092 0.081       91    72    65    77    65    92    84    88    86    89    98    91    84    84    67    62    75    86    90    79 
 0.250572  1    1023   b    979 0.093 0.075 0.066 0.079 0.066 0.094 0.087 0.090 0.088 0.091 0.101 0.093 0.086 0.086 0.068 0.063 0.077 0.088 0.092 0.081       91    73    65    77    65    92    85    88    86    89    99    91    84    84    67    62    75    86    90    79 
 0.250887  1    1024   b    980 0.093 0.074 0.066 0.080 0.066 0.094 0.087 0.090 0.089 0.091 0.102 0.093 0.086 0.086 0.068 0.063 0.077 0.088 0.092 0.082       91    73    65    78    65    92    85    88    87    89   100    91    84    84    67    62    75    86    90    80 
 0.250974  1    1025   d    979 0.093 0.075 0.066 0.080 0.066 0.094 0.087 0.090 0.089 0.091 0.102 0.093 0.086 0.086 0.068 0.063 0.077 0.088 0.092 0.082       91    73    65    78    65    92    85    88    87    89   100    91    84    84    67    62    75    86    90    80 
 0.251665  1    1026   d    978 0.093 0.075 0.066 0.080 0.066 0.094 0.087 0.090 0.089 0.091 0.102 0.093 0.085 0.086 0.069 0.063 0.077 0.088 0.092 0.082       91    73    65    78    65    92    85    88    87    89   100    91    83    84    67    62    75    86    90    80 
 0.252619  1    1027   b    979 0.093 0.075 0.066 0.080 0.066 0.094 0.087 0.090 0.089 0.091 0.102 0.093 0.085 0.086 0.068 0.064 0.078 0.088 0.093 0.082       91    73    65    78    65    92    85    88    87    89   100    91    83    84    67    63    76    86    91    80 
 0.253123  1    1028   b    980 0.093 0.074 0.066 0.081 0.067 0.094 0.088 0.090 0.089 0.092 0.102 0.093 0.085 0.086 0.068 0.064 0.078 0.088 0.093 0.082       91    73    65    79    66    92    86    88    87    90   100    91    83    84    67    63    76    86    91    80 
 0.253148  1    1029   d    979 0.093 0.075 0.066 0.081 0.067 0.094 0.088 0.090 0.089 0.092 0.101 0.093 0.085 0.086 0.067 0.064 0.078 0.088 0.093 0.082       91    73    65    79    66    92    86    88    87    90    99    91    83    84    66    63    76    86    91    80 
 0.253215  1    1030   d    978 0.093 0.075 0.066 0.081 0.067 0.094 0.088 0.090 0.089 0.092 0.101 0.093 0.085 0.086 0.067 0.064 0.077 0.088 0.092 0.082       91    73    65    79    66    92    86    88    87    90    99    91    83    84    66    63    75    86    90    80 
 0.253245  1    1031   d    977 0.093 0.075 0.067 0.081 0.068 0.094 0.087 0.090 0.089 0.092 0.101 0.093 0.085 0.086 0.068 0.064 0.077 0.088 0.092 0.082       91    73    65    79    66    92    85    88    87    90    99    91    83    84    66    63    75    86    90    80 
 0.253608  1    1032   b    978 0.093 0.075 0.066 0.081 0.067 0.094 0.088 0.090 0.089 0.092 0.102 0.093 0.085 0.087 0.067 0.064 0.078 0.088 0.092 0.083       91    73    65    79    66    92    86    88    87    90   100    91    83    85    66    63    76    86    90    81 
 0.253618  1    1033   d    977 0.093 0.075 0.067 0.081 0.068 0.094 0.088 0.090 0.089 0.092 0.102 0.093 0.085 0.087 0.068 0.063 0.078 0.088 0.092 0.083       91    73    65    79    66    92    86    88    87    90   100    91    83    85    66    62    76    86    90    81 
 0.253778  1    1034   d    976 0.092 0.075 0.067 0.081 0.068 0.093 0.088 0.090 0.089 0.092 0.101 0.092 0.085 0.087 0.068 0.064 0.077 0.088 0.092 0.083       90    73    65    79    66    91    86    88    87    90    99    90    83    85    66    62    75    86    90    81 
 0.253794  1    1035   b    977 0.093 0.075 0.067 0.081 0.068 0.093 0.088 0.091 0.090 0.093 0.101 0.092 0.085 0.088 0.068 0.063 0.077 0.089 0.092 0.083       91    73    65    79    66    91    86    89    88    91    99    90    83    86    66    62    75    87    90    81 
 0.254477  1    1036   d    976 0.093 0.075 0.067 0.080 0.068 0.093 0.088 0.090 0.090 0.093 0.101 0.092 0.085 0.088 0.068 0.064 0.076 0.089 0.092 0.083       91    73    65    78    66    91    86    88    88    91    99    90    83    86    66    62    74    87    90    81 
 0.254991  1    1037   b    977 0.093 0.075 0.067 0.080 0.068 0.093 0.088 0.090 0.090 0.093 0.101 0.092 0.086 0.088 0.068 0.063 0.076 0.089 0.092 0.083       91    73    65    78    66    91    86    88    88    91    99    90    84    86    66    62    74    87    90    81 
 0.255244  1    1038   d    976 0.093 0.075 0.067 0.080 0.067 0.093 0.088 0.090 0.090 0.093 0.101 0.092 0.086 0.088 0.068 0.064 0.076 0.088 0.092 0.083       91    73    65    78    65    91    86    88    88    91    99    90    84    86    66    62    74    86    90    81 
 0.255391  1    1039   d    975 0.093 0.075 0.067 0.080 0.067 0.093 0.087 0.090 0.090 0.093 0.102 0.092 0.085 0.088 0.068 0.064 0.076 0.088 0.092 0.083       91    73    65    78    65    91    85    88    88    91    99    90    83    86    66    62    74    86    90    81 
 0.255450  1    1040   b    976 0.093 0.075 0.067 0.080 0.067 0.094 0.087 0.091 0.090 0.093 0.101 0.092 0.085 0.088 0.068 0.064 0.076 0.088 0.092 0.083       91    73    65    78    65    92    85    89    88    91    99    90    83    86    66    62    74    86    90    81 
 0.255827  1    1041   d    975 0.093 0.075 0.067 0.080 0.067 0.094 0.087 0.091 0.090 0.093 0.102 0.092 0.085 0.088 0.068 0.064 0.076 0.088 0.091 0.083       91    73    65    78    65    92    85    89    88    91    99    90    83    86    66    62    74    86    89    81 
 0.256029  1    1042   b    976 0.093 0.075 0.067 0.080 0.067 0.094 0.087 0.091 0.090 0.093 0.101 0.092 0.085 0.088 0.068 0.064 0.077 0.088 0.091 0.083       91    73    65    78    65    92    85    89    88    91    99    90    83    86    66    62    75    86    89    81 
 0.256483  1    1043   b    977 0.093 0.075 0.067 0.081 0.068 0.094 0.088 0.091 0.090 0.094 0.101 0.092 0.085 0.088 0.068 0.063 0.077 0.088 0.091 0.083       91    73    65    79    66    92    86    89    88    92    99    90    83    86    66    62    75    86    89    81 
 0.256577  1    1044   d    976 0.093 0.075 0.067 0.081 0.068 0.094 0.087 0.091 0.090 0.094 0.101 0.092 0.085 0.088 0.068 0.064 0.077 0.087 0.091 0.083       91    73    65    79    66    92    85    89    88    92    99    90    83    86    66    62    75    85    89    81 
 0.256603  1    1045   d    975 0.093 0.075 0.067 0.081 0.068 0.093 0.087 0.090 0.090 0.094 0.102 0.092 0.084 0.088 0.068 0.064 0.077 0.087 0.091 0.083       91    73    65    79    66    91    85    88    88    92    99    90    82    86    66    62    75    85    89    81 
 0.256729  1    1046   d    974 0.093 0.075 0.067 0.081 0.068 0.093 0.087 0.090 0.089 0.094 0.102 0.092 0.084 0.088 0.068 0.064 0.077 0.087 0.091 0.083       91    73    65    79    66    91    85    88    87    92    99    90    82    86    66    62    75    85    89    81 
 0.256800  1    1047   d    973 0.094 0.075 0.067 0.081 0.068 0.094 0.087 0.090 0.089 0.094 0.102 0.092 0.084 0.088 0.068 0.064 0.077 0.087 0.091 0.083       91    73    65    79    66    91    85    88    87    91    99    90    82    86    66    62    75    85    89    81 
 0.257116  1    1048   b    974 0.093 0.075 0.067 0.081 0.069 0.093 0.087 0.090 0.089 0.093 0.102 0.092 0.085 0.089 0.068 0.064 0.077 0.087 0.091 0.083       91    73    65    79    67    91    85    88    87    91    99    90    83    87    66    62    75    85    89    81 
 0.257342  1    1049   d    973 0.094 0.075 0.067 0.081 0.069 0.094 0.087 0.090 0.089 0.094 0.102 0.092 0.085 0.089 0.068 0.064 0.077 0.086 0.090 0.083       91    73    65    79    67    91    85    88    87    91    99    90    83    87    66    62    75    84    88    81 
 0.258482  1    1050   d    972 0.094 0.074 0.066 0.081 0.069 0.094 0.087 0.091 0.090 0.094 0.102 0.093 0.085 0.090 0.068 0.064 0.077 0.086 0.091 0.082       91    72    64    79    67    91    85    88    87    91    99    90    83    87    66    62    75    84    88    80 
 0.258555  1    1051   d    971 0.094 0.073 0.066 0.081 0.069 0.094 0.088 0.091 0.090 0.094 0.102 0.093 0.085 0.090 0.068 0.064 0.077 0.087 0.091 0.082       91    71    64    79    67    91    85    88    87    91    99    90    83    87    66    62    75    84    88    80 
 0.258687  1    1052   b    972 0.095 0.073 0.066 0.081 0.069 0.095 0.087 0.091 0.090 0.094 0.102 0.093 0.085 0.090 0.069 0.064 0.077 0.086 0.091 0.082       92    71    64    79    67    92    85    88    87    91    99    90    83    87    67    62    75    84    88    80 
 0.259421  1    1053   d    971 0.095 0.073 0.066 0.081 0.069 0.095 0.088 0.091 0.090 0.094 0.102 0.093 0.085 0.090 0.069 0.064 0.077 0.087 0.091 0.082       92    71    64    79    67    92    85    88    87    91    99    90    83    87    67    62    75    84    88    80 
 0.259428  1    1054   b    972 0.095 0.073 0.066 0.081 0.069 0.095 0.087 0.091 0.090 0.094 0.102 0.093 0.085 0.090 0.069 0.064 0.077 0.086 0.091 0.082       92    71    64    79    67    92    85    88    87    91    99    90    83    87    67    62    75    84    88    80 
 0.259559  1    1055   d    971 0.095 0.073 0.066 0.081 0.069 0.095 0.088 0.091 0.090 0.094 0.102 0.093 0.085 0.090 0.069 0.063 0.077 0.087 0.091 0.082       92    71    64    79    67    92    85    88    87    91    99    90    83    87    67    61    75    84    88    80 
 0.259691  1    1056   d    970 0.095 0.073 0.066 0.081 0.069 0.095 0.088 0.091 0.090 0.093 0.102 0.093 0.086 0.090 0.069 0.063 0.077 0.087 0.091 0.082       92    71    64    79    67    92    85    88    87    90    99    90    83    87    67    61    75    84    88    80 
 0.259815  1    1057   b    971 0.095 0.073 0.066 0.081 0.069 0.095 0.088 0.091 0.090 0.093 0.102 0.093 0.085 0.091 0.069 0.064 0.077 0.088 0.091 0.083       92    71    64    79    67    92    85    88    87    90    99    90    83    88    67    62    75    85    88    81 
 0.260391  1    1058   d    970 0.095 0.073 0.065 0.081 0.069 0.095 0.088 0.091 0.090 0.093 0.102 0.092 0.086 0.091 0.069 0.064 0.077 0.088 0.091 0.084       92    71    63    79    67    92    85    88    87    90    99    89    83    88    67    62    75    85    88    81 
 0.260467  1    1059   b    971 0.095 0.073 0.065 0.081 0.069 0.095 0.088 0.091 0.090 0.093 0.103 0.092 0.085 0.091 0.069 0.064 0.077 0.088 0.091 0.083       92    71    63    79    67    92    85    88    87    90   100    89    83    88    67    62    75    85    88    81 
 0.261344  1    1060   d    970 0.095 0.072 0.065 0.081 0.068 0.095 0.088 0.091 0.090 0.093 0.103 0.092 0.086 0.091 0.069 0.063 0.077 0.087 0.091 0.084       92    70    63    79    66    92    85    88    87    90   100    89    83    88    67    61    75    84    88    81 
 0.261406  1    1061   d    969 0.095 0.072 0.065 0.082 0.068 0.095 0.088 0.091 0.090 0.093 0.103 0.092 0.086 0.091 0.069 0.062 0.077 0.087 0.091 0.084       92    70    63    79    66    92    85    88    87    90   100    89    83    88    67    60    75    84    88    81 
 0.261588  1    1062   d    968 0.095 0.072 0.065 0.082 0.068 0.095 0.088 0.091 0.090 0.093 0.103 0.092 0.086 0.091 0.068 0.062 0.077 0.087 0.091 0.084       92    70    63    79    66    92    85    88    87    90   100    89    83    88    66    60    75    84    88    81 
 0.261606  1    1063   d    967 0.095 0.072 0.065 0.082 0.068 0.095 0.087 0.090 0.090 0.093 0.103 0.092 0.085 0.091 0.068 0.062 0.078 0.087 0.091 0.084       92    70    63    79    66    92    84    87    87    90   100    89    82    88    66    60    75    84    88    81 
 0.262156  1    1064   d    966 0.095 0.072 0.065 0.082 0.068 0.095 0.087 0.090 0.089 0.093 0.104 0.092 0.085 0.091 0.068 0.062 0.078 0.087 0.091 0.084       92    70    63    79    66    92    84    87    86    90   100    89    82    88    66    60    75    84    88    81 
 0.262728  1    1065   b    967 0.095 0.072 0.065 0.083 0.068 0.095 0.087 0.090 0.089 0.093 0.103 0.092 0.085 0.091 0.068 0.062 0.078 0.087 0.091 0.084       92    70    63    80    66    92    84    87    86    90   100    89    82    88    66    60    75    84    88    81 
 0.262801  1    1066   b    968 0.095 0.072 0.065 0.083 0.068 0.095 0.087 0.090 0.089 0.093 0.104 0.093 0.085 0.091 0.069 0.062 0.077 0.087 0.091 0.084       92    70    63    80    66    92    84    87    86    90   101    90    82    88    67    60    75    84    88    81 
 0.262945  1    1067   d    967 0.095 0.072 0.065 0.083 0.068 0.095 0.087 0.090 0.089 0.093 0.104 0.093 0.085 0.091 0.069 0.062 0.078 0.087 0.091 0.084       92    70    63    80    66    92    84    87    86    90   101    90    82    88    67    60    75    84    88    81 
 0.263010  1    1068   b    968 0.095 0.072 0.065 0.083 0.068 0.096 0.087 0.090 0.089 0.093 0.105 0.093 0.085 0.091 0.069 0.062 0.077 0.087 0.091 0.084       92    70    63    80    66    93    84    87    86    90   102    90    82    88    67    60    75    84    88    81 
 0.263385  1    1069   b    969 0.095 0.072 0.065 0.083 0.068 0.096 0.087 0.090 0.090 0.094 0.105 0.094 0.085 0.092 0.069 0.062 0.077 0.088 0.091 0.084       92    70    63    80    66    93    84    87    87    91   102    91    82    89    67    60    75    85    88    81 
 0.263725  1    1070   b    970 0.095 0.072 0.065 0.084 0.068 0.096 0.088 0.091 0.090 0.095 0.105 0.094 0.085 0.092 0.069 0.062 0.077 0.088 0.091 0.084       92    70    63    81    66    93    85    88    87    92   102    91    82    89    67    60    75    85    88    81 
 0.263768  1    1071   b    971 0.095 0.072 0.065 0.084 0.068 0.096 0.088 0.091 0.090 0.095 0.105 0.094 0.085 0.092 0.069 0.062 0.077 0.088 0.091 0.083       92    70    63    82    66    93    85    88    87    92   102    91    83    89    67    60    75    85    88    81 
 0.263774  1    1072   b    972 0.095 0.072 0.065 0.084 0.068 0.097 0.087 0.092 0.090 0.096 0.105 0.095 0.085 0.092 0.069 0.062 0.077 0.087 0.091 0.083       92    70    63    82    66    94    85    89    87    93   102    92    83    89    67    60    75    85    88    81 
 0.263886  1    1073   d    971 0.095 0.072 0.064 0.084 0.068 0.097 0.088 0.092 0.090 0.096 0.105 0.095 0.085 0.092 0.069 0.062 0.077 0.088 0.091 0.083       92    70    62    82    66    94    85    89    87    93   102    92    83    89    67    60    75    85    88    81 
 0.264730  1    1074   b    972 0.096 0.072 0.065 0.084 0.068 0.097 0.087 0.092 0.091 0.096 0.105 0.095 0.086 0.093 0.069 0.062 0.077 0.087 0.091 0.083       93    70    63    82    66    94    85    89    88    93   102    92    84    90    67    60    75    85    88    81 
 0.264734  1    1075   b    973 0.096 0.072 0.065 0.084 0.068 0.097 0.087 0.091 0.090 0.097 0.105 0.095 0.086 0.092 0.069 0.062 0.077 0.087 0.090 0.083       93    70    63    82    66    94    85    89    88    94   102    92    84    90    67    60    75    85    88    81 
 0.264904  1    1076   b    974 0.095 0.072 0.065 0.084 0.068 0.097 0.087 0.091 0.090 0.098 0.105 0.094 0.086 0.093 0.069 0.062 0.077 0.088 0.090 0.084       93    70    63    82    66    94    85    89    88    95   102    92    84    91    67    60    75    86    88    82 
 0.264928  1    1077   b    975 0.095 0.072 0.065 0.084 0.069 0.096 0.087 0.091 0.091 0.097 0.106 0.094 0.086 0.093 0.069 0.062 0.077 0.088 0.090 0.084       93    70    63    82    67    94    85    89    89    95   103    92    84    91    67    60    75    86    88    82 
 0.264946  1    1078   d    974 0.095 0.072 0.065 0.084 0.069 0.097 0.087 0.091 0.091 0.098 0.106 0.094 0.086 0.093 0.069 0.062 0.077 0.088 0.090 0.084       93    70    63    82    67    94    85    89    89    95   103    92    84    91    67    60    75    86    88    82 
 0.265578  1    1079   d    973 0.096 0.072 0.065 0.084 0.069 0.097 0.087 0.091 0.091 0.098 0.106 0.094 0.086 0.092 0.069 0.062 0.077 0.088 0.090 0.084       93    70    63    82    67    94    85    89    89    95   103    91    84    90    67    60    75    86    88    82 
 0.265866  1    1080   d    972 0.096 0.072 0.065 0.084 0.069 0.097 0.087 0.092 0.092 0.098 0.106 0.094 0.086 0.093 0.069 0.062 0.077 0.088 0.091 0.084       93    70    63    82    67    94    85    89    89    95   103    91    84    90    67    60    75    86    88    82 
 0.266558  1    1081   b    973 0.096 0.072 0.065 0.084 0.069 0.097 0.087 0.091 0.091 0.098 0.106 0.094 0.086 0.092 0.069 0.062 0.077 0.088 0.090 0.084       93    70    63    82    67    94    85    89    89    95   103    91    84    90    67    60    75    86    88    82 
 0.266771  1    1082   d    972 0.095 0.072 0.065 0.084 0.069 0.097 0.087 0.092 0.092 0.098 0.106 0.094 0.086 0.093 0.069 0.062 0.076 0.088 0.091 0.084       92    70    63    82    67    94    85    89    89    95   103    91    84    90    67    60    74    86    88    82 
 0.267845  1    1083   d    971 0.095 0.072 0.065 0.084 0.069 0.097 0.088 0.092 0.092 0.098 0.106 0.094 0.087 0.093 0.069 0.061 0.076 0.089 0.091 0.084       92    70    63    82    67    94    85    89    89    95   103    91    84    90    67    59    74    86    88    82 
 0.267857  1    1084   b    972 0.095 0.072 0.065 0.084 0.069 0.097 0.087 0.092 0.092 0.098 0.106 0.094 0.086 0.093 0.069 0.061 0.076 0.088 0.091 0.084       92    70    63    82    67    94    85    89    89    95   103    91    84    90    67    59    74    86    88    82 
 0.267873  1    1085   d    971 0.095 0.071 0.065 0.084 0.069 0.096 0.088 0.092 0.092 0.098 0.106 0.094 0.087 0.092 0.069 0.061 0.076 0.089 0.091 0.084       92    69    63    82    67    93    85    89    89    95   103    91    84    89    67    59    74    86    88    82 
 0.267873  1    1086   d    970 0.095 0.071 0.065 0.085 0.069 0.096 0.088 0.092 0.092 0.098 0.106 0.094 0.087 0.092 0.069 0.061 0.076 0.089 0.091 0.085       92    69    63    82    67    93    85    89    89    95   103    91    84    89    67    59    74    86    88    82 
 0.268024  1    1087   b    971 0.095 0.071 0.065 0.084 0.069 0.096 0.088 0.092 0.092 0.098 0.106 0.094 0.087 0.092 0.069 0.061 0.076 0.089 0.091 0.084       92    69    63    82    67    93    85    89    89    95   103    91    84    89    67    59    74    86    88    82 
 0.268549  1    1088   d    970 0.095 0.071 0.065 0.085 0.069 0.096 0.088 0.092 0.092 0.098 0.106 0.094 0.087 0.092 0.069 0.061 0.076 0.089 0.091 0.085       92    69    63    82    67    93    85    89    89    95   103    91    84    89    67    59    74    86    88    82 
 0.268651  1    1089   d    969 0.095 0.071 0.065 0.085 0.069 0.096 0.088 0.091 0.092 0.098 0.106 0.094 0.087 0.092 0.069 0.061 0.076 0.088 0.091 0.085       92    69    63    82    67    93    85    88    89    95   103    91    84    89    67    59    74    85    88    82 
 0.268925  1    1090   b    970 0.096 0.071 0.066 0.086 0.069 0.096 0.089 0.092 0.093 0.098 0.106 0.094 0.088 0.093 0.070 0.061 0.076 0.088 0.091 0.086       93    69    64    83    67    93    86    89    90    95   103    91    85    90    68    59    74    85    88    83 
 0.269074  1    1091   b    971 0.096 0.072 0.066 0.087 0.069 0.096 0.089 0.092 0.093 0.098 0.106 0.094 0.089 0.093 0.070 0.062 0.076 0.088 0.091 0.085       93    70    64    84    67    93    86    89    90    95   103    91    86    90    68    60    74    85    88    83 
 0.269517  1    1092   d    970 0.096 0.071 0.066 0.087 0.069 0.096 0.088 0.092 0.093 0.098 0.106 0.094 0.089 0.093 0.070 0.062 0.076 0.088 0.091 0.086       93    69    64    84    67    93    85    89    90    95   103    91    86    90    68    60    74    85    88    83 
 0.270639  1    1093   d    969 0.096 0.071 0.065 0.087 0.069 0.096 0.088 0.092 0.092 0.098 0.106 0.094 0.089 0.093 0.070 0.062 0.076 0.087 0.091 0.086       93    69    63    84    67    93    85    89    89    95   103    91    86    90    68    60    74    84    88    83 
 0.271059  1    1094   d    968 0.096 0.071 0.065 0.087 0.069 0.096 0.088 0.092 0.092 0.098 0.106 0.094 0.089 0.093 0.069 0.062 0.076 0.086 0.091 0.086       93    69    63    84    67    93    85    89    89    95   103    91    86    90    67    60    74    83    88    83 
 0.271301  1    1095   b    969 0.096 0.071 0.065 0.087 0.069 0.096 0.088 0.092 0.092 0.098 0.107 0.095 0.090 0.093 0.069 0.062 0.076 0.086 0.091 0.087       93    69    63    84    67    93    85    89    89    95   104    92    87    90    67    60    74    83    88    84 
 0.271687  1    1096   b    970 0.096 0.071 0.065 0.087 0.069 0.096 0.088 0.093 0.092 0.098 0.107 0.095 0.090 0.093 0.069 0.062 0.076 0.086 0.091 0.087       93    69    63    84    67    93    85    90    89    95   104    92    87    90    67    60    74    83    88    84 
 0.271803  1    1097   d    969 0.096 0.071 0.065 0.087 0.069 0.096 0.088 0.093 0.092 0.098 0.106 0.095 0.090 0.093 0.069 0.062 0.076 0.086 0.091 0.087       93    69    63    84    67    93    85    90    89    95   103    92    87    90    67    60    74    83    88    84 
 0.271873  1    1098   b    970 0.096 0.071 0.065 0.087 0.069 0.096 0.088 0.093 0.092 0.098 0.107 0.096 0.091 0.093 0.069 0.062 0.076 0.086 0.092 0.088       93    69    63    84    67    93    85    90    89    95   104    93    88    90    67    60    74    83    89    85 
 0.271997  1    1099   d    969 0.096 0.070 0.065 0.087 0.069 0.096 0.088 0.093 0.092 0.098 0.107 0.096 0.091 0.093 0.069 0.062 0.076 0.086 0.092 0.088       93    68    63    84    67    93    85    90    89    95   104    93    88    90    67    60    74    83    89    85 
 0.272397  1    1100   d    968 0.096 0.070 0.065 0.087 0.069 0.096 0.088 0.093 0.092 0.098 0.107 0.096 0.091 0.093 0.069 0.062 0.076 0.086 0.091 0.088       93    68    63    84    67    93    85    90    89    95   104    93    88    90    67    60    74    83    88    85 
 0.273001  1    1101   d    967 0.096 0.070 0.065 0.087 0.069 0.096 0.087 0.093 0.092 0.097 0.108 0.096 0.091 0.093 0.069 0.062 0.077 0.086 0.091 0.088       93    68    63    84    67    93    84    90    89    94   104    93    88    90    67    60    74    83    88    85 
 0.273053  1    1102   b    968 0.096 0.070 0.065 0.087 0.070 0.097 0.088 0.094 0.093 0.097 0.107 0.096 0.092 0.093 0.069 0.062 0.076 0.086 0.091 0.088       93    68    63    84    68    94    85    91    90    94   104    93    89    90    67    60    74    83    88    85 
 0.273201  1    1103   b    969 0.096 0.070 0.065 0.087 0.071 0.098 0.089 0.095 0.094 0.097 0.107 0.096 0.093 0.094 0.069 0.062 0.076 0.086 0.091 0.088       93    68    63    84    69    95    86    92    91    94   104    93    90    91    67    60    74    83    88    85 
 0.273472  1    1104   b    970 0.096 0.070 0.065 0.087 0.071 0.098 0.090 0.095 0.094 0.098 0.107 0.096 0.093 0.094 0.069 0.062 0.076 0.086 0.091 0.088       93    68    63    84    69    95    87    92    91    95   104    93    90    91    67    60    74    83    88    85 
 0.273574  1    1105   b    971 0.096 0.070 0.065 0.088 0.071 0.098 0.090 0.095 0.094 0.098 0.107 0.096 0.093 0.094 0.069 0.062 0.076 0.085 0.092 0.088       93    68    63    85    69    95    87    92    91    95   104    93    90    91    67    60    74    83    89    85 
 0.273621  1    1106   d    970 0.096 0.070 0.065 0.088 0.071 0.098 0.090 0.095 0.094 0.098 0.107 0.096 0.093 0.094 0.069 0.062 0.076 0.086 0.092 0.088       93    68    63    85    69    95    87    92    91    95   104    93    90    91    67    60    74    83    89    85 
 0.273841  1    1107   d    969 0.096 0.070 0.065 0.088 0.071 0.098 0.090 0.095 0.094 0.098 0.107 0.096 0.093 0.094 0.069 0.062 0.076 0.086 0.092 0.088       93    68    63    85    69    95    87    92    91    95   104    93    90    91    67    60    74    83    89    85 
 0.273901  1    1108   d    968 0.096 0.069 0.065 0.088 0.071 0.098 0.090 0.095 0.094 0.097 0.107 0.096 0.093 0.094 0.069 0.062 0.076 0.086 0.092 0.088       93    67    63    85    69    95    87    92    91    94   104    93    90    91    67    60    74    83    89    85 
 0.274118  1    1109   b    969 0.097 0.069 0.066 0.088 0.072 0.098 0.091 0.095 0.094 0.097 0.107 0.096 0.093 0.094 0.069 0.062 0.076 0.086 0.092 0.088       94    67    64    85    70    95    88    92    91    94   104    93    90    91    67    60    74    83    89    85 
 0.274175  1    1110   b    970 0.097 0.070 0.066 0.088 0.073 0.098 0.091 0.095 0.094 0.097 0.108 0.096 0.093 0.094 0.069 0.062 0.076 0.087 0.092 0.088       94    68    64    85    71    95    88    92    91    94   105    93    90    91    67    60    74    84    89    85 
 0.275007  1    1111   d    969 0.097 0.070 0.066 0.088 0.073 0.098 0.091 0.095 0.093 0.096 0.108 0.096 0.093 0.093 0.069 0.062 0.076 0.086 0.092 0.088       94    68    64    85    71    95    88    92    90    93   105    93    90    90    67    60    74    83    89    85 
 0.275015  1    1112   d    968 0.096 0.070 0.066 0.088 0.072 0.098 0.091 0.095 0.093 0.095 0.108 0.095 0.093 0.093 0.068 0.062 0.076 0.085 0.092 0.088       93    68    64    85    70    95    88    92    90    92   105    92    90    90    66    60    74    82    89    85 
 0.275042  1    1113   b    969 0.096 0.070 0.066 0.089 0.072 0.099 0.091 0.095 0.093 0.095 0.108 0.096 0.093 0.093 0.069 0.062 0.076 0.085 0.092 0.088       93    68    64    86    70    96    88    92    90    92   105    93    90    90    67    60    74    82    89    85 
 0.275275  1    1114   d    968 0.096 0.070 0.066 0.089 0.072 0.099 0.091 0.095 0.093 0.095 0.108 0.096 0.093 0.092 0.069 0.062 0.076 0.085 0.092 0.088       93    68    64    86    70    96    88    92    90    92   105    93    90    89    67    60    74    82    89    85 
 0.275358  1    1115   d    967 0.096 0.070 0.066 0.089 0.072 0.099 0.091 0.095 0.093 0.095 0.109 0.096 0.093 0.092 0.069 0.062 0.077 0.085 0.092 0.088       93    68    64    86    70    96    88    92    90    92   105    93    90    89    67    60    74    82    89    85 
 0.275598  1    1116   d    966 0.096 0.070 0.066 0.089 0.072 0.099 0.091 0.095 0.093 0.095 0.109 0.096 0.093 0.092 0.069 0.062 0.077 0.085 0.092 0.088       93    68    64    86    70    96    88    92    90    92   105    93    90    89    67    60    74    82    89    85 
 0.275882  1    1117   d    965 0.096 0.070 0.066 0.089 0.073 0.099 0.091 0.095 0.093 0.095 0.109 0.096 0.093 0.092 0.069 0.062 0.076 0.084 0.092 0.088       93    68    64    86    70    96    88    92    90    92   105    93    90    89    67    60    73    81    89    85 
 0.276073  1    1118   b    966 0.096 0.070 0.066 0.089 0.073 0.099 0.091 0.096 0.093 0.096 0.109 0.096 0.093 0.092 0.069 0.062 0.076 0.085 0.092 0.088       93    68    64    86    71    96    88    93    90    93   105    93    90    89    67    60    73    82    89    85 
 0.276087  1    1119   b    967 0.096 0.070 0.066 0.089 0.073 0.100 0.091 0.097 0.093 0.096 0.109 0.096 0.093 0.093 0.069 0.062 0.075 0.085 0.092 0.088       93    68    64    86    71    97    88    94    90    93   105    93    90    90    67    60    73    82    89    85 
 0.276128  1    1120   d    966 0.096 0.070 0.066 0.089 0.073 0.100 0.091 0.097 0.093 0.096 0.109 0.096 0.093 0.092 0.069 0.062 0.075 0.085 0.092 0.088       93    68    64    86    71    97    88    94    90    93   105    93    90    89    67    60    72    82    89    85 
 0.276371  1    1121   d    965 0.096 0.070 0.066 0.089 0.074 0.101 0.091 0.097 0.093 0.096 0.108 0.096 0.093 0.092 0.069 0.062 0.075 0.085 0.092 0.088       93    68    64    86    71    97    88    94    90    93   104    93    90    89    67    60    72    82    89    85 
 0.277599  1    1122   b    966 0.096 0.070 0.066 0.089 0.073 0.101 0.091 0.097 0.094 0.096 0.108 0.096 0.093 0.092 0.069 0.062 0.075 0.085 0.092 0.088       93    68    64    86    71    98    88    94    91    93   104    93    90    89    67    60    72    82    89    85 
 0.277613  1    1123   d    965 0.096 0.070 0.066 0.089 0.074 0.101 0.091 0.097 0.094 0.096 0.108 0.096 0.093 0.091 0.069 0.062 0.075 0.085 0.092 0.088       93    68    64    86    71    97    88    94    91    93   104    93    90    88    67    60    72    82    89    85 
 0.277633  1    1124   b    966 0.096 0.070 0.066 0.090 0.073 0.101 0.092 0.097 0.094 0.096 0.109 0.097 0.093 0.091 0.070 0.062 0.075 0.085 0.092 0.088       93    68    64    87    71    98    89    94    91    93   105    94    90    88    68    60    72    82    89    85 
 0.277659  1    1125   d    965 0.096 0.069 0.066 0.090 0.074 0.102 0.092 0.097 0.094 0.096 0.108 0.097 0.093 0.091 0.070 0.062 0.075 0.085 0.091 0.088       93    67    64    87    71    98    89    94    91    93   104    94    90    88    68    60    72    82    88    85 
 0.277980  1    1126   b    966 0.096 0.069 0.066 0.090 0.073 0.101 0.092 0.097 0.094 0.096 0.108 0.097 0.093 0.091 0.070 0.062 0.075 0.085 0.092 0.088       93    67    64    87    71    98    89    94    91    93   104    94    90    88    68    60    72    82    89    85 
 0.278306  1    1127   b    967 0.096 0.069 0.066 0.090 0.073 0.101 0.092 0.098 0.094 0.097 0.109 0.097 0.093 0.091 0.070 0.062 0.074 0.086 0.092 0.089       93    67    64    87    71    98    89    95    91    94   105    94    90    88    68    60    72    83    89    86 
 0.278415  1    1128   b    968 0.096 0.069 0.066 0.090 0.073 0.101 0.092 0.098 0.094 0.097 0.108 0.097 0.093 0.091 0.070 0.062 0.074 0.086 0.092 0.089       93    67    64    87    71    98    89    95    91    94   105    94    90    88    68    60    72    83    89    86 
 0.279372  1    1129   b    969 0.096 0.069 0.066 0.090 0.073 0.102 0.092 0.098 0.094 0.097 0.109 0.097 0.093 0.091 0.071 0.063 0.074 0.087 0.092 0.089       93    67    64    87    71    99    89    95    91    94   106    94    90    88    69    61    72    84    89    86 
 0.279633  1    1130   b    970 0.096 0.070 0.066 0.090 0.074 0.103 0.093 0.098 0.094 0.097 0.110 0.098 0.093 0.091 0.071 0.064 0.074 0.088 0.092 0.089       93    68    64    87    72   100    90    95    91    94   107    95    90    88    69    62    72    85    89    86 
 0.280063  1    1131   d    969 0.096 0.070 0.066 0.090 0.073 0.103 0.093 0.098 0.094 0.097 0.110 0.098 0.093 0.091 0.071 0.064 0.073 0.088 0.092 0.089       93    68    64    87    71   100    90    95    91    94   107    95    90    88    69    62    71    85    89    86 
 0.280369  1    1132   b    970 0.096 0.070 0.066 0.090 0.074 0.103 0.094 0.099 0.095 0.098 0.110 0.098 0.093 0.091 0.071 0.064 0.073 0.088 0.092 0.090       93    68    64    87    72   100    91    96    92    95   107    95    90    88    69    62    71    85    89    87 
 0.280419  1    1133   b    971 0.097 0.070 0.067 0.091 0.074 0.103 0.094 0.099 0.095 0.098 0.111 0.099 0.093 0.091 0.072 0.064 0.074 0.088 0.092 0.090       94    68    65    88    72   100    91    96    92    95   108    96    90    88    70    62    72    85    89    87 
 0.280824  1    1134   d    970 0.097 0.070 0.067 0.091 0.074 0.102 0.094 0.099 0.095 0.098 0.111 0.099 0.093 0.091 0.072 0.064 0.074 0.088 0.092 0.090       94    68    65    88    72    99    91    96    92    95   108    96    90    88    70    62    72    85    89    87 
 0.281157  1    1135   b    971 0.097 0.071 0.067 0.091 0.075 0.103 0.095 0.100 0.096 0.098 0.111 0.099 0.094 0.091 0.072 0.064 0.074 0.088 0.092 0.090       94    69    65    88    73   100    92    97    93    95   108    96    91    88    70    62    72    85    89    87 
 0.281218  1    1136   b    972 0.097 0.071 0.067 0.091 0.075 0.104 0.095 0.100 0.096 0.098 0.111 0.099 0.094 0.091 0.072 0.064 0.074 0.087 0.092 0.090       94    69    65    88    73   101    92    97    93    95   108    96    91    88    70    62    72    85    89    87 
 0.281251  1    1137   b    973 0.097 0.071 0.067 0.090 0.075 0.104 0.095 0.101 0.096 0.098 0.111 0.099 0.094 0.090 0.072 0.064 0.074 0.087 0.091 0.089       94    69    65    88    73   101    92    98    93    95   108    96    91    88    70    62    72    85    89    87 
 0.281524  1    1138   d    972 0.097 0.071 0.067 0.090 0.075 0.104 0.095 0.101 0.095 0.098 0.111 0.099 0.094 0.091 0.072 0.064 0.073 0.087 0.091 0.090       94    69    65    87    73   101    92    98    92    95   108    96    91    88    70    62    71    85    88    87 
 0.281736  1    1139   b    973 0.097 0.071 0.067 0.089 0.075 0.104 0.096 0.101 0.095 0.098 0.111 0.099 0.095 0.090 0.072 0.064 0.073 0.088 0.090 0.089       94    69    65    87    73   101    93    98    92    95   108    96    92    88    70    62    71    86    88    87 
 0.282092  1    1140   b    974 0.097 0.071 0.067 0.089 0.075 0.104 0.095 0.102 0.094 0.099 0.111 0.099 0.095 0.090 0.072 0.064 0.073 0.088 0.091 0.089       94    69    65    87    73   101    93    99    92    96   108    96    93    88    70    62    71    86    89    87 
 0.282203  1    1141   b    975 0.096 0.072 0.067 0.089 0.075 0.104 0.095 0.102 0.094 0.098 0.111 0.098 0.095 0.090 0.072 0.064 0.073 0.088 0.092 0.089       94    70    65    87    73   101    93    99    92    96   108    96    93    88    70    62    71    86    90    87 
 0.282711  1    1142   b    976 0.097 0.072 0.067 0.090 0.075 0.105 0.096 0.101 0.094 0.098 0.112 0.099 0.095 0.090 0.073 0.064 0.073 0.088 0.092 0.089       95    70    65    88    73   102    94    99    92    96   109    97    93    88    71    62    71    86    90    87 
 0.282782  1    1143   d    975 0.097 0.072 0.067 0.090 0.075 0.105 0.096 0.102 0.094 0.098 0.112 0.099 0.095 0.090 0.073 0.064 0.072 0.088 0.092 0.089       95    70    65    88    73   102    94    99    92    96   109    97    93    88    71    62    70    86    90    87 
 0.283099  1    1144   b    976 0.097 0.072 0.067 0.091 0.075 0.106 0.096 0.102 0.094 0.099 0.112 0.100 0.095 0.090 0.074 0.064 0.072 0.088 0.092 0.089       95    70    65    89    73   103    94   100    92    97   109    98    93    88    72    62    70    86    90    87 
 0.283410  1    1145   d    975 0.097 0.072 0.067 0.091 0.075 0.106 0.096 0.103 0.094 0.099 0.112 0.101 0.095 0.090 0.073 0.064 0.072 0.088 0.092 0.089       95    70    65    89    73   103    94   100    92    97   109    98    93    88    71    62    70    86    90    87 
 0.283442  1    1146   d    974 0.097 0.072 0.067 0.091 0.075 0.106 0.097 0.103 0.094 0.100 0.112 0.101 0.095 0.090 0.073 0.064 0.072 0.088 0.092 0.089       94    70    65    89    73   103    94   100    92    97   109    98    93    88    71    62    70    86    90    87 
 0.283501  1    1147   d    973 0.097 0.072 0.067 0.091 0.075 0.106 0.097 0.103 0.094 0.100 0.112 0.101 0.096 0.090 0.073 0.064 0.072 0.087 0.091 0.089       94    70    65    89    73   103    94   100    91    97   109    98    93    88    71    62    70    85    89    87 
 0.283584  1    1148   d    972 0.097 0.072 0.067 0.092 0.075 0.106 0.097 0.103 0.094 0.099 0.112 0.101 0.096 0.091 0.073 0.064 0.072 0.087 0.092 0.090       94    70    65    89    73   103    94   100    91    96   109    98    93    88    71    62    70    85    89    87 
 0.283749  1    1149   b    973 0.097 0.073 0.067 0.091 0.075 0.107 0.097 0.103 0.094 0.100 0.112 0.101 0.096 0.091 0.073 0.064 0.072 0.087 0.091 0.089       94    71    65    89    73   104    94   100    91    97   109    98    93    89    71    62    70    85    89    87 
 0.283822  1    1150   b    974 0.098 0.074 0.067 0.091 0.075 0.107 0.097 0.103 0.093 0.100 0.112 0.101 0.097 0.091 0.073 0.064 0.072 0.087 0.091 0.089       95    72    65    89    73   104    94   100    91    97   109    98    94    89    71    62    70    85    89    87 
 0.283966  1    1151   b    975 0.097 0.074 0.067 0.091 0.075 0.107 0.096 0.103 0.093 0.099 0.112 0.101 0.096 0.091 0.073 0.064 0.072 0.087 0.092 0.089       95    72    65    89    73   104    94   100    91    97   109    98    94    89    71    62    70    85    90    87 
 0.284007  1    1152   d    974 0.098 0.074 0.067 0.090 0.075 0.107 0.097 0.103 0.093 0.100 0.112 0.101 0.097 0.091 0.073 0.064 0.072 0.087 0.092 0.089       95    72    65    88    73   104    94   100    91    97   109    98    94    89    71    62    70    85    90    87 
 0.284279  1    1153   b    975 0.097 0.074 0.067 0.091 0.076 0.107 0.096 0.103 0.093 0.099 0.112 0.101 0.096 0.091 0.073 0.064 0.072 0.087 0.092 0.089       95    72    65    89    74   104    94   100    91    97   109    98    94    89    71    62    70    85    90    87 
 0.284292  1    1154   b    976 0.097 0.074 0.068 0.091 0.076 0.107 0.096 0.103 0.093 0.100 0.113 0.100 0.096 0.091 0.074 0.064 0.073 0.088 0.092 0.089       95    72    66    89    74   104    94   101    91    98   110    98    94    89    72    62    71    86    90    87 
 0.284707  1    1155   d    975 0.097 0.073 0.068 0.090 0.076 0.107 0.096 0.104 0.093 0.101 0.113 0.101 0.095 0.091 0.074 0.063 0.073 0.088 0.092 0.089       95    71    66    88    74   104    94   101    91    98   110    98    93    89    72    61    71    86    90    87 
 0.285243  1    1156   b    976 0.097 0.073 0.068 0.090 0.077 0.107 0.096 0.105 0.093 0.100 0.113 0.100 0.095 0.091 0.074 0.062 0.073 0.088 0.092 0.089       95    71    66    88    75   104    94   102    91    98   110    98    93    89    72    61    71    86    90    87 
 0.285564  1    1157   b    977 0.097 0.073 0.068 0.090 0.077 0.106 0.096 0.104 0.093 0.100 0.113 0.100 0.095 0.091 0.074 0.062 0.073 0.088 0.092 0.089       95    71    66    88    75   104    94   102    91    98   110    98    93    89    72    61    71    86    90    87 
 0.285832  1    1158   b    978 0.097 0.073 0.069 0.090 0.077 0.107 0.096 0.104 0.093 0.100 0.112 0.101 0.095 0.091 0.074 0.062 0.073 0.088 0.092 0.089       95    71    67    88    75   105    94   102    91    98   110    99    93    89    72    61    71    86    90    87 
 0.286218  1    1159   d    977 0.097 0.073 0.069 0.090 0.076 0.107 0.096 0.103 0.093 0.100 0.113 0.101 0.095 0.091 0.074 0.062 0.073 0.088 0.092 0.089       95    71    67    88    74   105    94   101    91    98   110    99    93    89    72    61    71    86    90    87 
 0.286403  1    1160   b    978 0.097 0.073 0.069 0.090 0.076 0.108 0.096 0.103 0.093 0.100 0.112 0.101 0.095 0.092 0.074 0.062 0.073 0.088 0.092 0.090       95    71    67    88    74   106    94   101    91    98   110    99    93    90    72    61    71    86    90    88 
 0.286577  1    1161   b    979 0.097 0.073 0.068 0.090 0.076 0.108 0.096 0.103 0.093 0.100 0.112 0.102 0.095 0.092 0.074 0.063 0.073 0.088 0.092 0.091       95    71    67    88    74   106    94   101    91    98   110   100    93    90    72    62    71    86    90    89 
 0.287497  1    1162   b    980 0.098 0.073 0.068 0.090 0.076 0.108 0.096 0.103 0.093 0.100 0.112 0.102 0.095 0.092 0.073 0.063 0.072 0.088 0.093 0.091       96    72    67    88    74   106    94   101    91    98   110   100    93    90    72    62    71    86    91    89 
 0.287763  1    1163   d    979 0.098 0.074 0.068 0.090 0.076 0.108 0.096 0.103 0.093 0.100 0.112 0.102 0.095 0.092 0.074 0.062 0.073 0.088 0.093 0.091       96    72    67    88    74   106    94   101    91    98   110   100    93    90    72    61    71    86    91    89 
 0.287836  1    1164   d    978 0.098 0.074 0.069 0.090 0.075 0.108 0.096 0.102 0.093 0.100 0.112 0.102 0.095 0.092 0.074 0.062 0.073 0.088 0.093 0.091       96    72    67    88    73   106    94   100    91    98   110   100    93    90    72    61    71    86    91    89 
 0.287932  1    1165   d    977 0.098 0.074 0.069 0.090 0.075 0.108 0.096 0.102 0.093 0.099 0.113 0.101 0.095 0.091 0.073 0.062 0.072 0.088 0.093 0.090       96    72    67    88    73   106    94   100    91    97   110    99    93    89    71    61    70    86    91    88 
 0.288239  1    1166   d    976 0.098 0.074 0.069 0.090 0.074 0.109 0.096 0.102 0.093 0.099 0.113 0.101 0.094 0.090 0.073 0.062 0.072 0.088 0.093 0.090       96    72    67    88    72   106    94   100    91    97   110    99    92    88    71    61    70    86    91    88 
 0.288392  1    1167   b    977 0.098 0.074 0.069 0.090 0.074 0.108 0.096 0.102 0.093 0.099 0.113 0.101 0.094 0.090 0.073 0.062 0.072 0.088 0.093 0.090       96    72    67    88    72   106    94   100    91    97   110    99    92    88    71    61    70    86    91    88 
 0.288525  1    1168   b    978 0.098 0.074 0.069 0.090 0.075 0.108 0.097 0.102 0.093 0.099 0.112 0.101 0.094 0.090 0.073 0.062 0.072 0.088 0.093 0.090       96    72    67    88    73   106    95   100    91    97   110    99    92    88    71    61    70    86    91    88 
 0.288829  1    1169   b    979 0.098 0.074 0.068 0.090 0.075 0.108 0.097 0.102 0.093 0.099 0.112 0.102 0.094 0.090 0.073 0.062 0.072 0.088 0.094 0.090       96    72    67    88    73   106    95   100    91    97   110   100    92    88    71    61    70    86    92    88 
 0.289274  1    1170   d    978 0.097 0.074 0.067 0.090 0.075 0.108 0.097 0.102 0.093 0.099 0.112 0.102 0.094 0.089 0.073 0.062 0.072 0.088 0.094 0.090       95    72    66    88    73   106    95   100    91    97   110   100    92    87    71    61    70    86    92    88 
 0.289500  1    1171   d    977 0.097 0.074 0.068 0.090 0.075 0.108 0.097 0.102 0.093 0.099 0.113 0.102 0.093 0.089 0.073 0.061 0.072 0.088 0.094 0.090       95    72    66    88    73   106    95   100    91    97   110   100    91    87    71    60    70    86    92    88 
 0.289525  1    1172   d    976 0.097 0.074 0.068 0.090 0.075 0.109 0.097 0.102 0.093 0.099 0.113 0.101 0.093 0.089 0.073 0.060 0.072 0.088 0.093 0.090       95    72    66    88    73   106    95   100    91    97   110    99    91    87    71    59    70    86    91    88 
 0.289933  1    1173   b    977 0.097 0.074 0.068 0.090 0.075 0.108 0.097 0.102 0.094 0.099 0.113 0.101 0.093 0.089 0.073 0.060 0.072 0.088 0.093 0.090       95    72    66    88    73   106    95   100    92    97   110    99    91    87    71    59    70    86    91    88 
 0.289969  1    1174   b    978 0.098 0.075 0.067 0.090 0.075 0.109 0.098 0.102 0.094 0.099 0.113 0.102 0.094 0.089 0.073 0.060 0.072 0.088 0.093 0.090       96    73    66    88    73   107    96   100    92    97   111   100    92    87    71    59    70    86    91    88 
 0.290913  1    1175   d    977 0.098 0.075 0.067 0.090 0.075 0.110 0.098 0.102 0.094 0.099 0.114 0.102 0.094 0.089 0.073 0.060 0.072 0.088 0.093 0.090       96    73    65    88    73   107    96   100    92    97   111   100    92    87    71    59    70    86    91    88 
 0.290941  1    1176   b    978 0.099 0.076 0.066 0.091 0.075 0.109 0.098 0.102 0.094 0.099 0.113 0.102 0.094 0.089 0.073 0.060 0.073 0.088 0.093 0.090       97    74    65    89    73   107    96   100    92    97   111   100    92    87    71    59    71    86    91    88 
 0.291518  1    1177   b    979 0.099 0.076 0.066 0.091 0.075 0.110 0.098 0.102 0.094 0.099 0.113 0.102 0.095 0.090 0.074 0.061 0.073 0.088 0.093 0.091       97    74    65    89    73   108    96   100    92    97   111   100    93    88    72    60    71    86    91    89 
 0.291786  1    1178   b    980 0.100 0.076 0.066 0.091 0.074 0.110 0.098 0.102 0.094 0.100 0.113 0.102 0.095 0.090 0.073 0.061 0.072 0.088 0.094 0.091       98    74    65    89    73   108    96   100    92    98   111   100    93    88    72    60    71    86    92    89 
 0.292169  1    1179   d    979 0.100 0.076 0.066 0.091 0.075 0.110 0.097 0.102 0.094 0.100 0.113 0.102 0.095 0.090 0.074 0.061 0.073 0.088 0.094 0.091       98    74    65    89    73   108    95   100    92    98   111   100    93    88    72    60    71    86    92    89 
 0.292179  1    1180   b    980 0.100 0.076 0.066 0.091 0.074 0.110 0.097 0.103 0.094 0.100 0.113 0.102 0.095 0.090 0.073 0.061 0.072 0.088 0.094 0.091       98    74    65    89    73   108    95   101    92    98   111   100    93    88    72    60    71    86    92    89 
 0.292809  1    1181   b    981 0.100 0.075 0.066 0.091 0.074 0.111 0.097 0.104 0.094 0.100 0.113 0.102 0.095 0.091 0.073 0.061 0.072 0.088 0.094 0.091       98    74    65    89    73   109    95   102    92    98   111   100    93    89    72    60    71    86    92    89 
 0.294190  1    1182   d    980 0.100 0.076 0.066 0.091 0.074 0.111 0.097 0.104 0.094 0.100 0.113 0.102 0.094 0.091 0.073 0.061 0.072 0.088 0.094 0.091       98    74    65    89    73   109    95   102    92    98   111   100    92    89    72    60    71    86    92    89 
 0.294385  1    1183   b    981 0.100 0.076 0.066 0.091 0.075 0.111 0.097 0.104 0.094 0.100 0.114 0.102 0.094 0.091 0.073 0.061 0.072 0.089 0.095 0.091       98    75    65    89    74   109    95   102    92    98   112   100    92    89    72    60    71    87    93    89 
 0.294569  1    1184   b    982 0.101 0.076 0.067 0.091 0.075 0.111 0.097 0.105 0.095 0.101 0.114 0.103 0.094 0.092 0.073 0.061 0.072 0.090 0.095 0.091       99    75    66    89    74   109    95   103    93    99   112   101    92    90    72    60    71    88    93    89 
 0.294643  1    1185   d    981 0.101 0.076 0.067 0.091 0.075 0.111 0.097 0.105 0.095 0.101 0.114 0.103 0.094 0.092 0.073 0.061 0.072 0.090 0.095 0.091       99    75    66    89    74   109    95   103    93    99   112   101    92    90    72    60    71    88    93    89 
 0.295273  1    1186   b    982 0.101 0.076 0.067 0.091 0.075 0.111 0.097 0.106 0.096 0.101 0.114 0.103 0.094 0.092 0.073 0.061 0.072 0.090 0.095 0.091       99    75    66    89    74   109    95   104    94    99   112   101    92    90    72    60    71    88    93    89 
 0.296089  1    1187   d    981 0.101 0.076 0.067 0.091 0.075 0.111 0.097 0.106 0.096 0.101 0.114 0.103 0.094 0.092 0.073 0.061 0.072 0.090 0.095 0.091       99    75    66    89    74   109    95   104    94    99   112   101    92    90    72    60    71    88    93    89 
 0.296179  1    1188   d    980 0.101 0.077 0.067 0.090 0.074 0.111 0.097 0.106 0.096 0.101 0.114 0.103 0.094 0.092 0.073 0.061 0.072 0.090 0.095 0.091       99    75    66    88    73   109    95   104    94    99   112   101    92    90    72    60    71    88    93    89 
 0.296387  1    1189   b    981 0.101 0.076 0.067 0.090 0.074 0.111 0.098 0.106 0.096 0.102 0.114 0.103 0.094 0.092 0.073 0.061 0.072 0.090 0.095 0.091       99    75    66    88    73   109    96   104    94   100   112   101    92    90    72    60    71    88    93    89 
 0.296470  1    1190   b    982 0.101 0.076 0.067 0.091 0.074 0.111 0.099 0.106 0.096 0.102 0.115 0.103 0.094 0.092 0.074 0.061 0.072 0.090 0.095 0.091       99    75    66    89    73   109    97   104    94   100   113   101    92    90    73    60    71    88    93    89 
 0.296729  1    1191   d    981 0.101 0.076 0.067 0.090 0.074 0.111 0.098 0.106 0.096 0.102 0.114 0.103 0.094 0.092 0.073 0.061 0.072 0.090 0.095 0.091       99    75    66    88    73   109    96   104    94   100   112   101    92    90    72    60    71    88    93    89 
 0.297189  1    1192   d    980 0.101 0.077 0.067 0.090 0.074 0.111 0.098 0.106 0.096 0.102 0.114 0.103 0.094 0.092 0.073 0.061 0.072 0.090 0.095 0.090       99    75    66    88    73   109    96   104    94   100   112   101    92    90    72    60    71    88    93    88 
 0.297193  1    1193   b    981 0.101 0.076 0.068 0.090 0.074 0.111 0.098 0.107 0.097 0.103 0.115 0.103 0.094 0.092 0.074 0.061 0.073 0.091 0.096 0.090       99    75    67    88    73   109    96   105    95   101   113   101    92    90    73    60    72    89    94    88 
 0.297715  1    1194   b    982 0.101 0.076 0.068 0.090 0.074 0.111 0.098 0.107 0.097 0.103 0.115 0.103 0.094 0.092 0.074 0.061 0.073 0.091 0.097 0.090       99    75    67    88    73   109    96   105    95   101   113   101    92    90    73    60    72    89    95    88 
 0.298094  1    1195   b    983 0.102 0.077 0.068 0.090 0.074 0.111 0.098 0.107 0.097 0.103 0.115 0.104 0.095 0.092 0.075 0.061 0.073 0.091 0.097 0.091      100    76    67    88    73   109    96   105    95   101   113   102    93    90    74    60    72    89    95    89 
 0.298349  1    1196   d    982 0.102 0.077 0.068 0.090 0.074 0.111 0.098 0.106 0.096 0.103 0.115 0.104 0.095 0.092 0.075 0.060 0.073 0.091 0.097 0.091      100    76    67    88    73   109    96   104    94   101   113   102    93    90    74    59    72    89    95    89 
 0.298438  1    1197   b    983 0.102 0.077 0.068 0.091 0.074 0.111 0.098 0.106 0.096 0.103 0.115 0.104 0.095 0.092 0.076 0.060 0.073 0.091 0.097 0.092      100    76    67    89    73   109    96   104    94   101   113   102    93    90    75    59    72    89    95    90 
 0.298503  1    1198   b    984 0.102 0.077 0.068 0.090 0.074 0.111 0.099 0.106 0.096 0.103 0.116 0.104 0.095 0.091 0.077 0.060 0.073 0.091 0.097 0.091      100    76    67    89    73   109    97   104    94   101   114   102    93    90    76    59    72    90    95    90 
 0.299833  1    1199   b    985 0.102 0.077 0.068 0.090 0.074 0.111 0.098 0.106 0.096 0.103 0.116 0.104 0.094 0.091 0.077 0.060 0.073 0.091 0.096 0.091      100    76    67    89    73   109    97   104    95   101   114   102    93    90    76    59    72    90    95    90 
 0.300123  1    1200   d    984 0.102 0.077 0.068 0.090 0.074 0.111 0.099 0.106 0.097 0.102 0.116 0.103 0.095 0.090 0.076 0.060 0.072 0.091 0.097 0.090      100    76    67    89    73   109    97   104    95   100   114   101    93    89    75    59    71    90    95    89 
 0.300561  1    1201   b    985 0.103 0.078 0.069 0.090 0.075 0.111 0.098 0.106 0.096 0.102 0.116 0.103 0.095 0.090 0.076 0.060 0.072 0.091 0.096 0.090      101    77    68    89    74   109    97   104    95   100   114   101    94    89    75    59    71    90    95    89 
 0.300640  1    1202   b    986 0.102 0.078 0.069 0.091 0.075 0.111 0.098 0.105 0.096 0.101 0.117 0.102 0.095 0.090 0.076 0.060 0.072 0.091 0.097 0.090      101    77    68    90    74   109    97   104    95   100   115   101    94    89    75    59    71    90    96    89 
 0.300824  1    1203   d    985 0.103 0.078 0.069 0.091 0.075 0.111 0.098 0.106 0.096 0.102 0.117 0.103 0.095 0.090 0.076 0.060 0.072 0.091 0.097 0.090      101    77    68    90    74   109    97   104    95   100   115   101    94    89    75    59    71    90    96    89 
 0.300837  1    1204   d    984 0.103 0.078 0.069 0.091 0.075 0.111 0.099 0.106 0.097 0.102 0.117 0.103 0.096 0.090 0.075 0.060 0.072 0.091 0.098 0.090      101    77    68    90    74   109    97   104    95   100   115   101    94    89    74    59    71    90    96    89 
 0.301100  1    1205   b    985 0.103 0.078 0.069 0.091 0.075 0.111 0.098 0.106 0.097 0.102 0.117 0.103 0.096 0.090 0.075 0.060 0.072 0.091 0.098 0.090      101    77    68    90    74   109    97   104    96   100   115   101    95    89    74    59    71    90    97    89 
 0.301235  1    1206   b    986 0.102 0.078 0.069 0.091 0.075 0.112 0.099 0.106 0.097 0.102 0.117 0.102 0.096 0.091 0.075 0.060 0.072 0.091 0.098 0.090      101    77    68    90    74   110    98   105    96   101   115   101    95    90    74    59    71    90    97    89 
 0.301316  1    1207   b    987 0.102 0.079 0.069 0.091 0.075 0.111 0.099 0.106 0.097 0.102 0.117 0.102 0.096 0.091 0.075 0.060 0.072 0.091 0.098 0.090      101    78    68    90    74   110    98   105    96   101   115   101    95    90    74    59    71    90    97    89 
 0.301494  1    1208   b    988 0.102 0.079 0.069 0.091 0.075 0.111 0.099 0.106 0.097 0.102 0.116 0.102 0.096 0.091 0.075 0.060 0.072 0.091 0.099 0.090      101    78    68    90    74   110    98   105    96   101   115   101    95    90    74    59    71    90    98    89 
 0.301781  1    1209   b    989 0.102 0.079 0.069 0.091 0.076 0.111 0.099 0.106 0.097 0.102 0.116 0.102 0.096 0.091 0.075 0.060 0.072 0.091 0.099 0.090      101    78    68    90    75   110    98   105    96   101   115   101    95    90    74    59    71    90    98    89 
 0.302348  1    1210   d    988 0.102 0.078 0.069 0.091 0.076 0.110 0.099 0.106 0.097 0.102 0.116 0.102 0.096 0.091 0.075 0.060 0.072 0.091 0.099 0.090      101    77    68    90    75   109    98   105    96   101   115   101    95    90    74    59    71    90    98    89 
 0.302496  1    1211   d    987 0.102 0.078 0.069 0.091 0.076 0.110 0.099 0.106 0.097 0.102 0.117 0.102 0.096 0.091 0.075 0.060 0.072 0.091 0.099 0.090      101    77    68    90    75   109    98   105    96   101   115   101    95    90    74    59    71    90    98    89 
 0.303227  1    1212   d    986 0.102 0.078 0.069 0.091 0.076 0.110 0.099 0.106 0.097 0.102 0.117 0.102 0.095 0.090 0.075 0.060 0.072 0.091 0.099 0.090      101    77    68    90    75   108    98   105    96   101   115   101    94    89    74    59    71    90    98    89 
 0.303385  1    1213   b    987 0.102 0.078 0.069 0.091 0.076 0.109 0.099 0.106 0.097 0.102 0.117 0.102 0.095 0.090 0.075 0.060 0.072 0.091 0.099 0.090      101    77    68    90    75   108    98   105    96   101   115   101    94    89    74    59    71    90    98    89 
 0.303485  1    1214   b    988 0.102 0.078 0.069 0.091 0.076 0.109 0.099 0.106 0.098 0.102 0.116 0.103 0.095 0.090 0.075 0.060 0.072 0.091 0.099 0.091      101    77    68    90    75   108    98   105    97   101   115   102    94    89    74    59    71    90    98    90 
 0.305407  1    1215   b    989 0.103 0.078 0.069 0.091 0.077 0.109 0.099 0.106 0.098 0.103 0.116 0.104 0.095 0.091 0.076 0.061 0.073 0.091 0.099 0.092      102    77    68    90    76   108    98   105    97   102   115   103    94    90    75    60    72    90    98    91 
 0.305517  1    1216   b    990 0.103 0.078 0.069 0.091 0.077 0.109 0.100 0.106 0.099 0.103 0.117 0.105 0.095 0.091 0.076 0.061 0.073 0.091 0.099 0.093      102    77    68    90    76   108    99   105    98   102   116   104    94    90    75    60    72    90    98    92 
 0.306042  1    1217   b    991 0.103 0.078 0.069 0.091 0.077 0.109 0.101 0.106 0.100 0.103 0.118 0.106 0.095 0.091 0.076 0.061 0.073 0.091 0.099 0.094      102    77    68    90    76   108   100   105    99   102   117   105    94    90    75    60    72    90    98    93 
 0.306083  1    1218   b    992 0.104 0.078 0.069 0.091 0.077 0.110 0.102 0.106 0.100 0.104 0.118 0.106 0.095 0.091 0.076 0.060 0.074 0.091 0.099 0.094      103    77    68    90    76   109   101   105    99   103   117   105    94    90    75    60    73    90    98    93 
 0.306596  1    1219   d    991 0.104 0.078 0.069 0.091 0.077 0.110 0.102 0.106 0.100 0.104 0.118 0.105 0.095 0.091 0.076 0.061 0.074 0.091 0.099 0.094      103    77    68    90    76   109   101   105    99   103   117   104    94    90    75    60    73    90    98    93 
 0.307109  1    1220   b    992 0.104 0.078 0.069 0.091 0.077 0.110 0.102 0.107 0.100 0.104 0.118 0.106 0.096 0.091 0.076 0.061 0.074 0.091 0.100 0.094      103    77    68    90    76   109   101   106    99   103   117   105    95    90    75    61    73    90    99    93 
 0.307571  1    1221   b    993 0.104 0.078 0.068 0.092 0.077 0.111 0.102 0.107 0.100 0.104 0.118 0.107 0.096 0.091 0.077 0.061 0.074 0.091 0.100 0.094      103    77    68    91    76   110   101   106    99   103   117   106    95    90    76    61    73    90    99    93 
 0.308252  1    1222   d    992 0.104 0.078 0.069 0.092 0.077 0.111 0.102 0.107 0.100 0.104 0.118 0.107 0.096 0.090 0.077 0.060 0.074 0.090 0.100 0.093      103    77    68    91    76   110   101   106    99   103   117   106    95    89    76    60    73    89    99    92 
 0.308257  1    1223   d    991 0.104 0.078 0.069 0.092 0.077 0.111 0.101 0.106 0.100 0.104 0.118 0.107 0.095 0.090 0.077 0.061 0.074 0.089 0.100 0.093      103    77    68    91    76   110   100   105    99   103   117   106    94    89    76    60    73    88    99    92 
 0.308575  1    1224   d    990 0.104 0.078 0.069 0.092 0.077 0.111 0.101 0.106 0.100 0.104 0.118 0.107 0.095 0.090 0.077 0.061 0.074 0.089 0.100 0.093      103    77    68    91    76   110   100   105    99   103   117   106    94    89    76    60    73    88    99    92 
 0.308801  1    1225   b    991 0.104 0.078 0.069 0.092 0.078 0.111 0.101 0.106 0.100 0.104 0.118 0.107 0.095 0.090 0.077 0.061 0.074 0.089 0.100 0.094      103    77    68    91    77   110   100   105    99   103   117   106    94    89    76    60    73    88    99    93 
 0.308919  1    1226   d    990 0.104 0.078 0.069 0.092 0.078 0.111 0.101 0.106 0.100 0.104 0.118 0.107 0.095 0.090 0.077 0.061 0.074 0.089 0.099 0.094      103    77    68    91    77   110   100   105    99   103   117   106    94    89    76    60    73    88    98    93 
 0.308937  1    1227   d    989 0.104 0.078 0.069 0.092 0.078 0.111 0.101 0.105 0.100 0.103 0.118 0.107 0.094 0.090 0.077 0.061 0.074 0.089 0.098 0.094      103    77    68    91    77   110   100   104    99   102   117   106    93    89    76    60    73    88    97    93 
 0.309114  1    1228   b    990 0.105 0.078 0.069 0.092 0.078 0.112 0.101 0.105 0.101 0.104 0.119 0.108 0.094 0.091 0.078 0.062 0.074 0.090 0.098 0.095      104    77    68    91    77   111   100   104   100   103   118   107    93    90    77    61    73    89    97    94 
 0.309205  1    1229   d    989 0.105 0.078 0.069 0.092 0.078 0.112 0.101 0.105 0.101 0.104 0.119 0.108 0.094 0.091 0.078 0.062 0.074 0.090 0.098 0.095      104    77    68    91    77   111   100   104   100   103   118   107    93    90    77    61    73    89    97    94 
 0.309980  1    1230   d    988 0.105 0.078 0.069 0.092 0.078 0.112 0.100 0.105 0.101 0.103 0.119 0.108 0.094 0.091 0.078 0.062 0.074 0.090 0.098 0.095      104    77    68    91    77   111    99   104   100   102   118   107    93    90    77    61    73    89    97    94 
 0.310274  1    1231   b    989 0.105 0.079 0.069 0.092 0.079 0.113 0.100 0.105 0.101 0.103 0.119 0.109 0.094 0.092 0.078 0.062 0.074 0.090 0.098 0.095      104    78    68    91    78   112    99   104   100   102   118   108    93    91    77    61    73    89    97    94 
 0.310280  1    1232   d    988 0.105 0.079 0.069 0.091 0.079 0.113 0.100 0.104 0.101 0.103 0.119 0.109 0.093 0.092 0.078 0.062 0.074 0.090 0.098 0.095      104    78    68    90    78   112    99   103   100   102   118   108    92    91    77    61    73    89    97    94 
 0.311169  1    1233   b    989 0.105 0.079 0.069 0.092 0.079 0.113 0.100 0.104 0.101 0.103 0.119 0.110 0.093 0.092 0.078 0.062 0.074 0.090 0.098 0.095      104    78    68    91    78   112    99   103   100   102   118   109    92    91    77    61    73    89    97    94 
 0.311373  1    1234   b    990 0.105 0.079 0.070 0.093 0.079 0.113 0.100 0.105 0.101 0.103 0.119 0.110 0.093 0.092 0.078 0.062 0.074 0.091 0.098 0.095      104    78    69    92    78   112    99   104   100   102   118   109    92    91    77    61    73    90    97    94 
 0.311439  1    1235   b    991 0.106 0.080 0.071 0.094 0.080 0.113 0.100 0.105 0.102 0.103 0.119 0.110 0.094 0.092 0.078 0.062 0.074 0.091 0.098 0.096      105    79    70    93    79   112    99   104   101   102   118   109    93    91    77    61    73    90    97    95 
 0.311462  1    1236   d    990 0.106 0.080 0.071 0.094 0.080 0.113 0.100 0.105 0.102 0.103 0.119 0.110 0.094 0.092 0.078 0.062 0.074 0.091 0.098 0.096      105    79    70    93    79   112    99   104   101   102   118   109    93    91    77    61    73    90    97    95 
 0.312218  1    1237   b    991 0.106 0.080 0.072 0.095 0.080 0.113 0.101 0.106 0.102 0.103 0.120 0.110 0.095 0.092 0.078 0.062 0.075 0.091 0.098 0.097      105    79    71    94    79   112   100   105   101   102   119   109    94    91    77    61    74    90    97    96 
 0.312280  1    1238   b    992 0.106 0.080 0.072 0.095 0.080 0.114 0.101 0.106 0.102 0.103 0.121 0.110 0.095 0.092 0.079 0.062 0.075 0.092 0.099 0.097      105    79    71    94    79   113   100   105   101   102   120   109    94    91    78    62    74    91    98    96 
 0.312521  1    1239   d    991 0.106 0.080 0.072 0.095 0.080 0.114 0.101 0.106 0.102 0.103 0.121 0.110 0.095 0.092 0.079 0.063 0.075 0.092 0.099 0.097      105    79    71    94    79   113   100   105   101   102   120   109    94    91    78    62    74    91    98    96 
 0.312869  1    1240   b    992 0.106 0.081 0.072 0.095 0.080 0.115 0.101 0.106 0.102 0.103 0.121 0.111 0.095 0.093 0.079 0.062 0.075 0.092 0.099 0.097      105    80    71    94    79   114   100   105   101   102   120   110    94    92    78    62    74    91    98    96 
 0.313767  1    1241   d    991 0.106 0.081 0.072 0.095 0.080 0.115 0.101 0.106 0.102 0.102 0.121 0.111 0.095 0.093 0.079 0.063 0.075 0.092 0.099 0.097      105    80    71    94    79   114   100   105   101   101   120   110    94    92    78    62    74    91    98    96 
 0.314536  1    1242   d    990 0.106 0.081 0.072 0.095 0.080 0.115 0.101 0.106 0.102 0.102 0.121 0.111 0.095 0.093 0.079 0.063 0.074 0.092 0.099 0.097      105    80    71    94    79   114   100   105   101   101   120   110    94    92    78    62    73    91    98    96 
 0.314548  1    1243   b    991 0.106 0.081 0.072 0.095 0.080 0.115 0.101 0.106 0.102 0.102 0.121 0.111 0.095 0.093 0.079 0.063 0.075 0.092 0.099 0.097      105    80    71    94    79   114   100   105   101   101   120   110    94    92    78    62    74    91    98    96 
 0.314650  1    1244   d    990 0.106 0.081 0.072 0.095 0.080 0.115 0.101 0.106 0.102 0.102 0.121 0.111 0.095 0.093 0.079 0.063 0.075 0.092 0.099 0.097      105    80    71    94    79   114   100   105   101   101   120   110    94    92    78    62    74    91    98    96 
 0.314678  1    1245   d    989 0.106 0.081 0.071 0.095 0.080 0.115 0.101 0.106 0.102 0.102 0.120 0.111 0.095 0.093 0.079 0.063 0.075 0.092 0.099 0.097      105    80    70    94    79   114   100   105   101   101   119   110    94    92    78    62    74    91    98    96 
 0.314716  1    1246   b    990 0.106 0.082 0.071 0.095 0.081 0.115 0.102 0.106 0.102 0.102 0.120 0.111 0.095 0.093 0.079 0.063 0.075 0.092 0.099 0.097      105    81    70    94    80   114   101   105   101   101   119   110    94    92    78    62    74    91    98    96 
 0.314778  1    1247   d    989 0.106 0.082 0.071 0.095 0.080 0.115 0.102 0.106 0.102 0.102 0.120 0.111 0.094 0.092 0.079 0.063 0.075 0.092 0.099 0.097      105    81    70    94    79   114   101   105   101   101   119   110    93    91    78    62    74    91    98    96 
 0.315275  1    1248   d    988 0.106 0.082 0.071 0.095 0.080 0.114 0.102 0.106 0.102 0.102 0.120 0.111 0.094 0.092 0.079 0.063 0.074 0.092 0.099 0.097      105    81    70    94    79   113   101   105   101   101   119   110    93    91    78    62    73    91    98    96 
 0.315840  1    1249   d    987 0.106 0.081 0.071 0.095 0.080 0.114 0.102 0.106 0.102 0.102 0.121 0.111 0.094 0.092 0.079 0.063 0.074 0.092 0.099 0.097      105    80    70    94    79   113   101   105   101   101   119   110    93    91    78    62    73    91    98    96 
 0.315914  1    1250   d    986 0.106 0.081 0.071 0.095 0.080 0.115 0.102 0.106 0.102 0.102 0.121 0.112 0.094 0.092 0.079 0.063 0.074 0.092 0.099 0.097      105    80    70    94    79   113   101   105   101   101   119   110    93    91    78    62    73    91    98    96 
 0.315983  1    1251   d    985 0.107 0.081 0.071 0.095 0.080 0.115 0.103 0.107 0.103 0.103 0.121 0.112 0.094 0.092 0.079 0.063 0.074 0.092 0.099 0.097      105    80    70    94    79   113   101   105   101   101   119   110    93    91    78    62    73    91    98    96 
 0.316038  1    1252   b    986 0.106 0.081 0.071 0.095 0.081 0.116 0.102 0.108 0.103 0.103 0.122 0.113 0.094 0.093 0.079 0.064 0.074 0.093 0.099 0.098      105    80    70    94    80   114   101   106   102   102   120   111    93    92    78    63    73    92    98    97 
 0.316064  1    1253   b    987 0.106 0.081 0.071 0.095 0.081 0.117 0.102 0.107 0.103 0.103 0.122 0.112 0.094 0.093 0.079 0.064 0.075 0.093 0.099 0.098      105    80    70    94    80   115   101   106   102   102   120   111    93    92    78    63    74    92    98    97 
 0.316182  1    1254   b    988 0.106 0.081 0.071 0.095 0.081 0.116 0.102 0.107 0.103 0.103 0.122 0.112 0.095 0.094 0.079 0.065 0.076 0.093 0.099 0.098      105    80    70    94    80   115   101   106   102   102   121   111    94    93    78    64    75    92    98    97 
 0.316223  1    1255   b    989 0.106 0.081 0.071 0.095 0.081 0.116 0.102 0.107 0.103 0.103 0.123 0.113 0.096 0.094 0.079 0.065 0.076 0.093 0.100 0.099      105    80    70    94    80   115   101   106   102   102   122   112    95    93    78    64    75    92    99    98 
 0.316456  1    1256   b    990 0.107 0.081 0.071 0.095 0.081 0.116 0.102 0.108 0.103 0.103 0.123 0.113 0.097 0.094 0.079 0.065 0.076 0.093 0.101 0.099      106    80    70    94    80   115   101   107   102   102   122   112    96    93    78    64    75    92   100    98 
 0.316466  1    1257   b    991 0.107 0.081 0.071 0.096 0.081 0.116 0.102 0.108 0.103 0.103 0.124 0.113 0.097 0.095 0.079 0.065 0.076 0.093 0.102 0.100      106    80    70    95    80   115   101   107   102   102   123   112    96    94    78    64    75    92   101    99 
 0.316566  1    1258   d    990 0.107 0.081 0.071 0.096 0.081 0.116 0.102 0.108 0.103 0.103 0.124 0.113 0.097 0.095 0.079 0.065 0.076 0.093 0.102 0.100      106    80    70    95    80   115   101   107   102   102   123   112    96    94    78    64    75    92   101    99 
 0.316738  1    1259   d    989 0.107 0.081 0.071 0.096 0.080 0.116 0.102 0.108 0.103 0.103 0.124 0.113 0.097 0.095 0.079 0.065 0.076 0.093 0.102 0.100      106    80    70    95    79   115   101   107   102   102   123   112    96    94    78    64    75    92   101    99 
 0.316777  1    1260   b    990 0.107 0.081 0.071 0.096 0.080 0.116 0.103 0.108 0.103 0.103 0.124 0.113 0.097 0.096 0.079 0.065 0.076 0.093 0.102 0.100      106    80    70    95    79   115   102   107   102   102   123   112    96    95    78    64    75    92   101    99 
 0.316953  1    1261   d    989 0.107 0.081 0.071 0.096 0.080 0.115 0.103 0.108 0.103 0.103 0.124 0.113 0.097 0.096 0.079 0.065 0.076 0.093 0.102 0.100      106    80    70    95    79   114   102   107   102   102   123   112    96    95    78    64    75    92   101    99 
 0.317366  1    1262   d    988 0.106 0.081 0.071 0.096 0.080 0.115 0.103 0.108 0.103 0.103 0.124 0.113 0.097 0.095 0.079 0.065 0.076 0.093 0.102 0.100      105    80    70    95    79   114   102   107   102   102   123   112    96    94    78    64    75    92   101    99 
 0.317399  1    1263   b    989 0.106 0.081 0.071 0.096 0.080 0.115 0.103 0.108 0.103 0.103 0.124 0.113 0.097 0.095 0.080 0.065 0.076 0.093 0.102 0.100      105    80    70    95    79   114   102   107   102   102   123   112    96    94    79    64    75    92   101    99 
 0.318284  1    1264   b    990 0.106 0.081 0.071 0.096 0.080 0.115 0.104 0.108 0.103 0.103 0.124 0.113 0.097 0.095 0.080 0.065 0.076 0.093 0.102 0.100      105    80    70    95    79   114   103   107   102   102   123   112    96    94    79    64    75    92   101    99 
 0.319137  1    1265   b    991 0.106 0.081 0.071 0.096 0.080 0.115 0.104 0.108 0.103 0.103 0.124 0.113 0.097 0.095 0.081 0.065 0.076 0.093 0.102 0.100      105    80    70    95    79   114   103   107   102   102   123   112    96    94    80    64    75    92   101    99 
 0.319551  1    1266   b    992 0.106 0.081 0.071 0.096 0.080 0.115 0.104 0.109 0.103 0.103 0.125 0.114 0.098 0.095 0.081 0.065 0.076 0.094 0.103 0.101      105    80    70    95    79   114   103   108   102   102   124   113    97    94    80    64    75    93   102   100 
 0.320514  1    1267   d    991 0.106 0.081 0.071 0.096 0.080 0.115 0.104 0.109 0.103 0.103 0.125 0.114 0.098 0.095 0.081 0.065 0.076 0.094 0.103 0.101      105    80    70    95    79   114   103   108   102   102   124   113    97    94    80    64    75    93   102   100 
 0.321348  1    1268   b    992 0.107 0.081 0.072 0.096 0.080 0.115 0.104 0.109 0.103 0.103 0.126 0.114 0.099 0.096 0.081 0.065 0.076 0.095 0.103 0.101      106    80    71    95    79   114   103   108   102   102   125   113    98    95    80    64    75    94   102   100 
 0.321592  1    1269   b    993 0.107 0.081 0.072 0.096 0.080 0.115 0.105 0.109 0.104 0.104 0.127 0.115 0.099 0.096 0.081 0.064 0.076 0.096 0.103 0.101      106    80    71    95    79   114   104   108   103   103   126   114    98    95    80    64    75    95   102   100 
 0.321951  1    1270   d    992 0.106 0.080 0.071 0.096 0.079 0.115 0.105 0.109 0.104 0.104 0.127 0.115 0.098 0.096 0.081 0.065 0.076 0.096 0.103 0.101      105    79    70    95    78   114   104   108   103   103   126   114    97    95    80    64    75    95   102   100 
 0.322076  1    1271   b    993 0.107 0.080 0.072 0.096 0.079 0.115 0.105 0.109 0.104 0.104 0.127 0.115 0.098 0.096 0.081 0.064 0.076 0.097 0.103 0.101      106    79    71    95    78   114   104   108   103   103   126   114    97    95    80    64    75    96   102   100 
 0.322735  1    1272   b    994 0.107 0.079 0.071 0.097 0.078 0.116 0.105 0.110 0.105 0.104 0.127 0.116 0.099 0.096 0.081 0.064 0.075 0.097 0.104 0.101      106    79    71    96    78   115   104   109   104   103   126   115    98    95    81    64    75    96   103   100 
 0.322774  1    1273   b    995 0.107 0.079 0.071 0.097 0.078 0.117 0.105 0.111 0.105 0.104 0.128 0.116 0.098 0.095 0.081 0.065 0.075 0.096 0.105 0.101      106    79    71    97    78   116   104   110   104   103   127   115    98    95    81    65    75    96   104   100 
 0.323192  1    1274   d    994 0.107 0.079 0.071 0.098 0.078 0.117 0.105 0.111 0.105 0.104 0.128 0.116 0.099 0.096 0.081 0.065 0.075 0.097 0.105 0.101      106    79    71    97    78   116   104   110   104   103   127   115    98    95    81    65    75    96   104   100 
 0.323401  1    1275   d    993 0.107 0.080 0.072 0.098 0.079 0.117 0.104 0.111 0.104 0.104 0.127 0.115 0.099 0.096 0.082 0.065 0.076 0.097 0.105 0.100      106    79    71    97    78   116   103   110   103   103   126   114    98    95    81    65    75    96   104    99 
 0.323507  1    1276   b    994 0.107 0.080 0.071 0.098 0.078 0.117 0.104 0.111 0.104 0.105 0.127 0.115 0.099 0.096 0.081 0.065 0.075 0.097 0.105 0.100      106    80    71    97    78   116   103   110   103   104   126   114    98    95    81    65    75    96   104    99 
 0.323521  1    1277   b    995 0.107 0.080 0.071 0.097 0.078 0.118 0.105 0.111 0.104 0.105 0.127 0.115 0.098 0.095 0.081 0.065 0.075 0.096 0.106 0.101      106    80    71    97    78   117   104   110   103   104   126   114    98    95    81    65    75    96   105   100 
 0.323825  1    1278   b    996 0.106 0.080 0.071 0.097 0.078 0.117 0.104 0.110 0.104 0.104 0.127 0.114 0.098 0.096 0.082 0.065 0.075 0.096 0.105 0.100      106    80    71    97    78   117   104   110   104   104   126   114    98    96    82    65    75    96   105   100 
 0.323954  1    1279   d    995 0.107 0.080 0.070 0.096 0.078 0.118 0.104 0.110 0.105 0.105 0.127 0.115 0.097 0.095 0.081 0.065 0.075 0.096 0.106 0.099      106    80    70    96    78   117   103   109   104   104   126   114    97    95    81    65    75    96   105    99 
 0.324045  1    1280   b    996 0.106 0.081 0.071 0.096 0.078 0.117 0.103 0.109 0.105 0.104 0.127 0.114 0.097 0.095 0.081 0.065 0.075 0.096 0.105 0.100      106    81    71    96    78   117   103   109   105   104   126   114    97    95    81    65    75    96   105   100 
 0.324559  1    1281   d    995 0.107 0.081 0.071 0.096 0.078 0.118 0.104 0.110 0.106 0.105 0.126 0.114 0.097 0.095 0.080 0.065 0.075 0.096 0.106 0.101      106    81    71    96    78   117   103   109   105   104   125   113    97    95    80    65    75    96   105   100 
 0.324799  1    1282   d    994 0.107 0.081 0.071 0.097 0.078 0.118 0.103 0.110 0.106 0.105 0.126 0.114 0.098 0.096 0.080 0.065 0.075 0.097 0.106 0.101      106    81    71    96    78   117   102   109   105   104   125   113    97    95    80    65    75    96   105   100 
 0.324875  1    1283   b    995 0.107 0.081 0.071 0.096 0.078 0.119 0.103 0.110 0.106 0.105 0.126 0.114 0.097 0.096 0.080 0.065 0.075 0.096 0.106 0.101      106    81    71    96    78   118   102   109   105   104   125   113    97    96    80    65    75    96   105   100 
 0.324892  1    1284   d    994 0.107 0.080 0.070 0.097 0.078 0.119 0.103 0.110 0.105 0.105 0.126 0.114 0.098 0.097 0.080 0.065 0.075 0.097 0.106 0.100      106    80    70    96    78   118   102   109   104   104   125   113    97    96    80    65    75    96   105    99 
 0.324995  1    1285   b    995 0.107 0.080 0.070 0.096 0.078 0.119 0.103 0.110 0.106 0.105 0.126 0.114 0.097 0.096 0.080 0.065 0.075 0.096 0.106 0.099      106    80    70    96    78   118   102   109   105   104   125   113    97    96    80    65    75    96   105    99 
 0.325212  1    1286   b    996 0.106 0.080 0.070 0.096 0.078 0.119 0.103 0.109 0.105 0.104 0.127 0.114 0.097 0.096 0.080 0.065 0.075 0.096 0.105 0.099      106    80    70    96    78   119   103   109   105   104   126   114    97    96    80    65    75    96   105    99 
 0.325361  1    1287   b    997 0.106 0.080 0.071 0.096 0.078 0.119 0.103 0.109 0.105 0.104 0.126 0.114 0.097 0.096 0.080 0.065 0.075 0.097 0.105 0.099      106    80    71    96    78   119   103   109   105   104   126   114    97    96    80    65    75    97   105    99 
 0.326538  1    1288   b    998 0.106 0.080 0.071 0.096 0.078 0.119 0.104 0.109 0.105 0.104 0.127 0.114 0.097 0.096 0.080 0.065 0.076 0.097 0.105 0.099      106    80    71    96    78   119   104   109   105   104   127   114    97    96    80    65    76    97   105    99 
 0.326892  1    1289   d    997 0.106 0.080 0.071 0.096 0.078 0.119 0.104 0.109 0.105 0.104 0.127 0.114 0.097 0.096 0.080 0.065 0.076 0.097 0.105 0.098      106    80    71    96    78   119   104   109   105   104   127   114    97    96    80    65    76    97   105    98 
 0.327072  1    1290   b    998 0.106 0.080 0.071 0.096 0.079 0.119 0.104 0.109 0.106 0.104 0.128 0.114 0.097 0.096 0.080 0.065 0.076 0.097 0.105 0.098      106    80    71    96    79   119   104   109   106   104   128   114    97    96    80    65    76    97   105    98 
 0.327093  1    1291   d    997 0.106 0.080 0.070 0.095 0.079 0.119 0.104 0.109 0.106 0.104 0.128 0.114 0.097 0.096 0.080 0.064 0.076 0.097 0.105 0.098      106    80    70    95    79   119   104   109   106   104   128   114    97    96    80    64    76    97   105    98 
 0.327181  1    1292   d    996 0.106 0.080 0.070 0.095 0.079 0.118 0.103 0.109 0.106 0.104 0.128 0.113 0.097 0.096 0.080 0.064 0.076 0.097 0.105 0.098      106    80    70    95    79   118   103   109   106   104   127   113    97    96    80    64    76    97   105    98 
 0.328617  1    1293   d    995 0.107 0.080 0.070 0.095 0.079 0.119 0.104 0.110 0.107 0.105 0.128 0.114 0.097 0.096 0.080 0.064 0.076 0.097 0.106 0.098      106    80    70    95    79   118   103   109   106   104   127   113    97    96    80    64    76    97   105    98 
 0.328677  1    1294   b    996 0.106 0.080 0.070 0.096 0.079 0.118 0.103 0.110 0.106 0.104 0.128 0.113 0.097 0.096 0.080 0.064 0.076 0.097 0.106 0.098      106    80    70    96    79   118   103   110   106   104   127   113    97    96    80    64    76    97   106    98 
 0.328689  1    1295   d    995 0.107 0.080 0.070 0.096 0.079 0.119 0.104 0.111 0.107 0.105 0.128 0.114 0.097 0.096 0.080 0.064 0.076 0.097 0.107 0.098      106    80    70    96    79   118   103   110   106   104   127   113    97    96    80    64    76    97   106    98 
 0.328768  1    1296   d    994 0.107 0.080 0.070 0.097 0.079 0.119 0.104 0.111 0.107 0.105 0.128 0.114 0.098 0.097 0.080 0.064 0.076 0.098 0.106 0.099      106    80    70    96    79   118   103   110   106   104   127   113    97    96    80    64    76    97   105    98 
 0.329050  1    1297   d    993 0.106 0.081 0.069 0.097 0.080 0.119 0.104 0.111 0.106 0.105 0.128 0.114 0.097 0.096 0.081 0.064 0.077 0.098 0.106 0.099      105    80    69    96    79   118   103   110   105   104   127   113    96    95    80    64    76    97   105    98 
 0.329993  1    1298   b    994 0.106 0.080 0.069 0.097 0.079 0.120 0.104 0.111 0.106 0.106 0.128 0.114 0.097 0.096 0.080 0.064 0.077 0.098 0.106 0.099      105    80    69    96    79   119   103   110   105   105   127   113    96    95    80    64    77    97   105    98 
 0.330234  1    1299   d    993 0.106 0.081 0.069 0.097 0.080 0.120 0.104 0.111 0.105 0.105 0.128 0.113 0.097 0.095 0.081 0.064 0.078 0.097 0.106 0.099      105    80    69    96    79   119   103   110   104   104   127   112    96    94    80    64    77    96   105    98 
 0.330388  1    1300   d    992 0.106 0.081 0.070 0.097 0.080 0.120 0.104 0.111 0.105 0.105 0.128 0.113 0.097 0.095 0.081 0.065 0.078 0.097 0.106 0.099      105    80    69    96    79   119   103   110   104   104   127   112    96    94    80    64    77    96   105    98 
 0.330670  1    1301   d    991 0.106 0.080 0.069 0.097 0.080 0.120 0.104 0.111 0.105 0.105 0.128 0.113 0.097 0.095 0.081 0.065 0.078 0.097 0.106 0.098      105    79    68    96    79   119   103   110   104   104   127   112    96    94    80    64    77    96   105    97 
 0.330708  1    1302   b    992 0.106 0.080 0.069 0.097 0.081 0.120 0.104 0.112 0.105 0.106 0.128 0.114 0.097 0.095 0.081 0.065 0.078 0.097 0.106 0.098      105    79    68    96    80   119   103   111   104   105   127   113    96    94    80    64    77    96   105    97 
 0.331024  1    1303   b    993 0.106 0.080 0.069 0.097 0.081 0.120 0.105 0.113 0.105 0.106 0.129 0.114 0.098 0.095 0.081 0.064 0.079 0.098 0.106 0.099      105    79    69    96    80   119   104   112   104   105   128   113    97    94    80    64    78    97   105    98 
 0.331365  1    1304   b    994 0.106 0.079 0.069 0.098 0.080 0.120 0.106 0.113 0.105 0.107 0.130 0.114 0.098 0.095 0.081 0.064 0.078 0.098 0.106 0.099      105    79    69    97    80   119   105   112   104   106   129   113    97    94    81    64    78    97   105    98 
 0.331703  1    1305   b    995 0.106 0.079 0.069 0.097 0.080 0.120 0.106 0.113 0.105 0.107 0.131 0.114 0.097 0.094 0.081 0.064 0.078 0.097 0.106 0.098      105    79    69    97    80   119   105   112   104   106   130   113    97    94    81    64    78    97   105    98 
 0.331708  1    1306   b    996 0.105 0.080 0.069 0.097 0.081 0.119 0.105 0.112 0.104 0.106 0.132 0.113 0.097 0.094 0.081 0.064 0.078 0.098 0.106 0.098      105    80    69    97    81   119   105   112   104   106   131   113    97    94    81    64    78    98   106    98 
 0.331763  1    1307   d    995 0.106 0.080 0.069 0.097 0.081 0.120 0.106 0.113 0.105 0.107 0.131 0.114 0.097 0.094 0.081 0.064 0.078 0.098 0.107 0.098      105    80    69    97    81   119   105   112   104   106   130   113    97    94    81    64    78    98   106    98 
 0.331934  1    1308   b    996 0.105 0.080 0.069 0.097 0.081 0.119 0.106 0.112 0.104 0.106 0.131 0.113 0.097 0.094 0.081 0.064 0.078 0.099 0.106 0.098      105    80    69    97    81   119   106   112   104   106   130   113    97    94    81    64    78    99   106    98 
 0.331985  1    1309   b    997 0.105 0.080 0.069 0.097 0.081 0.119 0.107 0.112 0.105 0.107 0.130 0.113 0.097 0.095 0.081 0.064 0.078 0.100 0.106 0.098      105    80    69    97    81   119   107   112   105   107   130   113    97    95    81    64    78   100   106    98 
 0.332305  1    1310   d    996 0.105 0.080 0.069 0.097 0.080 0.118 0.107 0.112 0.105 0.107 0.130 0.113 0.097 0.095 0.080 0.063 0.078 0.099 0.106 0.098      105    80    69    97    80   118   107   112   105   107   129   113    97    95    80    63    78    99   106    98 
 0.332339  1    1311   d    995 0.106 0.080 0.069 0.097 0.080 0.118 0.108 0.113 0.106 0.108 0.129 0.114 0.097 0.095 0.080 0.062 0.078 0.099 0.107 0.098      105    80    69    97    80   117   107   112   105   107   128   113    97    95    80    62    78    99   106    98 
 0.333162  1    1312   d    994 0.106 0.079 0.069 0.098 0.079 0.118 0.108 0.113 0.106 0.108 0.129 0.114 0.098 0.096 0.080 0.061 0.078 0.099 0.107 0.099      105    79    69    97    79   117   107   112   105   107   128   113    97    95    80    61    78    98   106    98 
 0.333175  1    1313   b    995 0.106 0.079 0.069 0.097 0.079 0.118 0.108 0.113 0.106 0.108 0.129 0.114 0.097 0.095 0.080 0.061 0.078 0.098 0.107 0.098      105    79    69    97    79   117   107   112   105   107   128   113    97    95    80    61    78    98   106    98 
 0.333563  1    1314   b    996 0.105 0.079 0.070 0.097 0.079 0.117 0.107 0.112 0.106 0.107 0.129 0.113 0.097 0.095 0.080 0.061 0.078 0.098 0.106 0.098      105    79    70    97    79   117   107   112   106   107   128   113    97    95    80    61    78    98   106    98 
 0.334458  1    1315   d    995 0.106 0.079 0.070 0.097 0.079 0.117 0.108 0.113 0.107 0.107 0.129 0.114 0.097 0.095 0.080 0.061 0.078 0.098 0.107 0.098      105    79    70    97    79   116   107   112   106   106   128   113    97    95    80    61    78    98   106    98 
 0.334463  1    1316   b    996 0.105 0.079 0.070 0.098 0.079 0.116 0.108 0.112 0.106 0.106 0.129 0.113 0.097 0.095 0.080 0.061 0.078 0.098 0.106 0.098      105    79    70    98    79   116   108   112   106   106   128   113    97    95    80    61    78    98   106    98 
 0.334731  1    1317   d    995 0.106 0.079 0.070 0.098 0.079 0.117 0.109 0.113 0.107 0.107 0.129 0.114 0.097 0.095 0.080 0.061 0.078 0.098 0.107 0.098      105    79    70    98    79   116   108   112   106   106   128   113    97    95    80    61    78    98   106    98 
 0.334762  1    1318   d    994 0.106 0.079 0.070 0.099 0.079 0.116 0.109 0.113 0.107 0.107 0.128 0.114 0.098 0.096 0.079 0.060 0.078 0.098 0.106 0.099      105    79    70    98    79   115   108   112   106   106   127   113    97    95    79    60    78    97   105    98 
 0.334769  1    1319   b    995 0.106 0.079 0.070 0.098 0.079 0.116 0.110 0.113 0.107 0.107 0.128 0.114 0.097 0.095 0.079 0.060 0.078 0.098 0.106 0.099      105    79    70    98    79   115   109   112   106   106   127   113    97    95    79    60    78    98   105    99 
 0.335063  1    1320   b    996 0.105 0.079 0.070 0.098 0.079 0.115 0.109 0.112 0.106 0.106 0.128 0.113 0.097 0.096 0.079 0.060 0.078 0.099 0.106 0.099      105    79    70    98    79   115   109   112   106   106   127   113    97    96    79    60    78    99   106    99 
 0.335260  1    1321   d    995 0.106 0.078 0.070 0.098 0.079 0.116 0.110 0.113 0.107 0.107 0.128 0.114 0.097 0.096 0.079 0.060 0.078 0.099 0.107 0.099      105    78    70    98    79   115   109   112   106   106   127   113    97    96    79    60    78    99   106    99 
 0.335436  1    1322   b    996 0.105 0.079 0.070 0.098 0.079 0.116 0.109 0.113 0.106 0.106 0.128 0.113 0.097 0.096 0.079 0.060 0.078 0.099 0.106 0.099      105    79    70    98    79   116   109   113   106   106   127   113    97    96    79    60    78    99   106    99 
 0.335657  1    1323   d    995 0.106 0.079 0.070 0.098 0.079 0.117 0.109 0.114 0.107 0.107 0.128 0.114 0.097 0.096 0.079 0.060 0.078 0.099 0.107 0.099      105    79    70    98    79   116   108   113   106   106   127   113    97    96    79    60    78    99   106    99 
 0.336022  1    1324   d    994 0.106 0.079 0.070 0.099 0.079 0.117 0.109 0.114 0.107 0.107 0.128 0.114 0.098 0.097 0.079 0.060 0.078 0.100 0.107 0.100      105    79    70    98    79   116   108   113   106   106   127   113    97    96    79    60    78    99   106    99 
 0.336179  1    1325   b    995 0.106 0.079 0.070 0.098 0.080 0.117 0.109 0.114 0.108 0.107 0.129 0.115 0.097 0.096 0.079 0.060 0.078 0.099 0.108 0.099      105    79    70    98    80   116   108   113   107   106   128   114    97    96    79    60    78    99   107    99 
 0.336256  1    1326   d    994 0.106 0.079 0.070 0.099 0.080 0.117 0.109 0.114 0.108 0.107 0.129 0.115 0.098 0.097 0.079 0.060 0.078 0.100 0.108 0.100      105    79    70    98    80   116   108   113   107   106   128   114    97    96    79    60    78    99   107    99 
 0.336461  1    1327   d    993 0.106 0.079 0.070 0.099 0.081 0.117 0.109 0.114 0.108 0.107 0.128 0.115 0.098 0.097 0.080 0.060 0.079 0.100 0.108 0.100      105    78    70    98    80   116   108   113   107   106   127   114    97    96    79    60    78    99   107    99 
 0.336814  1    1328   d    992 0.106 0.078 0.071 0.099 0.080 0.117 0.108 0.114 0.108 0.107 0.128 0.115 0.098 0.097 0.080 0.060 0.079 0.100 0.108 0.100      105    77    70    98    79   116   107   113   107   106   127   114    97    96    79    60    78    99   107    99 
 0.337174  1    1329   b    993 0.106 0.078 0.070 0.099 0.081 0.117 0.109 0.114 0.109 0.108 0.128 0.115 0.098 0.097 0.080 0.060 0.079 0.100 0.108 0.100      105    77    70    98    80   116   108   113   108   107   127   114    97    96    79    60    78    99   107    99 
 0.337450  1    1330   b    994 0.106 0.077 0.070 0.099 0.080 0.117 0.109 0.114 0.109 0.108 0.129 0.115 0.098 0.097 0.079 0.060 0.078 0.100 0.108 0.100      105    77    70    98    80   116   108   113   108   107   128   114    97    96    79    60    78    99   107    99 
 0.337678  1    1331   d    993 0.106 0.078 0.069 0.099 0.081 0.117 0.109 0.114 0.108 0.108 0.129 0.115 0.098 0.097 0.080 0.060 0.079 0.100 0.108 0.100      105    77    69    98    80   116   108   113   107   107   128   114    97    96    79    60    78    99   107    99 
 0.337948  1    1332   b    994 0.106 0.077 0.069 0.099 0.081 0.117 0.109 0.114 0.108 0.109 0.129 0.115 0.098 0.097 0.079 0.060 0.079 0.100 0.108 0.100      105    77    69    98    81   116   108   113   107   108   128   114    97    96    79    60    79    99   107    99 
 0.338508  1    1333   b    995 0.107 0.077 0.069 0.099 0.081 0.117 0.109 0.114 0.108 0.109 0.130 0.116 0.097 0.096 0.079 0.060 0.079 0.099 0.108 0.099      106    77    69    99    81   116   108   113   107   108   129   115    97    96    79    60    79    99   107    99 
 0.338642  1    1334   d    994 0.107 0.077 0.069 0.100 0.081 0.116 0.109 0.113 0.108 0.108 0.130 0.115 0.098 0.097 0.079 0.060 0.079 0.100 0.108 0.100      106    77    69    99    81   115   108   112   107   107   129   114    97    96    79    60    79    99   107    99 
 0.339228  1    1335   d    993 0.107 0.078 0.069 0.100 0.082 0.116 0.109 0.113 0.108 0.108 0.130 0.115 0.098 0.097 0.080 0.060 0.080 0.100 0.108 0.100      106    77    69    99    81   115   108   112   107   107   129   114    97    96    79    60    79    99   107    99 
 0.339286  1    1336   b    994 0.108 0.077 0.069 0.100 0.081 0.116 0.109 0.113 0.108 0.108 0.131 0.115 0.099 0.097 0.079 0.060 0.079 0.100 0.109 0.100      107    77    69    99    81   115   108   112   107   107   130   114    98    96    79    60    79    99   108    99 
 0.339313  1    1337   d    993 0.107 0.078 0.069 0.100 0.082 0.116 0.109 0.113 0.108 0.108 0.131 0.115 0.099 0.097 0.080 0.060 0.080 0.100 0.109 0.100      106    77    69    99    81   115   108   112   107   107   130   114    98    96    79    60    79    99   108    99 
 0.339617  1    1338   b    994 0.107 0.077 0.069 0.100 0.081 0.116 0.109 0.113 0.108 0.109 0.132 0.116 0.099 0.097 0.079 0.060 0.079 0.100 0.109 0.100      106    77    69    99    81   115   108   112   107   108   131   115    98    96    79    60    79    99   108    99 
 0.339900  1    1339   d    993 0.107 0.078 0.069 0.100 0.082 0.116 0.109 0.113 0.108 0.109 0.132 0.116 0.099 0.097 0.080 0.060 0.079 0.100 0.109 0.100      106    77    69    99    81   115   108   112   107   108   131   115    98    96    79    60    78    99   108    99 
 0.339971  1    1340   d    992 0.106 0.078 0.070 0.100 0.082 0.115 0.109 0.113 0.108 0.109 0.132 0.116 0.099 0.097 0.080 0.060 0.078 0.100 0.109 0.100      105    77    69    99    81   114   108   112   107   108   131   115    98    96    79    60    77    99   108    99 
 0.340158  1    1341   b    993 0.107 0.079 0.069 0.100 0.082 0.115 0.109 0.113 0.108 0.109 0.132 0.117 0.099 0.097 0.080 0.061 0.078 0.101 0.109 0.100      106    78    69    99    81   114   108   112   107   108   131   116    98    96    79    61    77   100   108    99 
 0.340271  1    1342   b    994 0.107 0.079 0.069 0.100 0.081 0.116 0.109 0.113 0.108 0.109 0.132 0.117 0.099 0.097 0.079 0.061 0.077 0.101 0.110 0.100      106    79    69    99    81   115   108   112   107   108   131   116    98    96    79    61    77   100   109    99 
 0.340361  1    1343   d    993 0.107 0.080 0.069 0.100 0.081 0.116 0.108 0.113 0.108 0.109 0.132 0.117 0.099 0.096 0.080 0.061 0.078 0.101 0.110 0.100      106    79    69    99    80   115   107   112   107   108   131   116    98    95    79    61    77   100   109    99 
 0.340362  1    1344   d    992 0.107 0.080 0.070 0.100 0.081 0.116 0.108 0.113 0.108 0.109 0.132 0.117 0.099 0.096 0.080 0.061 0.078 0.101 0.110 0.099      106    79    69    99    80   115   107   112   107   108   131   116    98    95    79    61    77   100   109    98 
 0.340599  1    1345   d    991 0.107 0.079 0.070 0.100 0.081 0.115 0.108 0.113 0.108 0.109 0.132 0.117 0.099 0.096 0.080 0.062 0.078 0.101 0.110 0.099      106    78    69    99    80   114   107   112   107   108   131   116    98    95    79    61    77   100   109    98 
 0.341036  1    1346   b    992 0.107 0.079 0.070 0.100 0.081 0.115 0.109 0.113 0.108 0.109 0.132 0.117 0.099 0.096 0.081 0.062 0.078 0.101 0.110 0.099      106    78    69    99    80   114   108   112   107   108   131   116    98    95    80    62    77   100   109    98 
 0.341354  1    1347   b    993 0.107 0.079 0.069 0.100 0.081 0.115 0.109 0.113 0.108 0.109 0.132 0.117 0.099 0.096 0.081 0.062 0.078 0.101 0.110 0.099      106    78    69    99    80   114   108   112   107   108   131   116    98    95    80    62    77   100   109    98 
 0.341704  1    1348   d    992 0.107 0.079 0.070 0.100 0.081 0.115 0.109 0.113 0.108 0.109 0.132 0.117 0.099 0.096 0.081 0.062 0.078 0.101 0.110 0.099      106    78    69    99    80   114   108   112   107   108   131   116    98    95    80    62    77   100   109    98 
 0.341907  1    1349   b    993 0.107 0.079 0.069 0.101 0.081 0.115 0.109 0.114 0.108 0.109 0.132 0.117 0.099 0.096 0.081 0.062 0.078 0.101 0.111 0.099      106    78    69   100    80   114   108   113   107   108   131   116    98    95    80    62    77   100   110    98 
 0.341926  1    1350   b    994 0.107 0.078 0.069 0.101 0.080 0.115 0.109 0.114 0.108 0.109 0.132 0.117 0.099 0.096 0.081 0.063 0.077 0.101 0.111 0.100      106    78    69   100    80   114   108   113   107   108   131   116    98    95    81    63    77   100   110    99 
 0.342403  1    1351   b    995 0.108 0.078 0.069 0.101 0.081 0.115 0.109 0.114 0.109 0.109 0.133 0.118 0.099 0.095 0.081 0.063 0.078 0.101 0.112 0.099      107    78    69   100    81   114   108   113   108   108   132   117    99    95    81    63    78   100   111    99 
 0.342696  1    1352   b    996 0.107 0.078 0.069 0.101 0.081 0.114 0.108 0.113 0.108 0.108 0.133 0.117 0.099 0.095 0.081 0.063 0.078 0.100 0.112 0.099      107    78    69   101    81   114   108   113   108   108   132   117    99    95    81    63    78   100   112    99 
 0.343140  1    1353   b    997 0.107 0.078 0.069 0.101 0.081 0.114 0.108 0.113 0.108 0.108 0.132 0.117 0.099 0.096 0.081 0.063 0.078 0.100 0.112 0.099      107    78    69   101    81   114   108   113   108   108   132   117    99    96    81    63    78   100   112    99 
 0.343573  1    1354   d    996 0.107 0.078 0.068 0.101 0.081 0.114 0.108 0.113 0.108 0.108 0.133 0.117 0.099 0.096 0.081 0.063 0.078 0.100 0.112 0.098      107    78    68   101    81   114   108   113   108   108   132   117    99    96    81    63    78   100   112    98 
 0.343640  1    1355   d    995 0.108 0.078 0.068 0.102 0.081 0.115 0.109 0.114 0.109 0.109 0.133 0.117 0.099 0.096 0.081 0.063 0.078 0.101 0.113 0.098      107    78    68   101    81   114   108   113   108   108   132   116    99    96    81    63    78   100   112    98 
 0.343661  1    1356   b    996 0.107 0.078 0.069 0.101 0.082 0.114 0.109 0.113 0.108 0.108 0.133 0.116 0.099 0.096 0.081 0.063 0.078 0.100 0.112 0.099      107    78    69   101    82   114   109   113   108   108   132   116    99    96    81    63    78   100   112    99 
 0.343742  1    1357   b    997 0.108 0.078 0.069 0.101 0.082 0.115 0.109 0.113 0.108 0.108 0.132 0.117 0.099 0.097 0.081 0.063 0.078 0.100 0.112 0.100      108    78    69   101    82   115   109   113   108   108   132   117    99    97    81    63    78   100   112   100 
 0.343830  1    1358   b    998 0.108 0.078 0.069 0.102 0.082 0.116 0.109 0.114 0.109 0.108 0.132 0.118 0.099 0.097 0.082 0.064 0.078 0.100 0.113 0.100      108    78    69   102    82   116   109   114   109   108   132   118    99    97    82    64    78   100   113   100 
 0.344057  1    1359   b    999 0.108 0.078 0.069 0.102 0.082 0.116 0.109 0.114 0.109 0.108 0.133 0.118 0.099 0.097 0.082 0.064 0.078 0.100 0.114 0.100      108    78    69   102    82   116   109   114   109   108   133   118    99    97    82    64    78   100   114   100 
 0.344153  1    1360   b   1000 0.109 0.078 0.069 0.102 0.082 0.116 0.109 0.114 0.109 0.108 0.134 0.118 0.099 0.097 0.082 0.064 0.078 0.100 0.114 0.100      109    78    69   102    82   116   109   114   109   108   134   118    99    97    82    64    78   100   114   100 
 0.344348  1    1361   d    999 0.109 0.078 0.069 0.102 0.082 0.116 0.109 0.114 0.109 0.108 0.133 0.118 0.099 0.097 0.082 0.064 0.078 0.100 0.114 0.100      109    78    69   102    82   116   109   114   109   108   133   118    99    97    82    64    78   100   114   100 
 0.344400  1    1362   d    998 0.109 0.078 0.069 0.102 0.082 0.116 0.109 0.114 0.109 0.108 0.133 0.118 0.099 0.097 0.082 0.064 0.078 0.100 0.114 0.100      109    78    69   102    82   116   109   114   109   108   133   118    99    97    82    64    78   100   114   100 
 0.344694  1    1363   d    997 0.108 0.078 0.069 0.102 0.082 0.116 0.109 0.114 0.108 0.108 0.133 0.118 0.099 0.097 0.082 0.064 0.078 0.100 0.114 0.100      108    78    69   102    82   116   109   114   108   108   133   118    99    97    82    64    78   100   114   100 
 0.345287  1    1364   b    998 0.108 0.078 0.069 0.102 0.082 0.116 0.109 0.114 0.108 0.108 0.133 0.118 0.099 0.097 0.082 0.064 0.079 0.100 0.114 0.100      108    78    69   102    82   116   109   114   108   108   133   118    99    97    82    64    79   100   114   100 
 0.345487  1    1365   b    999 0.108 0.078 0.069 0.103 0.082 0.117 0.109 0.114 0.109 0.109 0.134 0.119 0.099 0.098 0.082 0.065 0.080 0.101 0.114 0.101      108    78    69   103    82   117   109   114   109   109   134   119    99    98    82    65    80   101   114   101 
 0.345676  1    1366   d    998 0.107 0.077 0.069 0.103 0.081 0.117 0.109 0.114 0.109 0.109 0.134 0.119 0.099 0.098 0.082 0.064 0.080 0.100 0.114 0.101      107    77    69   103    81   117   109   114   109   109   134   119    99    98    82    64    80   100   114   101 
 0.345687  1    1367   b    999 0.107 0.077 0.069 0.103 0.081 0.117 0.109 0.114 0.109 0.109 0.134 0.119 0.099 0.098 0.082 0.064 0.080 0.100 0.114 0.101      107    77    69   103    81   117   109   114   109   109   134   119    99    98    82    64    80   100   114   101 
 0.345872  1    1368   b   1000 0.107 0.077 0.069 0.103 0.081 0.118 0.109 0.114 0.109 0.110 0.135 0.119 0.099 0.098 0.082 0.064 0.080 0.100 0.114 0.101      107    77    69   103    81   118   109   114   109   110   135   119    99    98    82    64    80   100   114   101 
 0.345986  1    1369   b   1001 0.107 0.077 0.069 0.103 0.082 0.118 0.109 0.114 0.109 0.110 0.136 0.119 0.099 0.098 0.082 0.064 0.080 0.101 0.114 0.102      107    77    69   103    82   118   109   114   109   110   136   119    99    98    82    64    80   101   114   102 
 0.346297  1    1370   d   1000 0.107 0.077 0.069 0.103 0.081 0.118 0.109 0.114 0.108 0.110 0.135 0.119 0.099 0.098 0.082 0.064 0.080 0.101 0.114 0.102      107    77    69   103    81   118   109   114   108   110   135   119    99    98    82    64    80   101   114   102 
 0.346408  1    1371   b   1001 0.107 0.077 0.069 0.103 0.081 0.118 0.109 0.114 0.108 0.110 0.135 0.120 0.099 0.098 0.082 0.065 0.080 0.102 0.114 0.103      107    77    69   103    81   118   109   114   108   110   135   120    99    98    82    65    80   102   114   103 
 0.346507  1    1372   b   1002 0.107 0.077 0.069 0.103 0.081 0.118 0.109 0.114 0.108 0.110 0.135 0.120 0.099 0.098 0.082 0.066 0.081 0.102 0.114 0.103      107    77    69   103    81   118   109   114   108   110   135   120    99    98    82    66    81   102   114   103 
 0.346584  1    1373   b   1003 0.107 0.078 0.069 0.103 0.081 0.119 0.109 0.114 0.108 0.110 0.135 0.121 0.099 0.098 0.082 0.066 0.081 0.102 0.114 0.103      107    78    69   103    81   119   109   114   108   110   135   121    99    98    82    66    81   102   114   103 
 0.346623  1    1374   d   1002 0.107 0.078 0.069 0.103 0.081 0.119 0.109 0.114 0.108 0.110 0.135 0.121 0.099 0.098 0.081 0.066 0.081 0.102 0.113 0.103      107    78    69   103    81   119   109   114   108   110   135   121    99    98    81    66    81   102   113   103 
 0.347248  1    1375   d   1001 0.107 0.078 0.069 0.103 0.081 0.119 0.109 0.114 0.108 0.110 0.134 0.120 0.098 0.098 0.081 0.066 0.081 0.102 0.112 0.102      107    78    69   103    81   119   109   114   108   110   134   120    98    98    81    66    81   102   112   102 
 0.347615  1    1376   b   1002 0.107 0.078 0.069 0.103 0.081 0.120 0.109 0.114 0.108 0.110 0.134 0.121 0.098 0.098 0.082 0.066 0.082 0.102 0.113 0.102      107    78    69   103    81   120   109   114   108   110   134   121    98    98    82    66    82   102   113   102 
 0.347976  1    1377   b   1003 0.108 0.078 0.070 0.103 0.081 0.120 0.109 0.114 0.108 0.110 0.134 0.121 0.099 0.099 0.082 0.066 0.082 0.102 0.113 0.102      108    78    70   103    81   120   109   114   108   110   134   121    99    99    82    66    82   102   113   102 
 0.348673  1    1378   d   1002 0.108 0.078 0.069 0.103 0.081 0.120 0.109 0.114 0.108 0.110 0.134 0.121 0.099 0.099 0.082 0.066 0.082 0.102 0.113 0.102      108    78    69   103    81   120   109   114   108   110   134   121    99    99    82    66    82   102   113   102 
 0.348951  1    1379   d   1001 0.108 0.078 0.069 0.102 0.080 0.120 0.108 0.114 0.108 0.109 0.134 0.121 0.099 0.099 0.082 0.066 0.082 0.102 0.113 0.102      108    78    69   102    80   120   108   114   108   109   134   121    99    99    82    66    82   102   113   102 
 0.349397  1    1380   d   1000 0.108 0.077 0.069 0.102 0.080 0.120 0.108 0.114 0.108 0.109 0.134 0.120 0.099 0.099 0.082 0.065 0.082 0.102 0.113 0.102      108    77    69   102    80   120   108   114   108   109   134   120    99    99    82    65    82   102   113   102 
 0.349570  1    1381   b   1001 0.108 0.077 0.069 0.102 0.080 0.121 0.108 0.114 0.108 0.109 0.134 0.120 0.100 0.099 0.082 0.065 0.082 0.102 0.113 0.102      108    77    69   102    80   121   108   114   108   109   134   120   100    99    82    65    82   102   113   102 
 0.350387  1    1382   b   1002 0.109 0.077 0.069 0.102 0.081 0.121 0.108 0.114 0.108 0.109 0.134 0.121 0.100 0.100 0.082 0.065 0.082 0.102 0.113 0.102      109    77    69   102    81   121   108   114   108   109   134   121   100   100    82    65    82   102   113   102 
 0.350398  1    1383   d   1001 0.109 0.077 0.069 0.102 0.081 0.121 0.108 0.114 0.108 0.109 0.134 0.121 0.100 0.100 0.082 0.065 0.082 0.102 0.113 0.102      109    77    69   102    81   121   108   114   108   109   134   121   100   100    82    65    82   102   113   102 
 0.350679  1    1384   b   1002 0.109 0.077 0.069 0.102 0.082 0.122 0.108 0.114 0.108 0.109 0.134 0.121 0.100 0.100 0.082 0.065 0.082 0.102 0.113 0.102      109    77    69   102    82   122   108   114   108   109   134   121   100   100    82    65    82   102   113   102 
 0.350736  1    1385   b   1003 0.110 0.078 0.069 0.102 0.082 0.122 0.108 0.114 0.108 0.109 0.134 0.121 0.100 0.100 0.082 0.065 0.082 0.102 0.114 0.102      110    78    69   102    82   122   108   114   108   109   134   121   100   100    82    65    82   102   114   102 
 0.350774  1    1386   b   1004 0.110 0.078 0.069 0.102 0.082 0.123 0.108 0.114 0.109 0.109 0.133 0.121 0.100 0.101 0.082 0.065 0.082 0.102 0.114 0.102      110    78    69   102    82   123   108   114   109   109   134   121   100   101    82    65    82   102   114   102 
 0.351393  1    1387   d   1003 0.110 0.078 0.069 0.102 0.082 0.123 0.108 0.113 0.109 0.109 0.134 0.120 0.100 0.101 0.082 0.064 0.082 0.102 0.114 0.102      110    78    69   102    82   123   108   113   109   109   134   120   100   101    82    64    82   102   114   102 
 0.352026  1    1388   b   1004 0.111 0.078 0.069 0.102 0.083 0.123 0.108 0.113 0.109 0.110 0.133 0.121 0.100 0.101 0.083 0.064 0.082 0.103 0.115 0.102      111    78    69   102    83   123   108   113   109   110   134   121   100   101    83    64    82   103   115   102 
 0.352158  1    1389   b   1005 0.110 0.078 0.069 0.101 0.083 0.122 0.107 0.113 0.109 0.109 0.133 0.121 0.100 0.100 0.083 0.064 0.082 0.103 0.114 0.102      111    78    69   102    83   123   108   114   110   110   134   122   100   101    83    64    82   104   115   103 
 0.352167  1    1390   b   1006 0.110 0.078 0.069 0.101 0.083 0.122 0.107 0.113 0.109 0.109 0.133 0.121 0.100 0.100 0.083 0.065 0.082 0.103 0.114 0.102      111    78    69   102    83   123   108   114   110   110   134   122   101   101    83    65    82   104   115   103 
 0.352306  1    1391   d   1005 0.110 0.078 0.069 0.101 0.083 0.122 0.107 0.112 0.109 0.108 0.133 0.120 0.100 0.100 0.083 0.065 0.082 0.103 0.114 0.102      111    78    69   102    83   123   108   113   110   109   134   121   101   101    83    65    82   104   115   103 
 0.352627  1    1392   b   1006 0.110 0.078 0.069 0.102 0.083 0.122 0.107 0.112 0.109 0.108 0.133 0.120 0.100 0.100 0.083 0.065 0.082 0.103 0.114 0.102      111    78    69   103    83   123   108   113   110   109   134   121   101   101    83    65    82   104   115   103 
 0.352656  1    1393   d   1005 0.110 0.078 0.069 0.102 0.082 0.122 0.106 0.112 0.109 0.108 0.133 0.120 0.100 0.100 0.083 0.065 0.082 0.103 0.114 0.102      111    78    69   103    82   123   107   113   110   109   134   121   101   101    83    65    82   104   115   103 
 0.352834  1    1394   b   1006 0.110 0.078 0.069 0.102 0.082 0.122 0.106 0.112 0.109 0.108 0.134 0.120 0.100 0.100 0.083 0.065 0.082 0.103 0.114 0.102      111    78    69   103    82   123   107   113   110   109   135   121   101   101    84    65    82   104   115   103 
 0.352924  1    1395   b   1007 0.111 0.077 0.069 0.102 0.081 0.122 0.106 0.112 0.110 0.108 0.135 0.120 0.100 0.100 0.083 0.065 0.081 0.103 0.114 0.102      112    78    69   103    82   123   107   113   111   109   136   121   101   101    84    65    82   104   115   103 
 0.353087  1    1396   b   1008 0.111 0.077 0.068 0.102 0.081 0.122 0.106 0.112 0.110 0.108 0.135 0.120 0.100 0.100 0.083 0.064 0.081 0.103 0.114 0.102      112    78    69   103    82   123   107   113   111   109   136   121   101   101    84    65    82   104   115   103 
 0.353333  1    1397   b   1009 0.111 0.077 0.069 0.102 0.081 0.122 0.107 0.113 0.110 0.108 0.135 0.120 0.101 0.100 0.083 0.064 0.081 0.103 0.114 0.102      112    78    70   103    82   123   108   114   111   109   136   121   102   101    84    65    82   104   115   103 
 0.353754  1    1398   d   1008 0.111 0.077 0.069 0.102 0.081 0.122 0.107 0.113 0.109 0.108 0.135 0.119 0.101 0.100 0.083 0.064 0.081 0.103 0.114 0.102      112    78    70   103    82   123   108   114   110   109   136   120   102   101    84    65    82   104   115   103 
 0.353836  1    1399   d   1007 0.111 0.077 0.070 0.102 0.081 0.122 0.107 0.113 0.109 0.108 0.135 0.119 0.101 0.100 0.083 0.065 0.081 0.103 0.114 0.102      112    78    70   103    82   123   108   114   110   109   136   120   102   101    84    65    82   104   115   103 
 0.353842  1    1400   d   1006 0.111 0.078 0.070 0.102 0.082 0.122 0.107 0.113 0.109 0.108 0.135 0.119 0.101 0.100 0.083 0.065 0.082 0.103 0.114 0.102      112    78    70   103    82   123   108   114   110   109   136   120   102   101    84    65    82   104   115   103 
 0.354085  1    1401   b   1007 0.111 0.077 0.071 0.102 0.082 0.123 0.108 0.114 0.110 0.108 0.135 0.119 0.102 0.100 0.083 0.065 0.081 0.103 0.114 0.102      112    78    71   103    83   124   109   115   111   109   136   120   103   101    84    65    82   104   115   103 
 0.354226  1    1402   d   1006 0.111 0.078 0.071 0.102 0.083 0.123 0.108 0.114 0.110 0.108 0.135 0.118 0.102 0.100 0.083 0.065 0.082 0.103 0.114 0.102      112    78    71   103    83   124   109   115   111   109   136   119   103   101    84    65    82   104   115   103 
 0.354303  1    1403   d   1005 0.111 0.078 0.071 0.102 0.083 0.123 0.108 0.114 0.110 0.108 0.135 0.118 0.102 0.100 0.084 0.065 0.082 0.103 0.114 0.102      112    78    71   103    83   124   109   115   111   109   136   119   103   101    84    65    82   104   115   103 
 0.354388  1    1404   d   1004 0.112 0.078 0.071 0.103 0.082 0.124 0.109 0.115 0.111 0.109 0.135 0.119 0.103 0.101 0.084 0.065 0.082 0.104 0.115 0.103      112    78    71   103    82   124   109   115   111   109   136   119   103   101    84    65    82   104   115   103 
 0.354426  1    1405   d   1003 0.112 0.078 0.071 0.103 0.082 0.124 0.109 0.115 0.111 0.109 0.136 0.119 0.103 0.101 0.084 0.064 0.082 0.104 0.115 0.103      112    78    71   103    82   124   109   115   111   109   136   119   103   101    84    64    82   104   115   103 
 0.354659  1    1406   b   1004 0.112 0.079 0.071 0.103 0.082 0.124 0.109 0.115 0.112 0.109 0.135 0.119 0.104 0.101 0.084 0.064 0.082 0.104 0.116 0.103      112    79    71   103    82   124   109   115   112   109   136   119   104   101    84    64    82   104   116   103 
 0.354743  1    1407   b   1005 0.112 0.079 0.071 0.102 0.082 0.123 0.108 0.114 0.111 0.108 0.135 0.118 0.103 0.100 0.084 0.064 0.082 0.103 0.115 0.103      113    79    71   103    82   124   109   115   112   109   136   119   104   101    84    64    82   104   116   104 
 0.354803  1    1408   b   1006 0.112 0.079 0.071 0.102 0.082 0.123 0.108 0.114 0.111 0.108 0.135 0.118 0.103 0.101 0.083 0.064 0.082 0.103 0.116 0.103      113    79    71   103    82   124   109   115   112   109   136   119   104   102    84    64    82   104   117   104 
 0.354972  1    1409   d   1005 0.112 0.079 0.071 0.102 0.082 0.123 0.108 0.114 0.111 0.108 0.134 0.117 0.102 0.101 0.084 0.064 0.082 0.103 0.115 0.102      113    79    71   103    82   124   109   115   112   109   135   118   103   102    84    64    82   104   116   103 
 0.355185  1    1410   b   1006 0.112 0.079 0.071 0.102 0.082 0.123 0.108 0.114 0.111 0.108 0.134 0.117 0.102 0.101 0.083 0.064 0.082 0.103 0.116 0.102      113    79    71   103    82   124   109   115   112   109   135   118   103   102    84    64    82   104   117   103 
 0.355272  1    1411   d   1005 0.112 0.079 0.071 0.101 0.082 0.122 0.108 0.114 0.111 0.108 0.134 0.116 0.102 0.101 0.083 0.064 0.082 0.103 0.116 0.102      113    79    71   102    82   123   109   115   112   109   135   117   103   102    83    64    82   104   117   103 
 0.355299  1    1412   d   1004 0.113 0.079 0.071 0.102 0.082 0.123 0.109 0.115 0.112 0.109 0.134 0.117 0.103 0.102 0.083 0.064 0.082 0.104 0.117 0.103      113    79    71   102    82   123   109   115   112   109   135   117   103   102    83    64    82   104   117   103 
 0.355617  1    1413   d   1003 0.113 0.079 0.071 0.102 0.082 0.123 0.109 0.115 0.112 0.109 0.135 0.117 0.103 0.102 0.083 0.064 0.082 0.104 0.117 0.103      113    79    71   102    82   123   109   115   112   109   135   117   103   102    83    64    82   104   117   103 
 0.356343  1    1414   d   1002 0.113 0.078 0.070 0.102 0.082 0.123 0.109 0.115 0.111 0.109 0.135 0.116 0.103 0.102 0.083 0.064 0.082 0.104 0.117 0.102      113    78    70   102    82   123   109   115   111   109   135   116   103   102    83    64    82   104   117   102 
 0.356463  1    1415   b   1003 0.113 0.078 0.070 0.102 0.082 0.123 0.109 0.115 0.111 0.109 0.135 0.116 0.104 0.102 0.083 0.064 0.082 0.104 0.118 0.102      113    78    70   102    82   123   109   115   111   109   135   116   104   102    83    64    82   104   118   102 
 0.357047  1    1416   b   1004 0.113 0.078 0.071 0.103 0.082 0.123 0.109 0.115 0.111 0.109 0.134 0.116 0.105 0.102 0.083 0.064 0.082 0.104 0.118 0.102      113    78    71   103    82   123   109   115   111   109   135   116   105   102    83    64    82   104   118   102 
 0.357230  1    1417   d   1003 0.113 0.078 0.071 0.103 0.082 0.123 0.109 0.115 0.111 0.109 0.135 0.116 0.105 0.102 0.083 0.064 0.081 0.104 0.118 0.102      113    78    71   103    82   123   109   115   111   109   135   116   105   102    83    64    81   104   118   102 
 0.357269  1    1418   d   1002 0.113 0.078 0.071 0.103 0.082 0.123 0.109 0.115 0.111 0.109 0.135 0.116 0.104 0.102 0.083 0.064 0.081 0.104 0.118 0.102      113    78    71   103    82   123   109   115   111   109   135   116   104   102    83    64    81   104   118   102 
 0.357392  1    1419   d   1001 0.113 0.078 0.070 0.103 0.082 0.123 0.109 0.115 0.111 0.109 0.134 0.116 0.104 0.102 0.083 0.064 0.080 0.104 0.118 0.102      113    78    70   103    82   123   109   115   111   109   134   116   104   102    83    64    80   104   118   102 
 0.357595  1    1420   b   1002 0.114 0.078 0.070 0.103 0.083 0.123 0.109 0.115 0.111 0.110 0.134 0.117 0.104 0.102 0.084 0.065 0.081 0.104 0.118 0.103      114    78    70   103    83   123   109   115   111   110   134   117   104   102    84    65    81   104   118   103 
 0.357886  1    1421   d   1001 0.114 0.078 0.070 0.102 0.083 0.123 0.109 0.115 0.111 0.110 0.134 0.117 0.104 0.102 0.083 0.065 0.080 0.104 0.118 0.103      114    78    70   102    83   123   109   115   111   110   134   117   104   102    83    65    80   104   118   103 
 0.357936  1    1422   d   1000 0.114 0.078 0.070 0.102 0.083 0.122 0.108 0.114 0.111 0.109 0.134 0.117 0.104 0.101 0.083 0.065 0.080 0.104 0.118 0.103      114    78    70   102    83   122   108   114   111   109   134   117   104   101    83    65    80   104   118   103 
 0.357999  1    1423   d    999 0.114 0.078 0.070 0.102 0.083 0.122 0.108 0.114 0.111 0.109 0.134 0.117 0.104 0.101 0.083 0.065 0.080 0.104 0.118 0.103      114    78    70   102    83   122   108   114   111   109   134   117   104   101    83    65    80   104   118   103 
 0.358125  1    1424   d    998 0.114 0.078 0.070 0.102 0.083 0.122 0.108 0.114 0.111 0.109 0.134 0.117 0.104 0.101 0.083 0.065 0.079 0.104 0.118 0.103      114    78    70   102    83   122   108   114   111   109   134   117   104   101    83    65    79   104   118   103 
 0.358562  1    1425   b    999 0.115 0.078 0.071 0.102 0.083 0.122 0.108 0.114 0.112 0.110 0.135 0.118 0.105 0.102 0.083 0.065 0.079 0.104 0.118 0.103      115    78    71   102    83   122   108   114   112   110   135   118   105   102    83    65    79   104   118   103 
 0.358563  1    1426   b   1000 0.115 0.078 0.071 0.102 0.083 0.122 0.109 0.114 0.112 0.111 0.135 0.118 0.106 0.102 0.083 0.066 0.079 0.104 0.118 0.103      115    78    71   102    83   122   109   114   112   111   135   118   106   102    83    66    79   104   118   103 
 0.359137  1    1427   d    999 0.115 0.078 0.071 0.102 0.083 0.122 0.109 0.114 0.112 0.111 0.135 0.118 0.106 0.102 0.083 0.066 0.079 0.104 0.118 0.103      115    78    71   102    83   122   109   114   112   111   135   118   106   102    83    66    79   104   118   103 
 0.359395  1    1428   d    998 0.115 0.077 0.071 0.102 0.083 0.122 0.108 0.114 0.112 0.111 0.134 0.118 0.106 0.102 0.083 0.066 0.079 0.104 0.118 0.103      115    77    71   102    83   122   108   114   112   111   134   118   106   102    83    66    79   104   118   103 
 0.359426  1    1429   d    997 0.115 0.077 0.071 0.102 0.083 0.122 0.108 0.114 0.112 0.111 0.134 0.118 0.106 0.102 0.082 0.066 0.079 0.104 0.118 0.103      115    77    71   102    83   122   108   114   112   111   134   118   106   102    82    66    79   104   118   103 
 0.360085  1    1430   d    996 0.115 0.077 0.071 0.102 0.083 0.121 0.108 0.114 0.112 0.111 0.135 0.118 0.106 0.102 0.082 0.066 0.079 0.104 0.118 0.103      115    77    71   102    83   121   108   114   112   111   134   118   106   102    82    66    79   104   118   103 
 0.360149  1    1431   d    995 0.116 0.077 0.071 0.103 0.083 0.122 0.109 0.115 0.113 0.112 0.135 0.118 0.107 0.103 0.082 0.065 0.079 0.105 0.119 0.103      115    77    71   102    83   121   108   114   112   111   134   117   106   102    82    65    79   104   118   102 
 0.360151  1    1432   d    994 0.116 0.077 0.071 0.103 0.084 0.122 0.108 0.115 0.113 0.112 0.135 0.118 0.106 0.103 0.082 0.065 0.079 0.105 0.119 0.103      115    77    71   102    83   121   107   114   112   111   134   117   105   102    82    65    79   104   118   102 
 0.360403  1    1433   d    993 0.116 0.078 0.072 0.103 0.084 0.121 0.108 0.115 0.113 0.112 0.135 0.118 0.106 0.103 0.083 0.065 0.080 0.104 0.119 0.103      115    77    71   102    83   120   107   114   112   111   134   117   105   102    82    65    79   103   118   102 
 0.360959  1    1434   b    994 0.116 0.077 0.071 0.103 0.084 0.122 0.108 0.115 0.113 0.112 0.135 0.118 0.106 0.104 0.082 0.065 0.079 0.104 0.119 0.103      115    77    71   102    83   121   107   114   112   111   134   117   105   103    82    65    79   103   118   102 
 0.361519  1    1435   b    995 0.116 0.077 0.072 0.103 0.083 0.122 0.108 0.116 0.113 0.112 0.136 0.118 0.106 0.104 0.083 0.065 0.080 0.104 0.119 0.103      115    77    72   102    83   121   107   115   112   111   135   117   105   103    83    65    80   103   118   102 
 0.361606  1    1436   d    994 0.116 0.077 0.072 0.102 0.084 0.122 0.108 0.116 0.113 0.111 0.135 0.118 0.106 0.104 0.084 0.065 0.080 0.104 0.119 0.103      115    77    72   101    83   121   107   115   112   110   134   117   105   103    83    65    80   103   118   102 
 0.361815  1    1437   b    995 0.117 0.077 0.072 0.102 0.083 0.122 0.108 0.116 0.113 0.111 0.136 0.118 0.107 0.104 0.083 0.065 0.080 0.104 0.120 0.103      116    77    72   101    83   121   107   115   112   110   135   117   106   103    83    65    80   103   119   102 
 0.361993  1    1438   b    996 0.116 0.077 0.072 0.102 0.083 0.121 0.108 0.115 0.112 0.110 0.137 0.117 0.106 0.103 0.084 0.065 0.080 0.103 0.120 0.102      116    77    72   102    83   121   108   115   112   110   136   117   106   103    84    65    80   103   120   102 
 0.361995  1    1439   d    995 0.117 0.077 0.072 0.103 0.083 0.122 0.108 0.116 0.113 0.111 0.137 0.118 0.107 0.104 0.084 0.065 0.080 0.104 0.121 0.103      116    77    72   102    83   121   107   115   112   110   136   117   106   103    84    65    80   103   120   102 
 0.362110  1    1440   b    996 0.116 0.077 0.072 0.102 0.083 0.122 0.108 0.115 0.113 0.110 0.137 0.117 0.107 0.104 0.084 0.065 0.080 0.103 0.120 0.102      116    77    72   102    83   122   108   115   113   110   136   117   107   104    84    65    80   103   120   102 
 0.362183  1    1441   b    997 0.116 0.077 0.072 0.102 0.083 0.122 0.108 0.115 0.113 0.110 0.136 0.118 0.108 0.104 0.084 0.065 0.080 0.103 0.120 0.102      116    77    72   102    83   122   108   115   113   110   136   118   108   104    84    65    80   103   120   102 
 0.362317  1    1442   d    996 0.116 0.077 0.072 0.101 0.083 0.122 0.107 0.115 0.113 0.109 0.136 0.118 0.108 0.104 0.083 0.065 0.080 0.103 0.120 0.102      116    77    72   101    83   122   107   115   113   109   135   118   108   104    83    65    80   103   120   102 
 0.362381  1    1443   b    997 0.116 0.077 0.072 0.101 0.083 0.122 0.107 0.115 0.113 0.109 0.136 0.118 0.108 0.104 0.083 0.065 0.080 0.103 0.121 0.102      116    77    72   101    83   122   107   115   113   109   136   118   108   104    83    65    80   103   121   102 
 0.362482  1    1444   b    998 0.116 0.077 0.072 0.102 0.083 0.122 0.108 0.115 0.113 0.109 0.136 0.119 0.108 0.104 0.083 0.066 0.081 0.103 0.122 0.102      116    77    72   102    83   122   108   115   113   109   136   119   108   104    83    66    81   103   122   102 
 0.362507  1    1445   b    999 0.116 0.077 0.072 0.102 0.083 0.122 0.108 0.115 0.113 0.110 0.137 0.119 0.109 0.104 0.083 0.067 0.082 0.103 0.122 0.102      116    77    72   102    83   122   108   115   113   110   137   119   109   104    83    67    82   103   122   102 
 0.362820  1    1446   d    998 0.116 0.077 0.072 0.102 0.083 0.121 0.107 0.115 0.113 0.110 0.137 0.119 0.109 0.104 0.083 0.067 0.082 0.103 0.121 0.101      116    77    72   102    83   121   107   115   113   110   137   119   109   104    83    67    82   103   121   101 
 0.362904  1    1447   d    997 0.116 0.077 0.072 0.102 0.083 0.121 0.107 0.115 0.113 0.110 0.137 0.119 0.109 0.104 0.083 0.067 0.082 0.103 0.121 0.100      116    77    72   102    83   121   107   115   113   110   137   119   109   104    83    67    82   103   121   100 
 0.363754  1    1448   b    998 0.116 0.078 0.072 0.102 0.084 0.121 0.107 0.115 0.113 0.111 0.138 0.119 0.109 0.104 0.083 0.067 0.082 0.104 0.121 0.100      116    78    72   102    84   121   107   115   113   111   138   119   109   104    83    67    82   104   121   100
[truncated: 4,367,701 more chars]
