# Supplementary material for: Maternal transmission as a microbial symbiont sieve, and the absence of lactation in male mammals
Source: Nat Commun. 2024 Jun 27;15:5341. doi: 10.1038/s41467-024-49559-5 (PMC11211401; doi:10.1038/s41467-024-49559-5)
Supplement: Supplementary file 4 — Supplementary Data 1 [file 41467_2024_49559_MOESM4_ESM.zip › Supplementary Data/figure_3/02_maternal_transmission/output.freq.microbiome.size.t_7.dat]

# taxa  Frequency(n)   propn
   0          12       0.0059
   1        1763       0.8663
   2         199       0.0978
   3          61       0.0300
   4           0       0.0000
   5           0       0.0000
   6           0       0.0000
   7           0       0.0000
   8           0       0.0000
   9           0       0.0000
  10           0       0.0000
  11           0       0.0000
  12           0       0.0000
  13           0       0.0000
  14           0       0.0000
  15           0       0.0000
  16           0       0.0000
  17           0       0.0000
  18           0       0.0000
  19           0       0.0000
  20           0       0.0000

# Microbiome strings for all 2035 hosts 
#    1   00000000000000000000   0   
#    2   00000000100000000000   1   
#    3   00000000100000000000   1   
#    4   00000000100000000000   1   
#    5   00000000100000000000   1   
#    6   00000000100000000000   1   
#    7   00000000100000000000   1   
#    8   00000000100000000000   1   
#    9   00000000100000000000   1   
#   10   00000000100000000000   1   
#   11   00000000100000000000   1   
#   12   00000001000000000100   2   
#   13   00000001000000000100   2   
#   14   00000001000000000100   2   
#   15   00000001000000000100   2   
#   16   00000001000000000100   2   
#   17   00000001000000000100   2   
#   18   00000001000000000100   2   
#   19   00000001000000000100   2   
#   20   00000001000000000100   2   
#   21   00000001000000000100   2   
#   22   00000001000000000100   2   
#   23   00000001000000000100   2   
#   24   00000001000000000100   2   
#   25   00000001000000000100   2   
#   26   00000001000000000100   2   
#   27   00000000010010000001   3   
#   28   00000000010010000001   3   
#   29   00000000010010000001   3   
#   30   00000000010010000001   3   
#   31   00000000010010000001   3   
#   32   00000000010010000001   3   
#   33   00000000010010000001   3   
#   34   00000000010010000001   3   
#   35   00000000010010000001   3   
#   36   00000000010010000001   3   
#   37   00000000010010000001   3   
#   38   00000000010010000001   3   
#   39   00000000010010000001   3   
#   40   00000000010010000001   3   
#   41   00000000010010000001   3   
#   42   00000000010010000001   3   
#   43   00000000010010000001   3   
#   44   00000001000000000100   2   
#   45   00000001000000000100   2   
#   46   00000001000000000100   2   
#   47   00000001000000000100   2   
#   48   00000001000000000100   2   
#   49   00000001000000000100   2   
#   50   00000001000000000100   2   
#   51   00000001000000000100   2   
#   52   00000001000000000100   2   
#   53   00000001000000000100   2   
#   54   00000001000000000100   2   
#   55   00000001000000000100   2   
#   56   00000001000000000100   2   
#   57   00000001000000000100   2   
#   58   00000001000000000100   2   
#   59   00000001000000000100   2   
#   60   00000001000000000100   2   
#   61   00000001000000000100   2   
#   62   00000001000000000100   2   
#   63   00000001000000000100   2   
#   64   00000001000000000100   2   
#   65   00000001000000000100   2   
#   66   00000001000000000100   2   
#   67   00000001000000000100   2   
#   68   00000010000010000000   2   
#   69   10000000000000000000   1   
#   70   10000000000000000000   1   
#   71   10000000000000000000   1   
#   72   10000000000000000000   1   
#   73   10000000000000000000   1   
#   74   10000000000000000000   1   
#   75   10000000000000000000   1   
#   76   10000000000000000000   1   
#   77   10000000000000000000   1   
#   78   10000000000000000000   1   
#   79   10000000000000000000   1   
#   80   10000000000000000000   1   
#   81   10000000000000000000   1   
#   82   10000000000000000000   1   
#   83   10000000000000000000   1   
#   84   10000000000000000000   1   
#   85   10000000000000000000   1   
#   86   10000000000000000000   1   
#   87   10000000000000000000   1   
#   88   10000000000000000000   1   
#   89   10000000000000000000   1   
#   90   10000000000000000000   1   
#   91   10000000000000000000   1   
#   92   10000000000000000000   1   
#   93   10000000000000000000   1   
#   94   10000000000000000000   1   
#   95   10000000000000000000   1   
#   96   10000000000000000000   1   
#   97   10000000000000000000   1   
#   98   10000000000000000000   1   
#   99   10000000000000000000   1   
#  100   10000000000000000000   1   
#  101   10000000000000000000   1   
#  102   10000000000000000000   1   
#  103   10000000000000000000   1   
#  104   10000000000000000000   1   
#  105   10000000000000000000   1   
#  106   10000000000000000000   1   
#  107   10000000000000000000   1   
#  108   10000000000000000000   1   
#  109   10000000000000000000   1   
#  110   10000000000000000000   1   
#  111   10000000000000000000   1   
#  112   10000000000000000000   1   
#  113   10000000000000000000   1   
#  114   10000000000000000000   1   
#  115   10000000000000000000   1   
#  116   10000000000000000000   1   
#  117   10000000000000000000   1   
#  118   10000000000000000000   1   
#  119   10000000000000000000   1   
#  120   10000000000000000000   1   
#  121   10000000000000000000   1   
#  122   10000000000000000000   1   
#  123   10000000000000000000   1   
#  124   10000000000000000000   1   
#  125   10000000000000000000   1   
#  126   10000000000000000000   1   
#  127   10000000000000000000   1   
#  128   10000000000000000000   1   
#  129   00000000000000000001   1   
#  130   00000000000000000001   1   
#  131   00000000000000000001   1   
#  132   00000000000000000001   1   
#  133   00000000000000000001   1   
#  134   00000000000000000001   1   
#  135   00000000000000000001   1   
#  136   00000000000000000001   1   
#  137   00000000000000000001   1   
#  138   00000000000000000001   1   
#  139   00000000000000000001   1   
#  140   00000000000000000001   1   
#  141   00000000000000000001   1   
#  142   00000000000000000001   1   
#  143   00000000000000000001   1   
#  144   00000000000000000001   1   
#  145   00000000000000000001   1   
#  146   00000000000000000001   1   
#  147   00000000000000000001   1   
#  148   00000000000000000001   1   
#  149   00000000000000000001   1   
#  150   00000000000000000001   1   
#  151   00000000000000000001   1   
#  152   00000000000000000001   1   
#  153   00000000000000000001   1   
#  154   00000000000000000001   1   
#  155   00000000000000000001   1   
#  156   00000000000000000001   1   
#  157   00000000000000000001   1   
#  158   00000000000000000001   1   
#  159   00000000000000000001   1   
#  160   00000000000000000001   1   
#  161   00000000000000000001   1   
#  162   00000000000000000001   1   
#  163   00000000000000000001   1   
#  164   00000000000000000001   1   
#  165   00000000000000000001   1   
#  166   00000000000000000001   1   
#  167   00000000000000000001   1   
#  168   00000000000000000001   1   
#  169   00000000000000000001   1   
#  170   00000001000100000000   2   
#  171   00000001000100000000   2   
#  172   00000001000100000000   2   
#  173   00000001000100000000   2   
#  174   00000001000100000000   2   
#  175   00000001000100000000   2   
#  176   00000001000100000000   2   
#  177   00000001000100000000   2   
#  178   00000001000100000000   2   
#  179   00000000000000000000   0   
#  180   00000000010000000000   1   
#  181   00000000010000000000   1   
#  182   00000000010000000000   1   
#  183   00000000010000000000   1   
#  184   00000000010000000000   1   
#  185   00000000010000000000   1   
#  186   00000000010000000000   1   
#  187   00000000010000000000   1   
#  188   00000000010000000000   1   
#  189   00000000010000000000   1   
#  190   00000000010000000000   1   
#  191   00000000010000000000   1   
#  192   00000000010000000000   1   
#  193   00000000010000000000   1   
#  194   00000000010000000000   1   
#  195   00000000010000000000   1   
#  196   00000000010000000000   1   
#  197   00000000010000000000   1   
#  198   00000000010000000000   1   
#  199   00000000010000000000   1   
#  200   00000000010000000000   1   
#  201   00000000010000000000   1   
#  202   00000000010000000000   1   
#  203   00000000010000000000   1   
#  204   00000000010000000000   1   
#  205   00000000010000000000   1   
#  206   00000000010000000000   1   
#  207   00000000010000000000   1   
#  208   00000000010000000000   1   
#  209   00000000010000000000   1   
#  210   00000000010000000000   1   
#  211   00000000010000000000   1   
#  212   00000000010000000000   1   
#  213   00000000010000000000   1   
#  214   00000000010000000000   1   
#  215   00000000010000000000   1   
#  216   00000000010000000000   1   
#  217   00000000010000000000   1   
#  218   00000000010000000000   1   
#  219   00000000010000000000   1   
#  220   00000000010000000000   1   
#  221   00000000010000000000   1   
#  222   00000000010000000000   1   
#  223   00000000010000000000   1   
#  224   00000000010000000000   1   
#  225   00000000010000000000   1   
#  226   00000000010000000000   1   
#  227   00000000010000000000   1   
#  228   00000000010000000000   1   
#  229   00000000010000000000   1   
#  230   10000000010000000000   2   
#  231   10000000010000000000   2   
#  232   10000000010000000000   2   
#  233   10000000010000000000   2   
#  234   10000000010000000000   2   
#  235   10000000010000000000   2   
#  236   10000000010000000000   2   
#  237   10000000010000000000   2   
#  238   10000000010000000000   2   
#  239   10000000010000000000   2   
#  240   10000000010000000000   2   
#  241   10000000010000000000   2   
#  242   10000000010000000000   2   
#  243   10000000010000000000   2   
#  244   10000000010000000000   2   
#  245   10000000010000000000   2   
#  246   10000000010000000000   2   
#  247   10000000010000000000   2   
#  248   10000000010000000000   2   
#  249   10000000010000000000   2   
#  250   10000000010000000000   2   
#  251   10000000010000000000   2   
#  252   10000000010000000000   2   
#  253   10000000010000000000   2   
#  254   10000000010000000000   2   
#  255   10000000010000000000   2   
#  256   10000000010000000000   2   
#  257   10000000010000000000   2   
#  258   10000000010000000000   2   
#  259   10000000010000000000   2   
#  260   10000000010000000000   2   
#  261   10000000010000000000   2   
#  262   10000000010000000000   2   
#  263   10000000010000000000   2   
#  264   10000000010000000000   2   
#  265   10000000010000000000   2   
#  266   10000000010000000000   2   
#  267   10000000010000000000   2   
#  268   10000000010000000000   2   
#  269   10000000010000000000   2   
#  270   10000000010000000000   2   
#  271   10000000010000000000   2   
#  272   10000000010000000000   2   
#  273   10000000010000000000   2   
#  274   10000000010000000000   2   
#  275   10000000010000000000   2   
#  276   10000000010000000000   2   
#  277   10000000010000000000   2   
#  278   10000000010000000000   2   
#  279   10000000010000000000   2   
#  280   10000000010000000000   2   
#  281   10000000010000000000   2   
#  282   10000000010000000000   2   
#  283   10000000010000000000   2   
#  284   10000000010000000000   2   
#  285   10000000010000000000   2   
#  286   10000000010000000000   2   
#  287   10000000010000000000   2   
#  288   10000000010000000000   2   
#  289   10000000010000000000   2   
#  290   10000000010000000000   2   
#  291   00000000100000000110   3   
#  292   00000000100000000110   3   
#  293   00000000100000000110   3   
#  294   00000000100000000110   3   
#  295   00000000100000000110   3   
#  296   00000000100000000110   3   
#  297   00000000100000000110   3   
#  298   00000000100000000110   3   
#  299   00000000100000000110   3   
#  300   00000000100000000110   3   
#  301   00000000100000000110   3   
#  302   00000000100000000110   3   
#  303   00000000100000000110   3   
#  304   00000000100000000110   3   
#  305   00000000100000000110   3   
#  306   00000000100000000110   3   
#  307   00000000100000000110   3   
#  308   00000000100000000110   3   
#  309   00000000100000000110   3   
#  310   00000000100000000110   3   
#  311   00000000100000000110   3   
#  312   00000000100000000110   3   
#  313   00000000100000000110   3   
#  314   00000000100000000110   3   
#  315   00000000100000000110   3   
#  316   00000000100000000110   3   
#  317   00000000100000000110   3   
#  318   00000000100000000110   3   
#  319   00000000100000000110   3   
#  320   00000000100000000110   3   
#  321   00010001000000000010   3   
#  322   00010001000000000010   3   
#  323   00010001000000000010   3   
#  324   00010001000000000010   3   
#  325   00010001000000000010   3   
#  326   00010001000000000010   3   
#  327   00000000000000000000   0   
#  328   00000000010000000000   1   
#  329   00000000010000000000   1   
#  330   00000000010000000000   1   
#  331   00000000010000000000   1   
#  332   00000000010000000000   1   
#  333   00000000010000000000   1   
#  334   00000000010000000000   1   
#  335   00000000010000000000   1   
#  336   00000000010000000000   1   
#  337   00000000010000000000   1   
#  338   00000000010000000000   1   
#  339   00000000010000000000   1   
#  340   00000000010000000000   1   
#  341   00000000010000000000   1   
#  342   00000000010000000000   1   
#  343   00000000010000000000   1   
#  344   00000000010000000000   1   
#  345   00000000010000000000   1   
#  346   00000000010000000000   1   
#  347   00000000010000000000   1   
#  348   00000000010000000000   1   
#  349   00000000010000000000   1   
#  350   00000000010000000000   1   
#  351   00000000010000000000   1   
#  352   00000000010000000000   1   
#  353   00000000010000000000   1   
#  354   00000000010000000000   1   
#  355   00000000010000000000   1   
#  356   00000000010000000000   1   
#  357   00000000010000000000   1   
#  358   00000000010000000000   1   
#  359   00000000010000000000   1   
#  360   00000000010000000000   1   
#  361   00000000010000000000   1   
#  362   00000000010000000000   1   
#  363   00000000010000000000   1   
#  364   00000000010000000000   1   
#  365   00000000010000000000   1   
#  366   00000000010000000000   1   
#  367   00000000010000000000   1   
#  368   00000000010000000000   1   
#  369   00000000010000000000   1   
#  370   00000000010000000000   1   
#  371   00000000010000000000   1   
#  372   00000000010000000000   1   
#  373   00000000010000000000   1   
#  374   00000000010000000000   1   
#  375   00000000010000000000   1   
#  376   00000000010000000000   1   
#  377   00000000010000000000   1   
#  378   00000000010000000000   1   
#  379   00000000010000000000   1   
#  380   00000000010000000000   1   
#  381   00000000010000000000   1   
#  382   00000000010000000000   1   
#  383   00000000010000000000   1   
#  384   00000000010000000000   1   
#  385   00000000010000000000   1   
#  386   00000000010000000000   1   
#  387   00000000010000000000   1   
#  388   00000000010000000000   1   
#  389   00000000010000000000   1   
#  390   00000000010000000000   1   
#  391   00000000010000000000   1   
#  392   00000000010000000000   1   
#  393   00000000010000000000   1   
#  394   00000000010000000000   1   
#  395   00000000010000000000   1   
#  396   00000000010000000000   1   
#  397   00000000010000000000   1   
#  398   00000000010000000000   1   
#  399   00000000010000000000   1   
#  400   00000000010000000000   1   
#  401   00000000010000000000   1   
#  402   00000000010000000000   1   
#  403   00000000010000000000   1   
#  404   00000000010000000000   1   
#  405   00000000010000000000   1   
#  406   00000000010000000000   1   
#  407   00000000010000000000   1   
#  408   00000000010000000000   1   
#  409   00000000010000000000   1   
#  410   00000000010000000000   1   
#  411   00000000010000000000   1   
#  412   00000000010000000000   1   
#  413   00000000010000000000   1   
#  414   00000000010000000000   1   
#  415   00000000010000000000   1   
#  416   00000000010000000000   1   
#  417   00000000010000000000   1   
#  418   00000000010000000000   1   
#  419   00000000010000000000   1   
#  420   00000000010000000000   1   
#  421   00000000010000000000   1   
#  422   00000000010000000000   1   
#  423   00000000010000000000   1   
#  424   00000000010000000000   1   
#  425   00000000010000000000   1   
#  426   00000000010000000000   1   
#  427   00000000010000000000   1   
#  428   00000000010000000000   1   
#  429   00000000010000000000   1   
#  430   00000000010000000000   1   
#  431   00000000010000000000   1   
#  432   00000000010000000000   1   
#  433   00000000010000000000   1   
#  434   00000000010000000000   1   
#  435   00000000010000000000   1   
#  436   00000000010000000000   1   
#  437   00000000010000000000   1   
#  438   00000000010000000000   1   
#  439   00000000010000000000   1   
#  440   00000000010000000000   1   
#  441   00000000010000000000   1   
#  442   00000000010000000000   1   
#  443   00000000010000000000   1   
#  444   00000000010000000000   1   
#  445   00000000010000000000   1   
#  446   00000000010000000000   1   
#  447   00000000010000000000   1   
#  448   00000000010000000000   1   
#  449   00000000010000000000   1   
#  450   00000000010000000000   1   
#  451   00000000010000000000   1   
#  452   00000000010000000000   1   
#  453   00000000010000000000   1   
#  454   00000000010000000000   1   
#  455   00000000010000000000   1   
#  456   00000000010000000000   1   
#  457   00000000010000000000   1   
#  458   00000000010000000000   1   
#  459   00000000010000000000   1   
#  460   00000000010000000000   1   
#  461   00000000010000000000   1   
#  462   00000000010000000000   1   
#  463   00000000010000000000   1   
#  464   00000000010000000000   1   
#  465   00000000010000000000   1   
#  466   00000000010000000000   1   
#  467   00000000010000000000   1   
#  468   00000000010000000000   1   
#  469   00000000010000000000   1   
#  470   00000000010000000000   1   
#  471   00000000010000000000   1   
#  472   00000000010000000000   1   
#  473   00000000010000000000   1   
#  474   00000000010000000000   1   
#  475   00000000010000000000   1   
#  476   00000000010000000000   1   
#  477   00000000010000000000   1   
#  478   00000000010000000000   1   
#  479   00000000010000000000   1   
#  480   00000000010000000000   1   
#  481   00000000010000000000   1   
#  482   00000000010000000000   1   
#  483   00000000010000000000   1   
#  484   00000000010000000000   1   
#  485   00000000010000000000   1   
#  486   00000000010000000000   1   
#  487   00000000010000000000   1   
#  488   00000000010000000000   1   
#  489   00000000010000000000   1   
#  490   00000000010000000000   1   
#  491   00000000010000000000   1   
#  492   00000000010000000000   1   
#  493   00000000010000000000   1   
#  494   00000000010000000000   1   
#  495   00000000010000000000   1   
#  496   00000000010000000000   1   
#  497   00000000010000000000   1   
#  498   00000000010000000000   1   
#  499   00000000010000000000   1   
#  500   00000000010000000000   1   
#  501   00000000010000000000   1   
#  502   00000000010000000000   1   
#  503   00000000010000000000   1   
#  504   00000000010000000000   1   
#  505   00000000010000000000   1   
#  506   00000000010000000000   1   
#  507   00000000010000000000   1   
#  508   00000000010000000000   1   
#  509   00000000010000000000   1   
#  510   00000000010000000000   1   
#  511   00000000010000000000   1   
#  512   00000000010000000000   1   
#  513   00000000010000000000   1   
#  514   00000000010000000000   1   
#  515   00000000010000000000   1   
#  516   00000000010000000000   1   
#  517   00000000010000000000   1   
#  518   00000000010000000000   1   
#  519   00000000010000000000   1   
#  520   00000000010000000000   1   
#  521   00000000010000000000   1   
#  522   00000000010000000000   1   
#  523   00000000010000000000   1   
#  524   00000000010000000000   1   
#  525   00000000010000000000   1   
#  526   00000000010000000000   1   
#  527   00000000010000000000   1   
#  528   00000000010000000000   1   
#  529   00000000010000000000   1   
#  530   00000000010000000000   1   
#  531   00000000010000000000   1   
#  532   00000000010000000000   1   
#  533   00000000010000000000   1   
#  534   00000000010000000000   1   
#  535   00000000010000000000   1   
#  536   00000000010000000000   1   
#  537   00000000010000000000   1   
#  538   00000000010000000000   1   
#  539   00000000010000000000   1   
#  540   00000000010000000000   1   
#  541   00000000010000000000   1   
#  542   00000000010000000000   1   
#  543   00000000010000000000   1   
#  544   00000000010000000000   1   
#  545   00000000010000000000   1   
#  546   00000000010000000000   1   
#  547   00000000010000000000   1   
#  548   00000000010000000000   1   
#  549   00000000010000000000   1   
#  550   00000000010000000000   1   
#  551   00000000010000000000   1   
#  552   00000000010000000000   1   
#  553   00000000010000000000   1   
#  554   00000000010000000000   1   
#  555   00000000010000000000   1   
#  556   00000000010000000000   1   
#  557   00000000010000000000   1   
#  558   00000000010000000000   1   
#  559   00000000010000000000   1   
#  560   00000000010000000000   1   
#  561   00000000010000000000   1   
#  562   00000000010000000000   1   
#  563   00000000010000000000   1   
#  564   00000000010000000000   1   
#  565   00000000010000000000   1   
#  566   00000000010000000000   1   
#  567   00000000010000000000   1   
#  568   00000000010000000000   1   
#  569   00000000010000000000   1   
#  570   00000000010000000000   1   
#  571   00000000010000000000   1   
#  572   00000000010000000000   1   
#  573   00000000010000000000   1   
#  574   00000000010000000000   1   
#  575   00000000010000000000   1   
#  576   00000000010000000000   1   
#  577   00000000010000000000   1   
#  578   00000000010000000000   1   
#  579   00000000010000000000   1   
#  580   00000000010000000000   1   
#  581   00000000010000000000   1   
#  582   00000000010000000000   1   
#  583   00000000010000000000   1   
#  584   00000000010000000000   1   
#  585   00000000010000000000   1   
#  586   00000000010000000000   1   
#  587   00000000010000000000   1   
#  588   00000000010000000000   1   
#  589   00000000010000000000   1   
#  590   00000000010000000000   1   
#  591   00000000010000000000   1   
#  592   00000000010000000000   1   
#  593   00000000010000000000   1   
#  594   00000000010000000000   1   
#  595   00000000010000000000   1   
#  596   00000000010000000000   1   
#  597   00000000010000000000   1   
#  598   00000000010000000000   1   
#  599   00000000010000000000   1   
#  600   00000000010000000000   1   
#  601   00000000010000000000   1   
#  602   00000000010000000000   1   
#  603   00000000010000000000   1   
#  604   00000000010000000000   1   
#  605   00000000010000000000   1   
#  606   00000000010000000000   1   
#  607   00000000010000000000   1   
#  608   00000000010000000000   1   
#  609   00000000010000000000   1   
#  610   00000000010000000000   1   
#  611   00000000010000000000   1   
#  612   00000000010000000000   1   
#  613   00000000010000000000   1   
#  614   00000000010000000000   1   
#  615   00000000010000000000   1   
#  616   00000000010000000000   1   
#  617   00000000010000000000   1   
#  618   00000000010000000000   1   
#  619   00000000010000000000   1   
#  620   00000000010000000000   1   
#  621   00000000010000000000   1   
#  622   00000000010000000000   1   
#  623   00000000010000000000   1   
#  624   00000000010000000000   1   
#  625   00000000010000000000   1   
#  626   00000000010000000000   1   
#  627   00000000010000000000   1   
#  628   00000000010000000000   1   
#  629   00000000010000000000   1   
#  630   00000000010000000000   1   
#  631   00000000010000000000   1   
#  632   00000000010000000000   1   
#  633   00000000010000000000   1   
#  634   00000000010000000000   1   
#  635   00000000010000000000   1   
#  636   00000000010000000000   1   
#  637   00000000010000000000   1   
#  638   00000000010000000000   1   
#  639   00000000010000000000   1   
#  640   00000000010000000000   1   
#  641   00000000010000000000   1   
#  642   00000000010000000000   1   
#  643   00000000010000000000   1   
#  644   00000000010000000000   1   
#  645   00000000010000000000   1   
#  646   00000000010000000000   1   
#  647   00000000010000000000   1   
#  648   00000000010000000000   1   
#  649   00000000010000000000   1   
#  650   00000000010000000000   1   
#  651   00000000010000000000   1   
#  652   00000000010000000000   1   
#  653   00000000010000000000   1   
#  654   00000000010000000000   1   
#  655   00000000010000000000   1   
#  656   00000000010000000000   1   
#  657   00000000010000000000   1   
#  658   00000000010000000000   1   
#  659   00000000010000000000   1   
#  660   00000000010000000000   1   
#  661   00000000010000000000   1   
#  662   00000000010000000000   1   
#  663   00000000010000000000   1   
#  664   00000000010000000000   1   
#  665   00000000010000000000   1   
#  666   00000000010000000000   1   
#  667   00000000010000000000   1   
#  668   00000000010000000000   1   
#  669   00000000010000000000   1   
#  670   00000000010000000000   1   
#  671   00000000010000000000   1   
#  672   00000000010000000000   1   
#  673   00000000010000000000   1   
#  674   00000000010000000000   1   
#  675   00000000010000000000   1   
#  676   00000000010000000000   1   
#  677   00000000010000000000   1   
#  678   00000000010000000000   1   
#  679   00000000010000000000   1   
#  680   00000000010000000000   1   
#  681   00000000010000000000   1   
#  682   00000000010000000000   1   
#  683   00000000010000000000   1   
#  684   00000000010000000000   1   
#  685   00000000010000000000   1   
#  686   00000000010000000000   1   
#  687   00000000010000000000   1   
#  688   00000000010000000000   1   
#  689   00000000010000000000   1   
#  690   00000000010000000000   1   
#  691   00000000010000000000   1   
#  692   00000000010000000000   1   
#  693   00000000010000000000   1   
#  694   00000000010000000000   1   
#  695   00000000010000000000   1   
#  696   00000000010000000000   1   
#  697   00000000010000000000   1   
#  698   00000000010000000000   1   
#  699   00000000010000000000   1   
#  700   00000000010000000000   1   
#  701   00000000010000000000   1   
#  702   00000000010000000000   1   
#  703   00000000010000000000   1   
#  704   00000000010000000000   1   
#  705   00000000010000000000   1   
#  706   00000000010000000000   1   
#  707   00000000010000000000   1   
#  708   00000000010000000000   1   
#  709   00000000010000000000   1   
#  710   00000000010000000000   1   
#  711   00000000010000000000   1   
#  712   00000000010000000000   1   
#  713   00000000010000000000   1   
#  714   00000000010000000000   1   
#  715   00000000010000000000   1   
#  716   00000000010000000000   1   
#  717   00000000010000000000   1   
#  718   00000000010000000000   1   
#  719   00000000010000000000   1   
#  720   00000000010000000000   1   
#  721   00000000010000000000   1   
#  722   00000000010000000000   1   
#  723   00000000010000000000   1   
#  724   00000000010000000000   1   
#  725   00000000010000000000   1   
#  726   00000000010000000000   1   
#  727   00000000010000000000   1   
#  728   00000000010000000000   1   
#  729   00000000010000000000   1   
#  730   00000000010000000000   1   
#  731   00000000010000000000   1   
#  732   00000000010000000000   1   
#  733   00000000010000000000   1   
#  734   00000000010000000000   1   
#  735   00000000010000000000   1   
#  736   00000000010000000000   1   
#  737   00000000010000000000   1   
#  738   00000000010000000000   1   
#  739   00000000010000000000   1   
#  740   00000000010000000000   1   
#  741   00000000010000000000   1   
#  742   00000000010000000000   1   
#  743   00000000010000000000   1   
#  744   00000000010000000000   1   
#  745   00000000010000000000   1   
#  746   00000000010000000000   1   
#  747   00000000010000000000   1   
#  748   00000000010000000000   1   
#  749   00000000010000000000   1   
#  750   00000000010000000000   1   
#  751   00000000010000000000   1   
#  752   00000000010000000000   1   
#  753   00000000010000000000   1   
#  754   00000000010000000000   1   
#  755   00000000010000000000   1   
#  756   00000000010000000000   1   
#  757   00000000010000000000   1   
#  758   00000000010000000000   1   
#  759   00000000010000000000   1   
#  760   00000000010000000000   1   
#  761   00000000010000000000   1   
#  762   00000000010000000000   1   
#  763   00000000010000000000   1   
#  764   00000000010000000000   1   
#  765   00000000010000000000   1   
#  766   00000000010000000000   1   
#  767   00000000010000000000   1   
#  768   00000000010000000000   1   
#  769   00000000010000000000   1   
#  770   00000000010000000000   1   
#  771   00000000010000000000   1   
#  772   00000000010000000000   1   
#  773   00000000010000000000   1   
#  774   00000000010000000000   1   
#  775   00000000010000000000   1   
#  776   00000000010000000000   1   
#  777   00000000010000000000   1   
#  778   00000000010000000000   1   
#  779   00000000010000000000   1   
#  780   00000000010000000000   1   
#  781   00000000010000000000   1   
#  782   00000000010000000000   1   
#  783   00000000010000000000   1   
#  784   00000000010000000000   1   
#  785   00000000010000000000   1   
#  786   00000000010000000000   1   
#  787   00000000010000000000   1   
#  788   00000000010000000000   1   
#  789   00000000010000000000   1   
#  790   00000000010000000000   1   
#  791   00000000010000000000   1   
#  792   00000000010000000000   1   
#  793   00000000010000000000   1   
#  794   00000000010000000000   1   
#  795   00000000010000000000   1   
#  796   00000000010000000000   1   
#  797   00000000010000000000   1   
#  798   00000000010000000000   1   
#  799   00000000010000000000   1   
#  800   00000000010000000000   1   
#  801   00000000010000000000   1   
#  802   00000000010000000000   1   
#  803   00000000010000000000   1   
#  804   00000000010000000000   1   
#  805   00000000010000000000   1   
#  806   00000000010000000000   1   
#  807   00000000010000000000   1   
#  808   00000000010000000000   1   
#  809   00000000010000000000   1   
#  810   00000000010000000000   1   
#  811   00000000010000000000   1   
#  812   00000000010000000000   1   
#  813   00000000010000000000   1   
#  814   00000000010000000000   1   
#  815   00000000010000000000   1   
#  816   00000000010000000000   1   
#  817   00000000010000000000   1   
#  818   00000000010000000000   1   
#  819   00000000010000000000   1   
#  820   00000000010000000000   1   
#  821   00000000010000000000   1   
#  822   00000000010000000000   1   
#  823   00000000010000000000   1   
#  824   00000000010000000000   1   
#  825   00000000010000000000   1   
#  826   00000000010000000000   1   
#  827   00000000010000000000   1   
#  828   00000000010000000000   1   
#  829   00000000010000000000   1   
#  830   00000000010000000000   1   
#  831   00000000010000000000   1   
#  832   00000000010000000000   1   
#  833   00000000010000000000   1   
#  834   00000000010000000000   1   
#  835   00000000010000000000   1   
#  836   00000000010000000000   1   
#  837   00000000010000000000   1   
#  838   00000000010000000000   1   
#  839   00000000010000000000   1   
#  840   00000000010000000000   1   
#  841   00000000010000000000   1   
#  842   00000000010000000000   1   
#  843   00000000010000000000   1   
#  844   00000000010000000000   1   
#  845   00000000010000000000   1   
#  846   00000000010000000000   1   
#  847   00000000010000000000   1   
#  848   00000000010000000000   1   
#  849   00000000010000000000   1   
#  850   00000000010000000000   1   
#  851   00000000010000000000   1   
#  852   00000000010000000000   1   
#  853   00000000010000000000   1   
#  854   00000000010000000000   1   
#  855   00000000010000000000   1   
#  856   00000000010000000000   1   
#  857   00000000010000000000   1   
#  858   00000000010000000000   1   
#  859   00000000010000000000   1   
#  860   00000000010000000000   1   
#  861   00000000010000000000   1   
#  862   00000000010000000000   1   
#  863   00000000010000000000   1   
#  864   00000000010000000000   1   
#  865   00000000010000000000   1   
#  866   00000000010000000000   1   
#  867   00000000010000000000   1   
#  868   00000000010000000000   1   
#  869   00000000010000000000   1   
#  870   00000000010000000000   1   
#  871   00000000010000000000   1   
#  872   00000000010000000000   1   
#  873   00000000010000000000   1   
#  874   00000000010000000000   1   
#  875   00000000010000000000   1   
#  876   00000000010000000000   1   
#  877   00000000010000000000   1   
#  878   00000000010000000000   1   
#  879   00000000010000000000   1   
#  880   00000000010000000000   1   
#  881   00000000010000000000   1   
#  882   00000000010000000000   1   
#  883   00000000010000000000   1   
#  884   00000000010000000000   1   
#  885   00000000010000000000   1   
#  886   00000000010000000000   1   
#  887   00000000010000000000   1   
#  888   00000000010000000000   1   
#  889   00000000010000000000   1   
#  890   00000000010000000000   1   
#  891   00000000010000000000   1   
#  892   00000000010000000000   1   
#  893   00000000010000000000   1   
#  894   00000000010000000000   1   
#  895   00000000010000000000   1   
#  896   00000000010000000000   1   
#  897   00000000010000000000   1   
#  898   00000000010000000000   1   
#  899   00000000010000000000   1   
#  900   00000000010000000000   1   
#  901   00000000010000000000   1   
#  902   00000000010000000000   1   
#  903   00000000010000000000   1   
#  904   00000000010000000000   1   
#  905   00000000010000000000   1   
#  906   00000000010000000000   1   
#  907   00000000010000000000   1   
#  908   00000000010000000000   1   
#  909   00000000010000000000   1   
#  910   00000000010000000000   1   
#  911   00000000010000000000   1   
#  912   00000000010000000000   1   
#  913   00000000010000000000   1   
#  914   00000000010000000000   1   
#  915   00000000010000000000   1   
#  916   00000000010000000000   1   
#  917   00000000010000000000   1   
#  918   00000000010000000000   1   
#  919   00000000010000000000   1   
#  920   00000000010000000000   1   
#  921   00000000010000000000   1   
#  922   00000000010000000000   1   
#  923   00000000010000000000   1   
#  924   00000000010000000000   1   
#  925   00000000010000000000   1   
#  926   00000000010000000000   1   
#  927   00000000010000000000   1   
#  928   00000000010000000000   1   
#  929   00000000010000000000   1   
#  930   00000000010000000000   1   
#  931   00000000010000000000   1   
#  932   00000000010000000000   1   
#  933   00000000010000000000   1   
#  934   00000000010000000000   1   
#  935   00000000010000000000   1   
#  936   00000000010000000000   1   
#  937   00000000010000000000   1   
#  938   00000000010000000000   1   
#  939   00000000010000000000   1   
#  940   00000000010000000000   1   
#  941   00000000010000000000   1   
#  942   00000000010000000000   1   
#  943   00000000010000000000   1   
#  944   00000000010000000000   1   
#  945   00000000010000000000   1   
#  946   00000000010000000000   1   
#  947   00000000010000000000   1   
#  948   00000000010000000000   1   
#  949   00000000010000000000   1   
#  950   00000000010000000000   1   
#  951   00000000010000000000   1   
#  952   00000000010000000000   1   
#  953   00000000010000000000   1   
#  954   00000000010000000000   1   
#  955   00000000010000000000   1   
#  956   00000000010000000000   1   
#  957   00000000010000000000   1   
#  958   00000000010000000000   1   
#  959   00000000010000000000   1   
#  960   00000000010000000000   1   
#  961   00000000010000000000   1   
#  962   00000000010000000000   1   
#  963   00000000010000000000   1   
#  964   00000000010000000000   1   
#  965   00000000010000000000   1   
#  966   00000000010000000000   1   
#  967   00000000010000000000   1   
#  968   00000000010000000000   1   
#  969   00000000010000000000   1   
#  970   00000000010000000000   1   
#  971   00000000010000000000   1   
#  972   00000000010000000000   1   
#  973   00000000010000000000   1   
#  974   00000000010000000000   1   
#  975   00000000010000000000   1   
#  976   00000000010000000000   1   
#  977   00000000010000000000   1   
#  978   00000000010000000000   1   
#  979   00000000010000000000   1   
#  980   00000000010000000000   1   
#  981   00000000010000000000   1   
#  982   00000000010000000000   1   
#  983   00000000010000000000   1   
#  984   00000000010000000000   1   
#  985   00000000010000000000   1   
#  986   00000000010000000000   1   
#  987   00000000010000000000   1   
#  988   00000000010000000000   1   
#  989   00000000010000000000   1   
#  990   00000000010000000000   1   
#  991   00000000010000000000   1   
#  992   00000000010000000000   1   
#  993   00000000010000000000   1   
#  994   00000000010000000000   1   
#  995   00000000010000000000   1   
#  996   00000000010000000000   1   
#  997   00000000010000000000   1   
#  998   00000000010000000000   1   
#  999   00000000010000000000   1   
# 1000   00000000010000000000   1   
# 1001   00000000010000000000   1   
# 1002   00000000010000000000   1   
# 1003   00000000010000000000   1   
# 1004   00000000010000000000   1   
# 1005   00000000010000000000   1   
# 1006   00000000010000000000   1   
# 1007   00000000010000000000   1   
# 1008   00000000010000000000   1   
# 1009   00000000010000000000   1   
# 1010   00000000010000000000   1   
# 1011   00000000010000000000   1   
# 1012   00000000010000000000   1   
# 1013   00000000010000000000   1   
# 1014   00000000010000000000   1   
# 1015   00000000010000000000   1   
# 1016   00000000010000000000   1   
# 1017   00000000010000000000   1   
# 1018   00000000010000000000   1   
# 1019   00000000010000000000   1   
# 1020   00000000010000000000   1   
# 1021   00000000010000000000   1   
# 1022   00000000010000000000   1   
# 1023   00000000010000000000   1   
# 1024   00000000010000000000   1   
# 1025   00000000010000000000   1   
# 1026   00000000010000000000   1   
# 1027   00000000010000000000   1   
# 1028   00000000010000000000   1   
# 1029   00000000010000000000   1   
# 1030   00000000010000000000   1   
# 1031   00000000010000000000   1   
# 1032   00000000010000000000   1   
# 1033   00000000010000000000   1   
# 1034   00000000010000000000   1   
# 1035   00000000010000000000   1   
# 1036   00000000010000000000   1   
# 1037   00000000010000000000   1   
# 1038   00000000010000000000   1   
# 1039   00000000010000000000   1   
# 1040   00000000010000000000   1   
# 1041   00000000010000000000   1   
# 1042   00000000010000000000   1   
# 1043   00000000010000000000   1   
# 1044   00000000010000000000   1   
# 1045   00000000010000000000   1   
# 1046   00000000010000000000   1   
# 1047   00000000010000000000   1   
# 1048   00000000010000000000   1   
# 1049   00000000010000000000   1   
# 1050   00000000010000000000   1   
# 1051   00000000010000000000   1   
# 1052   00000000010000000000   1   
# 1053   00000000010000000000   1   
# 1054   00000000010000000000   1   
# 1055   00000000010000000000   1   
# 1056   00000000010000000000   1   
# 1057   00000000010000000000   1   
# 1058   00000000010000000000   1   
# 1059   00000000010000000000   1   
# 1060   00000000010000000000   1   
# 1061   00000000010000000000   1   
# 1062   00000000010000000000   1   
# 1063   00000000010000000000   1   
# 1064   00000000010000000000   1   
# 1065   00000000010000000000   1   
# 1066   00000000010000000000   1   
# 1067   00000000010000000000   1   
# 1068   00000000010000000000   1   
# 1069   00000000010000000000   1   
# 1070   00000000010000000000   1   
# 1071   00000000010000000000   1   
# 1072   00000000010000000000   1   
# 1073   00000000010000000000   1   
# 1074   00000000010000000000   1   
# 1075   00000000010000000000   1   
# 1076   00000000010000000000   1   
# 1077   00000000010000000000   1   
# 1078   00000000010000000000   1   
# 1079   00000000010000000000   1   
# 1080   00000000010000000000   1   
# 1081   00000000010000000000   1   
# 1082   00000000010000000000   1   
# 1083   00000000010000000000   1   
# 1084   00000000010000000000   1   
# 1085   00000000010000000000   1   
# 1086   00000000010000000000   1   
# 1087   00000000010000000000   1   
# 1088   00000000010000000000   1   
# 1089   00000000010000000000   1   
# 1090   00000000010000000000   1   
# 1091   00000000010000000000   1   
# 1092   00000000010000000000   1   
# 1093   00000000010000000000   1   
# 1094   00000000010000000000   1   
# 1095   00000000010000000000   1   
# 1096   00000000010000000000   1   
# 1097   00000000010000000000   1   
# 1098   00000000010000000000   1   
# 1099   00000000010000000000   1   
# 1100   00000000010000000000   1   
# 1101   00000000010000000000   1   
# 1102   00000000010000000000   1   
# 1103   00000000010000000000   1   
# 1104   00000000010000000000   1   
# 1105   00000000010000000000   1   
# 1106   00000000010000000000   1   
# 1107   00000000010000000000   1   
# 1108   00000000010000000000   1   
# 1109   00000000010000000000   1   
# 1110   00000000010000000000   1   
# 1111   00000000010000000000   1   
# 1112   00000000010000000000   1   
# 1113   00000000010000000000   1   
# 1114   00000000010000000000   1   
# 1115   00000000010000000000   1   
# 1116   00000000010000000000   1   
# 1117   00000000010000000000   1   
# 1118   00000000010000000000   1   
# 1119   00000000010000000000   1   
# 1120   00000000010000000000   1   
# 1121   00000000010000000000   1   
# 1122   00000000010000000000   1   
# 1123   00000000010000000000   1   
# 1124   00000000010000000000   1   
# 1125   00000000010000000000   1   
# 1126   00000000010000000000   1   
# 1127   00000000010000000000   1   
# 1128   00000000010000000000   1   
# 1129   00000000010000000000   1   
# 1130   00000000010000000000   1   
# 1131   00000000010000000000   1   
# 1132   00000000010000000000   1   
# 1133   00000000010000000000   1   
# 1134   00000000010000000000   1   
# 1135   00000000010000000000   1   
# 1136   00000000010000000000   1   
# 1137   00000000010000000000   1   
# 1138   00000000010000000000   1   
# 1139   00000000010000000000   1   
# 1140   00000000010000000000   1   
# 1141   00000000010000000000   1   
# 1142   00000000010000000000   1   
# 1143   00000000010000000000   1   
# 1144   00000000010000000000   1   
# 1145   00000000010000000000   1   
# 1146   00000000010000000000   1   
# 1147   00000000010000000000   1   
# 1148   00000000010000000000   1   
# 1149   00000000010000000000   1   
# 1150   00000000010000000000   1   
# 1151   00000000010000000000   1   
# 1152   00000000010000000000   1   
# 1153   00000000010000000000   1   
# 1154   00000000010000000000   1   
# 1155   00000000010000000000   1   
# 1156   00000000010000000000   1   
# 1157   00000000010000000000   1   
# 1158   00000000010000000000   1   
# 1159   00000000010000000000   1   
# 1160   00000000010000000000   1   
# 1161   00000000010000000000   1   
# 1162   00000000010000000000   1   
# 1163   00000000010000000000   1   
# 1164   00000000010000000000   1   
# 1165   00000000010000000000   1   
# 1166   00000000010000000000   1   
# 1167   00000000010000000000   1   
# 1168   00000000010000000000   1   
# 1169   00000000010000000000   1   
# 1170   00000000010000000000   1   
# 1171   00000000010000000000   1   
# 1172   00000000010000000000   1   
# 1173   00000000010000000000   1   
# 1174   00000000010000000000   1   
# 1175   00000000010000000000   1   
# 1176   00000000010000000000   1   
# 1177   00000000010000000000   1   
# 1178   00000000010000000000   1   
# 1179   00000000010000000000   1   
# 1180   00000000010000000000   1   
# 1181   00000000010000000000   1   
# 1182   00000000010000000000   1   
# 1183   00000000010000000000   1   
# 1184   00000000010000000000   1   
# 1185   00000000010000000000   1   
# 1186   00000000010000000000   1   
# 1187   00000000000000000001   1   
# 1188   00000000000000000001   1   
# 1189   00000000000000000001   1   
# 1190   00000000000000000001   1   
# 1191   00000000000000000001   1   
# 1192   00000000000000000001   1   
# 1193   00000000000000000001   1   
# 1194   00000000000000000001   1   
# 1195   00000000000000000001   1   
# 1196   00000000000000000001   1   
# 1197   00000000000000000001   1   
# 1198   00000000000000000001   1   
# 1199   00000000000000000001   1   
# 1200   00000000000000000001   1   
# 1201   00000000000000000001   1   
# 1202   00000000000000000001   1   
# 1203   00000000000000000001   1   
# 1204   00000000000000000001   1   
# 1205   00000000000000000001   1   
# 1206   00000000000000000001   1   
# 1207   00000000000000000001   1   
# 1208   00000000000000000001   1   
# 1209   00000000000000000001   1   
# 1210   00000000000000000001   1   
# 1211   00000000000000000001   1   
# 1212   00000000000000000001   1   
# 1213   00000000000000000001   1   
# 1214   00000000000000000001   1   
# 1215   00000000000000000001   1   
# 1216   00000000000000000001   1   
# 1217   00000000000000000001   1   
# 1218   00000000000000000001   1   
# 1219   00000000000000000001   1   
# 1220   00000000000000000001   1   
# 1221   00000000000000000001   1   
# 1222   00000000000000000001   1   
# 1223   00000000000000000001   1   
# 1224   00000000000000000001   1   
# 1225   00000000000000000001   1   
# 1226   00000000000000000001   1   
# 1227   00000000000000000001   1   
# 1228   00000000000000000001   1   
# 1229   00000000000000000001   1   
# 1230   00000000000000000001   1   
# 1231   00000000000000000001   1   
# 1232   00000000000000000001   1   
# 1233   00000000000000000001   1   
# 1234   00000000000000000001   1   
# 1235   00000000000000000001   1   
# 1236   00000000000000000001   1   
# 1237   00000000000000000001   1   
# 1238   00000000000000000001   1   
# 1239   00000000000000000001   1   
# 1240   00000000000000000001   1   
# 1241   00000000000000000001   1   
# 1242   00000000000000000001   1   
# 1243   00000000000000000001   1   
# 1244   00000000000000000001   1   
# 1245   00000000000000000001   1   
# 1246   00000000000000000001   1   
# 1247   00000000000000000001   1   
# 1248   00000000000000000001   1   
# 1249   00000000000000000001   1   
# 1250   00000000000000000001   1   
# 1251   00000000000000000001   1   
# 1252   00000000000000000001   1   
# 1253   00000000000000000001   1   
# 1254   00000000000000000001   1   
# 1255   00000000000000000001   1   
# 1256   00000000000000000001   1   
# 1257   00000000000000000001   1   
# 1258   00000000000000000001   1   
# 1259   00000000000000000001   1   
# 1260   00000000000000000001   1   
# 1261   00000000000000000001   1   
# 1262   00000000000000000001   1   
# 1263   00000000000000000001   1   
# 1264   00000000000000000001   1   
# 1265   00000000000000000001   1   
# 1266   00000000000000000001   1   
# 1267   00000000000000000001   1   
# 1268   00000000000000000001   1   
# 1269   00000000000000000001   1   
# 1270   00000000000000000001   1   
# 1271   00000000000000000001   1   
# 1272   00000000000000000001   1   
# 1273   00000000000000000001   1   
# 1274   00000000000000000001   1   
# 1275   00000000000000000001   1   
# 1276   00000000000000000001   1   
# 1277   00000000000000000001   1   
# 1278   00000000000000000001   1   
# 1279   00000000000000000001   1   
# 1280   00000000000000000001   1   
# 1281   00000000000000000001   1   
# 1282   00000000000000000001   1   
# 1283   00000000000000000001   1   
# 1284   00000000000000000001   1   
# 1285   00000000000000000001   1   
# 1286   00000000000000000001   1   
# 1287   00000000000000000001   1   
# 1288   00000000000000000001   1   
# 1289   00000000000000000001   1   
# 1290   00000000000000000001   1   
# 1291   00000000000000000001   1   
# 1292   00000000000000000001   1   
# 1293   00000000000000000001   1   
# 1294   00000000000000000001   1   
# 1295   00000000000000000001   1   
# 1296   00000000000000000001   1   
# 1297   00000000000000000001   1   
# 1298   00000000000000000001   1   
# 1299   00000000000000000001   1   
# 1300   00000000000000000001   1   
# 1301   00000000000000000001   1   
# 1302   00000000000000000001   1   
# 1303   00000000000000000001   1   
# 1304   00000000000000000001   1   
# 1305   00000000000000000001   1   
# 1306   00000000000000000001   1   
# 1307   00000000000000000001   1   
# 1308   00000000000000000001   1   
# 1309   00000000000000000001   1   
# 1310   00000000000000000001   1   
# 1311   00000000000000000001   1   
# 1312   00000000000000000001   1   
# 1313   00000000000000000001   1   
# 1314   00000000000000000001   1   
# 1315   00000000000000000001   1   
# 1316   00000000000000000001   1   
# 1317   00000000000000000001   1   
# 1318   00000000000000000001   1   
# 1319   00000000000000000001   1   
# 1320   00000000000000000001   1   
# 1321   00000000000000000001   1   
# 1322   00000000000000000001   1   
# 1323   00000000000000000001   1   
# 1324   00000000000000000001   1   
# 1325   00000000000000000001   1   
# 1326   00000000000000000001   1   
# 1327   00000000000000000001   1   
# 1328   00000000000000000001   1   
# 1329   00000000000000000001   1   
# 1330   00000000000000000001   1   
# 1331   00000000000000000001   1   
# 1332   00000000000000000001   1   
# 1333   00000000000000000001   1   
# 1334   00000000000000000001   1   
# 1335   00000000000000000001   1   
# 1336   00000000000000000001   1   
# 1337   00000000000000000001   1   
# 1338   00000000000000000010   1   
# 1339   00000000000000000010   1   
# 1340   00000000000000000010   1   
# 1341   00000000000000000010   1   
# 1342   00000000001000000000   1   
# 1343   00000000001000000000   1   
# 1344   00000001000000000001   2   
# 1345   00000001000000000001   2   
# 1346   00000001000000000001   2   
# 1347   00000001000000000001   2   
# 1348   00000001000000000001   2   
# 1349   00000001000000000001   2   
# 1350   00000001000000000001   2   
# 1351   00000001000000000001   2   
# 1352   00000001000000000001   2   
# 1353   00000001000000000001   2   
# 1354   00000001000000000001   2   
# 1355   00000001000000000001   2   
# 1356   00000001000000000001   2   
# 1357   00000001000000000001   2   
# 1358   00000001000000000001   2   
# 1359   00000001000000000001   2   
# 1360   00000001000000000001   2   
# 1361   00000001000000000001   2   
# 1362   00000001000000000001   2   
# 1363   00000001000000000001   2   
# 1364   00000001000000000001   2   
# 1365   00000001000000000001   2   
# 1366   00000001000000000001   2   
# 1367   00000001000000000001   2   
# 1368   00000001000000000001   2   
# 1369   00000001000000000001   2   
# 1370   00000000011100000000   3   
# 1371   00000000010000000000   1   
# 1372   00000000010000000000   1   
# 1373   00000000010000000000   1   
# 1374   00000000010000000000   1   
# 1375   00000000010000000000   1   
# 1376   00000000010000000000   1   
# 1377   00000000010000000000   1   
# 1378   00000000010000000000   1   
# 1379   00000000010000000000   1   
# 1380   00000000010000000000   1   
# 1381   00000000010000000000   1   
# 1382   00000000010000000000   1   
# 1383   00000000010000000000   1   
# 1384   00000000010000000000   1   
# 1385   00000000010000000000   1   
# 1386   00000000010000000000   1   
# 1387   00000000010000000000   1   
# 1388   00000000010000000000   1   
# 1389   00000000010000000000   1   
# 1390   00000000010000000000   1   
# 1391   00000000010000000000   1   
# 1392   00000000010000000000   1   
# 1393   00000000010000000000   1   
# 1394   00000000010000000000   1   
# 1395   00000000010000000000   1   
# 1396   00000000010000000000   1   
# 1397   00000001000000000001   2   
# 1398   00000001000000000001   2   
# 1399   00000001000000000001   2   
# 1400   00000001000000000001   2   
# 1401   00000001000000000001   2   
# 1402   00000001000000000001   2   
# 1403   00000001000000000001   2   
# 1404   00000001000000000001   2   
# 1405   00000001000000000001   2   
# 1406   00000001000000000001   2   
# 1407   00000001000000000001   2   
# 1408   00000001000000000001   2   
# 1409   00000001000000000001   2   
# 1410   00000001000000000001   2   
# 1411   00000001000000000001   2   
# 1412   00000001000000000001   2   
# 1413   00000001000000000001   2   
# 1414   00000001000000000001   2   
# 1415   00000001000000000001   2   
# 1416   00000001000000000001   2   
# 1417   00000001000000000001   2   
# 1418   00000001000000000001   2   
# 1419   00000001000000000001   2   
# 1420   00000001000000000001   2   
# 1421   00000001000000000001   2   
# 1422   00000001000000000001   2   
# 1423   00000001000000000001   2   
# 1424   00000001000000000001   2   
# 1425   00000001000000000001   2   
# 1426   00000001000000000001   2   
# 1427   00000001000000000001   2   
# 1428   00000001000000000001   2   
# 1429   00000001000000000001   2   
# 1430   00000001000000000001   2   
# 1431   00000001000000000001   2   
# 1432   00000001000000000001   2   
# 1433   00000001000000000001   2   
# 1434   00000001000000000001   2   
# 1435   00000001000000000001   2   
# 1436   00000001000000000001   2   
# 1437   00000001000000000001   2   
# 1438   00000001000000000001   2   
# 1439   00000001000000000001   2   
# 1440   00000001000000000001   2   
# 1441   00000001000000000001   2   
# 1442   00000001000000000001   2   
# 1443   00000001000000000001   2   
# 1444   00000001000000000001   2   
# 1445   00000001000000000001   2   
# 1446   00000001000000000001   2   
# 1447   00000001000000000001   2   
# 1448   00000001000000000001   2   
# 1449   00000001000000000001   2   
# 1450   00000001000000000001   2   
# 1451   00000001000000000001   2   
# 1452   00000001000000000001   2   
# 1453   00000001000000000001   2   
# 1454   00000001000000000001   2   
# 1455   00000001000000000001   2   
# 1456   00000001000000000001   2   
# 1457   00000001000000000001   2   
# 1458   00000001000000000001   2   
# 1459   00000001000000000001   2   
# 1460   10000000000000100001   3   
# 1461   10000000000000100001   3   
# 1462   10000000000000100001   3   
# 1463   10000000000000100001   3   
# 1464   10000000000000100001   3   
# 1465   10000000000000100001   3   
# 1466   10000000000000100001   3   
# 1467   00000000000000000000   0   
# 1468   00000000000000000000   0   
# 1469   00000000000000000000   0   
# 1470   00000000000000000000   0   
# 1471   00000000000000000000   0   
# 1472   00000000000000000000   0   
# 1473   00000000000000000000   0   
# 1474   00000000000000000000   0   
# 1475   00000000000000000000   0   
# 1476   00000000000000000001   1   
# 1477   00000000000000000001   1   
# 1478   00000000000000000001   1   
# 1479   00000000000000000001   1   
# 1480   00000000000000000001   1   
# 1481   00000000000000000001   1   
# 1482   00000000000000000001   1   
# 1483   00000000000000000001   1   
# 1484   00000000000000000001   1   
# 1485   00000000000000000001   1   
# 1486   00000000000000000001   1   
# 1487   00000000000000000001   1   
# 1488   00000000000000000001   1   
# 1489   00000000000000000001   1   
# 1490   00000000000000000001   1   
# 1491   00000000000000000001   1   
# 1492   00000000000000000001   1   
# 1493   00000000000000000001   1   
# 1494   00000000000000000001   1   
# 1495   00000000000000000001   1   
# 1496   00000000000000000001   1   
# 1497   00000000000000000001   1   
# 1498   00000000000000000001   1   
# 1499   00000000000000000001   1   
# 1500   00000000000000000001   1   
# 1501   00000000000000000001   1   
# 1502   00000000000000000001   1   
# 1503   00000000000000000001   1   
# 1504   00000000000000000001   1   
# 1505   00000000000000000001   1   
# 1506   00000000000000000001   1   
# 1507   00000000000000000001   1   
# 1508   00000000000000000001   1   
# 1509   00000000000000000001   1   
# 1510   00000000000000000001   1   
# 1511   00000000000000000001   1   
# 1512   00000000000000000001   1   
# 1513   00000000000000000001   1   
# 1514   00000000000000000001   1   
# 1515   00000000000000000001   1   
# 1516   00000000000000000001   1   
# 1517   00000000000000000001   1   
# 1518   00000000000000000001   1   
# 1519   00000000000000000001   1   
# 1520   00000000000000000001   1   
# 1521   00000000000000000001   1   
# 1522   00000000000000000001   1   
# 1523   00000000000000000001   1   
# 1524   00000000000000000001   1   
# 1525   00000000000000000001   1   
# 1526   00000000000000000001   1   
# 1527   00000000000000000001   1   
# 1528   00000000000000000001   1   
# 1529   00000000000000000001   1   
# 1530   00000000000000000001   1   
# 1531   00000000000000000001   1   
# 1532   00000000000000000001   1   
# 1533   00000000000000000001   1   
# 1534   00000000000000000001   1   
# 1535   00000000000000000001   1   
# 1536   00000000000000000001   1   
# 1537   00000000000000000001   1   
# 1538   00000000000000000001   1   
# 1539   00000000000000000001   1   
# 1540   00000000000000000001   1   
# 1541   00000000000000000001   1   
# 1542   00000000000000000001   1   
# 1543   00000000000000000001   1   
# 1544   00000000000000000001   1   
# 1545   00000000000000000001   1   
# 1546   00000000000000000001   1   
# 1547   00000000000000000001   1   
# 1548   00000000000000000001   1   
# 1549   00000000000000000001   1   
# 1550   00000000000000000001   1   
# 1551   00000000000000000001   1   
# 1552   00000000000000000001   1   
# 1553   00000000000000000001   1   
# 1554   00000000000000000001   1   
# 1555   00000000000000000001   1   
# 1556   00000000000000000001   1   
# 1557   00000000000000000001   1   
# 1558   00000000000000000001   1   
# 1559   00000000000000000001   1   
# 1560   00000000000000000001   1   
# 1561   00000000000000000001   1   
# 1562   00000000000000000001   1   
# 1563   00000000000000000001   1   
# 1564   00000000000000000001   1   
# 1565   00000000000000000001   1   
# 1566   00000000000000000001   1   
# 1567   00000000000000000001   1   
# 1568   00000000000000000001   1   
# 1569   00000000000000000001   1   
# 1570   00000000000000000001   1   
# 1571   00000000000000000001   1   
# 1572   00000000000000000001   1   
# 1573   00000000000000000001   1   
# 1574   00000000000000000001   1   
# 1575   00000000000000000001   1   
# 1576   00000000000000000001   1   
# 1577   00000000000000000001   1   
# 1578   00000000000000000001   1   
# 1579   00000000000000000001   1   
# 1580   00000000000000000001   1   
# 1581   00000000000000000001   1   
# 1582   00000000000000000001   1   
# 1583   00000000000000000001   1   
# 1584   00000000000000000001   1   
# 1585   00000000000000000001   1   
# 1586   00000000000000000001   1   
# 1587   00000000000000000001   1   
# 1588   00000000000000000001   1   
# 1589   00000000000000000001   1   
# 1590   00000000000000000001   1   
# 1591   00000000000000000001   1   
# 1592   00000000000000000001   1   
# 1593   00000000000000000001   1   
# 1594   00000000000000000001   1   
# 1595   00000000000000000001   1   
# 1596   00000000000000000001   1   
# 1597   00000000000000000001   1   
# 1598   00000000000000000001   1   
# 1599   00000000000000000001   1   
# 1600   00000000000000000001   1   
# 1601   00000000000000000001   1   
# 1602   00000000000000000001   1   
# 1603   00000000000000000001   1   
# 1604   00000000000000000001   1   
# 1605   00000000000000000001   1   
# 1606   00000000000000000001   1   
# 1607   00000000000000000001   1   
# 1608   00000000000000000001   1   
# 1609   00000000000000000001   1   
# 1610   00000000000000000001   1   
# 1611   00000000000000000001   1   
# 1612   00000000000000000001   1   
# 1613   00000000000000000001   1   
# 1614   00000000000000000001   1   
# 1615   00000000000000000001   1   
# 1616   00000000000000000001   1   
# 1617   00000000000000000001   1   
# 1618   00000000000000000001   1   
# 1619   00000000000000000001   1   
# 1620   00000000000000000001   1   
# 1621   00000000000000000001   1   
# 1622   00000000000000000001   1   
# 1623   00000000000000000001   1   
# 1624   00000000000000000001   1   
# 1625   00000000000000000001   1   
# 1626   00000000000000000001   1   
# 1627   00000000000000000001   1   
# 1628   00000000000000000001   1   
# 1629   00000000000000000001   1   
# 1630   00000000000000000001   1   
# 1631   00000000000000000001   1   
# 1632   00000000000000000001   1   
# 1633   00000000000000000001   1   
# 1634   00000000000000000001   1   
# 1635   00000000000000000001   1   
# 1636   00000000000000000001   1   
# 1637   00000000000000000001   1   
# 1638   00000000010000000000   1   
# 1639   00000000010000000000   1   
# 1640   00000000010000000000   1   
# 1641   00000000010000000000   1   
# 1642   00000000010000000000   1   
# 1643   00000000010000000000   1   
# 1644   00000000010000000000   1   
# 1645   00000000010000000000   1   
# 1646   00000000010000000000   1   
# 1647   00000000010000000000   1   
# 1648   00000000010000000000   1   
# 1649   00000000010000000000   1   
# 1650   00000000010000000000   1   
# 1651   00000000010000000000   1   
# 1652   00000000010000000000   1   
# 1653   00000000010000000000   1   
# 1654   00000000010000000000   1   
# 1655   00000000010000000000   1   
# 1656   00000000010000000000   1   
# 1657   00000000010000000000   1   
# 1658   00000000010000000000   1   
# 1659   00000000010000000000   1   
# 1660   00000000010000000000   1   
# 1661   00000000010000000000   1   
# 1662   00000000010000000000   1   
# 1663   00000000010000000000   1   
# 1664   00000000010000000000   1   
# 1665   00000000010000000000   1   
# 1666   00000000010000000000   1   
# 1667   00000000010000000000   1   
# 1668   00000000010000000000   1   
# 1669   00000000010000000000   1   
# 1670   00000000010000000000   1   
# 1671   00000000010000000000   1   
# 1672   00000000010000000000   1   
# 1673   00000000010000000000   1   
# 1674   00000000010000000000   1   
# 1675   00000000010000000000   1   
# 1676   00000000010000000000   1   
# 1677   00000000010000000000   1   
# 1678   00000000010000000000   1   
# 1679   00000000010000000000   1   
# 1680   00000000010000000000   1   
# 1681   00000000010000000000   1   
# 1682   00000000010000000000   1   
# 1683   00000000010000000000   1   
# 1684   00000000010000000000   1   
# 1685   00000000010000000000   1   
# 1686   00000000010000000000   1   
# 1687   00000000010000000000   1   
# 1688   00000000010000000000   1   
# 1689   00000000010000000000   1   
# 1690   00000000010000000000   1   
# 1691   00000000010000000000   1   
# 1692   00000000010000000000   1   
# 1693   00000000010000000000   1   
# 1694   00000000010000000000   1   
# 1695   00000000010000000000   1   
# 1696   00000000010000000000   1   
# 1697   00000000010000000000   1   
# 1698   00000000010000000000   1   
# 1699   00000000010000000000   1   
# 1700   00000000010000000000   1   
# 1701   00000000010000000000   1   
# 1702   00000000010000000000   1   
# 1703   00000000010000000000   1   
# 1704   00000000010000000000   1   
# 1705   00000000010000000000   1   
# 1706   00000000010000000000   1   
# 1707   00000000010000000000   1   
# 1708   00000000010000000000   1   
# 1709   00000000010000000000   1   
# 1710   00000000010000000000   1   
# 1711   00000000010000000000   1   
# 1712   00000000010000000000   1   
# 1713   00000000010000000000   1   
# 1714   00000000010000000000   1   
# 1715   00000000010000000000   1   
# 1716   00000000010000000000   1   
# 1717   00000000010000000000   1   
# 1718   00000000010000000000   1   
# 1719   00000000010000000000   1   
# 1720   00000000010000000000   1   
# 1721   00000000010000000000   1   
# 1722   00000000010000000000   1   
# 1723   00000000010000000000   1   
# 1724   00000000010000000000   1   
# 1725   00000000010000000000   1   
# 1726   00000000010000000000   1   
# 1727   00000000010000000000   1   
# 1728   00000000010000000000   1   
# 1729   00000000010000000000   1   
# 1730   00000000010000000000   1   
# 1731   00000000010000000000   1   
# 1732   00000000010000000000   1   
# 1733   00000000010000000000   1   
# 1734   00000000010000000000   1   
# 1735   00000000010000000000   1   
# 1736   00000000010000000000   1   
# 1737   00000000010000000000   1   
# 1738   00000000010000000000   1   
# 1739   00000000010000000000   1   
# 1740   00000000010000000000   1   
# 1741   00000000010000000000   1   
# 1742   00000000010000000000   1   
# 1743   00000000010000000000   1   
# 1744   00000000010000000000   1   
# 1745   00000000010000000000   1   
# 1746   00000000010000000000   1   
# 1747   00000000010000000000   1   
# 1748   00000000010000000000   1   
# 1749   00000000010000000000   1   
# 1750   00000000010000000000   1   
# 1751   00000000010000000000   1   
# 1752   00000000010000000000   1   
# 1753   00000000010000000000   1   
# 1754   00000000010000000000   1   
# 1755   00000000010000000000   1   
# 1756   00000000010000000000   1   
# 1757   00000000010000000000   1   
# 1758   00000000010000000000   1   
# 1759   00000000010000000000   1   
# 1760   00000000010000000000   1   
# 1761   00000000010000000000   1   
# 1762   00000000010000000000   1   
# 1763   00000000010000000000   1   
# 1764   00000000010000000000   1   
# 1765   00000000010000000000   1   
# 1766   00000000010000000000   1   
# 1767   00000000010000000000   1   
# 1768   00000000010000000000   1   
# 1769   00000000010000000000   1   
# 1770   00000000010000000000   1   
# 1771   00000000010000000000   1   
# 1772   00000000010000000000   1   
# 1773   00000000010000000000   1   
# 1774   00000000010000000000   1   
# 1775   00000000010000000000   1   
# 1776   00000000010000000000   1   
# 1777   00000000010000000000   1   
# 1778   00000000010000000000   1   
# 1779   00000000010000000000   1   
# 1780   00000000010000000000   1   
# 1781   00000000010000000000   1   
# 1782   00000000010000000000   1   
# 1783   00000000010000000000   1   
# 1784   00000000010000000000   1   
# 1785   00000000010000000000   1   
# 1786   00000000010000000000   1   
# 1787   00000000010000000000   1   
# 1788   00000000010000000000   1   
# 1789   00000000010000000000   1   
# 1790   00000000010000000000   1   
# 1791   00000000010000000000   1   
# 1792   00000000010000000000   1   
# 1793   00000000010000000000   1   
# 1794   00000000010000000000   1   
# 1795   00000000010000000000   1   
# 1796   00000000010000000000   1   
# 1797   00000000010000000000   1   
# 1798   00000000010000000000   1   
# 1799   00000000010000000000   1   
# 1800   00000000010000000000   1   
# 1801   00000000010000000000   1   
# 1802   00000000010000000000   1   
# 1803   00000000010000000000   1   
# 1804   00000000010000000000   1   
# 1805   00000000010000000000   1   
# 1806   00000000010000000000   1   
# 1807   00000000010000000000   1   
# 1808   00000000010000000000   1   
# 1809   00000000010000000000   1   
# 1810   00000000010000000000   1   
# 1811   00000000010000000000   1   
# 1812   00000000010000000000   1   
# 1813   00000000010000000000   1   
# 1814   00000000010000000000   1   
# 1815   00000000010000000000   1   
# 1816   00000000010000000000   1   
# 1817   00000000010000000000   1   
# 1818   00000000010000000000   1   
# 1819   00000000010000000000   1   
# 1820   00000000010000000000   1   
# 1821   00000000010000000000   1   
# 1822   00000000010000000000   1   
# 1823   00000000010000000000   1   
# 1824   00000000010000000000   1   
# 1825   00000000010000000000   1   
# 1826   00000000010000000000   1   
# 1827   00000000010000000000   1   
# 1828   00000000010000000000   1   
# 1829   00000000010000000000   1   
# 1830   00000000010000000000   1   
# 1831   00000000010000000000   1   
# 1832   00000000010000000000   1   
# 1833   00000000010000000000   1   
# 1834   00000000010000000000   1   
# 1835   00000000010000000000   1   
# 1836   00000000010000000000   1   
# 1837   00000000010000000000   1   
# 1838   00000000010000000000   1   
# 1839   00000000010000000000   1   
# 1840   00000000010000000000   1   
# 1841   00000000010000000000   1   
# 1842   00000000010000000000   1   
# 1843   00000000010000000000   1   
# 1844   00000000010000000000   1   
# 1845   00000000010000000000   1   
# 1846   00000000010000000000   1   
# 1847   00000000010000000000   1   
# 1848   00000000010000000000   1   
# 1849   00000000010000000000   1   
# 1850   00000000010000000000   1   
# 1851   00000000010000000000   1   
# 1852   00000000010000000000   1   
# 1853   00000000010000000000   1   
# 1854   00000000010000000000   1   
# 1855   00000000010000000000   1   
# 1856   00000000010000000000   1   
# 1857   00000000010000000000   1   
# 1858   00000000010000000000   1   
# 1859   00000000010000000000   1   
# 1860   00000000010000000000   1   
# 1861   00000000010000000000   1   
# 1862   00000000010000000000   1   
# 1863   00000000010000000000   1   
# 1864   00000000010000000000   1   
# 1865   00000000010000000000   1   
# 1866   00000000010000000000   1   
# 1867   00000000010000000000   1   
# 1868   00000000010000000000   1   
# 1869   00000000010000000000   1   
# 1870   00000000010000000000   1   
# 1871   00000000010000000000   1   
# 1872   00000000010000000000   1   
# 1873   00000000010000000000   1   
# 1874   00000000010000000000   1   
# 1875   00000000010000000000   1   
# 1876   00000000010000000000   1   
# 1877   00000000010000000000   1   
# 1878   00000000010000000000   1   
# 1879   00000000010000000000   1   
# 1880   00000000010000000000   1   
# 1881   00000000010000000000   1   
# 1882   00000000010000000000   1   
# 1883   00000000010000000000   1   
# 1884   00000000010000000000   1   
# 1885   00000000010000000000   1   
# 1886   00000000010000000000   1   
# 1887   00000000010000000000   1   
# 1888   00000000010000000000   1   
# 1889   00000000010000000000   1   
# 1890   00000000010000000000   1   
# 1891   00000000010000000000   1   
# 1892   00000000010000000000   1   
# 1893   00000000010000000000   1   
# 1894   00000000010000000000   1   
# 1895   00000000010000000000   1   
# 1896   00000000010000000000   1   
# 1897   00000000010000000000   1   
# 1898   00000000010000000000   1   
# 1899   00000000010000000000   1   
# 1900   00000000010000000000   1   
# 1901   00000000010000000000   1   
# 1902   00000000010000000000   1   
# 1903   00000000010000000000   1   
# 1904   00000000010000000000   1   
# 1905   00000000010000000000   1   
# 1906   00000000010000000000   1   
# 1907   00000000010000000000   1   
# 1908   00000000010000000000   1   
# 1909   00000000010000000000   1   
# 1910   00000000010000000000   1   
# 1911   00000000010000000000   1   
# 1912   00000000010000000000   1   
# 1913   00000000010000000000   1   
# 1914   00000000010000000000   1   
# 1915   00000000010000000000   1   
# 1916   00000000010000000000   1   
# 1917   00000000010000000000   1   
# 1918   00000000010000000000   1   
# 1919   00000000010000000000   1   
# 1920   00000000010000000000   1   
# 1921   00000000010000000000   1   
# 1922   00000000010000000000   1   
# 1923   00000000010000000000   1   
# 1924   00000000010000000000   1   
# 1925   00000000010000000000   1   
# 1926   00000000010000000000   1   
# 1927   00000000010000000000   1   
# 1928   00000000010000000000   1   
# 1929   00000000010000000000   1   
# 1930   00000000010000000000   1   
# 1931   00000000010000000000   1   
# 1932   00000000010000000000   1   
# 1933   00000000010000000000   1   
# 1934   00000000010000000000   1   
# 1935   00000000010000000000   1   
# 1936   00000000010000000000   1   
# 1937   00000000010000000000   1   
# 1938   00000000010000000000   1   
# 1939   00000000010000000000   1   
# 1940   00000000010000000000   1   
# 1941   00000000010000000000   1   
# 1942   00000000010000000000   1   
# 1943   00000000010000000000   1   
# 1944   00000000010000000000   1   
# 1945   00000000010000000000   1   
# 1946   00000000010000000000   1   
# 1947   00000000010000000000   1   
# 1948   00000000010000000000   1   
# 1949   00000000010000000000   1   
# 1950   00000000010000000000   1   
# 1951   00000000010000000000   1   
# 1952   00000000010000000000   1   
# 1953   00000000010000000000   1   
# 1954   00000000010000000000   1   
# 1955   00000000010000000000   1   
# 1956   00000000010000000000   1   
# 1957   00000000010000000000   1   
# 1958   00000000010000000000   1   
# 1959   00000000010000000000   1   
# 1960   00000000010000000000   1   
# 1961   00000000010000000000   1   
# 1962   00000000010000000000   1   
# 1963   00000000010000000000   1   
# 1964   00000000010000000000   1   
# 1965   00000000010000000000   1   
# 1966   00000000010000000000   1   
# 1967   00000000010000000000   1   
# 1968   00000000010000000000   1   
# 1969   00000000010000000000   1   
# 1970   00000000010000000000   1   
# 1971   00000000010000000000   1   
# 1972   00000000010000000000   1   
# 1973   00000000010000000000   1   
# 1974   00000000010000000000   1   
# 1975   00000000010000000000   1   
# 1976   00000000010000000000   1   
# 1977   00000000010000000000   1   
# 1978   00000000010000000000   1   
# 1979   00000000010000000000   1   
# 1980   00000000010000000000   1   
# 1981   00000000010000000000   1   
# 1982   00000000010000000000   1   
# 1983   00000000010000000000   1   
# 1984   00000000010000000000   1   
# 1985   00000000010000000000   1   
# 1986   00000000010000000000   1   
# 1987   00000000010000000000   1   
# 1988   00000000010000000000   1   
# 1989   00000000010000000000   1   
# 1990   00000000010000000000   1   
# 1991   00000000010000000000   1   
# 1992   00000000010000000000   1   
# 1993   00000000010000000000   1   
# 1994   00000000010000000000   1   
# 1995   00000000010000000000   1   
# 1996   00000000010000000000   1   
# 1997   00000000010000000000   1   
# 1998   00000000010000000000   1   
# 1999   00000000010000000000   1   
# 2000   00000000010000000000   1   
# 2001   00000000010000000000   1   
# 2002   00000000010000000000   1   
# 2003   00000000010000000000   1   
# 2004   00000000010000000000   1   
# 2005   00000000010000000000   1   
# 2006   00000000010000000000   1   
# 2007   00000000010000000000   1   
# 2008   00000000010000000000   1   
# 2009   00000000010000000000   1   
# 2010   00000000010000000000   1   
# 2011   00000000010000000000   1   
# 2012   00000000010000000000   1   
# 2013   00000000010000000000   1   
# 2014   00000000010000000000   1   
# 2015   00000000010000000000   1   
# 2016   00000000010000000000   1   
# 2017   00000000010000000000   1   
# 2018   00000000010000000000   1   
# 2019   00000000010000000000   1   
# 2020   00000000010000000000   1   
# 2021   00000000010000000000   1   
# 2022   00000000010000000000   1   
# 2023   00000000010000000000   1   
# 2024   00000000010000000000   1   
# 2025   00000000010000000000   1   
# 2026   00000000010000000000   1   
# 2027   00000000010000000000   1   
# 2028   00000000010000000000   1   
# 2029   00000000010000000000   1   
# 2030   00000000010000000000   1   
# 2031   00000000010000000000   1   
# 2032   00000000010000000000   1   
# 2033   00000000010000000000   1   
# 2034   00000000010000000000   1   
# 2035   00000000010000000000   1   
