# Supplementary material for: Maternal transmission as a microbial symbiont sieve, and the absence of lactation in male mammals
Source: Nat Commun. 2024 Jun 27;15:5341. doi: 10.1038/s41467-024-49559-5 (PMC11211401; doi:10.1038/s41467-024-49559-5)
Supplement: Supplementary file 4 — Supplementary Data 1 [file 41467_2024_49559_MOESM4_ESM.zip › Supplementary Data/figure_3/02_maternal_transmission/output.timeseries.dat]

#time     sp  nevent event n w1: 1.51  0.84  0.96  1.10  0.75  1.06  0.87  1.33  1.23  1.60  1.29  0.88  1.03  1.11  0.47  0.37  0.79  1.17  1.34  1.46 
#                            w2: 0.00  0.00  0.00  0.00  0.00  0.00  0.00  0.00  0.00  0.00  0.00  0.00  0.00  0.00  0.00  0.00  0.00  0.00  0.00  0.00 

 0.000178  1       1   d    999 0.050 0.050 0.050 0.050 0.050 0.050 0.050 0.050 0.050 0.050 0.050 0.050 0.050 0.050 0.050 0.050 0.049 0.050 0.050 0.050       50    50    50    50    50    50    50    50    50    50    50    50    50    50    50    50    49    50    50    50 
 0.000378  1       2   d    998 0.050 0.050 0.050 0.050 0.050 0.050 0.050 0.049 0.050 0.050 0.050 0.050 0.050 0.049 0.050 0.050 0.049 0.050 0.050 0.050       50    50    50    50    50    50    50    49    50    50    50    50    50    49    50    50    49    50    50    50 
 0.000462  1       3   b    999 0.050 0.050 0.050 0.050 0.050 0.050 0.050 0.049 0.050 0.050 0.050 0.050 0.050 0.049 0.050 0.050 0.049 0.050 0.050 0.050       50    50    50    50    50    50    50    49    50    50    50    50    50    49    50    50    49    50    50    50 
 0.000661  1       4   b   1000 0.050 0.050 0.050 0.050 0.050 0.050 0.050 0.049 0.051 0.050 0.050 0.050 0.050 0.049 0.050 0.050 0.049 0.051 0.051 0.050       50    50    50    50    50    50    50    49    51    50    50    50    50    49    50    50    49    51    51    50 
 0.000879  1       5   b   1001 0.051 0.050 0.050 0.050 0.050 0.050 0.050 0.049 0.051 0.050 0.050 0.050 0.050 0.049 0.050 0.050 0.049 0.051 0.051 0.050       51    50    50    50    50    50    50    49    51    50    50    50    50    49    50    50    49    51    51    50 
 0.000988  1       6   d   1000 0.051 0.050 0.050 0.050 0.050 0.050 0.050 0.049 0.051 0.050 0.050 0.050 0.050 0.049 0.050 0.049 0.049 0.051 0.051 0.050       51    50    50    50    50    50    50    49    51    50    50    50    50    49    50    49    49    51    51    50 
 0.001252  1       7   b   1001 0.051 0.051 0.050 0.050 0.050 0.051 0.050 0.049 0.051 0.050 0.050 0.050 0.050 0.050 0.050 0.049 0.049 0.051 0.051 0.050       51    51    50    50    50    51    50    49    51    50    50    50    50    50    50    49    49    51    51    50 
 0.001277  1       8   d   1000 0.051 0.051 0.050 0.050 0.050 0.051 0.050 0.049 0.051 0.050 0.050 0.050 0.049 0.050 0.050 0.049 0.049 0.051 0.051 0.050       51    51    50    50    50    51    50    49    51    50    50    50    49    50    50    49    49    51    51    50 
 0.001449  1       9   b   1001 0.051 0.052 0.050 0.050 0.050 0.051 0.050 0.049 0.051 0.050 0.050 0.050 0.049 0.050 0.050 0.049 0.049 0.051 0.051 0.050       51    52    50    50    50    51    50    49    51    50    50    50    49    50    50    49    49    51    51    50 
 0.001464  1      10   d   1000 0.051 0.052 0.050 0.050 0.050 0.051 0.050 0.049 0.051 0.050 0.050 0.050 0.049 0.050 0.049 0.049 0.049 0.051 0.051 0.050       51    52    50    50    50    51    50    49    51    50    50    50    49    50    49    49    49    51    51    50 
 0.001810  1      11   b   1001 0.052 0.052 0.050 0.050 0.050 0.051 0.050 0.049 0.051 0.050 0.050 0.050 0.049 0.050 0.049 0.049 0.050 0.051 0.051 0.050       52    52    50    50    50    51    50    49    51    50    50    50    49    50    49    49    50    51    51    50 
 0.001902  1      12   b   1002 0.052 0.052 0.050 0.050 0.050 0.051 0.050 0.049 0.051 0.050 0.050 0.051 0.049 0.050 0.049 0.050 0.050 0.051 0.051 0.050       52    52    50    50    50    51    50    49    51    50    50    51    49    50    49    50    50    51    51    50 
 0.002175  1      13   b   1003 0.052 0.052 0.050 0.050 0.050 0.051 0.050 0.049 0.051 0.050 0.050 0.051 0.049 0.050 0.049 0.050 0.050 0.051 0.051 0.051       52    52    50    50    50    51    50    49    51    50    50    51    49    50    49    50    50    51    51    51 
 0.002273  1      14   d   1002 0.052 0.052 0.050 0.050 0.050 0.051 0.050 0.049 0.051 0.050 0.050 0.051 0.049 0.050 0.049 0.050 0.049 0.051 0.051 0.051       52    52    50    50    50    51    50    49    51    50    50    51    49    50    49    50    49    51    51    51 
 0.002818  1      15   d   1001 0.052 0.052 0.050 0.050 0.050 0.051 0.050 0.049 0.051 0.050 0.050 0.051 0.049 0.050 0.049 0.050 0.048 0.051 0.051 0.051       52    52    50    50    50    51    50    49    51    50    50    51    49    50    49    50    48    51    51    51 
 0.002823  1      16   b   1002 0.052 0.052 0.050 0.050 0.050 0.051 0.050 0.050 0.051 0.050 0.050 0.051 0.049 0.050 0.050 0.050 0.048 0.051 0.051 0.051       52    52    50    50    50    51    50    50    51    50    50    51    49    50    50    50    48    51    51    51 
 0.002990  1      17   b   1003 0.052 0.052 0.050 0.050 0.050 0.051 0.050 0.050 0.051 0.050 0.050 0.051 0.049 0.050 0.050 0.050 0.048 0.051 0.051 0.051       52    52    50    50    50    51    50    50    51    50    50    51    49    50    50    50    48    51    51    51 
 0.003228  1      18   d   1002 0.052 0.051 0.050 0.050 0.050 0.051 0.050 0.050 0.051 0.050 0.050 0.051 0.049 0.050 0.050 0.050 0.048 0.051 0.051 0.051       52    51    50    50    50    51    50    50    51    50    50    51    49    50    50    50    48    51    51    51 
 0.003255  1      19   b   1003 0.052 0.051 0.050 0.050 0.050 0.051 0.050 0.050 0.051 0.050 0.050 0.051 0.049 0.050 0.050 0.050 0.048 0.051 0.051 0.051       52    51    50    50    50    51    50    50    51    50    50    51    49    50    50    50    48    51    51    51 
 0.003263  1      20   d   1002 0.052 0.051 0.049 0.050 0.050 0.051 0.050 0.050 0.050 0.050 0.050 0.051 0.049 0.050 0.050 0.050 0.048 0.051 0.051 0.051       52    51    49    50    50    51    50    50    50    50    50    51    49    50    50    50    48    51    51    51 
 0.003335  1      21   d   1001 0.052 0.051 0.049 0.050 0.050 0.051 0.050 0.050 0.050 0.050 0.050 0.051 0.049 0.050 0.050 0.050 0.048 0.051 0.051 0.051       52    51    49    50    50    51    50    50    50    50    50    51    49    50    50    50    48    51    51    51 
 0.003905  1      22   b   1002 0.052 0.051 0.049 0.050 0.050 0.051 0.050 0.050 0.050 0.050 0.050 0.051 0.049 0.050 0.050 0.051 0.048 0.051 0.051 0.051       52    51    49    50    50    51    50    50    50    50    50    51    49    50    50    51    48    51    51    51 
 0.003956  1      23   d   1001 0.052 0.051 0.049 0.050 0.050 0.051 0.050 0.050 0.050 0.050 0.050 0.051 0.049 0.050 0.050 0.051 0.048 0.051 0.051 0.051       52    51    49    50    50    51    50    50    50    50    50    51    49    50    50    51    48    51    51    51 
 0.004403  1      24   b   1002 0.052 0.051 0.049 0.051 0.050 0.051 0.050 0.051 0.050 0.050 0.050 0.051 0.049 0.050 0.050 0.051 0.048 0.051 0.052 0.051       52    51    49    51    50    51    50    51    50    50    50    51    49    50    50    51    48    51    52    51 
 0.004411  1      25   d   1001 0.052 0.051 0.049 0.050 0.050 0.051 0.050 0.051 0.050 0.050 0.050 0.051 0.049 0.050 0.050 0.051 0.048 0.051 0.052 0.051       52    51    49    50    50    51    50    51    50    50    50    51    49    50    50    51    48    51    52    51 
 0.004470  1      26   d   1000 0.052 0.051 0.049 0.050 0.050 0.051 0.050 0.051 0.050 0.050 0.050 0.051 0.049 0.050 0.050 0.050 0.048 0.051 0.052 0.051       52    51    49    50    50    51    50    51    50    50    50    51    49    50    50    50    48    51    52    51 
 0.004764  1      27   b   1001 0.052 0.052 0.049 0.050 0.050 0.051 0.050 0.051 0.050 0.050 0.050 0.051 0.049 0.050 0.050 0.051 0.048 0.051 0.052 0.051       52    52    49    50    50    51    50    51    50    50    50    51    49    50    50    51    48    51    52    51 
 0.005138  1      28   d   1000 0.052 0.052 0.049 0.050 0.050 0.051 0.050 0.051 0.050 0.050 0.050 0.051 0.049 0.050 0.050 0.051 0.048 0.051 0.052 0.051       52    52    49    50    50    51    50    51    50    50    50    51    49    50    50    51    48    51    52    51 
 0.005687  1      29   b   1001 0.052 0.052 0.049 0.050 0.050 0.051 0.050 0.051 0.050 0.050 0.050 0.051 0.049 0.050 0.050 0.051 0.048 0.051 0.052 0.051       52    52    49    50    50    51    50    51    50    50    50    51    49    50    50    51    48    51    52    51 
 0.006118  1      30   b   1002 0.053 0.052 0.049 0.050 0.050 0.051 0.050 0.051 0.050 0.050 0.050 0.051 0.049 0.050 0.050 0.051 0.048 0.051 0.052 0.051       53    52    49    50    50    51    50    51    50    50    50    51    49    50    50    51    48    51    52    51 
 0.006554  1      31   d   1001 0.053 0.052 0.049 0.050 0.050 0.051 0.050 0.051 0.050 0.050 0.050 0.051 0.049 0.050 0.050 0.051 0.048 0.051 0.052 0.051       53    52    49    50    50    51    50    51    50    50    50    51    49    50    50    51    48    51    52    51 
 0.006591  1      32   b   1002 0.054 0.052 0.049 0.050 0.050 0.051 0.050 0.051 0.050 0.050 0.050 0.051 0.049 0.050 0.051 0.051 0.048 0.051 0.052 0.052       54    52    49    50    50    51    50    51    50    50    50    51    49    50    51    51    48    51    52    52 
 0.006629  1      33   b   1003 0.055 0.052 0.049 0.050 0.050 0.051 0.050 0.051 0.050 0.050 0.050 0.051 0.049 0.050 0.051 0.051 0.048 0.051 0.052 0.052       55    52    49    50    50    51    50    51    50    50    50    51    49    50    51    51    48    51    52    52 
 0.006642  1      34   b   1004 0.055 0.052 0.049 0.050 0.050 0.051 0.050 0.051 0.050 0.050 0.050 0.051 0.049 0.050 0.051 0.051 0.048 0.051 0.052 0.052       55    52    49    50    50    51    50    51    50    50    50    51    49    50    51    51    48    51    52    52 
 0.006664  1      35   d   1003 0.055 0.051 0.049 0.050 0.050 0.051 0.050 0.051 0.050 0.050 0.050 0.051 0.049 0.050 0.051 0.051 0.048 0.051 0.052 0.052       55    51    49    50    50    51    50    51    50    50    50    51    49    50    51    51    48    51    52    52 
 0.006967  1      36   b   1004 0.055 0.051 0.049 0.050 0.050 0.051 0.050 0.051 0.050 0.051 0.051 0.052 0.049 0.050 0.051 0.051 0.048 0.051 0.052 0.052       55    51    49    50    50    51    50    51    50    51    51    52    49    50    51    51    48    51    52    52 
 0.007106  1      37   d   1003 0.055 0.051 0.049 0.050 0.050 0.050 0.050 0.051 0.050 0.051 0.051 0.052 0.049 0.050 0.050 0.051 0.048 0.051 0.052 0.052       55    51    49    50    50    50    50    51    50    51    51    52    49    50    50    51    48    51    52    52 
 0.007482  1      38   d   1002 0.055 0.051 0.049 0.050 0.050 0.050 0.050 0.051 0.050 0.051 0.051 0.052 0.049 0.050 0.050 0.051 0.048 0.051 0.052 0.052       55    51    49    50    50    50    50    51    50    51    51    52    49    50    50    51    48    51    52    52 
 0.008488  1      39   d   1001 0.054 0.051 0.049 0.050 0.050 0.050 0.050 0.051 0.050 0.051 0.051 0.052 0.049 0.050 0.050 0.051 0.048 0.051 0.052 0.052       54    51    49    50    50    50    50    51    50    51    51    52    49    50    50    51    48    51    52    52 
 0.008641  1      40   d   1000 0.054 0.051 0.049 0.050 0.050 0.050 0.050 0.051 0.050 0.051 0.051 0.052 0.049 0.050 0.050 0.050 0.048 0.051 0.052 0.052       54    51    49    50    50    50    50    51    50    51    51    52    49    50    50    50    48    51    52    52 
 0.008737  1      41   d    999 0.054 0.051 0.049 0.050 0.050 0.050 0.050 0.051 0.050 0.051 0.051 0.052 0.049 0.050 0.050 0.050 0.048 0.051 0.052 0.052       54    51    49    50    50    50    50    51    50    51    51    52    49    50    50    50    48    51    52    52 
 0.008774  1      42   b   1000 0.054 0.051 0.049 0.050 0.050 0.050 0.050 0.051 0.050 0.051 0.051 0.052 0.049 0.050 0.050 0.050 0.048 0.051 0.052 0.052       54    51    49    50    50    50    50    51    50    51    51    52    49    50    50    50    48    51    52    52 
 0.008838  1      43   b   1001 0.054 0.051 0.049 0.050 0.050 0.050 0.050 0.051 0.050 0.052 0.051 0.053 0.049 0.050 0.050 0.050 0.048 0.051 0.052 0.052       54    51    49    50    50    50    50    51    50    52    51    53    49    50    50    50    48    51    52    52 
 0.008904  1      44   b   1002 0.054 0.051 0.049 0.050 0.050 0.050 0.050 0.051 0.050 0.053 0.052 0.054 0.049 0.050 0.050 0.050 0.048 0.051 0.052 0.052       54    51    49    50    50    50    50    51    50    53    52    54    49    50    50    50    48    51    52    52 
 0.009234  1      45   b   1003 0.054 0.051 0.049 0.050 0.050 0.050 0.050 0.051 0.050 0.053 0.052 0.054 0.049 0.050 0.050 0.050 0.048 0.051 0.053 0.052       54    51    49    50    50    50    50    51    50    53    52    54    49    50    50    50    48    51    53    52 
 0.009310  1      46   d   1002 0.054 0.051 0.049 0.050 0.050 0.050 0.050 0.051 0.050 0.053 0.052 0.054 0.049 0.049 0.049 0.050 0.048 0.051 0.053 0.051       54    51    49    50    50    50    50    51    50    53    52    54    49    49    49    50    48    51    53    51 
 0.009758  1      47   d   1001 0.054 0.051 0.049 0.050 0.050 0.049 0.050 0.051 0.050 0.053 0.051 0.054 0.049 0.049 0.049 0.050 0.047 0.051 0.053 0.051       54    51    49    50    50    49    50    51    50    53    51    54    49    49    49    50    47    51    53    51 
 0.009811  1      48   d   1000 0.054 0.051 0.049 0.050 0.050 0.048 0.050 0.051 0.050 0.053 0.051 0.053 0.049 0.049 0.049 0.050 0.047 0.051 0.053 0.051       54    51    49    50    50    48    50    51    50    53    51    53    49    49    49    50    47    51    53    51 
 0.010060  1      49   d    999 0.054 0.051 0.049 0.050 0.050 0.048 0.050 0.051 0.050 0.053 0.051 0.053 0.049 0.049 0.049 0.050 0.047 0.051 0.053 0.051       54    51    49    50    50    48    50    51    50    53    51    53    49    49    49    50    47    51    53    51 
 0.010628  1      50   b   1000 0.054 0.051 0.049 0.050 0.050 0.048 0.050 0.051 0.050 0.053 0.051 0.053 0.049 0.049 0.049 0.051 0.047 0.052 0.053 0.051       54    51    49    50    50    48    50    51    50    53    51    53    49    49    49    51    47    52    53    51 
 0.010907  1      51   b   1001 0.054 0.051 0.049 0.050 0.050 0.048 0.050 0.051 0.050 0.053 0.051 0.053 0.049 0.049 0.050 0.051 0.047 0.052 0.053 0.051       54    51    49    50    50    48    50    51    50    53    51    53    49    49    50    51    47    52    53    51 
 0.011434  1      52   b   1002 0.054 0.051 0.049 0.050 0.050 0.048 0.050 0.051 0.050 0.053 0.051 0.053 0.049 0.049 0.050 0.052 0.047 0.052 0.053 0.051       54    51    49    50    50    48    50    51    50    53    51    53    49    49    50    52    47    52    53    51 
 0.011529  1      53   d   1001 0.054 0.051 0.048 0.050 0.049 0.048 0.050 0.051 0.050 0.053 0.051 0.053 0.049 0.049 0.050 0.052 0.047 0.052 0.053 0.051       54    51    48    50    49    48    50    51    50    53    51    53    49    49    50    52    47    52    53    51 
 0.011627  1      54   d   1000 0.054 0.051 0.048 0.050 0.049 0.048 0.050 0.051 0.049 0.053 0.051 0.053 0.049 0.048 0.050 0.052 0.047 0.052 0.053 0.051       54    51    48    50    49    48    50    51    49    53    51    53    49    48    50    52    47    52    53    51 
 0.011653  1      55   d    999 0.054 0.051 0.048 0.050 0.049 0.048 0.050 0.051 0.049 0.053 0.051 0.053 0.049 0.048 0.050 0.052 0.047 0.052 0.053 0.050       54    51    48    50    49    48    50    51    49    53    51    53    49    48    50    52    47    52    53    50 
 0.011711  1      56   b   1000 0.054 0.051 0.048 0.050 0.049 0.048 0.050 0.051 0.049 0.053 0.052 0.053 0.049 0.048 0.051 0.052 0.047 0.053 0.053 0.051       54    51    48    50    49    48    50    51    49    53    52    53    49    48    51    52    47    53    53    51 
 0.011791  1      57   d    999 0.054 0.051 0.048 0.050 0.049 0.048 0.050 0.051 0.049 0.053 0.052 0.053 0.049 0.048 0.051 0.052 0.047 0.053 0.053 0.051       54    51    48    50    49    48    50    51    49    53    52    53    49    48    51    52    47    53    53    51 
 0.011961  1      58   b   1000 0.054 0.051 0.048 0.050 0.050 0.048 0.050 0.051 0.049 0.053 0.052 0.053 0.049 0.048 0.051 0.052 0.047 0.053 0.053 0.051       54    51    48    50    50    48    50    51    49    53    52    53    49    48    51    52    47    53    53    51 
 0.011971  1      59   d    999 0.054 0.051 0.048 0.050 0.050 0.048 0.050 0.051 0.049 0.053 0.052 0.053 0.049 0.048 0.051 0.052 0.047 0.053 0.053 0.051       54    51    48    50    50    48    50    51    49    53    52    53    49    48    51    52    47    53    53    51 
 0.012745  1      60   b   1000 0.054 0.051 0.048 0.050 0.050 0.048 0.050 0.051 0.049 0.053 0.052 0.053 0.049 0.048 0.051 0.052 0.047 0.053 0.053 0.051       54    51    48    50    50    48    50    51    49    53    52    53    49    48    51    52    47    53    53    51 
 0.012817  1      61   b   1001 0.054 0.051 0.048 0.050 0.051 0.048 0.051 0.051 0.049 0.053 0.052 0.053 0.049 0.048 0.051 0.052 0.047 0.053 0.053 0.051       54    51    48    50    51    48    51    51    49    53    52    53    49    48    51    52    47    53    53    51 
 0.012899  1      62   b   1002 0.054 0.051 0.048 0.050 0.052 0.048 0.051 0.051 0.049 0.053 0.052 0.053 0.049 0.048 0.051 0.052 0.047 0.053 0.053 0.051       54    51    48    50    52    48    51    51    49    53    52    53    49    48    51    52    47    53    53    51 
 0.012936  1      63   d   1001 0.054 0.051 0.048 0.050 0.052 0.048 0.051 0.051 0.049 0.053 0.052 0.053 0.049 0.048 0.051 0.052 0.047 0.053 0.053 0.051       54    51    48    50    52    48    51    51    49    53    52    53    49    48    51    52    47    53    53    51 
 0.012958  1      64   d   1000 0.054 0.051 0.048 0.050 0.052 0.048 0.051 0.051 0.049 0.053 0.052 0.053 0.049 0.048 0.051 0.052 0.047 0.053 0.053 0.051       54    51    48    50    52    48    51    51    49    53    52    53    49    48    51    52    47    53    53    51 
 0.013182  1      65   d    999 0.054 0.051 0.048 0.050 0.052 0.048 0.051 0.051 0.049 0.053 0.052 0.053 0.049 0.048 0.051 0.052 0.047 0.053 0.053 0.051       54    51    48    50    52    48    51    51    49    53    52    53    49    48    51    52    47    53    53    51 
 0.013201  1      66   d    998 0.054 0.051 0.048 0.050 0.052 0.048 0.051 0.051 0.049 0.053 0.052 0.053 0.049 0.048 0.051 0.051 0.047 0.053 0.053 0.051       54    51    48    50    52    48    51    51    49    53    52    53    49    48    51    51    47    53    53    51 
 0.013286  1      67   d    997 0.054 0.051 0.048 0.050 0.052 0.048 0.051 0.051 0.049 0.053 0.052 0.053 0.049 0.048 0.051 0.050 0.047 0.053 0.053 0.051       54    51    48    50    52    48    51    51    49    53    52    53    49    48    51    50    47    53    53    51 
 0.013497  1      68   d    996 0.054 0.051 0.048 0.050 0.052 0.048 0.051 0.051 0.049 0.053 0.052 0.053 0.049 0.048 0.051 0.050 0.047 0.053 0.053 0.051       54    51    48    50    52    48    51    51    49    53    52    53    49    48    51    50    47    53    53    51 
 0.013561  1      69   b    997 0.054 0.051 0.048 0.050 0.053 0.048 0.051 0.051 0.049 0.053 0.052 0.053 0.049 0.048 0.051 0.050 0.047 0.053 0.053 0.051       54    51    48    50    53    48    51    51    49    53    52    53    49    48    51    50    47    53    53    51 
 0.013747  1      70   b    998 0.054 0.051 0.048 0.050 0.053 0.048 0.051 0.051 0.049 0.054 0.052 0.053 0.049 0.048 0.051 0.050 0.047 0.053 0.053 0.051       54    51    48    50    53    48    51    51    49    54    52    53    49    48    51    50    47    53    53    51 
 0.013936  1      71   d    997 0.054 0.051 0.048 0.049 0.053 0.048 0.051 0.051 0.049 0.054 0.051 0.053 0.049 0.048 0.051 0.050 0.047 0.053 0.053 0.051       54    51    48    49    53    48    51    51    49    54    51    53    49    48    51    50    47    53    53    51 
 0.014056  1      72   d    996 0.054 0.051 0.048 0.049 0.053 0.048 0.051 0.051 0.049 0.054 0.051 0.053 0.048 0.048 0.051 0.050 0.047 0.053 0.053 0.051       54    51    48    49    53    48    51    51    49    54    51    53    48    48    51    50    47    53    53    51 
 0.014256  1      73   d    995 0.054 0.050 0.048 0.049 0.053 0.048 0.051 0.051 0.049 0.054 0.051 0.053 0.048 0.048 0.051 0.050 0.046 0.053 0.053 0.051       54    50    48    49    53    48    51    51    49    54    51    53    48    48    51    50    46    53    53    51 
 0.014277  1      74   b    996 0.054 0.051 0.048 0.049 0.053 0.048 0.051 0.051 0.049 0.054 0.051 0.053 0.048 0.048 0.051 0.050 0.046 0.053 0.053 0.051       54    51    48    49    53    48    51    51    49    54    51    53    48    48    51    50    46    53    53    51 
 0.014472  1      75   b    997 0.054 0.051 0.048 0.049 0.053 0.048 0.051 0.052 0.049 0.055 0.051 0.053 0.048 0.048 0.051 0.050 0.046 0.054 0.053 0.051       54    51    48    49    53    48    51    52    49    55    51    53    48    48    51    50    46    54    53    51 
 0.014557  1      76   b    998 0.054 0.051 0.048 0.049 0.053 0.048 0.051 0.052 0.049 0.055 0.051 0.053 0.048 0.048 0.052 0.050 0.046 0.054 0.053 0.051       54    51    48    49    53    48    51    52    49    55    51    53    48    48    52    50    46    54    53    51 
 0.015473  1      77   d    997 0.054 0.051 0.048 0.049 0.053 0.048 0.051 0.052 0.049 0.055 0.051 0.052 0.048 0.048 0.052 0.050 0.046 0.054 0.053 0.051       54    51    48    49    53    48    51    52    49    55    51    52    48    48    52    50    46    54    53    51 
 0.015841  1      78   d    996 0.054 0.051 0.048 0.049 0.053 0.048 0.051 0.052 0.049 0.055 0.051 0.052 0.048 0.048 0.052 0.050 0.046 0.054 0.053 0.051       54    51    48    49    53    48    51    52    49    55    51    52    48    48    52    50    46    54    53    51 
 0.015923  1      79   b    997 0.054 0.051 0.048 0.049 0.053 0.048 0.051 0.052 0.049 0.055 0.051 0.052 0.048 0.048 0.052 0.050 0.046 0.054 0.053 0.051       54    51    48    49    53    48    51    52    49    55    51    52    48    48    52    50    46    54    53    51 
 0.016561  1      80   d    996 0.054 0.051 0.048 0.049 0.053 0.048 0.051 0.052 0.049 0.055 0.051 0.052 0.048 0.048 0.052 0.050 0.046 0.054 0.053 0.051       54    51    48    49    53    48    51    52    49    55    51    52    48    48    52    50    46    54    53    51 
 0.017210  1      81   d    995 0.054 0.051 0.048 0.049 0.053 0.048 0.051 0.052 0.049 0.055 0.051 0.052 0.048 0.048 0.052 0.050 0.046 0.054 0.053 0.051       54    51    48    49    53    48    51    52    49    55    51    52    48    48    52    50    46    54    53    51 
 0.017452  1      82   d    994 0.054 0.051 0.048 0.049 0.053 0.048 0.051 0.052 0.049 0.055 0.051 0.052 0.048 0.048 0.052 0.050 0.046 0.054 0.053 0.051       54    51    48    49    53    48    51    52    49    55    51    52    48    48    52    50    46    54    53    51 
 0.017887  1      83   b    995 0.054 0.051 0.049 0.050 0.053 0.048 0.051 0.052 0.049 0.055 0.051 0.052 0.048 0.049 0.053 0.050 0.046 0.054 0.053 0.052       54    51    49    50    53    48    51    52    49    55    51    52    48    49    53    50    46    54    53    52 
 0.017989  1      84   b    996 0.054 0.051 0.049 0.050 0.053 0.048 0.051 0.052 0.049 0.055 0.051 0.052 0.048 0.049 0.053 0.050 0.046 0.054 0.053 0.052       54    51    49    50    53    48    51    52    49    55    51    52    48    49    53    50    46    54    53    52 
 0.018167  1      85   b    997 0.054 0.051 0.049 0.050 0.053 0.048 0.051 0.052 0.049 0.055 0.051 0.052 0.048 0.049 0.053 0.050 0.046 0.054 0.053 0.052       54    51    49    50    53    48    51    52    49    55    51    52    48    49    53    50    46    54    53    52 
 0.018291  1      86   b    998 0.054 0.051 0.049 0.050 0.053 0.048 0.051 0.052 0.049 0.055 0.051 0.052 0.048 0.049 0.053 0.050 0.046 0.054 0.053 0.052       54    51    49    50    53    48    51    52    49    55    51    52    48    49    53    50    46    54    53    52 
 0.018697  1      87   d    997 0.054 0.051 0.049 0.050 0.053 0.048 0.051 0.052 0.049 0.055 0.051 0.051 0.048 0.049 0.053 0.050 0.046 0.054 0.053 0.052       54    51    49    50    53    48    51    52    49    55    51    51    48    49    53    50    46    54    53    52 
 0.019063  1      88   d    996 0.054 0.051 0.049 0.050 0.053 0.048 0.051 0.051 0.049 0.055 0.051 0.051 0.048 0.049 0.053 0.050 0.046 0.054 0.053 0.052       54    51    49    50    53    48    51    51    49    55    51    51    48    49    53    50    46    54    53    52 
 0.019734  1      89   b    997 0.054 0.051 0.049 0.050 0.054 0.048 0.051 0.051 0.049 0.055 0.051 0.051 0.049 0.049 0.053 0.050 0.046 0.054 0.053 0.052       54    51    49    50    54    48    51    51    49    55    51    51    49    49    53    50    46    54    53    52 
 0.019757  1      90   b    998 0.054 0.051 0.049 0.050 0.054 0.048 0.051 0.051 0.049 0.055 0.051 0.051 0.049 0.049 0.053 0.050 0.046 0.054 0.054 0.052       54    51    49    50    54    48    51    51    49    55    51    51    49    49    53    50    46    54    54    52 
 0.020125  1      91   d    997 0.053 0.051 0.049 0.050 0.054 0.048 0.051 0.051 0.049 0.055 0.051 0.051 0.049 0.049 0.052 0.050 0.046 0.054 0.054 0.051       53    51    49    50    54    48    51    51    49    55    51    51    49    49    52    50    46    54    54    51 
 0.020865  1      92   d    996 0.053 0.051 0.049 0.050 0.054 0.048 0.051 0.051 0.049 0.055 0.051 0.051 0.049 0.048 0.052 0.050 0.046 0.054 0.054 0.051       53    51    49    50    54    48    51    51    49    55    51    51    49    48    52    50    46    54    54    51 
 0.021673  1      93   b    997 0.053 0.051 0.049 0.050 0.054 0.048 0.051 0.051 0.049 0.055 0.051 0.051 0.049 0.048 0.052 0.050 0.046 0.054 0.055 0.051       53    51    49    50    54    48    51    51    49    55    51    51    49    48    52    50    46    54    55    51 
 0.022529  1      94   b    998 0.053 0.051 0.049 0.051 0.054 0.049 0.051 0.051 0.049 0.055 0.051 0.051 0.049 0.048 0.052 0.050 0.046 0.054 0.055 0.051       53    51    49    51    54    49    51    51    49    55    51    51    49    48    52    50    46    54    55    51 
 0.022880  1      95   b    999 0.053 0.051 0.049 0.051 0.054 0.049 0.051 0.051 0.049 0.055 0.051 0.051 0.049 0.048 0.052 0.050 0.046 0.054 0.055 0.051       53    51    49    51    54    49    51    51    49    55    51    51    49    48    52    50    46    54    55    51 
 0.023046  1      96   b   1000 0.053 0.051 0.049 0.051 0.054 0.049 0.051 0.051 0.049 0.055 0.051 0.051 0.049 0.048 0.052 0.050 0.046 0.054 0.055 0.051       53    51    49    51    54    49    51    51    49    55    51    51    49    48    52    50    46    54    55    51 
 0.023130  1      97   d    999 0.053 0.051 0.049 0.051 0.054 0.049 0.051 0.051 0.049 0.055 0.051 0.051 0.049 0.048 0.052 0.050 0.046 0.054 0.055 0.051       53    51    49    51    54    49    51    51    49    55    51    51    49    48    52    50    46    54    55    51 
 0.023193  1      98   d    998 0.052 0.051 0.049 0.051 0.054 0.049 0.051 0.051 0.049 0.055 0.051 0.051 0.049 0.048 0.052 0.050 0.046 0.054 0.055 0.051       52    51    49    51    54    49    51    51    49    55    51    51    49    48    52    50    46    54    55    51 
 0.023453  1      99   b    999 0.052 0.051 0.049 0.051 0.054 0.049 0.051 0.051 0.049 0.055 0.051 0.051 0.049 0.048 0.052 0.050 0.046 0.054 0.055 0.051       52    51    49    51    54    49    51    51    49    55    51    51    49    48    52    50    46    54    55    51 
 0.023482  1     100   b   1000 0.052 0.051 0.049 0.051 0.054 0.049 0.051 0.051 0.049 0.055 0.051 0.051 0.049 0.048 0.052 0.050 0.046 0.054 0.055 0.051       52    51    49    51    54    49    51    51    49    55    51    51    49    48    52    50    46    54    55    51 
 0.024270  1     101   d    999 0.052 0.051 0.049 0.051 0.054 0.049 0.051 0.051 0.049 0.055 0.051 0.051 0.049 0.048 0.052 0.050 0.046 0.053 0.055 0.051       52    51    49    51    54    49    51    51    49    55    51    51    49    48    52    50    46    53    55    51 
 0.024296  1     102   d    998 0.052 0.051 0.049 0.051 0.054 0.049 0.051 0.051 0.048 0.055 0.051 0.051 0.049 0.048 0.052 0.050 0.046 0.053 0.055 0.051       52    51    49    51    54    49    51    51    48    55    51    51    49    48    52    50    46    53    55    51 
 0.024317  1     103   d    997 0.052 0.051 0.049 0.051 0.054 0.049 0.051 0.050 0.048 0.055 0.051 0.051 0.049 0.048 0.052 0.050 0.046 0.053 0.055 0.051       52    51    49    51    54    49    51    50    48    55    51    51    49    48    52    50    46    53    55    51 
 0.024498  1     104   d    996 0.052 0.051 0.049 0.051 0.054 0.049 0.051 0.050 0.048 0.055 0.051 0.051 0.049 0.048 0.052 0.050 0.046 0.053 0.055 0.051       52    51    49    51    54    49    51    50    48    55    51    51    49    48    52    50    46    53    55    51 
 0.024747  1     105   b    997 0.052 0.051 0.049 0.051 0.055 0.049 0.051 0.050 0.048 0.055 0.051 0.051 0.049 0.048 0.052 0.050 0.046 0.053 0.055 0.051       52    51    49    51    55    49    51    50    48    55    51    51    49    48    52    50    46    53    55    51 
 0.025056  1     106   d    996 0.052 0.051 0.049 0.051 0.054 0.049 0.051 0.050 0.048 0.055 0.051 0.051 0.049 0.048 0.052 0.050 0.046 0.053 0.055 0.051       52    51    49    51    54    49    51    50    48    55    51    51    49    48    52    50    46    53    55    51 
 0.025976  1     107   d    995 0.052 0.051 0.049 0.051 0.054 0.049 0.051 0.050 0.048 0.055 0.051 0.051 0.049 0.047 0.051 0.050 0.046 0.053 0.055 0.051       52    51    49    51    54    49    51    50    48    55    51    51    49    47    51    50    46    53    55    51 
 0.026137  1     108   d    994 0.052 0.051 0.049 0.051 0.054 0.049 0.051 0.049 0.048 0.055 0.051 0.051 0.048 0.047 0.051 0.050 0.046 0.053 0.054 0.051       52    51    49    51    54    49    51    49    48    55    51    51    48    47    51    50    46    53    54    51 
 0.026193  1     109   b    995 0.052 0.051 0.049 0.051 0.054 0.049 0.051 0.049 0.048 0.055 0.051 0.051 0.048 0.047 0.051 0.050 0.046 0.053 0.054 0.051       52    51    49    51    54    49    51    49    48    55    51    51    48    47    51    50    46    53    54    51 
 0.026606  1     110   d    994 0.052 0.051 0.049 0.051 0.054 0.049 0.051 0.049 0.048 0.055 0.051 0.051 0.048 0.047 0.051 0.049 0.046 0.053 0.054 0.051       52    51    49    51    54    49    51    49    48    55    51    51    48    47    51    49    46    53    54    51 
 0.026628  1     111   b    995 0.052 0.051 0.049 0.051 0.054 0.049 0.051 0.049 0.048 0.055 0.051 0.051 0.048 0.047 0.051 0.049 0.046 0.053 0.054 0.051       52    51    49    51    54    49    51    49    48    55    51    51    48    47    51    49    46    53    54    51 
 0.026680  1     112   b    996 0.052 0.051 0.049 0.051 0.054 0.049 0.051 0.049 0.048 0.056 0.051 0.051 0.048 0.047 0.051 0.049 0.046 0.053 0.054 0.051       52    51    49    51    54    49    51    49    48    56    51    51    48    47    51    49    46    53    54    51 
 0.027426  1     113   b    997 0.052 0.051 0.049 0.051 0.054 0.049 0.051 0.049 0.048 0.056 0.051 0.051 0.048 0.047 0.051 0.049 0.046 0.053 0.054 0.051       52    51    49    51    54    49    51    49    48    56    51    51    48    47    51    49    46    53    54    51 
 0.027754  1     114   d    996 0.052 0.051 0.049 0.051 0.054 0.049 0.051 0.049 0.048 0.056 0.051 0.051 0.048 0.047 0.051 0.048 0.046 0.053 0.054 0.051       52    51    49    51    54    49    51    49    48    56    51    51    48    47    51    48    46    53    54    51 
 0.028042  1     115   d    995 0.052 0.051 0.049 0.051 0.054 0.049 0.051 0.049 0.048 0.056 0.051 0.051 0.048 0.047 0.051 0.048 0.046 0.053 0.053 0.051       52    51    49    51    54    49    51    49    48    56    51    51    48    47    51    48    46    53    53    51 
 0.028104  1     116   d    994 0.052 0.051 0.049 0.051 0.054 0.049 0.050 0.049 0.048 0.056 0.051 0.051 0.048 0.047 0.051 0.048 0.046 0.053 0.053 0.051       52    51    49    51    54    49    50    49    48    56    51    51    48    47    51    48    46    53    53    51 
 0.028110  1     117   d    993 0.052 0.051 0.049 0.051 0.054 0.049 0.050 0.049 0.048 0.056 0.051 0.051 0.048 0.047 0.051 0.048 0.046 0.053 0.053 0.051       52    51    49    51    54    49    50    49    48    56    51    51    48    47    51    48    46    53    53    51 
 0.028221  1     118   b    994 0.052 0.051 0.049 0.051 0.054 0.049 0.050 0.049 0.048 0.056 0.051 0.051 0.049 0.047 0.051 0.048 0.046 0.053 0.053 0.051       52    51    49    51    54    49    50    49    48    56    51    51    49    47    51    48    46    53    53    51 
 0.029234  1     119   d    993 0.052 0.051 0.049 0.051 0.054 0.049 0.050 0.049 0.048 0.056 0.051 0.051 0.049 0.047 0.051 0.048 0.046 0.053 0.053 0.051       52    51    49    51    54    49    50    49    48    56    51    51    49    47    51    48    46    53    53    51 
 0.029264  1     120   d    992 0.052 0.051 0.049 0.051 0.054 0.049 0.050 0.049 0.048 0.056 0.051 0.051 0.049 0.047 0.051 0.048 0.046 0.053 0.053 0.051       52    51    49    51    54    49    50    49    48    56    51    51    49    47    51    48    46    53    53    51 
 0.029761  1     121   d    991 0.052 0.051 0.049 0.051 0.054 0.049 0.050 0.049 0.048 0.057 0.051 0.051 0.049 0.047 0.050 0.048 0.046 0.053 0.053 0.051       52    51    49    51    54    49    50    49    48    56    51    51    49    47    50    48    46    53    53    51 
 0.029930  1     122   d    990 0.053 0.052 0.049 0.052 0.055 0.049 0.051 0.049 0.048 0.057 0.052 0.052 0.049 0.047 0.051 0.048 0.046 0.054 0.054 0.052       52    51    49    51    54    49    50    49    48    56    51    51    49    47    50    48    46    53    53    51 
 0.030142  1     123   b    991 0.052 0.051 0.049 0.051 0.054 0.049 0.050 0.049 0.048 0.057 0.051 0.051 0.049 0.047 0.050 0.048 0.046 0.053 0.053 0.051       52    51    49    51    54    49    50    49    48    56    51    51    49    47    50    48    46    53    53    51 
 0.030241  1     124   d    990 0.053 0.052 0.049 0.052 0.055 0.049 0.051 0.049 0.048 0.057 0.052 0.052 0.049 0.047 0.051 0.048 0.046 0.054 0.054 0.052       52    51    49    51    54    49    50    49    48    56    51    51    49    47    50    48    46    53    53    51 
 0.030384  1     125   b    991 0.052 0.051 0.049 0.051 0.054 0.049 0.050 0.049 0.048 0.057 0.051 0.051 0.049 0.047 0.050 0.048 0.046 0.053 0.053 0.051       52    51    49    51    54    49    50    49    48    56    51    51    49    47    50    48    46    53    53    51 
 0.030397  1     126   b    992 0.052 0.051 0.049 0.051 0.054 0.049 0.050 0.049 0.048 0.057 0.052 0.052 0.049 0.047 0.050 0.048 0.046 0.053 0.053 0.051       52    51    49    51    54    49    50    49    48    57    52    52    49    47    50    48    46    53    53    51 
 0.030641  1     127   b    993 0.052 0.051 0.049 0.051 0.054 0.050 0.050 0.049 0.048 0.057 0.052 0.052 0.049 0.047 0.050 0.048 0.046 0.053 0.053 0.052       52    51    49    51    54    50    50    49    48    57    52    52    49    47    50    48    46    53    53    52 
 0.030724  1     128   b    994 0.052 0.052 0.049 0.051 0.054 0.050 0.050 0.049 0.048 0.057 0.052 0.052 0.049 0.047 0.050 0.048 0.046 0.053 0.053 0.052       52    52    49    51    54    50    50    49    48    57    52    52    49    47    50    48    46    53    53    52 
 0.031135  1     129   d    993 0.052 0.052 0.049 0.051 0.054 0.050 0.050 0.049 0.048 0.057 0.052 0.052 0.049 0.047 0.050 0.048 0.046 0.053 0.053 0.052       52    52    49    51    54    50    50    49    48    57    52    52    49    47    50    48    46    53    53    52 
 0.031818  1     130   b    994 0.052 0.052 0.049 0.052 0.054 0.050 0.050 0.050 0.048 0.057 0.052 0.052 0.049 0.047 0.050 0.048 0.046 0.054 0.053 0.052       52    52    49    52    54    50    50    50    48    57    52    52    49    47    50    48    46    54    53    52 
 0.032021  1     131   b    995 0.052 0.052 0.049 0.052 0.054 0.050 0.050 0.050 0.048 0.057 0.052 0.052 0.049 0.047 0.050 0.048 0.046 0.054 0.053 0.052       52    52    49    52    54    50    50    50    48    57    52    52    49    47    50    48    46    54    53    52 
 0.032324  1     132   d    994 0.052 0.052 0.049 0.052 0.054 0.050 0.050 0.050 0.048 0.057 0.052 0.052 0.049 0.047 0.049 0.048 0.046 0.054 0.053 0.052       52    52    49    52    54    50    50    50    48    57    52    52    49    47    49    48    46    54    53    52 
 0.032953  1     133   d    993 0.052 0.052 0.049 0.052 0.054 0.050 0.050 0.050 0.048 0.057 0.052 0.052 0.049 0.047 0.049 0.048 0.046 0.054 0.053 0.051       52    52    49    52    54    50    50    50    48    57    52    52    49    47    49    48    46    54    53    51 
 0.033067  1     134   b    994 0.052 0.052 0.049 0.052 0.054 0.050 0.050 0.050 0.048 0.057 0.052 0.052 0.049 0.047 0.049 0.048 0.046 0.054 0.053 0.051       52    52    49    52    54    50    50    50    48    57    52    52    49    47    49    48    46    54    53    51 
 0.033278  1     135   d    993 0.052 0.052 0.049 0.052 0.054 0.050 0.050 0.050 0.048 0.057 0.052 0.052 0.049 0.047 0.049 0.048 0.046 0.054 0.052 0.051       52    52    49    52    54    50    50    50    48    57    52    52    49    47    49    48    46    54    52    51 
 0.033384  1     136   d    992 0.052 0.052 0.049 0.052 0.054 0.050 0.050 0.050 0.048 0.057 0.052 0.052 0.049 0.047 0.048 0.048 0.046 0.054 0.052 0.051       52    52    49    52    54    50    50    50    48    57    52    52    49    47    48    48    46    54    52    51 
 0.033628  1     137   d    991 0.052 0.052 0.049 0.052 0.054 0.050 0.050 0.050 0.048 0.058 0.051 0.052 0.049 0.047 0.047 0.048 0.046 0.053 0.052 0.050       52    52    49    52    54    50    50    50    48    57    51    52    49    47    47    48    46    53    52    50 
 0.033878  1     138   d    990 0.053 0.053 0.049 0.053 0.055 0.051 0.051 0.051 0.048 0.058 0.052 0.053 0.049 0.047 0.047 0.048 0.046 0.054 0.053 0.051       52    52    49    52    54    50    50    50    48    57    51    52    49    47    47    48    46    53    52    50 
 0.033909  1     139   d    989 0.053 0.053 0.050 0.053 0.054 0.051 0.051 0.051 0.049 0.058 0.052 0.053 0.050 0.048 0.048 0.049 0.047 0.054 0.053 0.051       52    52    49    52    53    50    50    50    48    57    51    52    49    47    47    48    46    53    52    50 
 0.034424  1     140   d    988 0.053 0.053 0.050 0.053 0.054 0.051 0.051 0.051 0.049 0.058 0.052 0.053 0.050 0.048 0.048 0.048 0.047 0.054 0.053 0.051       52    52    49    52    53    50    50    50    48    57    51    52    49    47    47    47    46    53    52    50 
 0.034860  1     141   d    987 0.052 0.053 0.050 0.053 0.054 0.051 0.051 0.051 0.049 0.058 0.052 0.053 0.050 0.048 0.048 0.048 0.047 0.054 0.053 0.051       51    52    49    52    53    50    50    50    48    57    51    52    49    47    47    47    46    53    52    50 
 0.035029  1     142   b    988 0.052 0.053 0.050 0.053 0.054 0.051 0.051 0.051 0.049 0.058 0.052 0.053 0.050 0.048 0.048 0.048 0.047 0.054 0.053 0.051       51    52    49    52    53    50    50    50    48    57    51    52    49    47    47    47    46    53    52    50 
 0.035076  1     143   b    989 0.052 0.053 0.050 0.053 0.054 0.051 0.051 0.052 0.049 0.058 0.052 0.053 0.050 0.048 0.048 0.048 0.047 0.054 0.053 0.051       51    52    49    52    53    50    50    51    48    57    51    52    49    47    47    47    46    53    52    50 
 0.035122  1     144   d    988 0.052 0.053 0.050 0.053 0.054 0.051 0.051 0.052 0.049 0.058 0.052 0.053 0.050 0.048 0.048 0.048 0.047 0.054 0.053 0.051       51    52    49    52    53    50    50    51    48    57    51    52    49    47    47    47    46    53    52    50 
 0.035153  1     145   d    987 0.052 0.053 0.050 0.053 0.054 0.051 0.051 0.052 0.049 0.058 0.052 0.053 0.050 0.048 0.048 0.048 0.047 0.054 0.052 0.051       51    52    49    52    53    50    50    51    48    57    51    52    49    47    47    47    46    53    51    50 
 0.035424  1     146   b    988 0.052 0.053 0.050 0.053 0.055 0.051 0.051 0.052 0.049 0.058 0.052 0.053 0.050 0.048 0.048 0.048 0.047 0.054 0.052 0.051       51    52    49    52    54    50    50    51    48    57    51    52    49    47    47    47    46    53    51    50 
 0.035572  1     147   d    987 0.052 0.053 0.050 0.053 0.055 0.051 0.051 0.052 0.049 0.058 0.052 0.053 0.050 0.048 0.047 0.048 0.047 0.054 0.052 0.051       51    52    49    52    54    50    50    51    48    57    51    52    49    47    46    47    46    53    51    50 
 0.035812  1     148   b    988 0.052 0.053 0.050 0.053 0.055 0.051 0.051 0.052 0.049 0.059 0.052 0.053 0.050 0.048 0.047 0.048 0.047 0.054 0.052 0.051       51    52    49    52    54    50    50    51    48    58    51    52    49    47    46    47    46    53    51    50 
 0.035884  1     149   d    987 0.052 0.053 0.050 0.053 0.055 0.051 0.050 0.052 0.049 0.059 0.052 0.053 0.050 0.048 0.047 0.048 0.047 0.053 0.052 0.051       51    52    49    52    54    50    49    51    48    58    51    52    49    47    46    47    46    52    51    50 
 0.036186  1     150   d    986 0.052 0.053 0.049 0.053 0.055 0.051 0.050 0.052 0.049 0.059 0.052 0.053 0.050 0.048 0.046 0.048 0.047 0.053 0.052 0.051       51    52    48    52    54    50    49    51    48    58    51    52    49    47    45    47    46    52    51    50 
 0.036786  1     151   d    985 0.052 0.053 0.049 0.053 0.055 0.051 0.050 0.052 0.049 0.059 0.052 0.053 0.050 0.048 0.046 0.048 0.047 0.053 0.052 0.051       51    52    48    52    54    50    49    51    48    58    51    52    49    47    45    47    46    52    51    50 
 0.036822  1     152   d    984 0.052 0.053 0.049 0.053 0.055 0.051 0.050 0.051 0.049 0.059 0.052 0.053 0.050 0.048 0.046 0.048 0.047 0.053 0.052 0.051       51    52    48    52    54    50    49    50    48    58    51    52    49    47    45    47    46    52    51    50 
 0.036844  1     153   b    985 0.052 0.053 0.049 0.054 0.055 0.051 0.050 0.051 0.049 0.059 0.052 0.053 0.050 0.048 0.046 0.048 0.047 0.053 0.052 0.051       51    52    48    53    54    50    49    50    48    58    51    52    49    47    45    47    46    52    51    50 
 0.036968  1     154   d    984 0.052 0.053 0.049 0.054 0.054 0.051 0.050 0.051 0.049 0.059 0.052 0.053 0.049 0.048 0.046 0.048 0.047 0.053 0.052 0.051       51    52    48    53    53    50    49    50    48    58    51    52    48    47    45    47    46    52    51    50 
 0.036989  1     155   b    985 0.052 0.054 0.049 0.054 0.054 0.051 0.050 0.051 0.049 0.059 0.052 0.053 0.049 0.048 0.046 0.049 0.047 0.053 0.052 0.051       51    53    48    53    53    50    49    50    48    58    51    52    48    47    45    48    46    52    51    50 
 0.037143  1     156   d    984 0.051 0.054 0.049 0.054 0.054 0.051 0.050 0.051 0.049 0.059 0.052 0.053 0.049 0.048 0.046 0.049 0.047 0.053 0.052 0.051       50    53    48    53    53    50    49    50    48    58    51    52    48    47    45    48    46    52    51    50 
 0.037977  1     157   d    983 0.051 0.054 0.049 0.054 0.054 0.051 0.050 0.051 0.049 0.059 0.052 0.053 0.049 0.048 0.046 0.049 0.047 0.053 0.052 0.050       50    53    48    53    53    50    49    50    48    58    51    52    48    47    45    48    46    52    51    49 
 0.038044  1     158   b    984 0.051 0.054 0.049 0.054 0.054 0.051 0.050 0.051 0.049 0.059 0.052 0.053 0.049 0.048 0.046 0.049 0.047 0.053 0.052 0.050       50    53    48    53    53    50    49    50    48    58    51    52    48    47    45    48    46    52    51    49 
 0.038308  1     159   b    985 0.051 0.055 0.049 0.054 0.054 0.051 0.051 0.051 0.049 0.059 0.052 0.053 0.049 0.048 0.046 0.049 0.047 0.053 0.052 0.050       50    54    48    53    53    50    50    50    48    58    51    52    48    47    45    48    46    52    51    49 
 0.038554  1     160   d    984 0.051 0.055 0.049 0.054 0.054 0.051 0.051 0.051 0.049 0.059 0.052 0.053 0.049 0.048 0.046 0.049 0.047 0.053 0.052 0.050       50    54    48    53    53    50    50    50    48    58    51    52    48    47    45    48    46    52    51    49 
 0.038722  1     161   d    983 0.051 0.055 0.048 0.054 0.054 0.051 0.051 0.050 0.049 0.059 0.052 0.053 0.049 0.048 0.046 0.049 0.046 0.053 0.052 0.050       50    54    47    53    53    50    50    49    48    58    51    52    48    47    45    48    45    52    51    49 
 0.039342  1     162   b    984 0.051 0.055 0.048 0.054 0.055 0.051 0.051 0.050 0.049 0.059 0.052 0.053 0.049 0.048 0.046 0.049 0.046 0.053 0.052 0.050       50    54    47    53    54    50    50    49    48    58    51    52    48    47    45    48    45    52    51    49 
 0.039410  1     163   b    985 0.051 0.055 0.048 0.054 0.055 0.051 0.051 0.050 0.049 0.060 0.052 0.053 0.049 0.048 0.046 0.049 0.046 0.053 0.052 0.050       50    54    47    53    54    50    50    49    48    59    51    52    48    47    45    48    45    52    51    49 
 0.039434  1     164   d    984 0.051 0.055 0.048 0.054 0.055 0.051 0.051 0.050 0.049 0.060 0.052 0.053 0.049 0.048 0.046 0.049 0.046 0.053 0.051 0.050       50    54    47    53    54    50    50    49    48    59    51    52    48    47    45    48    45    52    50    49 
 0.039467  1     165   d    983 0.051 0.055 0.048 0.054 0.055 0.051 0.051 0.050 0.048 0.060 0.052 0.053 0.049 0.048 0.046 0.049 0.046 0.053 0.050 0.050       50    54    47    53    54    50    50    49    47    59    51    52    48    47    45    48    45    52    49    49 
 0.040384  1     166   b    984 0.051 0.055 0.048 0.054 0.056 0.051 0.051 0.050 0.048 0.060 0.052 0.053 0.049 0.048 0.046 0.049 0.047 0.053 0.050 0.050       50    54    47    53    55    50    50    49    47    59    51    52    48    47    45    48    46    52    49    49 
 0.040652  1     167   b    985 0.051 0.055 0.048 0.054 0.056 0.051 0.051 0.050 0.048 0.060 0.052 0.053 0.049 0.048 0.046 0.049 0.047 0.053 0.050 0.050       50    54    47    53    55    50    50    49    47    59    51    52    48    47    45    48    46    52    49    49 
 0.041053  1     168   d    984 0.051 0.055 0.048 0.054 0.056 0.051 0.051 0.050 0.048 0.059 0.052 0.053 0.049 0.048 0.046 0.049 0.047 0.053 0.049 0.050       50    54    47    53    55    50    50    49    47    58    51    52    48    47    45    48    46    52    48    49 
 0.041191  1     169   d    983 0.051 0.055 0.048 0.054 0.056 0.051 0.051 0.050 0.048 0.059 0.052 0.053 0.049 0.048 0.046 0.049 0.046 0.053 0.049 0.050       50    54    47    53    55    50    50    49    47    58    51    52    48    47    45    48    45    52    48    49 
 0.041199  1     170   d    982 0.051 0.055 0.048 0.054 0.056 0.051 0.051 0.050 0.048 0.059 0.052 0.053 0.049 0.048 0.046 0.048 0.046 0.053 0.049 0.050       50    54    47    53    55    50    50    49    47    58    51    52    48    47    45    47    45    52    48    49 
 0.041679  1     171   d    981 0.051 0.055 0.048 0.054 0.056 0.051 0.051 0.050 0.048 0.059 0.052 0.053 0.049 0.048 0.046 0.048 0.046 0.053 0.049 0.050       50    54    47    53    55    50    50    49    47    58    51    52    48    47    45    47    45    52    48    49 
 0.041716  1     172   b    982 0.051 0.055 0.048 0.054 0.056 0.051 0.051 0.050 0.048 0.060 0.052 0.053 0.049 0.048 0.046 0.048 0.046 0.053 0.049 0.050       50    54    47    53    55    50    50    49    47    59    51    52    48    47    45    47    45    52    48    49 
 0.042426  1     173   b    983 0.051 0.055 0.048 0.054 0.056 0.051 0.051 0.050 0.048 0.060 0.052 0.053 0.049 0.048 0.046 0.048 0.046 0.053 0.049 0.050       50    54    47    53    55    50    50    49    47    59    51    52    48    47    45    47    45    52    48    49 
 0.042899  1     174   b    984 0.051 0.055 0.048 0.054 0.056 0.051 0.051 0.050 0.048 0.060 0.052 0.053 0.049 0.048 0.046 0.048 0.046 0.053 0.050 0.050       50    54    47    53    55    50    50    49    47    59    51    52    48    47    45    47    45    52    49    49 
 0.043362  1     175   d    983 0.051 0.054 0.048 0.054 0.056 0.051 0.050 0.050 0.048 0.060 0.052 0.053 0.049 0.048 0.046 0.048 0.046 0.053 0.050 0.050       50    53    47    53    55    50    49    49    47    59    51    52    48    47    45    47    45    52    49    49 
 0.043374  1     176   d    982 0.051 0.054 0.048 0.054 0.055 0.051 0.050 0.050 0.048 0.060 0.052 0.053 0.049 0.047 0.046 0.048 0.046 0.053 0.050 0.050       50    53    47    53    54    50    49    49    47    59    51    52    48    46    45    47    45    52    49    49 
 0.043593  1     177   d    981 0.051 0.054 0.048 0.054 0.054 0.051 0.050 0.050 0.048 0.060 0.052 0.053 0.049 0.047 0.046 0.048 0.046 0.053 0.050 0.050       50    53    47    53    53    50    49    49    47    59    51    52    48    46    45    47    45    52    49    49 
 0.043783  1     178   b    982 0.051 0.055 0.048 0.054 0.055 0.052 0.050 0.050 0.048 0.060 0.052 0.053 0.049 0.047 0.046 0.048 0.046 0.053 0.050 0.050       50    54    47    53    54    51    49    49    47    59    51    52    48    46    45    47    45    52    49    49 
 0.043842  1     179   b    983 0.051 0.055 0.048 0.054 0.055 0.052 0.050 0.050 0.048 0.060 0.052 0.053 0.049 0.047 0.046 0.048 0.046 0.054 0.050 0.050       50    54    47    53    54    51    49    49    47    59    51    52    48    46    45    47    45    53    49    49 
 0.044182  1     180   b    984 0.051 0.055 0.048 0.054 0.055 0.052 0.050 0.050 0.048 0.061 0.052 0.053 0.050 0.047 0.046 0.048 0.046 0.054 0.050 0.051       50    54    47    53    54    51    49    49    47    60    51    52    49    46    45    47    45    53    49    50 
 0.044395  1     181   b    985 0.052 0.055 0.048 0.054 0.055 0.052 0.050 0.050 0.048 0.061 0.052 0.053 0.050 0.047 0.046 0.048 0.046 0.055 0.050 0.051       51    54    47    53    54    51    49    49    47    60    51    52    49    46    45    47    45    54    49    50 
 0.044895  1     182   b    986 0.052 0.055 0.048 0.054 0.055 0.052 0.050 0.050 0.049 0.062 0.052 0.053 0.050 0.047 0.046 0.048 0.047 0.055 0.050 0.051       51    54    47    53    54    51    49    49    48    61    51    52    49    46    45    47    46    54    49    50 
 0.044966  1     183   d    985 0.052 0.055 0.048 0.054 0.055 0.052 0.049 0.050 0.049 0.062 0.052 0.053 0.050 0.047 0.046 0.048 0.047 0.055 0.050 0.051       51    54    47    53    54    51    48    49    48    61    51    52    49    46    45    47    46    54    49    50 
 0.044996  1     184   d    984 0.052 0.055 0.048 0.054 0.055 0.051 0.049 0.050 0.049 0.062 0.052 0.052 0.050 0.047 0.045 0.048 0.046 0.055 0.050 0.051       51    54    47    53    54    50    48    49    48    61    51    51    49    46    44    47    45    54    49    50 
 0.045042  1     185   b    985 0.052 0.055 0.048 0.054 0.056 0.051 0.049 0.050 0.049 0.062 0.052 0.052 0.050 0.047 0.045 0.048 0.046 0.055 0.050 0.051       51    54    47    53    55    50    48    49    48    61    51    51    49    46    44    47    45    54    49    50 
 0.045776  1     186   b    986 0.052 0.055 0.048 0.054 0.056 0.051 0.049 0.050 0.049 0.062 0.052 0.052 0.050 0.047 0.045 0.048 0.046 0.055 0.050 0.051       51    54    47    53    55    50    48    49    48    61    51    51    49    46    44    47    45    54    49    50 
 0.046164  1     187   b    987 0.052 0.055 0.048 0.054 0.056 0.051 0.049 0.050 0.049 0.062 0.052 0.052 0.050 0.047 0.045 0.048 0.046 0.055 0.050 0.051       51    54    47    53    55    50    48    49    48    61    51    51    49    46    44    47    45    54    49    50 
 0.046787  1     188   b    988 0.052 0.055 0.048 0.054 0.057 0.051 0.049 0.051 0.049 0.062 0.052 0.052 0.050 0.047 0.045 0.048 0.046 0.055 0.050 0.051       51    54    47    53    56    50    48    50    48    61    51    51    49    46    44    47    45    54    49    50 
 0.046975  1     189   d    987 0.052 0.055 0.048 0.054 0.057 0.051 0.049 0.051 0.049 0.062 0.052 0.051 0.049 0.047 0.045 0.048 0.046 0.055 0.050 0.051       51    54    47    53    56    50    48    50    48    61    51    50    48    46    44    47    45    54    49    50 
 0.047049  1     190   b    988 0.052 0.055 0.048 0.054 0.057 0.051 0.049 0.051 0.049 0.062 0.052 0.051 0.049 0.047 0.045 0.048 0.046 0.055 0.050 0.051       51    54    47    53    56    50    48    50    48    61    51    50    48    46    44    47    45    54    49    50 
 0.047109  1     191   b    989 0.052 0.055 0.048 0.054 0.057 0.051 0.049 0.051 0.049 0.062 0.052 0.051 0.049 0.047 0.044 0.048 0.046 0.055 0.050 0.051       51    54    47    53    56    50    48    50    48    61    51    50    48    46    44    47    45    54    49    50 
 0.047328  1     192   b    990 0.052 0.055 0.047 0.054 0.057 0.051 0.048 0.051 0.048 0.062 0.052 0.051 0.048 0.046 0.044 0.047 0.045 0.055 0.051 0.051       51    54    47    53    56    50    48    50    48    61    51    50    48    46    44    47    45    54    50    50 
 0.047520  1     193   b    991 0.051 0.054 0.047 0.053 0.057 0.050 0.048 0.050 0.048 0.062 0.051 0.050 0.048 0.046 0.044 0.047 0.045 0.054 0.050 0.050       51    54    47    53    56    50    48    50    48    61    51    50    48    46    44    47    45    54    50    50 
 0.047672  1     194   b    992 0.051 0.054 0.047 0.053 0.056 0.050 0.048 0.050 0.049 0.061 0.051 0.050 0.048 0.046 0.044 0.047 0.045 0.054 0.050 0.050       51    54    47    53    56    50    48    50    49    61    51    50    48    46    44    47    45    54    50    50 
 0.047821  1     195   b    993 0.051 0.054 0.047 0.053 0.056 0.050 0.048 0.050 0.049 0.061 0.051 0.050 0.048 0.046 0.044 0.047 0.045 0.054 0.050 0.050       51    54    47    53    56    50    48    50    49    61    51    50    48    46    44    47    45    54    50    50 
 0.047830  1     196   d    992 0.051 0.054 0.047 0.052 0.056 0.050 0.048 0.049 0.049 0.061 0.051 0.050 0.048 0.046 0.044 0.047 0.045 0.053 0.050 0.050       51    54    47    52    56    50    48    49    49    61    51    50    48    46    44    47    45    53    50    50 
 0.047915  1     197   b    993 0.051 0.054 0.047 0.053 0.056 0.050 0.048 0.049 0.049 0.061 0.051 0.050 0.048 0.046 0.044 0.047 0.045 0.053 0.050 0.050       51    54    47    53    56    50    48    49    49    61    51    50    48    46    44    47    45    53    50    50 
 0.048068  1     198   d    992 0.051 0.054 0.047 0.053 0.056 0.050 0.048 0.049 0.049 0.061 0.051 0.050 0.048 0.046 0.044 0.047 0.045 0.053 0.050 0.050       51    54    47    53    56    50    48    49    49    61    51    50    48    46    44    47    45    53    50    50 
 0.048441  1     199   b    993 0.051 0.055 0.047 0.053 0.057 0.051 0.048 0.049 0.049 0.061 0.051 0.050 0.048 0.046 0.044 0.047 0.045 0.053 0.050 0.050       51    55    47    53    57    51    48    49    49    61    51    50    48    46    44    47    45    53    50    50 
 0.048731  1     200   d    992 0.051 0.055 0.047 0.053 0.057 0.051 0.048 0.049 0.049 0.061 0.051 0.050 0.048 0.046 0.044 0.047 0.045 0.053 0.050 0.050       51    55    47    53    57    51    48    49    49    61    51    50    48    46    44    47    45    53    50    50 
 0.048811  1     201   d    991 0.051 0.055 0.047 0.053 0.058 0.051 0.048 0.049 0.049 0.062 0.050 0.050 0.048 0.046 0.044 0.047 0.045 0.053 0.050 0.050       51    55    47    53    57    51    48    49    49    61    50    50    48    46    44    47    45    53    50    50 
 0.049342  1     202   d    990 0.052 0.056 0.047 0.054 0.058 0.052 0.048 0.049 0.049 0.062 0.051 0.051 0.048 0.046 0.044 0.047 0.045 0.054 0.049 0.051       51    55    47    53    57    51    48    49    49    61    50    50    48    46    44    47    45    53    49    50 
 0.049429  1     203   b    991 0.051 0.055 0.047 0.053 0.058 0.051 0.048 0.049 0.049 0.062 0.050 0.050 0.048 0.046 0.044 0.047 0.045 0.053 0.049 0.050       51    55    47    53    57    51    48    49    49    61    50    50    48    46    44    47    45    53    49    50 
 0.049775  1     204   b    992 0.051 0.055 0.047 0.053 0.058 0.051 0.048 0.049 0.049 0.061 0.050 0.050 0.049 0.046 0.044 0.047 0.045 0.053 0.049 0.050       51    55    47    53    58    51    48    49    49    61    50    50    49    46    44    47    45    53    49    50 
 0.049815  1     205   b    993 0.051 0.055 0.047 0.053 0.058 0.051 0.049 0.049 0.049 0.061 0.050 0.050 0.050 0.046 0.044 0.047 0.045 0.053 0.049 0.050       51    55    47    53    58    51    49    49    49    61    50    50    50    46    44    47    45    53    49    50 
 0.049895  1     206   b    994 0.051 0.055 0.047 0.053 0.058 0.051 0.049 0.049 0.049 0.061 0.050 0.050 0.050 0.046 0.044 0.047 0.045 0.053 0.049 0.050       51    55    47    53    58    51    49    49    49    61    50    50    50    46    44    47    45    53    49    50 
 0.049974  1     207   d    993 0.051 0.055 0.047 0.053 0.058 0.051 0.049 0.049 0.049 0.061 0.050 0.050 0.049 0.046 0.044 0.047 0.045 0.053 0.049 0.050       51    55    47    53    58    51    49    49    49    61    50    50    49    46    44    47    45    53    49    50 
 0.050609  1     208   b    994 0.052 0.055 0.048 0.053 0.058 0.051 0.049 0.049 0.049 0.061 0.050 0.050 0.049 0.046 0.044 0.047 0.045 0.053 0.049 0.050       52    55    48    53    58    51    49    49    49    61    50    50    49    46    44    47    45    53    49    50 
 0.051421  1     209   b    995 0.052 0.055 0.048 0.053 0.058 0.051 0.049 0.049 0.049 0.061 0.050 0.050 0.049 0.046 0.044 0.047 0.045 0.053 0.049 0.050       52    55    48    53    58    51    49    49    49    61    50    50    49    46    44    47    45    53    49    50 
 0.051722  1     210   b    996 0.052 0.055 0.048 0.053 0.058 0.051 0.049 0.049 0.049 0.061 0.050 0.050 0.050 0.046 0.044 0.047 0.045 0.053 0.049 0.050       52    55    48    53    58    51    49    49    49    61    50    50    50    46    44    47    45    53    49    50 
 0.051943  1     211   d    995 0.052 0.055 0.048 0.053 0.058 0.051 0.048 0.049 0.049 0.061 0.050 0.050 0.050 0.046 0.044 0.046 0.045 0.053 0.049 0.050       52    55    48    53    58    51    48    49    49    61    50    50    50    46    44    46    45    53    49    50 
 0.052083  1     212   b    996 0.052 0.055 0.048 0.053 0.058 0.051 0.048 0.049 0.049 0.061 0.050 0.050 0.050 0.046 0.044 0.046 0.045 0.053 0.050 0.050       52    55    48    53    58    51    48    49    49    61    50    50    50    46    44    46    45    53    50    50 
 0.052373  1     213   d    995 0.052 0.055 0.048 0.052 0.058 0.051 0.048 0.049 0.049 0.061 0.050 0.050 0.050 0.046 0.044 0.046 0.045 0.053 0.050 0.050       52    55    48    52    58    51    48    49    49    61    50    50    50    46    44    46    45    53    50    50 
 0.052582  1     214   d    994 0.052 0.055 0.048 0.052 0.058 0.051 0.047 0.049 0.048 0.061 0.049 0.050 0.050 0.046 0.044 0.046 0.044 0.053 0.050 0.050       52    55    48    52    58    51    47    49    48    61    49    50    50    46    44    46    44    53    50    50 
 0.053100  1     215   b    995 0.052 0.055 0.048 0.052 0.058 0.051 0.047 0.049 0.048 0.061 0.050 0.050 0.050 0.046 0.044 0.046 0.044 0.053 0.050 0.050       52    55    48    52    58    51    47    49    48    61    50    50    50    46    44    46    44    53    50    50 
 0.053182  1     216   b    996 0.052 0.055 0.048 0.052 0.058 0.051 0.047 0.049 0.048 0.061 0.050 0.050 0.050 0.046 0.044 0.046 0.044 0.053 0.050 0.050       52    55    48    52    58    51    47    49    48    61    50    50    50    46    44    46    44    53    50    50 
 0.053414  1     217   d    995 0.052 0.055 0.048 0.052 0.058 0.051 0.047 0.049 0.048 0.061 0.050 0.050 0.050 0.046 0.044 0.046 0.044 0.053 0.050 0.050       52    55    48    52    58    51    47    49    48    61    50    50    50    46    44    46    44    53    50    50 
 0.053508  1     218   b    996 0.052 0.055 0.048 0.052 0.058 0.051 0.047 0.049 0.048 0.061 0.050 0.050 0.050 0.046 0.044 0.046 0.044 0.053 0.050 0.050       52    55    48    52    58    51    47    49    48    61    50    50    50    46    44    46    44    53    50    50 
 0.053840  1     219   b    997 0.052 0.055 0.048 0.052 0.058 0.051 0.047 0.049 0.048 0.061 0.050 0.050 0.050 0.046 0.044 0.046 0.044 0.053 0.050 0.050       52    55    48    52    58    51    47    49    48    61    50    50    50    46    44    46    44    53    50    50 
 0.054132  1     220   d    996 0.052 0.054 0.048 0.052 0.058 0.050 0.047 0.049 0.048 0.061 0.050 0.050 0.050 0.046 0.044 0.046 0.044 0.053 0.050 0.050       52    54    48    52    58    50    47    49    48    61    50    50    50    46    44    46    44    53    50    50 
 0.054434  1     221   b    997 0.052 0.054 0.048 0.052 0.058 0.050 0.047 0.049 0.048 0.061 0.050 0.050 0.050 0.046 0.044 0.046 0.044 0.053 0.050 0.050       52    54    48    52    58    50    47    49    48    61    50    50    50    46    44    46    44    53    50    50 
 0.054831  1     222   b    998 0.052 0.054 0.048 0.052 0.058 0.050 0.047 0.049 0.048 0.061 0.050 0.050 0.050 0.046 0.044 0.046 0.044 0.053 0.051 0.050       52    54    48    52    58    50    47    49    48    61    50    50    50    46    44    46    44    53    51    50 
 0.054846  1     223   b    999 0.052 0.054 0.048 0.052 0.058 0.050 0.047 0.049 0.048 0.061 0.050 0.050 0.050 0.046 0.044 0.046 0.044 0.053 0.051 0.050       52    54    48    52    58    50    47    49    48    61    50    50    50    46    44    46    44    53    51    50 
 0.054930  1     224   b   1000 0.052 0.054 0.049 0.052 0.058 0.050 0.047 0.049 0.048 0.061 0.050 0.050 0.050 0.046 0.044 0.046 0.044 0.053 0.051 0.050       52    54    49    52    58    50    47    49    48    61    50    50    50    46    44    46    44    53    51    50 
 0.054958  1     225   d    999 0.052 0.054 0.049 0.052 0.058 0.050 0.047 0.049 0.048 0.061 0.050 0.050 0.050 0.046 0.044 0.046 0.044 0.053 0.051 0.050       52    54    49    52    58    50    47    49    48    61    50    50    50    46    44    46    44    53    51    50 
 0.055179  1     226   d    998 0.052 0.054 0.049 0.052 0.058 0.050 0.047 0.049 0.048 0.061 0.050 0.050 0.050 0.046 0.044 0.046 0.044 0.053 0.051 0.050       52    54    49    52    58    50    47    49    48    61    50    50    50    46    44    46    44    53    51    50 
 0.055183  1     227   b    999 0.052 0.054 0.049 0.053 0.058 0.051 0.047 0.049 0.048 0.061 0.050 0.050 0.050 0.046 0.044 0.046 0.044 0.053 0.051 0.050       52    54    49    53    58    51    47    49    48    61    50    50    50    46    44    46    44    53    51    50 
 0.055307  1     228   b   1000 0.052 0.055 0.049 0.053 0.058 0.051 0.047 0.049 0.048 0.061 0.050 0.050 0.050 0.046 0.044 0.046 0.044 0.053 0.051 0.050       52    55    49    53    58    51    47    49    48    61    50    50    50    46    44    46    44    53    51    50 
 0.055839  1     229   b   1001 0.052 0.055 0.049 0.053 0.058 0.051 0.047 0.049 0.048 0.061 0.050 0.050 0.050 0.046 0.044 0.046 0.044 0.053 0.051 0.050       52    55    49    53    58    51    47    49    48    61    50    50    50    46    44    46    44    53    51    50 
 0.055965  1     230   b   1002 0.052 0.055 0.049 0.053 0.058 0.051 0.047 0.049 0.049 0.061 0.050 0.050 0.050 0.046 0.044 0.046 0.044 0.053 0.052 0.050       52    55    49    53    58    51    47    49    49    61    50    50    50    46    44    46    44    53    52    50 
 0.056242  1     231   d   1001 0.052 0.055 0.049 0.053 0.058 0.051 0.047 0.049 0.049 0.061 0.050 0.050 0.050 0.046 0.044 0.046 0.044 0.053 0.052 0.050       52    55    49    53    58    51    47    49    49    61    50    50    50    46    44    46    44    53    52    50 
 0.056346  1     232   d   1000 0.052 0.055 0.049 0.053 0.057 0.051 0.047 0.049 0.049 0.061 0.050 0.050 0.050 0.046 0.044 0.046 0.043 0.053 0.052 0.050       52    55    49    53    57    51    47    49    49    61    50    50    50    46    44    46    43    53    52    50 
 0.056656  1     233   b   1001 0.052 0.056 0.049 0.053 0.057 0.051 0.047 0.049 0.049 0.061 0.050 0.050 0.050 0.046 0.044 0.047 0.043 0.053 0.052 0.050       52    56    49    53    57    51    47    49    49    61    50    50    50    46    44    47    43    53    52    50 
 0.056749  1     234   b   1002 0.052 0.056 0.049 0.053 0.057 0.051 0.047 0.049 0.050 0.061 0.050 0.050 0.050 0.046 0.044 0.047 0.043 0.053 0.053 0.050       52    56    49    53    57    51    47    49    50    61    50    50    50    46    44    47    43    53    53    50 
 0.056875  1     235   d   1001 0.052 0.056 0.049 0.053 0.057 0.051 0.046 0.049 0.050 0.061 0.050 0.050 0.050 0.046 0.043 0.046 0.043 0.053 0.053 0.050       52    56    49    53    57    51    46    49    50    61    50    50    50    46    43    46    43    53    53    50 
 0.056958  1     236   b   1002 0.052 0.056 0.049 0.053 0.058 0.051 0.046 0.049 0.050 0.061 0.050 0.050 0.051 0.047 0.043 0.046 0.043 0.053 0.053 0.050       52    56    49    53    58    51    46    49    50    61    50    50    51    47    43    46    43    53    53    50 
 0.057045  1     237   d   1001 0.052 0.056 0.048 0.053 0.058 0.051 0.046 0.049 0.050 0.061 0.050 0.050 0.051 0.047 0.042 0.046 0.043 0.053 0.053 0.050       52    56    48    53    58    51    46    49    50    61    50    50    51    47    42    46    43    53    53    50 
 0.057252  1     238   b   1002 0.052 0.056 0.048 0.053 0.059 0.051 0.046 0.049 0.050 0.061 0.050 0.050 0.051 0.047 0.042 0.046 0.043 0.053 0.053 0.051       52    56    48    53    59    51    46    49    50    61    50    50    51    47    42    46    43    53    53    51 
 0.057479  1     239   d   1001 0.052 0.056 0.047 0.053 0.059 0.051 0.046 0.049 0.050 0.061 0.050 0.050 0.050 0.047 0.042 0.046 0.043 0.053 0.053 0.051       52    56    47    53    59    51    46    49    50    61    50    50    50    47    42    46    43    53    53    51 
 0.057548  1     240   d   1000 0.051 0.056 0.047 0.053 0.059 0.051 0.046 0.049 0.050 0.061 0.050 0.050 0.050 0.047 0.041 0.046 0.043 0.053 0.053 0.051       51    56    47    53    59    51    46    49    50    61    50    50    50    47    41    46    43    53    53    51 
 0.057597  1     241   d    999 0.051 0.056 0.047 0.053 0.059 0.051 0.046 0.049 0.050 0.061 0.050 0.050 0.050 0.047 0.040 0.046 0.043 0.053 0.053 0.051       51    56    47    53    59    51    46    49    50    61    50    50    50    47    40    46    43    53    53    51 
 0.057713  1     242   d    998 0.051 0.056 0.047 0.053 0.059 0.051 0.046 0.049 0.050 0.061 0.050 0.050 0.050 0.047 0.040 0.046 0.043 0.053 0.052 0.051       51    56    47    53    59    51    46    49    50    61    50    50    50    47    40    46    43    53    52    51 
 0.057958  1     243   d    997 0.051 0.056 0.047 0.053 0.059 0.051 0.046 0.049 0.050 0.061 0.050 0.050 0.050 0.047 0.040 0.046 0.043 0.053 0.052 0.051       51    56    47    53    59    51    46    49    50    61    50    50    50    47    40    46    43    53    52    51 
 0.058006  1     244   d    996 0.051 0.056 0.047 0.053 0.059 0.051 0.046 0.049 0.050 0.061 0.050 0.050 0.050 0.047 0.040 0.046 0.043 0.053 0.052 0.051       51    56    47    53    59    51    46    49    50    61    50    50    50    47    40    46    43    53    52    51 
 0.058037  1     245   d    995 0.051 0.056 0.047 0.053 0.059 0.051 0.046 0.049 0.050 0.061 0.050 0.050 0.050 0.047 0.040 0.046 0.043 0.053 0.052 0.051       51    56    47    53    59    51    46    49    50    61    50    50    50    47    40    46    43    53    52    51 
 0.058545  1     246   b    996 0.051 0.056 0.047 0.053 0.059 0.051 0.046 0.049 0.050 0.061 0.050 0.050 0.050 0.047 0.040 0.046 0.043 0.053 0.052 0.051       51    56    47    53    59    51    46    49    50    61    50    50    50    47    40    46    43    53    52    51 
 0.059156  1     247   d    995 0.051 0.056 0.046 0.053 0.059 0.050 0.046 0.049 0.050 0.061 0.050 0.050 0.050 0.047 0.040 0.046 0.043 0.053 0.052 0.051       51    56    46    53    59    50    46    49    50    61    50    50    50    47    40    46    43    53    52    51 
 0.059238  1     248   b    996 0.051 0.057 0.046 0.053 0.059 0.050 0.046 0.049 0.050 0.061 0.050 0.050 0.050 0.047 0.040 0.046 0.043 0.053 0.052 0.051       51    57    46    53    59    50    46    49    50    61    50    50    50    47    40    46    43    53    52    51 
 0.059314  1     249   d    995 0.051 0.057 0.046 0.053 0.059 0.050 0.046 0.049 0.050 0.061 0.050 0.050 0.050 0.047 0.040 0.046 0.042 0.053 0.052 0.051       51    57    46    53    59    50    46    49    50    61    50    50    50    47    40    46    42    53    52    51 
 0.059399  1     250   d    994 0.051 0.057 0.046 0.053 0.059 0.050 0.046 0.049 0.050 0.061 0.050 0.050 0.050 0.047 0.040 0.046 0.042 0.053 0.052 0.051       51    57    46    53    59    50    46    49    50    61    50    50    50    47    40    46    42    53    52    51 
 0.059435  1     251   d    993 0.051 0.057 0.046 0.053 0.058 0.050 0.046 0.049 0.050 0.061 0.050 0.050 0.050 0.047 0.040 0.046 0.042 0.053 0.052 0.051       51    57    46    53    58    50    46    49    50    61    50    50    50    47    40    46    42    53    52    51 
 0.060274  1     252   d    992 0.051 0.056 0.046 0.053 0.058 0.050 0.046 0.049 0.050 0.061 0.050 0.050 0.050 0.047 0.040 0.046 0.042 0.053 0.052 0.051       51    56    46    53    58    50    46    49    50    61    50    50    50    47    40    46    42    53    52    51 
 0.060275  1     253   d    991 0.051 0.057 0.046 0.053 0.059 0.050 0.045 0.049 0.050 0.062 0.050 0.050 0.050 0.046 0.040 0.046 0.042 0.053 0.052 0.051       51    56    46    53    58    50    45    49    50    61    50    50    50    46    40    46    42    53    52    51 
 0.060297  1     254   b    992 0.051 0.056 0.046 0.053 0.058 0.051 0.045 0.049 0.050 0.061 0.050 0.050 0.051 0.047 0.040 0.046 0.042 0.053 0.052 0.051       51    56    46    53    58    51    45    49    50    61    50    50    51    47    40    46    42    53    52    51 
 0.060609  1     255   d    991 0.051 0.057 0.046 0.053 0.059 0.051 0.045 0.049 0.050 0.062 0.050 0.050 0.051 0.047 0.040 0.046 0.042 0.053 0.052 0.051       51    56    46    53    58    51    45    49    50    61    50    50    51    47    40    46    42    53    52    51 
 0.060899  1     256   b    992 0.051 0.056 0.046 0.053 0.058 0.052 0.045 0.049 0.050 0.061 0.050 0.050 0.051 0.047 0.040 0.046 0.042 0.053 0.052 0.051       51    56    46    53    58    52    45    49    50    61    50    50    51    47    40    46    42    53    52    51 
 0.060992  1     257   b    993 0.051 0.056 0.046 0.053 0.058 0.052 0.045 0.049 0.050 0.061 0.050 0.050 0.051 0.047 0.040 0.046 0.042 0.053 0.052 0.051       51    56    46    53    58    52    45    49    50    61    50    50    51    47    40    46    42    53    52    51 
 0.061355  1     258   d    992 0.051 0.056 0.046 0.053 0.058 0.052 0.045 0.049 0.050 0.061 0.050 0.050 0.051 0.047 0.040 0.046 0.042 0.053 0.052 0.051       51    56    46    53    58    52    45    49    50    61    50    50    51    47    40    46    42    53    52    51 
 0.061366  1     259   b    993 0.051 0.056 0.046 0.054 0.058 0.052 0.045 0.049 0.050 0.061 0.050 0.050 0.051 0.047 0.040 0.046 0.042 0.053 0.053 0.051       51    56    46    54    58    52    45    49    50    61    50    50    51    47    40    46    42    53    53    51 
 0.061416  1     260   b    994 0.051 0.056 0.046 0.054 0.058 0.052 0.045 0.049 0.050 0.061 0.051 0.050 0.051 0.047 0.040 0.046 0.042 0.053 0.053 0.051       51    56    46    54    58    52    45    49    50    61    51    50    51    47    40    46    42    53    53    51 
 0.062387  1     261   b    995 0.051 0.056 0.046 0.055 0.058 0.053 0.045 0.049 0.050 0.061 0.051 0.050 0.051 0.047 0.040 0.046 0.042 0.053 0.053 0.051       51    56    46    55    58    53    45    49    50    61    51    50    51    47    40    46    42    53    53    51 
 0.062497  1     262   b    996 0.052 0.056 0.046 0.055 0.058 0.053 0.045 0.049 0.050 0.062 0.051 0.050 0.051 0.047 0.040 0.046 0.042 0.053 0.053 0.051       52    56    46    55    58    53    45    49    50    62    51    50    51    47    40    46    42    53    53    51 
 0.062986  1     263   b    997 0.052 0.056 0.046 0.055 0.058 0.053 0.045 0.049 0.050 0.062 0.051 0.050 0.051 0.047 0.040 0.046 0.042 0.053 0.053 0.051       52    56    46    55    58    53    45    49    50    62    51    50    51    47    40    46    42    53    53    51 
 0.063020  1     264   d    996 0.052 0.056 0.046 0.055 0.058 0.053 0.045 0.049 0.050 0.062 0.051 0.050 0.051 0.046 0.040 0.046 0.042 0.053 0.053 0.051       52    56    46    55    58    53    45    49    50    62    51    50    51    46    40    46    42    53    53    51 
 0.063271  1     265   d    995 0.052 0.056 0.046 0.055 0.058 0.053 0.045 0.049 0.050 0.062 0.051 0.050 0.051 0.046 0.040 0.045 0.042 0.053 0.053 0.051       52    56    46    55    58    53    45    49    50    62    51    50    51    46    40    45    42    53    53    51 
 0.063651  1     266   b    996 0.052 0.056 0.046 0.055 0.058 0.053 0.045 0.049 0.050 0.062 0.051 0.050 0.051 0.046 0.040 0.045 0.042 0.053 0.054 0.051       52    56    46    55    58    53    45    49    50    62    51    50    51    46    40    45    42    53    54    51 
 0.063795  1     267   b    997 0.052 0.056 0.046 0.056 0.058 0.053 0.045 0.049 0.050 0.062 0.051 0.050 0.051 0.046 0.040 0.045 0.042 0.053 0.055 0.051       52    56    46    56    58    53    45    49    50    62    51    50    51    46    40    45    42    53    55    51 
 0.063920  1     268   d    996 0.052 0.056 0.046 0.056 0.057 0.053 0.045 0.049 0.050 0.062 0.051 0.050 0.050 0.045 0.040 0.045 0.042 0.053 0.055 0.051       52    56    46    56    57    53    45    49    50    62    51    50    50    45    40    45    42    53    55    51 
 0.063944  1     269   d    995 0.052 0.056 0.046 0.056 0.057 0.053 0.045 0.048 0.050 0.062 0.051 0.050 0.050 0.044 0.040 0.045 0.042 0.053 0.055 0.051       52    56    46    56    57    53    45    48    50    62    51    50    50    44    40    45    42    53    55    51 
 0.064031  1     270   d    994 0.052 0.056 0.046 0.056 0.057 0.053 0.045 0.047 0.050 0.062 0.051 0.050 0.050 0.044 0.039 0.045 0.042 0.053 0.055 0.051       52    56    46    56    57    53    45    47    50    62    51    50    50    44    39    45    42    53    55    51 
 0.064104  1     271   b    995 0.052 0.056 0.047 0.056 0.057 0.053 0.045 0.047 0.050 0.062 0.051 0.050 0.050 0.044 0.039 0.045 0.042 0.053 0.055 0.051       52    56    47    56    57    53    45    47    50    62    51    50    50    44    39    45    42    53    55    51 
 0.064183  1     272   d    994 0.052 0.056 0.047 0.056 0.057 0.053 0.045 0.047 0.050 0.062 0.051 0.050 0.050 0.044 0.039 0.045 0.042 0.053 0.055 0.051       52    56    47    56    57    53    45    47    50    62    51    50    50    44    39    45    42    53    55    51 
 0.064372  1     273   b    995 0.052 0.056 0.047 0.056 0.057 0.053 0.045 0.048 0.050 0.062 0.051 0.050 0.050 0.044 0.039 0.045 0.043 0.053 0.055 0.051       52    56    47    56    57    53    45    48    50    62    51    50    50    44    39    45    43    53    55    51 
 0.064706  1     274   d    994 0.052 0.056 0.047 0.056 0.057 0.053 0.045 0.048 0.050 0.062 0.051 0.050 0.050 0.044 0.039 0.045 0.043 0.052 0.055 0.051       52    56    47    56    57    53    45    48    50    62    51    50    50    44    39    45    43    52    55    51 
 0.064715  1     275   d    993 0.052 0.056 0.047 0.056 0.057 0.053 0.045 0.048 0.050 0.062 0.051 0.050 0.050 0.044 0.039 0.045 0.043 0.052 0.055 0.051       52    56    47    56    57    53    45    48    50    62    51    50    50    44    39    45    43    52    55    51 
 0.064839  1     276   d    992 0.052 0.056 0.047 0.056 0.057 0.053 0.044 0.048 0.050 0.062 0.051 0.050 0.050 0.044 0.039 0.045 0.042 0.052 0.055 0.050       52    56    47    56    57    53    44    48    50    62    51    50    50    44    39    45    42    52    55    50 
 0.064931  1     277   b    993 0.052 0.056 0.047 0.056 0.057 0.053 0.044 0.048 0.050 0.062 0.051 0.050 0.050 0.044 0.039 0.045 0.042 0.052 0.055 0.050       52    56    47    56    57    53    44    48    50    62    51    50    50    44    39    45    42    52    55    50 
 0.065303  1     278   b    994 0.052 0.056 0.047 0.056 0.057 0.053 0.044 0.048 0.051 0.062 0.051 0.050 0.050 0.044 0.039 0.045 0.042 0.052 0.055 0.050       52    56    47    56    57    53    44    48    51    62    51    50    50    44    39    45    42    52    55    50 
 0.066154  1     279   d    993 0.052 0.056 0.047 0.056 0.057 0.052 0.044 0.048 0.051 0.062 0.051 0.050 0.050 0.044 0.039 0.045 0.042 0.052 0.055 0.050       52    56    47    56    57    52    44    48    51    62    51    50    50    44    39    45    42    52    55    50 
 0.067016  1     280   b    994 0.052 0.056 0.047 0.056 0.057 0.052 0.044 0.048 0.051 0.062 0.051 0.050 0.050 0.044 0.039 0.045 0.042 0.052 0.056 0.050       52    56    47    56    57    52    44    48    51    62    51    50    50    44    39    45    42    52    56    50 
 0.067235  1     281   d    993 0.052 0.056 0.047 0.056 0.057 0.052 0.044 0.048 0.051 0.061 0.051 0.050 0.049 0.044 0.039 0.045 0.042 0.052 0.056 0.049       52    56    47    56    57    52    44    48    51    61    51    50    49    44    39    45    42    52    56    49 
 0.067423  1     282   d    992 0.052 0.056 0.047 0.056 0.057 0.052 0.044 0.048 0.051 0.061 0.051 0.050 0.049 0.044 0.039 0.044 0.042 0.052 0.056 0.049       52    56    47    56    57    52    44    48    51    61    51    50    49    44    39    44    42    52    56    49 
 0.067440  1     283   b    993 0.052 0.056 0.047 0.056 0.057 0.052 0.044 0.048 0.051 0.061 0.051 0.050 0.049 0.044 0.039 0.044 0.042 0.052 0.056 0.049       52    56    47    56    57    52    44    48    51    61    51    50    49    44    39    44    42    52    56    49 
 0.067502  1     284   b    994 0.052 0.056 0.047 0.056 0.057 0.052 0.044 0.048 0.051 0.061 0.051 0.050 0.049 0.044 0.039 0.044 0.042 0.052 0.056 0.049       52    56    47    56    57    52    44    48    51    61    51    50    49    44    39    44    42    52    56    49 
 0.067619  1     285   d    993 0.052 0.056 0.047 0.056 0.057 0.051 0.044 0.048 0.051 0.061 0.051 0.050 0.049 0.044 0.039 0.044 0.041 0.052 0.056 0.049       52    56    47    56    57    51    44    48    51    61    51    50    49    44    39    44    41    52    56    49 
 0.068262  1     286   b    994 0.052 0.056 0.047 0.056 0.057 0.051 0.044 0.048 0.051 0.061 0.051 0.050 0.049 0.044 0.039 0.044 0.042 0.052 0.056 0.049       52    56    47    56    57    51    44    48    51    61    51    50    49    44    39    44    42    52    56    49 
 0.068285  1     287   d    993 0.052 0.056 0.047 0.056 0.057 0.051 0.044 0.048 0.051 0.061 0.051 0.050 0.049 0.044 0.039 0.044 0.042 0.052 0.056 0.049       52    56    47    56    57    51    44    48    51    61    51    50    49    44    39    44    42    52    56    49 
 0.068340  1     288   d    992 0.051 0.056 0.047 0.056 0.057 0.051 0.044 0.048 0.051 0.061 0.051 0.050 0.049 0.044 0.039 0.044 0.042 0.052 0.056 0.049       51    56    47    56    57    51    44    48    51    61    51    50    49    44    39    44    42    52    56    49 
 0.068560  1     289   d    991 0.051 0.057 0.046 0.055 0.058 0.051 0.044 0.048 0.051 0.062 0.051 0.050 0.049 0.044 0.039 0.044 0.042 0.052 0.057 0.049       51    56    46    55    57    51    44    48    51    61    51    50    49    44    39    44    42    52    56    49 
 0.068658  1     290   b    992 0.051 0.056 0.046 0.055 0.057 0.051 0.044 0.048 0.051 0.061 0.051 0.050 0.049 0.045 0.039 0.044 0.042 0.052 0.056 0.049       51    56    46    55    57    51    44    48    51    61    51    50    49    45    39    44    42    52    56    49 
 0.068804  1     291   d    991 0.051 0.057 0.046 0.055 0.058 0.050 0.044 0.048 0.051 0.062 0.051 0.050 0.049 0.045 0.039 0.044 0.042 0.052 0.057 0.049       51    56    46    55    57    50    44    48    51    61    51    50    49    45    39    44    42    52    56    49 
 0.068934  1     292   b    992 0.051 0.057 0.046 0.055 0.057 0.050 0.044 0.048 0.051 0.061 0.051 0.050 0.049 0.045 0.039 0.044 0.042 0.052 0.057 0.049       51    57    46    55    57    50    44    48    51    61    51    50    49    45    39    44    42    52    57    49 
 0.069008  1     293   d    991 0.051 0.058 0.046 0.054 0.058 0.050 0.044 0.047 0.051 0.062 0.051 0.050 0.049 0.045 0.039 0.044 0.042 0.052 0.058 0.049       51    57    46    54    57    50    44    47    51    61    51    50    49    45    39    44    42    52    57    49 
 0.069018  1     294   d    990 0.052 0.058 0.046 0.055 0.058 0.051 0.044 0.047 0.052 0.062 0.052 0.051 0.049 0.045 0.039 0.044 0.042 0.053 0.058 0.049       51    57    46    54    57    50    44    47    51    61    51    50    49    45    39    44    42    52    57    49 
 0.069129  1     295   d    989 0.052 0.058 0.047 0.055 0.058 0.051 0.044 0.048 0.051 0.062 0.052 0.050 0.050 0.046 0.039 0.044 0.042 0.053 0.058 0.050       51    57    46    54    57    50    44    47    50    61    51    49    49    45    39    44    42    52    57    49 
 0.069902  1     296   d    988 0.052 0.058 0.047 0.055 0.058 0.051 0.045 0.048 0.051 0.062 0.051 0.050 0.050 0.046 0.039 0.045 0.043 0.053 0.058 0.050       51    57    46    54    57    50    44    47    50    61    50    49    49    45    39    44    42    52    57    49 
 0.069992  1     297   b    989 0.052 0.058 0.047 0.056 0.058 0.051 0.044 0.048 0.051 0.062 0.051 0.050 0.050 0.046 0.039 0.044 0.042 0.053 0.058 0.050       51    57    46    55    57    50    44    47    50    61    50    49    49    45    39    44    42    52    57    49 
 0.070166  1     298   b    990 0.052 0.058 0.046 0.056 0.058 0.051 0.044 0.047 0.051 0.063 0.051 0.049 0.051 0.045 0.039 0.044 0.042 0.053 0.058 0.051       51    57    46    55    57    50    44    47    50    62    50    49    50    45    39    44    42    52    57    50 
 0.070573  1     299   b    991 0.051 0.059 0.046 0.055 0.058 0.050 0.044 0.047 0.050 0.063 0.050 0.049 0.050 0.045 0.039 0.044 0.042 0.052 0.058 0.050       51    58    46    55    57    50    44    47    50    62    50    49    50    45    39    44    42    52    57    50 
 0.070847  1     300   d    990 0.052 0.059 0.045 0.056 0.057 0.051 0.044 0.047 0.051 0.063 0.049 0.048 0.049 0.045 0.039 0.044 0.042 0.053 0.058 0.051       51    58    45    55    56    50    44    47    50    62    49    48    49    45    39    44    42    52    57    50 
 0.070954  1     301   b    991 0.051 0.059 0.045 0.055 0.057 0.050 0.044 0.047 0.050 0.063 0.049 0.048 0.049 0.045 0.039 0.045 0.042 0.052 0.058 0.050       51    58    45    55    56    50    44    47    50    62    49    48    49    45    39    45    42    52    57    50 
 0.071295  1     302   b    992 0.051 0.058 0.045 0.055 0.056 0.050 0.044 0.047 0.050 0.062 0.050 0.048 0.049 0.045 0.039 0.045 0.042 0.052 0.057 0.050       51    58    45    55    56    50    44    47    50    62    50    48    49    45    39    45    42    52    57    50 
 0.071648  1     303   d    991 0.051 0.059 0.045 0.055 0.057 0.050 0.044 0.047 0.050 0.063 0.050 0.048 0.049 0.045 0.039 0.045 0.042 0.052 0.058 0.050       51    58    45    55    56    50    44    47    50    62    50    48    49    45    39    45    42    52    57    50 
 0.071767  1     304   d    990 0.052 0.059 0.045 0.056 0.057 0.051 0.044 0.047 0.051 0.063 0.051 0.048 0.049 0.045 0.038 0.045 0.042 0.053 0.058 0.051       51    58    45    55    56    50    44    47    50    62    50    48    49    45    38    45    42    52    57    50 
 0.071801  1     305   d    989 0.052 0.059 0.046 0.056 0.057 0.051 0.044 0.048 0.051 0.063 0.051 0.048 0.050 0.046 0.038 0.046 0.042 0.053 0.058 0.051       51    58    45    55    56    50    44    47    50    62    50    47    49    45    38    45    42    52    57    50 
 0.072090  1     306   d    988 0.052 0.058 0.046 0.056 0.057 0.051 0.045 0.048 0.051 0.063 0.051 0.048 0.050 0.046 0.038 0.046 0.041 0.053 0.058 0.051       51    57    45    55    56    50    44    47    50    62    50    47    49    45    38    45    41    52    57    50 
 0.072325  1     307   b    989 0.052 0.058 0.046 0.056 0.057 0.051 0.044 0.048 0.051 0.063 0.051 0.048 0.050 0.046 0.038 0.046 0.041 0.054 0.058 0.051       51    57    45    55    56    50    44    47    50    62    50    47    49    45    38    45    41    53    57    50 
 0.072357  1     308   b    990 0.052 0.058 0.045 0.056 0.057 0.051 0.044 0.047 0.051 0.063 0.051 0.047 0.049 0.045 0.038 0.045 0.041 0.055 0.058 0.051       51    57    45    55    56    50    44    47    50    62    50    47    49    45    38    45    41    54    57    50 
 0.073300  1     309   d    989 0.052 0.058 0.046 0.056 0.057 0.051 0.043 0.048 0.051 0.063 0.051 0.048 0.049 0.046 0.038 0.046 0.041 0.055 0.058 0.051       51    57    45    55    56    50    43    47    50    62    50    47    48    45    38    45    41    54    57    50 
 0.074035  1     310   b    990 0.052 0.058 0.045 0.056 0.057 0.051 0.043 0.047 0.051 0.063 0.051 0.047 0.048 0.045 0.038 0.045 0.041 0.055 0.058 0.051       51    57    45    55    56    50    43    47    50    62    50    47    48    45    38    45    41    54    57    50 
 0.074954  1     311   d    989 0.052 0.058 0.046 0.056 0.057 0.051 0.043 0.048 0.051 0.063 0.051 0.048 0.049 0.046 0.038 0.046 0.041 0.055 0.058 0.051       51    57    45    55    56    50    43    47    50    62    50    47    48    45    38    45    41    54    57    50 
 0.075384  1     312   b    990 0.052 0.058 0.045 0.056 0.057 0.051 0.043 0.047 0.051 0.063 0.051 0.047 0.048 0.046 0.038 0.045 0.041 0.055 0.058 0.051       51    57    45    55    56    50    43    47    50    62    50    47    48    46    38    45    41    54    57    50 
 0.075739  1     313   d    989 0.052 0.058 0.046 0.056 0.057 0.051 0.042 0.048 0.051 0.063 0.051 0.048 0.049 0.047 0.038 0.046 0.041 0.055 0.058 0.051       51    57    45    55    56    50    42    47    50    62    50    47    48    46    38    45    41    54    57    50 
 0.075907  1     314   d    988 0.052 0.058 0.046 0.056 0.057 0.051 0.043 0.048 0.050 0.063 0.051 0.048 0.049 0.047 0.038 0.046 0.041 0.055 0.058 0.051       51    57    45    55    56    50    42    47    49    62    50    47    48    46    38    45    41    54    57    50 
 0.075910  1     315   b    989 0.052 0.058 0.046 0.056 0.057 0.051 0.042 0.048 0.050 0.063 0.051 0.048 0.049 0.047 0.038 0.046 0.041 0.055 0.058 0.051       51    57    45    55    56    50    42    47    49    62    50    47    48    46    38    45    41    54    57    50 
 0.076160  1     316   d    988 0.052 0.057 0.046 0.056 0.056 0.050 0.043 0.048 0.050 0.063 0.051 0.048 0.049 0.047 0.038 0.046 0.041 0.055 0.058 0.051       51    56    45    55    55    49    42    47    49    62    50    47    48    46    38    45    41    54    57    50 
 0.076240  1     317   b    989 0.052 0.057 0.046 0.056 0.056 0.050 0.042 0.048 0.050 0.063 0.051 0.048 0.049 0.047 0.038 0.046 0.041 0.055 0.058 0.051       51    56    45    55    55    49    42    47    49    62    50    47    48    46    38    45    41    54    57    50 
 0.076253  1     318   d    988 0.052 0.056 0.046 0.056 0.056 0.050 0.043 0.048 0.050 0.063 0.051 0.048 0.049 0.047 0.038 0.046 0.041 0.055 0.058 0.051       51    55    45    55    55    49    42    47    49    62    50    47    48    46    38    45    41    54    57    50 
 0.076256  1     319   d    987 0.052 0.056 0.046 0.056 0.055 0.050 0.043 0.048 0.050 0.063 0.051 0.048 0.048 0.047 0.039 0.046 0.042 0.055 0.058 0.051       51    55    45    55    54    49    42    47    49    62    50    47    47    46    38    45    41    54    57    50 
 0.076458  1     320   d    986 0.052 0.056 0.046 0.056 0.055 0.050 0.042 0.048 0.050 0.063 0.051 0.047 0.048 0.047 0.039 0.046 0.042 0.055 0.058 0.051       51    55    45    55    54    49    41    47    49    62    50    46    47    46    38    45    41    54    57    50 
 0.076740  1     321   d    985 0.052 0.056 0.046 0.056 0.055 0.050 0.042 0.048 0.050 0.063 0.051 0.047 0.048 0.047 0.039 0.046 0.041 0.055 0.058 0.051       51    55    45    55    54    49    41    47    49    62    50    46    47    46    38    45    40    54    57    50 
 0.076934  1     322   b    986 0.052 0.057 0.046 0.056 0.055 0.050 0.042 0.048 0.050 0.063 0.051 0.047 0.048 0.047 0.039 0.046 0.041 0.055 0.058 0.051       51    56    45    55    54    49    41    47    49    62    50    46    47    46    38    45    40    54    57    50 
 0.077014  1     323   d    985 0.052 0.057 0.046 0.056 0.054 0.050 0.042 0.048 0.050 0.063 0.051 0.047 0.047 0.047 0.039 0.046 0.041 0.055 0.058 0.051       51    56    45    55    53    49    41    47    49    62    50    46    46    46    38    45    40    54    57    50 
 0.077849  1     324   d    984 0.052 0.057 0.046 0.056 0.054 0.049 0.042 0.048 0.050 0.063 0.051 0.047 0.047 0.047 0.039 0.046 0.041 0.055 0.058 0.051       51    56    45    55    53    48    41    47    49    62    50    46    46    46    38    45    40    54    57    50 
 0.078965  1     325   b    985 0.052 0.057 0.046 0.056 0.054 0.049 0.042 0.048 0.051 0.063 0.051 0.047 0.047 0.047 0.039 0.046 0.041 0.055 0.059 0.051       51    56    45    55    53    48    41    47    50    62    50    46    46    46    38    45    40    54    58    50 
 0.079045  1     326   b    986 0.052 0.057 0.046 0.056 0.054 0.049 0.042 0.048 0.051 0.063 0.051 0.047 0.048 0.047 0.039 0.046 0.041 0.055 0.059 0.051       51    56    45    55    53    48    41    47    50    62    50    46    47    46    38    45    40    54    58    50 
 0.079485  1     327   b    987 0.052 0.057 0.046 0.056 0.054 0.049 0.042 0.048 0.051 0.063 0.051 0.047 0.048 0.047 0.039 0.046 0.041 0.055 0.059 0.052       51    56    45    55    53    48    41    47    50    62    50    46    47    46    38    45    40    54    58    51 
 0.079598  1     328   b    988 0.052 0.057 0.046 0.056 0.055 0.049 0.043 0.048 0.051 0.063 0.051 0.047 0.048 0.047 0.038 0.046 0.040 0.055 0.059 0.052       51    56    45    55    54    48    42    47    50    62    50    46    47    46    38    45    40    54    58    51 
 0.079697  1     329   d    987 0.052 0.057 0.046 0.056 0.055 0.049 0.043 0.048 0.051 0.063 0.051 0.046 0.048 0.047 0.037 0.046 0.041 0.055 0.059 0.052       51    56    45    55    54    48    42    47    50    62    50    45    47    46    37    45    40    54    58    51 
 0.079852  1     330   b    988 0.052 0.057 0.046 0.056 0.055 0.049 0.043 0.048 0.051 0.063 0.051 0.046 0.048 0.047 0.037 0.046 0.040 0.055 0.059 0.052       51    56    45    55    54    48    42    47    50    62    50    45    47    46    37    45    40    54    58    51 
 0.079909  1     331   b    989 0.052 0.057 0.046 0.056 0.055 0.049 0.042 0.048 0.051 0.063 0.051 0.046 0.048 0.047 0.037 0.046 0.040 0.055 0.059 0.052       51    56    45    55    54    48    42    47    50    62    50    45    47    46    37    45    40    54    58    51 
 0.079941  1     332   b    990 0.052 0.057 0.045 0.056 0.055 0.048 0.042 0.047 0.051 0.063 0.051 0.045 0.047 0.046 0.037 0.045 0.041 0.055 0.060 0.052       51    56    45    55    54    48    42    47    50    62    50    45    47    46    37    45    41    54    59    51 
 0.079960  1     333   b    991 0.051 0.057 0.045 0.055 0.054 0.048 0.042 0.047 0.050 0.063 0.050 0.045 0.047 0.046 0.037 0.045 0.041 0.054 0.060 0.051       51    56    45    55    54    48    42    47    50    62    50    45    47    46    37    45    41    54    59    51 
 0.080231  1     334   b    992 0.051 0.056 0.046 0.055 0.054 0.048 0.042 0.047 0.050 0.062 0.050 0.045 0.047 0.046 0.037 0.045 0.041 0.054 0.059 0.051       51    56    46    55    54    48    42    47    50    62    50    45    47    46    37    45    41    54    59    51 
 0.080302  1     335   d    991 0.051 0.055 0.046 0.055 0.053 0.047 0.042 0.047 0.050 0.063 0.050 0.045 0.047 0.046 0.037 0.045 0.041 0.054 0.060 0.051       51    55    46    55    53    47    42    47    50    62    50    45    47    46    37    45    41    54    59    51 
 0.080304  1     336   d    990 0.052 0.056 0.046 0.056 0.054 0.047 0.042 0.046 0.051 0.062 0.051 0.045 0.047 0.046 0.037 0.045 0.041 0.055 0.060 0.052       51    55    46    55    53    47    42    46    50    61    50    45    47    46    37    45    41    54    59    51 
 0.080523  1     337   d    989 0.052 0.056 0.047 0.056 0.054 0.048 0.042 0.047 0.051 0.062 0.051 0.046 0.048 0.047 0.037 0.046 0.041 0.055 0.060 0.052       51    55    46    55    53    47    42    46    50    61    50    45    47    46    37    45    41    54    59    51 
 0.080638  1     338   d    988 0.052 0.056 0.047 0.056 0.054 0.048 0.043 0.047 0.051 0.062 0.051 0.046 0.047 0.047 0.037 0.046 0.041 0.054 0.060 0.052       51    55    46    55    53    47    42    46    50    61    50    45    46    46    37    45    41    53    59    51 
 0.081281  1     339   d    987 0.052 0.056 0.047 0.056 0.054 0.048 0.043 0.047 0.051 0.062 0.051 0.046 0.047 0.047 0.037 0.046 0.042 0.054 0.060 0.052       51    55    46    55    53    47    42    46    50    61    50    45    46    46    37    45    41    53    59    51 
 0.081596  1     340   b    988 0.052 0.056 0.047 0.056 0.054 0.048 0.043 0.047 0.051 0.062 0.051 0.046 0.047 0.047 0.037 0.046 0.041 0.054 0.060 0.052       51    55    46    55    53    47    42    46    50    61    50    45    46    46    37    45    41    53    59    51 
 0.082164  1     341   d    987 0.052 0.056 0.047 0.056 0.054 0.048 0.042 0.047 0.051 0.062 0.051 0.046 0.047 0.047 0.037 0.046 0.042 0.054 0.060 0.052       51    55    46    55    53    47    41    46    50    61    50    45    46    46    37    45    41    53    59    51 
 0.082202  1     342   b    988 0.052 0.056 0.047 0.056 0.054 0.048 0.041 0.047 0.052 0.062 0.051 0.046 0.047 0.047 0.037 0.046 0.041 0.054 0.060 0.052       51    55    46    55    53    47    41    46    51    61    50    45    46    46    37    45    41    53    59    51 
 0.082365  1     343   b    989 0.052 0.056 0.047 0.056 0.054 0.048 0.041 0.047 0.052 0.062 0.051 0.046 0.047 0.047 0.037 0.046 0.041 0.054 0.060 0.053       51    55    46    55    53    47    41    46    51    61    50    45    46    46    37    45    41    53    59    52 
 0.083044  1     344   d    988 0.052 0.056 0.047 0.056 0.054 0.048 0.041 0.047 0.052 0.062 0.051 0.046 0.047 0.047 0.037 0.046 0.041 0.054 0.060 0.053       51    55    46    55    53    47    41    46    51    61    50    45    46    46    37    45    41    53    59    52 
 0.083117  1     345   d    987 0.052 0.056 0.047 0.056 0.054 0.047 0.042 0.046 0.052 0.062 0.051 0.046 0.047 0.047 0.037 0.046 0.042 0.054 0.060 0.053       51    55    46    55    53    46    41    45    51    61    50    45    46    46    37    45    41    53    59    52 
 0.083300  1     346   b    988 0.052 0.056 0.047 0.056 0.054 0.047 0.041 0.046 0.052 0.062 0.051 0.046 0.047 0.047 0.037 0.046 0.041 0.055 0.060 0.053       51    55    46    55    53    46    41    45    51    61    50    45    46    46    37    45    41    54    59    52 
 0.083347  1     347   b    989 0.053 0.056 0.047 0.056 0.054 0.047 0.041 0.046 0.052 0.063 0.051 0.046 0.047 0.047 0.037 0.046 0.041 0.055 0.060 0.053       52    55    46    55    53    46    41    45    51    62    50    45    46    46    37    45    41    54    59    52 
 0.084206  1     348   d    988 0.053 0.056 0.047 0.056 0.054 0.047 0.041 0.046 0.052 0.063 0.051 0.046 0.047 0.047 0.037 0.045 0.041 0.055 0.060 0.053       52    55    46    55    53    46    41    45    51    62    50    45    46    46    37    44    41    54    59    52 
 0.084218  1     349   b    989 0.053 0.056 0.047 0.056 0.054 0.047 0.041 0.046 0.052 0.063 0.051 0.046 0.047 0.047 0.037 0.044 0.041 0.055 0.060 0.053       52    55    46    55    53    46    41    45    51    62    50    45    46    46    37    44    41    54    59    52 
 0.084269  1     350   d    988 0.053 0.056 0.047 0.056 0.054 0.047 0.041 0.046 0.052 0.063 0.051 0.046 0.047 0.047 0.037 0.045 0.041 0.054 0.059 0.053       52    55    46    55    53    46    41    45    51    62    50    45    46    46    37    44    41    53    58    52 
 0.084329  1     351   d    987 0.053 0.056 0.046 0.055 0.054 0.047 0.042 0.046 0.052 0.063 0.051 0.046 0.047 0.047 0.037 0.044 0.042 0.054 0.059 0.053       52    55    45    54    53    46    41    45    51    62    50    45    46    46    37    43    41    53    58    52 
 0.084341  1     352   d    986 0.053 0.056 0.046 0.055 0.054 0.047 0.042 0.046 0.052 0.063 0.051 0.046 0.047 0.047 0.038 0.043 0.042 0.053 0.059 0.053       52    55    45    54    53    46    41    45    51    62    50    45    46    46    37    42    41    52    58    52 
 0.084570  1     353   b    987 0.053 0.056 0.046 0.055 0.054 0.047 0.042 0.046 0.052 0.063 0.051 0.046 0.047 0.047 0.037 0.043 0.042 0.053 0.059 0.053       52    55    45    54    53    46    41    45    51    62    50    45    46    46    37    42    41    52    58    52 
 0.084767  1     354   d    986 0.053 0.056 0.046 0.055 0.054 0.047 0.042 0.046 0.051 0.063 0.051 0.046 0.047 0.047 0.038 0.043 0.042 0.053 0.059 0.053       52    55    45    54    53    46    41    45    50    62    50    45    46    46    37    42    41    52    58    52 
 0.085026  1     355   b    987 0.053 0.056 0.046 0.055 0.054 0.047 0.042 0.046 0.051 0.063 0.051 0.046 0.047 0.047 0.037 0.043 0.042 0.053 0.059 0.053       52    55    45    54    53    46    41    45    50    62    50    45    46    46    37    42    41    52    58    52 
 0.085450  1     356   b    988 0.054 0.056 0.046 0.055 0.054 0.047 0.041 0.046 0.051 0.063 0.051 0.046 0.047 0.047 0.037 0.043 0.041 0.054 0.059 0.053       53    55    45    54    53    46    41    45    50    62    50    45    46    46    37    42    41    53    58    52 
 0.085489  1     357   d    987 0.053 0.056 0.046 0.055 0.054 0.047 0.042 0.046 0.051 0.063 0.051 0.046 0.047 0.047 0.036 0.043 0.042 0.054 0.059 0.053       52    55    45    54    53    46    41    45    50    62    50    45    46    46    36    42    41    53    58    52 
 0.086114  1     358   d    986 0.053 0.056 0.046 0.055 0.053 0.047 0.041 0.046 0.051 0.063 0.051 0.046 0.047 0.047 0.037 0.043 0.042 0.054 0.059 0.053       52    55    45    54    52    46    40    45    50    62    50    45    46    46    36    42    41    53    58    52 
 0.086165  1     359   b    987 0.053 0.056 0.046 0.055 0.053 0.048 0.041 0.046 0.051 0.063 0.051 0.046 0.047 0.047 0.036 0.043 0.042 0.054 0.059 0.053       52    55    45    54    52    47    40    45    50    62    50    45    46    46    36    42    41    53    58    52 
 0.086640  1     360   b    988 0.053 0.056 0.046 0.055 0.053 0.048 0.040 0.046 0.051 0.063 0.051 0.046 0.047 0.047 0.036 0.043 0.041 0.055 0.059 0.053       52    55    45    54    52    47    40    45    50    62    50    45    46    46    36    42    41    54    58    52 
 0.086922  1     361   b    989 0.053 0.056 0.046 0.055 0.053 0.048 0.040 0.046 0.052 0.063 0.051 0.046 0.047 0.047 0.036 0.042 0.041 0.055 0.060 0.053       52    55    45    54    52    47    40    45    51    62    50    45    46    46    36    42    41    54    59    52 
 0.087498  1     362   d    988 0.053 0.056 0.046 0.055 0.053 0.048 0.040 0.046 0.052 0.063 0.051 0.046 0.047 0.047 0.036 0.043 0.041 0.055 0.060 0.052       52    55    45    54    52    47    40    45    51    62    50    45    46    46    36    42    41    54    59    51 
 0.087533  1     363   d    987 0.053 0.056 0.046 0.055 0.053 0.048 0.041 0.046 0.052 0.063 0.051 0.046 0.047 0.047 0.036 0.043 0.042 0.055 0.060 0.052       52    55    45    54    52    47    40    45    51    62    50    45    46    46    36    42    41    54    59    51 
 0.087632  1     364   b    988 0.053 0.056 0.047 0.055 0.053 0.048 0.040 0.046 0.053 0.063 0.051 0.046 0.047 0.047 0.036 0.043 0.041 0.055 0.060 0.052       52    55    46    54    52    47    40    45    52    62    50    45    46    46    36    42    41    54    59    51 
 0.087911  1     365   b    989 0.053 0.056 0.047 0.055 0.053 0.048 0.040 0.046 0.053 0.063 0.051 0.046 0.047 0.047 0.036 0.042 0.041 0.055 0.060 0.052       52    55    46    54    52    47    40    45    52    62    50    45    46    46    36    42    41    54    59    51 
 0.088302  1     366   d    988 0.053 0.056 0.047 0.055 0.053 0.048 0.040 0.046 0.053 0.062 0.051 0.046 0.047 0.047 0.036 0.043 0.041 0.055 0.060 0.052       52    55    46    54    52    47    40    45    52    61    50    45    46    46    36    42    41    54    59    51 
 0.088582  1     367   d    987 0.053 0.056 0.047 0.055 0.052 0.048 0.041 0.046 0.053 0.062 0.051 0.045 0.046 0.047 0.036 0.043 0.042 0.055 0.060 0.052       52    55    46    54    51    47    40    45    52    61    50    44    45    46    36    42    41    54    59    51 
 0.089298  1     368   b    988 0.053 0.056 0.048 0.055 0.052 0.048 0.040 0.046 0.053 0.062 0.051 0.045 0.046 0.047 0.036 0.043 0.041 0.055 0.060 0.052       52    55    47    54    51    47    40    45    52    61    50    44    45    46    36    42    41    54    59    51 
 0.089564  1     369   b    989 0.053 0.056 0.048 0.055 0.052 0.048 0.040 0.046 0.053 0.062 0.051 0.044 0.046 0.047 0.036 0.042 0.041 0.055 0.060 0.053       52    55    47    54    51    47    40    45    52    61    50    44    45    46    36    42    41    54    59    52 
 0.090010  1     370   d    988 0.053 0.056 0.048 0.055 0.052 0.048 0.040 0.046 0.053 0.062 0.051 0.045 0.046 0.047 0.036 0.041 0.041 0.055 0.060 0.053       52    55    47    54    51    47    40    45    52    61    50    44    45    46    36    41    41    54    59    52 
 0.090441  1     371   d    987 0.053 0.056 0.048 0.055 0.052 0.048 0.041 0.046 0.053 0.062 0.051 0.045 0.046 0.047 0.035 0.042 0.042 0.055 0.060 0.053       52    55    47    54    51    47    40    45    52    61    50    44    45    46    35    41    41    54    59    52 
 0.090690  1     372   b    988 0.053 0.056 0.048 0.055 0.052 0.048 0.040 0.046 0.053 0.062 0.051 0.045 0.046 0.047 0.035 0.041 0.041 0.055 0.060 0.053       52    55    47    54    51    47    40    45    52    61    50    44    45    46    35    41    41    54    59    52 
 0.090853  1     373   b    989 0.053 0.056 0.048 0.055 0.052 0.048 0.040 0.046 0.053 0.062 0.051 0.044 0.046 0.047 0.035 0.041 0.041 0.055 0.061 0.053       52    55    47    54    51    47    40    45    52    61    50    44    45    46    35    41    41    54    60    52 
 0.091094  1     374   d    988 0.053 0.056 0.048 0.055 0.052 0.048 0.040 0.046 0.053 0.062 0.051 0.045 0.046 0.047 0.035 0.041 0.041 0.055 0.061 0.053       52    55    47    54    51    47    40    45    52    61    50    44    45    46    35    41    41    54    60    52 
 0.091122  1     375   b    989 0.053 0.056 0.048 0.055 0.052 0.048 0.040 0.046 0.053 0.063 0.051 0.044 0.046 0.047 0.035 0.041 0.041 0.055 0.061 0.053       52    55    47    54    51    47    40    45    52    62    50    44    45    46    35    41    41    54    60    52 
 0.091143  1     376   b    990 0.053 0.056 0.047 0.055 0.052 0.048 0.040 0.045 0.053 0.063 0.051 0.044 0.045 0.046 0.035 0.041 0.041 0.055 0.061 0.053       52    55    47    54    51    48    40    45    52    62    50    44    45    46    35    41    41    54    60    52 
 0.091377  1     377   b    991 0.052 0.055 0.048 0.054 0.051 0.048 0.040 0.045 0.052 0.063 0.050 0.044 0.045 0.046 0.035 0.041 0.041 0.054 0.061 0.052       52    55    48    54    51    48    40    45    52    62    50    44    45    46    35    41    41    54    60    52 
 0.091615  1     378   d    990 0.053 0.056 0.048 0.055 0.051 0.048 0.040 0.045 0.053 0.063 0.051 0.044 0.045 0.046 0.035 0.041 0.041 0.055 0.061 0.052       52    55    48    54    50    48    40    45    52    62    50    44    45    46    35    41    41    54    60    51 
 0.091660  1     379   d    989 0.053 0.056 0.049 0.055 0.051 0.049 0.040 0.046 0.053 0.063 0.051 0.044 0.046 0.047 0.035 0.041 0.041 0.055 0.061 0.052       52    55    48    54    50    48    40    45    52    62    50    44    45    46    35    41    41    54    60    51 
 0.091826  1     380   b    990 0.053 0.056 0.048 0.055 0.051 0.048 0.040 0.045 0.053 0.063 0.051 0.044 0.045 0.046 0.035 0.041 0.041 0.055 0.061 0.052       52    55    48    54    50    48    40    45    52    62    50    44    45    46    35    41    41    54    60    51 
 0.092171  1     381   d    989 0.053 0.056 0.049 0.055 0.051 0.049 0.040 0.046 0.053 0.063 0.051 0.044 0.044 0.047 0.035 0.041 0.041 0.055 0.061 0.052       52    55    48    54    50    48    40    45    52    62    50    44    44    46    35    41    41    54    60    51 
 0.092404  1     382   d    988 0.053 0.056 0.049 0.055 0.051 0.049 0.040 0.046 0.053 0.063 0.051 0.045 0.045 0.047 0.035 0.041 0.041 0.055 0.061 0.051       52    55    48    54    50    48    40    45    52    62    50    44    44    46    35    41    41    54    60    50 
 0.092448  1     383   d    987 0.053 0.056 0.049 0.055 0.051 0.049 0.041 0.046 0.053 0.063 0.051 0.045 0.045 0.047 0.035 0.042 0.042 0.055 0.061 0.051       52    55    48    54    50    48    40    45    52    62    50    44    44    46    35    41    41    54    60    50 
 0.093013  1     384   d    986 0.053 0.056 0.049 0.055 0.051 0.049 0.041 0.046 0.053 0.063 0.051 0.045 0.045 0.047 0.035 0.042 0.042 0.055 0.061 0.051       52    55    48    54    50    48    40    45    52    62    50    44    44    46    35    41    41    54    60    50 
 0.093491  1     385   b    987 0.053 0.056 0.049 0.055 0.051 0.049 0.041 0.046 0.053 0.063 0.051 0.045 0.045 0.047 0.035 0.042 0.042 0.055 0.061 0.051       52    55    48    54    50    48    40    45    52    62    50    44    44    46    35    41    41    54    60    50 
 0.093499  1     386   b    988 0.053 0.056 0.050 0.055 0.051 0.049 0.040 0.046 0.053 0.063 0.051 0.045 0.045 0.047 0.035 0.041 0.041 0.055 0.061 0.051       52    55    49    54    50    48    40    45    52    62    50    44    44    46    35    41    41    54    60    50 
 0.093759  1     387   d    987 0.053 0.056 0.050 0.055 0.051 0.049 0.041 0.046 0.053 0.063 0.051 0.045 0.045 0.047 0.035 0.042 0.042 0.055 0.061 0.051       52    55    49    54    50    48    40    45    52    62    50    44    44    46    35    41    41    54    60    50 
 0.094043  1     388   d    986 0.053 0.056 0.050 0.055 0.051 0.049 0.041 0.046 0.053 0.063 0.051 0.045 0.045 0.047 0.035 0.042 0.042 0.055 0.061 0.051       52    55    49    54    50    48    40    45    52    62    50    44    44    46    35    41    41    54    60    50 
 0.094295  1     389   b    987 0.053 0.056 0.050 0.055 0.052 0.049 0.041 0.046 0.053 0.063 0.051 0.045 0.045 0.047 0.035 0.042 0.042 0.055 0.061 0.051       52    55    49    54    51    48    40    45    52    62    50    44    44    46    35    41    41    54    60    50 
 0.094890  1     390   d    986 0.053 0.056 0.050 0.055 0.052 0.049 0.041 0.046 0.053 0.063 0.051 0.045 0.045 0.047 0.035 0.042 0.042 0.055 0.061 0.051       52    55    49    54    51    48    40    45    52    62    50    44    44    46    35    41    41    54    60    50 
 0.094910  1     391   b    987 0.053 0.056 0.050 0.055 0.052 0.049 0.041 0.046 0.053 0.064 0.051 0.045 0.046 0.047 0.035 0.042 0.042 0.055 0.061 0.052       52    55    49    54    51    48    40    45    52    63    50    44    45    46    35    41    41    54    60    51 
 0.095238  1     392   d    986 0.053 0.056 0.050 0.055 0.052 0.049 0.041 0.046 0.053 0.064 0.051 0.045 0.046 0.047 0.035 0.042 0.042 0.055 0.061 0.052       52    55    49    54    51    48    40    45    52    63    50    44    45    46    35    41    41    54    60    51 
 0.095680  1     393   d    985 0.053 0.056 0.050 0.055 0.052 0.049 0.040 0.046 0.053 0.064 0.050 0.045 0.046 0.047 0.036 0.042 0.041 0.055 0.061 0.052       52    55    49    54    51    48    39    45    52    63    49    44    45    46    35    41    40    54    60    51 
 0.096489  1     394   b    986 0.053 0.056 0.050 0.055 0.053 0.049 0.040 0.046 0.053 0.064 0.050 0.045 0.046 0.047 0.035 0.042 0.041 0.055 0.061 0.052       52    55    49    54    52    48    39    45    52    63    49    44    45    46    35    41    40    54    60    51 
 0.096547  1     395   d    985 0.053 0.056 0.050 0.055 0.053 0.049 0.040 0.046 0.052 0.064 0.050 0.045 0.046 0.047 0.036 0.042 0.041 0.055 0.061 0.052       52    55    49    54    52    48    39    45    51    63    49    44    45    46    35    41    40    54    60    51 
 0.097550  1     396   d    984 0.053 0.056 0.050 0.055 0.053 0.049 0.040 0.046 0.052 0.064 0.050 0.045 0.046 0.047 0.036 0.042 0.041 0.055 0.061 0.052       52    55    49    54    52    48    39    45    51    63    49    44    45    46    35    41    40    54    60    51 
 0.097805  1     397   d    983 0.053 0.056 0.050 0.055 0.053 0.049 0.040 0.046 0.052 0.064 0.050 0.045 0.046 0.047 0.036 0.042 0.041 0.055 0.061 0.052       52    55    49    54    52    48    39    45    51    63    49    44    45    46    35    41    40    54    60    51 
 0.098078  1     398   b    984 0.053 0.056 0.051 0.055 0.053 0.049 0.040 0.046 0.052 0.064 0.050 0.045 0.046 0.047 0.036 0.042 0.041 0.055 0.061 0.052       52    55    50    54    52    48    39    45    51    63    49    44    45    46    35    41    40    54    60    51 
 0.098119  1     399   b    985 0.053 0.056 0.051 0.056 0.053 0.049 0.040 0.047 0.052 0.064 0.050 0.045 0.046 0.047 0.036 0.042 0.041 0.055 0.061 0.052       52    55    50    55    52    48    39    46    51    63    49    44    45    46    35    41    40    54    60    51 
 0.098494  1     400   d    984 0.053 0.055 0.051 0.056 0.053 0.049 0.040 0.047 0.052 0.064 0.050 0.045 0.046 0.047 0.036 0.042 0.041 0.055 0.061 0.052       52    54    50    55    52    48    39    46    51    63    49    44    45    46    35    41    40    54    60    51 
 0.098509  1     401   b    985 0.053 0.055 0.051 0.056 0.053 0.049 0.040 0.047 0.053 0.064 0.050 0.045 0.046 0.047 0.036 0.042 0.041 0.055 0.061 0.052       52    54    50    55    52    48    39    46    52    63    49    44    45    46    35    41    40    54    60    51 
 0.098647  1     402   b    986 0.053 0.055 0.051 0.056 0.053 0.049 0.040 0.047 0.053 0.064 0.050 0.045 0.046 0.047 0.035 0.042 0.041 0.055 0.061 0.052       52    54    50    55    52    48    39    46    52    63    49    44    45    46    35    41    40    54    60    51 
 0.098746  1     403   b    987 0.053 0.055 0.051 0.056 0.053 0.049 0.041 0.047 0.053 0.064 0.050 0.045 0.046 0.047 0.035 0.042 0.041 0.056 0.061 0.052       52    54    50    55    52    48    40    46    52    63    49    44    45    46    35    41    40    55    60    51 
 0.099088  1     404   d    986 0.053 0.055 0.051 0.056 0.053 0.048 0.041 0.047 0.053 0.064 0.050 0.044 0.046 0.047 0.035 0.042 0.041 0.056 0.061 0.052       52    54    50    55    52    47    40    46    52    63    49    43    45    46    35    41    40    55    60    51 
 0.099199  1     405   d    985 0.053 0.055 0.051 0.056 0.053 0.048 0.041 0.047 0.053 0.064 0.050 0.044 0.046 0.047 0.036 0.042 0.041 0.056 0.061 0.052       52    54    50    55    52    47    40    46    52    63    49    43    45    46    35    41    40    55    60    51 
 0.099212  1     406   b    986 0.053 0.055 0.051 0.056 0.053 0.048 0.041 0.047 0.053 0.064 0.051 0.044 0.046 0.047 0.035 0.042 0.041 0.056 0.061 0.052       52    54    50    55    52    47    40    46    52    63    50    43    45    46    35    41    40    55    60    51 
 0.099292  1     407   b    987 0.053 0.055 0.051 0.056 0.053 0.048 0.041 0.047 0.053 0.065 0.051 0.044 0.046 0.048 0.035 0.042 0.041 0.056 0.061 0.052       52    54    50    55    52    47    40    46    52    64    50    43    45    47    35    41    40    55    60    51 
 0.099998  1     408   b    988 0.053 0.055 0.052 0.056 0.053 0.048 0.040 0.047 0.054 0.065 0.051 0.044 0.046 0.048 0.035 0.041 0.040 0.056 0.061 0.052       52    54    51    55    52    47    40    46    53    64    50    43    45    47    35    41    40    55    60    51 
 0.100073  1     409   d    987 0.053 0.055 0.052 0.056 0.052 0.048 0.040 0.047 0.054 0.065 0.051 0.044 0.046 0.048 0.035 0.042 0.041 0.056 0.061 0.052       52    54    51    55    51    47    39    46    53    64    50    43    45    47    35    41    40    55    60    51 
 0.100333  1     410   d    986 0.053 0.055 0.052 0.056 0.052 0.048 0.040 0.047 0.054 0.065 0.051 0.044 0.046 0.048 0.035 0.042 0.041 0.056 0.061 0.052       52    54    51    55    51    47    39    46    53    64    50    43    45    47    35    41    40    55    60    51 
 0.100442  1     411   d    985 0.053 0.055 0.052 0.056 0.052 0.047 0.040 0.047 0.054 0.065 0.051 0.044 0.046 0.048 0.036 0.042 0.041 0.056 0.061 0.051       52    54    51    55    51    46    39    46    53    64    50    43    45    47    35    41    40    55    60    50 
 0.100530  1     412   b    986 0.053 0.056 0.052 0.056 0.052 0.048 0.040 0.047 0.054 0.065 0.051 0.044 0.046 0.048 0.035 0.042 0.041 0.056 0.061 0.051       52    55    51    55    51    47    39    46    53    64    50    43    45    47    35    41    40    55    60    50 
 0.100665  1     413   d    985 0.053 0.056 0.052 0.056 0.052 0.048 0.040 0.047 0.054 0.065 0.051 0.044 0.046 0.048 0.036 0.042 0.041 0.056 0.061 0.051       52    55    51    55    51    47    39    46    53    64    50    43    45    47    35    41    40    55    60    50 
 0.100926  1     414   d    984 0.053 0.056 0.051 0.056 0.052 0.048 0.040 0.047 0.054 0.065 0.051 0.044 0.046 0.047 0.036 0.042 0.041 0.056 0.061 0.051       52    55    50    55    51    47    39    46    53    64    50    43    45    46    35    41    40    55    60    50 
 0.100944  1     415   d    983 0.053 0.056 0.051 0.056 0.052 0.048 0.040 0.047 0.053 0.065 0.051 0.044 0.046 0.047 0.036 0.042 0.041 0.056 0.061 0.051       52    55    50    55    51    47    39    46    52    64    50    43    45    46    35    41    40    55    60    50 
 0.101081  1     416   b    984 0.053 0.056 0.051 0.056 0.052 0.048 0.040 0.047 0.053 0.065 0.051 0.044 0.046 0.047 0.036 0.042 0.041 0.056 0.061 0.051       52    55    50    55    51    47    39    46    52    64    50    43    45    46    35    41    40    55    60    50 
 0.101336  1     417   b    985 0.053 0.056 0.051 0.056 0.052 0.048 0.040 0.047 0.053 0.065 0.051 0.044 0.046 0.047 0.036 0.042 0.041 0.056 0.061 0.051       52    55    50    55    51    47    39    46    52    64    50    43    45    46    35    41    40    55    60    50 
 0.101518  1     418   d    984 0.053 0.056 0.051 0.056 0.052 0.048 0.040 0.047 0.053 0.065 0.051 0.044 0.046 0.047 0.036 0.042 0.041 0.056 0.061 0.051       52    55    50    55    51    47    39    46    52    64    50    43    45    46    35    41    40    55    60    50 
 0.101527  1     419   d    983 0.053 0.056 0.051 0.056 0.052 0.048 0.039 0.047 0.053 0.065 0.051 0.044 0.046 0.047 0.036 0.042 0.041 0.056 0.061 0.051       52    55    50    55    51    47    38    46    52    64    50    43    45    46    35    41    40    55    60    50 
 0.101562  1     420   d    982 0.053 0.056 0.051 0.056 0.052 0.048 0.039 0.047 0.053 0.065 0.051 0.044 0.046 0.047 0.036 0.042 0.041 0.056 0.061 0.051       52    55    50    55    51    47    38    46    52    64    50    43    45    46    35    41    40    55    60    50 
 0.101617  1     421   d    981 0.053 0.056 0.051 0.056 0.052 0.048 0.039 0.047 0.053 0.065 0.051 0.043 0.046 0.047 0.036 0.041 0.041 0.056 0.061 0.051       52    55    50    55    51    47    38    46    52    64    50    42    45    46    35    40    40    55    60    50 
 0.101692  1     422   d    980 0.053 0.056 0.051 0.056 0.052 0.048 0.038 0.047 0.053 0.065 0.051 0.043 0.046 0.047 0.036 0.041 0.041 0.056 0.061 0.051       52    55    50    55    51    47    37    46    52    64    50    42    45    46    35    40    40    55    60    50 
 0.103410  1     423   d    979 0.053 0.056 0.051 0.056 0.052 0.048 0.038 0.046 0.053 0.065 0.051 0.043 0.046 0.047 0.036 0.041 0.041 0.055 0.061 0.051       52    55    50    55    51    47    37    45    52    64    50    42    45    46    35    40    40    54    60    50 
 0.103467  1     424   b    980 0.053 0.056 0.051 0.056 0.052 0.048 0.038 0.046 0.053 0.065 0.051 0.043 0.046 0.047 0.036 0.041 0.041 0.056 0.061 0.051       52    55    50    55    51    47    37    45    52    64    50    42    45    46    35    40    40    55    60    50 
 0.103874  1     425   d    979 0.053 0.056 0.051 0.056 0.052 0.048 0.038 0.046 0.053 0.065 0.051 0.043 0.046 0.046 0.036 0.041 0.041 0.056 0.061 0.050       52    55    50    55    51    47    37    45    52    64    50    42    45    45    35    40    40    55    60    49 
 0.104002  1     426   d    978 0.053 0.056 0.051 0.056 0.052 0.048 0.038 0.046 0.053 0.065 0.051 0.043 0.046 0.046 0.036 0.041 0.041 0.056 0.060 0.050       52    55    50    55    51    47    37    45    52    64    50    42    45    45    35    40    40    55    59    49 
 0.104073  1     427   d    977 0.053 0.056 0.051 0.056 0.052 0.048 0.038 0.046 0.053 0.066 0.051 0.043 0.046 0.046 0.036 0.041 0.041 0.056 0.060 0.050       52    55    50    55    51    47    37    45    52    64    50    42    45    45    35    40    40    55    59    49 
 0.104181  1     428   d    976 0.053 0.056 0.051 0.056 0.052 0.048 0.038 0.046 0.053 0.066 0.051 0.043 0.046 0.046 0.036 0.041 0.041 0.056 0.060 0.050       52    55    50    55    51    47    37    45    52    64    50    42    45    45    35    40    40    55    59    49 
 0.104249  1     429   d    975 0.053 0.056 0.051 0.056 0.051 0.048 0.038 0.046 0.053 0.066 0.051 0.043 0.046 0.046 0.036 0.041 0.041 0.056 0.061 0.050       52    55    50    55    50    47    37    45    52    64    50    42    45    45    35    40    40    55    59    49 
 0.104385  1     430   d    974 0.053 0.056 0.051 0.056 0.051 0.048 0.038 0.046 0.053 0.066 0.051 0.043 0.046 0.046 0.036 0.041 0.041 0.056 0.061 0.050       52    55    50    55    50    47    37    45    52    64    50    42    45    45    35    40    40    55    59    49 
 0.104690  1     431   b    975 0.053 0.056 0.051 0.056 0.051 0.048 0.038 0.046 0.053 0.066 0.051 0.043 0.046 0.046 0.036 0.041 0.041 0.056 0.061 0.050       52    55    50    55    50    47    37    45    52    64    50    42    45    45    35    40    40    55    59    49 
 0.104752  1     432   d    974 0.053 0.056 0.051 0.056 0.051 0.048 0.038 0.046 0.053 0.066 0.051 0.043 0.046 0.046 0.036 0.041 0.041 0.056 0.061 0.050       52    55    50    55    50    47    37    45    52    64    50    42    45    45    35    40    40    55    59    49 
 0.104773  1     433   b    975 0.053 0.056 0.052 0.056 0.051 0.048 0.038 0.046 0.053 0.066 0.051 0.043 0.046 0.046 0.036 0.041 0.041 0.056 0.061 0.050       52    55    51    55    50    47    37    45    52    64    50    42    45    45    35    40    40    55    59    49 
 0.104985  1     434   d    974 0.053 0.056 0.052 0.056 0.050 0.048 0.038 0.046 0.053 0.065 0.051 0.043 0.046 0.046 0.036 0.041 0.041 0.056 0.061 0.050       52    55    51    55    49    47    37    45    52    63    50    42    45    45    35    40    40    55    59    49 
 0.105363  1     435   b    975 0.053 0.056 0.053 0.056 0.050 0.048 0.038 0.046 0.053 0.065 0.051 0.043 0.046 0.046 0.036 0.041 0.041 0.056 0.061 0.050       52    55    52    55    49    47    37    45    52    63    50    42    45    45    35    40    40    55    59    49 
 0.105677  1     436   d    974 0.053 0.056 0.053 0.056 0.050 0.048 0.038 0.046 0.053 0.065 0.051 0.043 0.046 0.046 0.036 0.041 0.041 0.056 0.061 0.050       52    55    52    55    49    47    37    45    52    63    50    42    45    45    35    40    40    55    59    49 
 0.106128  1     437   d    973 0.053 0.057 0.053 0.057 0.050 0.048 0.038 0.046 0.053 0.065 0.051 0.043 0.046 0.046 0.036 0.041 0.041 0.057 0.061 0.050       52    55    52    55    49    47    37    45    52    63    50    42    45    45    35    40    40    55    59    49 
 0.106177  1     438   d    972 0.053 0.057 0.053 0.057 0.050 0.047 0.037 0.046 0.053 0.065 0.050 0.043 0.046 0.046 0.036 0.041 0.041 0.057 0.061 0.050       52    55    52    55    49    46    36    45    52    63    49    42    45    45    35    40    40    55    59    49 
 0.106417  1     439   d    971 0.054 0.057 0.054 0.057 0.050 0.047 0.037 0.046 0.054 0.065 0.050 0.043 0.046 0.046 0.036 0.041 0.040 0.057 0.061 0.050       52    55    52    55    49    46    36    45    52    63    49    42    45    45    35    40    39    55    59    49 
 0.106600  1     440   b    972 0.053 0.057 0.053 0.057 0.050 0.047 0.037 0.046 0.055 0.065 0.050 0.044 0.046 0.046 0.036 0.041 0.040 0.057 0.061 0.050       52    55    52    55    49    46    36    45    53    63    49    43    45    45    35    40    39    55    59    49 
 0.106677  1     441   b    973 0.053 0.057 0.053 0.057 0.050 0.047 0.037 0.046 0.054 0.065 0.050 0.044 0.046 0.046 0.036 0.041 0.040 0.057 0.061 0.050       52    55    52    55    49    46    36    45    53    63    49    43    45    45    35    40    39    55    59    49 
 0.106791  1     442   d    972 0.053 0.057 0.053 0.057 0.050 0.047 0.037 0.046 0.055 0.065 0.049 0.044 0.046 0.046 0.036 0.041 0.040 0.057 0.061 0.050       52    55    52    55    49    46    36    45    53    63    48    43    45    45    35    40    39    55    59    49 
 0.106801  1     443   b    973 0.053 0.057 0.053 0.057 0.050 0.047 0.037 0.046 0.054 0.065 0.049 0.044 0.046 0.046 0.036 0.042 0.041 0.057 0.061 0.050       52    55    52    55    49    46    36    45    53    63    48    43    45    45    35    41    40    55    59    49 
 0.107045  1     444   d    972 0.053 0.057 0.053 0.057 0.049 0.047 0.037 0.046 0.055 0.065 0.049 0.044 0.046 0.046 0.036 0.042 0.041 0.057 0.061 0.050       52    55    52    55    48    46    36    45    53    63    48    43    45    45    35    41    40    55    59    49 
 0.107075  1     445   b    973 0.054 0.057 0.054 0.057 0.049 0.047 0.037 0.046 0.054 0.065 0.049 0.044 0.046 0.046 0.036 0.042 0.041 0.057 0.061 0.050       53    55    53    55    48    46    36    45    53    63    48    43    45    45    35    41    40    55    59    49 
 0.107233  1     446   b    974 0.054 0.056 0.054 0.056 0.049 0.047 0.037 0.046 0.054 0.065 0.049 0.044 0.046 0.046 0.036 0.042 0.041 0.056 0.061 0.050       53    55    53    55    48    46    36    45    53    63    48    43    45    45    35    41    40    55    59    49 
 0.107336  1     447   b    975 0.054 0.056 0.054 0.056 0.049 0.047 0.037 0.046 0.054 0.065 0.049 0.044 0.046 0.046 0.036 0.042 0.041 0.056 0.061 0.050       53    55    53    55    48    46    36    45    53    63    48    43    45    45    35    41    40    55    59    49 
 0.107492  1     448   d    974 0.054 0.056 0.054 0.055 0.049 0.047 0.037 0.046 0.054 0.065 0.049 0.044 0.046 0.046 0.036 0.042 0.041 0.056 0.061 0.050       53    55    53    54    48    46    36    45    53    63    48    43    45    45    35    41    40    55    59    49 
 0.107791  1     449   d    973 0.054 0.057 0.054 0.055 0.049 0.047 0.037 0.046 0.054 0.064 0.049 0.044 0.045 0.046 0.036 0.042 0.041 0.057 0.061 0.050       53    55    53    54    48    46    36    45    53    62    48    43    44    45    35    41    40    55    59    49 
 0.108371  1     450   d    972 0.055 0.057 0.055 0.056 0.049 0.047 0.037 0.046 0.055 0.064 0.049 0.044 0.045 0.046 0.036 0.042 0.041 0.057 0.061 0.050       53    55    53    54    48    46    36    45    53    62    48    43    44    45    35    41    40    55    59    49 
 0.108544  1     451   d    971 0.055 0.057 0.055 0.056 0.049 0.047 0.037 0.046 0.055 0.064 0.049 0.044 0.045 0.046 0.036 0.042 0.041 0.057 0.061 0.050       53    55    53    54    48    46    36    45    53    62    48    43    44    45    35    41    40    55    59    49 
 0.108572  1     452   b    972 0.055 0.057 0.055 0.056 0.049 0.047 0.037 0.046 0.055 0.064 0.049 0.044 0.045 0.046 0.036 0.042 0.041 0.057 0.061 0.050       53    55    53    54    48    46    36    45    53    62    48    43    44    45    35    41    40    55    59    49 
 0.109247  1     453   b    973 0.054 0.057 0.054 0.055 0.049 0.047 0.037 0.047 0.054 0.064 0.049 0.044 0.045 0.046 0.036 0.042 0.041 0.057 0.061 0.050       53    55    53    54    48    46    36    46    53    62    48    43    44    45    35    41    40    55    59    49 
 0.109779  1     454   d    972 0.055 0.057 0.055 0.056 0.049 0.047 0.037 0.046 0.055 0.064 0.049 0.044 0.045 0.046 0.036 0.042 0.041 0.056 0.061 0.050       53    55    53    54    48    46    36    45    53    62    48    43    44    45    35    41    40    54    59    49 
 0.110732  1     455   b    973 0.054 0.057 0.054 0.055 0.049 0.047 0.037 0.046 0.054 0.064 0.049 0.044 0.045 0.046 0.036 0.042 0.041 0.055 0.061 0.050       53    55    53    54    48    46    36    45    53    62    48    43    44    45    35    41    40    54    59    49 
 0.111014  1     456   d    972 0.055 0.057 0.055 0.056 0.049 0.047 0.037 0.046 0.055 0.064 0.049 0.044 0.045 0.046 0.036 0.042 0.041 0.056 0.061 0.050       53    55    53    54    48    46    36    45    53    62    48    43    44    45    35    41    40    54    59    49 
 0.111180  1     457   b    973 0.054 0.057 0.055 0.055 0.049 0.047 0.037 0.047 0.054 0.064 0.049 0.044 0.046 0.046 0.036 0.042 0.041 0.055 0.061 0.050       53    55    54    54    48    46    36    46    53    62    48    43    45    45    35    41    40    54    59    49 
 0.112072  1     458   b    974 0.054 0.056 0.055 0.055 0.049 0.047 0.037 0.047 0.054 0.064 0.049 0.044 0.046 0.046 0.036 0.042 0.041 0.055 0.061 0.050       53    55    54    54    48    46    36    46    53    62    48    43    45    45    35    41    40    54    59    49 
 0.112138  1     459   b    975 0.054 0.056 0.055 0.055 0.049 0.047 0.037 0.047 0.054 0.064 0.049 0.044 0.046 0.046 0.036 0.043 0.041 0.055 0.061 0.050       53    55    54    54    48    46    36    46    53    62    48    43    45    45    35    42    40    54    59    49 
 0.112236  1     460   b    976 0.054 0.056 0.055 0.055 0.049 0.047 0.037 0.047 0.054 0.064 0.049 0.044 0.046 0.046 0.036 0.043 0.041 0.055 0.061 0.050       53    55    54    54    48    46    36    46    53    62    48    43    45    45    35    42    40    54    60    49 
 0.112596  1     461   b    977 0.054 0.056 0.055 0.055 0.049 0.047 0.037 0.047 0.055 0.063 0.049 0.044 0.046 0.046 0.036 0.043 0.041 0.055 0.061 0.050       53    55    54    54    48    46    36    46    54    62    48    43    45    45    35    42    40    54    60    49 
 0.112811  1     462   b    978 0.054 0.056 0.055 0.055 0.049 0.047 0.037 0.047 0.056 0.063 0.049 0.044 0.046 0.046 0.036 0.043 0.041 0.056 0.062 0.050       53    55    54    54    48    46    36    46    55    62    48    43    45    45    35    42    40    55    61    49 
 0.113346  1     463   b    979 0.054 0.056 0.056 0.055 0.049 0.047 0.037 0.047 0.056 0.063 0.049 0.044 0.046 0.046 0.036 0.043 0.041 0.056 0.062 0.050       53    55    55    54    48    46    36    46    55    62    48    43    45    45    35    42    40    55    61    49 
 0.113572  1     464   d    978 0.054 0.056 0.055 0.055 0.049 0.047 0.037 0.047 0.056 0.063 0.049 0.044 0.046 0.046 0.036 0.043 0.041 0.056 0.062 0.049       53    55    54    54    48    46    36    46    55    62    48    43    45    45    35    42    40    55    61    48 
 0.113604  1     465   d    977 0.054 0.056 0.055 0.054 0.049 0.047 0.037 0.047 0.056 0.062 0.049 0.044 0.046 0.046 0.036 0.043 0.041 0.056 0.062 0.049       53    55    54    53    48    46    36    46    55    61    48    43    45    45    35    42    40    55    61    48 
 0.113885  1     466   d    976 0.054 0.056 0.055 0.054 0.049 0.047 0.037 0.047 0.056 0.062 0.049 0.044 0.046 0.045 0.036 0.043 0.041 0.056 0.062 0.049       53    55    54    53    48    46    36    46    55    61    48    43    45    44    35    42    40    55    61    48 
 0.114378  1     467   b    977 0.054 0.056 0.055 0.054 0.049 0.047 0.037 0.047 0.056 0.063 0.049 0.044 0.046 0.045 0.036 0.043 0.041 0.056 0.062 0.049       53    55    54    53    48    46    36    46    55    62    48    43    45    44    35    42    40    55    61    48 
 0.115173  1     468   d    976 0.054 0.056 0.055 0.054 0.049 0.047 0.037 0.047 0.056 0.064 0.049 0.044 0.046 0.045 0.036 0.043 0.041 0.056 0.061 0.049       53    55    54    53    48    46    36    46    55    62    48    43    45    44    35    42    40    55    60    48 
 0.115224  1     469   d    975 0.054 0.056 0.055 0.054 0.048 0.047 0.037 0.047 0.056 0.064 0.049 0.044 0.046 0.045 0.036 0.043 0.041 0.055 0.062 0.049       53    55    54    53    47    46    36    46    55    62    48    43    45    44    35    42    40    54    60    48 
 0.115356  1     470   d    974 0.054 0.056 0.055 0.054 0.047 0.047 0.037 0.047 0.056 0.064 0.049 0.044 0.046 0.045 0.036 0.043 0.041 0.055 0.062 0.049       53    55    54    53    46    46    36    46    55    62    48    43    45    44    35    42    40    54    60    48 
 0.115440  1     471   b    975 0.054 0.056 0.055 0.054 0.047 0.047 0.037 0.047 0.056 0.064 0.049 0.044 0.046 0.045 0.036 0.043 0.041 0.055 0.062 0.049       53    55    54    53    46    46    36    46    55    62    48    43    45    44    35    42    40    54    60    48 
 0.116417  1     472   d    974 0.054 0.056 0.055 0.054 0.047 0.047 0.036 0.047 0.055 0.063 0.049 0.044 0.046 0.045 0.036 0.043 0.041 0.054 0.062 0.049       53    55    54    53    46    46    35    46    54    61    48    43    45    44    35    42    40    53    60    48 
 0.116476  1     473   b    975 0.055 0.056 0.055 0.054 0.047 0.047 0.036 0.047 0.055 0.063 0.049 0.044 0.046 0.045 0.036 0.043 0.041 0.054 0.062 0.049       54    55    54    53    46    46    35    46    54    61    48    43    45    44    35    42    40    53    60    48 
 0.116685  1     474   b    976 0.055 0.057 0.055 0.055 0.047 0.047 0.036 0.047 0.055 0.062 0.049 0.044 0.046 0.045 0.036 0.043 0.041 0.054 0.061 0.049       54    56    54    54    46    46    35    46    54    61    48    43    45    44    35    42    40    53    60    48 
 0.116753  1     475   b    977 0.055 0.057 0.055 0.055 0.047 0.047 0.036 0.047 0.055 0.062 0.049 0.044 0.046 0.045 0.036 0.043 0.041 0.054 0.061 0.049       54    56    54    54    46    46    35    46    54    61    48    43    45    44    35    42    40    53    60    48 
 0.116999  1     476   d    976 0.055 0.057 0.055 0.055 0.046 0.047 0.036 0.046 0.055 0.062 0.049 0.044 0.046 0.045 0.036 0.043 0.041 0.054 0.061 0.049       54    56    54    54    45    46    35    45    54    61    48    43    45    44    35    42    40    53    60    48 
 0.117364  1     477   d    975 0.055 0.057 0.055 0.055 0.046 0.047 0.036 0.046 0.055 0.063 0.049 0.044 0.046 0.045 0.036 0.043 0.041 0.054 0.062 0.049       54    56    54    54    45    46    35    45    54    61    48    43    45    44    35    42    40    53    60    48 
 0.118096  1     478   b    976 0.055 0.057 0.055 0.055 0.046 0.047 0.036 0.046 0.055 0.062 0.049 0.044 0.046 0.045 0.036 0.043 0.041 0.054 0.061 0.049       54    56    54    54    45    46    35    45    54    61    48    43    45    44    35    42    40    53    60    48 
 0.118238  1     479   b    977 0.055 0.057 0.056 0.055 0.046 0.047 0.036 0.046 0.055 0.062 0.050 0.044 0.046 0.045 0.036 0.043 0.042 0.054 0.061 0.049       54    56    55    54    45    46    35    45    54    61    49    43    45    44    35    42    41    53    60    48 
 0.118608  1     480   d    976 0.055 0.057 0.056 0.055 0.046 0.047 0.036 0.046 0.055 0.062 0.050 0.044 0.046 0.045 0.036 0.043 0.042 0.054 0.061 0.049       54    56    55    54    45    46    35    45    54    61    49    43    45    44    35    42    41    53    60    48 
 0.118741  1     481   b    977 0.055 0.057 0.057 0.055 0.046 0.047 0.036 0.046 0.055 0.062 0.050 0.044 0.046 0.045 0.036 0.043 0.042 0.054 0.061 0.049       54    56    56    54    45    46    35    45    54    61    49    43    45    44    35    42    41    53    60    48 
 0.118754  1     482   d    976 0.055 0.056 0.057 0.055 0.046 0.047 0.036 0.046 0.055 0.062 0.050 0.044 0.046 0.045 0.036 0.043 0.042 0.054 0.060 0.049       54    55    56    54    45    46    35    45    54    61    49    43    45    44    35    42    41    53    59    48 
 0.118772  1     483   d    975 0.055 0.056 0.057 0.055 0.046 0.047 0.036 0.046 0.055 0.063 0.050 0.044 0.046 0.045 0.036 0.043 0.041 0.054 0.061 0.049       54    55    56    54    45    46    35    45    54    61    49    43    45    44    35    42    40    53    59    48 
 0.118958  1     484   d    974 0.055 0.056 0.057 0.055 0.046 0.046 0.036 0.046 0.055 0.063 0.050 0.044 0.046 0.045 0.036 0.043 0.041 0.054 0.061 0.048       54    55    56    54    45    45    35    45    54    61    49    43    45    44    35    42    40    53    59    47 
 0.118970  1     485   d    973 0.055 0.057 0.058 0.055 0.046 0.046 0.036 0.046 0.055 0.063 0.050 0.044 0.046 0.045 0.036 0.043 0.041 0.054 0.061 0.047       54    55    56    54    45    45    35    45    54    61    49    43    45    44    35    42    40    53    59    46 
 0.119194  1     486   d    972 0.056 0.057 0.058 0.056 0.046 0.046 0.036 0.046 0.056 0.063 0.050 0.044 0.046 0.045 0.036 0.043 0.041 0.055 0.061 0.047       54    55    56    54    45    45    35    45    54    61    49    43    45    44    35    42    40    53    59    46 
 0.119616  1     487   d    971 0.056 0.056 0.058 0.056 0.046 0.046 0.036 0.046 0.056 0.063 0.050 0.044 0.046 0.045 0.036 0.043 0.041 0.055 0.061 0.047       54    54    56    54    45    45    35    45    54    61    49    43    45    44    35    42    40    53    59    46 
 0.119635  1     488   b    972 0.056 0.056 0.058 0.056 0.046 0.046 0.036 0.046 0.056 0.063 0.050 0.044 0.046 0.045 0.036 0.043 0.041 0.055 0.062 0.047       54    54    56    54    45    45    35    45    54    61    49    43    45    44    35    42    40    53    60    46 
 0.119803  1     489   d    971 0.056 0.056 0.058 0.056 0.046 0.046 0.036 0.046 0.056 0.063 0.050 0.044 0.046 0.045 0.036 0.043 0.041 0.055 0.061 0.047       54    54    56    54    45    45    35    45    54    61    49    43    45    44    35    42    40    53    59    46 
 0.119902  1     490   d    970 0.056 0.056 0.058 0.056 0.046 0.046 0.036 0.046 0.056 0.063 0.051 0.044 0.046 0.045 0.036 0.043 0.041 0.055 0.061 0.047       54    54    56    54    45    45    35    45    54    61    49    43    45    44    35    42    40    53    59    46 
 0.120201  1     491   d    969 0.056 0.056 0.058 0.056 0.046 0.046 0.036 0.046 0.056 0.063 0.051 0.044 0.046 0.045 0.036 0.043 0.041 0.055 0.060 0.047       54    54    56    54    45    45    35    45    54    61    49    43    45    44    35    42    40    53    58    46 
 0.120530  1     492   b    970 0.056 0.056 0.058 0.056 0.046 0.046 0.036 0.046 0.056 0.063 0.051 0.044 0.046 0.045 0.036 0.043 0.041 0.055 0.060 0.047       54    54    56    54    45    45    35    45    54    61    49    43    45    44    35    42    40    53    58    46 
 0.120559  1     493   b    971 0.056 0.056 0.058 0.056 0.046 0.046 0.036 0.046 0.056 0.063 0.051 0.044 0.046 0.045 0.036 0.043 0.041 0.056 0.060 0.047       54    54    56    54    45    45    35    45    54    61    50    43    45    44    35    42    40    54    58    46 
 0.120567  1     494   b    972 0.056 0.056 0.058 0.057 0.046 0.047 0.036 0.046 0.056 0.063 0.051 0.044 0.046 0.045 0.036 0.043 0.041 0.056 0.060 0.047       54    54    56    55    45    46    35    45    54    61    50    43    45    44    35    42    40    54    58    46 
 0.121306  1     495   b    973 0.055 0.055 0.058 0.057 0.046 0.047 0.036 0.046 0.055 0.063 0.051 0.044 0.046 0.046 0.036 0.043 0.041 0.055 0.060 0.047       54    54    56    55    45    46    35    45    54    61    50    43    45    45    35    42    40    54    58    46 
 0.121459  1     496   d    972 0.056 0.056 0.058 0.057 0.045 0.047 0.036 0.046 0.056 0.063 0.051 0.044 0.046 0.046 0.036 0.043 0.041 0.056 0.060 0.047       54    54    56    55    44    46    35    45    54    61    50    43    45    45    35    42    40    54    58    46 
 0.121521  1     497   b    973 0.055 0.055 0.058 0.057 0.045 0.047 0.036 0.046 0.055 0.063 0.051 0.044 0.046 0.046 0.036 0.043 0.041 0.055 0.060 0.047       54    54    56    55    44    46    35    45    54    61    50    43    45    45    35    42    40    54    58    46 
 0.122242  1     498   d    972 0.056 0.056 0.058 0.057 0.045 0.047 0.036 0.046 0.056 0.063 0.051 0.044 0.046 0.046 0.036 0.043 0.041 0.056 0.060 0.047       54    54    56    55    44    46    35    45    54    61    50    43    45    45    35    42    40    54    58    46 
 0.122377  1     499   d    971 0.055 0.056 0.058 0.057 0.045 0.047 0.036 0.046 0.056 0.063 0.051 0.044 0.045 0.046 0.036 0.043 0.041 0.056 0.060 0.047       53    54    56    55    44    46    35    45    54    61    50    43    44    45    35    42    40    54    58    46 
 0.122419  1     500   b    972 0.055 0.056 0.058 0.057 0.045 0.047 0.036 0.046 0.056 0.063 0.051 0.044 0.045 0.046 0.036 0.043 0.041 0.056 0.060 0.047       53    54    56    55    44    46    35    45    54    61    50    43    44    45    35    42    40    54    58    46 
 0.123186  1     501   d    971 0.055 0.055 0.058 0.057 0.045 0.047 0.036 0.046 0.056 0.063 0.050 0.044 0.045 0.046 0.036 0.043 0.041 0.056 0.060 0.047       53    53    56    55    44    46    35    45    54    61    49    43    44    45    35    42    40    54    58    46 
 0.123249  1     502   d    970 0.055 0.055 0.058 0.057 0.045 0.047 0.035 0.046 0.056 0.063 0.051 0.044 0.045 0.046 0.036 0.043 0.041 0.056 0.060 0.047       53    53    56    55    44    46    34    45    54    61    49    43    44    45    35    42    40    54    58    46 
 0.123650  1     503   b    971 0.055 0.055 0.058 0.057 0.045 0.047 0.035 0.046 0.056 0.063 0.050 0.044 0.045 0.046 0.036 0.043 0.041 0.056 0.060 0.047       53    53    56    55    44    46    34    45    54    61    49    43    44    45    35    42    40    54    58    46 
 0.123935  1     504   d    970 0.055 0.055 0.058 0.057 0.045 0.047 0.035 0.046 0.056 0.063 0.051 0.044 0.045 0.046 0.036 0.043 0.040 0.056 0.060 0.047       53    53    56    55    44    46    34    45    54    61    49    43    44    45    35    42    39    54    58    46 
 0.123973  1     505   b    971 0.055 0.055 0.059 0.057 0.045 0.047 0.035 0.046 0.056 0.063 0.050 0.044 0.045 0.046 0.036 0.043 0.040 0.056 0.060 0.047       53    53    57    55    44    46    34    45    54    61    49    43    44    45    35    42    39    54    58    46 
 0.125500  1     506   b    972 0.055 0.056 0.059 0.057 0.045 0.047 0.035 0.046 0.056 0.063 0.050 0.044 0.045 0.046 0.036 0.044 0.040 0.056 0.060 0.047       53    54    57    55    44    46    34    45    54    61    49    43    44    45    35    43    39    54    58    46 
 0.125673  1     507   b    973 0.054 0.055 0.059 0.057 0.045 0.047 0.035 0.046 0.055 0.063 0.050 0.044 0.045 0.046 0.036 0.044 0.040 0.055 0.060 0.047       53    54    57    55    44    46    34    45    54    61    49    43    44    45    35    43    39    54    58    46 
 0.126077  1     508   b    974 0.054 0.056 0.059 0.056 0.045 0.047 0.035 0.046 0.055 0.063 0.050 0.044 0.045 0.046 0.036 0.044 0.040 0.055 0.060 0.047       53    55    57    55    44    46    34    45    54    61    49    43    44    45    35    43    39    54    58    46 
 0.126831  1     509   b    975 0.054 0.056 0.058 0.056 0.045 0.047 0.035 0.046 0.055 0.063 0.050 0.044 0.045 0.046 0.036 0.044 0.040 0.055 0.061 0.047       53    55    57    55    44    46    34    45    54    61    49    43    44    45    35    43    39    54    59    46 
 0.126901  1     510   b    976 0.054 0.056 0.058 0.056 0.045 0.047 0.035 0.047 0.055 0.062 0.050 0.044 0.045 0.046 0.036 0.044 0.040 0.055 0.060 0.047       53    55    57    55    44    46    34    46    54    61    49    43    44    45    35    43    39    54    59    46 
 0.127508  1     511   b    977 0.054 0.056 0.058 0.056 0.045 0.047 0.035 0.048 0.055 0.062 0.050 0.044 0.045 0.046 0.036 0.044 0.040 0.056 0.060 0.047       53    55    57    55    44    46    34    47    54    61    49    43    44    45    35    43    39    55    59    46 
 0.127602  1     512   b    978 0.054 0.056 0.058 0.056 0.045 0.047 0.035 0.048 0.056 0.062 0.050 0.044 0.045 0.046 0.036 0.044 0.040 0.056 0.060 0.047       53    55    57    55    44    46    34    47    55    61    49    43    44    45    35    43    39    55    59    46 
 0.127983  1     513   d    977 0.054 0.056 0.058 0.056 0.045 0.047 0.035 0.048 0.056 0.062 0.050 0.044 0.045 0.046 0.036 0.044 0.040 0.056 0.060 0.047       53    55    57    55    44    46    34    47    55    61    49    43    44    45    35    43    39    55    59    46 
 0.128704  1     514   b    978 0.054 0.056 0.058 0.056 0.045 0.047 0.035 0.048 0.056 0.062 0.050 0.044 0.045 0.046 0.036 0.044 0.040 0.056 0.060 0.047       53    55    57    55    44    46    34    47    55    61    49    43    44    45    35    43    39    55    59    46 
 0.128735  1     515   d    977 0.054 0.056 0.058 0.056 0.045 0.047 0.035 0.048 0.055 0.061 0.050 0.044 0.045 0.046 0.036 0.044 0.039 0.056 0.060 0.047       53    55    57    55    44    46    34    47    54    60    49    43    44    45    35    43    38    55    59    46 
 0.128925  1     516   d    976 0.054 0.055 0.058 0.056 0.045 0.047 0.035 0.048 0.055 0.061 0.050 0.044 0.045 0.046 0.036 0.043 0.039 0.056 0.060 0.047       53    54    57    55    44    46    34    47    54    60    49    43    44    45    35    42    38    55    59    46 
 0.129218  1     517   d    975 0.054 0.054 0.057 0.056 0.045 0.047 0.035 0.048 0.055 0.062 0.050 0.044 0.045 0.046 0.036 0.043 0.039 0.056 0.061 0.047       53    53    56    55    44    46    34    47    54    60    49    43    44    45    35    42    38    55    59    46 
 0.129286  1     518   d    974 0.054 0.054 0.057 0.056 0.045 0.046 0.035 0.048 0.055 0.062 0.050 0.044 0.045 0.045 0.036 0.043 0.039 0.056 0.061 0.047       53    53    56    55    44    45    34    47    54    60    49    43    44    44    35    42    38    55    59    46 
 0.129314  1     519   b    975 0.054 0.054 0.057 0.056 0.045 0.046 0.035 0.048 0.055 0.062 0.050 0.044 0.045 0.045 0.036 0.043 0.039 0.056 0.061 0.047       53    53    56    55    44    45    34    47    54    60    49    43    44    44    35    42    38    55    59    46 
 0.129454  1     520   d    974 0.054 0.054 0.057 0.056 0.045 0.046 0.035 0.048 0.055 0.062 0.050 0.044 0.045 0.045 0.036 0.043 0.039 0.056 0.061 0.047       53    53    56    55    44    45    34    47    54    60    49    43    44    44    35    42    38    55    59    46 
 0.129955  1     521   b    975 0.054 0.054 0.057 0.056 0.045 0.046 0.035 0.048 0.055 0.062 0.050 0.044 0.045 0.045 0.036 0.043 0.039 0.056 0.061 0.047       53    53    56    55    44    45    34    47    54    60    49    43    44    44    35    42    38    55    59    46 
 0.129973  1     522   d    974 0.054 0.054 0.057 0.056 0.045 0.046 0.035 0.048 0.055 0.062 0.049 0.044 0.044 0.045 0.036 0.043 0.038 0.056 0.061 0.047       53    53    56    55    44    45    34    47    54    60    48    43    43    44    35    42    37    55    59    46 
 0.130297  1     523   b    975 0.054 0.054 0.057 0.056 0.045 0.046 0.035 0.048 0.055 0.062 0.049 0.044 0.044 0.045 0.036 0.043 0.038 0.056 0.062 0.047       53    53    56    55    44    45    34    47    54    60    48    43    43    44    35    42    37    55    60    46 
 0.130303  1     524   d    974 0.054 0.054 0.057 0.055 0.044 0.046 0.035 0.048 0.055 0.062 0.049 0.044 0.044 0.045 0.036 0.043 0.037 0.056 0.062 0.047       53    53    56    54    43    45    34    47    54    60    48    43    43    44    35    42    36    55    60    46 
 0.130311  1     525   b    975 0.054 0.054 0.057 0.055 0.044 0.046 0.035 0.048 0.055 0.062 0.049 0.044 0.044 0.045 0.036 0.043 0.037 0.056 0.062 0.047       53    53    56    54    43    45    34    47    54    60    48    43    43    44    35    42    36    55    60    46 
 0.130381  1     526   d    974 0.054 0.054 0.057 0.055 0.044 0.046 0.035 0.048 0.055 0.062 0.049 0.044 0.044 0.045 0.036 0.042 0.037 0.056 0.062 0.047       53    53    56    54    43    45    34    47    54    60    48    43    43    44    35    41    36    55    60    46 
 0.130752  1     527   d    973 0.054 0.053 0.058 0.055 0.044 0.046 0.035 0.048 0.055 0.062 0.048 0.044 0.044 0.045 0.036 0.042 0.037 0.057 0.062 0.047       53    52    56    54    43    45    34    47    54    60    47    43    43    44    35    41    36    55    60    46 
 0.130814  1     528   b    974 0.054 0.053 0.057 0.056 0.044 0.046 0.035 0.049 0.055 0.062 0.048 0.044 0.044 0.045 0.036 0.042 0.037 0.057 0.062 0.047       53    52    56    55    43    45    34    48    54    60    47    43    43    44    35    41    36    56    60    46 
 0.131260  1     529   d    973 0.054 0.053 0.058 0.057 0.044 0.046 0.035 0.049 0.055 0.062 0.048 0.044 0.044 0.045 0.036 0.042 0.037 0.058 0.062 0.047       53    52    56    55    43    45    34    48    54    60    47    43    43    44    35    41    36    56    60    46 
 0.131668  1     530   d    972 0.055 0.053 0.058 0.057 0.043 0.046 0.035 0.049 0.056 0.062 0.048 0.044 0.043 0.045 0.036 0.042 0.037 0.058 0.062 0.047       53    52    56    55    42    45    34    48    54    60    47    43    42    44    35    41    36    56    60    46 
 0.131698  1     531   b    973 0.055 0.053 0.058 0.057 0.043 0.046 0.035 0.049 0.055 0.062 0.048 0.044 0.043 0.045 0.036 0.042 0.037 0.058 0.062 0.047       54    52    56    55    42    45    34    48    54    60    47    43    42    44    35    41    36    56    60    46 
 0.131876  1     532   b    974 0.055 0.053 0.059 0.056 0.043 0.046 0.035 0.049 0.055 0.062 0.048 0.044 0.043 0.045 0.036 0.042 0.037 0.059 0.062 0.047       54    52    57    55    42    45    34    48    54    60    47    43    42    44    35    41    36    57    60    46 
 0.132109  1     533   d    973 0.055 0.053 0.059 0.057 0.043 0.046 0.035 0.049 0.055 0.062 0.048 0.043 0.043 0.044 0.036 0.042 0.037 0.059 0.062 0.047       54    52    57    55    42    45    34    48    54    60    47    42    42    43    35    41    36    57    60    46 
 0.132298  1     534   d    972 0.056 0.053 0.059 0.057 0.043 0.045 0.035 0.049 0.056 0.062 0.048 0.043 0.043 0.044 0.036 0.042 0.037 0.059 0.062 0.047       54    52    57    55    42    44    34    48    54    60    47    42    42    43    35    41    36    57    60    46 
 0.132354  1     535   b    973 0.055 0.053 0.059 0.057 0.043 0.045 0.035 0.049 0.055 0.062 0.048 0.043 0.043 0.044 0.036 0.042 0.037 0.059 0.062 0.047       54    52    57    55    42    44    34    48    54    60    47    42    42    43    35    41    36    57    60    46 
 0.132667  1     536   b    974 0.055 0.053 0.059 0.056 0.043 0.045 0.035 0.049 0.056 0.062 0.048 0.043 0.043 0.044 0.036 0.042 0.037 0.059 0.062 0.047       54    52    57    55    42    44    34    48    55    60    47    42    42    43    35    41    36    57    60    46 
 0.132770  1     537   d    973 0.055 0.053 0.059 0.057 0.043 0.045 0.035 0.049 0.055 0.062 0.048 0.043 0.043 0.044 0.036 0.042 0.037 0.059 0.061 0.047       54    52    57    55    42    44    34    48    54    60    47    42    42    43    35    41    36    57    59    46 
 0.132891  1     538   d    972 0.056 0.053 0.059 0.057 0.043 0.045 0.035 0.049 0.056 0.062 0.048 0.042 0.043 0.044 0.036 0.041 0.037 0.059 0.061 0.047       54    52    57    55    42    44    34    48    54    60    47    41    42    43    35    40    36    57    59    46 
 0.133061  1     539   b    973 0.055 0.053 0.059 0.057 0.043 0.045 0.035 0.049 0.055 0.062 0.049 0.042 0.043 0.044 0.036 0.041 0.037 0.060 0.061 0.047       54    52    57    55    42    44    34    48    54    60    48    41    42    43    35    40    36    58    59    46 
 0.133623  1     540   d    972 0.056 0.053 0.059 0.057 0.043 0.045 0.035 0.049 0.056 0.062 0.049 0.042 0.043 0.044 0.035 0.041 0.037 0.060 0.061 0.047       54    52    57    55    42    44    34    48    54    60    48    41    42    43    34    40    36    58    59    46 
 0.133625  1     541   b    973 0.055 0.053 0.059 0.057 0.043 0.045 0.035 0.049 0.055 0.062 0.050 0.042 0.043 0.044 0.035 0.041 0.037 0.060 0.061 0.047       54    52    57    55    42    44    34    48    54    60    49    41    42    43    34    40    36    58    59    46 
 0.133697  1     542   b    974 0.055 0.053 0.060 0.056 0.043 0.045 0.035 0.049 0.055 0.062 0.050 0.042 0.043 0.044 0.035 0.041 0.037 0.060 0.061 0.047       54    52    58    55    42    44    34    48    54    60    49    41    42    43    34    40    36    58    59    46 
 0.133801  1     543   b    975 0.055 0.053 0.059 0.057 0.043 0.045 0.035 0.049 0.055 0.062 0.050 0.042 0.043 0.044 0.035 0.041 0.037 0.059 0.061 0.047       54    52    58    56    42    44    34    48    54    60    49    41    42    43    34    40    36    58    59    46 
 0.134094  1     544   d    974 0.055 0.053 0.060 0.057 0.043 0.045 0.035 0.049 0.054 0.062 0.050 0.042 0.043 0.044 0.035 0.041 0.037 0.060 0.061 0.047       54    52    58    56    42    44    34    48    53    60    49    41    42    43    34    40    36    58    59    46 
 0.134278  1     545   d    973 0.055 0.053 0.060 0.058 0.043 0.045 0.035 0.049 0.054 0.062 0.050 0.042 0.043 0.044 0.035 0.040 0.037 0.060 0.061 0.047       54    52    58    56    42    44    34    48    53    60    49    41    42    43    34    39    36    58    59    46 
 0.134477  1     546   b    974 0.055 0.053 0.060 0.057 0.043 0.045 0.035 0.049 0.054 0.062 0.050 0.042 0.043 0.044 0.035 0.040 0.037 0.060 0.061 0.047       54    52    58    56    42    44    34    48    53    60    49    41    42    43    34    39    36    58    59    46 
 0.135181  1     547   d    973 0.055 0.053 0.059 0.058 0.043 0.045 0.035 0.049 0.054 0.062 0.050 0.042 0.043 0.044 0.035 0.040 0.037 0.060 0.061 0.047       54    52    57    56    42    44    34    48    53    60    49    41    42    43    34    39    36    58    59    46 
 0.135188  1     548   b    974 0.055 0.053 0.059 0.057 0.043 0.045 0.035 0.049 0.054 0.062 0.050 0.042 0.043 0.044 0.035 0.040 0.037 0.060 0.061 0.047       54    52    57    56    42    44    34    48    53    60    49    41    42    43    34    39    36    58    59    46 
 0.135195  1     549   d    973 0.055 0.052 0.059 0.058 0.043 0.045 0.034 0.049 0.054 0.062 0.050 0.042 0.043 0.044 0.035 0.040 0.037 0.060 0.061 0.047       54    51    57    56    42    44    33    48    53    60    49    41    42    43    34    39    36    58    59    46 
 0.135546  1     550   d    972 0.056 0.052 0.059 0.058 0.043 0.045 0.034 0.049 0.055 0.062 0.050 0.042 0.043 0.044 0.035 0.040 0.037 0.060 0.061 0.047       54    51    57    56    42    44    33    48    53    60    49    41    42    43    34    39    36    58    59    46 
 0.135631  1     551   d    971 0.056 0.053 0.058 0.058 0.043 0.045 0.034 0.049 0.055 0.062 0.050 0.042 0.043 0.044 0.035 0.040 0.037 0.060 0.061 0.047       54    51    56    56    42    44    33    48    53    60    49    41    42    43    34    39    36    58    59    46 
 0.135904  1     552   d    970 0.056 0.052 0.058 0.058 0.043 0.045 0.034 0.049 0.055 0.062 0.051 0.042 0.043 0.044 0.035 0.040 0.037 0.060 0.060 0.047       54    50    56    56    42    44    33    48    53    60    49    41    42    43    34    39    36    58    58    46 
 0.136417  1     553   d    969 0.056 0.052 0.058 0.058 0.043 0.045 0.034 0.049 0.055 0.061 0.051 0.042 0.043 0.044 0.035 0.040 0.037 0.059 0.060 0.047       54    50    56    56    42    44    33    47    53    59    49    41    42    43    34    39    36    57    58    46 
 0.136755  1     554   b    970 0.056 0.052 0.058 0.058 0.043 0.045 0.034 0.048 0.055 0.061 0.051 0.042 0.043 0.044 0.035 0.041 0.037 0.059 0.060 0.047       54    50    56    56    42    44    33    47    53    59    49    41    42    43    34    40    36    57    58    46 
 0.137007  1     555   b    971 0.056 0.051 0.058 0.058 0.043 0.045 0.034 0.048 0.055 0.062 0.050 0.042 0.044 0.044 0.035 0.041 0.037 0.059 0.060 0.048       54    50    56    56    42    44    33    47    53    60    49    41    43    43    34    40    36    57    58    47 
 0.137168  1     556   d    970 0.056 0.052 0.058 0.058 0.043 0.045 0.034 0.048 0.055 0.062 0.051 0.042 0.044 0.044 0.035 0.041 0.037 0.058 0.060 0.048       54    50    56    56    42    44    33    47    53    60    49    41    43    43    34    40    36    56    58    47 
 0.137244  1     557   b    971 0.056 0.051 0.058 0.058 0.043 0.045 0.034 0.048 0.055 0.062 0.050 0.043 0.044 0.044 0.035 0.041 0.037 0.058 0.060 0.048       54    50    56    56    42    44    33    47    53    60    49    42    43    43    34    40    36    56    58    47 
 0.137301  1     558   b    972 0.056 0.051 0.058 0.058 0.043 0.045 0.035 0.048 0.055 0.062 0.050 0.043 0.044 0.044 0.035 0.041 0.037 0.058 0.060 0.048       54    50    56    56    42    44    34    47    53    60    49    42    43    43    34    40    36    56    58    47 
 0.137322  1     559   b    973 0.055 0.051 0.059 0.058 0.043 0.045 0.035 0.048 0.055 0.062 0.050 0.043 0.044 0.044 0.035 0.041 0.037 0.058 0.060 0.048       54    50    57    56    42    44    34    47    54    60    49    42    43    43    34    40    36    56    58    47 
 0.137447  1     560   b    974 0.055 0.051 0.059 0.059 0.043 0.045 0.035 0.049 0.055 0.062 0.050 0.043 0.044 0.044 0.035 0.041 0.037 0.057 0.061 0.048       54    50    57    57    42    44    34    48    54    60    49    42    43    43    34    40    36    56    59    47 
 0.137458  1     561   b    975 0.055 0.051 0.058 0.059 0.043 0.045 0.035 0.050 0.055 0.062 0.050 0.043 0.044 0.044 0.035 0.041 0.037 0.057 0.062 0.048       54    50    57    58    42    44    34    49    54    60    49    42    43    43    34    40    36    56    60    47 
 0.137498  1     562   d    974 0.055 0.051 0.059 0.060 0.043 0.045 0.035 0.050 0.055 0.062 0.050 0.043 0.043 0.044 0.035 0.041 0.037 0.056 0.062 0.048       54    50    57    58    42    44    34    49    54    60    49    42    42    43    34    40    36    55    60    47 
 0.137710  1     563   b    975 0.055 0.051 0.059 0.059 0.043 0.045 0.035 0.050 0.055 0.062 0.050 0.043 0.043 0.044 0.035 0.041 0.037 0.056 0.062 0.048       54    50    58    58    42    44    34    49    54    60    49    42    42    43    34    40    36    55    60    47 
 0.137899  1     564   d    974 0.055 0.051 0.060 0.060 0.043 0.045 0.035 0.050 0.055 0.062 0.050 0.043 0.043 0.044 0.035 0.041 0.037 0.056 0.062 0.048       54    50    58    58    42    44    34    49    54    60    49    42    42    43    34    40    36    55    60    47 
 0.138200  1     565   d    973 0.055 0.051 0.060 0.060 0.042 0.045 0.035 0.050 0.055 0.062 0.050 0.043 0.042 0.043 0.035 0.041 0.037 0.057 0.062 0.048       54    50    58    58    41    44    34    49    54    60    49    42    41    42    34    40    36    55    60    47 
 0.138476  1     566   b    974 0.055 0.051 0.060 0.060 0.042 0.045 0.035 0.050 0.055 0.062 0.051 0.043 0.042 0.043 0.035 0.041 0.037 0.056 0.062 0.048       54    50    58    58    41    44    34    49    54    60    50    42    41    42    34    40    36    55    60    47 
 0.138718  1     567   d    973 0.055 0.050 0.060 0.060 0.042 0.045 0.035 0.050 0.055 0.062 0.051 0.043 0.042 0.043 0.035 0.041 0.037 0.057 0.062 0.048       54    49    58    58    41    44    34    49    54    60    50    42    41    42    34    40    36    55    60    47 
 0.138770  1     568   d    972 0.056 0.050 0.060 0.060 0.042 0.045 0.035 0.050 0.056 0.062 0.051 0.043 0.042 0.043 0.035 0.040 0.037 0.057 0.062 0.048       54    49    58    58    41    44    34    49    54    60    50    42    41    42    34    39    36    55    60    47 
 0.139367  1     569   b    973 0.055 0.050 0.060 0.060 0.042 0.045 0.035 0.050 0.055 0.062 0.051 0.043 0.042 0.043 0.035 0.040 0.037 0.057 0.062 0.048       54    49    58    58    41    44    34    49    54    60    50    42    41    42    34    39    36    55    60    47 
 0.139717  1     570   b    974 0.055 0.050 0.060 0.060 0.042 0.045 0.035 0.050 0.055 0.062 0.051 0.043 0.043 0.043 0.035 0.040 0.037 0.056 0.062 0.048       54    49    58    58    41    44    34    49    54    60    50    42    42    42    34    39    36    55    60    47 
 0.139779  1     571   b    975 0.055 0.050 0.059 0.059 0.042 0.045 0.035 0.051 0.055 0.062 0.051 0.043 0.043 0.043 0.036 0.040 0.037 0.056 0.062 0.048       54    49    58    58    41    44    34    50    54    60    50    42    42    42    35    39    36    55    60    47 
 0.139911  1     572   d    974 0.055 0.050 0.060 0.060 0.042 0.045 0.035 0.051 0.055 0.062 0.051 0.043 0.043 0.043 0.036 0.040 0.036 0.055 0.062 0.048       54    49    58    58    41    44    34    50    54    60    50    42    42    42    35    39    35    54    60    47 
 0.140632  1     573   d    973 0.055 0.050 0.060 0.060 0.042 0.045 0.035 0.051 0.054 0.062 0.051 0.043 0.043 0.043 0.036 0.040 0.036 0.055 0.062 0.048       54    49    58    58    41    44    34    50    53    60    50    42    42    42    35    39    35    54    60    47 
 0.140759  1     574   d    972 0.056 0.050 0.060 0.060 0.042 0.045 0.035 0.051 0.055 0.062 0.051 0.043 0.043 0.043 0.036 0.040 0.036 0.056 0.061 0.048       54    49    58    58    41    44    34    50    53    60    50    42    42    42    35    39    35    54    59    47 
 0.140944  1     575   d    971 0.056 0.050 0.060 0.060 0.042 0.045 0.035 0.051 0.055 0.062 0.051 0.043 0.043 0.043 0.036 0.039 0.036 0.056 0.060 0.048       54    49    58    58    41    44    34    50    53    60    50    42    42    42    35    38    35    54    58    47 
 0.140974  1     576   d    970 0.056 0.051 0.059 0.060 0.042 0.045 0.035 0.052 0.055 0.062 0.052 0.043 0.043 0.043 0.036 0.039 0.036 0.056 0.060 0.048       54    49    57    58    41    44    34    50    53    60    50    42    42    42    35    38    35    54    58    47 
 0.141032  1     577   d    969 0.056 0.051 0.059 0.060 0.042 0.045 0.035 0.052 0.055 0.062 0.052 0.043 0.043 0.043 0.036 0.039 0.036 0.056 0.060 0.049       54    49    57    58    41    44    34    50    53    60    50    42    42    42    35    38    35    54    58    47 
 0.141240  1     578   d    968 0.056 0.051 0.059 0.060 0.042 0.045 0.035 0.052 0.055 0.062 0.052 0.043 0.043 0.043 0.036 0.039 0.036 0.056 0.060 0.049       54    49    57    58    41    44    34    50    53    60    50    42    42    42    35    38    35    54    58    47 
 0.141933  1     579   d    967 0.056 0.051 0.059 0.060 0.042 0.046 0.035 0.052 0.055 0.062 0.052 0.043 0.043 0.043 0.036 0.039 0.036 0.056 0.060 0.049       54    49    57    58    41    44    34    50    53    60    50    42    42    42    35    38    35    54    58    47 
 0.141955  1     580   d    966 0.056 0.051 0.058 0.060 0.042 0.046 0.035 0.052 0.055 0.062 0.052 0.043 0.043 0.043 0.036 0.039 0.036 0.056 0.060 0.049       54    49    56    58    41    44    34    50    53    60    50    42    42    42    35    38    35    54    58    47 
 0.141978  1     581   d    965 0.056 0.051 0.058 0.060 0.042 0.046 0.035 0.051 0.055 0.062 0.052 0.042 0.044 0.044 0.036 0.038 0.036 0.056 0.060 0.049       54    49    56    58    41    44    34    49    53    60    50    41    42    42    35    37    35    54    58    47 
 0.142086  1     582   d    964 0.056 0.051 0.058 0.060 0.043 0.046 0.035 0.051 0.055 0.062 0.052 0.043 0.043 0.044 0.036 0.038 0.036 0.056 0.060 0.049       54    49    56    58    41    44    34    49    53    60    50    41    41    42    35    37    35    54    58    47 
 0.142206  1     583   b    965 0.056 0.051 0.058 0.060 0.042 0.046 0.035 0.051 0.055 0.062 0.052 0.042 0.042 0.044 0.036 0.038 0.036 0.056 0.060 0.049       54    49    56    58    41    44    34    49    53    60    50    41    41    42    35    37    35    54    58    47 
 0.142468  1     584   b    966 0.056 0.051 0.058 0.061 0.042 0.046 0.035 0.052 0.055 0.062 0.052 0.042 0.042 0.043 0.036 0.038 0.036 0.057 0.060 0.049       54    49    56    59    41    44    34    50    53    60    50    41    41    42    35    37    35    55    58    47 
 0.142952  1     585   d    965 0.056 0.051 0.058 0.061 0.041 0.046 0.035 0.052 0.055 0.062 0.052 0.042 0.042 0.044 0.036 0.038 0.036 0.057 0.060 0.049       54    49    56    59    40    44    34    50    53    60    50    41    41    42    35    37    35    55    58    47 
 0.143102  1     586   b    966 0.057 0.051 0.058 0.061 0.041 0.046 0.035 0.052 0.055 0.062 0.052 0.042 0.042 0.043 0.036 0.038 0.036 0.057 0.060 0.049       55    49    56    59    40    44    34    50    53    60    50    41    41    42    35    37    35    55    58    47 
 0.144143  1     587   d    965 0.057 0.051 0.058 0.061 0.041 0.046 0.035 0.052 0.055 0.062 0.052 0.042 0.042 0.044 0.036 0.038 0.035 0.057 0.060 0.049       55    49    56    59    40    44    34    50    53    60    50    41    41    42    35    37    34    55    58    47 
 0.144220  1     588   b    966 0.057 0.051 0.058 0.061 0.041 0.046 0.035 0.052 0.055 0.062 0.052 0.042 0.042 0.043 0.036 0.038 0.035 0.057 0.060 0.049       55    49    56    59    40    44    34    50    53    60    50    41    41    42    35    37    34    55    58    47 
 0.144276  1     589   b    967 0.057 0.051 0.058 0.061 0.042 0.046 0.035 0.052 0.055 0.062 0.052 0.042 0.042 0.043 0.036 0.038 0.035 0.057 0.060 0.049       55    49    56    59    41    44    34    50    53    60    50    41    41    42    35    37    34    55    58    47 
 0.144372  1     590   d    966 0.057 0.051 0.058 0.061 0.042 0.046 0.035 0.052 0.055 0.062 0.052 0.042 0.042 0.043 0.036 0.038 0.035 0.057 0.060 0.049       55    49    56    59    41    44    34    50    53    60    50    41    41    42    35    37    34    55    58    47 
 0.145003  1     591   b    967 0.057 0.051 0.058 0.061 0.042 0.046 0.036 0.052 0.055 0.062 0.052 0.042 0.042 0.043 0.036 0.038 0.035 0.057 0.060 0.049       55    49    56    59    41    44    35    50    53    60    50    41    41    42    35    37    34    55    58    47 
 0.145271  1     592   d    966 0.057 0.051 0.058 0.061 0.042 0.046 0.036 0.052 0.055 0.062 0.052 0.042 0.042 0.043 0.036 0.038 0.035 0.057 0.059 0.049       55    49    56    59    41    44    35    50    53    60    50    41    41    42    35    37    34    55    57    47 
 0.145851  1     593   d    965 0.057 0.050 0.058 0.061 0.042 0.046 0.036 0.052 0.055 0.062 0.052 0.042 0.042 0.044 0.036 0.038 0.035 0.057 0.059 0.049       55    48    56    59    41    44    35    50    53    60    50    41    41    42    35    37    34    55    57    47 
 0.146604  1     594   b    966 0.058 0.050 0.058 0.061 0.042 0.046 0.036 0.052 0.055 0.062 0.052 0.042 0.042 0.043 0.036 0.038 0.035 0.058 0.059 0.049       56    48    56    59    41    44    35    50    53    60    50    41    41    42    35    37    34    56    57    47 
 0.146867  1     595   b    967 0.058 0.050 0.058 0.061 0.042 0.046 0.036 0.052 0.055 0.062 0.052 0.042 0.042 0.043 0.036 0.038 0.035 0.058 0.059 0.049       56    48    56    59    41    44    35    50    53    60    50    41    41    42    35    37    34    56    57    47 
 0.147053  1     596   d    966 0.058 0.050 0.058 0.061 0.042 0.046 0.036 0.052 0.055 0.062 0.052 0.042 0.042 0.043 0.036 0.038 0.035 0.058 0.059 0.049       56    48    56    59    41    44    35    50    53    60    50    41    41    42    35    37    34    56    57    47 
 0.147212  1     597   d    965 0.058 0.050 0.058 0.061 0.042 0.046 0.036 0.052 0.055 0.062 0.052 0.042 0.042 0.044 0.036 0.038 0.035 0.057 0.059 0.049       56    48    56    59    41    44    35    50    53    60    50    41    41    42    35    37    34    55    57    47 
 0.147224  1     598   d    964 0.058 0.050 0.058 0.061 0.043 0.046 0.036 0.052 0.055 0.062 0.052 0.043 0.043 0.044 0.036 0.038 0.035 0.057 0.059 0.049       56    48    56    59    41    44    35    50    53    60    50    41    41    42    35    37    34    55    57    47 
 0.147349  1     599   b    965 0.058 0.050 0.058 0.061 0.042 0.046 0.036 0.052 0.055 0.062 0.053 0.042 0.042 0.044 0.036 0.038 0.035 0.058 0.059 0.049       56    48    56    59    41    44    35    50    53    60    51    41    41    42    35    37    34    56    57    47 
 0.149164  1     600   b    966 0.058 0.050 0.058 0.061 0.042 0.046 0.036 0.052 0.055 0.062 0.053 0.042 0.042 0.043 0.036 0.038 0.035 0.058 0.060 0.049       56    48    56    59    41    44    35    50    53    60    51    41    41    42    35    37    34    56    58    47 
 0.149233  1     601   b    967 0.058 0.050 0.058 0.061 0.042 0.046 0.036 0.052 0.055 0.062 0.053 0.042 0.042 0.043 0.036 0.038 0.035 0.058 0.060 0.049       56    48    56    59    41    44    35    50    53    60    51    41    41    42    35    37    34    56    58    47 
 0.149295  1     602   b    968 0.058 0.050 0.058 0.061 0.042 0.045 0.036 0.052 0.055 0.063 0.053 0.042 0.043 0.043 0.036 0.038 0.035 0.058 0.060 0.050       56    48    56    59    41    44    35    50    53    61    51    41    42    42    35    37    34    56    58    48 
 0.149609  1     603   b    969 0.058 0.050 0.058 0.061 0.042 0.045 0.036 0.052 0.055 0.063 0.053 0.042 0.043 0.043 0.037 0.038 0.035 0.058 0.060 0.050       56    48    56    59    41    44    35    50    53    61    51    41    42    42    36    37    34    56    58    48 
 0.150010  1     604   b    970 0.058 0.051 0.058 0.061 0.042 0.045 0.036 0.052 0.055 0.063 0.053 0.042 0.043 0.043 0.037 0.038 0.035 0.058 0.060 0.049       56    49    56    59    41    44    35    50    53    61    51    41    42    42    36    37    34    56    58    48 
 0.150055  1     605   d    969 0.058 0.051 0.058 0.061 0.042 0.045 0.036 0.052 0.055 0.063 0.053 0.042 0.043 0.043 0.037 0.038 0.035 0.058 0.059 0.050       56    49    56    59    41    44    35    50    53    61    51    41    42    42    36    37    34    56    57    48 
 0.150379  1     606   b    970 0.058 0.051 0.058 0.061 0.042 0.045 0.036 0.052 0.055 0.063 0.054 0.042 0.043 0.043 0.037 0.038 0.035 0.058 0.059 0.049       56    49    56    59    41    44    35    50    53    61    52    41    42    42    36    37    34    56    57    48 
 0.150690  1     607   d    969 0.058 0.051 0.058 0.061 0.042 0.045 0.036 0.051 0.055 0.063 0.054 0.042 0.043 0.042 0.037 0.038 0.035 0.058 0.059 0.050       56    49    56    59    41    44    35    49    53    61    52    41    42    41    36    37    34    56    57    48 
 0.151389  1     608   d    968 0.058 0.051 0.058 0.061 0.042 0.045 0.036 0.050 0.055 0.063 0.054 0.042 0.043 0.042 0.036 0.038 0.035 0.058 0.059 0.050       56    49    56    59    41    44    35    48    53    61    52    41    42    41    35    37    34    56    57    48 
 0.151426  1     609   d    967 0.058 0.051 0.058 0.061 0.042 0.044 0.036 0.050 0.055 0.063 0.054 0.042 0.043 0.042 0.036 0.038 0.035 0.058 0.059 0.050       56    49    56    59    41    43    35    48    53    61    52    41    42    41    35    37    34    56    57    48 
 0.151482  1     610   d    966 0.058 0.051 0.058 0.061 0.042 0.045 0.036 0.050 0.055 0.063 0.054 0.042 0.043 0.042 0.036 0.038 0.034 0.058 0.058 0.050       56    49    56    59    41    43    35    48    53    61    52    41    42    41    35    37    33    56    56    48 
 0.151588  1     611   d    965 0.058 0.051 0.058 0.061 0.042 0.045 0.036 0.050 0.055 0.063 0.054 0.042 0.044 0.042 0.035 0.038 0.034 0.058 0.058 0.050       56    49    56    59    41    43    35    48    53    61    52    41    42    41    34    37    33    56    56    48 
 0.152090  1     612   b    966 0.058 0.051 0.058 0.061 0.042 0.045 0.036 0.050 0.055 0.063 0.054 0.042 0.043 0.042 0.035 0.038 0.034 0.058 0.058 0.050       56    49    56    59    41    43    35    48    53    61    52    41    42    41    34    37    33    56    56    48 
 0.152148  1     613   b    967 0.058 0.051 0.058 0.061 0.042 0.044 0.036 0.050 0.055 0.063 0.054 0.042 0.043 0.042 0.035 0.038 0.034 0.058 0.058 0.050       56    49    56    59    41    43    35    48    53    61    52    41    42    41    34    37    33    56    56    48 
 0.152424  1     614   d    966 0.058 0.051 0.058 0.061 0.042 0.045 0.035 0.050 0.055 0.063 0.054 0.042 0.043 0.042 0.035 0.038 0.034 0.058 0.058 0.050       56    49    56    59    41    43    34    48    53    61    52    41    42    41    34    37    33    56    56    48 
 0.152700  1     615   d    965 0.058 0.050 0.058 0.061 0.042 0.045 0.035 0.050 0.055 0.063 0.054 0.042 0.044 0.042 0.035 0.038 0.034 0.058 0.058 0.050       56    48    56    59    41    43    34    48    53    61    52    41    42    41    34    37    33    56    56    48 
 0.152730  1     616   b    966 0.058 0.050 0.058 0.061 0.042 0.045 0.035 0.050 0.055 0.063 0.054 0.042 0.043 0.043 0.035 0.038 0.034 0.058 0.058 0.050       56    48    56    59    41    43    34    48    53    61    52    41    42    42    34    37    33    56    56    48 
 0.153032  1     617   d    965 0.058 0.050 0.058 0.061 0.042 0.045 0.035 0.050 0.055 0.063 0.054 0.042 0.044 0.044 0.035 0.038 0.034 0.058 0.058 0.050       56    48    56    59    41    43    34    48    53    61    52    41    42    42    34    37    33    56    56    48 
 0.153414  1     618   d    964 0.057 0.050 0.058 0.061 0.043 0.045 0.035 0.050 0.055 0.063 0.054 0.043 0.044 0.044 0.035 0.038 0.034 0.058 0.058 0.050       55    48    56    59    41    43    34    48    53    61    52    41    42    42    34    37    33    56    56    48 
 0.153437  1     619   d    963 0.057 0.050 0.058 0.061 0.043 0.045 0.035 0.049 0.055 0.063 0.054 0.043 0.044 0.044 0.035 0.038 0.034 0.058 0.058 0.050       55    48    56    59    41    43    34    47    53    61    52    41    42    42    34    37    33    56    56    48 
 0.153485  1     620   b    964 0.057 0.050 0.058 0.061 0.043 0.045 0.035 0.049 0.055 0.063 0.054 0.043 0.044 0.044 0.035 0.038 0.034 0.058 0.058 0.050       55    48    56    59    41    43    34    47    53    61    52    41    42    42    34    37    33    56    56    48 
 0.153906  1     621   b    965 0.057 0.050 0.058 0.062 0.042 0.045 0.035 0.050 0.055 0.063 0.054 0.042 0.044 0.044 0.035 0.038 0.034 0.058 0.059 0.050       55    48    56    60    41    43    34    48    53    61    52    41    42    42    34    37    33    56    57    48 
 0.153952  1     622   b    966 0.057 0.050 0.058 0.062 0.042 0.045 0.035 0.050 0.055 0.063 0.054 0.042 0.043 0.043 0.035 0.038 0.034 0.058 0.059 0.050       55    48    56    60    41    43    34    48    53    61    52    41    42    42    34    37    33    56    57    48 
 0.154447  1     623   d    965 0.057 0.050 0.058 0.062 0.042 0.045 0.035 0.050 0.055 0.063 0.054 0.042 0.042 0.044 0.035 0.038 0.034 0.058 0.059 0.050       55    48    56    60    41    43    34    48    53    61    52    41    41    42    34    37    33    56    57    48 
 0.154562  1     624   d    964 0.057 0.050 0.058 0.062 0.043 0.045 0.034 0.050 0.055 0.063 0.054 0.043 0.043 0.044 0.035 0.038 0.034 0.058 0.059 0.050       55    48    56    60    41    43    33    48    53    61    52    41    41    42    34    37    33    56    57    48 
 0.154833  1     625   b    965 0.057 0.050 0.058 0.062 0.042 0.045 0.034 0.050 0.055 0.063 0.054 0.042 0.042 0.044 0.035 0.038 0.034 0.058 0.060 0.050       55    48    56    60    41    43    33    48    53    61    52    41    41    42    34    37    33    56    58    48 
 0.155290  1     626   d    964 0.057 0.050 0.058 0.062 0.043 0.045 0.034 0.050 0.055 0.063 0.054 0.043 0.043 0.044 0.035 0.038 0.034 0.058 0.060 0.050       55    48    56    60    41    43    33    48    53    61    52    41    41    42    34    37    33    56    58    48 
 0.155301  1     627   b    965 0.057 0.050 0.059 0.063 0.042 0.045 0.034 0.050 0.055 0.063 0.054 0.042 0.042 0.045 0.036 0.038 0.034 0.058 0.060 0.051       55    48    57    61    41    43    33    48    53    61    52    41    41    43    35    37    33    56    58    49 
 0.155762  1     628   d    964 0.057 0.050 0.059 0.063 0.043 0.045 0.034 0.050 0.055 0.063 0.053 0.043 0.043 0.045 0.036 0.038 0.034 0.058 0.060 0.051       55    48    57    61    41    43    33    48    53    61    51    41    41    43    35    37    33    56    58    49 
 0.156067  1     629   b    965 0.057 0.050 0.059 0.063 0.042 0.045 0.034 0.050 0.055 0.063 0.053 0.042 0.042 0.045 0.036 0.038 0.034 0.058 0.060 0.051       55    48    57    61    41    43    33    48    53    61    51    41    41    43    35    37    33    56    58    49 
 0.156105  1     630   b    966 0.057 0.050 0.059 0.063 0.042 0.045 0.034 0.050 0.055 0.063 0.053 0.042 0.042 0.045 0.036 0.038 0.034 0.058 0.060 0.051       55    48    57    61    41    43    33    48    53    61    51    41    41    43    35    37    33    56    58    49 
 0.156495  1     631   b    967 0.057 0.050 0.059 0.063 0.042 0.044 0.034 0.050 0.055 0.063 0.053 0.042 0.042 0.046 0.036 0.038 0.034 0.058 0.060 0.051       55    48    57    61    41    43    33    48    53    61    51    41    41    44    35    37    33    56    58    49 
 0.156987  1     632   d    966 0.057 0.050 0.059 0.063 0.042 0.045 0.034 0.050 0.055 0.063 0.053 0.042 0.042 0.046 0.036 0.038 0.034 0.058 0.060 0.051       55    48    57    61    41    43    33    48    53    61    51    41    41    44    35    37    33    56    58    49 
 0.157498  1     633   d    965 0.057 0.050 0.059 0.063 0.042 0.045 0.034 0.050 0.055 0.063 0.053 0.042 0.042 0.045 0.036 0.038 0.034 0.058 0.060 0.051       55    48    57    61    41    43    33    48    53    61    51    41    41    43    35    37    33    56    58    49 
 0.157631  1     634   b    966 0.057 0.050 0.059 0.063 0.042 0.045 0.034 0.050 0.055 0.063 0.053 0.042 0.042 0.045 0.036 0.038 0.034 0.058 0.061 0.051       55    48    57    61    41    43    33    48    53    61    51    41    41    43    35    37    33    56    59    49 
 0.157714  1     635   b    967 0.057 0.050 0.059 0.063 0.042 0.044 0.034 0.050 0.055 0.063 0.053 0.042 0.042 0.044 0.036 0.038 0.034 0.058 0.061 0.051       55    48    57    61    41    43    33    48    53    61    51    41    41    43    35    37    33    56    59    49 
 0.158217  1     636   d    966 0.057 0.050 0.059 0.063 0.042 0.045 0.033 0.050 0.055 0.063 0.053 0.042 0.042 0.045 0.036 0.038 0.034 0.058 0.061 0.051       55    48    57    61    41    43    32    48    53    61    51    41    41    43    35    37    33    56    59    49 
 0.158272  1     637   d    965 0.057 0.050 0.059 0.063 0.042 0.045 0.033 0.050 0.055 0.063 0.053 0.042 0.042 0.045 0.036 0.038 0.034 0.058 0.061 0.051       55    48    57    61    41    43    32    48    53    61    51    41    41    43    35    37    33    56    59    49 
 0.158428  1     638   b    966 0.057 0.050 0.059 0.063 0.042 0.045 0.033 0.050 0.055 0.063 0.053 0.042 0.042 0.045 0.036 0.038 0.034 0.058 0.061 0.051       55    48    57    61    41    43    32    48    53    61    51    41    41    43    35    37    33    56    59    49 
 0.158567  1     639   b    967 0.057 0.050 0.059 0.063 0.042 0.044 0.033 0.050 0.055 0.063 0.053 0.042 0.042 0.044 0.036 0.038 0.034 0.058 0.061 0.051       55    48    57    61    41    43    32    48    53    61    51    41    41    43    35    37    33    56    59    49 
 0.158827  1     640   b    968 0.057 0.050 0.059 0.063 0.042 0.044 0.033 0.050 0.055 0.064 0.053 0.042 0.042 0.044 0.036 0.038 0.034 0.058 0.061 0.051       55    48    57    61    41    43    32    48    53    62    51    41    41    43    35    37    33    56    59    49 
 0.158972  1     641   b    969 0.057 0.050 0.059 0.063 0.042 0.044 0.033 0.050 0.055 0.064 0.054 0.042 0.042 0.044 0.036 0.038 0.034 0.058 0.061 0.051       55    48    57    61    41    43    32    48    53    62    52    41    41    43    35    37    33    56    59    49 
 0.159236  1     642   b    970 0.057 0.049 0.059 0.063 0.042 0.044 0.033 0.051 0.055 0.064 0.054 0.042 0.042 0.044 0.036 0.038 0.034 0.058 0.061 0.052       55    48    57    61    41    43    32    49    53    62    52    41    41    43    35    37    33    56    59    50 
 0.159356  1     643   d    969 0.057 0.050 0.058 0.063 0.042 0.044 0.033 0.051 0.054 0.064 0.054 0.042 0.042 0.044 0.036 0.038 0.034 0.058 0.061 0.052       55    48    56    61    41    43    32    49    52    62    52    41    41    43    35    37    33    56    59    50 
 0.159414  1     644   b    970 0.057 0.049 0.058 0.063 0.042 0.044 0.033 0.051 0.054 0.064 0.054 0.042 0.042 0.044 0.036 0.038 0.034 0.058 0.061 0.052       55    48    56    61    41    43    32    49    52    62    52    41    41    43    35    37    33    56    59    50 
 0.159664  1     645   b    971 0.057 0.049 0.058 0.063 0.042 0.044 0.033 0.050 0.054 0.065 0.054 0.042 0.043 0.044 0.036 0.038 0.034 0.058 0.061 0.053       55    48    56    61    41    43    32    49    52    63    52    41    42    43    35    37    33    56    59    51 
 0.159756  1     646   b    972 0.058 0.049 0.058 0.063 0.042 0.044 0.033 0.050 0.053 0.065 0.053 0.042 0.043 0.044 0.036 0.038 0.034 0.058 0.061 0.052       56    48    56    61    41    43    32    49    52    63    52    41    42    43    35    37    33    56    59    51 
 0.160039  1     647   d    971 0.058 0.049 0.058 0.062 0.042 0.044 0.033 0.049 0.054 0.065 0.054 0.042 0.043 0.044 0.036 0.038 0.034 0.058 0.061 0.053       56    48    56    60    41    43    32    48    52    63    52    41    42    43    35    37    33    56    59    51 
 0.160111  1     648   b    972 0.058 0.049 0.058 0.062 0.042 0.044 0.033 0.049 0.055 0.065 0.053 0.043 0.043 0.044 0.036 0.038 0.035 0.058 0.061 0.052       56    48    56    60    41    43    32    48    53    63    52    42    42    43    35    37    34    56    59    51 
 0.160195  1     649   b    973 0.058 0.049 0.058 0.062 0.042 0.044 0.033 0.049 0.054 0.065 0.053 0.043 0.043 0.045 0.036 0.038 0.035 0.058 0.061 0.052       56    48    56    60    41    43    32    48    53    63    52    42    42    44    35    37    34    56    59    51 
 0.160293  1     650   d    972 0.058 0.049 0.058 0.062 0.042 0.044 0.033 0.049 0.055 0.065 0.053 0.043 0.043 0.045 0.036 0.038 0.035 0.058 0.061 0.052       56    48    56    60    41    43    32    48    53    63    52    42    42    44    35    37    34    56    59    51 
 0.160302  1     651   b    973 0.058 0.049 0.058 0.062 0.042 0.044 0.033 0.049 0.054 0.065 0.053 0.043 0.043 0.045 0.036 0.038 0.035 0.058 0.061 0.052       56    48    56    60    41    43    32    48    53    63    52    42    42    44    35    37    34    56    59    51 
 0.160738  1     652   b    974 0.057 0.049 0.057 0.062 0.042 0.044 0.034 0.049 0.054 0.065 0.053 0.043 0.044 0.045 0.036 0.038 0.035 0.057 0.061 0.052       56    48    56    60    41    43    33    48    53    63    52    42    43    44    35    37    34    56    59    51 
 0.160760  1     653   d    973 0.058 0.049 0.058 0.062 0.042 0.044 0.034 0.049 0.054 0.065 0.053 0.043 0.043 0.045 0.036 0.038 0.035 0.058 0.061 0.052       56    48    56    60    41    43    33    48    53    63    52    42    42    44    35    37    34    56    59    51 
 0.161097  1     654   b    974 0.057 0.049 0.057 0.062 0.042 0.044 0.034 0.049 0.054 0.065 0.053 0.044 0.043 0.045 0.036 0.038 0.035 0.057 0.061 0.052       56    48    56    60    41    43    33    48    53    63    52    43    42    44    35    37    34    56    59    51 
 0.161449  1     655   d    973 0.058 0.049 0.058 0.062 0.042 0.044 0.034 0.049 0.054 0.065 0.053 0.044 0.043 0.045 0.036 0.038 0.035 0.058 0.061 0.052       56    48    56    60    41    43    33    48    53    63    52    43    42    44    35    37    34    56    59    51 
 0.161651  1     656   d    972 0.058 0.049 0.058 0.062 0.042 0.044 0.034 0.049 0.055 0.065 0.053 0.044 0.043 0.045 0.036 0.038 0.035 0.058 0.061 0.052       56    48    56    60    41    43    33    48    53    63    52    43    42    44    35    37    34    56    59    51 
 0.161726  1     657   d    971 0.058 0.049 0.058 0.062 0.042 0.044 0.034 0.049 0.055 0.065 0.054 0.044 0.043 0.045 0.036 0.038 0.035 0.058 0.061 0.053       56    48    56    60    41    43    33    48    53    63    52    43    42    44    35    37    34    56    59    51 
 0.162011  1     658   b    972 0.058 0.049 0.058 0.063 0.042 0.044 0.035 0.049 0.055 0.065 0.053 0.044 0.043 0.045 0.036 0.038 0.035 0.058 0.061 0.052       56    48    56    61    41    43    34    48    53    63    52    43    42    44    35    37    34    56    59    51 
 0.162095  1     659   d    971 0.058 0.049 0.058 0.063 0.042 0.044 0.034 0.049 0.055 0.065 0.054 0.044 0.043 0.045 0.036 0.038 0.035 0.057 0.061 0.053       56    48    56    61    41    43    33    48    53    63    52    43    42    44    35    37    34    55    59    51 
 0.162095  1     660   b    972 0.058 0.049 0.058 0.063 0.042 0.044 0.034 0.049 0.055 0.065 0.053 0.044 0.043 0.045 0.036 0.038 0.035 0.057 0.061 0.052       56    48    56    61    41    43    33    48    53    63    52    43    42    44    35    37    34    55    59    51 
 0.162737  1     661   d    971 0.058 0.049 0.058 0.063 0.042 0.044 0.034 0.049 0.055 0.065 0.054 0.044 0.043 0.045 0.036 0.038 0.035 0.057 0.060 0.053       56    48    56    61    41    43    33    48    53    63    52    43    42    44    35    37    34    55    58    51 
 0.163100  1     662   b    972 0.058 0.049 0.058 0.063 0.042 0.044 0.034 0.049 0.055 0.066 0.053 0.044 0.043 0.046 0.036 0.038 0.035 0.057 0.060 0.052       56    48    56    61    41    43    33    48    53    64    52    43    42    45    35    37    34    55    58    51 
 0.163232  1     663   d    971 0.058 0.049 0.058 0.063 0.042 0.044 0.034 0.049 0.055 0.066 0.054 0.044 0.043 0.046 0.036 0.038 0.035 0.057 0.060 0.053       56    48    56    61    41    43    33    48    53    64    52    43    42    45    35    37    34    55    58    51 
 0.163294  1     664   d    970 0.058 0.049 0.058 0.063 0.042 0.044 0.034 0.049 0.055 0.066 0.053 0.044 0.043 0.046 0.036 0.038 0.035 0.057 0.060 0.053       56    48    56    61    41    43    33    48    53    64    51    43    42    45    35    37    34    55    58    51 
 0.163347  1     665   b    971 0.058 0.049 0.058 0.063 0.042 0.044 0.034 0.049 0.055 0.067 0.053 0.045 0.043 0.046 0.036 0.038 0.035 0.057 0.060 0.053       56    48    56    61    41    43    33    48    53    65    51    44    42    45    35    37    34    55    58    51 
 0.163494  1     666   b    972 0.058 0.049 0.058 0.063 0.042 0.044 0.034 0.049 0.055 0.067 0.052 0.045 0.043 0.046 0.036 0.038 0.035 0.057 0.061 0.052       56    48    56    61    41    43    33    48    53    65    51    44    42    45    35    37    34    55    59    51 
 0.163568  1     667   b    973 0.058 0.049 0.058 0.063 0.042 0.044 0.034 0.049 0.054 0.068 0.052 0.045 0.043 0.046 0.036 0.038 0.035 0.057 0.061 0.052       56    48    56    61    41    43    33    48    53    66    51    44    42    45    35    37    34    55    59    51 
 0.164023  1     668   d    972 0.058 0.049 0.058 0.063 0.042 0.044 0.034 0.049 0.055 0.068 0.052 0.045 0.043 0.046 0.036 0.038 0.035 0.057 0.061 0.052       56    48    56    61    41    43    33    48    53    66    51    44    42    45    35    37    34    55    59    51 
 0.164610  1     669   d    971 0.058 0.049 0.058 0.063 0.042 0.044 0.034 0.049 0.055 0.068 0.053 0.045 0.043 0.046 0.036 0.038 0.035 0.057 0.061 0.053       56    48    56    61    41    43    33    48    53    66    51    44    42    45    35    37    34    55    59    51 
 0.164852  1     670   b    972 0.059 0.049 0.058 0.063 0.042 0.044 0.034 0.049 0.055 0.068 0.052 0.045 0.043 0.046 0.036 0.038 0.035 0.058 0.061 0.052       57    48    56    61    41    43    33    48    53    66    51    44    42    45    35    37    34    56    59    51 
 0.164947  1     671   d    971 0.059 0.049 0.058 0.063 0.042 0.044 0.034 0.049 0.055 0.068 0.053 0.045 0.043 0.046 0.036 0.038 0.035 0.058 0.061 0.053       57    48    56    61    41    43    33    48    53    66    51    44    42    45    35    37    34    56    59    51 
 0.165158  1     672   b    972 0.059 0.049 0.058 0.063 0.042 0.044 0.035 0.049 0.055 0.069 0.052 0.045 0.043 0.046 0.036 0.038 0.035 0.058 0.061 0.052       57    48    56    61    41    43    34    48    53    67    51    44    42    45    35    37    34    56    59    51 
 0.165363  1     673   d    971 0.059 0.049 0.058 0.063 0.042 0.044 0.035 0.049 0.054 0.069 0.053 0.045 0.043 0.046 0.036 0.038 0.035 0.058 0.061 0.053       57    48    56    61    41    43    34    48    52    67    51    44    42    45    35    37    34    56    59    51 
 0.165455  1     674   d    970 0.059 0.049 0.058 0.063 0.042 0.044 0.034 0.049 0.054 0.068 0.053 0.045 0.043 0.046 0.036 0.038 0.035 0.058 0.061 0.053       57    48    56    61    41    43    33    48    52    66    51    44    42    45    35    37    34    56    59    51 
 0.165768  1     675   b    971 0.059 0.049 0.058 0.063 0.042 0.044 0.034 0.049 0.054 0.068 0.053 0.045 0.043 0.046 0.036 0.038 0.035 0.058 0.061 0.053       57    48    56    61    41    43    33    48    52    66    51    44    42    45    35    37    34    56    59    51 
 0.166118  1     676   d    970 0.059 0.049 0.058 0.063 0.042 0.044 0.034 0.049 0.054 0.068 0.053 0.045 0.043 0.046 0.036 0.038 0.035 0.058 0.061 0.053       57    48    56    61    41    43    33    48    52    66    51    44    42    45    35    37    34    56    59    51 
 0.167160  1     677   b    971 0.059 0.049 0.058 0.063 0.042 0.044 0.034 0.049 0.054 0.069 0.053 0.045 0.043 0.046 0.036 0.038 0.035 0.058 0.061 0.053       57    48    56    61    41    43    33    48    52    67    51    44    42    45    35    37    34    56    59    51 
 0.167384  1     678   d    970 0.059 0.049 0.058 0.062 0.042 0.044 0.034 0.049 0.054 0.069 0.053 0.045 0.043 0.046 0.036 0.038 0.035 0.058 0.061 0.052       57    48    56    60    41    43    33    48    52    67    51    44    42    45    35    37    34    56    59    50 
 0.167559  1     679   d    969 0.059 0.050 0.058 0.062 0.042 0.044 0.034 0.050 0.054 0.069 0.053 0.045 0.043 0.046 0.036 0.038 0.035 0.058 0.061 0.052       57    48    56    60    41    43    33    48    52    67    51    44    42    45    35    37    34    56    59    50 
 0.167588  1     680   d    968 0.058 0.050 0.058 0.062 0.042 0.044 0.034 0.050 0.054 0.069 0.053 0.045 0.043 0.046 0.036 0.038 0.035 0.058 0.061 0.052       56    48    56    60    41    43    33    48    52    67    51    44    42    45    35    37    34    56    59    50 
 0.168149  1     681   b    969 0.058 0.050 0.058 0.062 0.042 0.044 0.034 0.050 0.054 0.069 0.053 0.045 0.043 0.046 0.036 0.038 0.035 0.058 0.061 0.052       56    48    56    60    41    43    33    48    52    67    51    44    42    45    35    37    34    56    59    50 
 0.168264  1     682   b    970 0.058 0.049 0.058 0.062 0.042 0.044 0.034 0.049 0.054 0.069 0.053 0.045 0.043 0.046 0.036 0.038 0.035 0.058 0.061 0.052       56    48    56    60    41    43    33    48    52    67    51    44    42    45    35    37    34    56    59    50 
 0.168584  1     683   d    969 0.058 0.050 0.058 0.062 0.042 0.044 0.034 0.050 0.054 0.069 0.053 0.045 0.043 0.046 0.036 0.037 0.035 0.058 0.061 0.052       56    48    56    60    41    43    33    48    52    67    51    44    42    45    35    36    34    56    59    50 
 0.168836  1     684   b    970 0.058 0.049 0.058 0.062 0.042 0.044 0.034 0.049 0.055 0.069 0.053 0.045 0.043 0.046 0.036 0.037 0.035 0.058 0.061 0.052       56    48    56    60    41    43    33    48    53    67    51    44    42    45    35    36    34    56    59    50 
 0.169698  1     685   d    969 0.058 0.050 0.058 0.062 0.042 0.044 0.034 0.050 0.055 0.069 0.053 0.045 0.043 0.046 0.036 0.037 0.035 0.058 0.061 0.052       56    48    56    60    41    43    33    48    53    67    51    44    42    45    35    36    34    56    59    50 
 0.169915  1     686   b    970 0.058 0.049 0.058 0.062 0.042 0.044 0.034 0.049 0.055 0.069 0.053 0.045 0.043 0.046 0.036 0.037 0.035 0.058 0.061 0.052       56    48    56    60    41    43    33    48    53    67    51    44    42    45    35    36    34    56    59    50 
 0.170035  1     687   d    969 0.058 0.050 0.058 0.062 0.042 0.044 0.034 0.050 0.055 0.069 0.053 0.045 0.042 0.046 0.036 0.037 0.035 0.058 0.061 0.052       56    48    56    60    41    43    33    48    53    67    51    44    41    45    35    36    34    56    59    50 
 0.170173  1     688   b    970 0.058 0.049 0.058 0.062 0.042 0.044 0.034 0.049 0.055 0.069 0.053 0.045 0.042 0.046 0.036 0.037 0.035 0.058 0.061 0.052       56    48    56    60    41    43    33    48    53    67    51    44    41    45    35    36    34    56    59    50 
 0.170421  1     689   d    969 0.058 0.050 0.058 0.062 0.042 0.044 0.034 0.050 0.055 0.069 0.053 0.045 0.042 0.046 0.036 0.037 0.035 0.058 0.061 0.052       56    48    56    60    41    43    33    48    53    67    51    44    41    45    35    36    34    56    59    50 
 0.170773  1     690   d    968 0.058 0.050 0.058 0.062 0.042 0.044 0.034 0.050 0.055 0.069 0.053 0.045 0.042 0.046 0.036 0.037 0.034 0.058 0.061 0.052       56    48    56    60    41    43    33    48    53    67    51    44    41    45    35    36    33    56    59    50 
 0.171126  1     691   d    967 0.058 0.050 0.058 0.062 0.042 0.044 0.034 0.050 0.055 0.069 0.053 0.046 0.042 0.047 0.036 0.037 0.034 0.058 0.060 0.052       56    48    56    60    41    43    33    48    53    67    51    44    41    45    35    36    33    56    58    50 
 0.172145  1     692   d    966 0.058 0.050 0.058 0.062 0.042 0.045 0.034 0.050 0.055 0.069 0.053 0.046 0.042 0.047 0.036 0.037 0.034 0.057 0.060 0.052       56    48    56    60    41    43    33    48    53    67    51    44    41    45    35    36    33    55    58    50 
 0.172535  1     693   d    965 0.058 0.050 0.058 0.062 0.042 0.045 0.033 0.050 0.055 0.069 0.053 0.046 0.042 0.047 0.036 0.037 0.034 0.057 0.060 0.052       56    48    56    60    41    43    32    48    53    67    51    44    41    45    35    36    33    55    58    50 
 0.172799  1     694   d    964 0.058 0.050 0.058 0.062 0.043 0.045 0.033 0.050 0.055 0.070 0.053 0.046 0.043 0.047 0.036 0.036 0.034 0.057 0.060 0.052       56    48    56    60    41    43    32    48    53    67    51    44    41    45    35    35    33    55    58    50 
 0.173686  1     695   d    963 0.058 0.050 0.058 0.062 0.043 0.045 0.033 0.050 0.055 0.070 0.053 0.046 0.043 0.047 0.036 0.035 0.034 0.057 0.060 0.052       56    48    56    60    41    43    32    48    53    67    51    44    41    45    35    34    33    55    58    50 
 0.173902  1     696   d    962 0.058 0.050 0.058 0.062 0.043 0.045 0.033 0.050 0.055 0.070 0.053 0.046 0.043 0.047 0.036 0.035 0.034 0.057 0.060 0.052       56    48    56    60    41    43    32    48    53    67    51    44    41    45    35    34    33    55    58    50 
 0.173966  1     697   d    961 0.058 0.049 0.058 0.062 0.043 0.045 0.033 0.050 0.055 0.070 0.053 0.046 0.043 0.047 0.036 0.034 0.034 0.057 0.060 0.052       56    47    56    60    41    43    32    48    53    67    51    44    41    45    35    33    33    55    58    50 
 0.174173  1     698   d    960 0.058 0.049 0.057 0.062 0.043 0.045 0.033 0.050 0.055 0.070 0.053 0.046 0.043 0.047 0.036 0.034 0.034 0.057 0.060 0.052       56    47    55    60    41    43    32    48    53    67    51    44    41    45    35    33    33    55    58    50 
 0.174929  1     699   b    961 0.059 0.049 0.057 0.062 0.043 0.045 0.033 0.050 0.056 0.070 0.053 0.046 0.043 0.047 0.036 0.035 0.034 0.057 0.060 0.052       57    47    55    60    41    43    32    48    54    67    51    44    41    45    35    34    33    55    58    50 
 0.175472  1     700   b    962 0.059 0.049 0.057 0.062 0.043 0.045 0.033 0.050 0.056 0.071 0.053 0.046 0.043 0.047 0.036 0.035 0.034 0.057 0.060 0.052       57    47    55    60    41    43    32    48    54    68    51    44    41    45    35    34    33    55    58    50 
 0.175603  1     701   d    961 0.059 0.049 0.057 0.062 0.043 0.045 0.033 0.050 0.056 0.071 0.053 0.046 0.043 0.047 0.036 0.035 0.034 0.056 0.060 0.052       57    47    55    60    41    43    32    48    54    68    51    44    41    45    35    34    33    54    58    50 
 0.175760  1     702   d    960 0.059 0.048 0.057 0.061 0.043 0.045 0.033 0.050 0.056 0.071 0.053 0.046 0.043 0.047 0.036 0.035 0.034 0.056 0.060 0.052       57    46    55    59    41    43    32    48    54    68    51    44    41    45    35    34    33    54    58    50 
 0.175968  1     703   b    961 0.059 0.048 0.057 0.061 0.043 0.045 0.033 0.050 0.056 0.071 0.053 0.046 0.043 0.047 0.036 0.035 0.034 0.056 0.060 0.052       57    46    55    59    41    43    32    48    54    68    51    44    41    45    35    34    33    54    58    50 
 0.176040  1     704   d    960 0.059 0.048 0.057 0.061 0.043 0.045 0.033 0.050 0.056 0.071 0.053 0.046 0.043 0.047 0.035 0.035 0.034 0.056 0.060 0.052       57    46    55    59    41    43    32    48    54    68    51    44    41    45    34    34    33    54    58    50 
 0.176420  1     705   b    961 0.059 0.048 0.057 0.061 0.043 0.045 0.033 0.050 0.056 0.071 0.053 0.046 0.043 0.047 0.035 0.035 0.034 0.056 0.060 0.052       57    46    55    59    41    43    32    48    54    68    51    44    41    45    34    34    33    54    58    50 
 0.176905  1     706   d    960 0.059 0.048 0.057 0.061 0.043 0.045 0.033 0.050 0.055 0.071 0.053 0.046 0.043 0.047 0.035 0.035 0.034 0.056 0.060 0.052       57    46    55    59    41    43    32    48    53    68    51    44    41    45    34    34    33    54    58    50 
 0.177025  1     707   b    961 0.059 0.048 0.057 0.061 0.043 0.045 0.033 0.050 0.055 0.071 0.053 0.046 0.043 0.047 0.035 0.035 0.034 0.056 0.061 0.052       57    46    55    59    41    43    32    48    53    68    51    44    41    45    34    34    33    54    59    50 
 0.177232  1     708   d    960 0.059 0.048 0.057 0.061 0.042 0.045 0.033 0.050 0.055 0.071 0.053 0.046 0.043 0.047 0.035 0.035 0.034 0.056 0.061 0.052       57    46    55    59    40    43    32    48    53    68    51    44    41    45    34    34    33    54    59    50 
 0.177456  1     709   b    961 0.059 0.048 0.057 0.061 0.042 0.045 0.033 0.050 0.055 0.071 0.053 0.046 0.043 0.047 0.035 0.035 0.034 0.056 0.061 0.052       57    46    55    59    40    43    32    48    53    68    51    44    41    45    34    34    33    54    59    50 
 0.177789  1     710   d    960 0.059 0.047 0.057 0.061 0.042 0.045 0.033 0.050 0.055 0.071 0.053 0.046 0.043 0.047 0.035 0.034 0.034 0.056 0.061 0.052       57    45    55    59    40    43    32    48    53    68    51    44    41    45    34    33    33    54    59    50 
 0.177984  1     711   d    959 0.059 0.047 0.057 0.062 0.042 0.045 0.033 0.050 0.055 0.071 0.053 0.046 0.043 0.047 0.035 0.034 0.034 0.056 0.060 0.052       57    45    55    59    40    43    32    48    53    68    51    44    41    45    34    33    33    54    58    50 
 0.178208  1     712   b    960 0.059 0.047 0.057 0.061 0.042 0.045 0.033 0.050 0.055 0.071 0.053 0.046 0.043 0.047 0.035 0.034 0.034 0.056 0.060 0.052       57    45    55    59    40    43    32    48    53    68    51    44    41    45    34    33    33    54    58    50 
 0.178330  1     713   b    961 0.059 0.047 0.058 0.061 0.042 0.045 0.033 0.051 0.055 0.071 0.053 0.046 0.044 0.047 0.035 0.034 0.034 0.056 0.060 0.052       57    45    56    59    40    43    32    49    53    68    51    44    42    45    34    33    33    54    58    50 
 0.178586  1     714   b    962 0.059 0.047 0.058 0.061 0.042 0.045 0.033 0.051 0.055 0.071 0.053 0.046 0.044 0.047 0.035 0.034 0.034 0.056 0.060 0.052       57    45    56    59    40    43    32    49    53    68    51    44    42    45    34    33    33    54    58    50 
 0.178796  1     715   b    963 0.059 0.047 0.058 0.061 0.042 0.045 0.033 0.051 0.055 0.071 0.053 0.046 0.044 0.047 0.035 0.034 0.034 0.056 0.060 0.052       57    45    56    59    40    43    32    49    53    68    51    44    42    45    34    33    33    54    58    50 
 0.178827  1     716   d    962 0.059 0.047 0.058 0.061 0.042 0.045 0.033 0.051 0.055 0.071 0.053 0.046 0.044 0.047 0.034 0.034 0.034 0.056 0.060 0.052       57    45    56    59    40    43    32    49    53    68    51    44    42    45    33    33    33    54    58    50 
 0.178860  1     717   d    961 0.059 0.047 0.058 0.060 0.042 0.045 0.033 0.050 0.055 0.071 0.053 0.046 0.044 0.047 0.034 0.034 0.034 0.056 0.059 0.052       57    45    56    58    40    43    32    48    53    68    51    44    42    45    33    33    33    54    57    50 
 0.178899  1     718   d    960 0.059 0.047 0.058 0.060 0.042 0.045 0.033 0.050 0.055 0.071 0.053 0.046 0.044 0.047 0.034 0.034 0.034 0.056 0.059 0.052       57    45    56    58    40    43    32    48    53    68    51    44    42    45    33    33    33    54    57    50 
 0.179060  1     719   b    961 0.059 0.047 0.058 0.060 0.042 0.045 0.033 0.050 0.055 0.071 0.053 0.046 0.044 0.048 0.034 0.034 0.034 0.056 0.059 0.052       57    45    56    58    40    43    32    48    53    68    51    44    42    46    33    33    33    54    57    50 
 0.179373  1     720   b    962 0.059 0.047 0.058 0.060 0.042 0.045 0.033 0.050 0.055 0.071 0.053 0.046 0.044 0.048 0.034 0.034 0.034 0.056 0.059 0.052       57    45    56    58    40    43    32    48    53    68    51    44    42    46    33    33    33    54    57    50 
 0.179885  1     721   b    963 0.059 0.047 0.058 0.060 0.042 0.045 0.033 0.050 0.055 0.072 0.053 0.046 0.044 0.048 0.034 0.034 0.034 0.056 0.059 0.052       57    45    56    58    40    43    32    48    53    69    51    44    42    46    33    33    33    54    57    50 
 0.180053  1     722   b    964 0.059 0.047 0.058 0.060 0.041 0.045 0.033 0.050 0.055 0.073 0.053 0.046 0.044 0.049 0.034 0.034 0.034 0.056 0.059 0.052       57    45    56    58    40    43    32    48    53    70    51    44    42    47    33    33    33    54    57    50 
 0.180197  1     723   b    965 0.059 0.047 0.058 0.060 0.041 0.045 0.033 0.050 0.055 0.073 0.053 0.046 0.044 0.049 0.034 0.034 0.034 0.056 0.059 0.052       57    45    56    58    40    43    32    48    53    70    51    44    42    47    33    33    33    54    57    50 
 0.180228  1     724   b    966 0.059 0.047 0.058 0.060 0.041 0.045 0.033 0.050 0.055 0.072 0.054 0.046 0.043 0.049 0.034 0.034 0.034 0.056 0.059 0.052       57    45    56    58    40    43    32    48    53    70    52    44    42    47    33    33    33    54    57    50 
 0.180751  1     725   b    967 0.059 0.047 0.058 0.060 0.041 0.044 0.033 0.050 0.055 0.072 0.054 0.046 0.043 0.049 0.034 0.034 0.034 0.056 0.059 0.052       57    45    56    58    40    43    32    48    53    70    52    44    42    47    33    33    33    54    57    50 
 0.180988  1     726   d    966 0.058 0.047 0.058 0.060 0.041 0.045 0.033 0.050 0.055 0.072 0.054 0.046 0.043 0.049 0.034 0.034 0.034 0.056 0.059 0.052       56    45    56    58    40    43    32    48    53    70    52    44    42    47    33    33    33    54    57    50 
 0.180995  1     727   b    967 0.059 0.047 0.058 0.060 0.041 0.044 0.033 0.050 0.055 0.072 0.054 0.046 0.043 0.049 0.034 0.034 0.034 0.057 0.059 0.052       57    45    56    58    40    43    32    48    53    70    52    44    42    47    33    33    33    55    57    50 
 0.181227  1     728   b    968 0.059 0.046 0.058 0.060 0.041 0.044 0.033 0.050 0.055 0.072 0.054 0.045 0.043 0.049 0.034 0.034 0.034 0.057 0.059 0.052       57    45    56    58    40    43    32    48    53    70    52    44    42    47    33    33    33    55    57    50 
 0.181287  1     729   b    969 0.059 0.046 0.058 0.060 0.041 0.044 0.033 0.050 0.055 0.072 0.054 0.045 0.043 0.049 0.034 0.034 0.034 0.057 0.059 0.052       57    45    56    58    40    43    32    48    53    70    52    44    42    47    33    33    33    55    57    50 
 0.181441  1     730   b    970 0.059 0.046 0.058 0.060 0.041 0.044 0.033 0.049 0.056 0.073 0.054 0.045 0.043 0.048 0.034 0.034 0.035 0.057 0.059 0.052       57    45    56    58    40    43    32    48    54    71    52    44    42    47    33    33    34    55    57    50 
 0.181442  1     731   b    971 0.059 0.046 0.058 0.061 0.041 0.044 0.033 0.049 0.056 0.073 0.054 0.045 0.043 0.048 0.034 0.034 0.035 0.057 0.059 0.051       57    45    56    59    40    43    32    48    54    71    52    44    42    47    33    33    34    55    57    50 
 0.181644  1     732   d    970 0.059 0.046 0.058 0.061 0.041 0.044 0.033 0.049 0.056 0.073 0.054 0.045 0.043 0.047 0.034 0.034 0.035 0.057 0.059 0.052       57    45    56    59    40    43    32    48    54    71    52    44    42    46    33    33    34    55    57    50 
 0.181703  1     733   d    969 0.059 0.046 0.058 0.061 0.041 0.044 0.033 0.050 0.056 0.073 0.054 0.045 0.043 0.047 0.034 0.034 0.035 0.057 0.059 0.052       57    45    56    59    40    43    32    48    54    71    52    44    42    46    33    33    34    55    57    50 
 0.181718  1     734   d    968 0.059 0.046 0.057 0.061 0.041 0.044 0.033 0.050 0.056 0.073 0.054 0.045 0.043 0.048 0.034 0.034 0.035 0.057 0.059 0.051       57    45    55    59    40    43    32    48    54    71    52    44    42    46    33    33    34    55    57    49 
 0.181872  1     735   b    969 0.059 0.046 0.057 0.061 0.041 0.045 0.033 0.050 0.056 0.073 0.054 0.045 0.043 0.047 0.034 0.034 0.035 0.057 0.059 0.051       57    45    55    59    40    44    32    48    54    71    52    44    42    46    33    33    34    55    57    49 
 0.181994  1     736   b    970 0.059 0.046 0.057 0.061 0.041 0.045 0.033 0.049 0.056 0.073 0.054 0.045 0.043 0.047 0.034 0.034 0.035 0.057 0.059 0.051       57    45    55    59    40    44    32    48    54    71    52    44    42    46    33    33    34    55    57    49 
 0.182290  1     737   d    969 0.058 0.046 0.057 0.061 0.041 0.045 0.033 0.050 0.056 0.073 0.054 0.045 0.043 0.047 0.034 0.034 0.035 0.057 0.059 0.051       56    45    55    59    40    44    32    48    54    71    52    44    42    46    33    33    34    55    57    49 
 0.182328  1     738   b    970 0.058 0.046 0.057 0.061 0.041 0.045 0.033 0.049 0.056 0.073 0.054 0.045 0.043 0.047 0.034 0.034 0.035 0.057 0.060 0.051       56    45    55    59    40    44    32    48    54    71    52    44    42    46    33    33    34    55    58    49 
 0.182463  1     739   d    969 0.058 0.046 0.057 0.061 0.041 0.044 0.033 0.050 0.056 0.073 0.054 0.045 0.042 0.046 0.034 0.034 0.035 0.057 0.060 0.051       56    45    55    59    40    43    32    48    54    71    52    44    41    45    33    33    34    55    58    49 
 0.182782  1     740   d    968 0.058 0.046 0.057 0.061 0.041 0.044 0.033 0.050 0.056 0.073 0.054 0.045 0.042 0.046 0.034 0.034 0.035 0.057 0.060 0.051       56    45    55    59    40    43    32    48    54    71    52    44    41    45    33    33    34    55    58    49 
 0.182986  1     741   b    969 0.058 0.046 0.057 0.061 0.041 0.044 0.033 0.050 0.056 0.073 0.054 0.045 0.042 0.047 0.034 0.034 0.035 0.057 0.060 0.051       56    45    55    59    40    43    32    48    54    71    52    44    41    46    33    33    34    55    58    49 
 0.183109  1     742   d    968 0.058 0.046 0.057 0.061 0.041 0.044 0.033 0.050 0.056 0.072 0.054 0.045 0.042 0.048 0.034 0.034 0.035 0.057 0.060 0.051       56    45    55    59    40    43    32    48    54    70    52    44    41    46    33    33    34    55    58    49 
 0.183194  1     743   d    967 0.058 0.047 0.057 0.061 0.041 0.044 0.033 0.050 0.056 0.072 0.054 0.046 0.042 0.048 0.033 0.034 0.035 0.056 0.060 0.051       56    45    55    59    40    43    32    48    54    70    52    44    41    46    32    33    34    54    58    49 
 0.183308  1     744   b    968 0.058 0.046 0.057 0.061 0.041 0.044 0.033 0.050 0.056 0.072 0.054 0.045 0.042 0.048 0.033 0.034 0.035 0.056 0.060 0.051       56    45    55    59    40    43    32    48    54    70    52    44    41    46    32    33    34    54    58    49 
 0.183399  1     745   d    967 0.058 0.047 0.057 0.061 0.041 0.044 0.033 0.050 0.056 0.072 0.054 0.046 0.042 0.048 0.033 0.034 0.035 0.056 0.060 0.051       56    45    55    59    40    43    32    48    54    70    52    44    41    46    32    33    34    54    58    49 
 0.183683  1     746   b    968 0.058 0.046 0.057 0.061 0.041 0.044 0.033 0.050 0.056 0.073 0.054 0.045 0.042 0.049 0.033 0.034 0.035 0.056 0.060 0.051       56    45    55    59    40    43    32    48    54    71    52    44    41    47    32    33    34    54    58    49 
 0.184227  1     747   b    969 0.058 0.046 0.057 0.061 0.041 0.044 0.033 0.050 0.056 0.073 0.054 0.045 0.042 0.049 0.033 0.034 0.035 0.056 0.060 0.051       56    45    55    59    40    43    32    48    54    71    52    44    41    47    32    33    34    54    58    49 
 0.184383  1     748   b    970 0.058 0.046 0.057 0.061 0.041 0.044 0.033 0.049 0.056 0.073 0.055 0.045 0.042 0.048 0.033 0.034 0.035 0.056 0.060 0.052       56    45    55    59    40    43    32    48    54    71    53    44    41    47    32    33    34    54    58    50 
 0.184499  1     749   b    971 0.058 0.046 0.057 0.061 0.041 0.044 0.033 0.049 0.056 0.073 0.055 0.045 0.042 0.049 0.033 0.034 0.035 0.056 0.060 0.051       56    45    55    59    40    43    32    48    54    71    53    44    41    48    32    33    34    54    58    50 
 0.184843  1     750   b    972 0.058 0.046 0.057 0.061 0.041 0.044 0.033 0.050 0.056 0.073 0.055 0.045 0.042 0.049 0.033 0.034 0.036 0.056 0.060 0.051       56    45    55    59    40    43    32    49    54    71    53    44    41    48    32    33    35    54    58    50 
 0.185627  1     751   d    971 0.058 0.046 0.057 0.061 0.041 0.044 0.033 0.050 0.056 0.072 0.055 0.045 0.041 0.049 0.033 0.034 0.036 0.056 0.060 0.050       56    45    55    59    40    43    32    49    54    70    53    44    40    48    32    33    35    54    58    49 
 0.185755  1     752   b    972 0.058 0.046 0.058 0.061 0.041 0.044 0.033 0.050 0.056 0.072 0.055 0.045 0.041 0.049 0.033 0.034 0.036 0.057 0.060 0.050       56    45    56    59    40    43    32    49    54    70    53    44    40    48    32    33    35    55    58    49 
 0.185824  1     753   b    973 0.058 0.046 0.058 0.061 0.041 0.044 0.033 0.050 0.055 0.072 0.054 0.045 0.041 0.049 0.033 0.034 0.036 0.057 0.060 0.050       56    45    56    59    40    43    32    49    54    70    53    44    40    48    32    33    35    55    58    49 
 0.186078  1     754   d    972 0.058 0.046 0.058 0.061 0.040 0.044 0.033 0.050 0.056 0.072 0.055 0.045 0.041 0.049 0.033 0.034 0.036 0.057 0.060 0.049       56    45    56    59    39    43    32    49    54    70    53    44    40    48    32    33    35    55    58    48 
 0.186113  1     755   d    971 0.058 0.046 0.058 0.061 0.040 0.044 0.033 0.050 0.056 0.072 0.055 0.045 0.041 0.049 0.033 0.034 0.036 0.057 0.060 0.049       56    45    56    59    39    43    32    49    54    70    53    44    40    48    32    33    35    55    58    48 
 0.186499  1     756   b    972 0.058 0.046 0.058 0.061 0.040 0.044 0.033 0.051 0.056 0.072 0.055 0.045 0.041 0.049 0.033 0.034 0.036 0.058 0.060 0.049       56    45    56    59    39    43    32    50    54    70    53    44    40    48    32    33    35    56    58    48 
 0.186566  1     757   b    973 0.058 0.046 0.058 0.061 0.040 0.044 0.033 0.051 0.055 0.072 0.054 0.045 0.041 0.049 0.033 0.034 0.036 0.058 0.060 0.049       56    45    56    59    39    43    32    50    54    70    53    44    40    48    32    33    35    56    58    48 
 0.186572  1     758   b    974 0.057 0.046 0.057 0.061 0.040 0.045 0.033 0.051 0.055 0.072 0.054 0.045 0.041 0.049 0.033 0.034 0.036 0.057 0.060 0.049       56    45    56    59    39    44    32    50    54    70    53    44    40    48    32    33    35    56    58    48 
 0.186718  1     759   d    973 0.058 0.046 0.058 0.061 0.040 0.045 0.033 0.051 0.055 0.072 0.053 0.045 0.041 0.049 0.033 0.034 0.036 0.058 0.059 0.049       56    45    56    59    39    44    32    50    54    70    52    44    40    48    32    33    35    56    57    48 
 0.186800  1     760   b    974 0.057 0.046 0.057 0.061 0.040 0.045 0.033 0.051 0.055 0.072 0.053 0.045 0.041 0.049 0.033 0.034 0.036 0.057 0.059 0.049       56    45    56    59    39    44    32    50    54    70    52    44    40    48    32    33    35    56    57    48 
 0.186959  1     761   d    973 0.058 0.046 0.057 0.060 0.040 0.045 0.033 0.051 0.055 0.072 0.053 0.045 0.041 0.048 0.032 0.034 0.036 0.058 0.059 0.048       56    45    55    58    39    44    32    50    54    70    52    44    40    47    31    33    35    56    57    47 
 0.187817  1     762   d    972 0.058 0.045 0.057 0.059 0.040 0.045 0.033 0.051 0.056 0.072 0.053 0.045 0.041 0.048 0.032 0.034 0.036 0.058 0.059 0.048       56    44    55    57    39    44    32    50    54    70    52    44    40    47    31    33    35    56    57    47 
 0.188096  1     763   d    971 0.058 0.045 0.057 0.059 0.040 0.045 0.033 0.051 0.055 0.072 0.054 0.045 0.041 0.048 0.032 0.033 0.036 0.057 0.059 0.048       56    44    55    57    39    44    32    50    53    70    52    44    40    47    31    32    35    55    57    47 
 0.188487  1     764   d    970 0.057 0.045 0.057 0.059 0.040 0.045 0.033 0.052 0.055 0.072 0.054 0.045 0.041 0.048 0.032 0.033 0.036 0.057 0.059 0.048       55    44    55    57    39    44    32    50    53    70    52    44    40    47    31    32    35    55    57    47 
 0.189671  1     765   b    971 0.057 0.046 0.057 0.059 0.040 0.045 0.033 0.051 0.055 0.072 0.054 0.045 0.041 0.048 0.032 0.033 0.036 0.057 0.059 0.048       55    45    55    57    39    44    32    50    53    70    52    44    40    47    31    32    35    55    57    47 
 0.189733  1     766   d    970 0.057 0.046 0.057 0.059 0.040 0.045 0.033 0.052 0.054 0.072 0.054 0.045 0.041 0.048 0.032 0.033 0.036 0.057 0.059 0.048       55    45    55    57    39    44    32    50    52    70    52    44    40    47    31    32    35    55    57    47 
 0.189944  1     767   b    971 0.057 0.046 0.057 0.060 0.040 0.046 0.033 0.051 0.054 0.072 0.054 0.045 0.041 0.048 0.032 0.033 0.036 0.057 0.059 0.048       55    45    55    58    39    45    32    50    52    70    52    44    40    47    31    32    35    55    57    47 
 0.189988  1     768   b    972 0.057 0.046 0.057 0.060 0.040 0.046 0.033 0.051 0.053 0.072 0.053 0.045 0.041 0.048 0.032 0.033 0.036 0.057 0.059 0.048       55    45    55    58    39    45    32    50    52    70    52    44    40    47    31    32    35    55    57    47 
 0.190119  1     769   b    973 0.057 0.046 0.057 0.060 0.040 0.046 0.033 0.051 0.053 0.073 0.053 0.045 0.041 0.048 0.032 0.033 0.036 0.057 0.059 0.048       55    45    55    58    39    45    32    50    52    71    52    44    40    47    31    32    35    55    57    47 
 0.190466  1     770   d    972 0.057 0.046 0.057 0.060 0.040 0.046 0.033 0.051 0.053 0.073 0.053 0.045 0.041 0.048 0.032 0.033 0.036 0.057 0.058 0.048       55    45    55    58    39    45    32    50    52    71    52    44    40    47    31    32    35    55    56    47 
 0.190498  1     771   d    971 0.057 0.046 0.057 0.060 0.040 0.046 0.033 0.051 0.054 0.073 0.054 0.045 0.041 0.048 0.032 0.033 0.036 0.057 0.058 0.048       55    45    55    58    39    45    32    50    52    71    52    44    40    47    31    32    35    55    56    47 
 0.191149  1     772   d    970 0.057 0.046 0.057 0.060 0.040 0.046 0.033 0.052 0.054 0.073 0.054 0.044 0.041 0.048 0.032 0.032 0.036 0.057 0.058 0.048       55    45    55    58    39    45    32    50    52    71    52    43    40    47    31    31    35    55    56    47 
 0.191185  1     773   b    971 0.057 0.046 0.057 0.060 0.040 0.046 0.033 0.051 0.054 0.073 0.054 0.044 0.041 0.048 0.032 0.032 0.036 0.057 0.058 0.048       55    45    55    58    39    45    32    50    52    71    52    43    40    47    31    31    35    55    56    47 
 0.191457  1     774   b    972 0.057 0.046 0.057 0.060 0.040 0.046 0.033 0.051 0.053 0.073 0.053 0.044 0.041 0.048 0.032 0.032 0.036 0.057 0.058 0.048       55    45    55    58    39    45    32    50    52    71    52    43    40    47    31    31    35    55    56    47 
 0.191738  1     775   b    973 0.057 0.046 0.057 0.060 0.040 0.046 0.033 0.051 0.053 0.073 0.053 0.044 0.041 0.048 0.032 0.032 0.036 0.057 0.058 0.049       55    45    55    58    39    45    32    50    52    71    52    43    40    47    31    31    35    55    56    48 
 0.191878  1     776   d    972 0.057 0.046 0.057 0.060 0.040 0.046 0.033 0.051 0.053 0.073 0.053 0.044 0.041 0.048 0.032 0.032 0.036 0.057 0.058 0.049       55    45    55    58    39    45    32    50    52    71    52    43    40    47    31    31    35    55    56    48 
 0.192214  1     777   b    973 0.057 0.046 0.057 0.060 0.040 0.046 0.033 0.051 0.053 0.073 0.053 0.044 0.041 0.048 0.032 0.032 0.037 0.057 0.059 0.049       55    45    55    58    39    45    32    50    52    71    52    43    40    47    31    31    36    55    57    48 
 0.192953  1     778   d    972 0.057 0.046 0.057 0.060 0.040 0.046 0.033 0.051 0.053 0.073 0.052 0.044 0.041 0.048 0.032 0.032 0.037 0.057 0.059 0.049       55    45    55    58    39    45    32    50    52    71    51    43    40    47    31    31    36    55    57    48 
 0.193244  1     779   b    973 0.057 0.046 0.057 0.060 0.041 0.046 0.033 0.051 0.053 0.073 0.052 0.044 0.041 0.048 0.032 0.032 0.037 0.057 0.059 0.049       55    45    55    58    40    45    32    50    52    71    51    43    40    47    31    31    36    55    57    48 
 0.193258  1     780   b    974 0.056 0.046 0.056 0.060 0.041 0.046 0.033 0.052 0.053 0.073 0.052 0.044 0.041 0.048 0.032 0.032 0.037 0.056 0.059 0.049       55    45    55    58    40    45    32    51    52    71    51    43    40    47    31    31    36    55    57    48 
 0.193590  1     781   b    975 0.056 0.046 0.056 0.059 0.041 0.046 0.033 0.052 0.053 0.073 0.052 0.044 0.041 0.048 0.032 0.032 0.037 0.056 0.058 0.049       55    45    55    58    40    45    32    51    52    71    51    43    40    47    31    31    36    55    57    48 
 0.193782  1     782   d    974 0.056 0.046 0.056 0.060 0.041 0.046 0.033 0.052 0.053 0.073 0.052 0.044 0.041 0.048 0.032 0.032 0.037 0.056 0.059 0.049       55    45    55    58    40    45    32    51    52    71    51    43    40    47    31    31    36    55    57    48 
 0.194232  1     783   d    973 0.057 0.046 0.055 0.060 0.041 0.046 0.033 0.052 0.053 0.073 0.052 0.044 0.041 0.048 0.032 0.032 0.037 0.057 0.059 0.049       55    45    54    58    40    45    32    51    52    71    51    43    40    47    31    31    36    55    57    48 
 0.194584  1     784   b    974 0.056 0.046 0.055 0.060 0.041 0.046 0.033 0.052 0.053 0.073 0.052 0.044 0.041 0.048 0.032 0.032 0.037 0.056 0.059 0.049       55    45    54    58    40    45    32    51    52    71    51    43    40    47    31    31    36    55    57    48 
 0.194657  1     785   d    973 0.057 0.046 0.055 0.060 0.040 0.046 0.033 0.052 0.053 0.073 0.052 0.044 0.041 0.048 0.032 0.032 0.037 0.057 0.059 0.049       55    45    54    58    39    45    32    51    52    71    51    43    40    47    31    31    36    55    57    48 
 0.195811  1     786   d    972 0.057 0.046 0.056 0.060 0.039 0.046 0.033 0.051 0.053 0.073 0.052 0.044 0.041 0.048 0.032 0.032 0.037 0.057 0.059 0.049       55    45    54    58    38    45    32    50    52    71    51    43    40    47    31    31    36    55    57    48 
 0.196130  1     787   d    971 0.057 0.046 0.056 0.059 0.039 0.046 0.033 0.050 0.054 0.073 0.053 0.044 0.041 0.048 0.032 0.032 0.037 0.056 0.059 0.049       55    45    54    57    38    45    32    49    52    71    51    43    40    47    31    31    36    54    57    48 
 0.196137  1     788   d    970 0.057 0.046 0.056 0.059 0.039 0.046 0.033 0.051 0.054 0.073 0.053 0.044 0.041 0.048 0.032 0.032 0.037 0.056 0.058 0.049       55    45    54    57    38    45    32    49    52    71    51    43    40    47    31    31    36    54    56    48 
 0.196400  1     789   b    971 0.057 0.046 0.056 0.059 0.039 0.046 0.033 0.050 0.054 0.073 0.053 0.044 0.041 0.048 0.032 0.032 0.037 0.056 0.058 0.049       55    45    54    57    38    45    32    49    52    71    51    43    40    47    31    31    36    54    56    48 
 0.196502  1     790   b    972 0.057 0.046 0.056 0.059 0.039 0.046 0.033 0.050 0.055 0.073 0.052 0.044 0.041 0.048 0.032 0.032 0.037 0.057 0.059 0.049       55    45    54    57    38    45    32    49    53    71    51    43    40    47    31    31    36    55    57    48 
 0.196918  1     791   b    973 0.057 0.046 0.055 0.059 0.039 0.046 0.033 0.050 0.054 0.073 0.052 0.044 0.041 0.048 0.032 0.032 0.037 0.057 0.059 0.049       55    45    54    57    38    45    32    49    53    71    51    43    40    47    31    31    36    55    57    48 
 0.197154  1     792   b    974 0.056 0.046 0.055 0.059 0.039 0.046 0.033 0.050 0.054 0.073 0.052 0.044 0.041 0.048 0.032 0.032 0.037 0.056 0.059 0.049       55    45    54    57    38    45    32    49    53    71    51    43    40    47    31    31    36    55    57    48 
 0.197173  1     793   b    975 0.056 0.046 0.055 0.058 0.040 0.046 0.033 0.050 0.054 0.073 0.052 0.044 0.041 0.048 0.032 0.032 0.037 0.056 0.058 0.049       55    45    54    57    39    45    32    49    53    71    51    43    40    47    31    31    36    55    57    48 
 0.197268  1     794   b    976 0.056 0.046 0.055 0.058 0.040 0.046 0.033 0.050 0.054 0.073 0.052 0.044 0.042 0.048 0.032 0.033 0.037 0.056 0.058 0.049       55    45    54    57    39    45    32    49    53    71    51    43    41    47    31    32    36    55    57    48 
 0.198462  1     795   d    975 0.056 0.045 0.055 0.058 0.040 0.046 0.033 0.050 0.054 0.073 0.052 0.044 0.042 0.048 0.032 0.032 0.037 0.056 0.058 0.049       55    44    54    57    39    45    32    49    53    71    51    43    41    47    31    31    36    55    57    48 
 0.198845  1     796   d    974 0.056 0.045 0.055 0.059 0.040 0.046 0.033 0.050 0.054 0.073 0.052 0.044 0.041 0.048 0.031 0.032 0.037 0.056 0.059 0.049       55    44    54    57    39    45    32    49    53    71    51    43    40    47    30    31    36    55    57    48 
 0.199081  1     797   b    975 0.056 0.045 0.055 0.058 0.040 0.046 0.033 0.050 0.054 0.073 0.052 0.044 0.041 0.048 0.031 0.032 0.037 0.056 0.058 0.049       55    44    54    57    39    45    32    49    53    71    51    43    40    47    30    31    36    55    57    48 
 0.199233  1     798   b    976 0.056 0.045 0.055 0.058 0.040 0.046 0.033 0.050 0.054 0.073 0.052 0.044 0.041 0.048 0.031 0.032 0.037 0.056 0.058 0.049       55    44    54    57    39    45    32    49    53    71    51    43    40    47    30    31    36    55    57    48 
 0.199591  1     799   d    975 0.056 0.045 0.055 0.058 0.040 0.046 0.033 0.050 0.054 0.073 0.052 0.044 0.041 0.048 0.030 0.032 0.037 0.056 0.058 0.049       55    44    54    57    39    45    32    49    53    71    51    43    40    47    29    31    36    55    57    48 
 0.199698  1     800   d    974 0.056 0.045 0.055 0.059 0.040 0.046 0.033 0.049 0.054 0.073 0.052 0.044 0.041 0.048 0.030 0.032 0.036 0.056 0.059 0.049       55    44    54    57    39    45    32    48    53    71    51    43    40    47    29    31    35    55    57    48 
 0.199737  1     801   b    975 0.056 0.045 0.055 0.058 0.040 0.046 0.033 0.049 0.054 0.073 0.052 0.044 0.041 0.048 0.030 0.032 0.036 0.056 0.058 0.049       55    44    54    57    39    45    32    48    53    71    51    43    40    47    29    31    35    55    57    48 
 0.200493  1     802   d    974 0.056 0.045 0.055 0.059 0.040 0.046 0.033 0.049 0.054 0.073 0.052 0.044 0.041 0.048 0.030 0.032 0.036 0.056 0.059 0.049       55    44    54    57    39    45    32    48    53    71    51    43    40    47    29    31    35    55    57    48 
 0.200673  1     803   b    975 0.056 0.045 0.055 0.058 0.040 0.046 0.033 0.049 0.054 0.073 0.053 0.044 0.041 0.048 0.030 0.032 0.036 0.056 0.058 0.049       55    44    54    57    39    45    32    48    53    71    52    43    40    47    29    31    35    55    57    48 
 0.200989  1     804   d    974 0.055 0.045 0.055 0.059 0.040 0.046 0.033 0.049 0.054 0.073 0.053 0.044 0.041 0.048 0.030 0.032 0.036 0.056 0.059 0.048       54    44    54    57    39    45    32    48    53    71    52    43    40    47    29    31    35    55    57    47 
 0.201069  1     805   d    973 0.055 0.045 0.055 0.059 0.040 0.046 0.033 0.049 0.053 0.073 0.053 0.044 0.041 0.048 0.030 0.032 0.036 0.057 0.058 0.048       54    44    54    57    39    45    32    48    52    71    52    43    40    47    29    31    35    55    56    47 
 0.201229  1     806   d    972 0.056 0.045 0.056 0.059 0.040 0.046 0.033 0.049 0.053 0.073 0.053 0.044 0.041 0.048 0.030 0.032 0.036 0.057 0.058 0.048       54    44    54    57    39    45    32    48    52    71    52    43    40    47    29    31    35    55    56    47 
 0.201304  1     807   b    973 0.055 0.045 0.055 0.059 0.040 0.046 0.033 0.050 0.053 0.073 0.053 0.044 0.041 0.048 0.030 0.032 0.036 0.058 0.058 0.048       54    44    54    57    39    45    32    49    52    71    52    43    40    47    29    31    35    56    56    47 
 0.201407  1     808   b    974 0.055 0.045 0.055 0.059 0.040 0.046 0.033 0.050 0.053 0.073 0.053 0.044 0.041 0.048 0.030 0.032 0.036 0.057 0.057 0.048       54    44    54    57    39    45    32    49    52    71    52    43    40    47    29    31    35    56    56    47 
 0.201683  1     809   b    975 0.055 0.045 0.055 0.058 0.040 0.046 0.033 0.050 0.053 0.073 0.053 0.044 0.041 0.048 0.030 0.032 0.036 0.057 0.057 0.048       54    44    54    57    39    45    32    49    52    71    52    43    40    47    29    31    35    56    56    47 
 0.202066  1     810   d    974 0.055 0.045 0.055 0.059 0.039 0.046 0.033 0.050 0.053 0.073 0.053 0.044 0.041 0.048 0.030 0.032 0.036 0.057 0.057 0.048       54    44    54    57    38    45    32    49    52    71    52    43    40    47    29    31    35    56    56    47 
 0.202160  1     811   b    975 0.055 0.045 0.055 0.058 0.039 0.046 0.033 0.050 0.053 0.073 0.054 0.044 0.041 0.048 0.030 0.032 0.036 0.057 0.057 0.048       54    44    54    57    38    45    32    49    52    71    53    43    40    47    29    31    35    56    56    47 
 0.202170  1     812   d    974 0.055 0.045 0.055 0.059 0.039 0.046 0.033 0.050 0.053 0.073 0.054 0.044 0.041 0.048 0.030 0.032 0.036 0.057 0.057 0.048       54    44    54    57    38    45    32    49    52    71    53    43    40    47    29    31    35    56    56    47 
 0.202915  1     813   b    975 0.055 0.045 0.055 0.058 0.040 0.046 0.033 0.050 0.053 0.073 0.054 0.044 0.041 0.048 0.030 0.032 0.036 0.057 0.057 0.048       54    44    54    57    39    45    32    49    52    71    53    43    40    47    29    31    35    56    56    47 
 0.203242  1     814   b    976 0.055 0.045 0.055 0.058 0.040 0.046 0.033 0.050 0.053 0.074 0.054 0.044 0.041 0.048 0.030 0.032 0.036 0.057 0.057 0.048       54    44    54    57    39    45    32    49    52    72    53    43    40    47    29    31    35    56    56    47 
 0.203361  1     815   b    977 0.055 0.045 0.055 0.058 0.040 0.046 0.033 0.050 0.053 0.074 0.054 0.044 0.041 0.048 0.031 0.032 0.036 0.057 0.057 0.048       54    44    54    57    39    45    32    49    52    72    53    43    40    47    30    31    35    56    56    47 
 0.203428  1     816   d    976 0.055 0.045 0.054 0.058 0.040 0.046 0.033 0.050 0.053 0.074 0.054 0.044 0.040 0.048 0.031 0.032 0.036 0.057 0.057 0.048       54    44    53    57    39    45    32    49    52    72    53    43    39    47    30    31    35    56    56    47 
 0.203535  1     817   b    977 0.055 0.045 0.054 0.058 0.040 0.046 0.033 0.050 0.053 0.074 0.054 0.044 0.040 0.048 0.031 0.032 0.036 0.057 0.058 0.048       54    44    53    57    39    45    32    49    52    72    53    43    39    47    30    31    35    56    57    47 
 0.203562  1     818   b    978 0.055 0.045 0.054 0.058 0.040 0.046 0.033 0.050 0.054 0.074 0.054 0.044 0.040 0.048 0.031 0.032 0.036 0.058 0.059 0.048       54    44    53    57    39    45    32    49    53    72    53    43    39    47    30    31    35    57    58    47 
 0.203915  1     819   d    977 0.055 0.045 0.054 0.058 0.040 0.046 0.033 0.050 0.054 0.074 0.054 0.044 0.040 0.048 0.030 0.031 0.036 0.058 0.059 0.048       54    44    53    57    39    45    32    49    53    72    53    43    39    47    29    30    35    57    58    47 
 0.204216  1     820   b    978 0.055 0.045 0.054 0.058 0.040 0.046 0.033 0.050 0.054 0.075 0.054 0.044 0.040 0.048 0.030 0.031 0.036 0.058 0.059 0.048       54    44    53    57    39    45    32    49    53    73    53    43    39    47    29    30    35    57    58    47 
 0.204372  1     821   d    977 0.055 0.045 0.054 0.058 0.040 0.046 0.033 0.050 0.054 0.075 0.054 0.044 0.040 0.048 0.030 0.031 0.036 0.058 0.058 0.048       54    44    53    57    39    45    32    49    53    73    53    43    39    47    29    30    35    57    57    47 
 0.204670  1     822   b    978 0.055 0.045 0.054 0.059 0.040 0.047 0.033 0.050 0.054 0.075 0.054 0.044 0.040 0.048 0.030 0.031 0.036 0.058 0.058 0.048       54    44    53    58    39    46    32    49    53    73    53    43    39    47    29    30    35    57    57    47 
 0.204729  1     823   d    977 0.055 0.045 0.054 0.059 0.040 0.047 0.033 0.050 0.054 0.075 0.054 0.044 0.040 0.048 0.030 0.031 0.036 0.058 0.058 0.048       54    44    53    58    39    46    32    49    53    73    53    43    39    47    29    30    35    57    57    47 
 0.204908  1     824   d    976 0.055 0.045 0.054 0.059 0.040 0.047 0.033 0.050 0.054 0.075 0.053 0.044 0.040 0.048 0.030 0.031 0.035 0.058 0.058 0.048       54    44    53    58    39    46    32    49    53    73    52    43    39    47    29    30    34    57    57    47 
 0.205155  1     825   b    977 0.055 0.045 0.054 0.059 0.040 0.047 0.033 0.050 0.054 0.075 0.053 0.044 0.040 0.048 0.030 0.031 0.035 0.058 0.059 0.048       54    44    53    58    39    46    32    49    53    73    52    43    39    47    29    30    34    57    58    47 
 0.205294  1     826   d    976 0.054 0.045 0.054 0.059 0.040 0.047 0.033 0.050 0.053 0.075 0.053 0.044 0.040 0.048 0.030 0.031 0.035 0.058 0.059 0.048       53    44    53    58    39    46    32    49    52    73    52    43    39    47    29    30    34    57    58    47 
 0.205336  1     827   d    975 0.054 0.045 0.054 0.059 0.040 0.047 0.033 0.050 0.053 0.075 0.053 0.044 0.040 0.048 0.030 0.031 0.035 0.058 0.059 0.048       53    44    53    58    39    46    32    49    52    73    52    43    39    47    29    30    34    57    58    47 
 0.205585  1     828   d    974 0.054 0.045 0.054 0.060 0.040 0.047 0.033 0.050 0.053 0.075 0.053 0.044 0.040 0.048 0.030 0.030 0.035 0.059 0.060 0.048       53    44    53    58    39    46    32    49    52    73    52    43    39    47    29    29    34    57    58    47 
 0.205592  1     829   b    975 0.054 0.045 0.054 0.059 0.040 0.047 0.033 0.050 0.053 0.076 0.053 0.044 0.040 0.048 0.030 0.030 0.035 0.058 0.059 0.048       53    44    53    58    39    46    32    49    52    74    52    43    39    47    29    29    34    57    58    47 
 0.205818  1     830   b    976 0.054 0.045 0.054 0.059 0.040 0.047 0.033 0.050 0.053 0.076 0.053 0.044 0.040 0.048 0.030 0.031 0.035 0.058 0.059 0.048       53    44    53    58    39    46    32    49    52    74    52    43    39    47    29    30    34    57    58    47 
 0.206007  1     831   d    975 0.054 0.045 0.054 0.059 0.039 0.047 0.033 0.050 0.053 0.076 0.053 0.044 0.040 0.048 0.030 0.031 0.035 0.058 0.059 0.048       53    44    53    58    38    46    32    49    52    74    52    43    39    47    29    30    34    57    58    47 
 0.206018  1     832   b    976 0.054 0.045 0.054 0.059 0.039 0.047 0.033 0.050 0.053 0.076 0.053 0.044 0.040 0.048 0.030 0.031 0.035 0.058 0.059 0.048       53    44    53    58    38    46    32    49    52    74    52    43    39    47    29    30    34    57    58    47 
 0.206813  1     833   b    977 0.054 0.045 0.054 0.059 0.039 0.047 0.033 0.050 0.053 0.076 0.053 0.044 0.040 0.048 0.030 0.031 0.035 0.058 0.059 0.048       53    44    53    58    38    46    32    49    52    74    52    43    39    47    29    30    34    57    58    47 
 0.207250  1     834   b    978 0.054 0.045 0.054 0.059 0.040 0.047 0.033 0.050 0.053 0.076 0.053 0.044 0.040 0.048 0.030 0.031 0.036 0.058 0.059 0.048       53    44    53    58    39    46    32    49    52    74    52    43    39    47    29    30    35    57    58    47 
 0.207498  1     835   d    977 0.054 0.045 0.054 0.059 0.040 0.046 0.033 0.050 0.053 0.076 0.053 0.044 0.040 0.048 0.030 0.031 0.036 0.058 0.059 0.048       53    44    53    58    39    45    32    49    52    74    52    43    39    47    29    30    35    57    58    47 
 0.207534  1     836   d    976 0.054 0.045 0.054 0.059 0.040 0.046 0.033 0.050 0.053 0.076 0.052 0.044 0.040 0.048 0.030 0.031 0.036 0.058 0.059 0.048       53    44    53    58    39    45    32    49    52    74    51    43    39    47    29    30    35    57    58    47 
 0.207542  1     837   d    975 0.054 0.045 0.054 0.059 0.040 0.045 0.033 0.050 0.053 0.076 0.052 0.044 0.040 0.048 0.030 0.031 0.036 0.058 0.059 0.048       53    44    53    58    39    44    32    49    52    74    51    43    39    47    29    30    35    57    58    47 
 0.207784  1     838   b    976 0.054 0.045 0.054 0.060 0.040 0.045 0.033 0.050 0.053 0.076 0.052 0.044 0.040 0.048 0.030 0.031 0.036 0.058 0.059 0.048       53    44    53    59    39    44    32    49    52    74    51    43    39    47    29    30    35    57    58    47 
 0.207835  1     839   d    975 0.054 0.045 0.054 0.061 0.040 0.045 0.033 0.050 0.053 0.076 0.052 0.044 0.040 0.047 0.029 0.031 0.036 0.058 0.059 0.048       53    44    53    59    39    44    32    49    52    74    51    43    39    46    28    30    35    57    58    47 
 0.208001  1     840   d    974 0.054 0.045 0.054 0.061 0.040 0.045 0.033 0.050 0.053 0.076 0.052 0.044 0.039 0.047 0.029 0.031 0.036 0.059 0.060 0.048       53    44    53    59    39    44    32    49    52    74    51    43    38    46    28    30    35    57    58    47 
 0.208107  1     841   b    975 0.054 0.045 0.054 0.061 0.040 0.045 0.033 0.050 0.054 0.077 0.052 0.044 0.039 0.047 0.029 0.031 0.037 0.058 0.059 0.048       53    44    53    59    39    44    32    49    53    75    51    43    38    46    28    30    36    57    58    47 
 0.208550  1     842   d    974 0.054 0.045 0.054 0.061 0.040 0.045 0.032 0.050 0.054 0.076 0.052 0.044 0.039 0.047 0.029 0.031 0.037 0.059 0.060 0.048       53    44    53    59    39    44    31    49    53    74    51    43    38    46    28    30    36    57    58    47 
 0.208912  1     843   d    973 0.054 0.045 0.053 0.061 0.040 0.045 0.032 0.050 0.054 0.076 0.052 0.044 0.039 0.047 0.029 0.031 0.037 0.059 0.060 0.048       53    44    52    59    39    44    31    49    53    74    51    43    38    46    28    30    36    57    58    47 
 0.209271  1     844   d    972 0.055 0.045 0.053 0.061 0.040 0.045 0.032 0.050 0.055 0.076 0.052 0.043 0.039 0.047 0.029 0.030 0.037 0.059 0.059 0.048       53    44    52    59    39    44    31    49    53    74    51    42    38    46    28    29    36    57    57    47 
 0.209394  1     845   d    971 0.055 0.045 0.054 0.061 0.040 0.045 0.032 0.050 0.055 0.076 0.053 0.042 0.039 0.046 0.029 0.030 0.037 0.059 0.059 0.048       53    44    52    59    39    44    31    49    53    74    51    41    38    45    28    29    36    57    57    47 
 0.209747  1     846   b    972 0.055 0.045 0.055 0.061 0.040 0.045 0.032 0.050 0.055 0.076 0.052 0.042 0.039 0.046 0.029 0.030 0.037 0.059 0.059 0.048       53    44    53    59    39    44    31    49    53    74    51    41    38    45    28    29    36    57    57    47 
 0.210203  1     847   d    971 0.055 0.045 0.055 0.061 0.040 0.045 0.032 0.050 0.055 0.076 0.053 0.042 0.039 0.046 0.029 0.030 0.037 0.059 0.059 0.048       53    44    53    59    39    44    31    49    53    74    51    41    38    45    28    29    36    57    57    47 
 0.210253  1     848   b    972 0.055 0.045 0.055 0.061 0.040 0.045 0.032 0.050 0.055 0.076 0.052 0.042 0.039 0.046 0.029 0.030 0.037 0.059 0.059 0.048       53    44    53    59    39    44    31    49    53    74    51    41    38    45    28    29    36    57    57    47 
 0.210336  1     849   d    971 0.055 0.045 0.055 0.061 0.040 0.045 0.032 0.050 0.055 0.076 0.053 0.042 0.039 0.046 0.029 0.029 0.037 0.059 0.059 0.048       53    44    53    59    39    44    31    49    53    74    51    41    38    45    28    28    36    57    57    47 
 0.210643  1     850   d    970 0.055 0.045 0.055 0.061 0.040 0.045 0.032 0.051 0.055 0.076 0.053 0.042 0.039 0.046 0.029 0.029 0.037 0.059 0.059 0.048       53    44    53    59    39    44    31    49    53    74    51    41    38    45    28    28    36    57    57    47 
 0.211218  1     851   b    971 0.055 0.045 0.055 0.061 0.040 0.045 0.032 0.050 0.055 0.076 0.053 0.042 0.039 0.046 0.029 0.029 0.037 0.059 0.059 0.048       53    44    53    59    39    44    31    49    53    74    51    41    38    45    28    28    36    57    57    47 
 0.211363  1     852   d    970 0.055 0.045 0.055 0.061 0.040 0.045 0.032 0.051 0.055 0.076 0.053 0.042 0.039 0.046 0.029 0.028 0.037 0.058 0.059 0.048       53    44    53    59    39    44    31    49    53    74    51    41    38    45    28    27    36    56    57    47 
 0.212145  1     853   d    969 0.055 0.045 0.055 0.061 0.040 0.045 0.032 0.051 0.055 0.076 0.053 0.042 0.039 0.046 0.029 0.028 0.037 0.058 0.059 0.049       53    44    53    59    39    44    31    49    53    74    51    41    38    45    28    27    36    56    57    47 
 0.212292  1     854   d    968 0.055 0.045 0.055 0.061 0.040 0.045 0.032 0.051 0.055 0.076 0.053 0.042 0.039 0.046 0.029 0.028 0.037 0.058 0.059 0.049       53    44    53    59    39    44    31    49    53    74    51    41    38    45    28    27    36    56    57    47 
 0.212999  1     855   b    969 0.055 0.045 0.055 0.061 0.040 0.045 0.032 0.051 0.055 0.076 0.053 0.042 0.039 0.046 0.029 0.028 0.037 0.058 0.059 0.049       53    44    53    59    39    44    31    49    53    74    51    41    38    45    28    27    36    56    57    47 
 0.213006  1     856   d    968 0.055 0.045 0.055 0.061 0.040 0.045 0.032 0.051 0.055 0.076 0.053 0.042 0.039 0.046 0.029 0.028 0.037 0.058 0.059 0.049       53    44    53    59    39    44    31    49    53    74    51    41    38    45    28    27    36    56    57    47 
 0.213113  1     857   b    969 0.055 0.045 0.055 0.061 0.040 0.045 0.032 0.051 0.055 0.076 0.054 0.042 0.039 0.046 0.029 0.028 0.037 0.058 0.059 0.050       53    44    53    59    39    44    31    49    53    74    52    41    38    45    28    27    36    56    57    48 
 0.213322  1     858   d    968 0.055 0.045 0.055 0.061 0.040 0.045 0.032 0.051 0.055 0.076 0.054 0.042 0.039 0.046 0.029 0.028 0.037 0.058 0.059 0.050       53    44    53    59    39    44    31    49    53    74    52    41    38    45    28    27    36    56    57    48 
 0.213627  1     859   b    969 0.055 0.045 0.055 0.061 0.040 0.045 0.032 0.051 0.055 0.076 0.054 0.042 0.039 0.046 0.029 0.028 0.037 0.058 0.059 0.050       53    44    53    59    39    44    31    49    53    74    52    41    38    45    28    27    36    56    57    48 
 0.213695  1     860   b    970 0.055 0.045 0.055 0.061 0.040 0.045 0.032 0.051 0.055 0.076 0.054 0.042 0.039 0.046 0.029 0.028 0.037 0.058 0.059 0.049       53    44    53    59    39    44    31    49    53    74    52    41    38    45    28    27    36    56    57    48 
 0.213839  1     861   d    969 0.055 0.044 0.055 0.061 0.040 0.045 0.032 0.051 0.055 0.075 0.054 0.042 0.039 0.046 0.029 0.028 0.037 0.058 0.059 0.050       53    43    53    59    39    44    31    49    53    73    52    41    38    45    28    27    36    56    57    48 
 0.213957  1     862   b    970 0.055 0.044 0.055 0.061 0.040 0.045 0.032 0.051 0.055 0.075 0.054 0.042 0.039 0.046 0.029 0.028 0.037 0.058 0.059 0.049       53    43    53    59    39    44    31    49    53    73    52    41    38    45    28    27    36    56    57    48 
 0.213991  1     863   d    969 0.055 0.044 0.055 0.060 0.040 0.045 0.032 0.051 0.055 0.075 0.054 0.042 0.039 0.046 0.029 0.028 0.037 0.058 0.059 0.050       53    43    53    58    39    44    31    49    53    73    52    41    38    45    28    27    36    56    57    48 
 0.214107  1     864   b    970 0.055 0.044 0.055 0.060 0.040 0.045 0.032 0.051 0.055 0.075 0.054 0.043 0.039 0.046 0.030 0.028 0.037 0.058 0.059 0.051       53    43    53    58    39    44    31    49    53    73    52    42    38    45    29    27    36    56    57    49 
 0.214514  1     865   d    969 0.055 0.044 0.055 0.060 0.040 0.045 0.032 0.051 0.055 0.075 0.054 0.043 0.039 0.046 0.030 0.028 0.037 0.058 0.059 0.051       53    43    53    58    39    44    31    49    53    73    52    42    38    45    29    27    36    56    57    49 
 0.214751  1     866   d    968 0.054 0.044 0.055 0.060 0.040 0.045 0.032 0.051 0.055 0.075 0.054 0.043 0.039 0.046 0.030 0.028 0.036 0.058 0.059 0.051       52    43    53    58    39    44    31    49    53    73    52    42    38    45    29    27    35    56    57    49 
 0.214847  1     867   d    967 0.054 0.044 0.055 0.060 0.040 0.044 0.032 0.051 0.055 0.075 0.054 0.043 0.039 0.047 0.030 0.028 0.036 0.058 0.059 0.051       52    43    53    58    39    43    31    49    53    73    52    42    38    45    29    27    35    56    57    49 
 0.215212  1     868   d    966 0.053 0.045 0.055 0.060 0.040 0.045 0.032 0.051 0.055 0.076 0.054 0.043 0.039 0.047 0.030 0.028 0.036 0.058 0.059 0.051       51    43    53    58    39    43    31    49    53    73    52    42    38    45    29    27    35    56    57    49 
 0.215263  1     869   b    967 0.053 0.044 0.055 0.060 0.040 0.044 0.032 0.051 0.055 0.077 0.055 0.043 0.039 0.047 0.030 0.028 0.036 0.058 0.059 0.051       51    43    53    58    39    43    31    49    53    74    53    42    38    45    29    27    35    56    57    49 
 0.215296  1     870   b    968 0.053 0.044 0.055 0.060 0.040 0.044 0.032 0.051 0.055 0.076 0.055 0.043 0.039 0.046 0.030 0.028 0.036 0.058 0.059 0.051       51    43    53    58    39    43    31    49    53    74    53    42    38    45    29    27    35    56    57    49 
 0.215429  1     871   d    967 0.053 0.044 0.055 0.059 0.040 0.044 0.032 0.051 0.055 0.077 0.055 0.043 0.039 0.047 0.030 0.028 0.036 0.058 0.059 0.051       51    43    53    57    39    43    31    49    53    74    53    42    38    45    29    27    35    56    57    49 
 0.215443  1     872   d    966 0.052 0.045 0.055 0.059 0.040 0.045 0.032 0.051 0.055 0.077 0.055 0.043 0.039 0.047 0.030 0.028 0.036 0.058 0.059 0.051       50    43    53    57    39    43    31    49    53    74    53    42    38    45    29    27    35    56    57    49 
 0.215634  1     873   b    967 0.052 0.044 0.055 0.059 0.041 0.044 0.032 0.051 0.055 0.077 0.055 0.043 0.039 0.047 0.030 0.028 0.036 0.058 0.059 0.051       50    43    53    57    40    43    31    49    53    74    53    42    38    45    29    27    35    56    57    49 
 0.215668  1     874   b    968 0.052 0.044 0.055 0.059 0.041 0.044 0.032 0.051 0.055 0.076 0.055 0.043 0.039 0.046 0.030 0.028 0.036 0.058 0.060 0.051       50    43    53    57    40    43    31    49    53    74    53    42    38    45    29    27    35    56    58    49 
 0.215881  1     875   d    967 0.052 0.044 0.055 0.059 0.041 0.044 0.032 0.051 0.055 0.077 0.055 0.043 0.039 0.047 0.030 0.028 0.036 0.058 0.060 0.051       50    43    53    57    40    43    31    49    53    74    53    42    38    45    29    27    35    56    58    49 
 0.216052  1     876   d    966 0.052 0.045 0.055 0.059 0.041 0.045 0.032 0.051 0.055 0.077 0.055 0.043 0.039 0.047 0.030 0.028 0.036 0.058 0.060 0.051       50    43    53    57    40    43    31    49    53    74    53    42    38    45    29    27    35    56    58    49 
 0.216319  1     877   b    967 0.053 0.044 0.055 0.059 0.041 0.044 0.032 0.051 0.055 0.078 0.055 0.043 0.039 0.048 0.030 0.028 0.036 0.058 0.060 0.051       51    43    53    57    40    43    31    49    53    75    53    42    38    46    29    27    35    56    58    49 
 0.216688  1     878   d    966 0.053 0.045 0.055 0.059 0.041 0.045 0.031 0.051 0.055 0.078 0.055 0.043 0.039 0.048 0.030 0.028 0.036 0.058 0.060 0.051       51    43    53    57    40    43    30    49    53    75    53    42    38    46    29    27    35    56    58    49 
 0.216930  1     879   d    965 0.053 0.045 0.055 0.059 0.041 0.045 0.031 0.051 0.055 0.078 0.055 0.044 0.039 0.048 0.030 0.028 0.036 0.058 0.060 0.051       51    43    53    57    40    43    30    49    53    75    53    42    38    46    29    27    35    56    58    49 
 0.217051  1     880   d    964 0.053 0.045 0.055 0.059 0.041 0.045 0.031 0.051 0.055 0.078 0.055 0.044 0.039 0.048 0.030 0.028 0.036 0.058 0.060 0.051       51    43    53    57    40    43    30    49    53    75    53    42    38    46    29    27    35    56    58    49 
 0.217556  1     881   b    965 0.053 0.045 0.055 0.059 0.041 0.045 0.031 0.051 0.055 0.078 0.056 0.044 0.039 0.048 0.030 0.028 0.036 0.058 0.060 0.051       51    43    53    57    40    43    30    49    53    75    54    42    38    46    29    27    35    56    58    49 
 0.217898  1     882   b    966 0.053 0.045 0.055 0.059 0.041 0.045 0.031 0.051 0.055 0.079 0.056 0.043 0.040 0.048 0.030 0.028 0.036 0.058 0.060 0.052       51    43    53    57    40    43    30    49    53    76    54    42    39    46    29    27    35    56    58    50 
 0.218039  1     883   b    967 0.053 0.044 0.055 0.059 0.041 0.044 0.031 0.051 0.055 0.079 0.056 0.043 0.040 0.048 0.030 0.028 0.036 0.058 0.060 0.052       51    43    53    57    40    43    30    49    53    76    54    42    39    46    29    27    35    56    58    50 
 0.218125  1     884   d    966 0.053 0.045 0.055 0.059 0.041 0.045 0.031 0.051 0.055 0.079 0.056 0.043 0.040 0.048 0.030 0.028 0.036 0.058 0.060 0.052       51    43    53    57    40    43    30    49    53    76    54    42    39    46    29    27    35    56    58    50 
 0.218192  1     885   b    967 0.053 0.044 0.055 0.059 0.041 0.044 0.031 0.051 0.055 0.079 0.056 0.043 0.040 0.048 0.030 0.028 0.036 0.058 0.060 0.052       51    43    53    57    40    43    30    49    53    76    54    42    39    46    29    27    35    56    58    50 
 0.218363  1     886   b    968 0.053 0.044 0.055 0.059 0.041 0.044 0.031 0.051 0.055 0.079 0.056 0.043 0.040 0.048 0.030 0.029 0.036 0.058 0.060 0.052       51    43    53    57    40    43    30    49    53    76    54    42    39    46    29    28    35    56    58    50 
 0.218475  1     887   d    967 0.053 0.043 0.054 0.059 0.041 0.044 0.031 0.051 0.055 0.079 0.056 0.043 0.040 0.048 0.030 0.029 0.036 0.058 0.060 0.051       51    42    52    57    40    43    30    49    53    76    54    42    39    46    29    28    35    56    58    49 
 0.218722  1     888   d    966 0.053 0.043 0.054 0.059 0.041 0.045 0.031 0.051 0.054 0.079 0.056 0.043 0.040 0.048 0.030 0.029 0.036 0.058 0.060 0.051       51    42    52    57    40    43    30    49    52    76    54    42    39    46    29    28    35    56    58    49 
 0.218780  1     889   b    967 0.053 0.043 0.054 0.059 0.041 0.044 0.031 0.051 0.054 0.079 0.056 0.043 0.040 0.048 0.030 0.029 0.036 0.058 0.060 0.051       51    42    52    57    40    43    30    49    52    76    54    42    39    46    29    28    35    56    58    49 
 0.219105  1     890   b    968 0.053 0.043 0.054 0.059 0.041 0.044 0.031 0.051 0.054 0.079 0.056 0.043 0.040 0.048 0.030 0.029 0.036 0.058 0.060 0.051       51    42    52    57    40    43    30    49    52    76    54    42    39    46    29    28    35    56    58    49 
 0.219435  1     891   b    969 0.053 0.043 0.054 0.059 0.041 0.044 0.031 0.051 0.055 0.078 0.056 0.043 0.040 0.047 0.030 0.029 0.036 0.058 0.060 0.051       51    42    52    57    40    43    30    49    53    76    54    42    39    46    29    28    35    56    58    49 
 0.219460  1     892   b    970 0.053 0.043 0.054 0.060 0.041 0.044 0.031 0.051 0.055 0.078 0.056 0.043 0.040 0.047 0.030 0.029 0.036 0.058 0.060 0.051       51    42    52    58    40    43    30    49    53    76    54    42    39    46    29    28    35    56    58    49 
 0.219499  1     893   b    971 0.053 0.043 0.054 0.060 0.041 0.044 0.031 0.050 0.055 0.078 0.056 0.044 0.040 0.047 0.030 0.029 0.036 0.058 0.060 0.050       51    42    52    58    40    43    30    49    53    76    54    43    39    46    29    28    35    56    58    49 
 0.219601  1     894   b    972 0.052 0.043 0.053 0.060 0.041 0.044 0.031 0.050 0.055 0.078 0.056 0.044 0.040 0.047 0.030 0.029 0.036 0.058 0.061 0.050       51    42    52    58    40    43    30    49    53    76    54    43    39    46    29    28    35    56    59    49 
 0.219759  1     895   b    973 0.052 0.043 0.053 0.060 0.042 0.044 0.031 0.050 0.054 0.078 0.055 0.044 0.040 0.047 0.030 0.029 0.036 0.058 0.061 0.050       51    42    52    58    41    43    30    49    53    76    54    43    39    46    29    28    35    56    59    49 
 0.220067  1     896   d    972 0.052 0.043 0.053 0.060 0.042 0.044 0.031 0.050 0.055 0.078 0.056 0.044 0.040 0.047 0.030 0.029 0.036 0.058 0.061 0.050       51    42    52    58    41    43    30    49    53    76    54    43    39    46    29    28    35    56    59    49 
 0.220327  1     897   b    973 0.052 0.043 0.053 0.060 0.042 0.044 0.031 0.050 0.054 0.078 0.055 0.044 0.040 0.047 0.030 0.029 0.036 0.058 0.061 0.051       51    42    52    58    41    43    30    49    53    76    54    43    39    46    29    28    35    56    59    50 
 0.220345  1     898   d    972 0.052 0.043 0.053 0.060 0.042 0.044 0.031 0.050 0.055 0.078 0.056 0.044 0.040 0.047 0.030 0.029 0.036 0.058 0.061 0.051       51    42    52    58    41    43    30    49    53    76    54    43    39    46    29    28    35    56    59    50 
 0.220372  1     899   d    971 0.053 0.042 0.054 0.060 0.042 0.044 0.031 0.050 0.055 0.078 0.056 0.044 0.040 0.047 0.030 0.029 0.036 0.058 0.061 0.051       51    41    52    58    41    43    30    49    53    76    54    43    39    46    29    28    35    56    59    50 
 0.220932  1     900   b    972 0.052 0.042 0.053 0.060 0.042 0.044 0.031 0.050 0.055 0.078 0.056 0.044 0.040 0.048 0.030 0.029 0.036 0.058 0.061 0.051       51    41    52    58    41    43    30    49    53    76    54    43    39    47    29    28    35    56    59    50 
 0.221288  1     901   b    973 0.052 0.042 0.053 0.060 0.042 0.044 0.031 0.050 0.054 0.078 0.055 0.044 0.040 0.048 0.030 0.029 0.036 0.058 0.061 0.051       51    41    52    58    41    43    30    49    53    76    54    43    39    47    29    28    35    56    59    50 
 0.221301  1     902   d    972 0.052 0.042 0.053 0.059 0.042 0.044 0.031 0.050 0.055 0.078 0.056 0.044 0.040 0.048 0.030 0.029 0.036 0.058 0.061 0.051       51    41    52    57    41    43    30    49    53    76    54    43    39    47    29    28    35    56    59    50 
 0.221600  1     903   d    971 0.053 0.041 0.054 0.059 0.042 0.044 0.030 0.050 0.055 0.078 0.056 0.044 0.040 0.048 0.030 0.029 0.036 0.058 0.061 0.051       51    40    52    57    41    43    29    49    53    76    54    43    39    47    29    28    35    56    59    50 
 0.222537  1     904   b    972 0.052 0.041 0.053 0.059 0.042 0.044 0.030 0.050 0.055 0.079 0.057 0.044 0.040 0.048 0.030 0.029 0.036 0.058 0.061 0.051       51    40    52    57    41    43    29    49    53    77    55    43    39    47    29    28    35    56    59    50 
 0.222559  1     905   d    971 0.053 0.041 0.054 0.059 0.042 0.044 0.030 0.050 0.055 0.079 0.057 0.043 0.040 0.048 0.030 0.029 0.036 0.058 0.061 0.050       51    40    52    57    41    43    29    49    53    77    55    42    39    47    29    28    35    56    59    49 
 0.222628  1     906   b    972 0.052 0.041 0.053 0.059 0.042 0.044 0.030 0.050 0.055 0.079 0.057 0.043 0.040 0.048 0.030 0.029 0.036 0.058 0.061 0.050       51    40    52    57    41    43    29    49    53    77    55    42    39    47    29    28    35    56    59    49 
 0.222697  1     907   d    971 0.053 0.041 0.054 0.059 0.042 0.044 0.030 0.050 0.055 0.079 0.057 0.042 0.040 0.048 0.030 0.029 0.036 0.058 0.061 0.050       51    40    52    57    41    43    29    49    53    77    55    41    39    47    29    28    35    56    59    49 
 0.222933  1     908   b    972 0.052 0.041 0.053 0.059 0.042 0.044 0.030 0.050 0.055 0.079 0.057 0.042 0.040 0.048 0.030 0.029 0.036 0.058 0.061 0.050       51    40    52    57    41    43    29    49    53    77    55    41    39    47    29    28    35    56    59    49 
 0.223524  1     909   b    973 0.052 0.041 0.053 0.059 0.042 0.044 0.030 0.050 0.054 0.079 0.057 0.042 0.040 0.048 0.030 0.029 0.036 0.058 0.061 0.051       51    40    52    57    41    43    29    49    53    77    55    41    39    47    29    28    35    56    59    50 
 0.223593  1     910   d    972 0.052 0.041 0.053 0.059 0.042 0.044 0.030 0.050 0.055 0.079 0.057 0.042 0.040 0.048 0.030 0.029 0.036 0.058 0.061 0.051       51    40    52    57    41    43    29    49    53    77    55    41    39    47    29    28    35    56    59    50 
 0.223630  1     911   d    971 0.053 0.041 0.054 0.059 0.042 0.044 0.030 0.050 0.055 0.079 0.057 0.042 0.040 0.048 0.030 0.028 0.036 0.058 0.061 0.051       51    40    52    57    41    43    29    49    53    77    55    41    39    47    29    27    35    56    59    50 
 0.223678  1     912   b    972 0.052 0.041 0.053 0.059 0.042 0.044 0.030 0.050 0.055 0.079 0.057 0.042 0.040 0.048 0.030 0.028 0.036 0.058 0.061 0.051       51    40    52    57    41    43    29    49    53    77    55    41    39    47    29    27    35    56    59    50 
 0.223775  1     913   b    973 0.052 0.041 0.053 0.059 0.042 0.044 0.030 0.050 0.054 0.079 0.057 0.042 0.040 0.048 0.030 0.028 0.036 0.058 0.061 0.051       51    40    52    57    41    43    29    49    53    77    55    41    39    47    29    27    35    56    59    50 
 0.224216  1     914   d    972 0.052 0.041 0.053 0.059 0.042 0.044 0.030 0.050 0.055 0.079 0.057 0.042 0.040 0.048 0.030 0.028 0.036 0.058 0.061 0.051       51    40    52    57    41    43    29    49    53    77    55    41    39    47    29    27    35    56    59    50 
 0.224451  1     915   d    971 0.051 0.041 0.054 0.059 0.042 0.044 0.030 0.050 0.054 0.079 0.057 0.042 0.040 0.048 0.030 0.027 0.036 0.058 0.061 0.051       50    40    52    57    41    43    29    49    52    77    55    41    39    47    29    26    35    56    59    50 
 0.224802  1     916   d    970 0.052 0.041 0.054 0.059 0.042 0.044 0.030 0.051 0.054 0.079 0.057 0.042 0.040 0.048 0.030 0.027 0.036 0.058 0.061 0.052       50    40    52    57    41    43    29    49    52    77    55    41    39    47    29    26    35    56    59    50 
 0.225029  1     917   d    969 0.052 0.041 0.054 0.059 0.042 0.044 0.029 0.051 0.054 0.079 0.057 0.042 0.040 0.049 0.030 0.027 0.036 0.058 0.061 0.052       50    40    52    57    41    43    28    49    52    77    55    41    39    47    29    26    35    56    59    50 
 0.225109  1     918   d    968 0.052 0.041 0.054 0.059 0.042 0.044 0.029 0.051 0.054 0.080 0.057 0.042 0.040 0.049 0.029 0.026 0.036 0.058 0.061 0.051       50    40    52    57    41    43    28    49    52    77    55    41    39    47    28    25    35    56    59    49 
 0.225262  1     919   d    967 0.052 0.040 0.054 0.059 0.042 0.044 0.029 0.051 0.054 0.080 0.057 0.042 0.040 0.049 0.029 0.026 0.036 0.058 0.061 0.051       50    39    52    57    41    43    28    49    52    77    55    41    39    47    28    25    35    56    59    49 
 0.225947  1     920   d    966 0.052 0.040 0.054 0.059 0.042 0.045 0.029 0.051 0.054 0.080 0.057 0.042 0.040 0.049 0.029 0.026 0.036 0.058 0.061 0.051       50    39    52    57    41    43    28    49    52    77    55    41    39    47    28    25    35    56    59    49 
 0.226240  1     921   b    967 0.052 0.040 0.054 0.059 0.042 0.044 0.029 0.051 0.054 0.080 0.057 0.042 0.040 0.050 0.029 0.026 0.036 0.058 0.061 0.051       50    39    52    57    41    43    28    49    52    77    55    41    39    48    28    25    35    56    59    49 
 0.226495  1     922   b    968 0.052 0.040 0.054 0.059 0.042 0.044 0.029 0.051 0.054 0.080 0.057 0.042 0.040 0.050 0.029 0.026 0.036 0.059 0.061 0.051       50    39    52    57    41    43    28    49    52    77    55    41    39    48    28    25    35    57    59    49 
 0.226674  1     923   b    969 0.052 0.040 0.054 0.059 0.042 0.044 0.029 0.052 0.054 0.079 0.057 0.042 0.040 0.050 0.029 0.026 0.036 0.059 0.061 0.051       50    39    52    57    41    43    28    50    52    77    55    41    39    48    28    25    35    57    59    49 
 0.226780  1     924   d    968 0.052 0.040 0.054 0.059 0.042 0.044 0.029 0.052 0.054 0.080 0.057 0.042 0.040 0.050 0.029 0.026 0.036 0.059 0.061 0.051       50    39    52    57    41    43    28    50    52    77    55    41    39    48    28    25    35    57    59    49 
 0.226860  1     925   b    969 0.052 0.040 0.054 0.059 0.042 0.045 0.029 0.052 0.054 0.079 0.057 0.042 0.040 0.050 0.030 0.026 0.036 0.059 0.061 0.051       50    39    52    57    41    44    28    50    52    77    55    41    39    48    29    25    35    57    59    49 
 0.227003  1     926   b    970 0.053 0.040 0.054 0.059 0.042 0.045 0.029 0.052 0.054 0.080 0.057 0.042 0.040 0.049 0.030 0.026 0.036 0.059 0.061 0.051       51    39    52    57    41    44    28    50    52    78    55    41    39    48    29    25    35    57    59    49 
 0.227252  1     927   d    969 0.053 0.040 0.053 0.059 0.042 0.045 0.029 0.052 0.054 0.080 0.057 0.042 0.040 0.050 0.030 0.025 0.036 0.059 0.061 0.051       51    39    51    57    41    44    28    50    52    78    55    41    39    48    29    24    35    57    59    49 
 0.227431  1     928   b    970 0.053 0.040 0.053 0.059 0.042 0.045 0.029 0.052 0.054 0.080 0.057 0.042 0.040 0.049 0.030 0.025 0.036 0.059 0.061 0.051       51    39    51    57    41    44    28    50    52    78    55    41    39    48    29    24    35    57    59    49 
 0.227959  1     929   d    969 0.053 0.039 0.053 0.059 0.042 0.044 0.029 0.052 0.054 0.080 0.057 0.042 0.040 0.049 0.030 0.025 0.036 0.059 0.061 0.051       51    38    51    57    41    43    28    50    52    78    55    41    39    47    29    24    35    57    59    49 
 0.228942  1     930   d    968 0.053 0.039 0.053 0.059 0.042 0.044 0.029 0.052 0.054 0.081 0.057 0.042 0.040 0.049 0.030 0.025 0.036 0.059 0.061 0.051       51    38    51    57    41    43    28    50    52    78    55    41    39    47    29    24    35    57    59    49 
 0.228998  1     931   d    967 0.053 0.039 0.053 0.059 0.042 0.044 0.029 0.052 0.054 0.081 0.057 0.042 0.040 0.049 0.030 0.025 0.036 0.059 0.061 0.051       51    38    51    57    41    43    28    50    52    78    55    41    39    47    29    24    35    57    59    49 
 0.229105  1     932   d    966 0.053 0.039 0.053 0.059 0.042 0.045 0.029 0.052 0.054 0.081 0.057 0.042 0.040 0.049 0.030 0.025 0.036 0.059 0.061 0.051       51    38    51    57    41    43    28    50    52    78    55    41    39    47    29    24    35    57    59    49 
 0.229389  1     933   b    967 0.053 0.039 0.053 0.059 0.042 0.044 0.029 0.052 0.055 0.081 0.057 0.042 0.040 0.049 0.030 0.025 0.036 0.060 0.062 0.051       51    38    51    57    41    43    28    50    53    78    55    41    39    47    29    24    35    58    60    49 
 0.229464  1     934   d    966 0.053 0.039 0.053 0.059 0.042 0.045 0.029 0.052 0.055 0.080 0.057 0.042 0.040 0.049 0.030 0.025 0.036 0.060 0.062 0.051       51    38    51    57    41    43    28    50    53    77    55    41    39    47    29    24    35    58    60    49 
 0.229568  1     935   b    967 0.053 0.039 0.053 0.059 0.042 0.044 0.029 0.052 0.055 0.080 0.057 0.042 0.040 0.049 0.031 0.025 0.036 0.060 0.062 0.051       51    38    51    57    41    43    28    50    53    77    55    41    39    47    30    24    35    58    60    49 
 0.229581  1     936   d    966 0.053 0.039 0.053 0.059 0.042 0.045 0.029 0.052 0.055 0.080 0.057 0.042 0.040 0.049 0.031 0.025 0.036 0.060 0.062 0.051       51    38    51    57    41    43    28    50    53    77    55    41    39    47    30    24    35    58    60    49 
 0.230097  1     937   b    967 0.053 0.039 0.053 0.059 0.042 0.044 0.029 0.052 0.055 0.080 0.058 0.042 0.040 0.049 0.031 0.025 0.036 0.060 0.062 0.051       51    38    51    57    41    43    28    50    53    77    56    41    39    47    30    24    35    58    60    49 
 0.230534  1     938   b    968 0.053 0.039 0.053 0.059 0.042 0.044 0.029 0.052 0.055 0.080 0.058 0.042 0.040 0.049 0.031 0.025 0.036 0.060 0.062 0.051       51    38    51    57    41    43    28    50    53    77    56    41    39    47    30    24    35    58    60    49 
 0.230547  1     939   b    969 0.053 0.039 0.053 0.059 0.042 0.045 0.030 0.052 0.055 0.079 0.058 0.042 0.040 0.049 0.031 0.025 0.036 0.060 0.063 0.052       51    38    51    57    41    44    29    50    53    77    56    41    39    47    30    24    35    58    61    50 
 0.231137  1     940   d    968 0.053 0.039 0.053 0.059 0.042 0.045 0.030 0.052 0.055 0.080 0.058 0.042 0.040 0.049 0.031 0.025 0.036 0.060 0.063 0.052       51    38    51    57    41    44    29    50    53    77    56    41    39    47    30    24    35    58    61    50 
 0.231165  1     941   d    967 0.053 0.039 0.053 0.059 0.042 0.046 0.030 0.052 0.055 0.080 0.058 0.042 0.040 0.049 0.031 0.025 0.036 0.060 0.063 0.052       51    38    51    57    41    44    29    50    53    77    56    41    39    47    30    24    35    58    61    50 
 0.231559  1     942   d    966 0.053 0.039 0.053 0.059 0.041 0.046 0.030 0.052 0.055 0.080 0.058 0.042 0.040 0.049 0.031 0.025 0.036 0.059 0.063 0.052       51    38    51    57    40    44    29    50    53    77    56    41    39    47    30    24    35    57    61    50 
 0.231743  1     943   b    967 0.053 0.039 0.053 0.059 0.041 0.046 0.030 0.052 0.055 0.080 0.058 0.042 0.040 0.049 0.031 0.025 0.036 0.059 0.063 0.052       51    38    51    57    40    44    29    50    53    77    56    41    39    47    30    24    35    57    61    50 
 0.231758  1     944   d    966 0.053 0.039 0.053 0.059 0.041 0.046 0.030 0.052 0.055 0.080 0.058 0.042 0.040 0.049 0.031 0.025 0.036 0.059 0.063 0.052       51    38    51    57    40    44    29    50    53    77    56    41    39    47    30    24    35    57    61    50 
 0.231829  1     945   b    967 0.053 0.039 0.053 0.059 0.041 0.046 0.030 0.052 0.056 0.080 0.058 0.042 0.040 0.049 0.031 0.025 0.036 0.059 0.064 0.052       51    38    51    57    40    44    29    50    54    77    56    41    39    47    30    24    35    57    62    50 
 0.232189  1     946   d    966 0.053 0.038 0.053 0.059 0.041 0.046 0.030 0.052 0.056 0.080 0.057 0.042 0.040 0.049 0.031 0.025 0.036 0.059 0.063 0.052       51    37    51    57    40    44    29    50    54    77    55    41    39    47    30    24    35    57    61    50 
 0.232885  1     947   d    965 0.053 0.038 0.053 0.059 0.041 0.046 0.030 0.052 0.056 0.080 0.057 0.042 0.040 0.049 0.031 0.025 0.036 0.059 0.063 0.052       51    37    51    57    40    44    29    50    54    77    55    41    39    47    30    24    35    57    61    50 
 0.233021  1     948   b    966 0.053 0.038 0.053 0.059 0.041 0.046 0.030 0.052 0.056 0.080 0.057 0.042 0.040 0.049 0.031 0.025 0.036 0.059 0.063 0.052       51    37    51    57    40    44    29    50    54    77    55    41    39    47    30    24    35    57    61    50 
 0.233340  1     949   b    967 0.053 0.038 0.053 0.059 0.041 0.046 0.030 0.052 0.056 0.080 0.057 0.042 0.040 0.049 0.031 0.025 0.036 0.059 0.063 0.052       51    37    51    57    40    44    29    50    54    77    55    41    39    47    30    24    35    57    61    50 
 0.235119  1     950   b    968 0.053 0.038 0.053 0.059 0.041 0.045 0.031 0.052 0.056 0.080 0.057 0.042 0.040 0.049 0.031 0.025 0.036 0.060 0.063 0.052       51    37    51    57    40    44    30    50    54    77    55    41    39    47    30    24    35    58    61    50 
 0.235566  1     951   d    967 0.053 0.038 0.053 0.059 0.041 0.046 0.031 0.052 0.056 0.080 0.057 0.042 0.040 0.049 0.031 0.025 0.036 0.060 0.063 0.052       51    37    51    57    40    44    30    50    54    77    55    41    39    47    30    24    35    58    61    50 
 0.235819  1     952   b    968 0.053 0.038 0.053 0.059 0.041 0.045 0.031 0.052 0.056 0.080 0.057 0.042 0.040 0.049 0.031 0.025 0.036 0.060 0.064 0.052       51    37    51    57    40    44    30    50    54    77    55    41    39    47    30    24    35    58    62    50 
 0.236069  1     953   b    969 0.053 0.038 0.054 0.059 0.041 0.045 0.031 0.052 0.056 0.079 0.057 0.042 0.040 0.049 0.031 0.025 0.036 0.060 0.064 0.052       51    37    52    57    40    44    30    50    54    77    55    41    39    47    30    24    35    58    62    50 
 0.236107  1     954   d    968 0.053 0.038 0.054 0.059 0.041 0.045 0.031 0.052 0.056 0.080 0.057 0.042 0.040 0.048 0.031 0.025 0.036 0.060 0.064 0.052       51    37    52    57    40    44    30    50    54    77    55    41    39    46    30    24    35    58    62    50 
 0.236138  1     955   b    969 0.053 0.039 0.054 0.060 0.041 0.045 0.031 0.052 0.056 0.079 0.057 0.042 0.040 0.047 0.031 0.025 0.036 0.060 0.064 0.052       51    38    52    58    40    44    30    50    54    77    55    41    39    46    30    24    35    58    62    50 
 0.236160  1     956   d    968 0.053 0.039 0.053 0.060 0.041 0.045 0.031 0.052 0.056 0.080 0.057 0.042 0.040 0.048 0.031 0.025 0.036 0.060 0.064 0.052       51    38    51    58    40    44    30    50    54    77    55    41    39    46    30    24    35    58    62    50 
 0.236279  1     957   b    969 0.053 0.039 0.053 0.060 0.041 0.045 0.031 0.052 0.057 0.079 0.057 0.042 0.040 0.047 0.031 0.025 0.036 0.060 0.065 0.052       51    38    51    58    40    44    30    50    55    77    55    41    39    46    30    24    35    58    63    50 
 0.236324  1     958   d    968 0.053 0.039 0.053 0.060 0.041 0.044 0.030 0.052 0.057 0.080 0.057 0.042 0.040 0.048 0.031 0.025 0.036 0.060 0.064 0.051       51    38    51    58    40    43    29    50    55    77    55    41    39    46    30    24    35    58    62    49 
 0.236336  1     959   d    967 0.053 0.039 0.053 0.060 0.041 0.044 0.030 0.052 0.057 0.080 0.057 0.042 0.040 0.048 0.031 0.025 0.036 0.060 0.064 0.051       51    38    51    58    40    43    29    50    55    77    55    41    39    46    30    24    35    58    62    49 
 0.236702  1     960   d    966 0.053 0.039 0.053 0.060 0.041 0.045 0.030 0.052 0.057 0.080 0.056 0.042 0.040 0.048 0.031 0.025 0.036 0.060 0.064 0.051       51    38    51    58    40    43    29    50    55    77    54    41    39    46    30    24    35    58    62    49 
 0.236866  1     961   d    965 0.053 0.039 0.053 0.060 0.041 0.045 0.030 0.052 0.057 0.080 0.056 0.042 0.040 0.048 0.031 0.024 0.036 0.060 0.064 0.051       51    38    51    58    40    43    29    50    55    77    54    41    39    46    30    23    35    58    62    49 
 0.236878  1     962   d    964 0.053 0.039 0.053 0.060 0.041 0.045 0.030 0.052 0.057 0.080 0.056 0.043 0.040 0.048 0.031 0.024 0.036 0.060 0.064 0.051       51    38    51    58    40    43    29    50    55    77    54    41    39    46    30    23    35    58    62    49 
 0.236984  1     963   b    965 0.053 0.039 0.053 0.060 0.041 0.045 0.030 0.052 0.057 0.080 0.056 0.042 0.040 0.048 0.031 0.024 0.036 0.061 0.064 0.051       51    38    51    58    40    43    29    50    55    77    54    41    39    46    30    23    35    59    62    49 
 0.237317  1     964   d    964 0.053 0.039 0.053 0.060 0.041 0.045 0.030 0.052 0.057 0.080 0.056 0.043 0.040 0.048 0.031 0.024 0.036 0.061 0.063 0.051       51    38    51    58    40    43    29    50    55    77    54    41    39    46    30    23    35    59    61    49 
 0.237531  1     965   b    965 0.053 0.039 0.053 0.060 0.041 0.045 0.030 0.052 0.057 0.080 0.056 0.042 0.040 0.048 0.031 0.024 0.036 0.061 0.063 0.051       51    38    51    58    40    43    29    50    55    77    54    41    39    46    30    23    35    59    61    49 
 0.238039  1     966   d    964 0.053 0.039 0.053 0.060 0.041 0.045 0.030 0.052 0.057 0.080 0.056 0.043 0.040 0.048 0.031 0.023 0.035 0.061 0.063 0.051       51    38    51    58    40    43    29    50    55    77    54    41    39    46    30    22    34    59    61    49 
 0.238153  1     967   b    965 0.053 0.039 0.053 0.060 0.041 0.046 0.030 0.052 0.057 0.080 0.056 0.042 0.041 0.049 0.031 0.023 0.035 0.061 0.063 0.051       51    38    51    58    40    44    29    50    55    77    54    41    40    47    30    22    34    59    61    49 
 0.238509  1     968   b    966 0.053 0.039 0.053 0.060 0.041 0.046 0.030 0.052 0.057 0.080 0.056 0.042 0.041 0.049 0.031 0.023 0.035 0.061 0.063 0.051       51    38    51    58    40    44    29    50    55    77    54    41    40    47    30    22    34    59    61    49 
 0.238577  1     969   b    967 0.054 0.039 0.053 0.060 0.041 0.046 0.030 0.052 0.058 0.080 0.056 0.042 0.041 0.049 0.031 0.024 0.035 0.061 0.063 0.051       52    38    51    58    40    44    29    50    56    77    54    41    40    47    30    23    34    59    61    49 
 0.238668  1     970   d    966 0.054 0.039 0.053 0.060 0.041 0.046 0.030 0.052 0.058 0.080 0.056 0.042 0.041 0.049 0.031 0.024 0.035 0.061 0.063 0.051       52    38    51    58    40    44    29    50    56    77    54    41    40    47    30    23    34    59    61    49 
 0.238681  1     971   d    965 0.054 0.039 0.053 0.060 0.041 0.046 0.030 0.052 0.057 0.080 0.056 0.042 0.041 0.049 0.031 0.024 0.035 0.061 0.063 0.051       52    38    51    58    40    44    29    50    55    77    54    41    40    47    30    23    34    59    61    49 
 0.238843  1     972   b    966 0.054 0.039 0.053 0.060 0.041 0.046 0.030 0.052 0.057 0.080 0.057 0.042 0.041 0.049 0.031 0.024 0.035 0.061 0.063 0.051       52    38    51    58    40    44    29    50    55    77    55    41    40    47    30    23    34    59    61    49 
 0.238957  1     973   b    967 0.054 0.039 0.053 0.060 0.041 0.046 0.030 0.052 0.057 0.081 0.057 0.042 0.041 0.049 0.031 0.024 0.035 0.061 0.063 0.051       52    38    51    58    40    44    29    50    55    78    55    41    40    47    30    23    34    59    61    49 
 0.239060  1     974   b    968 0.054 0.039 0.053 0.060 0.041 0.045 0.030 0.052 0.057 0.081 0.057 0.042 0.041 0.049 0.031 0.024 0.035 0.061 0.063 0.051       52    38    51    58    40    44    29    50    55    78    55    41    40    47    30    23    34    59    61    49 
 0.239111  1     975   b    969 0.054 0.039 0.054 0.060 0.041 0.045 0.030 0.052 0.057 0.080 0.057 0.042 0.041 0.049 0.031 0.024 0.035 0.062 0.063 0.051       52    38    52    58    40    44    29    50    55    78    55    41    40    47    30    23    34    60    61    49 
 0.239247  1     976   b    970 0.054 0.039 0.054 0.060 0.041 0.045 0.030 0.052 0.057 0.080 0.057 0.042 0.041 0.048 0.031 0.024 0.035 0.062 0.063 0.051       52    38    52    58    40    44    29    50    55    78    55    41    40    47    30    23    34    60    61    49 
 0.239496  1     977   b    971 0.054 0.039 0.054 0.060 0.041 0.045 0.031 0.051 0.057 0.080 0.057 0.042 0.041 0.048 0.031 0.024 0.035 0.063 0.063 0.050       52    38    52    58    40    44    30    50    55    78    55    41    40    47    30    23    34    61    61    49 
 0.239676  1     978   b    972 0.053 0.039 0.053 0.061 0.041 0.045 0.031 0.051 0.057 0.080 0.057 0.042 0.041 0.048 0.031 0.024 0.035 0.063 0.063 0.050       52    38    52    59    40    44    30    50    55    78    55    41    40    47    30    23    34    61    61    49 
 0.239748  1     979   d    971 0.054 0.039 0.054 0.061 0.041 0.045 0.031 0.051 0.057 0.080 0.057 0.042 0.041 0.047 0.031 0.024 0.035 0.063 0.063 0.050       52    38    52    59    40    44    30    50    55    78    55    41    40    46    30    23    34    61    61    49 
 0.239997  1     980   b    972 0.053 0.039 0.053 0.061 0.041 0.046 0.031 0.051 0.057 0.080 0.057 0.043 0.041 0.047 0.031 0.024 0.035 0.063 0.063 0.050       52    38    52    59    40    45    30    50    55    78    55    42    40    46    30    23    34    61    61    49 
 0.240140  1     981   d    971 0.054 0.039 0.054 0.060 0.041 0.046 0.031 0.051 0.057 0.080 0.057 0.043 0.041 0.047 0.031 0.024 0.035 0.063 0.063 0.050       52    38    52    58    40    45    30    50    55    78    55    42    40    46    30    23    34    61    61    49 
 0.240701  1     982   b    972 0.053 0.039 0.053 0.060 0.041 0.046 0.031 0.051 0.057 0.080 0.057 0.043 0.041 0.047 0.031 0.024 0.035 0.063 0.063 0.050       52    38    52    58    40    45    30    50    55    78    55    42    40    46    30    23    34    61    61    49 
 0.240747  1     983   b    973 0.053 0.039 0.053 0.060 0.041 0.046 0.031 0.051 0.057 0.080 0.057 0.043 0.041 0.047 0.031 0.024 0.035 0.063 0.063 0.050       52    38    52    58    40    45    30    50    55    78    55    42    40    46    30    23    34    61    61    49 
 0.240884  1     984   d    972 0.053 0.039 0.053 0.060 0.041 0.046 0.031 0.051 0.057 0.080 0.057 0.043 0.041 0.046 0.031 0.024 0.035 0.063 0.063 0.050       52    38    52    58    40    45    30    50    55    78    55    42    40    45    30    23    34    61    61    49 
 0.241145  1     985   d    971 0.054 0.039 0.054 0.060 0.041 0.046 0.031 0.051 0.057 0.080 0.057 0.043 0.041 0.046 0.031 0.024 0.035 0.063 0.063 0.050       52    38    52    58    40    45    30    50    55    78    55    42    40    45    30    23    34    61    61    49 
 0.241347  1     986   b    972 0.053 0.039 0.053 0.060 0.041 0.046 0.031 0.051 0.057 0.080 0.057 0.043 0.041 0.046 0.031 0.024 0.035 0.063 0.063 0.050       52    38    52    58    40    45    30    50    55    78    55    42    40    45    30    23    34    61    61    49 
 0.241459  1     987   b    973 0.053 0.039 0.053 0.060 0.041 0.046 0.031 0.051 0.057 0.080 0.058 0.043 0.041 0.046 0.031 0.024 0.035 0.063 0.063 0.050       52    38    52    58    40    45    30    50    55    78    56    42    40    45    30    23    34    61    61    49 
 0.241615  1     988   b    974 0.053 0.039 0.053 0.060 0.041 0.046 0.031 0.051 0.056 0.081 0.057 0.043 0.042 0.046 0.031 0.024 0.035 0.063 0.063 0.051       52    38    52    58    40    45    30    50    55    79    56    42    41    45    30    23    34    61    61    50 
 0.241775  1     989   d    973 0.053 0.039 0.053 0.060 0.041 0.046 0.031 0.051 0.057 0.081 0.058 0.043 0.042 0.046 0.031 0.024 0.035 0.063 0.063 0.051       52    38    52    58    40    45    30    50    55    79    56    42    41    45    30    23    34    61    61    50 
 0.242494  1     990   d    972 0.053 0.039 0.053 0.060 0.041 0.046 0.031 0.051 0.056 0.081 0.058 0.043 0.042 0.046 0.031 0.024 0.035 0.063 0.063 0.051       52    38    52    58    40    45    30    50    54    79    56    42    41    45    30    23    34    61    61    50 
 0.243326  1     991   b    973 0.053 0.039 0.053 0.060 0.041 0.046 0.031 0.051 0.055 0.081 0.058 0.044 0.042 0.046 0.031 0.024 0.035 0.063 0.063 0.051       52    38    52    58    40    45    30    50    54    79    56    43    41    45    30    23    34    61    61    50 
 0.243597  1     992   b    974 0.053 0.039 0.053 0.060 0.041 0.046 0.031 0.051 0.056 0.082 0.057 0.044 0.042 0.046 0.031 0.024 0.036 0.063 0.063 0.051       52    38    52    58    40    45    30    50    55    80    56    43    41    45    30    23    35    61    61    50 
 0.243649  1     993   d    973 0.053 0.039 0.053 0.060 0.041 0.046 0.031 0.051 0.057 0.082 0.058 0.044 0.042 0.046 0.031 0.024 0.036 0.063 0.063 0.051       52    38    52    58    40    45    30    50    55    80    56    43    41    45    30    23    35    61    61    50 
 0.243728  1     994   d    972 0.053 0.039 0.053 0.060 0.041 0.046 0.031 0.051 0.057 0.082 0.058 0.044 0.042 0.046 0.031 0.024 0.036 0.063 0.063 0.051       52    38    52    58    40    45    30    50    55    80    56    43    41    45    30    23    35    61    61    50 
 0.244451  1     995   d    971 0.054 0.039 0.054 0.060 0.041 0.046 0.031 0.051 0.057 0.082 0.058 0.044 0.042 0.046 0.031 0.024 0.036 0.063 0.063 0.051       52    38    52    58    40    45    30    50    55    80    56    43    41    45    30    23    35    61    61    50 
 0.245025  1     996   b    972 0.053 0.039 0.053 0.060 0.041 0.046 0.032 0.051 0.057 0.082 0.058 0.044 0.043 0.046 0.031 0.024 0.036 0.063 0.063 0.051       52    38    52    58    40    45    31    50    55    80    56    43    42    45    30    23    35    61    61    50 
 0.245117  1     997   b    973 0.053 0.039 0.053 0.060 0.041 0.046 0.032 0.051 0.058 0.082 0.058 0.044 0.043 0.046 0.031 0.024 0.036 0.063 0.063 0.051       52    38    52    58    40    45    31    50    56    80    56    43    42    45    30    23    35    61    61    50 
 0.245632  1     998   d    972 0.053 0.039 0.053 0.060 0.041 0.046 0.031 0.051 0.058 0.082 0.058 0.044 0.043 0.046 0.031 0.024 0.036 0.063 0.063 0.051       52    38    52    58    40    45    30    50    56    80    56    43    42    45    30    23    35    61    61    50 
 0.245902  1     999   d    971 0.054 0.039 0.054 0.060 0.040 0.046 0.031 0.051 0.058 0.082 0.058 0.044 0.043 0.046 0.031 0.024 0.036 0.063 0.063 0.051       52    38    52    58    39    45    30    50    56    80    56    43    42    45    30    23    35    61    61    50 
 0.245913  1    1000   d    970 0.054 0.039 0.054 0.060 0.040 0.046 0.031 0.052 0.058 0.082 0.058 0.044 0.043 0.046 0.031 0.024 0.035 0.063 0.063 0.052       52    38    52    58    39    45    30    50    56    80    56    43    42    45    30    23    34    61    61    50 
 0.246569  1    1001   b    971 0.054 0.039 0.054 0.060 0.040 0.046 0.031 0.051 0.058 0.082 0.058 0.044 0.043 0.046 0.031 0.025 0.035 0.063 0.063 0.051       52    38    52    58    39    45    30    50    56    80    56    43    42    45    30    24    34    61    61    50 
 0.246612  1    1002   d    970 0.054 0.039 0.054 0.060 0.040 0.046 0.031 0.052 0.058 0.082 0.058 0.044 0.043 0.046 0.031 0.025 0.035 0.063 0.063 0.052       52    38    52    58    39    45    30    50    56    80    56    43    42    45    30    24    34    61    61    50 
 0.246817  1    1003   d    969 0.054 0.039 0.054 0.060 0.039 0.046 0.031 0.052 0.058 0.083 0.058 0.044 0.043 0.046 0.031 0.025 0.035 0.062 0.063 0.052       52    38    52    58    38    45    30    50    56    80    56    43    42    45    30    24    34    60    61    50 
 0.246890  1    1004   b    970 0.054 0.039 0.054 0.060 0.039 0.046 0.031 0.052 0.058 0.082 0.058 0.044 0.043 0.046 0.031 0.025 0.035 0.062 0.063 0.052       52    38    52    58    38    45    30    50    56    80    56    43    42    45    30    24    34    60    61    50 
 0.246936  1    1005   b    971 0.054 0.039 0.054 0.060 0.039 0.046 0.031 0.051 0.058 0.082 0.058 0.044 0.043 0.046 0.031 0.025 0.035 0.062 0.063 0.053       52    38    52    58    38    45    30    50    56    80    56    43    42    45    30    24    34    60    61    51 
 0.247451  1    1006   b    972 0.053 0.039 0.053 0.060 0.039 0.046 0.031 0.051 0.058 0.082 0.058 0.044 0.043 0.047 0.031 0.025 0.035 0.062 0.063 0.052       52    38    52    58    38    45    30    50    56    80    56    43    42    46    30    24    34    60    61    51 
 0.247688  1    1007   d    971 0.054 0.039 0.054 0.060 0.039 0.046 0.031 0.051 0.058 0.082 0.058 0.044 0.043 0.047 0.031 0.025 0.035 0.061 0.063 0.053       52    38    52    58    38    45    30    50    56    80    56    43    42    46    30    24    34    59    61    51 
 0.248023  1    1008   d    970 0.054 0.039 0.054 0.060 0.039 0.046 0.031 0.052 0.058 0.082 0.058 0.044 0.043 0.047 0.031 0.025 0.035 0.061 0.063 0.053       52    38    52    58    38    45    30    50    56    80    56    43    42    46    30    24    34    59    61    51 
 0.248075  1    1009   b    971 0.054 0.039 0.054 0.060 0.039 0.046 0.031 0.051 0.058 0.082 0.058 0.044 0.043 0.047 0.031 0.025 0.035 0.061 0.063 0.053       52    38    52    58    38    45    30    50    56    80    56    43    42    46    30    24    34    59    61    51 
 0.248117  1    1010   b    972 0.053 0.039 0.055 0.060 0.039 0.046 0.031 0.051 0.058 0.082 0.058 0.044 0.043 0.047 0.031 0.025 0.035 0.061 0.063 0.052       52    38    53    58    38    45    30    50    56    80    56    43    42    46    30    24    34    59    61    51 
 0.248203  1    1011   b    973 0.053 0.039 0.054 0.060 0.039 0.046 0.031 0.051 0.058 0.082 0.058 0.044 0.043 0.047 0.032 0.025 0.035 0.061 0.063 0.052       52    38    53    58    38    45    30    50    56    80    56    43    42    46    31    24    34    59    61    51 
 0.248815  1    1012   b    974 0.053 0.040 0.054 0.060 0.039 0.046 0.031 0.051 0.057 0.082 0.057 0.044 0.043 0.047 0.032 0.026 0.035 0.061 0.063 0.052       52    39    53    58    38    45    30    50    56    80    56    43    42    46    31    25    34    59    61    51 
 0.249328  1    1013   d    973 0.053 0.040 0.054 0.060 0.039 0.046 0.031 0.051 0.058 0.082 0.058 0.044 0.043 0.047 0.032 0.026 0.035 0.061 0.063 0.052       52    39    53    58    38    45    30    50    56    80    56    43    42    46    31    25    34    59    61    51 
 0.249898  1    1014   d    972 0.053 0.040 0.055 0.060 0.039 0.046 0.031 0.051 0.058 0.082 0.058 0.044 0.042 0.047 0.032 0.026 0.035 0.061 0.063 0.052       52    39    53    58    38    45    30    50    56    80    56    43    41    46    31    25    34    59    61    51 
 0.250008  1    1015   b    973 0.053 0.040 0.054 0.060 0.039 0.046 0.031 0.051 0.058 0.082 0.058 0.045 0.042 0.047 0.032 0.026 0.035 0.061 0.063 0.052       52    39    53    58    38    45    30    50    56    80    56    44    41    46    31    25    34    59    61    51 
 0.250193  1    1016   b    974 0.053 0.040 0.054 0.060 0.039 0.046 0.031 0.051 0.057 0.083 0.057 0.045 0.042 0.047 0.032 0.026 0.035 0.061 0.063 0.052       52    39    53    58    38    45    30    50    56    81    56    44    41    46    31    25    34    59    61    51 
 0.250349  1    1017   b    975 0.053 0.040 0.054 0.059 0.039 0.046 0.031 0.051 0.057 0.083 0.057 0.045 0.042 0.047 0.032 0.026 0.035 0.061 0.063 0.052       52    39    53    58    38    45    30    50    56    81    56    44    41    46    31    25    34    59    61    51 
 0.250414  1    1018   d    974 0.053 0.040 0.054 0.060 0.039 0.046 0.031 0.051 0.057 0.083 0.057 0.045 0.042 0.047 0.032 0.026 0.035 0.061 0.063 0.052       52    39    53    58    38    45    30    50    56    81    56    44    41    46    31    25    34    59    61    51 
 0.251179  1    1019   d    973 0.053 0.040 0.054 0.060 0.039 0.046 0.031 0.051 0.058 0.083 0.057 0.045 0.042 0.047 0.032 0.026 0.035 0.061 0.063 0.052       52    39    53    58    38    45    30    50    56    81    55    44    41    46    31    25    34    59    61    51 
 0.252045  1    1020   d    972 0.053 0.040 0.053 0.060 0.039 0.046 0.031 0.051 0.057 0.083 0.057 0.045 0.042 0.047 0.032 0.026 0.035 0.060 0.063 0.052       52    39    52    58    38    45    30    50    55    81    55    44    41    46    31    25    34    58    61    51 
 0.252504  1    1021   d    971 0.054 0.040 0.054 0.060 0.039 0.046 0.031 0.051 0.057 0.083 0.057 0.045 0.042 0.047 0.032 0.026 0.035 0.060 0.063 0.053       52    39    52    58    38    45    30    50    55    81    55    44    41    46    31    25    34    58    61    51 
 0.252633  1    1022   b    972 0.053 0.040 0.053 0.060 0.039 0.046 0.031 0.051 0.057 0.083 0.057 0.045 0.042 0.047 0.032 0.026 0.035 0.060 0.063 0.052       52    39    52    58    38    45    30    50    55    81    55    44    41    46    31    25    34    58    61    51 
 0.252835  1    1023   d    971 0.054 0.040 0.054 0.060 0.039 0.046 0.031 0.051 0.056 0.083 0.057 0.045 0.042 0.047 0.032 0.026 0.035 0.060 0.062 0.053       52    39    52    58    38    45    30    50    54    81    55    44    41    46    31    25    34    58    60    51 
 0.252988  1    1024   d    970 0.054 0.040 0.054 0.060 0.039 0.046 0.031 0.051 0.056 0.084 0.057 0.045 0.042 0.047 0.032 0.026 0.034 0.060 0.062 0.053       52    39    52    58    38    45    30    49    54    81    55    44    41    46    31    25    33    58    60    51 
 0.253265  1    1025   b    971 0.054 0.040 0.054 0.060 0.039 0.046 0.031 0.050 0.056 0.083 0.057 0.045 0.042 0.047 0.032 0.026 0.034 0.060 0.062 0.053       52    39    52    58    38    45    30    49    54    81    55    44    41    46    31    25    33    58    60    51 
 0.253586  1    1026   b    972 0.055 0.040 0.055 0.060 0.039 0.046 0.031 0.050 0.056 0.083 0.057 0.045 0.042 0.047 0.032 0.026 0.034 0.060 0.062 0.052       53    39    53    58    38    45    30    49    54    81    55    44    41    46    31    25    33    58    60    51 
 0.253675  1    1027   d    971 0.055 0.040 0.055 0.060 0.038 0.046 0.031 0.049 0.056 0.083 0.057 0.045 0.042 0.047 0.032 0.026 0.034 0.060 0.062 0.053       53    39    53    58    37    45    30    48    54    81    55    44    41    46    31    25    33    58    60    51 
 0.254380  1    1028   d    970 0.055 0.040 0.055 0.060 0.038 0.046 0.031 0.049 0.056 0.084 0.057 0.045 0.041 0.047 0.032 0.026 0.034 0.060 0.062 0.053       53    39    53    58    37    45    30    48    54    81    55    44    40    46    31    25    33    58    60    51 
 0.255353  1    1029   b    971 0.055 0.040 0.055 0.060 0.038 0.046 0.031 0.049 0.056 0.083 0.057 0.045 0.041 0.047 0.032 0.026 0.034 0.060 0.062 0.053       53    39    53    58    37    45    30    48    54    81    55    44    40    46    31    25    33    58    60    51 
 0.255868  1    1030   b    972 0.055 0.040 0.055 0.061 0.038 0.046 0.031 0.049 0.056 0.083 0.057 0.045 0.041 0.047 0.032 0.026 0.034 0.060 0.062 0.052       53    39    53    59    37    45    30    48    54    81    55    44    40    46    31    25    33    58    60    51 
 0.255893  1    1031   d    971 0.055 0.040 0.054 0.061 0.038 0.046 0.031 0.049 0.056 0.083 0.057 0.045 0.041 0.047 0.032 0.026 0.034 0.060 0.062 0.053       53    39    52    59    37    45    30    48    54    81    55    44    40    46    31    25    33    58    60    51 
 0.255961  1    1032   d    970 0.055 0.040 0.054 0.061 0.038 0.046 0.031 0.049 0.056 0.082 0.057 0.045 0.041 0.047 0.032 0.026 0.034 0.060 0.062 0.053       53    39    52    59    37    45    30    48    54    80    55    44    40    46    31    25    33    58    60    51 
 0.255992  1    1033   d    969 0.055 0.040 0.054 0.061 0.038 0.046 0.031 0.050 0.056 0.083 0.057 0.045 0.041 0.046 0.032 0.026 0.034 0.060 0.062 0.053       53    39    52    59    37    45    30    48    54    80    55    44    40    45    31    25    33    58    60    51 
 0.256361  1    1034   b    970 0.055 0.040 0.054 0.061 0.038 0.046 0.031 0.049 0.056 0.082 0.057 0.045 0.041 0.046 0.032 0.026 0.034 0.060 0.062 0.053       53    39    52    59    37    45    30    48    54    80    55    44    40    45    31    25    33    58    60    51 
 0.256372  1    1035   d    969 0.055 0.040 0.054 0.061 0.038 0.046 0.031 0.050 0.056 0.083 0.057 0.045 0.041 0.046 0.032 0.026 0.034 0.060 0.062 0.053       53    39    52    59    37    45    30    48    54    80    55    44    40    45    31    25    33    58    60    51 
 0.256535  1    1036   d    968 0.055 0.040 0.054 0.061 0.038 0.046 0.031 0.050 0.056 0.083 0.057 0.045 0.041 0.046 0.032 0.026 0.034 0.060 0.062 0.053       53    39    52    59    37    45    30    48    54    80    55    44    40    45    31    25    33    58    60    51 
 0.256551  1    1037   b    969 0.055 0.040 0.054 0.061 0.038 0.046 0.031 0.050 0.056 0.083 0.057 0.045 0.041 0.046 0.032 0.026 0.034 0.060 0.062 0.053       53    39    52    59    37    45    30    48    54    80    55    44    40    45    31    25    33    58    60    51 
 0.257246  1    1038   d    968 0.054 0.040 0.054 0.061 0.038 0.046 0.031 0.050 0.056 0.083 0.056 0.045 0.040 0.046 0.032 0.026 0.034 0.060 0.062 0.053       52    39    52    59    37    45    30    48    54    80    54    44    39    45    31    25    33    58    60    51 
 0.257770  1    1039   b    969 0.054 0.040 0.054 0.061 0.038 0.046 0.032 0.050 0.056 0.083 0.056 0.045 0.040 0.046 0.032 0.026 0.034 0.061 0.062 0.053       52    39    52    59    37    45    31    48    54    80    54    44    39    45    31    25    33    59    60    51 
 0.258028  1    1040   d    968 0.054 0.040 0.054 0.061 0.038 0.046 0.032 0.050 0.056 0.083 0.056 0.045 0.040 0.046 0.032 0.026 0.034 0.061 0.062 0.053       52    39    52    59    37    45    31    48    54    80    54    44    39    45    31    25    33    59    60    51 
 0.258178  1    1041   d    967 0.054 0.040 0.054 0.061 0.038 0.047 0.031 0.050 0.056 0.083 0.056 0.046 0.039 0.047 0.032 0.026 0.034 0.061 0.062 0.053       52    39    52    59    37    45    30    48    54    80    54    44    38    45    31    25    33    59    60    51 
 0.258237  1    1042   b    968 0.054 0.040 0.054 0.061 0.038 0.046 0.031 0.050 0.056 0.083 0.056 0.045 0.039 0.046 0.032 0.026 0.034 0.061 0.062 0.053       52    39    52    59    37    45    30    48    54    80    54    44    38    45    31    25    33    59    60    51 
 0.258622  1    1043   d    967 0.054 0.040 0.054 0.061 0.038 0.047 0.031 0.050 0.056 0.083 0.056 0.046 0.039 0.047 0.032 0.026 0.034 0.061 0.062 0.053       52    39    52    59    37    45    30    48    54    80    54    44    38    45    31    25    33    59    60    51 
 0.258827  1    1044   b    968 0.054 0.040 0.054 0.061 0.038 0.046 0.031 0.050 0.056 0.083 0.056 0.045 0.039 0.046 0.032 0.026 0.034 0.061 0.062 0.053       52    39    52    59    37    45    30    48    54    80    54    44    38    45    31    25    33    59    60    51 
 0.259289  1    1045   b    969 0.054 0.040 0.054 0.061 0.038 0.046 0.031 0.050 0.056 0.083 0.056 0.045 0.039 0.047 0.032 0.026 0.034 0.061 0.062 0.054       52    39    52    59    37    45    30    48    54    80    54    44    38    46    31    25    33    59    60    52 
 0.259384  1    1046   d    968 0.053 0.040 0.054 0.061 0.038 0.046 0.031 0.050 0.056 0.082 0.056 0.044 0.039 0.046 0.032 0.026 0.034 0.061 0.062 0.054       51    39    52    59    37    45    30    48    54    79    54    43    38    45    31    25    33    59    60    52 
 0.259411  1    1047   d    967 0.053 0.040 0.054 0.061 0.038 0.047 0.031 0.050 0.056 0.081 0.056 0.044 0.039 0.047 0.032 0.026 0.034 0.061 0.062 0.054       51    39    52    59    37    45    30    48    54    78    54    43    38    45    31    25    33    59    60    52 
 0.259540  1    1048   d    966 0.053 0.040 0.054 0.061 0.037 0.047 0.031 0.050 0.056 0.081 0.056 0.045 0.039 0.047 0.032 0.026 0.034 0.061 0.062 0.054       51    39    52    59    36    45    30    48    54    78    54    43    38    45    31    25    33    59    60    52 
 0.259612  1    1049   d    965 0.053 0.040 0.054 0.061 0.037 0.046 0.031 0.050 0.056 0.081 0.056 0.045 0.039 0.047 0.032 0.026 0.034 0.061 0.062 0.053       51    39    52    59    36    44    30    48    54    78    54    43    38    45    31    25    33    59    60    51 
 0.259934  1    1050   b    966 0.053 0.040 0.054 0.061 0.037 0.046 0.031 0.050 0.056 0.081 0.056 0.045 0.039 0.047 0.032 0.026 0.034 0.061 0.062 0.053       51    39    52    59    36    44    30    48    54    78    54    43    38    45    31    25    33    59    60    51 
 0.260165  1    1051   d    965 0.053 0.040 0.054 0.061 0.037 0.046 0.031 0.050 0.056 0.081 0.056 0.045 0.039 0.047 0.032 0.026 0.034 0.061 0.062 0.053       51    39    52    59    36    44    30    48    54    78    54    43    38    45    31    25    33    59    60    51 
 0.261329  1    1052   d    964 0.052 0.040 0.053 0.061 0.037 0.046 0.031 0.050 0.056 0.081 0.056 0.045 0.039 0.047 0.031 0.026 0.034 0.061 0.062 0.053       50    39    51    59    36    44    30    48    54    78    54    43    38    45    30    25    33    59    60    51 
 0.261404  1    1053   d    963 0.052 0.040 0.053 0.061 0.037 0.046 0.031 0.050 0.056 0.081 0.056 0.045 0.039 0.046 0.031 0.026 0.034 0.061 0.062 0.053       50    39    51    59    36    44    30    48    54    78    54    43    38    44    30    25    33    59    60    51 
 0.261539  1    1054   b    964 0.052 0.040 0.053 0.061 0.037 0.046 0.031 0.050 0.056 0.081 0.056 0.045 0.040 0.046 0.031 0.026 0.034 0.061 0.062 0.053       50    39    51    59    36    44    30    48    54    78    54    43    39    44    30    25    33    59    60    51 
 0.262290  1    1055   d    963 0.052 0.040 0.053 0.061 0.037 0.046 0.031 0.050 0.056 0.081 0.056 0.045 0.040 0.046 0.031 0.026 0.034 0.061 0.062 0.053       50    39    51    59    36    44    30    48    54    78    54    43    39    44    30    25    33    59    60    51 
 0.262297  1    1056   b    964 0.052 0.040 0.053 0.061 0.037 0.046 0.031 0.050 0.056 0.081 0.056 0.045 0.040 0.046 0.031 0.026 0.034 0.061 0.062 0.053       50    39    51    59    36    44    30    48    54    78    54    43    39    44    30    25    33    59    60    51 
 0.262431  1    1057   d    963 0.052 0.040 0.053 0.061 0.037 0.046 0.031 0.050 0.056 0.081 0.056 0.045 0.040 0.046 0.031 0.025 0.034 0.061 0.062 0.053       50    39    51    59    36    44    30    48    54    78    54    43    39    44    30    24    33    59    60    51 
 0.262566  1    1058   d    962 0.052 0.041 0.053 0.061 0.036 0.046 0.031 0.050 0.056 0.081 0.056 0.045 0.041 0.046 0.031 0.025 0.034 0.061 0.062 0.053       50    39    51    59    35    44    30    48    54    78    54    43    39    44    30    24    33    59    60    51 
 0.262693  1    1059   b    963 0.052 0.040 0.053 0.061 0.036 0.046 0.031 0.050 0.056 0.081 0.056 0.045 0.040 0.046 0.031 0.025 0.034 0.061 0.062 0.053       50    39    51    59    35    44    30    48    54    78    54    43    39    44    30    24    33    59    60    51 
 0.263281  1    1060   d    962 0.052 0.041 0.053 0.061 0.036 0.046 0.031 0.050 0.055 0.080 0.056 0.045 0.041 0.046 0.031 0.025 0.033 0.061 0.062 0.053       50    39    51    59    35    44    30    48    53    77    54    43    39    44    30    24    32    59    60    51 
 0.263360  1    1061   b    963 0.052 0.040 0.053 0.061 0.036 0.046 0.031 0.050 0.055 0.080 0.056 0.045 0.040 0.046 0.031 0.025 0.033 0.061 0.062 0.053       50    39    51    59    35    44    30    48    53    77    54    43    39    44    30    24    32    59    60    51 
 0.264255  1    1062   d    962 0.052 0.040 0.053 0.061 0.036 0.046 0.031 0.050 0.055 0.080 0.056 0.045 0.041 0.046 0.031 0.024 0.033 0.061 0.062 0.053       50    38    51    59    35    44    30    48    53    77    54    43    39    44    30    23    32    59    60    51 
 0.264319  1    1063   d    961 0.052 0.040 0.053 0.061 0.036 0.046 0.031 0.050 0.055 0.080 0.056 0.045 0.041 0.046 0.031 0.024 0.033 0.061 0.062 0.053       50    38    51    59    35    44    30    48    53    77    54    43    39    44    30    23    32    59    60    51 
 0.264504  1    1064   d    960 0.052 0.040 0.053 0.061 0.036 0.046 0.031 0.050 0.055 0.080 0.056 0.044 0.041 0.046 0.031 0.024 0.033 0.061 0.062 0.053       50    38    51    59    35    44    30    48    53    77    54    42    39    44    30    23    32    59    60    51 
 0.264522  1    1065   d    959 0.052 0.040 0.053 0.062 0.036 0.046 0.031 0.050 0.055 0.080 0.056 0.044 0.041 0.046 0.031 0.024 0.033 0.062 0.063 0.053       50    38    51    59    35    44    30    48    53    77    54    42    39    44    30    23    32    59    60    51 
 0.265086  1    1066   d    958 0.052 0.040 0.053 0.062 0.037 0.046 0.031 0.050 0.055 0.080 0.056 0.044 0.041 0.045 0.031 0.024 0.033 0.062 0.063 0.053       50    38    51    59    35    44    30    48    53    77    54    42    39    43    30    23    32    59    60    51 
 0.265671  1    1067   b    959 0.052 0.040 0.053 0.062 0.036 0.046 0.031 0.050 0.055 0.080 0.056 0.044 0.041 0.045 0.031 0.024 0.033 0.062 0.063 0.053       50    38    51    59    35    44    30    48    53    77    54    42    39    43    30    23    32    59    60    51 
 0.265745  1    1068   b    960 0.052 0.040 0.053 0.061 0.036 0.046 0.031 0.050 0.055 0.080 0.056 0.044 0.041 0.045 0.031 0.024 0.033 0.061 0.062 0.053       50    38    51    59    35    44    30    48    53    77    54    42    39    43    30    23    32    59    60    51 
 0.265893  1    1069   d    959 0.052 0.040 0.053 0.062 0.036 0.046 0.031 0.050 0.055 0.079 0.056 0.044 0.041 0.045 0.031 0.024 0.033 0.062 0.063 0.053       50    38    51    59    35    44    30    48    53    76    54    42    39    43    30    23    32    59    60    51 
 0.265959  1    1070   b    960 0.052 0.040 0.053 0.061 0.036 0.046 0.031 0.050 0.055 0.079 0.056 0.044 0.041 0.045 0.031 0.024 0.033 0.061 0.062 0.053       50    38    51    59    35    44    30    48    53    76    54    42    39    43    30    23    32    59    60    51 
 0.266343  1    1071   b    961 0.052 0.040 0.053 0.061 0.036 0.046 0.031 0.050 0.055 0.080 0.056 0.044 0.041 0.045 0.031 0.024 0.033 0.061 0.062 0.053       50    38    51    59    35    44    30    48    53    77    54    42    39    43    30    23    32    59    60    51 
 0.266690  1    1072   b    962 0.052 0.040 0.053 0.062 0.036 0.046 0.032 0.050 0.055 0.080 0.056 0.044 0.041 0.045 0.031 0.024 0.033 0.061 0.062 0.053       50    38    51    60    35    44    31    48    53    77    54    42    39    43    30    23    32    59    60    51 
 0.266734  1    1073   b    963 0.052 0.039 0.053 0.062 0.037 0.046 0.032 0.050 0.055 0.080 0.056 0.044 0.042 0.045 0.031 0.024 0.033 0.061 0.062 0.053       50    38    51    60    36    44    31    48    53    77    54    42    40    43    30    23    32    59    60    51 
 0.266741  1    1074   b    964 0.052 0.039 0.053 0.063 0.037 0.046 0.033 0.050 0.055 0.080 0.056 0.044 0.041 0.045 0.031 0.024 0.033 0.061 0.062 0.053       50    38    51    61    36    44    32    48    53    77    54    42    40    43    30    23    32    59    60    51 
 0.266855  1    1075   d    963 0.052 0.039 0.053 0.063 0.037 0.046 0.033 0.049 0.055 0.080 0.056 0.044 0.042 0.045 0.031 0.024 0.033 0.061 0.062 0.053       50    38    51    61    36    44    32    47    53    77    54    42    40    43    30    23    32    59    60    51 
 0.267718  1    1076   b    964 0.052 0.039 0.053 0.063 0.037 0.047 0.033 0.049 0.055 0.080 0.056 0.045 0.041 0.045 0.031 0.024 0.033 0.061 0.062 0.053       50    38    51    61    36    45    32    47    53    77    54    43    40    43    30    23    32    59    60    51 
 0.267721  1    1077   b    965 0.052 0.039 0.053 0.063 0.037 0.047 0.033 0.049 0.055 0.080 0.056 0.045 0.041 0.046 0.031 0.024 0.033 0.061 0.062 0.053       50    38    51    61    36    45    32    47    53    77    54    43    40    44    30    23    32    59    60    51 
 0.267896  1    1078   b    966 0.052 0.039 0.053 0.063 0.037 0.047 0.033 0.049 0.055 0.080 0.056 0.045 0.041 0.046 0.031 0.024 0.033 0.061 0.062 0.054       50    38    51    61    36    45    32    47    53    77    54    43    40    44    30    23    32    59    60    52 
 0.267920  1    1079   b    967 0.052 0.039 0.053 0.063 0.037 0.047 0.033 0.049 0.055 0.080 0.056 0.044 0.041 0.046 0.031 0.024 0.034 0.061 0.062 0.054       50    38    51    61    36    45    32    47    53    77    54    43    40    44    30    23    33    59    60    52 
 0.267938  1    1080   d    966 0.052 0.039 0.053 0.063 0.037 0.046 0.033 0.049 0.055 0.080 0.056 0.045 0.041 0.046 0.031 0.024 0.034 0.061 0.062 0.054       50    38    51    61    36    44    32    47    53    77    54    43    40    44    30    23    33    59    60    52 
 0.268583  1    1081   d    965 0.052 0.039 0.052 0.063 0.037 0.046 0.033 0.049 0.055 0.080 0.056 0.045 0.041 0.046 0.031 0.024 0.034 0.061 0.062 0.054       50    38    50    61    36    44    32    47    53    77    54    43    40    44    30    23    33    59    60    52 
 0.268878  1    1082   d    964 0.052 0.039 0.052 0.063 0.037 0.046 0.033 0.049 0.055 0.080 0.056 0.045 0.041 0.046 0.031 0.024 0.034 0.061 0.062 0.054       50    38    50    61    36    44    32    47    53    77    54    43    40    44    30    23    33    59    60    52 
 0.269586  1    1083   b    965 0.053 0.039 0.052 0.063 0.037 0.046 0.033 0.049 0.056 0.080 0.056 0.045 0.041 0.046 0.031 0.025 0.034 0.061 0.062 0.054       51    38    50    61    36    44    32    47    54    77    54    43    40    44    30    24    33    59    60    52 
 0.269803  1    1084   d    964 0.053 0.039 0.052 0.063 0.037 0.045 0.033 0.049 0.056 0.080 0.056 0.045 0.041 0.046 0.031 0.025 0.034 0.061 0.062 0.054       51    38    50    61    36    43    32    47    54    77    54    43    40    44    30    24    33    59    60    52 
 0.270901  1    1085   d    963 0.052 0.039 0.052 0.063 0.037 0.045 0.033 0.049 0.056 0.080 0.056 0.045 0.042 0.046 0.031 0.025 0.033 0.061 0.062 0.054       50    38    50    61    36    43    32    47    54    77    54    43    40    44    30    24    32    59    60    52 
 0.270913  1    1086   b    964 0.052 0.039 0.052 0.063 0.037 0.045 0.033 0.049 0.056 0.080 0.056 0.045 0.041 0.046 0.031 0.025 0.033 0.061 0.062 0.054       50    38    50    61    36    43    32    47    54    77    54    43    40    44    30    24    32    59    60    52 
 0.270929  1    1087   d    963 0.052 0.039 0.052 0.063 0.037 0.045 0.033 0.049 0.056 0.080 0.056 0.045 0.042 0.046 0.031 0.025 0.033 0.061 0.062 0.054       50    38    50    61    36    43    32    47    54    77    54    43    40    44    30    24    32    59    60    52 
 0.270929  1    1088   d    962 0.052 0.040 0.052 0.063 0.037 0.045 0.033 0.049 0.056 0.080 0.056 0.045 0.042 0.046 0.031 0.025 0.033 0.061 0.062 0.054       50    38    50    61    36    43    32    47    54    77    54    43    40    44    30    24    32    59    60    52 
 0.271083  1    1089   b    963 0.052 0.039 0.052 0.063 0.037 0.045 0.033 0.049 0.057 0.080 0.056 0.045 0.042 0.046 0.031 0.025 0.033 0.061 0.062 0.054       50    38    50    61    36    43    32    47    55    77    54    43    40    44    30    24    32    59    60    52 
 0.271619  1    1090   d    962 0.052 0.040 0.052 0.063 0.037 0.045 0.033 0.049 0.057 0.080 0.056 0.045 0.042 0.046 0.031 0.025 0.033 0.061 0.062 0.054       50    38    50    61    36    43    32    47    55    77    54    43    40    44    30    24    32    59    60    52 
 0.271724  1    1091   d    961 0.052 0.040 0.052 0.063 0.036 0.045 0.033 0.049 0.057 0.080 0.056 0.045 0.041 0.046 0.031 0.025 0.033 0.061 0.062 0.054       50    38    50    61    35    43    32    47    55    77    54    43    39    44    30    24    32    59    60    52 
 0.272003  1    1092   b    962 0.052 0.040 0.052 0.063 0.036 0.046 0.033 0.049 0.057 0.080 0.056 0.046 0.041 0.046 0.031 0.025 0.033 0.061 0.062 0.054       50    38    50    61    35    44    32    47    55    77    54    44    39    44    30    24    32    59    60    52 
 0.272156  1    1093   b    963 0.052 0.039 0.052 0.063 0.036 0.046 0.033 0.049 0.057 0.080 0.056 0.046 0.040 0.046 0.031 0.025 0.033 0.061 0.062 0.054       50    38    50    61    35    44    32    47    55    77    54    44    39    44    30    24    32    59    60    52 
 0.272608  1    1094   d    962 0.052 0.038 0.052 0.063 0.036 0.046 0.032 0.049 0.057 0.080 0.056 0.046 0.041 0.046 0.031 0.025 0.033 0.061 0.062 0.054       50    37    50    61    35    44    31    47    55    77    54    44    39    44    30    24    32    59    60    52 
 0.273752  1    1095   d    961 0.052 0.039 0.052 0.063 0.036 0.046 0.032 0.049 0.057 0.080 0.056 0.046 0.041 0.046 0.031 0.025 0.033 0.061 0.062 0.054       50    37    50    61    35    44    31    47    55    77    54    44    39    44    30    24    32    59    60    52 
 0.274181  1    1096   d    960 0.052 0.039 0.052 0.062 0.036 0.045 0.032 0.049 0.057 0.080 0.056 0.046 0.041 0.046 0.031 0.025 0.033 0.061 0.062 0.054       50    37    50    60    35    43    31    47    55    77    54    44    39    44    30    24    32    59    60    52 
 0.274427  1    1097   b    961 0.053 0.040 0.052 0.062 0.036 0.045 0.032 0.049 0.057 0.080 0.056 0.046 0.041 0.046 0.031 0.025 0.033 0.061 0.062 0.054       51    38    50    60    35    43    31    47    55    77    54    44    39    44    30    24    32    59    60    52 
 0.274822  1    1098   b    962 0.053 0.040 0.052 0.062 0.036 0.046 0.032 0.049 0.057 0.081 0.056 0.046 0.041 0.046 0.031 0.025 0.033 0.061 0.062 0.054       51    38    50    60    35    44    31    47    55    78    54    44    39    44    30    24    32    59    60    52 
 0.274939  1    1099   d    961 0.053 0.040 0.052 0.062 0.036 0.046 0.032 0.049 0.057 0.081 0.056 0.046 0.041 0.046 0.031 0.025 0.033 0.061 0.062 0.054       51    38    50    60    35    44    31    47    55    78    54    44    39    44    30    24    32    59    60    52 
 0.275012  1    1100   b    962 0.053 0.040 0.052 0.062 0.036 0.046 0.032 0.049 0.057 0.081 0.056 0.046 0.041 0.046 0.031 0.025 0.033 0.061 0.063 0.054       51    38    50    60    35    44    31    47    55    78    54    44    39    44    30    24    32    59    61    52 
 0.275138  1    1101   d    961 0.053 0.040 0.052 0.062 0.036 0.046 0.032 0.049 0.057 0.080 0.056 0.046 0.040 0.046 0.031 0.025 0.033 0.061 0.063 0.053       51    38    50    60    35    44    31    47    55    77    54    44    38    44    30    24    32    59    61    51 
 0.275546  1    1102   d    960 0.053 0.040 0.052 0.062 0.036 0.045 0.031 0.049 0.057 0.080 0.056 0.046 0.040 0.046 0.031 0.025 0.033 0.061 0.062 0.052       51    38    50    60    35    43    30    47    55    77    54    44    38    44    30    24    32    59    60    50 
 0.276163  1    1103   d    959 0.053 0.040 0.052 0.063 0.036 0.045 0.031 0.049 0.057 0.080 0.056 0.046 0.040 0.046 0.031 0.025 0.033 0.062 0.063 0.052       51    38    50    60    35    43    30    47    55    77    54    44    38    44    30    24    32    59    60    50 
 0.276216  1    1104   b    960 0.053 0.040 0.052 0.062 0.036 0.045 0.031 0.049 0.057 0.080 0.056 0.046 0.041 0.046 0.031 0.026 0.033 0.061 0.062 0.052       51    38    50    60    35    43    30    47    55    77    54    44    39    44    30    25    32    59    60    50 
 0.276367  1    1105   b    961 0.053 0.040 0.052 0.062 0.036 0.046 0.031 0.049 0.057 0.080 0.056 0.046 0.041 0.046 0.031 0.026 0.033 0.061 0.062 0.052       51    38    50    60    35    44    30    47    55    77    54    44    39    44    30    25    32    59    60    50 
 0.276644  1    1106   b    962 0.053 0.040 0.052 0.062 0.036 0.046 0.032 0.049 0.057 0.080 0.056 0.046 0.041 0.046 0.031 0.026 0.033 0.061 0.062 0.052       51    38    50    60    35    44    31    47    55    77    54    44    39    44    30    25    32    59    60    50 
 0.276748  1    1107   b    963 0.053 0.039 0.052 0.062 0.036 0.046 0.032 0.049 0.057 0.080 0.056 0.046 0.040 0.046 0.031 0.026 0.033 0.061 0.062 0.052       51    38    50    60    35    44    31    47    55    77    54    44    39    44    30    25    32    59    60    50 
 0.276795  1    1108   d    962 0.053 0.040 0.052 0.062 0.036 0.046 0.032 0.049 0.057 0.080 0.056 0.045 0.041 0.046 0.031 0.026 0.033 0.061 0.062 0.052       51    38    50    60    35    44    31    47    55    77    54    43    39    44    30    25    32    59    60    50 
 0.277021  1    1109   d    961 0.052 0.040 0.051 0.062 0.036 0.046 0.032 0.049 0.057 0.080 0.056 0.045 0.041 0.046 0.031 0.026 0.033 0.061 0.062 0.052       50    38    49    60    35    44    31    47    55    77    54    43    39    44    30    25    32    59    60    50 
 0.277081  1    1110   d    960 0.052 0.040 0.051 0.062 0.036 0.046 0.032 0.049 0.057 0.080 0.056 0.044 0.041 0.046 0.031 0.026 0.033 0.061 0.062 0.052       50    38    49    60    35    44    31    47    55    77    54    42    39    44    30    25    32    59    60    50 
 0.277303  1    1111   b    961 0.052 0.040 0.051 0.062 0.036 0.046 0.033 0.049 0.057 0.080 0.056 0.044 0.041 0.046 0.031 0.026 0.033 0.061 0.062 0.052       50    38    49    60    35    44    32    47    55    77    54    42    39    44    30    25    32    59    60    50 
 0.277361  1    1112   b    962 0.052 0.040 0.051 0.062 0.036 0.046 0.033 0.049 0.057 0.080 0.056 0.044 0.041 0.046 0.031 0.026 0.033 0.061 0.062 0.052       50    38    49    60    35    44    32    47    55    77    54    42    39    44    30    25    32    59    60    50 
 0.278211  1    1113   d    961 0.052 0.040 0.051 0.062 0.036 0.046 0.033 0.049 0.057 0.080 0.056 0.044 0.041 0.046 0.031 0.025 0.033 0.061 0.062 0.052       50    38    49    60    35    44    32    47    55    77    54    42    39    44    30    24    32    59    60    50 
 0.278218  1    1114   d    960 0.052 0.040 0.051 0.062 0.036 0.046 0.033 0.049 0.057 0.080 0.056 0.044 0.041 0.046 0.031 0.025 0.033 0.061 0.062 0.052       50    38    49    60    35    44    32    47    55    77    54    42    39    44    30    24    32    59    60    50 
 0.278246  1    1115   b    961 0.052 0.040 0.051 0.062 0.036 0.046 0.033 0.050 0.057 0.080 0.056 0.044 0.041 0.046 0.031 0.025 0.033 0.062 0.062 0.052       50    38    49    60    35    44    32    48    55    77    54    42    39    44    30    24    32    60    60    50 
 0.278484  1    1116   d    960 0.052 0.040 0.051 0.062 0.036 0.046 0.033 0.050 0.057 0.080 0.055 0.043 0.041 0.046 0.031 0.025 0.033 0.062 0.062 0.052       50    38    49    60    35    44    32    48    55    77    53    41    39    44    30    24    32    60    60    50 
 0.278570  1    1117   d    959 0.052 0.040 0.051 0.063 0.036 0.046 0.032 0.050 0.057 0.080 0.055 0.043 0.041 0.046 0.031 0.025 0.033 0.063 0.063 0.052       50    38    49    60    35    44    31    48    55    77    53    41    39    44    30    24    32    60    60    50 
 0.278814  1    1118   d    958 0.052 0.040 0.051 0.063 0.037 0.046 0.032 0.050 0.057 0.080 0.055 0.043 0.041 0.046 0.031 0.025 0.033 0.063 0.063 0.052       50    38    49    60    35    44    31    48    55    77    53    41    39    44    30    24    32    60    60    50 
 0.279106  1    1119   d    957 0.052 0.040 0.051 0.063 0.037 0.046 0.031 0.050 0.057 0.080 0.055 0.043 0.041 0.046 0.031 0.025 0.033 0.062 0.063 0.052       50    38    49    60    35    44    30    48    55    77    53    41    39    44    30    24    32    59    60    50 
 0.279301  1    1120   b    958 0.052 0.040 0.051 0.063 0.037 0.046 0.031 0.050 0.057 0.080 0.055 0.043 0.041 0.046 0.031 0.025 0.033 0.062 0.064 0.052       50    38    49    60    35    44    30    48    55    77    53    41    39    44    30    24    32    59    61    50 
 0.279316  1    1121   b    959 0.052 0.040 0.051 0.063 0.036 0.046 0.031 0.050 0.057 0.080 0.055 0.043 0.041 0.046 0.031 0.025 0.033 0.062 0.064 0.052       50    38    49    60    35    44    30    48    55    77    53    41    39    44    30    24    32    59    61    50 
 0.279358  1    1122   d    958 0.052 0.040 0.051 0.062 0.037 0.046 0.031 0.050 0.057 0.080 0.055 0.043 0.041 0.046 0.031 0.025 0.033 0.062 0.064 0.052       50    38    49    59    35    44    30    48    55    77    53    41    39    44    30    24    32    59    61    50 
 0.279606  1    1123   d    957 0.052 0.040 0.051 0.062 0.037 0.046 0.031 0.049 0.057 0.080 0.055 0.043 0.041 0.046 0.031 0.025 0.033 0.061 0.064 0.052       50    38    49    59    35    44    30    47    55    77    53    41    39    44    30    24    32    58    61    50 
 0.280863  1    1124   b    958 0.052 0.040 0.051 0.062 0.037 0.046 0.031 0.049 0.057 0.080 0.055 0.044 0.041 0.046 0.031 0.025 0.033 0.061 0.064 0.052       50    38    49    59    35    44    30    47    55    77    53    42    39    44    30    24    32    58    61    50 
 0.280876  1    1125   d    957 0.052 0.040 0.051 0.062 0.037 0.046 0.031 0.049 0.057 0.080 0.055 0.044 0.041 0.046 0.031 0.025 0.033 0.061 0.064 0.052       50    38    49    59    35    44    30    47    55    77    53    42    39    44    30    24    32    58    61    50 
 0.280897  1    1126   b    958 0.052 0.040 0.052 0.062 0.037 0.046 0.031 0.049 0.057 0.080 0.055 0.044 0.041 0.046 0.031 0.025 0.033 0.061 0.064 0.052       50    38    50    59    35    44    30    47    55    77    53    42    39    44    30    24    32    58    61    50 
 0.280924  1    1127   d    957 0.052 0.040 0.052 0.062 0.037 0.046 0.031 0.049 0.057 0.080 0.055 0.044 0.041 0.046 0.031 0.025 0.033 0.061 0.064 0.052       50    38    50    59    35    44    30    47    55    77    53    42    39    44    30    24    32    58    61    50 
 0.281252  1    1128   b    958 0.052 0.040 0.052 0.063 0.037 0.046 0.032 0.049 0.057 0.080 0.055 0.044 0.041 0.046 0.031 0.025 0.033 0.061 0.064 0.052       50    38    50    60    35    44    31    47    55    77    53    42    39    44    30    24    32    58    61    50 
 0.281586  1    1129   b    959 0.052 0.040 0.052 0.063 0.036 0.046 0.032 0.049 0.057 0.080 0.055 0.044 0.042 0.046 0.031 0.025 0.033 0.060 0.064 0.052       50    38    50    60    35    44    31    47    55    77    53    42    40    44    30    24    32    58    61    50 
 0.281698  1    1130   b    960 0.052 0.040 0.052 0.062 0.036 0.046 0.032 0.049 0.057 0.080 0.055 0.044 0.042 0.046 0.032 0.025 0.033 0.060 0.065 0.052       50    38    50    60    35    44    31    47    55    77    53    42    40    44    31    24    32    58    62    50 
 0.282678  1    1131   b    961 0.052 0.040 0.052 0.062 0.036 0.046 0.032 0.049 0.057 0.080 0.055 0.044 0.042 0.046 0.032 0.025 0.033 0.060 0.065 0.052       50    38    50    60    35    44    31    47    55    77    53    42    40    44    31    24    32    58    62    50 
 0.282945  1    1132   b    962 0.052 0.041 0.052 0.062 0.036 0.046 0.032 0.049 0.057 0.080 0.055 0.044 0.042 0.046 0.032 0.025 0.033 0.060 0.064 0.052       50    39    50    60    35    44    31    47    55    77    53    42    40    44    31    24    32    58    62    50 
 0.283385  1    1133   d    961 0.052 0.041 0.052 0.062 0.035 0.046 0.032 0.049 0.057 0.080 0.055 0.044 0.042 0.046 0.032 0.025 0.032 0.060 0.065 0.052       50    39    50    60    34    44    31    47    55    77    53    42    40    44    31    24    31    58    62    50 
 0.283698  1    1134   b    962 0.052 0.041 0.052 0.062 0.035 0.046 0.033 0.049 0.058 0.080 0.055 0.044 0.042 0.046 0.032 0.025 0.032 0.060 0.064 0.053       50    39    50    60    34    44    32    47    56    77    53    42    40    44    31    24    31    58    62    51 
 0.283749  1    1135   b    963 0.052 0.040 0.052 0.062 0.035 0.046 0.033 0.049 0.058 0.080 0.055 0.044 0.042 0.046 0.032 0.025 0.032 0.060 0.064 0.053       50    39    50    60    34    44    32    47    56    77    53    42    40    44    31    24    31    58    62    51 
 0.284164  1    1136   d    962 0.052 0.041 0.052 0.062 0.035 0.046 0.033 0.049 0.058 0.080 0.055 0.044 0.042 0.046 0.032 0.025 0.032 0.060 0.064 0.053       50    39    50    60    34    44    32    47    56    77    53    42    40    44    31    24    31    58    62    51 
 0.284504  1    1137   b    963 0.052 0.040 0.052 0.062 0.035 0.046 0.033 0.049 0.058 0.080 0.055 0.044 0.042 0.046 0.032 0.025 0.032 0.060 0.064 0.053       50    39    50    60    34    44    32    47    56    77    53    42    40    44    31    24    31    58    62    51 
 0.284567  1    1138   b    964 0.052 0.040 0.052 0.062 0.035 0.046 0.033 0.049 0.058 0.081 0.055 0.045 0.041 0.046 0.032 0.025 0.032 0.060 0.064 0.053       50    39    50    60    34    44    32    47    56    78    53    43    40    44    31    24    31    58    62    51 
 0.284601  1    1139   b    965 0.052 0.040 0.052 0.062 0.035 0.046 0.033 0.050 0.058 0.081 0.055 0.045 0.041 0.046 0.032 0.025 0.032 0.060 0.064 0.053       50    39    50    60    34    44    32    48    56    78    53    43    40    44    31    24    31    58    62    51 
 0.284879  1    1140   d    964 0.052 0.040 0.052 0.061 0.035 0.046 0.033 0.050 0.058 0.081 0.055 0.045 0.041 0.046 0.032 0.025 0.032 0.060 0.063 0.053       50    39    50    59    34    44    32    48    56    78    53    43    40    44    31    24    31    58    61    51 
 0.285097  1    1141   b    965 0.052 0.040 0.052 0.061 0.035 0.046 0.033 0.050 0.058 0.081 0.056 0.045 0.041 0.046 0.032 0.025 0.032 0.060 0.063 0.053       50    39    50    59    34    44    32    48    56    78    54    43    40    44    31    24    31    58    61    51 
 0.285460  1    1142   b    966 0.052 0.040 0.052 0.061 0.035 0.046 0.033 0.050 0.058 0.082 0.056 0.045 0.041 0.046 0.032 0.025 0.032 0.060 0.063 0.053       50    39    50    59    34    44    32    48    56    79    54    43    40    44    31    24    31    58    61    51 
 0.285574  1    1143   b    967 0.052 0.040 0.052 0.061 0.035 0.046 0.033 0.051 0.058 0.082 0.056 0.044 0.041 0.046 0.032 0.025 0.032 0.060 0.063 0.054       50    39    50    59    34    44    32    49    56    79    54    43    40    44    31    24    31    58    61    52 
 0.286094  1    1144   b    968 0.052 0.040 0.053 0.061 0.035 0.045 0.033 0.051 0.058 0.082 0.056 0.044 0.041 0.045 0.032 0.025 0.032 0.060 0.063 0.054       50    39    51    59    34    44    32    49    56    79    54    43    40    44    31    24    31    58    61    52 
 0.286166  1    1145   d    967 0.052 0.040 0.053 0.061 0.035 0.046 0.033 0.051 0.058 0.082 0.056 0.044 0.041 0.046 0.032 0.025 0.032 0.060 0.063 0.054       50    39    51    59    34    44    32    49    56    79    54    43    40    44    31    24    31    58    61    52 
 0.286490  1    1146   b    968 0.052 0.040 0.053 0.061 0.035 0.045 0.033 0.052 0.058 0.082 0.056 0.044 0.041 0.045 0.032 0.025 0.032 0.061 0.063 0.054       50    39    51    59    34    44    32    50    56    79    54    43    40    44    31    24    31    59    61    52 
 0.286807  1    1147   d    967 0.052 0.039 0.053 0.061 0.035 0.046 0.033 0.052 0.058 0.082 0.056 0.044 0.041 0.046 0.032 0.025 0.032 0.061 0.063 0.054       50    38    51    59    34    44    32    50    56    79    54    43    40    44    31    24    31    59    61    52 
 0.286841  1    1148   d    966 0.052 0.039 0.053 0.061 0.035 0.046 0.033 0.052 0.058 0.082 0.056 0.045 0.041 0.046 0.032 0.025 0.032 0.061 0.063 0.054       50    38    51    59    34    44    32    50    56    79    54    43    40    44    31    24    31    59    61    52 
 0.286901  1    1149   d    965 0.052 0.039 0.053 0.061 0.035 0.046 0.033 0.052 0.058 0.082 0.056 0.045 0.041 0.046 0.032 0.025 0.032 0.061 0.063 0.054       50    38    51    59    34    44    32    50    56    79    54    43    40    44    31    24    31    59    61    52 
 0.286986  1    1150   d    964 0.052 0.039 0.053 0.061 0.034 0.046 0.033 0.052 0.058 0.082 0.056 0.045 0.041 0.046 0.032 0.025 0.032 0.061 0.063 0.054       50    38    51    59    33    44    32    50    56    79    54    43    40    44    31    24    31    59    61    52 
 0.287155  1    1151   b    965 0.052 0.039 0.053 0.061 0.034 0.046 0.033 0.052 0.058 0.082 0.056 0.045 0.041 0.046 0.032 0.025 0.032 0.062 0.063 0.054       50    38    51    59    33    44    32    50    56    79    54    43    40    44    31    24    31    60    61    52 
 0.287230  1    1152   b    966 0.052 0.039 0.053 0.061 0.034 0.046 0.033 0.052 0.058 0.083 0.056 0.045 0.041 0.046 0.032 0.025 0.032 0.062 0.063 0.054       50    38    51    59    33    44    32    50    56    80    54    43    40    44    31    24    31    60    61    52 
 0.287377  1    1153   b    967 0.052 0.039 0.053 0.061 0.034 0.046 0.033 0.052 0.058 0.084 0.056 0.044 0.041 0.046 0.032 0.025 0.032 0.062 0.063 0.054       50    38    51    59    33    44    32    50    56    81    54    43    40    44    31    24    31    60    61    52 
 0.287419  1    1154   d    966 0.052 0.039 0.052 0.061 0.034 0.046 0.033 0.052 0.058 0.084 0.056 0.045 0.041 0.046 0.032 0.025 0.032 0.062 0.063 0.054       50    38    50    59    33    44    32    50    56    81    54    43    40    44    31    24    31    60    61    52 
 0.287698  1    1155   b    967 0.052 0.039 0.052 0.061 0.034 0.046 0.033 0.052 0.058 0.084 0.056 0.044 0.041 0.046 0.032 0.025 0.032 0.062 0.063 0.055       50    38    50    59    33    44    32    50    56    81    54    43    40    44    31    24    31    60    61    53 
 0.287710  1    1156   b    968 0.052 0.039 0.052 0.061 0.034 0.045 0.033 0.052 0.058 0.084 0.056 0.044 0.041 0.045 0.032 0.025 0.033 0.062 0.063 0.055       50    38    50    59    33    44    32    50    56    81    54    43    40    44    31    24    32    60    61    53 
 0.288135  1    1157   d    967 0.052 0.039 0.052 0.061 0.034 0.046 0.033 0.052 0.058 0.084 0.056 0.044 0.041 0.046 0.032 0.025 0.033 0.062 0.063 0.055       50    38    50    59    33    44    32    50    56    81    54    43    40    44    31    24    32    60    61    53 
 0.288683  1    1158   b    968 0.052 0.039 0.052 0.061 0.034 0.045 0.033 0.052 0.058 0.084 0.056 0.044 0.041 0.045 0.032 0.025 0.033 0.062 0.063 0.055       50    38    50    59    33    44    32    50    56    81    54    43    40    44    31    24    32    60    61    53 
 0.289012  1    1159   b    969 0.052 0.040 0.052 0.061 0.034 0.045 0.033 0.052 0.058 0.084 0.056 0.044 0.041 0.045 0.032 0.025 0.033 0.062 0.063 0.055       50    39    50    59    33    44    32    50    56    81    54    43    40    44    31    24    32    60    61    53 
 0.289286  1    1160   b    970 0.052 0.040 0.052 0.061 0.034 0.045 0.033 0.052 0.058 0.084 0.056 0.044 0.041 0.045 0.032 0.025 0.033 0.062 0.063 0.055       50    39    50    59    33    44    32    50    56    81    54    43    40    44    31    24    32    60    61    53 
 0.289681  1    1161   d    969 0.052 0.040 0.052 0.061 0.034 0.045 0.033 0.052 0.058 0.084 0.056 0.044 0.041 0.044 0.032 0.025 0.033 0.062 0.063 0.055       50    39    50    59    33    44    32    50    56    81    54    43    40    43    31    24    32    60    61    53 
 0.289870  1    1162   b    970 0.052 0.040 0.052 0.061 0.034 0.045 0.033 0.052 0.058 0.084 0.056 0.044 0.041 0.044 0.032 0.025 0.033 0.063 0.063 0.055       50    39    50    59    33    44    32    50    56    81    54    43    40    43    31    24    32    61    61    53 
 0.290049  1    1163   b    971 0.051 0.040 0.051 0.062 0.034 0.046 0.033 0.051 0.058 0.083 0.056 0.044 0.041 0.044 0.032 0.025 0.033 0.063 0.063 0.055       50    39    50    60    33    45    32    50    56    81    54    43    40    43    31    24    32    61    61    53 
 0.290989  1    1164   b    972 0.051 0.040 0.051 0.062 0.034 0.047 0.033 0.051 0.058 0.083 0.056 0.044 0.041 0.044 0.032 0.025 0.033 0.063 0.063 0.055       50    39    50    60    33    46    32    50    56    81    54    43    40    43    31    24    32    61    61    53 
 0.291262  1    1165   d    971 0.051 0.040 0.051 0.062 0.034 0.047 0.033 0.051 0.058 0.082 0.055 0.044 0.041 0.044 0.032 0.025 0.033 0.063 0.063 0.055       50    39    50    60    33    46    32    50    56    80    53    43    40    43    31    24    32    61    61    53 
 0.291336  1    1166   d    970 0.052 0.039 0.052 0.062 0.034 0.047 0.033 0.052 0.058 0.082 0.055 0.044 0.041 0.044 0.032 0.025 0.033 0.063 0.063 0.055       50    38    50    60    33    46    32    50    56    80    53    43    40    43    31    24    32    61    61    53 
 0.291435  1    1167   d    969 0.052 0.039 0.052 0.061 0.034 0.047 0.033 0.052 0.058 0.083 0.055 0.044 0.041 0.044 0.032 0.025 0.033 0.063 0.063 0.055       50    38    50    59    33    46    32    50    56    80    53    43    40    43    31    24    32    61    61    53 
 0.291749  1    1168   d    968 0.052 0.039 0.052 0.061 0.033 0.048 0.033 0.052 0.058 0.083 0.055 0.044 0.041 0.044 0.032 0.025 0.033 0.063 0.063 0.055       50    38    50    59    32    46    32    50    56    80    53    43    40    43    31    24    32    61    61    53 
 0.291906  1    1169   b    969 0.052 0.039 0.052 0.061 0.033 0.047 0.033 0.052 0.058 0.083 0.055 0.044 0.041 0.045 0.032 0.025 0.033 0.063 0.063 0.055       50    38    50    59    32    46    32    50    56    80    53    43    40    44    31    24    32    61    61    53 
 0.292042  1    1170   b    970 0.052 0.039 0.052 0.061 0.033 0.047 0.033 0.052 0.058 0.082 0.055 0.044 0.041 0.045 0.032 0.025 0.033 0.063 0.063 0.055       50    38    50    59    32    46    32    50    56    80    53    43    40    44    31    24    32    61    61    53 
 0.292354  1    1171   b    971 0.051 0.039 0.051 0.061 0.033 0.048 0.033 0.051 0.058 0.083 0.055 0.044 0.041 0.045 0.032 0.025 0.033 0.063 0.063 0.055       50    38    50    59    32    47    32    50    56    81    53    43    40    44    31    24    32    61    61    53 
 0.292809  1    1172   d    970 0.052 0.039 0.052 0.060 0.033 0.048 0.033 0.051 0.058 0.084 0.055 0.044 0.041 0.045 0.032 0.025 0.033 0.063 0.062 0.055       50    38    50    58    32    47    32    49    56    81    53    43    40    44    31    24    32    61    60    53 
 0.293040  1    1173   d    969 0.052 0.039 0.052 0.060 0.033 0.049 0.033 0.051 0.058 0.084 0.055 0.044 0.040 0.045 0.032 0.024 0.033 0.063 0.062 0.055       50    38    50    58    32    47    32    49    56    81    53    43    39    44    31    23    32    61    60    53 
 0.293066  1    1174   d    968 0.052 0.039 0.052 0.060 0.033 0.049 0.033 0.051 0.058 0.084 0.055 0.044 0.040 0.045 0.032 0.024 0.033 0.063 0.062 0.055       50    38    50    58    32    47    32    49    56    81    53    43    39    44    31    23    32    61    60    53 
 0.293485  1    1175   b    969 0.052 0.039 0.052 0.060 0.033 0.049 0.033 0.051 0.058 0.084 0.055 0.044 0.040 0.045 0.032 0.024 0.033 0.063 0.062 0.055       50    38    50    58    32    47    32    49    56    81    53    43    39    44    31    23    32    61    60    53 
 0.293522  1    1176   b    970 0.052 0.039 0.052 0.061 0.033 0.049 0.033 0.051 0.058 0.084 0.055 0.044 0.040 0.045 0.032 0.024 0.033 0.063 0.062 0.055       50    38    50    59    32    48    32    49    56    81    53    43    39    44    31    23    32    61    60    53 
 0.294490  1    1177   d    969 0.052 0.039 0.052 0.061 0.033 0.050 0.033 0.051 0.058 0.084 0.055 0.044 0.040 0.045 0.032 0.024 0.033 0.063 0.062 0.054       50    38    50    59    32    48    32    49    56    81    53    43    39    44    31    23    32    61    60    52 
 0.294518  1    1178   b    970 0.052 0.040 0.052 0.061 0.033 0.049 0.033 0.051 0.058 0.084 0.055 0.044 0.040 0.045 0.032 0.024 0.033 0.063 0.062 0.054       50    39    50    59    32    48    32    49    56    81    53    43    39    44    31    23    32    61    60    52 
 0.295110  1    1179   b    971 0.051 0.040 0.051 0.061 0.033 0.049 0.033 0.050 0.058 0.083 0.055 0.044 0.040 0.045 0.032 0.024 0.033 0.063 0.062 0.054       50    39    50    59    32    48    32    49    56    81    53    43    39    44    31    23    32    61    60    52 
 0.295386  1    1180   b    972 0.051 0.040 0.051 0.061 0.033 0.050 0.033 0.050 0.058 0.083 0.055 0.044 0.041 0.046 0.032 0.024 0.033 0.063 0.062 0.053       50    39    50    59    32    49    32    49    56    81    53    43    40    45    31    23    32    61    60    52 
 0.295778  1    1181   d    971 0.050 0.040 0.051 0.061 0.033 0.050 0.033 0.050 0.058 0.083 0.055 0.044 0.041 0.046 0.032 0.024 0.033 0.063 0.062 0.054       49    39    50    59    32    49    32    49    56    81    53    43    40    45    31    23    32    61    60    52 
 0.295789  1    1182   d    970 0.051 0.040 0.052 0.061 0.033 0.051 0.033 0.051 0.058 0.082 0.055 0.044 0.041 0.045 0.032 0.024 0.033 0.063 0.062 0.054       49    39    50    59    32    49    32    49    56    80    53    43    40    44    31    23    32    61    60    52 
 0.296002  1    1183   b    971 0.050 0.040 0.051 0.061 0.033 0.050 0.033 0.050 0.058 0.082 0.055 0.044 0.041 0.045 0.032 0.024 0.033 0.063 0.062 0.054       49    39    50    59    32    49    32    49    56    80    53    43    40    44    31    23    32    61    60    52 
 0.296185  1    1184   d    970 0.049 0.040 0.052 0.061 0.033 0.051 0.033 0.051 0.058 0.082 0.055 0.044 0.041 0.045 0.032 0.024 0.033 0.063 0.062 0.054       48    39    50    59    32    49    32    49    56    80    53    43    40    44    31    23    32    61    60    52 
 0.296672  1    1185   d    969 0.050 0.040 0.052 0.061 0.033 0.051 0.033 0.051 0.058 0.083 0.055 0.044 0.041 0.045 0.032 0.024 0.033 0.062 0.062 0.054       48    39    50    59    32    49    32    49    56    80    53    43    40    44    31    23    32    60    60    52 
 0.296777  1    1186   d    968 0.050 0.039 0.052 0.061 0.033 0.051 0.033 0.051 0.058 0.083 0.055 0.044 0.041 0.045 0.032 0.024 0.033 0.062 0.061 0.054       48    38    50    59    32    49    32    49    56    80    53    43    40    44    31    23    32    60    59    52 
 0.297710  1    1187   b    969 0.050 0.039 0.052 0.061 0.033 0.051 0.033 0.051 0.058 0.083 0.055 0.044 0.041 0.045 0.032 0.024 0.033 0.062 0.061 0.054       48    38    50    59    32    49    32    49    56    80    53    43    40    44    31    23    32    60    59    52 
 0.297902  1    1188   b    970 0.049 0.039 0.052 0.061 0.033 0.051 0.034 0.051 0.058 0.082 0.055 0.044 0.041 0.045 0.032 0.024 0.033 0.062 0.061 0.054       48    38    50    59    32    49    33    49    56    80    53    43    40    44    31    23    32    60    59    52 
 0.297992  1    1189   d    969 0.050 0.039 0.052 0.061 0.033 0.051 0.033 0.051 0.057 0.083 0.055 0.044 0.041 0.045 0.032 0.024 0.033 0.062 0.061 0.053       48    38    50    59    32    49    32    49    55    80    53    43    40    44    31    23    32    60    59    51 
 0.298676  1    1190   d    968 0.050 0.039 0.052 0.061 0.032 0.051 0.033 0.051 0.057 0.083 0.055 0.044 0.041 0.045 0.032 0.024 0.033 0.062 0.061 0.053       48    38    50    59    31    49    32    49    55    80    53    43    40    44    31    23    32    60    59    51 
 0.299233  1    1191   b    969 0.050 0.039 0.052 0.061 0.032 0.051 0.033 0.051 0.057 0.083 0.055 0.044 0.041 0.046 0.032 0.024 0.033 0.062 0.061 0.053       48    38    50    59    31    49    32    49    55    80    53    43    40    45    31    23    32    60    59    51 
 0.299374  1    1192   d    968 0.050 0.039 0.052 0.061 0.032 0.051 0.033 0.051 0.057 0.083 0.055 0.044 0.041 0.046 0.032 0.024 0.033 0.061 0.061 0.053       48    38    50    59    31    49    32    49    55    80    53    43    40    45    31    23    32    59    59    51 
 0.299660  1    1193   b    969 0.050 0.039 0.052 0.061 0.032 0.051 0.033 0.051 0.057 0.083 0.055 0.044 0.041 0.046 0.032 0.024 0.033 0.061 0.061 0.053       48    38    50    59    31    49    32    49    55    80    53    43    40    45    31    23    32    59    59    51 
 0.299996  1    1194   d    968 0.050 0.039 0.051 0.061 0.032 0.051 0.033 0.051 0.057 0.083 0.055 0.044 0.041 0.046 0.032 0.024 0.033 0.061 0.061 0.053       48    38    49    59    31    49    32    49    55    80    53    43    40    45    31    23    32    59    59    51 
 0.300024  1    1195   d    967 0.050 0.039 0.051 0.061 0.032 0.051 0.033 0.051 0.057 0.083 0.055 0.044 0.041 0.047 0.032 0.024 0.033 0.061 0.060 0.053       48    38    49    59    31    49    32    49    55    80    53    43    40    45    31    23    32    59    58    51 
 0.300201  1    1196   b    968 0.050 0.039 0.052 0.061 0.032 0.051 0.033 0.051 0.057 0.083 0.055 0.044 0.041 0.046 0.032 0.024 0.033 0.061 0.060 0.053       48    38    50    59    31    49    32    49    55    80    53    43    40    45    31    23    32    59    58    51 
 0.300547  1    1197   d    967 0.050 0.039 0.052 0.060 0.032 0.051 0.033 0.051 0.057 0.083 0.055 0.044 0.041 0.047 0.032 0.024 0.033 0.061 0.060 0.053       48    38    50    58    31    49    32    49    55    80    53    43    40    45    31    23    32    59    58    51 
 0.301770  1    1198   b    968 0.050 0.039 0.052 0.060 0.032 0.051 0.033 0.051 0.057 0.083 0.055 0.044 0.041 0.046 0.032 0.024 0.033 0.061 0.060 0.053       48    38    50    58    31    49    32    49    55    80    53    43    40    45    31    23    32    59    58    51 
 0.301881  1    1199   d    967 0.050 0.039 0.052 0.060 0.032 0.051 0.033 0.051 0.057 0.083 0.055 0.044 0.041 0.047 0.032 0.024 0.033 0.061 0.059 0.053       48    38    50    58    31    49    32    49    55    80    53    43    40    45    31    23    32    59    57    51 
 0.302144  1    1200   d    966 0.050 0.039 0.051 0.060 0.032 0.051 0.033 0.051 0.057 0.083 0.055 0.045 0.041 0.047 0.032 0.024 0.033 0.061 0.059 0.053       48    38    49    58    31    49    32    49    55    80    53    43    40    45    31    23    32    59    57    51 
 0.302236  1    1201   b    967 0.050 0.039 0.051 0.060 0.032 0.051 0.033 0.051 0.057 0.083 0.055 0.044 0.041 0.047 0.032 0.024 0.033 0.061 0.059 0.053       48    38    49    58    31    49    32    49    55    80    53    43    40    45    31    23    32    59    57    51 
 0.302304  1    1202   b    968 0.050 0.039 0.052 0.060 0.032 0.051 0.033 0.051 0.057 0.083 0.055 0.044 0.041 0.046 0.032 0.024 0.033 0.061 0.059 0.053       48    38    50    58    31    49    32    49    55    80    53    43    40    45    31    23    32    59    57    51 
 0.303679  1    1203   b    969 0.050 0.039 0.052 0.060 0.032 0.051 0.033 0.051 0.057 0.083 0.055 0.044 0.041 0.046 0.032 0.024 0.033 0.061 0.060 0.053       48    38    50    58    31    49    32    49    55    80    53    43    40    45    31    23    32    59    58    51 
 0.303978  1    1204   d    968 0.050 0.039 0.052 0.060 0.032 0.051 0.033 0.051 0.057 0.083 0.055 0.044 0.041 0.046 0.032 0.024 0.033 0.061 0.060 0.053       48    38    50    58    31    49    32    49    55    80    53    43    40    45    31    23    32    59    58    51 
 0.304432  1    1205   b    969 0.050 0.039 0.052 0.060 0.032 0.051 0.033 0.051 0.057 0.083 0.055 0.044 0.041 0.046 0.032 0.024 0.033 0.061 0.060 0.053       48    38    50    58    31    49    32    49    55    80    53    43    40    45    31    23    32    59    58    51 
 0.304513  1    1206   b    970 0.049 0.039 0.052 0.060 0.032 0.051 0.033 0.051 0.057 0.082 0.055 0.044 0.041 0.046 0.032 0.024 0.033 0.061 0.060 0.053       48    38    50    58    31    49    32    49    55    80    53    43    40    45    31    23    32    59    58    51 
 0.304703  1    1207   d    969 0.050 0.039 0.052 0.060 0.032 0.051 0.033 0.051 0.056 0.083 0.055 0.044 0.041 0.046 0.032 0.024 0.033 0.061 0.060 0.053       48    38    50    58    31    49    32    49    54    80    53    43    40    45    31    23    32    59    58    51 
 0.304717  1    1208   d    968 0.050 0.039 0.052 0.060 0.032 0.051 0.033 0.051 0.056 0.083 0.054 0.044 0.041 0.046 0.032 0.024 0.033 0.061 0.060 0.053       48    38    50    58    31    49    32    49    54    80    52    43    40    45    31    23    32    59    58    51 
 0.304988  1    1209   b    969 0.050 0.039 0.052 0.060 0.032 0.051 0.033 0.051 0.056 0.083 0.054 0.044 0.041 0.046 0.032 0.024 0.033 0.061 0.060 0.053       48    38    50    58    31    49    32    49    54    80    52    43    40    45    31    23    32    59    58    51 
 0.305128  1    1210   b    970 0.049 0.039 0.052 0.060 0.032 0.051 0.033 0.051 0.056 0.082 0.054 0.044 0.041 0.046 0.032 0.024 0.033 0.061 0.060 0.053       48    38    50    58    31    49    32    49    54    80    52    43    40    45    31    23    32    59    58    51 
 0.305212  1    1211   b    971 0.049 0.039 0.051 0.060 0.032 0.050 0.033 0.050 0.056 0.082 0.055 0.044 0.041 0.046 0.032 0.024 0.033 0.061 0.060 0.053       48    38    50    58    31    49    32    49    54    80    53    43    40    45    31    23    32    59    58    51 
 0.305395  1    1212   b    972 0.049 0.039 0.052 0.060 0.032 0.050 0.033 0.050 0.056 0.082 0.055 0.044 0.041 0.046 0.032 0.024 0.033 0.062 0.060 0.052       48    38    51    58    31    49    32    49    54    80    53    43    40    45    31    23    32    60    58    51 
 0.305692  1    1213   b    973 0.049 0.039 0.052 0.060 0.033 0.050 0.034 0.050 0.055 0.082 0.054 0.044 0.041 0.046 0.032 0.024 0.033 0.062 0.060 0.052       48    38    51    58    32    49    33    49    54    80    53    43    40    45    31    23    32    60    58    51 
 0.306278  1    1214   d    972 0.049 0.039 0.052 0.060 0.032 0.050 0.034 0.050 0.056 0.082 0.055 0.044 0.041 0.046 0.032 0.024 0.033 0.062 0.060 0.052       48    38    51    58    31    49    33    49    54    80    53    43    40    45    31    23    32    60    58    51 
 0.306430  1    1215   d    971 0.049 0.039 0.053 0.060 0.032 0.050 0.034 0.050 0.056 0.082 0.054 0.044 0.041 0.046 0.032 0.024 0.033 0.062 0.060 0.053       48    38    51    58    31    49    33    49    54    80    52    43    40    45    31    23    32    60    58    51 
 0.307184  1    1216   d    970 0.049 0.039 0.053 0.060 0.032 0.051 0.034 0.051 0.056 0.082 0.054 0.044 0.041 0.046 0.032 0.024 0.033 0.062 0.060 0.053       48    38    51    58    31    49    33    49    54    80    52    43    40    45    31    23    32    60    58    51 
 0.307347  1    1217   b    971 0.049 0.039 0.053 0.060 0.032 0.050 0.034 0.050 0.056 0.082 0.054 0.044 0.041 0.047 0.032 0.024 0.033 0.062 0.060 0.053       48    38    51    58    31    49    33    49    54    80    52    43    40    46    31    23    32    60    58    51 
 0.307450  1    1218   b    972 0.049 0.039 0.052 0.060 0.032 0.050 0.034 0.050 0.056 0.083 0.053 0.044 0.041 0.047 0.032 0.024 0.033 0.062 0.060 0.052       48    38    51    58    31    49    33    49    54    81    52    43    40    46    31    23    32    60    58    51 
 0.309429  1    1219   b    973 0.049 0.039 0.052 0.060 0.033 0.050 0.034 0.050 0.055 0.083 0.053 0.044 0.041 0.047 0.032 0.024 0.034 0.062 0.060 0.052       48    38    51    58    32    49    33    49    54    81    52    43    40    46    31    23    33    60    58    51 
 0.309543  1    1220   b    974 0.049 0.039 0.052 0.060 0.033 0.050 0.034 0.050 0.055 0.083 0.053 0.044 0.041 0.047 0.032 0.024 0.034 0.062 0.060 0.052       48    38    51    58    32    49    33    49    54    81    52    43    40    46    31    23    33    60    58    51 
 0.310083  1    1221   b    975 0.049 0.039 0.052 0.061 0.033 0.050 0.034 0.051 0.055 0.083 0.053 0.044 0.041 0.047 0.032 0.024 0.034 0.062 0.061 0.052       48    38    51    59    32    49    33    50    54    81    52    43    40    46    31    23    33    60    59    51 
 0.310125  1    1222   b    976 0.049 0.039 0.052 0.060 0.033 0.050 0.035 0.051 0.055 0.083 0.054 0.044 0.041 0.047 0.032 0.024 0.034 0.061 0.060 0.052       48    38    51    59    32    49    34    50    54    81    53    43    40    46    31    23    33    60    59    51 
 0.310653  1    1223   d    975 0.049 0.039 0.052 0.061 0.033 0.050 0.035 0.050 0.055 0.083 0.054 0.044 0.041 0.047 0.032 0.024 0.034 0.062 0.061 0.052       48    38    51    59    32    49    34    49    54    81    53    43    40    46    31    23    33    60    59    51 
 0.311182  1    1224   b    976 0.049 0.039 0.052 0.060 0.033 0.050 0.035 0.050 0.055 0.084 0.054 0.044 0.041 0.047 0.032 0.024 0.034 0.061 0.060 0.052       48    38    51    59    32    49    34    49    54    82    53    43    40    46    31    23    33    60    59    51 
 0.311658  1    1225   b    977 0.049 0.039 0.052 0.060 0.033 0.050 0.035 0.051 0.055 0.084 0.054 0.044 0.041 0.047 0.032 0.024 0.034 0.062 0.060 0.052       48    38    51    59    32    49    34    50    54    82    53    43    40    46    31    23    33    61    59    51 
 0.312360  1    1226   d    976 0.049 0.039 0.052 0.060 0.033 0.050 0.035 0.051 0.055 0.084 0.054 0.043 0.041 0.047 0.032 0.024 0.034 0.062 0.060 0.052       48    38    51    59    32    49    34    50    54    82    53    42    40    46    31    23    33    61    59    51 
 0.312365  1    1227   d    975 0.049 0.039 0.052 0.061 0.033 0.050 0.035 0.051 0.055 0.083 0.054 0.043 0.041 0.047 0.031 0.024 0.034 0.063 0.061 0.052       48    38    51    59    32    49    34    50    54    81    53    42    40    46    30    23    33    61    59    51 
 0.312693  1    1228   d    974 0.049 0.039 0.052 0.061 0.033 0.050 0.035 0.051 0.055 0.083 0.054 0.043 0.041 0.047 0.031 0.024 0.034 0.063 0.061 0.052       48    38    51    59    32    49    34    50    54    81    53    42    40    46    30    23    33    61    59    51 
 0.312926  1    1229   b    975 0.049 0.039 0.053 0.062 0.033 0.050 0.035 0.051 0.055 0.083 0.054 0.043 0.041 0.048 0.032 0.024 0.034 0.063 0.061 0.053       48    38    52    60    32    49    34    50    54    81    53    42    40    47    31    23    33    61    59    52 
 0.313048  1    1230   d    974 0.049 0.039 0.053 0.062 0.033 0.050 0.035 0.051 0.055 0.083 0.054 0.043 0.041 0.048 0.032 0.024 0.034 0.062 0.061 0.053       48    38    52    60    32    49    34    50    54    81    53    42    40    47    31    23    33    60    59    52 
 0.313067  1    1231   d    973 0.049 0.039 0.053 0.062 0.033 0.050 0.035 0.051 0.055 0.083 0.054 0.043 0.041 0.048 0.032 0.024 0.034 0.062 0.061 0.053       48    38    52    60    32    49    34    50    54    81    53    42    40    47    31    23    33    60    59    52 
 0.313249  1    1232   b    974 0.049 0.039 0.053 0.062 0.033 0.050 0.035 0.051 0.055 0.083 0.054 0.043 0.041 0.048 0.032 0.024 0.034 0.062 0.061 0.053       48    38    52    60    32    49    34    50    54    81    53    42    40    47    31    23    33    60    59    52 
 0.313342  1    1233   d    973 0.049 0.039 0.053 0.062 0.033 0.050 0.034 0.051 0.055 0.083 0.054 0.043 0.041 0.048 0.032 0.024 0.034 0.061 0.061 0.053       48    38    52    60    32    49    33    50    54    81    53    42    40    47    31    23    33    59    59    52 
 0.314141  1    1234   d    972 0.049 0.039 0.053 0.062 0.033 0.050 0.034 0.051 0.056 0.083 0.055 0.043 0.041 0.048 0.032 0.024 0.034 0.061 0.061 0.053       48    38    52    60    32    49    33    50    54    81    53    42    40    47    31    23    33    59    59    52 
 0.314444  1    1235   b    973 0.049 0.039 0.053 0.062 0.033 0.050 0.034 0.052 0.055 0.083 0.054 0.043 0.041 0.048 0.032 0.024 0.034 0.061 0.061 0.054       48    38    52    60    32    49    33    51    54    81    53    42    40    47    31    23    33    59    59    53 
 0.314451  1    1236   d    972 0.049 0.039 0.053 0.062 0.033 0.050 0.034 0.052 0.056 0.082 0.053 0.043 0.041 0.048 0.032 0.024 0.034 0.061 0.061 0.055       48    38    52    60    32    49    33    51    54    80    52    42    40    47    31    23    33    59    59    53 
 0.315366  1    1237   b    973 0.049 0.039 0.053 0.062 0.033 0.050 0.034 0.052 0.055 0.083 0.053 0.043 0.041 0.048 0.032 0.024 0.034 0.061 0.061 0.054       48    38    52    60    32    49    33    51    54    81    52    42    40    47    31    23    33    59    59    53 
 0.315576  1    1238   b    974 0.049 0.039 0.053 0.063 0.033 0.050 0.035 0.052 0.055 0.083 0.053 0.043 0.041 0.048 0.032 0.024 0.034 0.061 0.061 0.054       48    38    52    61    32    49    34    51    54    81    52    42    40    47    31    23    33    59    59    53 
 0.315644  1    1239   b    975 0.049 0.039 0.053 0.063 0.033 0.050 0.035 0.052 0.055 0.083 0.053 0.043 0.041 0.048 0.032 0.024 0.034 0.061 0.061 0.054       48    38    52    61    32    49    34    51    54    81    52    42    40    47    31    23    33    59    59    53 
 0.315668  1    1240   d    974 0.049 0.039 0.053 0.063 0.033 0.050 0.035 0.052 0.055 0.083 0.053 0.043 0.041 0.048 0.032 0.024 0.034 0.060 0.061 0.054       48    38    52    61    32    49    34    51    54    81    52    42    40    47    31    23    33    58    59    53 
 0.316446  1    1241   b    975 0.049 0.039 0.053 0.063 0.033 0.050 0.035 0.052 0.055 0.083 0.053 0.043 0.041 0.048 0.032 0.024 0.034 0.061 0.061 0.054       48    38    52    61    32    49    34    51    54    81    52    42    40    47    31    23    33    59    59    53 
 0.316510  1    1242   b    976 0.049 0.039 0.053 0.062 0.033 0.050 0.035 0.052 0.055 0.083 0.053 0.043 0.041 0.048 0.032 0.024 0.034 0.061 0.060 0.054       48    38    52    61    32    49    34    51    54    81    52    42    40    47    31    23    33    60    59    53 
 0.316759  1    1243   d    975 0.049 0.039 0.053 0.063 0.033 0.050 0.035 0.052 0.055 0.083 0.053 0.043 0.041 0.048 0.032 0.024 0.034 0.062 0.061 0.054       48    38    52    61    32    49    34    51    54    81    52    42    40    47    31    23    33    60    59    53 
 0.317117  1    1244   b    976 0.049 0.039 0.053 0.062 0.033 0.050 0.035 0.052 0.055 0.083 0.053 0.043 0.041 0.048 0.032 0.024 0.034 0.061 0.060 0.054       48    38    52    61    32    49    34    51    54    81    52    42    40    47    31    23    33    60    59    53 
 0.318043  1    1245   d    975 0.049 0.039 0.053 0.063 0.033 0.050 0.035 0.052 0.055 0.083 0.053 0.043 0.041 0.048 0.032 0.024 0.034 0.062 0.061 0.054       48    38    52    61    32    49    34    51    54    81    52    42    40    47    31    23    33    60    59    53 
 0.318836  1    1246   d    974 0.049 0.039 0.053 0.063 0.033 0.050 0.035 0.052 0.055 0.083 0.053 0.043 0.041 0.048 0.031 0.024 0.034 0.062 0.061 0.053       48    38    52    61    32    49    34    51    54    81    52    42    40    47    30    23    33    60    59    52 
 0.318848  1    1247   b    975 0.049 0.039 0.053 0.063 0.033 0.050 0.035 0.052 0.055 0.083 0.053 0.043 0.041 0.048 0.031 0.024 0.034 0.062 0.062 0.053       48    38    52    61    32    49    34    51    54    81    52    42    40    47    30    23    33    60    60    52 
 0.318953  1    1248   d    974 0.049 0.039 0.053 0.062 0.033 0.050 0.035 0.052 0.055 0.083 0.053 0.043 0.041 0.048 0.031 0.024 0.033 0.062 0.062 0.053       48    38    52    60    32    49    34    51    54    81    52    42    40    47    30    23    32    60    60    52 
 0.318982  1    1249   d    973 0.049 0.039 0.053 0.062 0.033 0.050 0.035 0.052 0.055 0.083 0.053 0.043 0.041 0.048 0.031 0.024 0.033 0.062 0.062 0.053       48    38    52    60    32    49    34    51    54    81    52    42    40    47    30    23    32    60    60    52 
 0.319020  1    1250   b    974 0.050 0.039 0.053 0.062 0.033 0.050 0.035 0.052 0.055 0.084 0.053 0.043 0.041 0.049 0.031 0.024 0.033 0.062 0.062 0.053       49    38    52    60    32    49    34    51    54    82    52    42    40    48    30    23    32    60    60    52 
 0.319085  1    1251   d    973 0.050 0.039 0.053 0.062 0.033 0.050 0.035 0.052 0.055 0.084 0.052 0.043 0.041 0.049 0.031 0.024 0.033 0.062 0.062 0.053       49    38    52    60    32    49    34    51    54    82    51    42    40    48    30    23    32    60    60    52 
 0.319597  1    1252   d    972 0.050 0.039 0.053 0.062 0.033 0.050 0.035 0.052 0.056 0.084 0.052 0.043 0.041 0.049 0.031 0.023 0.033 0.062 0.062 0.053       49    38    52    60    32    49    34    51    54    82    51    42    40    48    30    22    32    60    60    52 
 0.320180  1    1253   d    971 0.050 0.039 0.054 0.062 0.033 0.050 0.035 0.053 0.056 0.084 0.053 0.043 0.041 0.049 0.031 0.023 0.033 0.061 0.062 0.054       49    38    52    60    32    49    34    51    54    82    51    42    40    48    30    22    32    59    60    52 
 0.320257  1    1254   d    970 0.051 0.039 0.054 0.062 0.033 0.051 0.035 0.053 0.056 0.085 0.052 0.043 0.041 0.049 0.031 0.023 0.033 0.061 0.062 0.054       49    38    52    60    32    49    34    51    54    82    50    42    40    48    30    22    32    59    60    52 
 0.320328  1    1255   d    969 0.051 0.039 0.054 0.062 0.033 0.051 0.035 0.053 0.056 0.085 0.052 0.043 0.041 0.050 0.031 0.023 0.033 0.061 0.062 0.054       49    38    52    60    32    49    34    51    54    82    50    42    40    48    30    22    32    59    60    52 
 0.320385  1    1256   b    970 0.051 0.039 0.054 0.062 0.033 0.051 0.035 0.053 0.056 0.085 0.052 0.043 0.041 0.049 0.031 0.023 0.033 0.061 0.062 0.054       49    38    52    60    32    49    34    51    54    82    50    42    40    48    30    22    32    59    60    52 
 0.320411  1    1257   b    971 0.050 0.039 0.054 0.062 0.034 0.050 0.036 0.053 0.056 0.084 0.051 0.043 0.041 0.049 0.031 0.023 0.033 0.061 0.062 0.054       49    38    52    60    33    49    35    51    54    82    50    42    40    48    30    22    32    59    60    52 
 0.320533  1    1258   b    972 0.050 0.039 0.053 0.062 0.034 0.050 0.036 0.052 0.056 0.084 0.051 0.043 0.041 0.049 0.031 0.023 0.033 0.061 0.062 0.053       49    38    52    60    33    49    35    51    54    82    50    42    40    48    30    22    32    59    60    52 
 0.320575  1    1259   b    973 0.050 0.039 0.053 0.062 0.034 0.050 0.036 0.052 0.057 0.084 0.051 0.043 0.041 0.049 0.031 0.023 0.033 0.061 0.062 0.053       49    38    52    60    33    49    35    51    55    82    50    42    40    48    30    22    32    59    60    52 
 0.320816  1    1260   b    974 0.050 0.039 0.053 0.062 0.034 0.050 0.036 0.052 0.056 0.085 0.051 0.043 0.041 0.049 0.031 0.023 0.033 0.061 0.062 0.053       49    38    52    60    33    49    35    51    55    83    50    42    40    48    30    22    32    59    60    52 
 0.320826  1    1261   b    975 0.050 0.039 0.053 0.062 0.034 0.050 0.036 0.052 0.056 0.085 0.051 0.043 0.041 0.049 0.031 0.023 0.033 0.061 0.062 0.053       49    38    52    60    33    49    35    51    55    83    50    42    40    48    30    22    32    59    60    52 
 0.320929  1    1262   d    974 0.050 0.039 0.053 0.062 0.034 0.050 0.036 0.052 0.056 0.085 0.051 0.043 0.041 0.048 0.031 0.023 0.033 0.061 0.062 0.053       49    38    52    60    33    49    35    51    55    83    50    42    40    47    30    22    32    59    60    52 
 0.321106  1    1263   d    973 0.050 0.039 0.053 0.062 0.034 0.050 0.036 0.052 0.057 0.085 0.050 0.043 0.041 0.048 0.031 0.023 0.033 0.061 0.062 0.053       49    38    52    60    33    49    35    51    55    83    49    42    40    47    30    22    32    59    60    52 
 0.321147  1    1264   b    974 0.050 0.039 0.053 0.062 0.034 0.050 0.036 0.052 0.056 0.085 0.050 0.043 0.041 0.048 0.031 0.023 0.033 0.061 0.062 0.053       49    38    52    60    33    49    35    51    55    83    49    42    40    47    30    22    32    59    60    52 
 0.321329  1    1265   d    973 0.050 0.039 0.053 0.062 0.034 0.050 0.036 0.052 0.057 0.084 0.050 0.043 0.041 0.048 0.031 0.023 0.033 0.061 0.062 0.053       49    38    52    60    33    49    35    51    55    82    49    42    40    47    30    22    32    59    60    52 
 0.321755  1    1266   d    972 0.049 0.039 0.053 0.062 0.034 0.050 0.036 0.052 0.057 0.083 0.050 0.043 0.041 0.048 0.031 0.023 0.033 0.061 0.062 0.053       48    38    52    60    33    49    35    51    55    81    49    42    40    47    30    22    32    59    60    52 
 0.321789  1    1267   b    973 0.049 0.039 0.053 0.062 0.034 0.050 0.036 0.052 0.057 0.083 0.050 0.043 0.041 0.048 0.031 0.023 0.033 0.061 0.062 0.053       48    38    52    60    33    49    35    51    55    81    49    42    40    47    30    22    32    59    60    52 
 0.322704  1    1268   b    974 0.050 0.039 0.053 0.062 0.034 0.050 0.036 0.052 0.057 0.083 0.050 0.043 0.041 0.048 0.031 0.024 0.033 0.061 0.062 0.053       49    38    52    60    33    49    35    51    56    81    49    42    40    47    30    23    32    59    60    52 
 0.323588  1    1269   b    975 0.050 0.039 0.053 0.062 0.034 0.050 0.036 0.052 0.057 0.083 0.050 0.043 0.041 0.048 0.031 0.024 0.033 0.061 0.062 0.053       49    38    52    60    33    49    35    51    56    81    49    42    40    47    30    23    32    59    60    52 
 0.324016  1    1270   b    976 0.050 0.039 0.053 0.061 0.034 0.050 0.036 0.052 0.057 0.083 0.051 0.043 0.041 0.048 0.031 0.024 0.033 0.060 0.061 0.054       49    38    52    60    33    49    35    51    56    81    50    42    40    47    30    23    32    59    60    53 
 0.325014  1    1271   d    975 0.050 0.039 0.053 0.062 0.034 0.050 0.036 0.052 0.057 0.083 0.051 0.043 0.041 0.048 0.031 0.024 0.033 0.061 0.062 0.054       49    38    52    60    33    49    35    51    56    81    50    42    40    47    30    23    32    59    60    53 
 0.325877  1    1272   b    976 0.050 0.039 0.053 0.061 0.034 0.050 0.036 0.052 0.057 0.083 0.051 0.043 0.041 0.048 0.031 0.024 0.033 0.060 0.061 0.054       49    38    52    60    33    49    35    51    56    81    50    42    40    47    30    23    32    59    60    53 
 0.326129  1    1273   b    977 0.050 0.039 0.053 0.061 0.034 0.050 0.036 0.052 0.058 0.083 0.051 0.043 0.041 0.048 0.031 0.024 0.033 0.061 0.062 0.054       49    38    52    60    33    49    35    51    57    81    50    42    40    47    30    23    32    60    61    53 
 0.326501  1    1274   d    976 0.050 0.039 0.053 0.061 0.034 0.050 0.036 0.052 0.058 0.083 0.051 0.043 0.041 0.048 0.031 0.024 0.033 0.061 0.062 0.054       49    38    52    60    33    49    35    51    57    81    50    42    40    47    30    23    32    60    61    53 
 0.326630  1    1275   b    977 0.050 0.039 0.053 0.061 0.034 0.050 0.036 0.052 0.059 0.083 0.051 0.043 0.041 0.048 0.031 0.024 0.033 0.062 0.063 0.054       49    38    52    60    33    49    35    51    58    81    50    42    40    47    30    23    32    61    62    53 
 0.327312  1    1276   b    978 0.050 0.039 0.053 0.061 0.034 0.050 0.036 0.052 0.059 0.083 0.051 0.043 0.041 0.048 0.031 0.024 0.033 0.062 0.063 0.054       49    38    52    60    33    49    35    51    58    81    50    42    40    47    30    23    32    61    62    53 
 0.327353  1    1277   b    979 0.050 0.039 0.053 0.061 0.034 0.050 0.036 0.052 0.059 0.083 0.051 0.043 0.041 0.048 0.031 0.023 0.033 0.063 0.063 0.054       49    38    52    60    33    49    35    51    58    81    50    42    40    47    30    23    32    62    62    53 
 0.327786  1    1278   d    978 0.050 0.039 0.053 0.061 0.034 0.050 0.036 0.052 0.058 0.083 0.051 0.043 0.041 0.048 0.031 0.024 0.033 0.062 0.062 0.054       49    38    52    60    33    49    35    51    57    81    50    42    40    47    30    23    32    61    61    53 
 0.328002  1    1279   d    977 0.050 0.039 0.053 0.061 0.034 0.050 0.036 0.052 0.058 0.083 0.051 0.043 0.041 0.048 0.031 0.024 0.033 0.062 0.062 0.054       49    38    52    60    33    49    35    51    57    81    50    42    40    47    30    23    32    61    61    53 
 0.328111  1    1280   b    978 0.050 0.039 0.053 0.061 0.034 0.050 0.036 0.052 0.058 0.083 0.051 0.043 0.041 0.048 0.031 0.024 0.033 0.062 0.062 0.054       49    38    52    60    33    49    35    51    57    81    50    42    40    47    30    23    32    61    61    53 
 0.328125  1    1281   b    979 0.050 0.039 0.053 0.061 0.034 0.050 0.036 0.053 0.058 0.083 0.051 0.043 0.041 0.048 0.031 0.023 0.033 0.062 0.062 0.055       49    38    52    60    33    49    35    52    57    81    50    42    40    47    30    23    32    61    61    54 
 0.328440  1    1282   b    980 0.050 0.039 0.053 0.062 0.034 0.051 0.036 0.053 0.058 0.083 0.051 0.043 0.041 0.048 0.031 0.023 0.033 0.062 0.062 0.055       49    38    52    61    33    50    35    52    57    81    50    42    40    47    30    23    32    61    61    54 
 0.328573  1    1283   d    979 0.050 0.039 0.053 0.062 0.034 0.051 0.036 0.053 0.058 0.083 0.051 0.043 0.041 0.048 0.031 0.023 0.033 0.062 0.062 0.055       49    38    52    61    33    50    35    52    57    81    50    42    40    47    30    23    32    61    61    54 
 0.328668  1    1284   b    980 0.050 0.039 0.053 0.062 0.034 0.051 0.036 0.053 0.058 0.083 0.051 0.043 0.041 0.048 0.031 0.023 0.033 0.062 0.062 0.055       49    38    52    61    33    50    35    52    57    81    50    42    40    47    30    23    32    61    61    54 
 0.329199  1    1285   d    979 0.049 0.039 0.053 0.062 0.034 0.051 0.036 0.053 0.057 0.083 0.051 0.043 0.041 0.048 0.031 0.022 0.033 0.062 0.062 0.055       48    38    52    61    33    50    35    52    56    81    50    42    40    47    30    22    32    61    61    54 
 0.329448  1    1286   d    978 0.049 0.039 0.053 0.062 0.034 0.051 0.036 0.053 0.057 0.083 0.051 0.043 0.041 0.048 0.031 0.022 0.033 0.062 0.062 0.055       48    38    52    61    33    50    35    52    56    81    50    42    40    47    30    22    32    61    61    54 
 0.329527  1    1287   b    979 0.049 0.039 0.053 0.062 0.034 0.051 0.036 0.053 0.058 0.083 0.051 0.043 0.041 0.048 0.031 0.022 0.033 0.062 0.062 0.055       48    38    52    61    33    50    35    52    57    81    50    42    40    47    30    22    32    61    61    54 
 0.329544  1    1288   d    978 0.049 0.039 0.053 0.062 0.034 0.051 0.036 0.053 0.058 0.083 0.051 0.043 0.041 0.048 0.031 0.022 0.033 0.062 0.062 0.055       48    38    52    61    33    50    35    52    57    81    50    42    40    47    30    22    32    61    61    54 
 0.329651  1    1289   b    979 0.049 0.039 0.053 0.062 0.034 0.051 0.036 0.053 0.058 0.083 0.051 0.043 0.041 0.048 0.031 0.022 0.033 0.062 0.063 0.055       48    38    52    61    33    50    35    52    57    81    50    42    40    47    30    22    32    61    62    54 
 0.329875  1    1290   b    980 0.049 0.039 0.053 0.062 0.034 0.051 0.036 0.053 0.058 0.083 0.051 0.043 0.041 0.048 0.031 0.022 0.033 0.062 0.063 0.055       48    38    52    61    33    50    35    52    57    81    50    42    40    47    30    22    32    61    62    54 
 0.330029  1    1291   b    981 0.049 0.039 0.053 0.062 0.034 0.051 0.036 0.053 0.058 0.083 0.051 0.043 0.041 0.048 0.031 0.022 0.033 0.062 0.063 0.055       48    38    52    61    33    50    35    52    57    81    50    42    40    47    30    22    32    61    62    54 
 0.331246  1    1292   b    982 0.049 0.039 0.053 0.062 0.034 0.051 0.036 0.053 0.058 0.082 0.051 0.043 0.041 0.048 0.031 0.022 0.033 0.062 0.063 0.055       48    38    52    61    33    50    35    52    57    81    50    42    40    47    30    22    32    61    62    54 
 0.331612  1    1293   d    981 0.049 0.039 0.053 0.062 0.034 0.051 0.036 0.053 0.058 0.083 0.051 0.043 0.041 0.048 0.031 0.022 0.033 0.062 0.063 0.055       48    38    52    61    33    50    35    52    57    81    50    42    40    47    30    22    32    61    62    54 
 0.331798  1    1294   b    982 0.049 0.039 0.053 0.062 0.034 0.051 0.036 0.053 0.058 0.082 0.051 0.043 0.041 0.048 0.031 0.022 0.033 0.062 0.063 0.055       48    38    52    61    33    50    35    52    57    81    50    42    40    47    30    22    32    61    62    54 
 0.331819  1    1295   d    981 0.048 0.039 0.053 0.062 0.034 0.051 0.036 0.053 0.058 0.083 0.051 0.043 0.041 0.048 0.031 0.022 0.033 0.062 0.063 0.055       47    38    52    61    33    50    35    52    57    81    50    42    40    47    30    22    32    61    62    54 
 0.331910  1    1296   d    980 0.048 0.039 0.053 0.062 0.034 0.051 0.036 0.053 0.058 0.083 0.051 0.043 0.041 0.048 0.031 0.022 0.033 0.062 0.063 0.055       47    38    52    61    33    50    35    52    57    81    50    42    40    47    30    22    32    61    62    54 
 0.333393  1    1297   d    979 0.048 0.039 0.053 0.062 0.034 0.051 0.036 0.053 0.058 0.083 0.051 0.043 0.041 0.047 0.031 0.022 0.033 0.062 0.063 0.055       47    38    52    61    33    50    35    52    57    81    50    42    40    46    30    22    32    61    62    54 
 0.333455  1    1298   b    980 0.048 0.039 0.053 0.062 0.034 0.051 0.036 0.053 0.058 0.083 0.051 0.043 0.041 0.047 0.031 0.022 0.033 0.062 0.063 0.055       47    38    52    61    33    50    35    52    57    81    50    42    40    46    30    22    32    61    62    54 
 0.333468  1    1299   d    979 0.048 0.039 0.053 0.062 0.034 0.051 0.036 0.053 0.058 0.083 0.051 0.043 0.041 0.047 0.031 0.022 0.033 0.062 0.063 0.055       47    38    52    61    33    50    35    52    57    81    50    42    40    46    30    22    32    61    62    54 
 0.333549  1    1300   d    978 0.048 0.039 0.053 0.062 0.034 0.051 0.036 0.053 0.058 0.083 0.050 0.043 0.041 0.047 0.031 0.022 0.033 0.062 0.063 0.054       47    38    52    61    33    50    35    52    57    81    49    42    40    46    30    22    32    61    62    53 
 0.333841  1    1301   d    977 0.048 0.039 0.053 0.062 0.034 0.051 0.036 0.053 0.058 0.083 0.050 0.043 0.041 0.047 0.031 0.023 0.033 0.062 0.063 0.054       47    38    52    61    33    50    35    52    57    81    49    42    40    46    30    22    32    61    62    53 
 0.334816  1    1302   b    978 0.048 0.039 0.053 0.062 0.034 0.051 0.036 0.053 0.058 0.083 0.050 0.043 0.041 0.047 0.031 0.022 0.033 0.062 0.063 0.054       47    38    52    61    33    50    35    52    57    81    49    42    40    46    30    22    32    61    62    53 
 0.335065  1    1303   d    977 0.048 0.039 0.053 0.062 0.034 0.051 0.036 0.053 0.058 0.083 0.050 0.043 0.041 0.047 0.030 0.023 0.033 0.062 0.063 0.054       47    38    52    61    33    50    35    52    57    81    49    42    40    46    29    22    32    61    62    53 
 0.335225  1    1304   d    976 0.048 0.039 0.053 0.062 0.034 0.051 0.036 0.053 0.058 0.083 0.050 0.043 0.041 0.046 0.030 0.023 0.033 0.062 0.064 0.054       47    38    52    61    33    50    35    52    57    81    49    42    40    45    29    22    32    61    62    53 
 0.335516  1    1305   d    975 0.048 0.039 0.053 0.063 0.034 0.050 0.036 0.053 0.058 0.083 0.050 0.043 0.041 0.046 0.029 0.023 0.033 0.063 0.064 0.054       47    38    52    61    33    49    35    52    57    81    49    42    40    45    28    22    32    61    62    53 
 0.335555  1    1306   b    976 0.048 0.039 0.053 0.062 0.034 0.050 0.036 0.053 0.058 0.083 0.050 0.044 0.041 0.046 0.029 0.023 0.033 0.062 0.064 0.054       47    38    52    61    33    49    35    52    57    81    49    43    40    45    28    22    32    61    62    53 
 0.335882  1    1307   b    977 0.048 0.039 0.053 0.062 0.034 0.050 0.036 0.053 0.058 0.084 0.050 0.044 0.042 0.046 0.029 0.023 0.033 0.062 0.063 0.055       47    38    52    61    33    49    35    52    57    82    49    43    41    45    28    22    32    61    62    54 
 0.336234  1    1308   b    978 0.048 0.039 0.053 0.062 0.034 0.050 0.036 0.053 0.058 0.085 0.050 0.044 0.042 0.046 0.029 0.022 0.033 0.062 0.063 0.055       47    38    52    61    33    49    35    52    57    83    49    43    41    45    28    22    32    61    62    54 
 0.336583  1    1309   b    979 0.048 0.039 0.053 0.062 0.034 0.050 0.036 0.054 0.058 0.085 0.050 0.044 0.042 0.046 0.029 0.022 0.033 0.062 0.063 0.056       47    38    52    61    33    49    35    53    57    83    49    43    41    45    28    22    32    61    62    55 
 0.336588  1    1310   b    980 0.048 0.039 0.053 0.062 0.034 0.050 0.036 0.054 0.058 0.085 0.050 0.044 0.042 0.046 0.029 0.022 0.033 0.062 0.063 0.056       47    38    52    61    33    49    35    53    57    83    49    43    41    45    28    22    32    61    62    55 
 0.336644  1    1311   d    979 0.048 0.039 0.053 0.062 0.034 0.050 0.036 0.054 0.058 0.085 0.050 0.044 0.042 0.046 0.029 0.022 0.033 0.062 0.063 0.056       47    38    52    61    33    49    35    53    57    83    49    43    41    45    28    22    32    61    62    55 
 0.336821  1    1312   b    980 0.048 0.039 0.053 0.062 0.034 0.050 0.036 0.054 0.058 0.085 0.050 0.044 0.042 0.046 0.029 0.022 0.033 0.062 0.063 0.056       47    38    52    61    33    49    35    53    57    83    49    43    41    45    28    22    32    61    62    55 
 0.336874  1    1313   b    981 0.048 0.039 0.053 0.062 0.034 0.050 0.037 0.055 0.058 0.085 0.050 0.044 0.042 0.046 0.029 0.022 0.033 0.062 0.063 0.056       47    38    52    61    33    49    36    54    57    83    49    43    41    45    28    22    32    61    62    55 
 0.337204  1    1314   d    980 0.048 0.039 0.053 0.062 0.034 0.050 0.037 0.055 0.058 0.085 0.050 0.044 0.042 0.046 0.029 0.022 0.033 0.062 0.063 0.056       47    38    52    61    33    49    36    54    57    83    49    43    41    45    28    22    32    61    62    55 
 0.337240  1    1315   d    979 0.048 0.039 0.053 0.062 0.034 0.050 0.037 0.055 0.058 0.085 0.050 0.044 0.042 0.046 0.029 0.022 0.033 0.062 0.063 0.056       47    38    52    61    33    49    36    54    57    83    49    43    41    45    28    22    32    61    62    55 
 0.338088  1    1316   d    978 0.048 0.039 0.053 0.062 0.033 0.050 0.037 0.055 0.058 0.085 0.050 0.044 0.042 0.046 0.029 0.022 0.033 0.062 0.063 0.056       47    38    52    61    32    49    36    54    57    83    49    43    41    45    28    22    32    61    62    55 
 0.338101  1    1317   b    979 0.048 0.039 0.053 0.062 0.033 0.050 0.037 0.055 0.058 0.085 0.050 0.044 0.042 0.046 0.029 0.022 0.033 0.062 0.063 0.056       47    38    52    61    32    49    36    54    57    83    49    43    41    45    28    22    32    61    62    55 
 0.338501  1    1318   b    980 0.048 0.039 0.053 0.062 0.033 0.050 0.037 0.055 0.058 0.085 0.050 0.044 0.042 0.046 0.029 0.022 0.033 0.062 0.063 0.056       47    38    52    61    32    49    36    54    57    83    49    43    41    45    28    22    32    61    62    55 
 0.339423  1    1319   d    979 0.048 0.039 0.053 0.061 0.033 0.050 0.037 0.054 0.058 0.085 0.050 0.044 0.042 0.046 0.029 0.022 0.033 0.061 0.063 0.056       47    38    52    60    32    49    36    53    57    83    49    43    41    45    28    22    32    60    62    55 
 0.339428  1    1320   b    980 0.048 0.039 0.053 0.061 0.033 0.050 0.037 0.054 0.058 0.085 0.050 0.044 0.042 0.046 0.029 0.022 0.033 0.061 0.063 0.056       47    38    52    60    32    49    36    53    57    83    49    43    41    45    28    22    32    60    62    55 
 0.339704  1    1321   d    979 0.048 0.039 0.053 0.060 0.033 0.050 0.036 0.054 0.058 0.085 0.050 0.044 0.042 0.046 0.029 0.022 0.033 0.061 0.063 0.056       47    38    52    59    32    49    35    53    57    83    49    43    41    45    28    22    32    60    62    55 
 0.339736  1    1322   d    978 0.048 0.039 0.053 0.060 0.033 0.050 0.036 0.054 0.058 0.085 0.050 0.044 0.042 0.046 0.029 0.022 0.033 0.061 0.063 0.056       47    38    52    59    32    49    35    53    57    83    49    43    41    45    28    22    32    60    62    55 
 0.339744  1    1323   b    979 0.048 0.039 0.053 0.060 0.033 0.050 0.036 0.054 0.058 0.085 0.050 0.044 0.042 0.046 0.029 0.022 0.033 0.061 0.063 0.056       47    38    52    59    32    49    35    53    57    83    49    43    41    45    28    22    32    60    62    55 
 0.340046  1    1324   b    980 0.048 0.039 0.053 0.060 0.033 0.050 0.036 0.054 0.058 0.085 0.050 0.044 0.042 0.046 0.029 0.022 0.033 0.061 0.063 0.056       47    38    52    59    32    49    35    53    57    83    49    43    41    45    28    22    32    60    62    55 
 0.340249  1    1325   d    979 0.048 0.039 0.053 0.060 0.033 0.050 0.035 0.054 0.058 0.085 0.050 0.044 0.042 0.046 0.029 0.022 0.033 0.061 0.063 0.056       47    38    52    59    32    49    34    53    57    83    49    43    41    45    28    22    32    60    62    55 
 0.340430  1    1326   b    980 0.048 0.039 0.053 0.060 0.033 0.050 0.035 0.054 0.058 0.085 0.050 0.044 0.042 0.047 0.029 0.022 0.033 0.061 0.063 0.056       47    38    52    59    32    49    34    53    57    83    49    43    41    46    28    22    32    60    62    55 
 0.340658  1    1327   d    979 0.048 0.039 0.053 0.060 0.033 0.050 0.035 0.054 0.058 0.085 0.050 0.044 0.042 0.047 0.029 0.022 0.033 0.061 0.063 0.056       47    38    52    59    32    49    34    53    57    83    49    43    41    46    28    22    32    60    62    55 
 0.341034  1    1328   d    978 0.048 0.039 0.053 0.060 0.033 0.050 0.035 0.054 0.058 0.085 0.050 0.044 0.042 0.047 0.029 0.022 0.033 0.061 0.063 0.056       47    38    52    59    32    49    34    53    57    83    49    43    41    46    28    22    32    60    62    55 
 0.341196  1    1329   b    979 0.048 0.039 0.053 0.060 0.033 0.050 0.035 0.055 0.058 0.085 0.050 0.044 0.042 0.047 0.029 0.022 0.033 0.062 0.063 0.056       47    38    52    59    32    49    34    54    57    83    49    43    41    46    28    22    32    61    62    55 
 0.341275  1    1330   d    978 0.048 0.039 0.053 0.060 0.033 0.050 0.035 0.055 0.058 0.085 0.050 0.044 0.042 0.047 0.029 0.022 0.032 0.062 0.063 0.056       47    38    52    59    32    49    34    54    57    83    49    43    41    46    28    22    31    61    62    55 
 0.341486  1    1331   d    977 0.048 0.039 0.053 0.060 0.033 0.050 0.035 0.055 0.058 0.084 0.050 0.044 0.042 0.047 0.029 0.023 0.032 0.062 0.063 0.056       47    38    52    59    32    49    34    54    57    82    49    43    41    46    28    22    31    61    62    55 
 0.341851  1    1332   d    976 0.048 0.039 0.052 0.060 0.033 0.050 0.035 0.055 0.058 0.084 0.050 0.044 0.042 0.047 0.029 0.023 0.032 0.062 0.064 0.056       47    38    51    59    32    49    34    54    57    82    49    43    41    46    28    22    31    61    62    55 
 0.342222  1    1333   b    977 0.048 0.039 0.052 0.060 0.033 0.050 0.035 0.055 0.058 0.084 0.050 0.044 0.042 0.047 0.029 0.023 0.032 0.063 0.063 0.056       47    38    51    59    32    49    34    54    57    82    49    43    41    46    28    22    31    62    62    55 
 0.342506  1    1334   b    978 0.048 0.039 0.052 0.060 0.033 0.050 0.035 0.055 0.058 0.084 0.051 0.044 0.042 0.047 0.029 0.022 0.032 0.063 0.063 0.056       47    38    51    59    32    49    34    54    57    82    50    43    41    46    28    22    31    62    62    55 
 0.342742  1    1335   d    977 0.048 0.039 0.052 0.060 0.033 0.050 0.035 0.055 0.058 0.084 0.051 0.044 0.042 0.047 0.029 0.023 0.032 0.063 0.063 0.056       47    38    51    59    32    49    34    54    57    82    50    43    41    46    28    22    31    62    62    55 
 0.343020  1    1336   b    978 0.048 0.039 0.052 0.060 0.033 0.050 0.035 0.055 0.058 0.084 0.051 0.044 0.042 0.047 0.029 0.022 0.032 0.063 0.063 0.057       47    38    51    59    32    49    34    54    57    82    50    43    41    46    28    22    31    62    62    56 
 0.343597  1    1337   b    979 0.048 0.039 0.052 0.060 0.033 0.050 0.035 0.055 0.058 0.084 0.051 0.044 0.042 0.047 0.029 0.022 0.032 0.063 0.063 0.057       47    38    51    59    32    49    34    54    57    82    50    43    41    46    28    22    31    62    62    56 
 0.343735  1    1338   d    978 0.048 0.039 0.052 0.060 0.033 0.050 0.035 0.055 0.058 0.084 0.051 0.044 0.042 0.047 0.029 0.022 0.032 0.063 0.063 0.057       47    38    51    59    32    49    34    54    57    82    50    43    41    46    28    22    31    62    62    56 
 0.344340  1    1339   d    977 0.048 0.039 0.052 0.060 0.033 0.050 0.035 0.055 0.058 0.084 0.051 0.044 0.042 0.047 0.029 0.021 0.032 0.063 0.063 0.056       47    38    51    59    32    49    34    54    57    82    50    43    41    46    28    21    31    62    62    55 
 0.344400  1    1340   b    978 0.048 0.039 0.053 0.060 0.033 0.050 0.035 0.055 0.058 0.084 0.051 0.044 0.042 0.047 0.029 0.021 0.032 0.063 0.063 0.056       47    38    52    59    32    49    34    54    57    82    50    43    41    46    28    21    31    62    62    55 
 0.344428  1    1341   d    977 0.048 0.039 0.053 0.060 0.032 0.050 0.035 0.055 0.058 0.084 0.051 0.044 0.042 0.047 0.029 0.020 0.032 0.063 0.063 0.056       47    38    52    59    31    49    34    54    57    82    50    43    41    46    28    20    31    62    62    55 
 0.344742  1    1342   b    978 0.048 0.039 0.053 0.060 0.032 0.050 0.035 0.055 0.058 0.084 0.051 0.044 0.043 0.048 0.029 0.020 0.032 0.063 0.063 0.056       47    38    52    59    31    49    34    54    57    82    50    43    42    47    28    20    31    62    62    55 
 0.345033  1    1343   d    977 0.048 0.039 0.053 0.060 0.032 0.050 0.035 0.055 0.058 0.084 0.051 0.044 0.043 0.048 0.029 0.020 0.032 0.063 0.063 0.056       47    38    52    59    31    49    34    54    57    82    50    43    42    47    28    20    31    62    62    55 
 0.345106  1    1344   d    976 0.048 0.039 0.053 0.060 0.032 0.050 0.035 0.055 0.058 0.084 0.051 0.044 0.043 0.048 0.029 0.020 0.032 0.064 0.064 0.056       47    38    52    59    31    49    34    54    57    82    50    43    42    47    28    20    31    62    62    55 
 0.345300  1    1345   b    977 0.048 0.039 0.053 0.060 0.032 0.050 0.035 0.055 0.058 0.085 0.052 0.045 0.043 0.048 0.029 0.020 0.032 0.063 0.063 0.056       47    38    52    59    31    49    34    54    57    83    51    44    42    47    28    20    31    62    62    55 
 0.345417  1    1346   b    978 0.048 0.039 0.053 0.060 0.032 0.050 0.035 0.055 0.058 0.085 0.052 0.045 0.043 0.048 0.029 0.020 0.032 0.063 0.063 0.056       47    38    52    59    31    49    34    54    57    83    51    44    42    47    28    20    31    62    62    55 
 0.345509  1    1347   d    977 0.048 0.039 0.053 0.060 0.031 0.050 0.035 0.055 0.058 0.085 0.052 0.045 0.043 0.048 0.029 0.020 0.032 0.063 0.063 0.056       47    38    52    59    30    49    34    54    57    83    51    44    42    47    28    20    31    62    62    55 
 0.345510  1    1348   d    976 0.048 0.039 0.053 0.060 0.031 0.050 0.035 0.055 0.058 0.084 0.052 0.045 0.043 0.048 0.029 0.020 0.032 0.064 0.064 0.056       47    38    52    59    30    49    34    54    57    82    51    44    42    47    28    20    31    62    62    55 
 0.345755  1    1349   d    975 0.048 0.039 0.052 0.061 0.031 0.050 0.035 0.055 0.058 0.084 0.052 0.045 0.043 0.048 0.029 0.021 0.032 0.064 0.064 0.056       47    38    51    59    30    49    34    54    57    82    51    44    42    47    28    20    31    62    62    55 
 0.346207  1    1350   b    976 0.048 0.039 0.052 0.060 0.031 0.050 0.035 0.056 0.058 0.084 0.052 0.045 0.043 0.048 0.029 0.020 0.032 0.064 0.064 0.056       47    38    51    59    30    49    34    55    57    82    51    44    42    47    28    20    31    62    62    55 
 0.346537  1    1351   b    977 0.048 0.039 0.052 0.060 0.031 0.050 0.035 0.056 0.058 0.084 0.052 0.045 0.044 0.048 0.029 0.020 0.032 0.063 0.063 0.056       47    38    51    59    30    49    34    55    57    82    51    44    43    47    28    20    31    62    62    55 
 0.346900  1    1352   d    976 0.048 0.039 0.052 0.060 0.031 0.050 0.035 0.056 0.058 0.084 0.052 0.045 0.044 0.048 0.029 0.020 0.032 0.064 0.064 0.056       47    38    51    59    30    49    34    55    57    82    51    44    43    47    28    20    31    62    62    55 
 0.347109  1    1353   b    977 0.048 0.039 0.052 0.061 0.031 0.050 0.035 0.057 0.058 0.084 0.052 0.045 0.044 0.048 0.029 0.020 0.032 0.063 0.064 0.056       47    38    51    60    30    49    34    56    57    82    51    44    43    47    28    20    31    62    63    55 
 0.347129  1    1354   b    978 0.048 0.039 0.052 0.061 0.031 0.050 0.035 0.057 0.058 0.084 0.052 0.045 0.044 0.048 0.029 0.020 0.032 0.063 0.064 0.056       47    38    51    60    30    49    34    56    57    82    51    44    43    47    28    20    31    62    63    55 
 0.347622  1    1355   b    979 0.048 0.039 0.052 0.061 0.031 0.050 0.036 0.057 0.058 0.084 0.052 0.045 0.044 0.048 0.029 0.020 0.032 0.064 0.064 0.056       47    38    51    60    30    49    35    56    57    82    51    44    43    47    28    20    31    63    63    55 
 0.347925  1    1356   b    980 0.048 0.039 0.052 0.062 0.031 0.050 0.036 0.057 0.058 0.084 0.052 0.045 0.044 0.048 0.029 0.020 0.032 0.064 0.064 0.056       47    38    51    61    30    49    35    56    57    82    51    44    43    47    28    20    31    63    63    55 
 0.348385  1    1357   b    981 0.048 0.039 0.052 0.062 0.031 0.050 0.036 0.057 0.058 0.084 0.053 0.045 0.044 0.048 0.029 0.020 0.032 0.065 0.064 0.056       47    38    51    61    30    49    35    56    57    82    52    44    43    47    28    20    31    64    63    55 
 0.348833  1    1358   d    980 0.048 0.039 0.052 0.062 0.031 0.050 0.036 0.057 0.058 0.083 0.053 0.044 0.044 0.048 0.029 0.020 0.032 0.065 0.064 0.056       47    38    51    61    30    49    35    56    57    81    52    43    43    47    28    20    31    64    63    55 
 0.348902  1    1359   d    979 0.048 0.039 0.052 0.062 0.031 0.050 0.036 0.057 0.057 0.083 0.053 0.044 0.044 0.048 0.029 0.020 0.032 0.065 0.064 0.056       47    38    51    61    30    49    35    56    56    81    52    43    43    47    28    20    31    64    63    55 
 0.348924  1    1360   b    980 0.048 0.039 0.052 0.063 0.031 0.050 0.036 0.058 0.057 0.083 0.053 0.044 0.044 0.048 0.029 0.020 0.032 0.065 0.065 0.056       47    38    51    62    30    49    35    57    56    81    52    43    43    47    28    20    31    64    64    55 
 0.349008  1    1361   b    981 0.048 0.039 0.052 0.063 0.031 0.050 0.036 0.059 0.057 0.083 0.053 0.044 0.044 0.048 0.029 0.020 0.032 0.065 0.065 0.056       47    38    51    62    30    49    35    58    56    81    52    43    43    47    28    20    31    64    64    55 
 0.349099  1    1362   b    982 0.048 0.040 0.052 0.063 0.031 0.050 0.037 0.059 0.057 0.082 0.053 0.044 0.044 0.048 0.029 0.020 0.032 0.065 0.065 0.056       47    39    51    62    30    49    36    58    56    81    52    43    43    47    28    20    31    64    64    55 
 0.349334  1    1363   b    983 0.048 0.040 0.052 0.063 0.031 0.050 0.037 0.059 0.057 0.082 0.053 0.044 0.044 0.048 0.028 0.020 0.032 0.065 0.065 0.056       47    39    51    62    30    49    36    58    56    81    52    43    43    47    28    20    31    64    64    55 
 0.349434  1    1364   b    984 0.048 0.040 0.052 0.063 0.030 0.050 0.037 0.059 0.057 0.082 0.053 0.044 0.044 0.048 0.028 0.020 0.032 0.065 0.065 0.056       47    39    51    62    30    49    36    58    56    81    52    43    43    47    28    20    31    64    64    55 
 0.349635  1    1365   d    983 0.048 0.040 0.052 0.062 0.031 0.050 0.036 0.059 0.057 0.082 0.053 0.044 0.044 0.048 0.028 0.020 0.032 0.065 0.065 0.056       47    39    51    61    30    49    35    58    56    81    52    43    43    47    28    20    31    64    64    55 
 0.349689  1    1366   d    982 0.048 0.040 0.052 0.062 0.031 0.049 0.036 0.059 0.057 0.082 0.053 0.044 0.044 0.048 0.029 0.020 0.032 0.065 0.065 0.056       47    39    51    61    30    48    35    58    56    81    52    43    43    47    28    20    31    64    64    55 
 0.349994  1    1367   d    981 0.048 0.040 0.052 0.062 0.031 0.049 0.036 0.059 0.057 0.083 0.053 0.044 0.044 0.048 0.029 0.020 0.032 0.065 0.065 0.056       47    39    51    61    30    48    35    58    56    81    52    43    43    47    28    20    31    64    64    55 
 0.350609  1    1368   b    982 0.048 0.040 0.052 0.062 0.031 0.049 0.036 0.059 0.057 0.082 0.053 0.044 0.044 0.048 0.030 0.020 0.032 0.065 0.065 0.056       47    39    51    61    30    48    35    58    56    81    52    43    43    47    29    20    31    64    64    55 
 0.350816  1    1369   b    983 0.048 0.040 0.052 0.062 0.031 0.049 0.036 0.059 0.057 0.082 0.053 0.044 0.045 0.049 0.030 0.020 0.032 0.065 0.065 0.056       47    39    51    61    30    48    35    58    56    81    52    43    44    48    29    20    31    64    64    55 
 0.351012  1    1370   d    982 0.048 0.040 0.052 0.062 0.031 0.049 0.036 0.059 0.057 0.082 0.053 0.044 0.045 0.049 0.030 0.020 0.032 0.065 0.064 0.056       47    39    51    61    30    48    35    58    56    81    52    43    44    48    29    20    31    64    63    55 
 0.351024  1    1371   b    983 0.048 0.040 0.052 0.062 0.031 0.049 0.036 0.059 0.057 0.082 0.053 0.044 0.045 0.049 0.030 0.020 0.032 0.065 0.065 0.056       47    39    51    61    30    48    35    58    56    81    52    43    44    48    29    20    31    64    64    55 
 0.351216  1    1372   b    984 0.048 0.040 0.052 0.062 0.030 0.049 0.036 0.059 0.057 0.082 0.053 0.044 0.045 0.049 0.029 0.020 0.032 0.065 0.065 0.056       47    39    51    61    30    48    35    58    56    81    52    43    44    48    29    20    31    64    64    55 
 0.351334  1    1373   b    985 0.048 0.040 0.052 0.063 0.030 0.050 0.036 0.059 0.057 0.082 0.053 0.044 0.045 0.049 0.029 0.020 0.031 0.065 0.065 0.056       47    39    51    62    30    49    35    58    56    81    52    43    44    48    29    20    31    64    64    55 
 0.351657  1    1374   d    984 0.048 0.039 0.052 0.063 0.030 0.050 0.036 0.059 0.057 0.082 0.053 0.044 0.045 0.049 0.029 0.020 0.032 0.065 0.065 0.056       47    38    51    62    30    49    35    58    56    81    52    43    44    48    29    20    31    64    64    55 
 0.351771  1    1375   b    985 0.048 0.039 0.052 0.063 0.030 0.050 0.036 0.059 0.057 0.082 0.053 0.044 0.045 0.049 0.029 0.020 0.031 0.066 0.065 0.056       47    38    51    62    30    49    35    58    56    81    52    43    44    48    29    20    31    65    64    55 
 0.351874  1    1376   b    986 0.048 0.039 0.052 0.063 0.030 0.050 0.035 0.059 0.057 0.082 0.053 0.044 0.045 0.049 0.029 0.020 0.031 0.066 0.065 0.056       47    38    51    62    30    49    35    58    56    81    52    43    44    48    29    20    31    65    64    55 
 0.351954  1    1377   b    987 0.048 0.039 0.052 0.063 0.030 0.050 0.035 0.059 0.057 0.082 0.053 0.044 0.046 0.049 0.029 0.020 0.031 0.066 0.065 0.056       47    38    51    62    30    49    35    58    56    81    52    43    45    48    29    20    31    65    64    55 
 0.351994  1    1378   d    986 0.048 0.039 0.052 0.063 0.030 0.049 0.035 0.059 0.057 0.082 0.053 0.044 0.045 0.048 0.029 0.020 0.031 0.066 0.065 0.056       47    38    51    62    30    48    35    58    56    81    52    43    44    47    29    20    31    65    64    55 
 0.352643  1    1379   d    985 0.048 0.039 0.052 0.063 0.030 0.049 0.036 0.058 0.057 0.082 0.053 0.044 0.045 0.048 0.029 0.020 0.031 0.065 0.065 0.056       47    38    51    62    30    48    35    57    56    81    52    43    44    47    29    20    31    64    64    55 
 0.353023  1    1380   b    986 0.048 0.039 0.052 0.063 0.030 0.049 0.035 0.058 0.057 0.082 0.053 0.044 0.045 0.048 0.029 0.020 0.031 0.065 0.065 0.056       47    38    51    62    30    48    35    57    56    81    52    43    44    47    29    20    31    64    64    55 
 0.353398  1    1381   b    987 0.048 0.039 0.052 0.063 0.030 0.049 0.035 0.058 0.057 0.082 0.053 0.044 0.045 0.048 0.029 0.020 0.031 0.065 0.065 0.056       47    38    51    62    30    48    35    57    56    81    52    43    44    47    29    20    31    64    64    55 
 0.354123  1    1382   d    986 0.048 0.039 0.052 0.063 0.030 0.049 0.035 0.058 0.057 0.081 0.053 0.044 0.045 0.047 0.029 0.020 0.031 0.065 0.065 0.056       47    38    51    62    30    48    35    57    56    80    52    43    44    46    29    20    31    64    64    55 
 0.354411  1    1383   d    985 0.048 0.039 0.052 0.063 0.030 0.049 0.036 0.058 0.057 0.081 0.053 0.044 0.045 0.047 0.028 0.020 0.031 0.065 0.065 0.056       47    38    51    62    30    48    35    57    56    80    52    43    44    46    28    20    31    64    64    55 
 0.354874  1    1384   d    984 0.048 0.039 0.052 0.062 0.030 0.049 0.036 0.057 0.057 0.081 0.053 0.044 0.045 0.047 0.028 0.020 0.032 0.065 0.064 0.056       47    38    51    61    30    48    35    56    56    80    52    43    44    46    28    20    31    64    63    55 
 0.355054  1    1385   b    985 0.048 0.039 0.052 0.062 0.030 0.049 0.036 0.057 0.057 0.082 0.053 0.044 0.045 0.047 0.028 0.020 0.031 0.065 0.064 0.056       47    38    51    61    30    48    35    56    56    81    52    43    44    46    28    20    31    64    63    55 
 0.355902  1    1386   b    986 0.048 0.039 0.052 0.062 0.030 0.049 0.035 0.057 0.057 0.082 0.053 0.044 0.045 0.047 0.028 0.020 0.031 0.065 0.064 0.056       47    38    51    61    30    48    35    56    56    81    52    43    44    46    28    20    31    64    63    55 
 0.355913  1    1387   d    985 0.048 0.039 0.052 0.062 0.030 0.049 0.036 0.057 0.057 0.082 0.053 0.044 0.045 0.047 0.028 0.020 0.031 0.065 0.064 0.056       47    38    51    61    30    48    35    56    56    81    52    43    44    46    28    20    31    64    63    55 
 0.356205  1    1388   b    986 0.048 0.039 0.052 0.062 0.031 0.049 0.037 0.057 0.057 0.082 0.053 0.044 0.045 0.047 0.028 0.020 0.031 0.065 0.064 0.056       47    38    51    61    31    48    36    56    56    81    52    43    44    46    28    20    31    64    63    55 
 0.356264  1    1389   b    987 0.048 0.039 0.052 0.063 0.031 0.049 0.036 0.057 0.057 0.082 0.053 0.044 0.045 0.047 0.028 0.020 0.031 0.065 0.064 0.056       47    38    51    62    31    48    36    56    56    81    52    43    44    46    28    20    31    64    63    55 
 0.356304  1    1390   b    988 0.049 0.038 0.053 0.063 0.031 0.049 0.036 0.057 0.057 0.082 0.053 0.044 0.045 0.047 0.028 0.020 0.031 0.065 0.064 0.056       48    38    52    62    31    48    36    56    56    81    52    43    44    46    28    20    31    64    63    55 
 0.356946  1    1391   d    987 0.049 0.039 0.053 0.063 0.031 0.049 0.036 0.057 0.056 0.082 0.053 0.043 0.045 0.047 0.028 0.020 0.031 0.065 0.064 0.056       48    38    52    62    31    48    36    56    55    81    52    42    44    46    28    20    31    64    63    55 
 0.357603  1    1392   b    988 0.049 0.038 0.053 0.063 0.031 0.049 0.036 0.058 0.056 0.082 0.053 0.043 0.045 0.047 0.028 0.020 0.031 0.066 0.064 0.056       48    38    52    62    31    48    36    57    55    81    52    42    44    46    28    20    31    65    63    55 
 0.357740  1    1393   b    989 0.049 0.039 0.053 0.063 0.031 0.049 0.036 0.058 0.056 0.082 0.053 0.042 0.044 0.047 0.028 0.021 0.031 0.066 0.064 0.056       48    39    52    62    31    48    36    57    55    81    52    42    44    46    28    21    31    65    63    55 
 0.357749  1    1394   b    990 0.048 0.039 0.053 0.063 0.031 0.048 0.036 0.058 0.056 0.082 0.053 0.042 0.044 0.046 0.028 0.021 0.031 0.066 0.064 0.056       48    39    52    62    31    48    36    57    55    81    52    42    44    46    28    21    31    65    63    55 
 0.357894  1    1395   d    989 0.049 0.039 0.053 0.063 0.031 0.049 0.036 0.058 0.056 0.082 0.053 0.042 0.044 0.047 0.028 0.021 0.031 0.066 0.064 0.056       48    39    52    62    31    48    36    57    55    81    52    42    44    46    28    21    31    65    63    55 
 0.358228  1    1396   b    990 0.048 0.039 0.053 0.063 0.031 0.048 0.036 0.058 0.056 0.082 0.053 0.042 0.044 0.046 0.028 0.021 0.031 0.066 0.064 0.056       48    39    52    62    31    48    36    57    55    81    52    42    44    46    28    21    31    65    63    55 
 0.358258  1    1397   d    989 0.049 0.039 0.053 0.063 0.031 0.049 0.036 0.058 0.056 0.081 0.053 0.042 0.044 0.047 0.028 0.021 0.031 0.066 0.064 0.056       48    39    52    62    31    48    36    57    55    80    52    42    44    46    28    21    31    65    63    55 
 0.358442  1    1398   b    990 0.049 0.039 0.053 0.063 0.031 0.048 0.036 0.058 0.056 0.081 0.053 0.042 0.044 0.046 0.028 0.021 0.031 0.066 0.064 0.056       49    39    52    62    31    48    36    57    55    80    52    42    44    46    28    21    31    65    63    55 
 0.358536  1    1399   b    991 0.049 0.039 0.052 0.063 0.031 0.048 0.036 0.059 0.055 0.081 0.052 0.042 0.044 0.046 0.028 0.021 0.031 0.067 0.064 0.055       49    39    52    62    31    48    36    58    55    80    52    42    44    46    28    21    31    66    63    55 
 0.358706  1    1400   b    992 0.049 0.039 0.052 0.062 0.031 0.048 0.036 0.058 0.055 0.081 0.052 0.042 0.044 0.046 0.028 0.021 0.031 0.067 0.064 0.055       49    39    52    62    31    48    36    58    55    80    52    42    44    46    28    21    31    66    63    55 
 0.358961  1    1401   b    993 0.049 0.039 0.052 0.062 0.031 0.048 0.036 0.058 0.055 0.081 0.052 0.042 0.044 0.046 0.028 0.021 0.031 0.066 0.063 0.055       49    39    52    62    31    48    36    58    55    80    52    42    44    46    28    21    31    66    63    55 
 0.359399  1    1402   d    992 0.049 0.039 0.052 0.062 0.031 0.048 0.036 0.058 0.055 0.081 0.052 0.042 0.044 0.046 0.028 0.021 0.031 0.067 0.064 0.055       49    39    52    62    31    48    36    58    55    80    52    42    44    46    28    21    31    66    63    55 
 0.359484  1    1403   d    991 0.049 0.039 0.052 0.063 0.031 0.048 0.036 0.059 0.055 0.081 0.052 0.042 0.044 0.046 0.027 0.021 0.031 0.067 0.064 0.055       49    39    52    62    31    48    36    58    55    80    52    42    44    46    27    21    31    66    63    55 
 0.359490  1    1404   d    990 0.049 0.039 0.053 0.063 0.031 0.048 0.036 0.059 0.056 0.081 0.053 0.042 0.044 0.046 0.027 0.021 0.031 0.067 0.064 0.055       49    39    52    62    31    48    36    58    55    80    52    42    44    46    27    21    31    66    63    54 
 0.359743  1    1405   d    989 0.050 0.039 0.052 0.063 0.031 0.049 0.036 0.059 0.056 0.081 0.053 0.042 0.044 0.047 0.027 0.021 0.031 0.067 0.064 0.055       49    39    51    62    31    48    36    58    55    80    52    42    44    46    27    21    31    66    63    54 
 0.360305  1    1406   b    990 0.049 0.039 0.053 0.063 0.031 0.048 0.036 0.059 0.056 0.081 0.053 0.042 0.044 0.046 0.027 0.021 0.031 0.067 0.064 0.055       49    39    52    62    31    48    36    58    55    80    52    42    44    46    27    21    31    66    63    54 
 0.360384  1    1407   d    989 0.050 0.039 0.053 0.063 0.031 0.049 0.036 0.059 0.056 0.081 0.053 0.042 0.044 0.047 0.027 0.021 0.031 0.067 0.064 0.055       49    39    52    62    31    48    36    58    55    80    52    42    44    46    27    21    31    66    63    54 
 0.360473  1    1408   d    988 0.050 0.039 0.053 0.063 0.030 0.049 0.036 0.059 0.056 0.081 0.053 0.043 0.045 0.047 0.027 0.021 0.031 0.067 0.064 0.055       49    39    52    62    30    48    36    58    55    80    52    42    44    46    27    21    31    66    63    54 
 0.360513  1    1409   d    987 0.050 0.040 0.053 0.063 0.030 0.049 0.036 0.059 0.056 0.081 0.053 0.043 0.045 0.047 0.027 0.020 0.031 0.067 0.064 0.055       49    39    52    62    30    48    36    58    55    80    52    42    44    46    27    20    31    66    63    54 
 0.360755  1    1410   b    988 0.050 0.039 0.053 0.063 0.030 0.049 0.036 0.060 0.056 0.081 0.053 0.043 0.045 0.047 0.027 0.020 0.031 0.068 0.064 0.055       49    39    52    62    30    48    36    59    55    80    52    42    44    46    27    20    31    67    63    54 
 0.360842  1    1411   b    989 0.050 0.039 0.053 0.064 0.030 0.049 0.036 0.060 0.056 0.081 0.053 0.042 0.044 0.047 0.027 0.020 0.031 0.068 0.064 0.055       49    39    52    63    30    48    36    59    55    80    52    42    44    46    27    20    31    67    63    54 
 0.360904  1    1412   b    990 0.049 0.039 0.053 0.064 0.030 0.048 0.036 0.060 0.056 0.081 0.053 0.042 0.044 0.046 0.027 0.020 0.031 0.068 0.064 0.055       49    39    52    63    30    48    36    59    55    80    52    42    44    46    27    20    31    67    63    54 
 0.361080  1    1413   d    989 0.050 0.039 0.053 0.064 0.030 0.049 0.036 0.060 0.056 0.081 0.053 0.042 0.044 0.047 0.027 0.019 0.030 0.068 0.064 0.055       49    39    52    63    30    48    36    59    55    80    52    42    44    46    27    19    30    67    63    54 
 0.361301  1    1414   b    990 0.049 0.039 0.053 0.064 0.030 0.049 0.036 0.060 0.056 0.081 0.053 0.042 0.044 0.046 0.027 0.019 0.030 0.068 0.064 0.055       49    39    52    63    30    49    36    59    55    80    52    42    44    46    27    19    30    67    63    54 
 0.361391  1    1415   d    989 0.050 0.039 0.053 0.064 0.030 0.050 0.036 0.060 0.056 0.081 0.053 0.041 0.044 0.047 0.027 0.018 0.030 0.068 0.064 0.055       49    39    52    63    30    49    36    59    55    80    52    41    44    46    27    18    30    67    63    54 
 0.361419  1    1416   d    988 0.050 0.038 0.053 0.064 0.030 0.050 0.036 0.059 0.056 0.081 0.053 0.041 0.045 0.047 0.027 0.018 0.030 0.068 0.064 0.055       49    38    52    63    30    49    36    58    55    80    52    41    44    46    27    18    30    67    63    54 
 0.361748  1    1417   d    987 0.050 0.039 0.053 0.064 0.030 0.050 0.036 0.059 0.056 0.081 0.053 0.042 0.045 0.047 0.026 0.018 0.030 0.068 0.064 0.055       49    38    52    63    30    49    36    58    55    80    52    41    44    46    26    18    30    67    63    54 
 0.362503  1    1418   d    986 0.050 0.039 0.053 0.064 0.030 0.050 0.037 0.059 0.056 0.081 0.053 0.042 0.045 0.047 0.026 0.018 0.030 0.068 0.064 0.055       49    38    52    63    30    49    36    58    55    80    52    41    44    46    26    18    30    67    63    54 
 0.362627  1    1419   b    987 0.050 0.039 0.053 0.064 0.030 0.051 0.036 0.059 0.056 0.081 0.054 0.042 0.045 0.047 0.026 0.019 0.030 0.068 0.064 0.055       49    38    52    63    30    50    36    58    55    80    53    41    44    46    26    19    30    67    63    54 
 0.363233  1    1420   b    988 0.050 0.038 0.053 0.064 0.030 0.051 0.036 0.059 0.056 0.081 0.054 0.041 0.046 0.047 0.026 0.019 0.030 0.068 0.064 0.055       49    38    52    63    30    50    36    58    55    80    53    41    45    46    26    19    30    67    63    54 
 0.363423  1    1421   d    987 0.050 0.039 0.053 0.064 0.030 0.050 0.036 0.059 0.056 0.081 0.054 0.041 0.046 0.047 0.026 0.019 0.030 0.068 0.064 0.055       49    38    52    63    30    49    36    58    55    80    53    40    45    46    26    19    30    67    63    54 
 0.363463  1    1422   d    986 0.050 0.039 0.053 0.064 0.030 0.050 0.037 0.059 0.055 0.081 0.054 0.041 0.046 0.047 0.026 0.019 0.030 0.068 0.064 0.055       49    38    52    63    30    49    36    58    54    80    53    40    45    46    26    19    30    67    63    54 
 0.363590  1    1423   d    985 0.050 0.039 0.052 0.064 0.030 0.050 0.037 0.059 0.055 0.081 0.053 0.041 0.046 0.047 0.026 0.019 0.029 0.068 0.064 0.055       49    38    51    63    30    49    36    58    54    80    52    40    45    46    26    19    29    67    63    54 
 0.363801  1    1424   b    986 0.050 0.039 0.052 0.064 0.030 0.050 0.037 0.059 0.055 0.081 0.053 0.041 0.046 0.047 0.026 0.019 0.029 0.068 0.064 0.055       49    38    51    63    30    49    36    58    54    80    52    40    45    46    26    19    29    67    63    54 
 0.364102  1    1425   d    985 0.050 0.039 0.052 0.064 0.030 0.050 0.037 0.059 0.055 0.081 0.053 0.041 0.046 0.047 0.026 0.019 0.029 0.068 0.064 0.055       49    38    51    63    30    49    36    58    54    80    52    40    45    46    26    19    29    67    63    54 
 0.364154  1    1426   d    984 0.050 0.039 0.052 0.064 0.030 0.050 0.037 0.059 0.055 0.081 0.053 0.041 0.046 0.047 0.026 0.019 0.029 0.068 0.064 0.055       49    38    51    63    30    49    36    58    54    80    52    40    45    46    26    19    29    67    63    54 
 0.364219  1    1427   d    983 0.050 0.039 0.052 0.064 0.031 0.050 0.037 0.059 0.055 0.081 0.053 0.041 0.046 0.047 0.026 0.019 0.030 0.068 0.064 0.054       49    38    51    63    30    49    36    58    54    80    52    40    45    46    26    19    29    67    63    53 
 0.364350  1    1428   d    982 0.050 0.039 0.052 0.064 0.031 0.050 0.037 0.058 0.055 0.081 0.053 0.041 0.046 0.047 0.026 0.019 0.030 0.068 0.064 0.053       49    38    51    63    30    49    36    57    54    80    52    40    45    46    26    19    29    67    63    52 
 0.364802  1    1429   b    983 0.050 0.039 0.053 0.064 0.031 0.050 0.037 0.058 0.055 0.081 0.053 0.041 0.046 0.047 0.026 0.019 0.030 0.068 0.064 0.053       49    38    52    63    30    49    36    57    54    80    52    40    45    46    26    19    29    67    63    52 
 0.364803  1    1430   b    984 0.050 0.039 0.053 0.064 0.030 0.050 0.037 0.058 0.055 0.081 0.053 0.041 0.046 0.047 0.026 0.019 0.029 0.068 0.064 0.053       49    38    52    63    30    49    36    57    54    80    52    40    45    46    26    19    29    67    63    52 
 0.365398  1    1431   d    983 0.050 0.038 0.052 0.064 0.031 0.050 0.037 0.058 0.055 0.081 0.053 0.041 0.046 0.047 0.026 0.019 0.030 0.068 0.064 0.053       49    37    51    63    30    49    36    57    54    80    52    40    45    46    26    19    29    67    63    52 
 0.365665  1    1432   d    982 0.050 0.038 0.052 0.064 0.031 0.050 0.037 0.058 0.055 0.081 0.053 0.041 0.046 0.047 0.026 0.019 0.030 0.068 0.064 0.053       49    37    51    63    30    49    36    57    54    80    52    40    45    46    26    19    29    67    63    52 
 0.365697  1    1433   d    981 0.050 0.038 0.052 0.064 0.031 0.050 0.037 0.058 0.055 0.081 0.053 0.040 0.046 0.047 0.025 0.019 0.029 0.068 0.064 0.052       49    37    51    63    30    49    36    57    54    79    52    39    45    46    25    19    28    67    63    51 
 0.366378  1    1434   d    980 0.050 0.038 0.052 0.064 0.031 0.050 0.037 0.057 0.055 0.081 0.053 0.040 0.046 0.047 0.026 0.019 0.029 0.068 0.064 0.051       49    37    51    63    30    49    36    56    54    79    52    39    45    46    25    19    28    67    63    50 
 0.366444  1    1435   d    979 0.050 0.038 0.052 0.064 0.031 0.050 0.037 0.057 0.055 0.081 0.053 0.040 0.046 0.047 0.026 0.019 0.029 0.068 0.064 0.051       49    37    51    63    30    49    36    56    54    79    52    39    45    46    25    19    28    67    63    50 
 0.366447  1    1436   d    978 0.050 0.038 0.052 0.064 0.031 0.050 0.037 0.056 0.055 0.081 0.053 0.040 0.046 0.047 0.026 0.019 0.029 0.067 0.064 0.051       49    37    51    63    30    49    36    55    54    79    52    39    45    46    25    19    28    66    63    50 
 0.366707  1    1437   d    977 0.050 0.038 0.052 0.063 0.031 0.050 0.037 0.056 0.055 0.081 0.053 0.040 0.046 0.047 0.026 0.019 0.029 0.068 0.064 0.051       49    37    51    62    30    49    36    55    54    79    52    39    45    46    25    19    28    66    63    50 
 0.367282  1    1438   b    978 0.050 0.038 0.052 0.063 0.031 0.050 0.037 0.056 0.055 0.081 0.053 0.040 0.046 0.048 0.026 0.019 0.029 0.067 0.064 0.051       49    37    51    62    30    49    36    55    54    79    52    39    45    47    25    19    28    66    63    50 
 0.367861  1    1439   b    979 0.050 0.038 0.052 0.063 0.031 0.050 0.038 0.056 0.055 0.081 0.053 0.040 0.047 0.048 0.026 0.019 0.029 0.067 0.064 0.051       49    37    51    62    30    49    37    55    54    79    52    39    46    47    25    19    28    66    63    50 
 0.367951  1    1440   d    978 0.050 0.038 0.052 0.063 0.031 0.050 0.038 0.056 0.055 0.081 0.052 0.040 0.047 0.048 0.026 0.019 0.029 0.067 0.064 0.051       49    37    51    62    30    49    37    55    54    79    51    39    46    47    25    19    28    66    63    50 
 0.368167  1    1441   b    979 0.050 0.038 0.052 0.063 0.031 0.051 0.038 0.056 0.055 0.081 0.053 0.040 0.047 0.048 0.026 0.020 0.029 0.067 0.064 0.051       49    37    51    62    30    50    37    55    54    79    52    39    46    47    25    20    28    66    63    50 
 0.368352  1    1442   b    980 0.050 0.038 0.052 0.063 0.031 0.051 0.038 0.057 0.055 0.081 0.053 0.041 0.047 0.048 0.026 0.020 0.029 0.067 0.064 0.051       49    37    51    62    30    50    37    56    54    79    52    40    46    47    25    20    28    66    63    50 
 0.368354  1    1443   d    979 0.050 0.038 0.052 0.063 0.031 0.051 0.038 0.057 0.055 0.081 0.053 0.041 0.047 0.048 0.026 0.020 0.029 0.067 0.064 0.051       49    37    51    62    30    50    37    56    54    79    52    40    46    47    25    20    28    66    63    50 
 0.368472  1    1444   b    980 0.050 0.038 0.052 0.063 0.031 0.051 0.038 0.057 0.055 0.081 0.053 0.041 0.047 0.048 0.026 0.020 0.029 0.067 0.064 0.052       49    37    51    62    30    50    37    56    54    79    52    40    46    47    25    20    28    66    63    51 
 0.368548  1    1445   b    981 0.050 0.038 0.052 0.063 0.031 0.051 0.038 0.057 0.055 0.081 0.053 0.041 0.047 0.048 0.025 0.020 0.029 0.067 0.064 0.052       49    37    51    62    30    50    37    56    54    79    52    40    46    47    25    20    28    66    63    51 
 0.368686  1    1446   d    980 0.050 0.038 0.052 0.063 0.031 0.051 0.038 0.057 0.054 0.080 0.053 0.041 0.047 0.048 0.026 0.020 0.028 0.067 0.064 0.052       49    37    51    62    30    50    37    56    53    78    52    40    46    47    25    20    27    66    63    51 
 0.368752  1    1447   b    981 0.050 0.038 0.052 0.063 0.031 0.051 0.038 0.057 0.054 0.080 0.053 0.041 0.047 0.048 0.025 0.020 0.028 0.067 0.064 0.052       49    37    51    62    30    50    37    56    53    78    52    40    46    47    25    20    27    66    63    51 
 0.368857  1    1448   b    982 0.050 0.038 0.052 0.063 0.031 0.051 0.038 0.057 0.054 0.079 0.053 0.041 0.047 0.048 0.025 0.020 0.027 0.067 0.064 0.052       49    37    51    62    30    50    37    56    53    78    52    40    46    47    25    20    27    66    63    51
[truncated: 29,681,317 more chars]
