# Supplementary material for: Maternal transmission as a microbial symbiont sieve, and the absence of lactation in male mammals
Source: Nat Commun. 2024 Jun 27;15:5341. doi: 10.1038/s41467-024-49559-5 (PMC11211401; doi:10.1038/s41467-024-49559-5)
Supplement: Supplementary file 4 — Supplementary Data 1 [file 41467_2024_49559_MOESM4_ESM.zip › Supplementary Data/figure_4/01_symstart_0.05_w_0.6/output.timeseries.dat]

#time     sp  nevent event   n    nf    nm  fsymbiont  nmat  nbip fmaternal   mat- mat+ bip- bip+      diseq
 0.000948  1       1   b  1001   482   519  0.0999      107   412  0.2062      100    7  371   41      0.0056  
 0.000951  1       2   b  1002   482   520  0.0998      107   413  0.2058      100    7  372   41      0.0055  
 0.001081  1       3   d  1001   481   520  0.0999      107   413  0.2058      100    7  372   41      0.0055  
 0.001280  1       4   b  1002   482   520  0.0998      107   413  0.2058      100    7  372   41      0.0055  
 0.001715  1       5   d  1001   482   519  0.0999      107   412  0.2062      100    7  371   41      0.0056  
 0.002135  1       6   b  1002   482   520  0.0998      107   413  0.2058      100    7  372   41      0.0055  
 0.002157  1       7   b  1003   482   521  0.0997      107   414  0.2054      100    7  373   41      0.0055  
 0.002217  1       8   b  1004   483   521  0.1006      107   414  0.2054      100    7  373   41      0.0055  
 0.002892  1       9   d  1003   483   520  0.1007      107   413  0.2058      100    7  372   41      0.0055  
 0.002954  1      10   d  1002   483   519  0.1008      107   412  0.2062      100    7  371   41      0.0056  
 0.003161  1      11   b  1003   483   520  0.1007      107   413  0.2058      100    7  372   41      0.0055  
 0.003268  1      12   d  1002   483   519  0.1008      107   412  0.2062      100    7  371   41      0.0056  
 0.003290  1      13   d  1001   482   519  0.1009      107   412  0.2062      100    7  371   41      0.0056  
 0.003363  1      14   d  1000   482   518  0.1010      107   411  0.2066      100    7  370   41      0.0056  
 0.003506  1      15   b  1001   482   519  0.1009      107   412  0.2062      100    7  371   41      0.0056  
 0.003703  1      16   b  1002   483   519  0.1018      107   412  0.2062      100    7  371   41      0.0056  
 0.003740  1      17   d  1001   482   519  0.1019      107   412  0.2062      100    7  371   41      0.0056  
 0.003750  1      18   d  1000   482   518  0.1020      106   412  0.2046       99    7  371   41      0.0054  
 0.003901  1      19   b  1001   482   519  0.1019      106   413  0.2042       99    7  372   41      0.0054  
 0.004055  1      20   b  1002   483   519  0.1018      106   413  0.2042       99    7  372   41      0.0054  
 0.004149  1      21   d  1001   482   519  0.1019      106   413  0.2042       99    7  372   41      0.0054  
 0.004286  1      22   d  1000   482   518  0.1020      106   412  0.2046       99    7  371   41      0.0054  
 0.004332  1      23   d   999   481   518  0.1021      106   412  0.2046       99    7  371   41      0.0054  
 0.004424  1      24   b  1000   482   518  0.1030      106   412  0.2046       99    7  371   41      0.0054  
 0.004668  1      25   b  1001   483   518  0.1029      106   412  0.2046       99    7  371   41      0.0054  
 0.004706  1      26   b  1002   483   519  0.1038      106   413  0.2042       99    7  371   42      0.0058  
 0.005023  1      27   d  1001   483   518  0.1039      106   412  0.2046       99    7  370   42      0.0058  
 0.005046  1      28   b  1002   484   518  0.1038      106   412  0.2046       99    7  370   42      0.0058  
 0.005081  1      29   d  1001   483   518  0.1039      106   412  0.2046       99    7  370   42      0.0058  
 0.005299  1      30   d  1000   482   518  0.1040      106   412  0.2046       99    7  370   42      0.0058  
 0.006486  1      31   b  1001   483   518  0.1039      106   412  0.2046       99    7  370   42      0.0058  
 0.006552  1      32   d  1000   482   518  0.1040      106   412  0.2046       99    7  370   42      0.0058  
 0.006651  1      33   d   999   481   518  0.1041      106   412  0.2046       99    7  370   42      0.0058  
 0.007105  1      34   b  1000   482   518  0.1040      106   412  0.2046       99    7  370   42      0.0058  
 0.007249  1      35   b  1001   483   518  0.1039      106   412  0.2046       99    7  370   42      0.0058  
 0.007330  1      36   b  1002   483   519  0.1038      106   413  0.2042       99    7  371   42      0.0058  
 0.007641  1      37   d  1001   483   518  0.1039      106   412  0.2046       99    7  370   42      0.0058  
 0.008038  1      38   b  1002   484   518  0.1038      106   412  0.2046       99    7  370   42      0.0058  
 0.008089  1      39   b  1003   484   519  0.1047      106   413  0.2042       99    7  370   43      0.0062  
 0.008435  1      40   b  1004   485   519  0.1046      106   413  0.2042       99    7  370   43      0.0062  
 0.008526  1      41   d  1003   485   518  0.1047      106   412  0.2046       99    7  369   43      0.0062  
 0.008794  1      42   d  1002   484   518  0.1048      106   412  0.2046       99    7  369   43      0.0062  
 0.009469  1      43   d  1001   484   517  0.1049      106   411  0.2050       99    7  368   43      0.0063  
 0.009648  1      44   b  1002   484   518  0.1048      107   411  0.2066      100    7  368   43      0.0064  
 0.009855  1      45   b  1003   485   518  0.1057      107   411  0.2066      100    7  368   43      0.0064  
 0.009902  1      46   b  1004   485   519  0.1056      107   412  0.2062      100    7  369   43      0.0064  
 0.010106  1      47   b  1005   486   519  0.1055      107   412  0.2062      100    7  369   43      0.0064  
 0.010263  1      48   d  1004   485   519  0.1056      107   412  0.2062      100    7  369   43      0.0064  
 0.010293  1      49   b  1005   486   519  0.1055      107   412  0.2062      100    7  369   43      0.0064  
 0.010368  1      50   b  1006   487   519  0.1054      107   412  0.2062      100    7  369   43      0.0064  
 0.010561  1      51   b  1007   488   519  0.1053      107   412  0.2062      100    7  369   43      0.0064  
 0.010659  1      52   d  1006   487   519  0.1054      107   412  0.2062      100    7  369   43      0.0064  
 0.010788  1      53   b  1007   487   520  0.1053      108   412  0.2077      101    7  369   43      0.0065  
 0.011806  1      54   b  1008   487   521  0.1052      108   413  0.2073      101    7  370   43      0.0065  
 0.012006  1      55   b  1009   487   522  0.1060      109   413  0.2088      101    8  370   43      0.0051  
 0.012096  1      56   d  1008   487   521  0.1062      108   413  0.2073      100    8  370   43      0.0049  
 0.012967  1      57   b  1009   487   522  0.1060      109   413  0.2088      101    8  370   43      0.0051  
 0.013139  1      58   d  1008   487   521  0.1052      109   412  0.2092      101    8  370   42      0.0047  
 0.013155  1      59   d  1007   486   521  0.1053      109   412  0.2092      101    8  370   42      0.0047  
 0.013258  1      60   d  1006   486   520  0.1054      109   411  0.2096      101    8  369   42      0.0048  
 0.013415  1      61   d  1005   486   519  0.1055      108   411  0.2081      100    8  369   42      0.0046  
 0.013752  1      62   b  1006   487   519  0.1064      108   411  0.2081      100    8  369   42      0.0046  
 0.014289  1      63   b  1007   488   519  0.1063      108   411  0.2081      100    8  369   42      0.0046  
 0.014659  1      64   d  1006   488   518  0.1064      108   410  0.2085      100    8  368   42      0.0047  
 0.015249  1      65   b  1007   489   518  0.1063      108   410  0.2085      100    8  368   42      0.0047  
 0.015702  1      66   b  1008   489   519  0.1062      109   410  0.2100      101    8  368   42      0.0048  
 0.016063  1      67   d  1007   489   518  0.1063      108   410  0.2085      100    8  368   42      0.0047  
 0.016065  1      68   b  1008   489   519  0.1062      108   411  0.2081      100    8  369   42      0.0046  
 0.016107  1      69   d  1007   489   518  0.1063      108   410  0.2085      100    8  368   42      0.0047  
 0.016260  1      70   b  1008   490   518  0.1062      108   410  0.2085      100    8  368   42      0.0047  
 0.016728  1      71   b  1009   490   519  0.1060      108   411  0.2081      100    8  369   42      0.0046  
 0.016760  1      72   d  1008   490   518  0.1062      108   410  0.2085      100    8  368   42      0.0047  
 0.016916  1      73   b  1009   490   519  0.1070      108   411  0.2081      100    8  368   43      0.0050  
 0.017513  1      74   b  1010   490   520  0.1069      108   412  0.2077      100    8  369   43      0.0050  
 0.017578  1      75   d  1009   489   520  0.1070      108   412  0.2077      100    8  369   43      0.0050  
 0.017683  1      76   b  1010   490   520  0.1069      108   412  0.2077      100    8  369   43      0.0050  
 0.017769  1      77   d  1009   489   520  0.1060      108   412  0.2077      100    8  369   43      0.0050  
 0.018106  1      78   b  1010   489   521  0.1059      108   413  0.2073      100    8  370   43      0.0049  
 0.018387  1      79   d  1009   489   520  0.1051      108   412  0.2077      100    8  370   42      0.0046  
 0.018588  1      80   d  1008   489   519  0.1052      108   411  0.2081      100    8  369   42      0.0046  
 0.018656  1      81   d  1007   488   519  0.1053      108   411  0.2081      100    8  369   42      0.0046  
 0.018662  1      82   d  1006   487   519  0.1054      108   411  0.2081      100    8  369   42      0.0046  
 0.018810  1      83   b  1007   488   519  0.1053      108   411  0.2081      100    8  369   42      0.0046  
 0.018901  1      84   b  1008   489   519  0.1052      108   411  0.2081      100    8  369   42      0.0046  
 0.019047  1      85   d  1007   488   519  0.1053      108   411  0.2081      100    8  369   42      0.0046  
 0.019751  1      86   d  1006   487   519  0.1044      108   411  0.2081      100    8  369   42      0.0046  
 0.019980  1      87   b  1007   488   519  0.1043      108   411  0.2081      100    8  369   42      0.0046  
 0.020138  1      88   d  1006   487   519  0.1044      108   411  0.2081      100    8  369   42      0.0046  
 0.020238  1      89   d  1005   487   518  0.1045      107   411  0.2066       99    8  369   42      0.0045  
 0.020263  1      90   d  1004   487   517  0.1036      107   410  0.2070       99    8  369   41      0.0041  
 0.020328  1      91   b  1005   488   517  0.1035      107   410  0.2070       99    8  369   41      0.0041  
 0.021083  1      92   b  1006   488   518  0.1044      107   411  0.2066       99    8  369   42      0.0045  
 0.021210  1      93   d  1005   488   517  0.1045      107   410  0.2070       99    8  368   42      0.0045  
 0.021452  1      94   d  1004   487   517  0.1046      107   410  0.2070       99    8  368   42      0.0045  
 0.021864  1      95   d  1003   486   517  0.1047      107   410  0.2070       99    8  368   42      0.0045  
 0.022095  1      96   b  1004   486   518  0.1046      107   411  0.2066       99    8  369   42      0.0045  
 0.022385  1      97   d  1003   485   518  0.1047      107   411  0.2066       99    8  369   42      0.0045  
 0.022389  1      98   d  1002   485   517  0.1048      106   411  0.2050       98    8  369   42      0.0044  
 0.022806  1      99   b  1003   485   518  0.1047      107   411  0.2066       99    8  369   42      0.0045  
 0.022924  1     100   d  1002   484   518  0.1048      107   411  0.2066       99    8  369   42      0.0045  
 0.023041  1     101   d  1001   483   518  0.1049      107   411  0.2066       99    8  369   42      0.0045  
 0.023044  1     102   d  1000   483   517  0.1050      106   411  0.2050       98    8  369   42      0.0044  
 0.023052  1     103   d   999   482   517  0.1051      106   411  0.2050       98    8  369   42      0.0044  
 0.023221  1     104   d   998   482   516  0.1052      106   410  0.2054       98    8  368   42      0.0044  
 0.023313  1     105   b   999   483   516  0.1051      106   410  0.2054       98    8  368   42      0.0044  
 0.023755  1     106   d   998   482   516  0.1042      106   410  0.2054       98    8  368   42      0.0044  
 0.023818  1     107   b   999   482   517  0.1041      106   411  0.2050       98    8  369   42      0.0044  
 0.023967  1     108   d   998   481   517  0.1042      106   411  0.2050       98    8  369   42      0.0044  
 0.024022  1     109   d   997   480   517  0.1043      106   411  0.2050       98    8  369   42      0.0044  
 0.024522  1     110   d   996   480   516  0.1034      105   411  0.2035       98    7  369   42      0.0058  
 0.024537  1     111   b   997   480   517  0.1033      105   412  0.2031       98    7  370   42      0.0057  
 0.024624  1     112   b   998   480   518  0.1032      105   413  0.2027       98    7  371   42      0.0057  
 0.024809  1     113   b   999   480   519  0.1031      105   414  0.2023       98    7  372   42      0.0056  
 0.025027  1     114   d   998   479   519  0.1032      105   414  0.2023       98    7  372   42      0.0056  
 0.025051  1     115   b   999   480   519  0.1031      105   414  0.2023       98    7  372   42      0.0056  
 0.025092  1     116   b  1000   480   520  0.1030      105   415  0.2019       98    7  373   42      0.0056  
 0.025169  1     117   b  1001   481   520  0.1029      105   415  0.2019       98    7  373   42      0.0056  
 0.025853  1     118   b  1002   481   521  0.1028      105   416  0.2015       98    7  374   42      0.0055  
 0.025929  1     119   d  1001   480   521  0.1029      105   416  0.2015       98    7  374   42      0.0055  
 0.025948  1     120   b  1002   481   521  0.1028      105   416  0.2015       98    7  374   42      0.0055  
 0.026053  1     121   b  1003   482   521  0.1027      105   416  0.2015       98    7  374   42      0.0055  
 0.026119  1     122   d  1002   482   520  0.1028      105   415  0.2019       98    7  373   42      0.0056  
 0.026150  1     123   b  1003   482   521  0.1027      105   416  0.2015       98    7  374   42      0.0055  
 0.026625  1     124   b  1004   482   522  0.1026      105   417  0.2011       98    7  375   42      0.0055  
 0.026639  1     125   d  1003   481   522  0.1027      105   417  0.2011       98    7  375   42      0.0055  
 0.028012  1     126   b  1004   482   522  0.1036      105   417  0.2011       98    7  375   42      0.0055  
 0.028087  1     127   b  1005   483   522  0.1035      105   417  0.2011       98    7  375   42      0.0055  
 0.028189  1     128   d  1004   482   522  0.1026      105   417  0.2011       98    7  375   42      0.0055  
 0.028271  1     129   d  1003   482   521  0.1027      105   416  0.2015       98    7  374   42      0.0055  
 0.028571  1     130   d  1002   481   521  0.1028      105   416  0.2015       98    7  374   42      0.0055  
 0.028578  1     131   b  1003   481   522  0.1027      106   416  0.2031       99    7  374   42      0.0057  
 0.028753  1     132   b  1004   482   522  0.1026      106   416  0.2031       99    7  374   42      0.0057  
 0.028996  1     133   d  1003   482   521  0.1027      106   415  0.2035       99    7  373   42      0.0057  
 0.029156  1     134   d  1002   482   520  0.1028      106   414  0.2038       99    7  372   42      0.0057  
 0.029163  1     135   d  1001   481   520  0.1029      106   414  0.2038       99    7  372   42      0.0057  
 0.029268  1     136   d  1000   480   520  0.1030      106   414  0.2038       99    7  372   42      0.0057  
 0.029569  1     137   d   999   479   520  0.1031      106   414  0.2038       99    7  372   42      0.0057  
 0.029788  1     138   b  1000   479   521  0.1040      106   415  0.2035       99    7  372   43      0.0061  
 0.029885  1     139   b  1001   479   522  0.1039      106   416  0.2031       99    7  373   43      0.0060  
 0.030429  1     140   d  1000   479   521  0.1040      106   415  0.2035       99    7  372   43      0.0061  
 0.030733  1     141   d   999   478   521  0.1041      106   415  0.2035       99    7  372   43      0.0061  
 0.030831  1     142   d   998   478   520  0.1032      106   414  0.2038       99    7  372   42      0.0057  
 0.030854  1     143   b   999   478   521  0.1031      106   415  0.2035       99    7  373   42      0.0057  
 0.030889  1     144   b  1000   478   522  0.1030      106   416  0.2031       99    7  374   42      0.0057  
 0.031033  1     145   d   999   477   522  0.1031      106   416  0.2031       99    7  374   42      0.0057  
 0.031478  1     146   b  1000   478   522  0.1030      106   416  0.2031       99    7  374   42      0.0057  
 0.031711  1     147   b  1001   479   522  0.1029      106   416  0.2031       99    7  374   42      0.0057  
 0.032228  1     148   d  1000   479   521  0.1030      106   415  0.2035       99    7  373   42      0.0057  
 0.032553  1     149   b  1001   479   522  0.1029      106   416  0.2031       99    7  374   42      0.0057  
 0.032572  1     150   b  1002   480   522  0.1028      106   416  0.2031       99    7  374   42      0.0057  
 0.032631  1     151   d  1001   480   521  0.1029      106   415  0.2035       99    7  373   42      0.0057  
 0.032679  1     152   d  1000   479   521  0.1030      106   415  0.2035       99    7  373   42      0.0057  
 0.032702  1     153   b  1001   479   522  0.1029      107   415  0.2050      100    7  373   42      0.0058  
 0.032877  1     154   b  1002   479   523  0.1028      107   416  0.2046      100    7  374   42      0.0058  
 0.033052  1     155   b  1003   479   524  0.1027      107   417  0.2042      100    7  375   42      0.0057  
 0.033552  1     156   d  1002   478   524  0.1028      107   417  0.2042      100    7  375   42      0.0057  
 0.034256  1     157   b  1003   478   525  0.1037      107   418  0.2038      100    7  375   43      0.0061  
 0.034737  1     158   d  1002   478   524  0.1038      107   417  0.2042      100    7  374   43      0.0061  
 0.034875  1     159   b  1003   478   525  0.1047      107   418  0.2038      100    7  374   44      0.0065  
 0.035074  1     160   d  1002   478   524  0.1048      107   417  0.2042      100    7  373   44      0.0065  
 0.036129  1     161   b  1003   479   524  0.1047      107   417  0.2042      100    7  373   44      0.0065  
 0.036837  1     162   b  1004   479   525  0.1046      107   418  0.2038      100    7  374   44      0.0065  
 0.036888  1     163   d  1003   479   524  0.1047      107   417  0.2042      100    7  373   44      0.0065  
 0.036907  1     164   b  1004   480   524  0.1056      107   417  0.2042      100    7  373   44      0.0065  
 0.036910  1     165   d  1003   479   524  0.1057      107   417  0.2042      100    7  373   44      0.0065  
 0.037004  1     166   d  1002   479   523  0.1058      107   416  0.2046      100    7  372   44      0.0066  
 0.037109  1     167   d  1001   478   523  0.1059      107   416  0.2046      100    7  372   44      0.0066  
 0.037375  1     168   b  1002   478   524  0.1058      107   417  0.2042      100    7  373   44      0.0065  
 0.037521  1     169   d  1001   478   523  0.1059      107   416  0.2046      100    7  372   44      0.0066  
 0.037680  1     170   b  1002   479   523  0.1058      107   416  0.2046      100    7  372   44      0.0066  
 0.037906  1     171   d  1001   479   522  0.1059      107   415  0.2050      100    7  371   44      0.0066  
 0.038140  1     172   d  1000   479   521  0.1060      107   414  0.2054      100    7  370   44      0.0067  
 0.038217  1     173   d   999   478   521  0.1061      107   414  0.2054      100    7  370   44      0.0067  
 0.038603  1     174   b  1000   478   522  0.1070      107   415  0.2050      100    7  370   45      0.0070  
 0.039040  1     175   d   999   478   521  0.1071      106   415  0.2035       99    7  370   45      0.0069  
 0.039137  1     176   d   998   477   521  0.1072      106   415  0.2035       99    7  370   45      0.0069  
 0.039248  1     177   b   999   478   521  0.1071      106   415  0.2035       99    7  370   45      0.0069  
 0.039519  1     178   b  1000   479   521  0.1080      106   415  0.2035       99    7  370   45      0.0069  
 0.039773  1     179   d   999   478   521  0.1071      106   415  0.2035       99    7  370   45      0.0069  
 0.039799  1     180   b  1000   478   522  0.1080      106   416  0.2031       99    7  370   46      0.0072  
 0.040114  1     181   d   999   477   522  0.1081      106   416  0.2031       99    7  370   46      0.0072  
 0.040787  1     182   b  1000   478   522  0.1080      106   416  0.2031       99    7  370   46      0.0072  
 0.040960  1     183   d   999   477   522  0.1081      106   416  0.2031       99    7  370   46      0.0072  
 0.041375  1     184   d   998   477   521  0.1082      106   415  0.2035       99    7  369   46      0.0073  
 0.042037  1     185   b   999   478   521  0.1081      106   415  0.2035       99    7  369   46      0.0073  
 0.042199  1     186   b  1000   478   522  0.1080      106   416  0.2031       99    7  370   46      0.0072  
 0.042394  1     187   d   999   478   521  0.1081      106   415  0.2035       99    7  369   46      0.0073  
 0.042597  1     188   b  1000   478   522  0.1080      106   416  0.2031       99    7  370   46      0.0072  
 0.042622  1     189   d   999   477   522  0.1081      106   416  0.2031       99    7  370   46      0.0072  
 0.042705  1     190   d   998   476   522  0.1082      106   416  0.2031       99    7  370   46      0.0072  
 0.042710  1     191   d   997   476   521  0.1083      105   416  0.2015       98    7  370   46      0.0071  
 0.042753  1     192   b   998   476   522  0.1082      105   417  0.2011       98    7  371   46      0.0070  
 0.042912  1     193   d   997   475   522  0.1083      105   417  0.2011       98    7  371   46      0.0070  
 0.043000  1     194   b   998   476   522  0.1082      105   417  0.2011       98    7  371   46      0.0070  
 0.043013  1     195   b   999   477   522  0.1081      105   417  0.2011       98    7  371   46      0.0070  
 0.043139  1     196   d   998   477   521  0.1082      105   416  0.2015       98    7  370   46      0.0071  
 0.043510  1     197   b   999   477   522  0.1081      105   417  0.2011       98    7  371   46      0.0070  
 0.043702  1     198   b  1000   478   522  0.1080      105   417  0.2011       98    7  371   46      0.0070  
 0.043810  1     199   b  1001   479   522  0.1079      105   417  0.2011       98    7  371   46      0.0070  
 0.043887  1     200   b  1002   479   523  0.1078      105   418  0.2008       98    7  372   46      0.0070  
 0.044188  1     201   b  1003   480   523  0.1077      105   418  0.2008       98    7  372   46      0.0070  
 0.044217  1     202   d  1002   479   523  0.1078      105   418  0.2008       98    7  372   46      0.0070  
 0.044481  1     203   b  1003   479   524  0.1087      105   419  0.2004       98    7  372   47      0.0073  
 0.044646  1     204   d  1002   478   524  0.1088      105   419  0.2004       98    7  372   47      0.0073  
 0.044771  1     205   b  1003   478   525  0.1087      105   420  0.2000       98    7  373   47      0.0072  
 0.044872  1     206   d  1002   477   525  0.1078      105   420  0.2000       98    7  373   47      0.0072  
 0.044914  1     207   d  1001   477   524  0.1079      105   419  0.2004       98    7  372   47      0.0073  
 0.045121  1     208   b  1002   478   524  0.1078      105   419  0.2004       98    7  372   47      0.0073  
 0.045445  1     209   b  1003   478   525  0.1077      105   420  0.2000       98    7  373   47      0.0072  
 0.045566  1     210   d  1002   477   525  0.1068      105   420  0.2000       98    7  373   47      0.0072  
 0.045641  1     211   d  1001   477   524  0.1069      105   419  0.2004       98    7  372   47      0.0073  
 0.045752  1     212   d  1000   476   524  0.1070      105   419  0.2004       98    7  372   47      0.0073  
 0.046377  1     213   d   999   475   524  0.1071      105   419  0.2004       98    7  372   47      0.0073  
 0.047008  1     214   d   998   474   524  0.1072      105   419  0.2004       98    7  372   47      0.0073  
 0.047323  1     215   b   999   475   524  0.1081      105   419  0.2004       98    7  372   47      0.0073  
 0.047325  1     216   b  1000   475   525  0.1080      106   419  0.2019       99    7  372   47      0.0074  
 0.047423  1     217   b  1001   476   525  0.1079      106   419  0.2019       99    7  372   47      0.0074  
 0.047551  1     218   d  1000   476   524  0.1080      105   419  0.2004       98    7  372   47      0.0073  
 0.047617  1     219   d   999   476   523  0.1071      104   419  0.1989       98    6  372   47      0.0087  
 0.047870  1     220   d   998   475   523  0.1072      104   419  0.1989       98    6  372   47      0.0087  
 0.048205  1     221   d   997   474   523  0.1073      104   419  0.1989       98    6  372   47      0.0087  
 0.048426  1     222   b   998   475   523  0.1072      104   419  0.1989       98    6  372   47      0.0087  
 0.048495  1     223   d   997   474   523  0.1073      104   419  0.1989       98    6  372   47      0.0087  
 0.048780  1     224   b   998   474   524  0.1072      105   419  0.2004       99    6  372   47      0.0088  
 0.048811  1     225   b   999   475   524  0.1081      105   419  0.2004       99    6  372   47      0.0088  
 0.049192  1     226   b  1000   476   524  0.1090      105   419  0.2004       99    6  372   47      0.0088  
 0.049205  1     227   d   999   475   524  0.1091      105   419  0.2004       99    6  372   47      0.0088  
 0.049373  1     228   b  1000   476   524  0.1090      105   419  0.2004       99    6  372   47      0.0088  
 0.049423  1     229   b  1001   477   524  0.1099      105   419  0.2004       99    6  372   47      0.0088  
 0.049612  1     230   d  1000   476   524  0.1100      105   419  0.2004       99    6  372   47      0.0088  
 0.049716  1     231   d   999   475   524  0.1091      105   419  0.2004       99    6  372   47      0.0088  
 0.049852  1     232   d   998   475   523  0.1092      105   418  0.2008       99    6  371   47      0.0089  
 0.050013  1     233   d   997   475   522  0.1093      105   417  0.2011       99    6  370   47      0.0089  
 0.050676  1     234   d   996   474   522  0.1094      105   417  0.2011       99    6  370   47      0.0089  
 0.050820  1     235   d   995   473   522  0.1085      105   417  0.2011       99    6  370   47      0.0089  
 0.050883  1     236   d   994   473   521  0.1087      105   416  0.2015       99    6  369   47      0.0090  
 0.050982  1     237   d   993   473   520  0.1088      105   415  0.2019       99    6  368   47      0.0090  
 0.051202  1     238   d   992   473   519  0.1089      105   414  0.2023       99    6  367   47      0.0091  
 0.051354  1     239   d   991   472   519  0.1090      105   414  0.2023       99    6  367   47      0.0091  
 0.051592  1     240   b   992   473   519  0.1089      105   414  0.2023       99    6  367   47      0.0091  
 0.051920  1     241   d   991   472   519  0.1090      105   414  0.2023       99    6  367   47      0.0091  
 0.052489  1     242   d   990   471   519  0.1091      105   414  0.2023       99    6  367   47      0.0091  
 0.052539  1     243   d   989   471   518  0.1092      105   413  0.2027       99    6  366   47      0.0092  
 0.052905  1     244   d   988   470   518  0.1093      105   413  0.2027       99    6  366   47      0.0092  
 0.053078  1     245   b   989   470   519  0.1092      106   413  0.2042      100    6  366   47      0.0093  
 0.053273  1     246   d   988   470   518  0.1083      106   412  0.2046      100    6  366   46      0.0090  
 0.053334  1     247   d   987   470   517  0.1074      106   411  0.2050      100    6  366   45      0.0086  
 0.053444  1     248   d   986   470   516  0.1075      106   410  0.2054      100    6  365   45      0.0087  
 0.053636  1     249   d   985   469   516  0.1066      106   410  0.2054      100    6  365   45      0.0087  
 0.053742  1     250   d   984   469   515  0.1067      106   409  0.2058      100    6  364   45      0.0087  
 0.054021  1     251   d   983   469   514  0.1068      106   408  0.2062      100    6  363   45      0.0088  
 0.054388  1     252   d   982   468   514  0.1069      106   408  0.2062      100    6  363   45      0.0088  
 0.054560  1     253   d   981   468   513  0.1070      105   408  0.2047       99    6  363   45      0.0087  
 0.054644  1     254   d   980   467   513  0.1061      105   408  0.2047       99    6  363   45      0.0087  
 0.054761  1     255   d   979   466   513  0.1052      105   408  0.2047       99    6  363   45      0.0087  
 0.055093  1     256   d   978   466   512  0.1053      105   407  0.2051       99    6  362   45      0.0087  
 0.055881  1     257   d   977   466   511  0.1054      105   406  0.2055       99    6  361   45      0.0088  
 0.056482  1     258   d   976   465   511  0.1055      105   406  0.2055       99    6  361   45      0.0088  
 0.056520  1     259   b   977   465   512  0.1064      106   406  0.2070       99    7  361   45      0.0074  
 0.056623  1     260   d   976   464   512  0.1055      106   406  0.2070       99    7  361   45      0.0074  
 0.056702  1     261   d   975   464   511  0.1056      106   405  0.2074       99    7  360   45      0.0074  
 0.057487  1     262   b   976   464   512  0.1066      106   406  0.2070       99    7  360   46      0.0078  
 0.057512  1     263   b   977   465   512  0.1064      106   406  0.2070       99    7  360   46      0.0078  
 0.058056  1     264   d   976   465   511  0.1066      106   405  0.2074       99    7  359   46      0.0078  
 0.058320  1     265   b   977   465   512  0.1064      107   405  0.2090      100    7  359   46      0.0080  
 0.058439  1     266   b   978   466   512  0.1063      107   405  0.2090      100    7  359   46      0.0080  
 0.058442  1     267   b   979   467   512  0.1062      107   405  0.2090      100    7  359   46      0.0080  
 0.058655  1     268   d   978   466   512  0.1063      107   405  0.2090      100    7  359   46      0.0080  
 0.059033  1     269   d   977   465   512  0.1064      107   405  0.2090      100    7  359   46      0.0080  
 0.059403  1     270   d   976   464   512  0.1066      107   405  0.2090      100    7  359   46      0.0080  
 0.059458  1     271   d   975   463   512  0.1067      107   405  0.2090      100    7  359   46      0.0080  
 0.059674  1     272   d   974   462   512  0.1068      107   405  0.2090      100    7  359   46      0.0080  
 0.059711  1     273   b   975   462   513  0.1067      108   405  0.2105      101    7  359   46      0.0081  
 0.059913  1     274   b   976   462   514  0.1076      108   406  0.2101      101    7  359   47      0.0085  
 0.060177  1     275   d   975   461   514  0.1077      108   406  0.2101      101    7  359   47      0.0085  
 0.060491  1     276   d   974   461   513  0.1068      107   406  0.2086      101    6  359   47      0.0099  
 0.060695  1     277   d   973   461   512  0.1069      106   406  0.2070      100    6  359   47      0.0097  
 0.060822  1     278   d   972   461   511  0.1070      106   405  0.2074      100    6  358   47      0.0098  
 0.060920  1     279   b   973   461   512  0.1069      107   405  0.2090      101    6  358   47      0.0099  
 0.061188  1     280   b   974   462   512  0.1068      107   405  0.2090      101    6  358   47      0.0099  
 0.061271  1     281   d   973   461   512  0.1069      107   405  0.2090      101    6  358   47      0.0099  
 0.061286  1     282   b   974   461   513  0.1078      107   406  0.2086      101    6  358   48      0.0103  
 0.061359  1     283   b   975   462   513  0.1077      107   406  0.2086      101    6  358   48      0.0103  
 0.061967  1     284   d   974   462   512  0.1078      107   405  0.2090      101    6  357   48      0.0103  
 0.062350  1     285   d   973   462   511  0.1079      107   404  0.2094      101    6  356   48      0.0104  
 0.062556  1     286   d   972   461   511  0.1080      107   404  0.2094      101    6  356   48      0.0104  
 0.062585  1     287   b   973   461   512  0.1089      107   405  0.2090      101    6  356   49      0.0107  
 0.062586  1     288   d   972   461   511  0.1091      107   404  0.2094      101    6  355   49      0.0108  
 0.062946  1     289   b   973   462   511  0.1089      107   404  0.2094      101    6  355   49      0.0108  
 0.062966  1     290   b   974   463   511  0.1099      107   404  0.2094      101    6  355   49      0.0108  
 0.063028  1     291   d   973   462   511  0.1100      107   404  0.2094      101    6  355   49      0.0108  
 0.063775  1     292   d   972   461   511  0.1101      107   404  0.2094      101    6  355   49      0.0108  
 0.064592  1     293   d   971   460   511  0.1102      107   404  0.2094      101    6  355   49      0.0108  
 0.065396  1     294   d   970   459   511  0.1103      107   404  0.2094      101    6  355   49      0.0108  
 0.065433  1     295   b   971   459   512  0.1102      107   405  0.2090      101    6  356   49      0.0107  
 0.065591  1     296   b   972   460   512  0.1101      107   405  0.2090      101    6  356   49      0.0107  
 0.065781  1     297   d   971   460   511  0.1102      107   404  0.2094      101    6  355   49      0.0108  
 0.066106  1     298   b   972   461   511  0.1101      107   404  0.2094      101    6  355   49      0.0108  
 0.066362  1     299   b   973   461   512  0.1100      107   405  0.2090      101    6  356   49      0.0107  
 0.066623  1     300   d   972   460   512  0.1101      107   405  0.2090      101    6  356   49      0.0107  
 0.067103  1     301   b   973   460   513  0.1100      107   406  0.2086      101    6  357   49      0.0107  
 0.067717  1     302   b   974   461   513  0.1099      107   406  0.2086      101    6  357   49      0.0107  
 0.067871  1     303   d   973   460   513  0.1100      107   406  0.2086      101    6  357   49      0.0107  
 0.067927  1     304   b   974   461   513  0.1099      107   406  0.2086      101    6  357   49      0.0107  
 0.068097  1     305   b   975   461   514  0.1097      107   407  0.2082      101    6  358   49      0.0106  
 0.068214  1     306   b   976   462   514  0.1107      107   407  0.2082      101    6  358   49      0.0106  
 0.068426  1     307   d   975   462   513  0.1108      107   406  0.2086      101    6  357   49      0.0107  
 0.068526  1     308   d   974   462   512  0.1109      107   405  0.2090      101    6  356   49      0.0107  
 0.068891  1     309   b   975   463   512  0.1108      107   405  0.2090      101    6  356   49      0.0107  
 0.069184  1     310   b   976   463   513  0.1107      107   406  0.2086      101    6  357   49      0.0107  
 0.069262  1     311   b   977   464   513  0.1116      107   406  0.2086      101    6  357   49      0.0107  
 0.069293  1     312   d   976   464   512  0.1107      107   405  0.2090      101    6  357   48      0.0103  
 0.069397  1     313   d   975   464   511  0.1108      107   404  0.2094      101    6  356   48      0.0104  
 0.069575  1     314   d   974   464   510  0.1109      107   403  0.2098      101    6  355   48      0.0104  
 0.069672  1     315   b   975   464   511  0.1108      107   404  0.2094      101    6  356   48      0.0104  
 0.069807  1     316   b   976   464   512  0.1107      107   405  0.2090      101    6  357   48      0.0103  
 0.070334  1     317   d   975   464   511  0.1108      107   404  0.2094      101    6  356   48      0.0104  
 0.070378  1     318   d   974   463   511  0.1099      107   404  0.2094      101    6  356   48      0.0104  
 0.070755  1     319   d   973   462   511  0.1100      107   404  0.2094      101    6  356   48      0.0104  
 0.070829  1     320   d   972   461   511  0.1101      107   404  0.2094      101    6  356   48      0.0104  
 0.071172  1     321   d   971   461   510  0.1102      107   403  0.2098      101    6  355   48      0.0104  
 0.072282  1     322   d   970   460   510  0.1103      107   403  0.2098      101    6  355   48      0.0104  
 0.072305  1     323   d   969   459   510  0.1104      107   403  0.2098      101    6  355   48      0.0104  
 0.072631  1     324   b   970   459   511  0.1103      108   403  0.2114      102    6  355   48      0.0106  
 0.072776  1     325   d   969   459   510  0.1104      108   402  0.2118      102    6  354   48      0.0107  
 0.072992  1     326   d   968   459   509  0.1095      108   401  0.2122      102    6  354   47      0.0103  
 0.073056  1     327   d   967   458   509  0.1096      108   401  0.2122      102    6  354   47      0.0103  
 0.073074  1     328   d   966   458   508  0.1097      108   400  0.2126      102    6  353   47      0.0104  
 0.073438  1     329   d   965   457   508  0.1098      108   400  0.2126      102    6  353   47      0.0104  
 0.073544  1     330   b   966   457   509  0.1097      108   401  0.2122      102    6  354   47      0.0103  
 0.074010  1     331   d   965   456   509  0.1098      108   401  0.2122      102    6  354   47      0.0103  
 0.074190  1     332   b   966   457   509  0.1097      108   401  0.2122      102    6  354   47      0.0103  
 0.074394  1     333   b   967   458   509  0.1096      108   401  0.2122      102    6  354   47      0.0103  
 0.075024  1     334   d   966   458   508  0.1097      108   400  0.2126      102    6  353   47      0.0104  
 0.075250  1     335   d   965   457   508  0.1088      108   400  0.2126      102    6  353   47      0.0104  
 0.075507  1     336   d   964   456   508  0.1089      108   400  0.2126      102    6  353   47      0.0104  
 0.075519  1     337   b   965   456   509  0.1088      108   401  0.2122      102    6  354   47      0.0103  
 0.075942  1     338   d   964   456   508  0.1089      108   400  0.2126      102    6  353   47      0.0104  
 0.076294  1     339   b   965   456   509  0.1088      108   401  0.2122      102    6  354   47      0.0103  
 0.076509  1     340   b   966   457   509  0.1087      108   401  0.2122      102    6  354   47      0.0103  
 0.076599  1     341   d   965   456   509  0.1078      108   401  0.2122      102    6  354   47      0.0103  
 0.077039  1     342   b   966   457   509  0.1077      108   401  0.2122      102    6  354   47      0.0103  
 0.077079  1     343   b   967   458   509  0.1075      108   401  0.2122      102    6  354   47      0.0103  
 0.077552  1     344   b   968   458   510  0.1074      108   402  0.2118      102    6  355   47      0.0102  
 0.077566  1     345   b   969   458   511  0.1073      108   403  0.2114      102    6  356   47      0.0102  
 0.077692  1     346   b   970   459   511  0.1072      108   403  0.2114      102    6  356   47      0.0102  
 0.077698  1     347   b   971   459   512  0.1081      108   404  0.2109      102    6  356   48      0.0105  
 0.077810  1     348   d   970   458   512  0.1072      108   404  0.2109      102    6  356   48      0.0105  
 0.077934  1     349   b   971   459   512  0.1071      108   404  0.2109      102    6  356   48      0.0105  
 0.078242  1     350   b   972   460   512  0.1080      108   404  0.2109      102    6  356   48      0.0105  
 0.078512  1     351   d   971   460   511  0.1081      107   404  0.2094      101    6  356   48      0.0104  
 0.078865  1     352   d   970   460   510  0.1082      107   403  0.2098      101    6  355   48      0.0104  
 0.079002  1     353   d   969   460   509  0.1084      107   402  0.2102      101    6  354   48      0.0105  
 0.079269  1     354   d   968   459   509  0.1085      107   402  0.2102      101    6  354   48      0.0105  
 0.079672  1     355   b   969   460   509  0.1084      107   402  0.2102      101    6  354   48      0.0105  
 0.079772  1     356   b   970   460   510  0.1082      107   403  0.2098      101    6  355   48      0.0104  
 0.079820  1     357   b   971   461   510  0.1081      107   403  0.2098      101    6  355   48      0.0104  
 0.080446  1     358   b   972   461   511  0.1080      107   404  0.2094      101    6  356   48      0.0104  
 0.080515  1     359   b   973   462   511  0.1079      107   404  0.2094      101    6  356   48      0.0104  
 0.080906  1     360   d   972   462   510  0.1070      107   403  0.2098      101    6  356   47      0.0100  
 0.081222  1     361   d   971   462   509  0.1071      107   402  0.2102      101    6  355   47      0.0101  
 0.081419  1     362   d   970   462   508  0.1072      107   401  0.2106      101    6  354   47      0.0102  
 0.081624  1     363   b   971   462   509  0.1081      108   401  0.2122      101    7  354   47      0.0088  
 0.081866  1     364   b   972   462   510  0.1080      108   402  0.2118      101    7  355   47      0.0087  
 0.081913  1     365   b   973   462   511  0.1079      108   403  0.2114      101    7  356   47      0.0086  
 0.082075  1     366   b   974   463   511  0.1078      108   403  0.2114      101    7  356   47      0.0086  
 0.082138  1     367   b   975   464   511  0.1077      108   403  0.2114      101    7  356   47      0.0086  
 0.082220  1     368   b   976   464   512  0.1076      108   404  0.2109      101    7  357   47      0.0086  
 0.082561  1     369   b   977   465   512  0.1075      108   404  0.2109      101    7  357   47      0.0086  
 0.082575  1     370   d   976   464   512  0.1066      108   404  0.2109      101    7  357   47      0.0086  
 0.083040  1     371   d   975   464   511  0.1067      108   403  0.2114      101    7  356   47      0.0086  
 0.083519  1     372   b   976   465   511  0.1066      108   403  0.2114      101    7  356   47      0.0086  
 0.083542  1     373   d   975   464   511  0.1056      108   403  0.2114      101    7  356   47      0.0086  
 0.084019  1     374   d   974   464   510  0.1057      108   402  0.2118      101    7  355   47      0.0087  
 0.084069  1     375   b   975   464   511  0.1056      109   402  0.2133      102    7  355   47      0.0088  
 0.084703  1     376   d   974   464   510  0.1057      109   401  0.2137      102    7  354   47      0.0089  
 0.085548  1     377   d   973   464   509  0.1059      109   400  0.2141      102    7  353   47      0.0090  
 0.086233  1     378   d   972   464   508  0.1060      109   399  0.2146      102    7  352   47      0.0090  
 0.086312  1     379   d   971   464   507  0.1061      109   398  0.2150      102    7  351   47      0.0091  
 0.087735  1     380   d   970   463   507  0.1052      109   398  0.2150      102    7  351   47      0.0091  
 0.089320  1     381   b   971   464   507  0.1050      109   398  0.2150      102    7  351   47      0.0091  
 0.089334  1     382   d   970   463   507  0.1052      109   398  0.2150      102    7  351   47      0.0091  
 0.089370  1     383   b   971   463   508  0.1050      109   399  0.2146      102    7  352   47      0.0090  
 0.089581  1     384   d   970   462   508  0.1052      109   399  0.2146      102    7  352   47      0.0090  
 0.092770  1     385   b   971   463   508  0.1050      109   399  0.2146      102    7  352   47      0.0090  
 0.093104  1     386   d   970   462   508  0.1052      109   399  0.2146      102    7  352   47      0.0090  
 0.093151  1     387   b   971   462   509  0.1061      109   400  0.2141      102    7  352   48      0.0094  
 0.093240  1     388   b   972   463   509  0.1070      109   400  0.2141      102    7  352   48      0.0094  
 0.093392  1     389   b   973   464   509  0.1069      109   400  0.2141      102    7  352   48      0.0094  
 0.093746  1     390   d   972   463   509  0.1070      109   400  0.2141      102    7  352   48      0.0094  
 0.093758  1     391   d   971   463   508  0.1071      109   399  0.2146      102    7  351   48      0.0095  
 0.093769  1     392   d   970   463   507  0.1072      108   399  0.2130      101    7  351   48      0.0093  
 0.094011  1     393   b   971   463   508  0.1071      109   399  0.2146      102    7  351   48      0.0095  
 0.094032  1     394   d   970   463   507  0.1062      109   398  0.2150      102    7  351   47      0.0091  
 0.094332  1     395   b   971   463   508  0.1071      109   399  0.2146      102    7  351   48      0.0095  
 0.094483  1     396   d   970   463   507  0.1072      109   398  0.2150      102    7  350   48      0.0095  
 0.094541  1     397   d   969   462   507  0.1073      109   398  0.2150      102    7  350   48      0.0095  
 0.094731  1     398   d   968   461   507  0.1074      109   398  0.2150      102    7  350   48      0.0095  
 0.095567  1     399   d   967   461   506  0.1065      108   398  0.2134      102    6  350   48      0.0109  
 0.096060  1     400   d   966   460   506  0.1066      108   398  0.2134      102    6  350   48      0.0109  
 0.096996  1     401   d   965   460   505  0.1067      108   397  0.2139      102    6  349   48      0.0110  
 0.097424  1     402   d   964   460   504  0.1068      108   396  0.2143      102    6  348   48      0.0111  
 0.097578  1     403   b   965   461   504  0.1078      108   396  0.2143      102    6  348   48      0.0111  
 0.097678  1     404   d   964   460   504  0.1079      108   396  0.2143      102    6  348   48      0.0111  
 0.097680  1     405   d   963   459   504  0.1070      108   396  0.2143      102    6  348   48      0.0111  
 0.097745  1     406   d   962   459   503  0.1071      108   395  0.2147      102    6  347   48      0.0111  
 0.097817  1     407   d   961   458   503  0.1072      108   395  0.2147      102    6  347   48      0.0111  
 0.097987  1     408   d   960   458   502  0.1073      108   394  0.2151      102    6  346   48      0.0112  
 0.098089  1     409   d   959   457   502  0.1074      108   394  0.2151      102    6  346   48      0.0112  
 0.098096  1     410   d   958   457   501  0.1075      108   393  0.2156      102    6  345   48      0.0113  
 0.098193  1     411   b   959   458   501  0.1084      108   393  0.2156      102    6  345   48      0.0113  
 0.098202  1     412   d   958   457   501  0.1086      108   393  0.2156      102    6  345   48      0.0113  
 0.098573  1     413   d   957   456   501  0.1087      108   393  0.2156      102    6  345   48      0.0113  
 0.099597  1     414   d   956   456   500  0.1077      108   392  0.2160      102    6  345   47      0.0109  
 0.099684  1     415   d   955   456   499  0.1079      108   391  0.2164      102    6  344   47      0.0110  
 0.099823  1     416   b   956   457   499  0.1077      108   391  0.2164      102    6  344   47      0.0110  
 0.100185  1     417   d   955   456   499  0.1079      108   391  0.2164      102    6  344   47      0.0110  
 0.100198  1     418   b   956   456   500  0.1077      108   392  0.2160      102    6  345   47      0.0109  
 0.100301  1     419   b   957   456   501  0.1076      108   393  0.2156      102    6  346   47      0.0108  
 0.100784  1     420   b   958   457   501  0.1075      108   393  0.2156      102    6  346   47      0.0108  
 0.100917  1     421   b   959   458   501  0.1074      108   393  0.2156      102    6  346   47      0.0108  
 0.102013  1     422   b   960   458   502  0.1073      108   394  0.2151      102    6  347   47      0.0108  
 0.102134  1     423   d   959   458   501  0.1074      108   393  0.2156      102    6  346   47      0.0108  
 0.102263  1     424   d   958   458   500  0.1065      107   393  0.2140      102    5  346   47      0.0123  
 0.102300  1     425   d   957   458   499  0.1066      107   392  0.2144      102    5  345   47      0.0123  
 0.102613  1     426   d   956   458   498  0.1067      107   391  0.2149      102    5  344   47      0.0124  
 0.103082  1     427   d   955   458   497  0.1058      107   390  0.2153      102    5  344   46      0.0120  
 0.103850  1     428   d   954   458   496  0.1059      107   389  0.2157      102    5  343   46      0.0121  
 0.104003  1     429   b   955   458   497  0.1058      107   390  0.2153      102    5  344   46      0.0120  
 0.104080  1     430   d   954   457   497  0.1059      107   390  0.2153      102    5  344   46      0.0120  
 0.104324  1     431   b   955   458   497  0.1058      107   390  0.2153      102    5  344   46      0.0120  
 0.104503  1     432   d   954   458   496  0.1059      107   389  0.2157      102    5  343   46      0.0121  
 0.105114  1     433   d   953   457   496  0.1049      107   389  0.2157      102    5  343   46      0.0121  
 0.105118  1     434   b   954   457   497  0.1048      108   389  0.2173      103    5  343   46      0.0122  
 0.105282  1     435   b   955   458   497  0.1047      108   389  0.2173      103    5  343   46      0.0122  
 0.105427  1     436   b   956   459   497  0.1046      108   389  0.2173      103    5  343   46      0.0122  
 0.105502  1     437   d   955   458   497  0.1047      108   389  0.2173      103    5  343   46      0.0122  
 0.105541  1     438   b   956   459   497  0.1046      108   389  0.2173      103    5  343   46      0.0122  
 0.105758  1     439   d   955   459   496  0.1047      108   388  0.2177      103    5  342   46      0.0123  
 0.105816  1     440   d   954   459   495  0.1048      107   388  0.2162      102    5  342   46      0.0122  
 0.105846  1     441   b   955   460   495  0.1058      107   388  0.2162      102    5  342   46      0.0122  
 0.105913  1     442   b   956   460   496  0.1056      107   389  0.2157      102    5  343   46      0.0121  
 0.106226  1     443   b   957   460   497  0.1055      107   390  0.2153      102    5  344   46      0.0120  
 0.106503  1     444   d   956   460   496  0.1056      107   389  0.2157      102    5  343   46      0.0121  
 0.108025  1     445   b   957   460   497  0.1055      107   390  0.2153      102    5  344   46      0.0120  
 0.108117  1     446   b   958   461   497  0.1054      107   390  0.2153      102    5  344   46      0.0120  
 0.108460  1     447   b   959   461   498  0.1053      107   391  0.2149      102    5  345   46      0.0120  
 0.108616  1     448   d   958   460   498  0.1054      107   391  0.2149      102    5  345   46      0.0120  
 0.109009  1     449   b   959   460   499  0.1053      107   392  0.2144      102    5  346   46      0.0119  
 0.109478  1     450   d   958   459   499  0.1054      107   392  0.2144      102    5  346   46      0.0119  
 0.109517  1     451   d   957   459   498  0.1055      106   392  0.2129      101    5  346   46      0.0118  
 0.109590  1     452   d   956   459   497  0.1046      106   391  0.2133      101    5  346   45      0.0114  
 0.109828  1     453   b   957   460   497  0.1045      106   391  0.2133      101    5  346   45      0.0114  
 0.110243  1     454   d   956   459   497  0.1046      106   391  0.2133      101    5  346   45      0.0114  
 0.110698  1     455   b   957   460   497  0.1045      106   391  0.2133      101    5  346   45      0.0114  
 0.110899  1     456   d   956   460   496  0.1036      106   390  0.2137      101    5  346   44      0.0110  
 0.111560  1     457   d   955   460   495  0.1037      105   390  0.2121      100    5  346   44      0.0109  
 0.111879  1     458   b   956   461   495  0.1046      105   390  0.2121      100    5  346   44      0.0109  
 0.112106  1     459   d   955   460   495  0.1047      105   390  0.2121      100    5  346   44      0.0109  
 0.112689  1     460   b   956   460   496  0.1046      105   391  0.2117      100    5  347   44      0.0108  
 0.112862  1     461   d   955   460   495  0.1047      105   390  0.2121      100    5  346   44      0.0109  
 0.113164  1     462   b   956   460   496  0.1046      105   391  0.2117      100    5  347   44      0.0108  
 0.113299  1     463   b   957   461   496  0.1045      105   391  0.2117      100    5  347   44      0.0108  
 0.114082  1     464   b   958   461   497  0.1044      105   392  0.2113      100    5  348   44      0.0108  
 0.114592  1     465   b   959   462   497  0.1043      105   392  0.2113      100    5  348   44      0.0108  
 0.114705  1     466   d   958   462   496  0.1044      105   391  0.2117      100    5  347   44      0.0108  
 0.114772  1     467   d   957   462   495  0.1045      104   391  0.2101       99    5  347   44      0.0107  
 0.114868  1     468   b   958   463   495  0.1044      104   391  0.2101       99    5  347   44      0.0107  
 0.115105  1     469   b   959   463   496  0.1043      105   391  0.2117      100    5  347   44      0.0108  
 0.115191  1     470   d   958   463   495  0.1044      105   390  0.2121      100    5  346   44      0.0109  
 0.115195  1     471   b   959   464   495  0.1043      105   390  0.2121      100    5  346   44      0.0109  
 0.115714  1     472   d   958   464   494  0.1044      105   389  0.2126      100    5  345   44      0.0110  
 0.115793  1     473   d   957   463   494  0.1034      105   389  0.2126      100    5  345   44      0.0110  
 0.116106  1     474   d   956   462   494  0.1036      105   389  0.2126      100    5  345   44      0.0110  
 0.116286  1     475   b   957   462   495  0.1034      106   389  0.2141      101    5  345   44      0.0111  
 0.116378  1     476   d   956   461   495  0.1036      106   389  0.2141      101    5  345   44      0.0111  
 0.116655  1     477   d   955   461   494  0.1037      106   388  0.2146      101    5  344   44      0.0112  
 0.117018  1     478   b   956   461   495  0.1036      106   389  0.2141      101    5  345   44      0.0111  
 0.117104  1     479   d   955   461   494  0.1037      105   389  0.2126      100    5  345   44      0.0110  
 0.117375  1     480   d   954   460   494  0.1038      105   389  0.2126      100    5  345   44      0.0110  
 0.117673  1     481   d   953   459   494  0.1039      105   389  0.2126      100    5  345   44      0.0110  
 0.118001  1     482   b   954   459   495  0.1038      105   390  0.2121      100    5  346   44      0.0109  
 0.118610  1     483   d   953   459   494  0.1039      105   389  0.2126      100    5  345   44      0.0110  
 0.118843  1     484   b   954   460   494  0.1038      105   389  0.2126      100    5  345   44      0.0110  
 0.118866  1     485   b   955   460   495  0.1037      105   390  0.2121      100    5  346   44      0.0109  
 0.119088  1     486   d   954   459   495  0.1038      105   390  0.2121      100    5  346   44      0.0109  
 0.119199  1     487   b   955   460   495  0.1037      105   390  0.2121      100    5  346   44      0.0109  
 0.119588  1     488   b   956   461   495  0.1036      105   390  0.2121      100    5  346   44      0.0109  
 0.119844  1     489   d   955   461   494  0.1037      105   389  0.2126      100    5  345   44      0.0110  
 0.119944  1     490   b   956   461   495  0.1036      105   390  0.2121      100    5  346   44      0.0109  
 0.119952  1     491   d   955   461   494  0.1037      105   389  0.2126      100    5  345   44      0.0110  
 0.120351  1     492   b   956   462   494  0.1036      105   389  0.2126      100    5  345   44      0.0110  
 0.120446  1     493   b   957   463   494  0.1034      105   389  0.2126      100    5  345   44      0.0110  
 0.120511  1     494   d   956   463   493  0.1036      105   388  0.2130      100    5  344   44      0.0110  
 0.120771  1     495   d   955   463   492  0.1037      104   388  0.2114       99    5  344   44      0.0109  
 0.121211  1     496   d   954   462   492  0.1038      104   388  0.2114       99    5  344   44      0.0109  
 0.121349  1     497   d   953   462   491  0.1039      104   387  0.2118       99    5  343   44      0.0110  
 0.121697  1     498   d   952   462   490  0.1040      104   386  0.2122       99    5  342   44      0.0110  
 0.121863  1     499   b   953   462   491  0.1039      104   387  0.2118       99    5  343   44      0.0110  
 0.122064  1     500   b   954   462   492  0.1038      104   388  0.2114       99    5  344   44      0.0109  
 0.122496  1     501   d   953   462   491  0.1039      104   387  0.2118       99    5  343   44      0.0110  
 0.122574  1     502   d   952   462   490  0.1040      104   386  0.2122       99    5  342   44      0.0110  
 0.122803  1     503   d   951   462   489  0.1041      104   385  0.2127       99    5  341   44      0.0111  
 0.123132  1     504   d   950   461   489  0.1042      104   385  0.2127       99    5  341   44      0.0111  
 0.123190  1     505   d   949   461   488  0.1043      103   385  0.2111       98    5  341   44      0.0109  
 0.123385  1     506   b   950   462   488  0.1053      103   385  0.2111       98    5  341   44      0.0109  
 0.123492  1     507   b   951   463   488  0.1052      103   385  0.2111       98    5  341   44      0.0109  
 0.123645  1     508   b   952   464   488  0.1050      103   385  0.2111       98    5  341   44      0.0109  
 0.123696  1     509   b   953   464   489  0.1049      103   386  0.2106       98    5  342   44      0.0109  
 0.124028  1     510   d   952   463   489  0.1050      103   386  0.2106       98    5  342   44      0.0109  
 0.124158  1     511   d   951   462   489  0.1052      103   386  0.2106       98    5  342   44      0.0109  
 0.124529  1     512   b   952   462   490  0.1050      103   387  0.2102       98    5  343   44      0.0108  
 0.124727  1     513   d   951   462   489  0.1041      103   386  0.2106       98    5  343   43      0.0105  
 0.124738  1     514   b   952   463   489  0.1040      103   386  0.2106       98    5  343   43      0.0105  
 0.124852  1     515   d   951   463   488  0.1041      103   385  0.2111       98    5  342   43      0.0105  
 0.124917  1     516   b   952   464   488  0.1040      103   385  0.2111       98    5  342   43      0.0105  
 0.125821  1     517   b   953   464   489  0.1039      103   386  0.2106       98    5  343   43      0.0105  
 0.126416  1     518   d   952   463   489  0.1040      103   386  0.2106       98    5  343   43      0.0105  
 0.126617  1     519   d   951   463   488  0.1041      103   385  0.2111       98    5  342   43      0.0105  
 0.126867  1     520   b   952   463   489  0.1040      104   385  0.2127       99    5  342   43      0.0107  
 0.127175  1     521   b   953   464   489  0.1039      104   385  0.2127       99    5  342   43      0.0107  
 0.127701  1     522   d   952   464   488  0.1040      104   384  0.2131       99    5  341   43      0.0107  
 0.127742  1     523   b   953   464   489  0.1039      104   385  0.2127       99    5  342   43      0.0107  
 0.128007  1     524   b   954   465   489  0.1038      104   385  0.2127       99    5  342   43      0.0107  
 0.128116  1     525   b   955   466   489  0.1037      104   385  0.2127       99    5  342   43      0.0107  
 0.128695  1     526   b   956   466   490  0.1036      105   385  0.2143      100    5  342   43      0.0108  
 0.128958  1     527   d   955   465   490  0.1037      105   385  0.2143      100    5  342   43      0.0108  
 0.129029  1     528   d   954   465   489  0.1038      105   384  0.2147      100    5  341   43      0.0109  
 0.129269  1     529   d   953   465   488  0.1039      105   383  0.2152      100    5  340   43      0.0109  
 0.129316  1     530   d   952   464   488  0.1040      105   383  0.2152      100    5  340   43      0.0109  
 0.129330  1     531   b   953   464   489  0.1039      105   384  0.2147      100    5  341   43      0.0109  
 0.130412  1     532   b   954   465   489  0.1038      105   384  0.2147      100    5  341   43      0.0109  
 0.130454  1     533   b   955   466   489  0.1037      105   384  0.2147      100    5  341   43      0.0109  
 0.130566  1     534   d   954   465   489  0.1027      105   384  0.2147      100    5  341   43      0.0109  
 0.130762  1     535   d   953   465   488  0.1018      105   383  0.2152      100    5  341   42      0.0105  
 0.130847  1     536   b   954   465   489  0.1017      105   384  0.2147      100    5  342   42      0.0104  
 0.131511  1     537   d   953   465   488  0.1018      105   383  0.2152      100    5  341   42      0.0105  
 0.131562  1     538   d   952   465   487  0.1008      105   382  0.2156      100    5  341   41      0.0101  
 0.131778  1     539   d   951   465   486  0.1009      104   382  0.2140       99    5  341   41      0.0100  
 0.131975  1     540   d   950   464   486  0.1011      104   382  0.2140       99    5  341   41      0.0100  
 0.132821  1     541   b   951   464   487  0.1009      104   383  0.2136       99    5  342   41      0.0099  
 0.132874  1     542   d   950   463   487  0.1011      104   383  0.2136       99    5  342   41      0.0099  
 0.133288  1     543   d   949   463   486  0.1012      104   382  0.2140       99    5  341   41      0.0100  
 0.133297  1     544   b   950   464   486  0.1021      104   382  0.2140       99    5  341   41      0.0100  
 0.133544  1     545   b   951   465   486  0.1020      104   382  0.2140       99    5  341   41      0.0100  
 0.133779  1     546   b   952   465   487  0.1019      104   383  0.2136       99    5  342   41      0.0099  
 0.133820  1     547   d   951   464   487  0.1020      104   383  0.2136       99    5  342   41      0.0099  
 0.134372  1     548   d   950   463   487  0.1021      104   383  0.2136       99    5  342   41      0.0099  
 0.134388  1     549   b   951   464   487  0.1020      104   383  0.2136       99    5  342   41      0.0099  
 0.134395  1     550   d   950   464   486  0.1021      103   383  0.2119       98    5  342   41      0.0098  
 0.134605  1     551   d   949   464   485  0.1022      103   382  0.2124       98    5  341   41      0.0098  
 0.134926  1     552   b   950   465   485  0.1021      103   382  0.2124       98    5  341   41      0.0098  
 0.135109  1     553   d   949   464   485  0.1022      103   382  0.2124       98    5  341   41      0.0098  
 0.135110  1     554   d   948   464   484  0.1013      103   381  0.2128       98    5  341   40      0.0095  
 0.135126  1     555   b   949   465   484  0.1012      103   381  0.2128       98    5  341   40      0.0095  
 0.135440  1     556   d   948   464   484  0.1013      103   381  0.2128       98    5  341   40      0.0095  
 0.135587  1     557   b   949   465   484  0.1012      103   381  0.2128       98    5  341   40      0.0095  
 0.135918  1     558   d   948   464   484  0.1013      103   381  0.2128       98    5  341   40      0.0095  
 0.136274  1     559   d   947   464   483  0.1014      103   380  0.2133       98    5  340   40      0.0095  
 0.136654  1     560   d   946   464   482  0.1015      103   379  0.2137       98    5  339   40      0.0096  
 0.136808  1     561   b   947   464   483  0.1014      104   379  0.2153       99    5  339   40      0.0097  
 0.136809  1     562   d   946   464   482  0.1015      103   379  0.2137       98    5  339   40      0.0096  
 0.137074  1     563   d   945   463   482  0.1016      103   379  0.2137       98    5  339   40      0.0096  
 0.137287  1     564   d   944   462   482  0.1017      103   379  0.2137       98    5  339   40      0.0096  
 0.137335  1     565   b   945   462   483  0.1016      103   380  0.2133       98    5  340   40      0.0095  
 0.137594  1     566   d   944   462   482  0.1017      102   380  0.2116       97    5  340   40      0.0094  
 0.137617  1     567   d   943   461   482  0.1018      102   380  0.2116       97    5  340   40      0.0094  
 0.138397  1     568   b   944   461   483  0.1017      102   381  0.2112       97    5  341   40      0.0093  
 0.138499  1     569   d   943   460   483  0.1018      102   381  0.2112       97    5  341   40      0.0093  
 0.138680  1     570   d   942   460   482  0.1019      102   380  0.2116       97    5  340   40      0.0094  
 0.138876  1     571   b   943   461   482  0.1018      102   380  0.2116       97    5  340   40      0.0094  
 0.139067  1     572   d   942   460   482  0.1019      102   380  0.2116       97    5  340   40      0.0094  
 0.139186  1     573   d   941   459   482  0.1020      102   380  0.2116       97    5  340   40      0.0094  
 0.139581  1     574   b   942   460   482  0.1019      102   380  0.2116       97    5  340   40      0.0094  
 0.140759  1     575   d   941   460   481  0.1020      102   379  0.2121       97    5  339   40      0.0094  
 0.141091  1     576   b   942   460   482  0.1019      103   379  0.2137       98    5  339   40      0.0096  
 0.141269  1     577   d   941   459   482  0.1020      103   379  0.2137       98    5  339   40      0.0096  
 0.141333  1     578   b   942   460   482  0.1030      103   379  0.2137       98    5  339   40      0.0096  
 0.141483  1     579   b   943   461   482  0.1029      103   379  0.2137       98    5  339   40      0.0096  
 0.141945  1     580   d   942   460   482  0.1030      103   379  0.2137       98    5  339   40      0.0096  
 0.143166  1     581   d   941   459   482  0.1031      103   379  0.2137       98    5  339   40      0.0096  
 0.143207  1     582   d   940   458   482  0.1032      103   379  0.2137       98    5  339   40      0.0096  
 0.143292  1     583   d   939   457   482  0.1022      103   379  0.2137       98    5  339   40      0.0096  
 0.143452  1     584   d   938   456   482  0.1023      103   379  0.2137       98    5  339   40      0.0096  
 0.143542  1     585   d   937   455   482  0.1025      103   379  0.2137       98    5  339   40      0.0096  
 0.143883  1     586   b   938   456   482  0.1023      103   379  0.2137       98    5  339   40      0.0096  
 0.144010  1     587   d   937   456   481  0.1025      102   379  0.2121       97    5  339   40      0.0094  
 0.144555  1     588   b   938   456   482  0.1023      102   380  0.2116       97    5  340   40      0.0094  
 0.145277  1     589   d   937   455   482  0.1025      102   380  0.2116       97    5  340   40      0.0094  
 0.145735  1     590   b   938   455   483  0.1023      103   380  0.2133       98    5  340   40      0.0095  
 0.146402  1     591   d   937   455   482  0.1025      103   379  0.2137       98    5  339   40      0.0096  
 0.146682  1     592   d   936   455   481  0.1026      102   379  0.2121       97    5  339   40      0.0094  
 0.146833  1     593   b   937   456   481  0.1035      102   379  0.2121       97    5  339   40      0.0094  
 0.147273  1     594   b   938   457   481  0.1034      102   379  0.2121       97    5  339   40      0.0094  
 0.147815  1     595   d   937   457   480  0.1035      102   378  0.2125       97    5  338   40      0.0095  
 0.148756  1     596   d   936   456   480  0.1026      102   378  0.2125       97    5  338   40      0.0095  
 0.149800  1     597   b   937   457   480  0.1025      102   378  0.2125       97    5  338   40      0.0095  
 0.149847  1     598   b   938   458   480  0.1034      102   378  0.2125       97    5  338   40      0.0095  
 0.149940  1     599   d   937   457   480  0.1025      102   378  0.2125       97    5  338   40      0.0095  
 0.150063  1     600   b   938   457   481  0.1023      102   379  0.2121       97    5  339   40      0.0094  
 0.150080  1     601   d   937   457   480  0.1025      102   378  0.2125       97    5  338   40      0.0095  
 0.150432  1     602   d   936   456   480  0.1015      102   378  0.2125       97    5  338   40      0.0095  
 0.150483  1     603   b   937   457   480  0.1014      102   378  0.2125       97    5  338   40      0.0095  
 0.150691  1     604   d   936   457   479  0.1015      102   377  0.2129       97    5  337   40      0.0096  
 0.150783  1     605   b   937   457   480  0.1025      102   378  0.2125       97    5  337   41      0.0099  
 0.150923  1     606   b   938   457   481  0.1023      103   378  0.2141       98    5  337   41      0.0101  
 0.151188  1     607   b   939   458   481  0.1022      103   378  0.2141       98    5  337   41      0.0101  
 0.151313  1     608   b   940   458   482  0.1021      103   379  0.2137       98    5  338   41      0.0100  
 0.151390  1     609   b   941   459   482  0.1020      103   379  0.2137       98    5  338   41      0.0100  
 0.151454  1     610   b   942   459   483  0.1019      103   380  0.2133       98    5  339   41      0.0100  
 0.151542  1     611   b   943   460   483  0.1018      103   380  0.2133       98    5  339   41      0.0100  
 0.151783  1     612   d   942   459   483  0.1008      103   380  0.2133       98    5  339   41      0.0100  
 0.151873  1     613   d   941   458   483  0.1010      103   380  0.2133       98    5  339   41      0.0100  
 0.151979  1     614   d   940   458   482  0.1011      103   379  0.2137       98    5  338   41      0.0100  
 0.152096  1     615   b   941   458   483  0.1010      103   380  0.2133       98    5  339   41      0.0100  
 0.152205  1     616   d   940   457   483  0.1000      103   380  0.2133       98    5  339   41      0.0100  
 0.152373  1     617   d   939   457   482  0.0990      103   379  0.2137       98    5  339   40      0.0096  
 0.152852  1     618   b   940   457   483  0.0989      104   379  0.2153       99    5  339   40      0.0097  
 0.152985  1     619   b   941   458   483  0.0988      104   379  0.2153       99    5  339   40      0.0097  
 0.153266  1     620   b   942   459   483  0.0987      104   379  0.2153       99    5  339   40      0.0097  
 0.153349  1     621   b   943   459   484  0.0986      104   380  0.2149       99    5  340   40      0.0096  
 0.153576  1     622   d   942   459   483  0.0987      104   379  0.2153       99    5  339   40      0.0097  
 0.154091  1     623   b   943   460   483  0.0986      104   379  0.2153       99    5  339   40      0.0097  
 0.154194  1     624   d   942   459   483  0.0977      104   379  0.2153       99    5  339   40      0.0097  
 0.154379  1     625   b   943   460   483  0.0976      104   379  0.2153       99    5  339   40      0.0097  
 0.155043  1     626   d   942   460   482  0.0977      103   379  0.2137       98    5  339   40      0.0096  
 0.155045  1     627   b   943   461   482  0.0976      103   379  0.2137       98    5  339   40      0.0096  
 0.155815  1     628   b   944   462   482  0.0975      103   379  0.2137       98    5  339   40      0.0096  
 0.156170  1     629   d   943   462   481  0.0965      103   378  0.2141       98    5  339   39      0.0092  
 0.156306  1     630   d   942   462   480  0.0966      103   377  0.2146       98    5  338   39      0.0093  
 0.156398  1     631   b   943   463   480  0.0965      103   377  0.2146       98    5  338   39      0.0093  
 0.156455  1     632   d   942   463   479  0.0966      103   376  0.2150       98    5  337   39      0.0093  
 0.156546  1     633   d   941   463   478  0.0967      103   375  0.2155       98    5  336   39      0.0094  
 0.156577  1     634   d   940   462   478  0.0968      103   375  0.2155       98    5  336   39      0.0094  
 0.156731  1     635   d   939   461   478  0.0969      103   375  0.2155       98    5  336   39      0.0094  
 0.156765  1     636   b   940   462   478  0.0968      103   375  0.2155       98    5  336   39      0.0094  
 0.156875  1     637   b   941   462   479  0.0978      103   376  0.2150       98    5  336   40      0.0098  
 0.156970  1     638   b   942   463   479  0.0977      103   376  0.2150       98    5  336   40      0.0098  
 0.157036  1     639   d   941   462   479  0.0978      103   376  0.2150       98    5  336   40      0.0098  
 0.157413  1     640   d   940   461   479  0.0968      103   376  0.2150       98    5  336   40      0.0098  
 0.157814  1     641   b   941   462   479  0.0967      103   376  0.2150       98    5  336   40      0.0098  
 0.157948  1     642   d   940   461   479  0.0968      103   376  0.2150       98    5  336   40      0.0098  
 0.158188  1     643   d   939   461   478  0.0969      103   375  0.2155       98    5  335   40      0.0098  
 0.158443  1     644   b   940   462   478  0.0968      103   375  0.2155       98    5  335   40      0.0098  
 0.158483  1     645   b   941   463   478  0.0967      103   375  0.2155       98    5  335   40      0.0098  
 0.158527  1     646   d   940   462   478  0.0968      103   375  0.2155       98    5  335   40      0.0098  
 0.158886  1     647   b   941   463   478  0.0967      103   375  0.2155       98    5  335   40      0.0098  
 0.159035  1     648   d   940   463   477  0.0968      103   374  0.2159       98    5  334   40      0.0099  
 0.159212  1     649   d   939   462   477  0.0969      103   374  0.2159       98    5  334   40      0.0099  
 0.160406  1     650   d   938   461   477  0.0970      103   374  0.2159       98    5  334   40      0.0099  
 0.160415  1     651   b   939   462   477  0.0980      103   374  0.2159       98    5  334   40      0.0099  
 0.160542  1     652   b   940   462   478  0.0979      104   374  0.2176       99    5  334   40      0.0100  
 0.160626  1     653   b   941   463   478  0.0978      104   374  0.2176       99    5  334   40      0.0100  
 0.161103  1     654   b   942   463   479  0.0977      104   375  0.2171       99    5  335   40      0.0100  
 0.161573  1     655   d   941   462   479  0.0978      104   375  0.2171       99    5  335   40      0.0100  
 0.161624  1     656   d   940   462   478  0.0979      104   374  0.2176       99    5  334   40      0.0100  
 0.161827  1     657   d   939   462   477  0.0969      104   373  0.2180       99    5  334   39      0.0096  
 0.162645  1     658   d   938   461   477  0.0970      104   373  0.2180       99    5  334   39      0.0096  
 0.162862  1     659   d   937   460   477  0.0971      104   373  0.2180       99    5  334   39      0.0096  
 0.162998  1     660   d   936   459   477  0.0972      104   373  0.2180       99    5  334   39      0.0096  
 0.163140  1     661   b   937   460   477  0.0971      104   373  0.2180       99    5  334   39      0.0096  
 0.163769  1     662   d   936   459   477  0.0972      104   373  0.2180       99    5  334   39      0.0096  
 0.165247  1     663   d   935   458   477  0.0963      104   373  0.2180       99    5  334   39      0.0096  
 0.165296  1     664   b   936   459   477  0.0962      104   373  0.2180       99    5  334   39      0.0096  
 0.165335  1     665   d   935   458   477  0.0963      104   373  0.2180       99    5  334   39      0.0096  
 0.166170  1     666   d   934   458   476  0.0964      104   372  0.2185       99    5  333   39      0.0097  
 0.166480  1     667   b   935   458   477  0.0963      104   373  0.2180       99    5  334   39      0.0096  
 0.166511  1     668   d   934   457   477  0.0964      104   373  0.2180       99    5  334   39      0.0096  
 0.166529  1     669   d   933   456   477  0.0954      104   373  0.2180       99    5  334   39      0.0096  
 0.166745  1     670   d   932   456   476  0.0955      104   372  0.2185       99    5  333   39      0.0097  
 0.167003  1     671   b   933   457   476  0.0965      104   372  0.2185       99    5  333   39      0.0097  
 0.167220  1     672   b   934   457   477  0.0974      104   373  0.2180       99    5  333   40      0.0101  
 0.167877  1     673   d   933   457   476  0.0975      104   372  0.2185       99    5  332   40      0.0102  
 0.168033  1     674   d   932   456   476  0.0976      104   372  0.2185       99    5  332   40      0.0102  
 0.168337  1     675   b   933   457   476  0.0975      104   372  0.2185       99    5  332   40      0.0102  
 0.168926  1     676   d   932   457   475  0.0976      104   371  0.2189       99    5  331   40      0.0102  
 0.169096  1     677   d   931   457   474  0.0977      104   370  0.2194       99    5  330   40      0.0103  
 0.169494  1     678   d   930   457   473  0.0978      104   369  0.2199       99    5  329   40      0.0103  
 0.169573  1     679   b   931   458   473  0.0977      104   369  0.2199       99    5  329   40      0.0103  
 0.169687  1     680   b   932   458   474  0.0976      104   370  0.2194       99    5  330   40      0.0103  
 0.169733  1     681   d   931   458   473  0.0977      103   370  0.2178       98    5  330   40      0.0101  
 0.169795  1     682   b   932   458   474  0.0987      103   371  0.2173       98    5  330   41      0.0105  
 0.169809  1     683   d   931   458   473  0.0988      102   371  0.2156       97    5  330   41      0.0104  
 0.169892  1     684   b   932   458   474  0.0987      102   372  0.2152       97    5  331   41      0.0103  
 0.169923  1     685   b   933   458   475  0.0986      102   373  0.2147       97    5  332   41      0.0103  
 0.169941  1     686   d   932   458   474  0.0987      101   373  0.2131       96    5  332   41      0.0101  
 0.170570  1     687   d   931   458   473  0.0988      101   372  0.2135       96    5  331   41      0.0102  
 0.170670  1     688   b   932   458   474  0.0987      101   373  0.2131       96    5  332   41      0.0101  
 0.170746  1     689   d   931   457   474  0.0988      101   373  0.2131       96    5  332   41      0.0101  
 0.171068  1     690   b   932   458   474  0.0987      101   373  0.2131       96    5  332   41      0.0101  
 0.171174  1     691   d   931   458   473  0.0988      101   372  0.2135       96    5  331   41      0.0102  
 0.171578  1     692   b   932   458   474  0.0998      102   372  0.2152       96    6  331   41      0.0087  
 0.171589  1     693   d   931   457   474  0.0999      102   372  0.2152       96    6  331   41      0.0087  
 0.171872  1     694   b   932   457   475  0.0998      103   372  0.2168       97    6  331   41      0.0088  
 0.171918  1     695   b   933   457   476  0.0997      103   373  0.2164       97    6  332   41      0.0088  
 0.171961  1     696   b   934   458   476  0.1006      103   373  0.2164       97    6  332   41      0.0088  
 0.172759  1     697   d   933   457   476  0.0997      103   373  0.2164       97    6  332   41      0.0088  
 0.172874  1     698   d   932   457   475  0.0998      103   372  0.2168       97    6  331   41      0.0088  
 0.173010  1     699   d   931   457   474  0.0999      103   371  0.2173       97    6  330   41      0.0089  
 0.173058  1     700   d   930   457   473  0.1000      102   371  0.2156       96    6  330   41      0.0087  
 0.173145  1     701   d   929   457   472  0.0990      102   370  0.2161       96    6  330   40      0.0083  
 0.174528  1     702   b   930   457   473  0.0989      102   371  0.2156       96    6  331   40      0.0083  
 0.174658  1     703   d   929   457   472  0.0990      102   370  0.2161       96    6  330   40      0.0083  
 0.174862  1     704   b   930   458   472  0.0989      102   370  0.2161       96    6  330   40      0.0083  
 0.175042  1     705   d   929   458   471  0.0980      102   369  0.2166       96    6  330   39      0.0080  
 0.175788  1     706   d   928   457   471  0.0981      102   369  0.2166       96    6  330   39      0.0080  
 0.175954  1     707   d   927   457   470  0.0982      102   368  0.2170       96    6  329   39      0.0080  
 0.176015  1     708   b   928   458   470  0.0981      102   368  0.2170       96    6  329   39      0.0080  
 0.176666  1     709   d   927   457   470  0.0982      102   368  0.2170       96    6  329   39      0.0080  
 0.176732  1     710   d   926   457   469  0.0983      102   367  0.2175       96    6  328   39      0.0081  
 0.176879  1     711   d   925   456   469  0.0973      102   367  0.2175       96    6  328   39      0.0081  
 0.177238  1     712   b   926   456   470  0.0983      102   368  0.2170       96    6  328   40      0.0085  
 0.177421  1     713   d   925   455   470  0.0984      102   368  0.2170       96    6  328   40      0.0085  
 0.177450  1     714   d   924   454   470  0.0985      102   368  0.2170       96    6  328   40      0.0085  
 0.177805  1     715   b   925   454   471  0.0984      102   369  0.2166       96    6  329   40      0.0084  
 0.177933  1     716   d   924   454   470  0.0985      102   368  0.2170       96    6  328   40      0.0085  
 0.178130  1     717   d   923   453   470  0.0986      102   368  0.2170       96    6  328   40      0.0085  
 0.178318  1     718   d   922   453   469  0.0987      102   367  0.2175       96    6  327   40      0.0085  
 0.178323  1     719   b   923   453   470  0.0986      103   367  0.2191       97    6  327   40      0.0087  
 0.178685  1     720   b   924   453   471  0.0985      103   368  0.2187       97    6  328   40      0.0086  
 0.178727  1     721   d   923   453   470  0.0975      103   367  0.2191       97    6  328   39      0.0082  
 0.178754  1     722   b   924   454   470  0.0974      103   367  0.2191       97    6  328   39      0.0082  
 0.178882  1     723   b   925   454   471  0.0973      103   368  0.2187       97    6  329   39      0.0082  
 0.179095  1     724   b   926   455   471  0.0972      103   368  0.2187       97    6  329   39      0.0082  
 0.179164  1     725   b   927   455   472  0.0971      104   368  0.2203       98    6  329   39      0.0083  
 0.179321  1     726   d   926   455   471  0.0972      104   367  0.2208       98    6  328   39      0.0084  
 0.179560  1     727   b   927   456   471  0.0971      104   367  0.2208       98    6  328   39      0.0084  
 0.179622  1     728   b   928   456   472  0.0970      104   368  0.2203       98    6  329   39      0.0083  
 0.179736  1     729   b   929   457   472  0.0969      104   368  0.2203       98    6  329   39      0.0083  
 0.179815  1     730   d   928   456   472  0.0959      104   368  0.2203       98    6  329   39      0.0083  
 0.180143  1     731   d   927   456   471  0.0960      104   367  0.2208       98    6  328   39      0.0084  
 0.180477  1     732   b   928   457   471  0.0959      104   367  0.2208       98    6  328   39      0.0084  
 0.180652  1     733   b   929   458   471  0.0958      104   367  0.2208       98    6  328   39      0.0084  
 0.180674  1     734   b   930   458   472  0.0957      104   368  0.2203       98    6  329   39      0.0083  
 0.181548  1     735   b   931   458   473  0.0956      105   368  0.2220       99    6  329   39      0.0084  
 0.182087  1     736   d   930   457   473  0.0957      105   368  0.2220       99    6  329   39      0.0084  
 0.182361  1     737   b   931   458   473  0.0956      105   368  0.2220       99    6  329   39      0.0084  
 0.182621  1     738   b   932   459   473  0.0955      105   368  0.2220       99    6  329   39      0.0084  
 0.182889  1     739   d   931   459   472  0.0956      105   367  0.2225       99    6  328   39      0.0085  
 0.183453  1     740   d   930   458   472  0.0957      105   367  0.2225       99    6  328   39      0.0085  
 0.183657  1     741   d   929   458   471  0.0958      105   366  0.2229       99    6  327   39      0.0086  
 0.183748  1     742   d   928   457   471  0.0959      105   366  0.2229       99    6  327   39      0.0086  
 0.184049  1     743   d   927   457   470  0.0949      105   365  0.2234       99    6  327   38      0.0081  
 0.184272  1     744   d   926   457   469  0.0940      105   364  0.2239       99    6  327   37      0.0077  
 0.184392  1     745   d   925   457   468  0.0941      105   363  0.2244       99    6  326   37      0.0078  
 0.184882  1     746   d   924   457   467  0.0931      105   362  0.2248       99    6  326   36      0.0074  
 0.184967  1     747   d   923   457   466  0.0932      105   361  0.2253       99    6  325   36      0.0074  
 0.185209  1     748   d   922   456   466  0.0922      105   361  0.2253       99    6  325   36      0.0074  
 0.185217  1     749   b   923   456   467  0.0921      105   362  0.2248       99    6  326   36      0.0074  
 0.185354  1     750   b   924   456   468  0.0920      106   362  0.2265      100    6  326   36      0.0075  
 0.185901  1     751   d   923   455   468  0.0921      106   362  0.2265      100    6  326   36      0.0075  
 0.186130  1     752   b   924   455   469  0.0920      106   363  0.2260      100    6  327   36      0.0074  
 0.186303  1     753   b   925   455   470  0.0919      106   364  0.2255      100    6  328   36      0.0074  
 0.186565  1     754   d   924   454   470  0.0909      106   364  0.2255      100    6  328   36      0.0074  
 0.187134  1     755   b   925   454   471  0.0908      106   365  0.2251      100    6  329   36      0.0073  
 0.187214  1     756   d   924   454   470  0.0909      105   365  0.2234       99    6  329   36      0.0072  
 0.187272  1     757   d   923   454   469  0.0910      105   364  0.2239       99    6  328   36      0.0073  
 0.187734  1     758   b   924   455   469  0.0909      105   364  0.2239       99    6  328   36      0.0073  
 0.187816  1     759   b   925   455   470  0.0908      105   365  0.2234       99    6  329   36      0.0072  
 0.187968  1     760   b   926   456   470  0.0907      105   365  0.2234       99    6  329   36      0.0072  
 0.188318  1     761   b   927   456   471  0.0917      105   366  0.2229       99    6  329   37      0.0076  
 0.188345  1     762   d   926   456   470  0.0907      105   365  0.2234       99    6  329   36      0.0072  
 0.188637  1     763   b   927   456   471  0.0906      105   366  0.2229       99    6  330   36      0.0071  
 0.188727  1     764   b   928   457   471  0.0905      105   366  0.2229       99    6  330   36      0.0071  
 0.188765  1     765   b   929   458   471  0.0904      105   366  0.2229       99    6  330   36      0.0071  
 0.188903  1     766   b   930   459   471  0.0903      105   366  0.2229       99    6  330   36      0.0071  
 0.189487  1     767   d   929   458   471  0.0904      105   366  0.2229       99    6  330   36      0.0071  
 0.189777  1     768   d   928   458   470  0.0905      104   366  0.2213       98    6  330   36      0.0070  
 0.190355  1     769   d   927   457   470  0.0906      104   366  0.2213       98    6  330   36      0.0070  
 0.190439  1     770   d   926   456   470  0.0907      104   366  0.2213       98    6  330   36      0.0070  
 0.191027  1     771   b   927   457   470  0.0917      104   366  0.2213       98    6  330   36      0.0070  
 0.191132  1     772   d   926   457   469  0.0918      104   365  0.2217       98    6  329   36      0.0071  
 0.191485  1     773   d   925   456   469  0.0919      104   365  0.2217       98    6  329   36      0.0071  
 0.191696  1     774   b   926   456   470  0.0918      105   365  0.2234       99    6  329   36      0.0072  
 0.191864  1     775   d   925   455   470  0.0919      105   365  0.2234       99    6  329   36      0.0072  
 0.191866  1     776   d   924   454   470  0.0920      105   365  0.2234       99    6  329   36      0.0072  
 0.191896  1     777   b   925   455   470  0.0919      105   365  0.2234       99    6  329   36      0.0072  
 0.192273  1     778   b   926   456   470  0.0918      105   365  0.2234       99    6  329   36      0.0072  
 0.192333  1     779   d   925   456   469  0.0919      105   364  0.2239       99    6  328   36      0.0073  
 0.192442  1     780   d   924   455   469  0.0909      105   364  0.2239       99    6  328   36      0.0073  
 0.192617  1     781   d   923   455   468  0.0910      104   364  0.2222       98    6  328   36      0.0071  
 0.192775  1     782   d   922   455   467  0.0900      103   364  0.2206       98    5  328   36      0.0087  
 0.192879  1     783   d   921   455   466  0.0901      103   363  0.2210       98    5  327   36      0.0087  
 0.192909  1     784   d   920   455   465  0.0902      103   362  0.2215       98    5  326   36      0.0088  
 0.193935  1     785   d   919   455   464  0.0903      102   362  0.2198       97    5  326   36      0.0086  
 0.193996  1     786   b   920   456   464  0.0902      102   362  0.2198       97    5  326   36      0.0086  
 0.194009  1     787   b   921   456   465  0.0901      102   363  0.2194       97    5  327   36      0.0086  
 0.194256  1     788   d   920   456   464  0.0902      101   363  0.2177       96    5  327   36      0.0085  
 0.194353  1     789   d   919   456   463  0.0903      101   362  0.2181       96    5  326   36      0.0085  
 0.194353  1     790   b   920   456   464  0.0902      101   363  0.2177       96    5  327   36      0.0085  
 0.194793  1     791   b   921   457   464  0.0901      101   363  0.2177       96    5  327   36      0.0085  
 0.195209  1     792   b   922   457   465  0.0900      101   364  0.2172       96    5  328   36      0.0084  
 0.195636  1     793   b   923   457   466  0.0899      101   365  0.2167       96    5  329   36      0.0083  
 0.195788  1     794   d   922   456   466  0.0900      101   365  0.2167       96    5  329   36      0.0083  
 0.195838  1     795   d   921   456   465  0.0901      101   364  0.2172       96    5  328   36      0.0084  
 0.195872  1     796   d   920   456   464  0.0902      101   363  0.2177       96    5  327   36      0.0085  
 0.196124  1     797   d   919   455   464  0.0903      101   363  0.2177       96    5  327   36      0.0085  
 0.197362  1     798   b   920   455   465  0.0902      101   364  0.2172       96    5  328   36      0.0084  
 0.197433  1     799   d   919   455   464  0.0903      101   363  0.2177       96    5  327   36      0.0085  
 0.197448  1     800   b   920   455   465  0.0902      101   364  0.2172       96    5  328   36      0.0084  
 0.197591  1     801   b   921   456   465  0.0901      101   364  0.2172       96    5  328   36      0.0084  
 0.197667  1     802   b   922   457   465  0.0900      101   364  0.2172       96    5  328   36      0.0084  
 0.198158  1     803   b   923   458   465  0.0899      101   364  0.2172       96    5  328   36      0.0084  
 0.198264  1     804   b   924   459   465  0.0898      101   364  0.2172       96    5  328   36      0.0084  
 0.198383  1     805   b   925   459   466  0.0897      102   364  0.2189       97    5  328   36      0.0085  
 0.198681  1     806   b   926   459   467  0.0896      103   364  0.2206       98    5  328   36      0.0087  
 0.198765  1     807   b   927   459   468  0.0895      104   364  0.2222       99    5  328   36      0.0088  
 0.198869  1     808   d   926   459   467  0.0896      103   364  0.2206       98    5  328   36      0.0087  
 0.198957  1     809   b   927   460   467  0.0895      103   364  0.2206       98    5  328   36      0.0087  
 0.198994  1     810   d   926   460   466  0.0896      103   363  0.2210       98    5  327   36      0.0087  
 0.199035  1     811   b   927   461   466  0.0895      103   363  0.2210       98    5  327   36      0.0087  
 0.199068  1     812   b   928   461   467  0.0905      103   364  0.2206       98    5  327   37      0.0091  
 0.199183  1     813   d   927   461   466  0.0906      103   363  0.2210       98    5  326   37      0.0092  
 0.199194  1     814   d   926   460   466  0.0907      103   363  0.2210       98    5  326   37      0.0092  
 0.199701  1     815   d   925   460   465  0.0908      103   362  0.2215       98    5  325   37      0.0093  
 0.200080  1     816   b   926   461   465  0.0907      103   362  0.2215       98    5  325   37      0.0093  
 0.200728  1     817   b   927   461   466  0.0906      103   363  0.2210       98    5  326   37      0.0092  
 0.201299  1     818   b   928   461   467  0.0905      103   364  0.2206       98    5  327   37      0.0091  
 0.201606  1     819   b   929   461   468  0.0915      103   365  0.2201       98    5  327   38      0.0095  
 0.201643  1     820   d   928   461   467  0.0916      103   364  0.2206       98    5  326   38      0.0096  
 0.202611  1     821   d   927   460   467  0.0917      103   364  0.2206       98    5  326   38      0.0096  
 0.202813  1     822   b   928   460   468  0.0916      103   365  0.2201       98    5  327   38      0.0095  
 0.202883  1     823   b   929   461   468  0.0915      103   365  0.2201       98    5  327   38      0.0095  
 0.202899  1     824   b   930   461   469  0.0914      103   366  0.2196       98    5  328   38      0.0095  
 0.203188  1     825   b   931   462   469  0.0913      103   366  0.2196       98    5  328   38      0.0095  
 0.203431  1     826   b   932   462   470  0.0923      103   367  0.2191       98    5  328   39      0.0099  
 0.203588  1     827   b   933   462   471  0.0922      103   368  0.2187       98    5  329   39      0.0098  
 0.203937  1     828   b   934   462   472  0.0921      103   369  0.2182       98    5  330   39      0.0097  
 0.204007  1     829   b   935   463   472  0.0920      103   369  0.2182       98    5  330   39      0.0097  
 0.204012  1     830   b   936   463   473  0.0919      103   370  0.2178       98    5  331   39      0.0097  
 0.204204  1     831   b   937   464   473  0.0918      103   370  0.2178       98    5  331   39      0.0097  
 0.204268  1     832   d   936   464   472  0.0919      103   369  0.2182       98    5  330   39      0.0097  
 0.204843  1     833   d   935   463   472  0.0920      103   369  0.2182       98    5  330   39      0.0097  
 0.204969  1     834   d   934   463   471  0.0921      102   369  0.2166       97    5  330   39      0.0096  
 0.205150  1     835   d   933   462   471  0.0922      102   369  0.2166       97    5  330   39      0.0096  
 0.205874  1     836   b   934   463   471  0.0921      102   369  0.2166       97    5  330   39      0.0096  
 0.205983  1     837   d   933   462   471  0.0922      102   369  0.2166       97    5  330   39      0.0096  
 0.206108  1     838   d   932   461   471  0.0912      102   369  0.2166       97    5  330   39      0.0096  
 0.206315  1     839   d   931   461   470  0.0913      101   369  0.2149       96    5  330   39      0.0095  
 0.206790  1     840   d   930   460   470  0.0914      101   369  0.2149       96    5  330   39      0.0095  
 0.206971  1     841   d   929   460   469  0.0915      100   369  0.2132       95    5  330   39      0.0093  
 0.207033  1     842   b   930   460   470  0.0914      101   369  0.2149       96    5  330   39      0.0095  
 0.207613  1     843   d   929   460   469  0.0915      101   368  0.2154       96    5  329   39      0.0095  
 0.208839  1     844   b   930   460   470  0.0914      101   369  0.2149       96    5  330   39      0.0095  
 0.209274  1     845   d   929   459   470  0.0915      101   369  0.2149       96    5  330   39      0.0095  
 0.209936  1     846   b   930   460   470  0.0914      101   369  0.2149       96    5  330   39      0.0095  
 0.210151  1     847   d   929   459   470  0.0915      101   369  0.2149       96    5  330   39      0.0095  
 0.210610  1     848   b   930   459   471  0.0914      101   370  0.2144       96    5  331   39      0.0094  
 0.210769  1     849   b   931   460   471  0.0913      101   370  0.2144       96    5  331   39      0.0094  
 0.210811  1     850   b   932   461   471  0.0912      101   370  0.2144       96    5  331   39      0.0094  
 0.211095  1     851   d   931   460   471  0.0913      101   370  0.2144       96    5  331   39      0.0094  
 0.211298  1     852   d   930   459   471  0.0914      101   370  0.2144       96    5  331   39      0.0094  
 0.211892  1     853   d   929   459   470  0.0915      100   370  0.2128       95    5  331   39      0.0093  
 0.211945  1     854   b   930   459   471  0.0914      101   370  0.2144       96    5  331   39      0.0094  
 0.212040  1     855   b   931   459   472  0.0913      101   371  0.2140       96    5  332   39      0.0094  
 0.212629  1     856   d   930   459   471  0.0914      101   370  0.2144       96    5  331   39      0.0094  
 0.212772  1     857   b   931   459   472  0.0913      101   371  0.2140       96    5  332   39      0.0094  
 0.213056  1     858   b   932   459   473  0.0912      101   372  0.2135       96    5  333   39      0.0093  
 0.213191  1     859   b   933   459   474  0.0911      101   373  0.2131       96    5  334   39      0.0092  
 0.213409  1     860   d   932   459   473  0.0912      100   373  0.2114       95    5  334   39      0.0091  
 0.213433  1     861   b   933   460   473  0.0911      100   373  0.2114       95    5  334   39      0.0091  
 0.213437  1     862   d   932   459   473  0.0912      100   373  0.2114       95    5  334   39      0.0091  
 0.213651  1     863   b   933   459   474  0.0911      100   374  0.2110       95    5  335   39      0.0090  
 0.213993  1     864   d   932   458   474  0.0912      100   374  0.2110       95    5  335   39      0.0090  
 0.214120  1     865   d   931   457   474  0.0913      100   374  0.2110       95    5  335   39      0.0090  
 0.214331  1     866   b   932   457   475  0.0912      100   375  0.2105       95    5  336   39      0.0090  
 0.214593  1     867   d   931   457   474  0.0913      100   374  0.2110       95    5  335   39      0.0090  
 0.214676  1     868   d   930   457   473  0.0914      100   373  0.2114       95    5  334   39      0.0091  
 0.214999  1     869   b   931   457   474  0.0913      100   374  0.2110       95    5  335   39      0.0090  
 0.215272  1     870   d   930   456   474  0.0903      100   374  0.2110       95    5  335   39      0.0090  
 0.215291  1     871   d   929   455   474  0.0904      100   374  0.2110       95    5  335   39      0.0090  
 0.215890  1     872   b   930   455   475  0.0903      100   375  0.2105       95    5  336   39      0.0090  
 0.216863  1     873   b   931   456   475  0.0902      100   375  0.2105       95    5  336   39      0.0090  
 0.216925  1     874   d   930   455   475  0.0892      100   375  0.2105       95    5  336   39      0.0090  
 0.216948  1     875   d   929   454   475  0.0893      100   375  0.2105       95    5  336   39      0.0090  
 0.217006  1     876   d   928   453   475  0.0884      100   375  0.2105       95    5  336   39      0.0090  
 0.217724  1     877   d   927   453   474  0.0874      100   374  0.2110       95    5  336   38      0.0086  
 0.217741  1     878   d   926   452   474  0.0875      100   374  0.2110       95    5  336   38      0.0086  
 0.218166  1     879   d   925   452   473  0.0876      100   373  0.2114       95    5  335   38      0.0086  
 0.218492  1     880   d   924   451   473  0.0877      100   373  0.2114       95    5  335   38      0.0086  
 0.218652  1     881   b   925   451   474  0.0876      101   373  0.2131       96    5  335   38      0.0088  
 0.218793  1     882   d   924   451   473  0.0877      101   372  0.2135       96    5  334   38      0.0088  
 0.219049  1     883   b   925   452   473  0.0886      101   372  0.2135       96    5  334   38      0.0088  
 0.219399  1     884   b   926   452   474  0.0886      102   372  0.2152       97    5  334   38      0.0090  
 0.220484  1     885   b   927   453   474  0.0885      102   372  0.2152       97    5  334   38      0.0090  
 0.220591  1     886   b   928   454   474  0.0894      102   372  0.2152       97    5  334   38      0.0090  
 0.221393  1     887   d   927   454   473  0.0885      102   371  0.2156       97    5  334   37      0.0086  
 0.221717  1     888   b   928   455   473  0.0884      102   371  0.2156       97    5  334   37      0.0086  
 0.221937  1     889   b   929   455   474  0.0883      103   371  0.2173       98    5  334   37      0.0087  
 0.222010  1     890   d   928   454   474  0.0884      103   371  0.2173       98    5  334   37      0.0087  
 0.222217  1     891   d   927   454   473  0.0885      102   371  0.2156       97    5  334   37      0.0086  
 0.222272  1     892   b   928   455   473  0.0894      102   371  0.2156       97    5  334   37      0.0086  
 0.222634  1     893   d   927   455   472  0.0895      102   370  0.2161       97    5  333   37      0.0086  
 0.222811  1     894   b   928   456   472  0.0894      102   370  0.2161       97    5  333   37      0.0086  
 0.223160  1     895   b   929   457   472  0.0893      102   370  0.2161       97    5  333   37      0.0086  
 0.223391  1     896   d   928   456   472  0.0884      102   370  0.2161       97    5  333   37      0.0086  
 0.223605  1     897   d   927   455   472  0.0885      102   370  0.2161       97    5  333   37      0.0086  
 0.224017  1     898   d   926   454   472  0.0886      102   370  0.2161       97    5  333   37      0.0086  
 0.224053  1     899   b   927   454   473  0.0885      102   371  0.2156       97    5  334   37      0.0086  
 0.224140  1     900   b   928   455   473  0.0884      102   371  0.2156       97    5  334   37      0.0086  
 0.224363  1     901   b   929   455   474  0.0883      102   372  0.2152       97    5  335   37      0.0085  
 0.224394  1     902   d   928   455   473  0.0884      102   371  0.2156       97    5  334   37      0.0086  
 0.224990  1     903   b   929   456   473  0.0883      102   371  0.2156       97    5  334   37      0.0086  
 0.225014  1     904   b   930   456   474  0.0882      102   372  0.2152       97    5  335   37      0.0085  
 0.225589  1     905   d   929   455   474  0.0883      102   372  0.2152       97    5  335   37      0.0085  
 0.225842  1     906   d   928   454   474  0.0884      102   372  0.2152       97    5  335   37      0.0085  
 0.225867  1     907   b   929   455   474  0.0883      102   372  0.2152       97    5  335   37      0.0085  
 0.226650  1     908   d   928   455   473  0.0884      101   372  0.2135       96    5  335   37      0.0084  
 0.227408  1     909   b   929   456   473  0.0883      101   372  0.2135       96    5  335   37      0.0084  
 0.227461  1     910   b   930   457   473  0.0882      101   372  0.2135       96    5  335   37      0.0084  
 0.228364  1     911   b   931   458   473  0.0881      101   372  0.2135       96    5  335   37      0.0084  
 0.228609  1     912   b   932   458   474  0.0880      101   373  0.2131       96    5  336   37      0.0083  
 0.228865  1     913   d   931   458   473  0.0881      101   372  0.2135       96    5  335   37      0.0084  
 0.228895  1     914   b   932   459   473  0.0880      101   372  0.2135       96    5  335   37      0.0084  
 0.228896  1     915   d   931   458   473  0.0881      101   372  0.2135       96    5  335   37      0.0084  
 0.228979  1     916   d   930   457   473  0.0882      101   372  0.2135       96    5  335   37      0.0084  
 0.229518  1     917   d   929   457   472  0.0883      101   371  0.2140       96    5  334   37      0.0084  
 0.229841  1     918   d   928   456   472  0.0884      101   371  0.2140       96    5  334   37      0.0084  
 0.230109  1     919   d   927   455   472  0.0885      101   371  0.2140       96    5  334   37      0.0084  
 0.230824  1     920   b   928   455   473  0.0884      101   372  0.2135       96    5  335   37      0.0084  
 0.230990  1     921   b   929   456   473  0.0883      101   372  0.2135       96    5  335   37      0.0084  
 0.231009  1     922   d   928   455   473  0.0884      101   372  0.2135       96    5  335   37      0.0084  
 0.231188  1     923   b   929   455   474  0.0893      101   373  0.2131       96    5  335   38      0.0088  
 0.231705  1     924   b   930   455   475  0.0903      101   374  0.2126       96    5  335   39      0.0092  
 0.231787  1     925   d   929   454   475  0.0904      101   374  0.2126       96    5  335   39      0.0092  
 0.231865  1     926   d   928   454   474  0.0905      101   373  0.2131       96    5  334   39      0.0092  
 0.232685  1     927   d   927   453   474  0.0906      101   373  0.2131       96    5  334   39      0.0092  
 0.233155  1     928   d   926   453   473  0.0896      101   372  0.2135       96    5  334   38      0.0088  
 0.233878  1     929   d   925   452   473  0.0897      101   372  0.2135       96    5  334   38      0.0088  
 0.234358  1     930   d   924   452   472  0.0887      101   371  0.2140       96    5  334   37      0.0084  
 0.234529  1     931   b   925   453   472  0.0886      101   371  0.2140       96    5  334   37      0.0084  
 0.234645  1     932   b   926   454   472  0.0896      101   371  0.2140       96    5  334   37      0.0084  
 0.234959  1     933   d   925   454   471  0.0886      101   370  0.2144       96    5  334   36      0.0081  
 0.235798  1     934   d   924   453   471  0.0887      101   370  0.2144       96    5  334   36      0.0081  
 0.236050  1     935   b   925   453   472  0.0886      101   371  0.2140       96    5  335   36      0.0080  
 0.236581  1     936   b   926   454   472  0.0886      101   371  0.2140       96    5  335   36      0.0080  
 0.236848  1     937   d   925   453   472  0.0886      101   371  0.2140       96    5  335   36      0.0080  
 0.236952  1     938   d   924   452   472  0.0887      101   371  0.2140       96    5  335   36      0.0080  
 0.237139  1     939   d   923   452   471  0.0888      100   371  0.2123       95    5  335   36      0.0079  
 0.237305  1     940   b   924   453   471  0.0887      100   371  0.2123       95    5  335   36      0.0079  
 0.237643  1     941   b   925   453   472  0.0886      100   372  0.2119       95    5  336   36      0.0078  
 0.237834  1     942   b   926   453   473  0.0886      100   373  0.2114       95    5  337   36      0.0078  
 0.238715  1     943   d   925   452   473  0.0876      100   373  0.2114       95    5  337   36      0.0078  
 0.239069  1     944   b   926   452   474  0.0875      100   374  0.2110       95    5  338   36      0.0077  
 0.239669  1     945   d   925   451   474  0.0876      100   374  0.2110       95    5  338   36      0.0077  
 0.239724  1     946   d   924   450   474  0.0866      100   374  0.2110       95    5  338   36      0.0077  
 0.240444  1     947   d   923   450   473  0.0867       99   374  0.2093       94    5  338   36      0.0076  
 0.240486  1     948   d   922   450   472  0.0857       99   373  0.2097       94    5  338   35      0.0072  
 0.240892  1     949   b   923   451   472  0.0867       99   373  0.2097       94    5  338   35      0.0072  
 0.240920  1     950   d   922   450   472  0.0868       99   373  0.2097       94    5  338   35      0.0072  
 0.240952  1     951   b   923   451   472  0.0867       99   373  0.2097       94    5  338   35      0.0072  
 0.241014  1     952   d   922   450   472  0.0868       99   373  0.2097       94    5  338   35      0.0072  
 0.241022  1     953   b   923   451   472  0.0867       99   373  0.2097       94    5  338   35      0.0072  
 0.242060  1     954   d   922   450   472  0.0868       99   373  0.2097       94    5  338   35      0.0072  
 0.242270  1     955   d   921   450   471  0.0869       99   372  0.2102       94    5  337   35      0.0072  
 0.243778  1     956   b   922   451   471  0.0868       99   372  0.2102       94    5  337   35      0.0072  
 0.244056  1     957   d   921   451   470  0.0869       99   371  0.2106       94    5  336   35      0.0073  
 0.244881  1     958   d   920   451   469  0.0870       99   370  0.2111       94    5  335   35      0.0073  
 0.245124  1     959   b   921   451   470  0.0879      100   370  0.2128       94    6  335   35      0.0058  
 0.245816  1     960   b   922   451   471  0.0879      100   371  0.2123       94    6  336   35      0.0057  
 0.245936  1     961   b   923   451   472  0.0878      100   372  0.2119       94    6  337   35      0.0057  
 0.246048  1     962   d   922   450   472  0.0879      100   372  0.2119       94    6  337   35      0.0057  
 0.246104  1     963   d   921   450   471  0.0879       99   372  0.2102       93    6  337   35      0.0056  
 0.246369  1     964   b   922   450   472  0.0879      100   372  0.2119       94    6  337   35      0.0057  
 0.246445  1     965   d   921   449   472  0.0879      100   372  0.2119       94    6  337   35      0.0057  
 0.246512  1     966   b   922   450   472  0.0879      100   372  0.2119       94    6  337   35      0.0057  
 0.246536  1     967   d   921   449   472  0.0879      100   372  0.2119       94    6  337   35      0.0057  
 0.246896  1     968   b   922   450   472  0.0879      100   372  0.2119       94    6  337   35      0.0057  
 0.247486  1     969   d   921   449   472  0.0879      100   372  0.2119       94    6  337   35      0.0057  
 0.247554  1     970   d   920   448   472  0.0880      100   372  0.2119       94    6  337   35      0.0057  
 0.247671  1     971   d   919   448   471  0.0871      100   371  0.2123       94    6  337   34      0.0053  
 0.247869  1     972   d   918   448   470  0.0871      100   370  0.2128       94    6  336   34      0.0053  
 0.247904  1     973   b   919   448   471  0.0871      100   371  0.2123       94    6  337   34      0.0053  
 0.248473  1     974   b   920   449   471  0.0870      100   371  0.2123       94    6  337   34      0.0053  
 0.248683  1     975   d   919   449   470  0.0871      100   370  0.2128       94    6  336   34      0.0053  
 0.248836  1     976   d   918   449   469  0.0871      100   369  0.2132       94    6  335   34      0.0054  
 0.249142  1     977   d   917   448   469  0.0872      100   369  0.2132       94    6  335   34      0.0054  
 0.249277  1     978   d   916   447   469  0.0862      100   369  0.2132       94    6  335   34      0.0054  
 0.249455  1     979   b   917   448   469  0.0862      100   369  0.2132       94    6  335   34      0.0054  
 0.249456  1     980   d   916   447   469  0.0862      100   369  0.2132       94    6  335   34      0.0054  
 0.249551  1     981   d   915   446   469  0.0863      100   369  0.2132       94    6  335   34      0.0054  
 0.249929  1     982   d   914   445   469  0.0864      100   369  0.2132       94    6  335   34      0.0054  
 0.250091  1     983   b   915   446   469  0.0874      100   369  0.2132       94    6  335   34      0.0054  
 0.250410  1     984   b   916   446   470  0.0884      100   370  0.2128       94    6  335   35      0.0058  
 0.250741  1     985   b   917   447   470  0.0883      100   370  0.2128       94    6  335   35      0.0058  
 0.250995  1     986   b   918   448   470  0.0882      100   370  0.2128       94    6  335   35      0.0058  
 0.251235  1     987   d   917   447   470  0.0883      100   370  0.2128       94    6  335   35      0.0058  
 0.251294  1     988   b   918   447   471  0.0882      100   371  0.2123       94    6  336   35      0.0057  
 0.251673  1     989   b   919   447   472  0.0881      100   372  0.2119       94    6  337   35      0.0057  
 0.251862  1     990   d   918   446   472  0.0871      100   372  0.2119       94    6  337   35      0.0057  
 0.251882  1     991   b   919   447   472  0.0871      100   372  0.2119       94    6  337   35      0.0057  
 0.251918  1     992   d   918   447   471  0.0871      100   371  0.2123       94    6  336   35      0.0057  
 0.252349  1     993   d   917   446   471  0.0872      100   371  0.2123       94    6  336   35      0.0057  
 0.252749  1     994   b   918   447   471  0.0871      100   371  0.2123       94    6  336   35      0.0057  
 0.253482  1     995   b   919   448   471  0.0871      100   371  0.2123       94    6  336   35      0.0057  
 0.253989  1     996   b   920   449   471  0.0870      100   371  0.2123       94    6  336   35      0.0057  
 0.254233  1     997   b   921   449   472  0.0869      101   371  0.2140       95    6  336   35      0.0059  
 0.254278  1     998   b   922   450   472  0.0868      101   371  0.2140       95    6  336   35      0.0059  
 0.254556  1     999   b   923   450   473  0.0867      101   372  0.2135       95    6  337   35      0.0058  
 0.254587  1    1000   b   924   451   473  0.0866      101   372  0.2135       95    6  337   35      0.0058  
 0.254592  1    1001   b   925   452   473  0.0865      101   372  0.2135       95    6  337   35      0.0058  
 0.254728  1    1002   d   924   452   472  0.0866      100   372  0.2119       94    6  337   35      0.0057  
 0.254809  1    1003   b   925   453   472  0.0865      100   372  0.2119       94    6  337   35      0.0057  
 0.254927  1    1004   d   924   452   472  0.0866      100   372  0.2119       94    6  337   35      0.0057  
 0.254999  1    1005   d   923   451   472  0.0856      100   372  0.2119       94    6  337   35      0.0057  
 0.255408  1    1006   d   922   450   472  0.0857      100   372  0.2119       94    6  337   35      0.0057  
 0.255624  1    1007   b   923   450   473  0.0856      101   372  0.2135       95    6  337   35      0.0058  
 0.255992  1    1008   b   924   451   473  0.0866      101   372  0.2135       95    6  337   35      0.0058  
 0.256033  1    1009   b   925   451   474  0.0865      101   373  0.2131       95    6  338   35      0.0058  
 0.256534  1    1010   d   924   451   473  0.0866      101   372  0.2135       95    6  337   35      0.0058  
 0.256857  1    1011   d   923   450   473  0.0856      101   372  0.2135       95    6  337   35      0.0058  
 0.256936  1    1012   d   922   449   473  0.0857      101   372  0.2135       95    6  337   35      0.0058  
 0.257234  1    1013   d   921   448   473  0.0858      101   372  0.2135       95    6  337   35      0.0058  
 0.257313  1    1014   b   922   449   473  0.0857      101   372  0.2135       95    6  337   35      0.0058  
 0.257465  1    1015   b   923   449   474  0.0856      101   373  0.2131       95    6  338   35      0.0058  
 0.257770  1    1016   b   924   450   474  0.0855      101   373  0.2131       95    6  338   35      0.0058  
 0.258032  1    1017   d   923   450   473  0.0856      101   372  0.2135       95    6  337   35      0.0058  
 0.258347  1    1018   b   924   451   473  0.0855      101   372  0.2135       95    6  337   35      0.0058  
 0.258378  1    1019   b   925   451   474  0.0854      101   373  0.2131       95    6  338   35      0.0058  
 0.258618  1    1020   d   924   451   473  0.0844      101   372  0.2135       95    6  338   34      0.0054  
 0.259089  1    1021   d   923   450   473  0.0845      101   372  0.2135       95    6  338   34      0.0054  
 0.259458  1    1022   d   922   450   472  0.0846      101   371  0.2140       95    6  337   34      0.0054  
 0.259504  1    1023   b   923   450   473  0.0845      101   372  0.2135       95    6  338   34      0.0054  
 0.259694  1    1024   b   924   451   473  0.0844      101   372  0.2135       95    6  338   34      0.0054  
 0.259865  1    1025   b   925   452   473  0.0843      101   372  0.2135       95    6  338   34      0.0054  
 0.259894  1    1026   b   926   452   474  0.0842      101   373  0.2131       95    6  339   34      0.0053  
 0.260396  1    1027   d   925   452   473  0.0843      101   372  0.2135       95    6  338   34      0.0054  
 0.260598  1    1028   d   924   452   472  0.0844      101   371  0.2140       95    6  337   34      0.0054  
 0.261247  1    1029   b   925   453   472  0.0854      101   371  0.2140       95    6  337   34      0.0054  
 0.261319  1    1030   b   926   454   472  0.0853      101   371  0.2140       95    6  337   34      0.0054  
 0.262050  1    1031   b   927   454   473  0.0852      102   371  0.2156       96    6  337   34      0.0056  
 0.262342  1    1032   d   926   453   473  0.0853      102   371  0.2156       96    6  337   34      0.0056  
 0.262726  1    1033   d   925   453   472  0.0854      101   371  0.2140       95    6  337   34      0.0054  
 0.262950  1    1034   b   926   454   472  0.0853      101   371  0.2140       95    6  337   34      0.0054  
 0.262952  1    1035   d   925   454   471  0.0854      100   371  0.2123       94    6  337   34      0.0053  
 0.263002  1    1036   d   924   454   470  0.0855      100   370  0.2128       94    6  336   34      0.0053  
 0.263122  1    1037   d   923   454   469  0.0856       99   370  0.2111       93    6  336   34      0.0052  
 0.263884  1    1038   b   924   454   470  0.0855       99   371  0.2106       93    6  337   34      0.0052  
 0.263926  1    1039   d   923   453   470  0.0856       99   371  0.2106       93    6  337   34      0.0052  
 0.264778  1    1040   b   924   453   471  0.0855       99   372  0.2102       93    6  338   34      0.0051  
 0.265050  1    1041   d   923   452   471  0.0856       99   372  0.2102       93    6  338   34      0.0051  
 0.265564  1    1042   b   924   453   471  0.0855       99   372  0.2102       93    6  338   34      0.0051  
 0.265856  1    1043   b   925   454   471  0.0854       99   372  0.2102       93    6  338   34      0.0051  
 0.265915  1    1044   d   924   453   471  0.0855       99   372  0.2102       93    6  338   34      0.0051  
 0.266576  1    1045   b   925   453   472  0.0854       99   373  0.2097       93    6  339   34      0.0051  
 0.266889  1    1046   b   926   453   473  0.0853       99   374  0.2093       93    6  340   34      0.0050  
 0.267383  1    1047   b   927   454   473  0.0852       99   374  0.2093       93    6  340   34      0.0050  
 0.267887  1    1048   d   926   453   473  0.0853       99   374  0.2093       93    6  340   34      0.0050  
 0.268205  1    1049   d   925   452   473  0.0854       99   374  0.2093       93    6  340   34      0.0050  
 0.268319  1    1050   d   924   452   472  0.0855       99   373  0.2097       93    6  339   34      0.0051  
 0.268360  1    1051   d   923   452   471  0.0856       99   372  0.2102       93    6  338   34      0.0051  
 0.268989  1    1052   d   922   452   470  0.0857       99   371  0.2106       93    6  337   34      0.0052  
 0.269042  1    1053   d   921   452   469  0.0858       99   370  0.2111       93    6  336   34      0.0052  
 0.269081  1    1054   d   920   451   469  0.0859       99   370  0.2111       93    6  336   34      0.0052  
 0.269736  1    1055   d   919   450   469  0.0860       99   370  0.2111       93    6  336   34      0.0052  
 0.269758  1    1056   b   920   451   469  0.0870       99   370  0.2111       93    6  336   34      0.0052  
 0.269898  1    1057   b   921   452   469  0.0879       99   370  0.2111       93    6  336   34      0.0052  
 0.269918  1    1058   d   920   451   469  0.0880       99   370  0.2111       93    6  336   34      0.0052  
 0.270009  1    1059   b   921   451   470  0.0879       99   371  0.2106       93    6  337   34      0.0052  
 0.270101  1    1060   b   922   451   471  0.0889      100   371  0.2123       93    7  337   34      0.0036  
 0.270296  1    1061   d   921   451   470  0.0890      100   370  0.2128       93    7  336   34      0.0037  
 0.270333  1    1062   b   922   451   471  0.0889      101   370  0.2144       94    7  336   34      0.0038  
 0.270552  1    1063   d   921   451   470  0.0890      101   369  0.2149       94    7  335   34      0.0039  
 0.270906  1    1064   d   920   451   469  0.0891      100   369  0.2132       93    7  335   34      0.0037  
 0.271153  1    1065   d   919   450   469  0.0892      100   369  0.2132       93    7  335   34      0.0037  
 0.271429  1    1066   d   918   450   468  0.0893      100   368  0.2137       93    7  334   34      0.0038  
 0.271982  1    1067   b   919   451   468  0.0892      100   368  0.2137       93    7  334   34      0.0038  
 0.272000  1    1068   b   920   452   468  0.0891      100   368  0.2137       93    7  334   34      0.0038  
 0.272003  1    1069   d   919   451   468  0.0892      100   368  0.2137       93    7  334   34      0.0038  
 0.272009  1    1070   d   918   451   467  0.0893      100   367  0.2141       93    7  333   34      0.0038  
 0.272803  1    1071   b   919   451   468  0.0892      100   368  0.2137       93    7  334   34      0.0038  
 0.273016  1    1072   b   920   452   468  0.0891      100   368  0.2137       93    7  334   34      0.0038  
 0.273052  1    1073   d   919   452   467  0.0892      100   367  0.2141       93    7  333   34      0.0038  
 0.273572  1    1074   d   918   451   467  0.0893      100   367  0.2141       93    7  333   34      0.0038  
 0.274173  1    1075   b   919   452   467  0.0892      100   367  0.2141       93    7  333   34      0.0038  
 0.274182  1    1076   d   918   452   466  0.0893      100   366  0.2146       93    7  332   34      0.0039  
 0.274444  1    1077   b   919   453   466  0.0903      100   366  0.2146       93    7  332   34      0.0039  
 0.274737  1    1078   b   920   454   466  0.0913      100   366  0.2146       93    7  332   34      0.0039  
 0.275899  1    1079   b   921   454   467  0.0912      100   367  0.2141       93    7  333   34      0.0038  
 0.276398  1    1080   b   922   455   467  0.0911      100   367  0.2141       93    7  333   34      0.0038  
 0.276493  1    1081   d   921   454   467  0.0912      100   367  0.2141       93    7  333   34      0.0038  
 0.276514  1    1082   b   922   454   468  0.0911      100   368  0.2137       93    7  334   34      0.0038  
 0.276579  1    1083   d   921   453   468  0.0912      100   368  0.2137       93    7  334   34      0.0038  
 0.277035  1    1084   d   920   452   468  0.0913      100   368  0.2137       93    7  334   34      0.0038  
 0.277079  1    1085   d   919   451   468  0.0914      100   368  0.2137       93    7  334   34      0.0038  
 0.277737  1    1086   b   920   451   469  0.0913      101   368  0.2154       94    7  334   34      0.0039  
 0.279961  1    1087   b   921   451   470  0.0912      101   369  0.2149       94    7  335   34      0.0039  
 0.280049  1    1088   b   922   452   470  0.0911      101   369  0.2149       94    7  335   34      0.0039  
 0.280437  1    1089   d   921   451   470  0.0901      101   369  0.2149       94    7  335   34      0.0039  
 0.280506  1    1090   b   922   451   471  0.0911      101   370  0.2144       94    7  335   35      0.0043  
 0.281064  1    1091   d   921   451   470  0.0912      101   369  0.2149       94    7  334   35      0.0043  
 0.281328  1    1092   d   920   451   469  0.0902      101   368  0.2154       94    7  334   34      0.0039  
 0.282405  1    1093   b   921   452   469  0.0901      101   368  0.2154       94    7  334   34      0.0039  
 0.283350  1    1094   d   920   452   468  0.0902      101   367  0.2158       94    7  333   34      0.0039  
 0.283395  1    1095   b   921   453   468  0.0901      101   367  0.2158       94    7  333   34      0.0039  
 0.283608  1    1096   d   920   452   468  0.0902      101   367  0.2158       94    7  333   34      0.0039  
 0.283625  1    1097   d   919   452   467  0.0903      101   366  0.2163       94    7  332   34      0.0040  
 0.283985  1    1098   b   920   453   467  0.0902      101   366  0.2163       94    7  332   34      0.0040  
 0.284276  1    1099   b   921   453   468  0.0901      102   366  0.2179       95    7  332   34      0.0041  
 0.284391  1    1100   b   922   454   468  0.0900      102   366  0.2179       95    7  332   34      0.0041  
 0.284391  1    1101   b   923   454   469  0.0899      102   367  0.2175       95    7  333   34      0.0041  
 0.284644  1    1102   d   922   453   469  0.0900      102   367  0.2175       95    7  333   34      0.0041  
 0.284879  1    1103   d   921   452   469  0.0901      102   367  0.2175       95    7  333   34      0.0041  
 0.284892  1    1104   d   920   451   469  0.0902      102   367  0.2175       95    7  333   34      0.0041  
 0.284929  1    1105   b   921   451   470  0.0901      102   368  0.2170       95    7  334   34      0.0040  
 0.284930  1    1106   b   922   451   471  0.0900      102   369  0.2166       95    7  335   34      0.0040  
 0.285024  1    1107   d   921   451   470  0.0901      102   368  0.2170       95    7  334   34      0.0040  
 0.285210  1    1108   d   920   450   470  0.0902      102   368  0.2170       95    7  334   34      0.0040  
 0.286307  1    1109   b   921   451   470  0.0901      102   368  0.2170       95    7  334   34      0.0040  
 0.286363  1    1110   d   920   451   469  0.0902      102   367  0.2175       95    7  333   34      0.0041  
 0.286691  1    1111   b   921   451   470  0.0901      102   368  0.2170       95    7  334   34      0.0040  
 0.287096  1    1112   b   922   452   470  0.0900      102   368  0.2170       95    7  334   34      0.0040  
 0.287180  1    1113   b   923   452   471  0.0899      102   369  0.2166       95    7  335   34      0.0040  
 0.287284  1    1114   d   922   452   470  0.0889      102   368  0.2170       95    7  335   33      0.0036  
 0.287346  1    1115   d   921   451   470  0.0890      102   368  0.2170       95    7  335   33      0.0036  
 0.287643  1    1116   b   922   451   471  0.0889      102   369  0.2166       95    7  336   33      0.0035  
 0.287834  1    1117   d   921   451   470  0.0890      102   368  0.2170       95    7  335   33      0.0036  
 0.287899  1    1118   d   920   450   470  0.0891      102   368  0.2170       95    7  335   33      0.0036  
 0.288259  1    1119   d   919   450   469  0.0892      102   367  0.2175       95    7  334   33      0.0036  
 0.288368  1    1120   d   918   450   468  0.0893      101   367  0.2158       94    7  334   33      0.0035  
 0.288466  1    1121   b   919   451   468  0.0892      101   367  0.2158       94    7  334   33      0.0035  
 0.288584  1    1122   b   920   452   468  0.0902      101   367  0.2158       94    7  334   33      0.0035  
 0.288647  1    1123   b   921   452   469  0.0912      101   368  0.2154       94    7  334   34      0.0039  
 0.289212  1    1124   d   920   451   469  0.0913      101   368  0.2154       94    7  334   34      0.0039  
 0.289242  1    1125   b   921   452   469  0.0912      101   368  0.2154       94    7  334   34      0.0039  
 0.289607  1    1126   d   920   452   468  0.0913      101   367  0.2158       94    7  333   34      0.0039  
 0.289635  1    1127   b   921   453   468  0.0912      101   367  0.2158       94    7  333   34      0.0039  
 0.290052  1    1128   b   922   454   468  0.0911      101   367  0.2158       94    7  333   34      0.0039  
 0.290145  1    1129   b   923   455   468  0.0910      101   367  0.2158       94    7  333   34      0.0039  
 0.290252  1    1130   b   924   455   469  0.0909      102   367  0.2175       95    7  333   34      0.0041  
 0.290313  1    1131   b   925   456   469  0.0908      102   367  0.2175       95    7  333   34      0.0041  
 0.290533  1    1132   d   924   455   469  0.0909      102   367  0.2175       95    7  333   34      0.0041  
 0.291479  1    1133   b   925   456   469  0.0908      102   367  0.2175       95    7  333   34      0.0041  
 0.291586  1    1134   b   926   457   469  0.0907      102   367  0.2175       95    7  333   34      0.0041  
 0.292228  1    1135   d   925   457   468  0.0908      102   366  0.2179       95    7  332   34      0.0041  
 0.292241  1    1136   b   926   457   469  0.0907      102   367  0.2175       95    7  333   34      0.0041  
 0.292757  1    1137   d   925   457   468  0.0908      101   367  0.2158       94    7  333   34      0.0039  
 0.292783  1    1138   b   926   457   469  0.0918      101   368  0.2154       94    7  333   35      0.0044  
 0.293505  1    1139   d   925   457   468  0.0919      100   368  0.2137       93    7  333   35      0.0042  
 0.293798  1    1140   d   924   456   468  0.0920      100   368  0.2137       93    7  333   35      0.0042  
 0.294192  1    1141   b   925   456   469  0.0919      100   369  0.2132       93    7  334   35      0.0042  
 0.294627  1    1142   d   924   455   469  0.0920      100   369  0.2132       93    7  334   35      0.0042  
 0.294747  1    1143   b   925   455   470  0.0919      100   370  0.2128       93    7  335   35      0.0041  
 0.294752  1    1144   d   924   455   469  0.0909      100   369  0.2132       93    7  335   34      0.0037  
 0.295256  1    1145   b   925   455   470  0.0908      100   370  0.2128       93    7  336   34      0.0037  
 0.295587  1    1146   d   924   454   470  0.0909      100   370  0.2128       93    7  336   34      0.0037  
 0.295604  1    1147   d   923   453   470  0.0910      100   370  0.2128       93    7  336   34      0.0037  
 0.296614  1    1148   b   924   454   470  0.0909      100   370  0.2128       93    7  336   34      0.0037  
 0.296657  1    1149   d   923   454   469  0.0910      100   369  0.2132       93    7  335   34      0.0037  
 0.296694  1    1150   b   924   455   469  0.0920      100   369  0.2132       93    7  335   34      0.0037  
 0.296806  1    1151   d   923   454   469  0.0910      100   369  0.2132       93    7  335   34      0.0037  
 0.297506  1    1152   b   924   454   470  0.0909      100   370  0.2128       93    7  336   34      0.0037  
 0.297562  1    1153   b   925   455   470  0.0908      100   370  0.2128       93    7  336   34      0.0037  
 0.298025  1    1154   d   924   454   470  0.0898      100   370  0.2128       93    7  336   34      0.0037  
 0.298362  1    1155   b   925   454   471  0.0897      100   371  0.2123       93    7  337   34      0.0036  
 0.298807  1    1156   d   924   453   471  0.0898      100   371  0.2123       93    7  337   34      0.0036  
 0.298912  1    1157   b   925   454   471  0.0897      100   371  0.2123       93    7  337   34      0.0036  
 0.299137  1    1158   b   926   455   471  0.0896      100   371  0.2123       93    7  337   34      0.0036  
 0.299186  1    1159   d   925   454   471  0.0897      100   371  0.2123       93    7  337   34      0.0036  
 0.299742  1    1160   d   924   453   471  0.0898      100   371  0.2123       93    7  337   34      0.0036  
 0.299821  1    1161   b   925   454   471  0.0897      100   371  0.2123       93    7  337   34      0.0036  
 0.300132  1    1162   b   926   454   472  0.0896      100   372  0.2119       93    7  338   34      0.0036  
 0.300202  1    1163   d   925   453   472  0.0897      100   372  0.2119       93    7  338   34      0.0036  
 0.300259  1    1164   d   924   453   471  0.0898      100   371  0.2123       93    7  337   34      0.0036  
 0.300851  1    1165   b   925   453   472  0.0908      100   372  0.2119       93    7  337   35      0.0040  
 0.301166  1    1166   d   924   452   472  0.0909      100   372  0.2119       93    7  337   35      0.0040  
 0.301425  1    1167   b   925   452   473  0.0908      100   373  0.2114       93    7  338   35      0.0040  
 0.302091  1    1168   b   926   452   474  0.0907      100   374  0.2110       93    7  339   35      0.0039  
 0.302141  1    1169   d   925   451   474  0.0908      100   374  0.2110       93    7  339   35      0.0039  
 0.302875  1    1170   d   924   451   473  0.0909      100   373  0.2114       93    7  338   35      0.0040  
 0.303524  1    1171   b   925   452   473  0.0908      100   373  0.2114       93    7  338   35      0.0040  
 0.303912  1    1172   d   924   452   472  0.0898      100   372  0.2119       93    7  338   34      0.0036  
 0.303960  1    1173   d   923   452   471  0.0899      100   371  0.2123       93    7  337   34      0.0036  
 0.304019  1    1174   d   922   451   471  0.0900      100   371  0.2123       93    7  337   34      0.0036  
 0.304044  1    1175   b   923   452   471  0.0899      100   371  0.2123       93    7  337   34      0.0036  
 0.304440  1    1176   d   922   451   471  0.0900      100   371  0.2123       93    7  337   34      0.0036  
 0.304454  1    1177   d   921   451   470  0.0901      100   370  0.2128       93    7  336   34      0.0037  
 0.304763  1    1178   b   922   452   470  0.0900      100   370  0.2128       93    7  336   34      0.0037  
 0.304827  1    1179   d   921   452   469  0.0901       99   370  0.2111       92    7  336   34      0.0035  
 0.305175  1    1180   b   922   452   470  0.0900       99   371  0.2106       92    7  337   34      0.0035  
 0.305324  1    1181   d   921   451   470  0.0901       99   371  0.2106       92    7  337   34      0.0035  
 0.305458  1    1182   b   922   451   471  0.0911       99   372  0.2102       92    7  337   35      0.0039  
 0.305535  1    1183   b   923   452   471  0.0921       99   372  0.2102       92    7  337   35      0.0039  
 0.305918  1    1184   d   922   451   471  0.0911       99   372  0.2102       92    7  337   35      0.0039  
 0.306261  1    1185   b   923   452   471  0.0910       99   372  0.2102       92    7  337   35      0.0039  
 0.306519  1    1186   b   924   452   472  0.0909       99   373  0.2097       92    7  338   35      0.0038  
 0.306684  1    1187   d   923   452   471  0.0910       99   372  0.2102       92    7  337   35      0.0039  
 0.306908  1    1188   d   922   451   471  0.0911       99   372  0.2102       92    7  337   35      0.0039  
 0.307008  1    1189   d   921   451   470  0.0912       99   371  0.2106       92    7  336   35      0.0039  
 0.307016  1    1190   b   922   451   471  0.0911       99   372  0.2102       92    7  337   35      0.0039  
 0.307089  1    1191   b   923   452   471  0.0910       99   372  0.2102       92    7  337   35      0.0039  
 0.307664  1    1192   d   922   451   471  0.0911       99   372  0.2102       92    7  337   35      0.0039  
 0.307704  1    1193   b   923   451   472  0.0910       99   373  0.2097       92    7  338   35      0.0038  
 0.307716  1    1194   d   922   451   471  0.0911       99   372  0.2102       92    7  337   35      0.0039  
 0.308539  1    1195   d   921   450   471  0.0912       99   372  0.2102       92    7  337   35      0.0039  
 0.308569  1    1196   b   922   451   471  0.0911       99   372  0.2102       92    7  337   35      0.0039  
 0.308757  1    1197   d   921   450   471  0.0912       99   372  0.2102       92    7  337   35      0.0039  
 0.308805  1    1198   d   920   450   470  0.0913       99   371  0.2106       92    7  336   35      0.0039  
 0.308934  1    1199   b   921   450   471  0.0923      100   371  0.2123       92    8  336   35      0.0024  
 0.309025  1    1200   d   920   450   470  0.0924      100   370  0.2128       92    8  335   35      0.0024  
 0.309186  1    1201   d   919   449   470  0.0925      100   370  0.2128       92    8  335   35      0.0024  
 0.309432  1    1202   b   920   449   471  0.0924      100   371  0.2123       92    8  336   35      0.0024  
 0.309850  1    1203   b   921   449   472  0.0923      100   372  0.2119       92    8  337   35      0.0024  
 0.310273  1    1204   d   920   449   471  0.0924       99   372  0.2102       91    8  337   35      0.0022  
 0.310693  1    1205   b   921   449   472  0.0923      100   372  0.2119       92    8  337   35      0.0024  
 0.310812  1    1206   d   920   449   471  0.0913      100   371  0.2123       92    8  337   34      0.0019  
 0.311545  1    1207   b   921   450   471  0.0912      100   371  0.2123       92    8  337   34      0.0019  
 0.311584  1    1208   d   920   449   471  0.0902      100   371  0.2123       92    8  337   34      0.0019  
 0.311590  1    1209   d   919   448   471  0.0903      100   371  0.2123       92    8  337   34      0.0019  
 0.312341  1    1210   d   918   447   471  0.0904      100   371  0.2123       92    8  337   34      0.0019  
 0.312343  1    1211   b   919   448   471  0.0903      100   371  0.2123       92    8  337   34      0.0019  
 0.312461  1    1212   b   920   448   472  0.0902      100   372  0.2119       92    8  338   34      0.0019  
 0.312598  1    1213   d   919   448   471  0.0903      100   371  0.2123       92    8  337   34      0.0019  
 0.312992  1    1214   d   918   447   471  0.0893      100   371  0.2123       92    8  337   34      0.0019  
 0.313021  1    1215   b   919   447   472  0.0892      100   372  0.2119       92    8  338   34      0.0019  
 0.313064  1    1216   b   920   447   473  0.0891      100   373  0.2114       92    8  339   34      0.0019  
 0.313106  1    1217   d   919   447   472  0.0892      100   372  0.2119       92    8  338   34      0.0019  
 0.314092  1    1218   b   920   448   472  0.0891      100   372  0.2119       92    8  338   34      0.0019  
 0.314264  1    1219   b   921   449   472  0.0890      100   372  0.2119       92    8  338   34      0.0019  
 0.314397  1    1220   b   922   449   473  0.0889      100   373  0.2114       92    8  339   34      0.0019  
 0.314464  1    1221   d   921   449   472  0.0890      100   372  0.2119       92    8  338   34      0.0019  
 0.314999  1    1222   d   920   448   472  0.0891      100   372  0.2119       92    8  338   34      0.0019  
 0.315348  1    1223   d   919   448   471  0.0892      100   371  0.2123       92    8  337   34      0.0019  
 0.315480  1    1224   b   920   449   471  0.0902      100   371  0.2123       92    8  337   34      0.0019  
 0.315778  1    1225   d   919   448   471  0.0903      100   371  0.2123       92    8  337   34      0.0019  
 0.315783  1    1226   b   920   449   471  0.0902      100   371  0.2123       92    8  337   34      0.0019  
 0.316015  1    1227   b   921   450   471  0.0901      100   371  0.2123       92    8  337   34      0.0019  
 0.316312  1    1228   d   920   449   471  0.0891      100   371  0.2123       92    8  337   34      0.0019  
 0.316726  1    1229   d   919   449   470  0.0892       99   371  0.2106       91    8  337   34      0.0018  
 0.316872  1    1230   d   918   449   469  0.0893       99   370  0.2111       91    8  336   34      0.0018  
 0.317130  1    1231   d   917   449   468  0.0894       99   369  0.2115       91    8  335   34      0.0019  
 0.317206  1    1232   d   916   448   468  0.0895       99   369  0.2115       91    8  335   34      0.0019  
 0.317234  1    1233   d   915   448   467  0.0896       99   368  0.2120       91    8  334   34      0.0019  
 0.318180  1    1234   d   914   447   467  0.0897       99   368  0.2120       91    8  334   34      0.0019  
 0.318420  1    1235   d   913   447   466  0.0898       99   367  0.2124       91    8  333   34      0.0020  
 0.318615  1    1236   b   914   447   467  0.0908       99   368  0.2120       91    8  333   35      0.0024  
 0.319107  1    1237   d   913   447   466  0.0909       99   367  0.2124       91    8  332   35      0.0024  
 0.319291  1    1238   b   914   447   467  0.0908      100   367  0.2141       92    8  332   35      0.0026  
 0.319328  1    1239   d   913   446   467  0.0909      100   367  0.2141       92    8  332   35      0.0026  
 0.319428  1    1240   d   912   446   466  0.0910      100   366  0.2146       92    8  331   35      0.0026  
 0.320106  1    1241   d   911   446   465  0.0911      100   365  0.2151       92    8  330   35      0.0027  
 0.320177  1    1242   b   912   447   465  0.0910      100   365  0.2151       92    8  330   35      0.0027  
 0.320242  1    1243   b   913   447   466  0.0909      100   366  0.2146       92    8  331   35      0.0026  
 0.320357  1    1244   b   914   448   466  0.0908      100   366  0.2146       92    8  331   35      0.0026  
 0.320781  1    1245   d   913   448   465  0.0909      100   365  0.2151       92    8  330   35      0.0027  
 0.320997  1    1246   b   914   449   465  0.0908      100   365  0.2151       92    8  330   35      0.0027  
 0.321028  1    1247   d   913   448   465  0.0909      100   365  0.2151       92    8  330   35      0.0027  
 0.321301  1    1248   b   914   449   465  0.0908      100   365  0.2151       92    8  330   35      0.0027  
 0.321527  1    1249   b   915   449   466  0.0907      101   365  0.2167       93    8  330   35      0.0028  
 0.321795  1    1250   b   916   449   467  0.0906      102   365  0.2184       94    8  330   35      0.0030  
 0.322679  1    1251   d   915   449   466  0.0907      101   365  0.2167       93    8  330   35      0.0028  
 0.323307  1    1252   b   916   449   467  0.0906      101   366  0.2163       93    8  331   35      0.0028  
 0.323416  1    1253   d   915   449   466  0.0907      100   366  0.2146       92    8  331   35      0.0026  
 0.324269  1    1254   b   916   450   466  0.0906      100   366  0.2146       92    8  331   35      0.0026  
 0.324318  1    1255   d   915   450   465  0.0907      100   365  0.2151       92    8  330   35      0.0027  
 0.325186  1    1256   b   916   450   466  0.0906      101   365  0.2167       93    8  330   35      0.0028  
 0.325341  1    1257   b   917   450   467  0.0905      102   365  0.2184       94    8  330   35      0.0030  
 0.325588  1    1258   d   916   449   467  0.0906      102   365  0.2184       94    8  330   35      0.0030  
 0.325659  1    1259   b   917   449   468  0.0905      102   366  0.2179       94    8  331   35      0.0029  
 0.325785  1    1260   d   916   449   467  0.0906      102   365  0.2184       94    8  330   35      0.0030  
 0.325798  1    1261   d   915   448   467  0.0907      102   365  0.2184       94    8  330   35      0.0030  
 0.325862  1    1262   d   914   448   466  0.0908      102   364  0.2189       94    8  329   35      0.0030  
 0.326586  1    1263   d   913   447   466  0.0898      102   364  0.2189       94    8  329   35      0.0030  
 0.326769  1    1264   b   914   448   466  0.0897      102   364  0.2189       94    8  329   35      0.0030  
 0.326971  1    1265   d   913   447   466  0.0898      102   364  0.2189       94    8  329   35      0.0030  
 0.327008  1    1266   b   914   447   467  0.0908      102   365  0.2184       94    8  329   36      0.0034  
 0.327174  1    1267   b   915   447   468  0.0907      102   366  0.2179       94    8  330   36      0.0034  
 0.327910  1    1268   d   914   447   467  0.0908      102   365  0.2184       94    8  329   36      0.0034  
 0.328525  1    1269   d   913   447   466  0.0909      102   364  0.2189       94    8  328   36      0.0035  
 0.329711  1    1270   b   914   448   466  0.0908      102   364  0.2189       94    8  328   36      0.0035  
 0.330343  1    1271   b   915   449   466  0.0907      102   364  0.2189       94    8  328   36      0.0035  
 0.330529  1    1272   d   914   448   466  0.0908      102   364  0.2189       94    8  328   36      0.0035  
 0.330592  1    1273   b   915   449   466  0.0907      102   364  0.2189       94    8  328   36      0.0035  
 0.330677  1    1274   b   916   449   467  0.0906      102   365  0.2184       94    8  329   36      0.0034  
 0.330912  1    1275   d   915   449   466  0.0907      101   365  0.2167       93    8  329   36      0.0033  
 0.331281  1    1276   b   916   450   466  0.0906      101   365  0.2167       93    8  329   36      0.0033  
 0.331298  1    1277   d   915   450   465  0.0907      101   364  0.2172       93    8  328   36      0.0033  
 0.332128  1    1278   d   914   450   464  0.0897      101   363  0.2177       93    8  328   35      0.0029  
 0.332346  1    1279   d   913   449   464  0.0898      101   363  0.2177       93    8  328   35      0.0029  
 0.332513  1    1280   d   912   448   464  0.0899      101   363  0.2177       93    8  328   35      0.0029  
 0.332650  1    1281   d   911   447   464  0.0900      101   363  0.2177       93    8  328   35      0.0029  
 0.332668  1    1282   b   912   447   465  0.0899      101   364  0.2172       93    8  329   35      0.0029  
 0.332711  1    1283   d   911   447   464  0.0900      100   364  0.2155       92    8  329   35      0.0027  
 0.332894  1    1284   b   912   448   464  0.0899      100   364  0.2155       92    8  329   35      0.0027  
 0.333386  1    1285   b   913   448   465  0.0898      101   364  0.2172       93    8  329   35      0.0029  
 0.333602  1    1286   d   912   447   465  0.0888      101   364  0.2172       93    8  329   35      0.0029  
 0.333796  1    1287   d   911   446   465  0.0889      101   364  0.2172       93    8  329   35      0.0029  
 0.333883  1    1288   d   910   446   464  0.0890      100   364  0.2155       92    8  329   35      0.0027  
 0.334289  1    1289   d   909   446   463  0.0891      100   363  0.2160       92    8  328   35      0.0028  
 0.334340  1    1290   b   910   447   463  0.0890      100   363  0.2160       92    8  328   35      0.0028  
 0.334462  1    1291   d   909   447   462  0.0880      100   362  0.2165       92    8  328   34      0.0024  
 0.334530  1    1292   d   908   447   461  0.0870      100   361  0.2169       92    8  328   33      0.0019  
 0.334582  1    1293   b   909   448   461  0.0880      100   361  0.2169       92    8  328   33      0.0019  
 0.334867  1    1294   d   908   447   461  0.0881      100   361  0.2169       92    8  328   33      0.0019  
 0.335357  1    1295   d   907   447   460  0.0882      100   360  0.2174       92    8  327   33      0.0020  
 0.335985  1    1296   b   908   448   460  0.0881      100   360  0.2174       92    8  327   33      0.0020  
 0.336010  1    1297   d   907   447   460  0.0882      100   360  0.2174       92    8  327   33      0.0020  
 0.336959  1    1298   b   908   447   461  0.0881      100   361  0.2169       92    8  328   33      0.0019  
 0.337491  1    1299   b   909   448   461  0.0880      100   361  0.2169       92    8  328   33      0.0019  
 0.337550  1    1300   d   908   448   460  0.0881      100   360  0.2174       92    8  327   33      0.0020  
 0.337880  1    1301   d   907   448   459  0.0882       99   360  0.2157       91    8  327   33      0.0018  
 0.337925  1    1302   d   906   447   459  0.0872       99   360  0.2157       91    8  327   33      0.0018  
 0.338564  1    1303   d   905   446   459  0.0873       99   360  0.2157       91    8  327   33      0.0018  
 0.338771  1    1304   d   904   445   459  0.0874       99   360  0.2157       91    8  327   33      0.0018  
 0.338913  1    1305   d   903   445   458  0.0875       99   359  0.2162       91    8  326   33      0.0019  
 0.338914  1    1306   d   902   445   457  0.0876       99   358  0.2166       91    8  325   33      0.0019  
 0.339316  1    1307   b   903   446   457  0.0875       99   358  0.2166       91    8  325   33      0.0019  
 0.339695  1    1308   d   902   445   457  0.0876       99   358  0.2166       91    8  325   33      0.0019  
 0.339753  1    1309   d   901   444   457  0.0877       99   358  0.2166       91    8  325   33      0.0019  
 0.339993  1    1310   d   900   443   457  0.0878       99   358  0.2166       91    8  325   33      0.0019  
 0.340184  1    1311   d   899   442   457  0.0879       99   358  0.2166       91    8  325   33      0.0019  
 0.340195  1    1312   d   898   442   456  0.0880       99   357  0.2171       91    8  324   33      0.0020  
 0.340198  1    1313   d   897   442   455  0.0870       98   357  0.2154       91    7  324   33      0.0036  
 0.340410  1    1314   b   898   442   456  0.0869       98   358  0.2149       91    7  325   33      0.0035  
 0.340532  1    1315   b   899   442   457  0.0868       99   358  0.2166       92    7  325   33      0.0036  
 0.341515  1    1316   b   900   442   458  0.0867       99   359  0.2162       92    7  326   33      0.0036  
 0.343540  1    1317   d   899   441   458  0.0868       99   359  0.2162       92    7  326   33      0.0036  
 0.344129  1    1318   b   900   441   459  0.0867       99   360  0.2157       92    7  327   33      0.0035  
 0.344215  1    1319   d   899   440   459  0.0868       99   360  0.2157       92    7  327   33      0.0035  
 0.344379  1    1320   b   900   441   459  0.0867       99   360  0.2157       92    7  327   33      0.0035  
 0.344397  1    1321   d   899   441   458  0.0857       98   360  0.2140       92    6  327   33      0.0051  
 0.344973  1    1322   b   900   442   458  0.0856       98   360  0.2140       92    6  327   33      0.0051  
 0.345286  1    1323   b   901   443   458  0.0866       98   360  0.2140       92    6  327   33      0.0051  
 0.345430  1    1324   d   900   442   458  0.0867       98   360  0.2140       92    6  327   33      0.0051  
 0.345473  1    1325   b   901   443   458  0.0866       98   360  0.2140       92    6  327   33      0.0051  
 0.345557  1    1326   d   900   442   458  0.0867       98   360  0.2140       92    6  327   33      0.0051  
 0.346494  1    1327   d   899   441   458  0.0868       98   360  0.2140       92    6  327   33      0.0051  
 0.346777  1    1328   d   898   441   457  0.0857       97   360  0.2123       92    5  327   33      0.0067  
 0.347097  1    1329   d   897   441   456  0.0858       97   359  0.2127       92    5  326   33      0.0068  
 0.347217  1    1330   b   898   441   457  0.0857       98   359  0.2144       93    5  326   33      0.0069  
 0.347487  1    1331   b   899   442   457  0.0857       98   359  0.2144       93    5  326   33      0.0069  
 0.348153  1    1332   b   900   443   457  0.0856       98   359  0.2144       93    5  326   33      0.0069  
 0.348427  1    1333   d   899   443   456  0.0857       98   358  0.2149       93    5  325   33      0.0069  
 0.348742  1    1334   b   900   443   457  0.0856       98   359  0.2144       93    5  326   33      0.0069  
 0.348993  1    1335   b   901   443   458  0.0855       98   360  0.2140       93    5  327   33      0.0068  
 0.349346  1    1336   d   900   443   457  0.0856       98   359  0.2144       93    5  326   33      0.0069  
 0.349629  1    1337   d   899   442   457  0.0857       98   359  0.2144       93    5  326   33      0.0069  
 0.349680  1    1338   d   898   441   457  0.0857       98   359  0.2144       93    5  326   33      0.0069  
 0.349758  1    1339   d   897   441   456  0.0858       98   358  0.2149       93    5  325   33      0.0069  
 0.350310  1    1340   d   896   441   455  0.0859       98   357  0.2154       93    5  324   33      0.0070  
 0.350746  1    1341   b   897   441   456  0.0858       98   358  0.2149       93    5  325   33      0.0069  
 0.350810  1    1342   b   898   442   456  0.0857       98   358  0.2149       93    5  325   33      0.0069  
 0.351171  1    1343   b   899   443   456  0.0857       98   358  0.2149       93    5  325   33      0.0069  
 0.351370  1    1344   d   898   442   456  0.0857       98   358  0.2149       93    5  325   33      0.0069  
 0.351530  1    1345   b   899   443   456  0.0857       98   358  0.2149       93    5  325   33      0.0069  
 0.351959  1    1346   b   900   443   457  0.0856       98   359  0.2144       93    5  326   33      0.0069  
 0.352063  1    1347   b   901   444   457  0.0866       98   359  0.2144       93    5  326   33      0.0069  
 0.352173  1    1348   b   902   445   457  0.0865       98   359  0.2144       93    5  326   33      0.0069  
 0.352218  1    1349   b   903   445   458  0.0864       98   360  0.2140       93    5  327   33      0.0068  
 0.352799  1    1350   b   904   445   459  0.0863       98   361  0.2135       93    5  328   33      0.0068  
 0.352959  1    1351   d   903   444   459  0.0864       98   361  0.2135       93    5  328   33      0.0068  
 0.352960  1    1352   b   904   444   460  0.0863       98   362  0.2130       93    5  329   33      0.0067  
 0.353160  1    1353   d   903   444   459  0.0853       98   361  0.2135       93    5  329   32      0.0063  
 0.353192  1    1354   d   902   443   459  0.0843       98   361  0.2135       93    5  329   32      0.0063  
 0.353393  1    1355   b   903   443   460  0.0842       99   361  0.2152       94    5  329   32      0.0064  
 0.353578  1    1356   d   902   443   459  0.0843       99   360  0.2157       94    5  328   32      0.0065  
 0.353754  1    1357   b   903   444   459  0.0853       99   360  0.2157       94    5  328   32      0.0065  
 0.354347  1    1358   d   902   444   458  0.0843       99   359  0.2162       94    5  328   31      0.0061  
 0.354513  1    1359   b   903   444   459  0.0842       99   360  0.2157       94    5  329   31      0.0060  
 0.354572  1    1360   d   902   444   458  0.0843       99   359  0.2162       94    5  328   31      0.0061  
 0.354589  1    1361   d   901   443   458  0.0844       99   359  0.2162       94    5  328   31      0.0061  
 0.354858  1    1362   b   902   443   459  0.0843      100   359  0.2179       95    5  328   31      0.0062  
 0.354860  1    1363   d   901   442   459  0.0844      100   359  0.2179       95    5  328   31      0.0062  
 0.355419  1    1364   b   902   442   460  0.0843      101   359  0.2196       96    5  328   31      0.0063  
 0.356407  1    1365   d   901   442   459  0.0844      100   359  0.2179       95    5  328   31      0.0062  
 0.356442  1    1366   d   900   442   458  0.0844      100   358  0.2183       95    5  327   31      0.0062  
 0.356598  1    1367   b   901   442   459  0.0844      100   359  0.2179       95    5  328   31      0.0062  
 0.357193  1    1368   d   900   441   459  0.0844      100   359  0.2179       95    5  328   31      0.0062  
 0.357803  1    1369   b   901   441   460  0.0844      100   360  0.2174       95    5  329   31      0.0061  
 0.357914  1    1370   b   902   441   461  0.0843      100   361  0.2169       95    5  330   31      0.0061  
 0.358162  1    1371   d   901   441   460  0.0844       99   361  0.2152       94    5  330   31      0.0060  
 0.358545  1    1372   d   900   441   459  0.0844       99   360  0.2157       94    5  329   31      0.0060  
 0.358712  1    1373   b   901   442   459  0.0844       99   360  0.2157       94    5  329   31      0.0060  
 0.358986  1    1374   d   900   441   459  0.0844       99   360  0.2157       94    5  329   31      0.0060  
 0.359582  1    1375   d   899   441   458  0.0845       99   359  0.2162       94    5  328   31      0.0061  
 0.359723  1    1376   b   900   442   458  0.0844       99   359  0.2162       94    5  328   31      0.0061  
 0.360628  1    1377   d   899   441   458  0.0845       99   359  0.2162       94    5  328   31      0.0061  
 0.360819  1    1378   d   898   441   457  0.0846       99   358  0.2166       94    5  327   31      0.0061  
 0.361064  1    1379   d   897   441   456  0.0847       99   357  0.2171       94    5  326   31      0.0062  
 0.361325  1    1380   d   896   440   456  0.0848       99   357  0.2171       94    5  326   31      0.0062  
 0.361530  1    1381   d   895   439   456  0.0849       99   357  0.2171       94    5  326   31      0.0062  
 0.361824  1    1382   d   894   438   456  0.0850       99   357  0.2171       94    5  326   31      0.0062  
 0.361901  1    1383   d   893   437   456  0.0851       99   357  0.2171       94    5  326   31      0.0062  
 0.362068  1    1384   b   894   438   456  0.0850       99   357  0.2171       94    5  326   31      0.0062  
 0.362716  1    1385   d   893   438   455  0.0851       99   356  0.2176       94    5  325   31      0.0062  
 0.363413  1    1386   d   892   438   454  0.0852       98   356  0.2159       93    5  325   31      0.0061  
 0.363469  1    1387   b   893   439   454  0.0851       98   356  0.2159       93    5  325   31      0.0061  
 0.363509  1    1388   b   894   440   454  0.0850       98   356  0.2159       93    5  325   31      0.0061  
 0.363552  1    1389   b   895   440   455  0.0849       98   357  0.2154       93    5  326   31      0.0061  
 0.363831  1    1390   d   894   439   455  0.0850       98   357  0.2154       93    5  326   31      0.0061  
 0.364055  1    1391   b   895   439   456  0.0849       98   358  0.2149       93    5  327   31      0.0060  
 0.364667  1    1392   d   894   439   455  0.0839       98   357  0.2154       93    5  327   30      0.0056  
 0.364910  1    1393   d   893   439   454  0.0840       98   356  0.2159       93    5  326   30      0.0056  
 0.364941  1    1394   b   894   439   455  0.0839       98   357  0.2154       93    5  327   30      0.0056  
 0.365182  1    1395   d   893   439   454  0.0829       98   356  0.2159       93    5  327   29      0.0052  
 0.365572  1    1396   d   892   438   454  0.0830       98   356  0.2159       93    5  327   29      0.0052  
 0.365623  1    1397   b   893   439   454  0.0829       98   356  0.2159       93    5  327   29      0.0052  
 0.365627  1    1398   b   894   439   455  0.0828       98   357  0.2154       93    5  328   29      0.0051  
 0.365820  1    1399   b   895   439   456  0.0827       98   358  0.2149       93    5  329   29      0.0051  
 0.365870  1    1400   b   896   439   457  0.0826       99   358  0.2166       94    5  329   29      0.0052  
 0.365955  1    1401   d   895   438   457  0.0816       99   358  0.2166       94    5  329   29      0.0052  
 0.366386  1    1402   d   894   438   456  0.0817       98   358  0.2149       93    5  329   29      0.0051  
 0.367102  1    1403   d   893   437   456  0.0806       98   358  0.2149       93    5  329   29      0.0051  
 0.367334  1    1404   b   894   438   456  0.0805       98   358  0.2149       93    5  329   29      0.0051  
 0.368249  1    1405   d   893   438   455  0.0806       97   358  0.2132       92    5  329   29      0.0049  
 0.368551  1    1406   d   892   438   454  0.0807       97   357  0.2137       92    5  328   29      0.0050  
 0.369316  1    1407   b   893   438   455  0.0806       97   358  0.2132       92    5  329   29      0.0049  
 0.369455  1    1408   b   894   439   455  0.0817       97   358  0.2132       92    5  329   29      0.0049  
 0.369720  1    1409   b   895   439   456  0.0827       97   359  0.2127       92    5  329   30      0.0054  
 0.370285  1    1410   d   894   438   456  0.0828       97   359  0.2127       92    5  329   30      0.0054  
 0.370332  1    1411   b   895   438   457  0.0827       97   360  0.2123       92    5  330   30      0.0053  
 0.371151  1    1412   d   894   438   456  0.0828       97   359  0.2127       92    5  329   30      0.0054  
 0.371659  1    1413   d   893   438   455  0.0829       96   359  0.2110       91    5  329   30      0.0052  
 0.371937  1    1414   b   894   439   455  0.0828       96   359  0.2110       91    5  329   30      0.0052  
 0.372204  1    1415   b   895   440   455  0.0827       96   359  0.2110       91    5  329   30      0.0052  
 0.372252  1    1416   d   894   440   454  0.0828       96   358  0.2115       91    5  328   30      0.0053  
 0.372357  1    1417   d   893   439   454  0.0817       96   358  0.2115       91    5  328   30      0.0053  
 0.372786  1    1418   b   894   439   455  0.0828       96   359  0.2110       91    5  328   31      0.0057  
 0.373038  1    1419   b   895   439   456  0.0838       97   359  0.2127       91    6  328   31      0.0041  
 0.373134  1    1420   b   896   440   456  0.0837       97   359  0.2127       91    6  328   31      0.0041  
 0.373498  1    1421   d   895   439   456  0.0838       97   359  0.2127       91    6  328   31      0.0041  
 0.373610  1    1422   d   894   439   455  0.0839       96   359  0.2110       90    6  328   31      0.0040  
 0.373619  1    1423   b   895   440   455  0.0849       96   359  0.2110       90    6  328   31      0.0040  
 0.374981  1    1424   d   894   439   455  0.0850       96   359  0.2110       90    6  328   31      0.0040  
 0.375458  1    1425   b   895   440   455  0.0849       96   359  0.2110       90    6  328   31      0.0040  
 0.375684  1    1426   d   894   440   454  0.0850       96   358  0.2115       90    6  327   31      0.0040  
 0.376164  1    1427   b   895   441   454  0.0849       96   358  0.2115       90    6  327   31      0.0040  
 0.376256  1    1428   d   894   441   453  0.0850       95   358  0.2097       89    6  327   31      0.0039  
 0.376295  1    1429   b   895   442   453  0.0860       95   358  0.2097       89    6  327   31      0.0039  
 0.376358  1    1430   b   896   442   454  0.0859       96   358  0.2115       90    6  327   31      0.0040  
 0.376615  1    1431   b   897   442   455  0.0858       97   358  0.2132       91    6  327   31      0.0041  
 0.376969  1    1432   d   896   442   454  0.0848       97   357  0.2137       91    6  327   30      0.0037  
 0.377134  1    1433   d   895   441   454  0.0849       97   357  0.2137       91    6  327   30      0.0037  
 0.377403  1    1434   d   894   441   453  0.0850       97   356  0.2141       91    6  326   30      0.0038  
 0.377715  1    1435   d   893   440   453  0.0851       97   356  0.2141       91    6  326   30      0.0038  
 0.377756  1    1436   b   894   440   454  0.0850       97   357  0.2137       91    6  327   30      0.0037  
 0.377774  1    1437   b   895   440   455  0.0849       97   358  0.2132       91    6  328   30      0.0037  
 0.377850  1    1438   b   896   440   456  0.0848       97   359  0.2127       91    6  329   30      0.0036  
 0.378434  1    1439   d   895   440   455  0.0849       97   358  0.2132       91    6  328   30      0.0037  
 0.378452  1    1440   b   896   441   455  0.0859       97   358  0.2132       91    6  328   30      0.0037  
 0.378843  1    1441   b   897   441   456  0.0858       97   359  0.2127       91    6  329   30      0.0036  
 0.378916  1    1442   b   898   441   457  0.0857       98   359  0.2144       92    6  329   30      0.0038  
 0.379409  1    1443   d   897   441   456  0.0858       97   359  0.2127       91    6  329   30      0.0036  
 0.379752  1    1444   d   896   440   456  0.0859       97   359  0.2127       91    6  329   30      0.0036  
 0.380041  1    1445   d   895   439   456  0.0860       97   359  0.2127       91    6  329   30      0.0036  
 0.380129  1    1446   d   894   438   456  0.0850       97   359  0.2127       91    6  329   30      0.0036  
 0.380310  1    1447   b   895   438   457  0.0860       97   360  0.2123       91    6  329   31      0.0041  
 0.380393  1    1448   b   896   438   458  0.0871       97   361  0.2118       91    6  329   32      0.0045  
 0.381062  1    1449   b   897   438   459  0.0870       98   361  0.2135       92    6  329   32      0.0046  
 0.381081  1    1450   b   898   438   460  0.0869       99   361  0.2152       93    6  329   32      0.0047  
 0.381369  1    1451   b   899   439   460  0.0868       99   361  0.2152       93    6  329   32      0.0047  
 0.382037  1    1452   b   900   439   461  0.0878       99   362  0.2148       93    6  329   33      0.0052  
 0.382055  1    1453   d   899   439   460  0.0879       99   361  0.2152       93    6  328   33      0.0052  
 0.382066  1    1454   b   900   439   461  0.0889       99   362  0.2148       93    6  328   34      0.0056  
 0.382840  1    1455   d   899   439   460  0.0879       99   361  0.2152       93    6  328   33      0.0052  
 0.383112  1    1456   b   900   439   461  0.0878       99   362  0.2148       93    6  329   33      0.0052  
 0.383343  1    1457   b   901   440   461  0.0877       99   362  0.2148       93    6  329   33      0.0052  
 0.383412  1    1458   d   900   439   461  0.0878       99   362  0.2148       93    6  329   33      0.0052  
 0.383497  1    1459   b   901   440   461  0.0877       99   362  0.2148       93    6  329   33      0.0052  
 0.383547  1    1460   d   900   440   460  0.0878       98   362  0.2130       92    6  329   33      0.0050  
 0.383676  1    1461   b   901   440   461  0.0877       98   363  0.2126       92    6  330   33      0.0050  
 0.384052  1    1462   d   900   440   460  0.0878       98   362  0.2130       92    6  329   33      0.0050  
 0.384060  1    1463   b   901   440   461  0.0877       98   363  0.2126       92    6  330   33      0.0050  
 0.384278  1    1464   d   900   439   461  0.0878       98   363  0.2126       92    6  330   33      0.0050  
 0.385459  1    1465   d   899   439   460  0.0879       98   362  0.2130       92    6  329   33      0.0050  
 0.385751  1    1466   d   898   438   460  0.0880       98   362  0.2130       92    6  329   33      0.0050  
 0.385966  1    1467   b   899   439   460  0.0879       98   362  0.2130       92    6  329   33      0.0050  
 0.386326  1    1468   d   898   439   459  0.0880       98   361  0.2135       92    6  328   33      0.0051  
 0.386533  1    1469   b   899   439   460  0.0890       98   362  0.2130       92    6  328   34      0.0055  
 0.386665  1    1470   d   898   438   460  0.0891       98   362  0.2130       92    6  328   34      0.0055  
 0.386898  1    1471   d   897   438   459  0.0892       98   361  0.2135       92    6  327   34      0.0055  
 0.386914  1    1472   b   898   438   460  0.0891       99   361  0.2152       93    6  327   34      0.0057  
 0.386975  1    1473   d   897   438   459  0.0892       99   360  0.2157       93    6  326   34      0.0057  
 0.387009  1    1474   b   898   439   459  0.0891       99   360  0.2157       93    6  326   34      0.0057  
 0.387108  1    1475   d   897   438   459  0.0892       99   360  0.2157       93    6  326   34      0.0057  
 0.388172  1    1476   d   896   438   458  0.0893       99   359  0.2162       93    6  325   34      0.0058  
 0.388487  1    1477   d   895   438   457  0.0883       99   358  0.2166       93    6  325   33      0.0054  
 0.388606  1    1478   d   894   437   457  0.0884       99   358  0.2166       93    6  325   33      0.0054  
 0.388932  1    1479   b   895   437   458  0.0883      100   358  0.2183       94    6  325   33      0.0055  
 0.389142  1    1480   b   896   437   459  0.0882      100   359  0.2179       94    6  326   33      0.0054  
 0.389202  1    1481   d   895   437   458  0.0872      100   358  0.2183       94    6  326   32      0.0050  
 0.389791  1    1482   d   894   437   457  0.0872       99   358  0.2166       93    6  326   32      0.0049  
 0.391047  1    1483   b   895   437   458  0.0872       99   359  0.2162       93    6  327   32      0.0048  
 0.391454  1    1484   b   896   437   459  0.0871       99   360  0.2157       93    6  328   32      0.0048  
 0.392329  1    1485   b   897   437   460  0.0881       99   361  0.2152       93    6  328   33      0.0052  
 0.392337  1    1486   b   898   437   461  0.0891      100   361  0.2169       93    7  328   33      0.0036  
 0.392375  1    1487   d   897   437   460  0.0881      100   360  0.2174       93    7  328   32      0.0032  
 0.392936  1    1488   d   896   436   460  0.0882      100   360  0.2174       93    7  328   32      0.0032  
 0.392984  1    1489   b   897   437   460  0.0881      100   360  0.2174       93    7  328   32      0.0032  
 0.392986  1    1490   b   898   438   460  0.0880      100   360  0.2174       93    7  328   32      0.0032  
 0.393008  1    1491   d   897   437   460  0.0881      100   360  0.2174       93    7  328   32      0.0032  
 0.393131  1    1492   d   896   436   460  0.0882      100   360  0.2174       93    7  328   32      0.0032  
 0.393201  1    1493   d   895   435   460  0.0883      100   360  0.2174       93    7  328   32      0.0032  
 0.393366  1    1494   d   894   434   460  0.0884      100   360  0.2174       93    7  328   32      0.0032  
 0.393408  1    1495   b   895   435   460  0.0894      100   360  0.2174       93    7  328   32      0.0032  
 0.393550  1    1496   d   894   434   460  0.0895      100   360  0.2174       93    7  328   32      0.0032  
 0.393558  1    1497   b   895   435   460  0.0894      100   360  0.2174       93    7  328   32      0.0032  
 0.393782  1    1498   b   896   436   460  0.0893      100   360  0.2174       93    7  328   32      0.0032  
 0.393989  1    1499   b   897   436   461  0.0892      100   361  0.2169       93    7  329   32      0.0032  
 0.394354  1    1500   b   898   437   461  0.0891      100   361  0.2169       93    7  329   32      0.0032  
 0.394392  1    1501   d   897   437   460  0.0892      100   360  0.2174       93    7  328   32      0.0032  
 0.394856  1    1502   b   898   437   461  0.0891      100   361  0.2169       93    7  329   32      0.0032  
 0.395112  1    1503   d   897   437   460  0.0892      100   360  0.2174       93    7  328   32      0.0032  
 0.395731  1    1504   d   896   436   460  0.0893      100   360  0.2174       93    7  328   32      0.0032  
 0.396058  1    1505   b   897   437   460  0.0892      100   360  0.2174       93    7  328   32      0.0032  
 0.396201  1    1506   d   896   436   460  0.0893      100   360  0.2174       93    7  328   32      0.0032  
 0.396268  1    1507   b   897   437   460  0.0892      100   360  0.2174       93    7  328   32      0.0032  
 0.396531  1    1508   b   898   437   461  0.0891      100   361  0.2169       93    7  329   32      0.0032  
 0.396833  1    1509   d   897   436   461  0.0892      100   361  0.2169       93    7  329   32      0.0032  
 0.397051  1    1510   b   898   436   462  0.0902      100   362  0.2165       93    7  329   33      0.0036  
 0.397051  1    1511   b   899   437   462  0.0901      100   362  0.2165       93    7  329   33      0.0036  
 0.397064  1    1512   d   898   436   462  0.0902      100   362  0.2165       93    7  329   33      0.0036  
 0.397203  1    1513   b   899   437   462  0.0901      100   362  0.2165       93    7  329   33      0.0036  
 0.397316  1    1514   b   900   438   462  0.0900      100   362  0.2165       93    7  329   33      0.0036  
 0.397486  1    1515   d   899   438   461  0.0901      100   361  0.2169       93    7  328   33      0.0036  
 0.397941  1    1516   d   898   438   460  0.0902       99   361  0.2152       92    7  328   33      0.0035  
 0.398767  1    1517   d   897   437   460  0.0903       99   361  0.2152       92    7  328   33      0.0035  
 0.398899  1    1518   b   898   437   461  0.0902       99   362  0.2148       92    7  329   33      0.0034  
 0.399049  1    1519   b   899   437   462  0.0901      100   362  0.2165       93    7  329   33      0.0036  
 0.399613  1    1520   d   898   436   462  0.0902      100   362  0.2165       93    7  329   33      0.0036  
 0.399618  1    1521   b   899   436   463  0.0901      100   363  0.2160       93    7  330   33      0.0035  
 0.399899  1    1522   d   898   436   462  0.0891       99   363  0.2143       93    6  330   33      0.0051  
 0.400446  1    1523   d   897   436   461  0.0892       99   362  0.2148       93    6  329   33      0.0052  
 0.400533  1    1524   d   896   435   461  0.0893       99   362  0.2148       93    6  329   33      0.0052  
 0.400551  1    1525   d   895   435   460  0.0894       99   361  0.2152       93    6  328   33      0.0052  
 0.400579  1    1526   d   894   434   460  0.0895       99   361  0.2152       93    6  328   33      0.0052  
 0.400606  1    1527   d   893   433   460  0.0885       99   361  0.2152       93    6  328   33      0.0052  
 0.400882  1    1528   b   894   433   461  0.0884       99   362  0.2148       93    6  329   33      0.0052  
 0.402032  1    1529   b   895   434   461  0.0883       99   362  0.2148       93    6  329   33      0.0052  
 0.402071  1    1530   b   896   434   462  0.0882       99   363  0.2143       93    6  330   33      0.0051  
 0.403680  1    1531   b   897   434   463  0.0881       99   364  0.2138       93    6  331   33      0.0051  
 0.403818  1    1532   d   896   434   462  0.0882       99   363  0.2143       93    6  330   33      0.0051  
 0.403918  1    1533   d   895   434   461  0.0883       99   362  0.2148       93    6  329   33      0.0052  
 0.403989  1    1534   b   896   435   461  0.0882       99   362  0.2148       93    6  329   33      0.0052  
 0.404158  1    1535   b   897   435   462  0.0892       99   363  0.2143       93    6  329   34      0.0056  
 0.404174  1    1536   b   898   436   462  0.0891       99   363  0.2143       93    6  329   34      0.0056  
 0.404649  1    1537   d   897   435   462  0.0892       99   363  0.2143       93    6  329   34      0.0056  
 0.404720  1    1538   d   896   434   462  0.0893       99   363  0.2143       93    6  329   34      0.0056  
 0.404763  1    1539   d   895   434   461  0.0894       99   362  0.2148       93    6  328   34      0.0056  
 0.405033  1    1540   d   894   433   461  0.0895       99   362  0.2148       93    6  328   34      0.0056  
 0.405079  1    1541   b   895   434   461  0.0894       99   362  0.2148       93    6  328   34      0.0056  
 0.405771  1    1542   d   894   434   460  0.0895       99   361  0.2152       93    6  327   34      0.0057  
 0.405840  1    1543   b   895   434   461  0.0894       99   362  0.2148       93    6  328   34      0.0056  
 0.405974  1    1544   b   896   435   461  0.0893       99   362  0.2148       93    6  328   34      0.0056  
 0.406003  1    1545   d   895   434   461  0.0894       99   362  0.2148       93    6  328   34      0.0056  
 0.406034  1    1546   d   894   433   461  0.0895       99   362  0.2148       93    6  328   34      0.0056  
 0.406077  1    1547   b   895   433   462  0.0894       99   363  0.2143       93    6  329   34      0.0056  
 0.406272  1    1548   d   894   432   462  0.0895       99   363  0.2143       93    6  329   34      0.0056  
 0.406382  1    1549   b   895   433   462  0.0894       99   363  0.2143       93    6  329   34      0.0056  
 0.406436  1    1550   b   896   433   463  0.0893       99   364  0.2138       93    6  330   34      0.0055  
 0.406451  1    1551   d   895   433   462  0.0894       98   364  0.2121       92    6  330   34      0.0054  
 0.407101  1    1552   d   894   433   461  0.0895       98   363  0.2126       92    6  329   34      0.0054  
 0.407254  1    1553   d   893   433   460  0.0885       98   362  0.2130       92    6  329   33      0.0050  
 0.407881  1    1554   b   894   433   461  0.0884       98   363  0.2126       92    6  330   33      0.0050  
 0.407992  1    1555   d   893   433   460  0.0885       98   362  0.2130       92    6  329   33      0.0050  
 0.408065  1    1556   d   892   432   460  0.0886       98   362  0.2130       92    6  329   33      0.0050  
 0.408230  1    1557   b   893   432   461  0.0885       98   363  0.2126       92    6  330   33      0.0050  
 0.408635  1    1558   d   892   432   460  0.0886       98   362  0.2130       92    6  329   33      0.0050  
 0.409197  1    1559   d   891   431   460  0.0887       98   362  0.2130       92    6  329   33      0.0050  
 0.409356  1    1560   d   890   431   459  0.0888       98   361  0.2135       92    6  328   33      0.0051  
 0.409476  1    1561   b   891   431   460  0.0887       98   362  0.2130       92    6  329   33      0.0050  
 0.409683  1    1562   b   892   432   460  0.0886       98   362  0.2130       92    6  329   33      0.0050  
 0.410548  1    1563   d   891   431   460  0.0887       98   362  0.2130       92    6  329   33      0.0050  
 0.410762  1    1564   d   890   431   459  0.0888       98   361  0.2135       92    6  328   33      0.0051  
 0.410849  1    1565   b   891   432   459  0.0887       98   361  0.2135       92    6  328   33      0.0051  
 0.410907  1    1566   b   892   432   460  0.0886       98   362  0.2130       92    6  329   33      0.0050  
 0.410994  1    1567   d   891   431   460  0.0887       98   362  0.2130       92    6  329   33      0.0050  
 0.411089  1    1568   d   890   430   460  0.0888       98   362  0.2130       92    6  329   33      0.0050  
 0.411317  1    1569   b   891   430   461  0.0887       98   363  0.2126       92    6  330   33      0.0050  
 0.411548  1    1570   b   892   430   462  0.0886       99   363  0.2143       93    6  330   33      0.0051  
 0.412046  1    1571   d   891   429   462  0.0875       99   363  0.2143       93    6  330   33      0.0051  
 0.412775  1    1572   d   890   429   461  0.0876       99   362  0.2148       93    6  329   33      0.0052  
 0.413032  1    1573   d   889   428   461  0.0877       99   362  0.2148       93    6  329   33      0.0052  
 0.413388  1    1574   d   888   427   461  0.0878       99   362  0.2148       93    6  329   33      0.0052  
 0.413650  1    1575   d   887   427   460  0.0868       99   361  0.2152       93    6  329   32      0.0047  
 0.413891  1    1576   d   886   426   460  0.0858       99   361  0.2152       93    6  329   32      0.0047  
 0.414051  1    1577   b   887   427   460  0.0857       99   361  0.2152       93    6  329   32      0.0047  
 0.414100  1    1578   b   888   427   461  0.0856       99   362  0.2148       93    6  330   32      0.0047  
 0.414213  1    1579   b   889   428   461  0.0855       99   362  0.2148       93    6  330   32      0.0047  
 0.414276  1    1580   b   890   429   461  0.0854       99   362  0.2148       93    6  330   32      0.0047  
 0.414319  1    1581   d   889   428   461  0.0855       99   362  0.2148       93    6  330   32      0.0047  
 0.414836  1    1582   d   888   427   461  0.0856       99   362  0.2148       93    6  330   32      0.0047  
 0.414938  1    1583   d   887   426   461  0.0846       99   362  0.2148       93    6  330   32      0.0047  
 0.414972  1    1584   d   886   425   461  0.0847       99   362  0.2148       93    6  330   32      0.0047  
 0.415058  1    1585   d   885   425   460  0.0847       99   361  0.2152       93    6  329   32      0.0047  
 0.415086  1    1586   d   884   425   459  0.0848       99   360  0.2157       93    6  328   32      0.0048  
 0.415122  1    1587   b   885   426   459  0.0859       99   360  0.2157       93    6  328   32      0.0048  
 0.415547  1    1588   b   886   426   460  0.0858      100   360  0.2174       94    6  328   32      0.0049  
 0.415984  1    1589   d   885   425   460  0.0859      100   360  0.2174       94    6  328   32      0.0049  
 0.416162  1    1590   d   884   424   460  0.0860      100   360  0.2174       94    6  328   32      0.0049  
 0.416192  1    1591   b   885   424   461  0.0870      100   361  0.2169       94    6  328   33      0.0053  
 0.416714  1    1592   d   884   424   460  0.0871      100   360  0.2174       94    6  327   33      0.0054  
 0.417474  1    1593   d   883   423   460  0.0872      100   360  0.2174       94    6  327   33      0.0054  
 0.417856  1    1594   b   884   423   461  0.0871      101   360  0.2191       95    6  327   33      0.0055  
 0.417934  1    1595   b   885   424   461  0.0870      101   360  0.2191       95    6  327   33      0.0055  
 0.418168  1    1596   d   884   423   461  0.0860      101   360  0.2191       95    6  327   33      0.0055  
 0.418590  1    1597   b   885   424   461  0.0859      101   360  0.2191       95    6  327   33      0.0055  
 0.418919  1    1598   d   884   423   461  0.0848      101   360  0.2191       95    6  327   33      0.0055  
 0.419136  1    1599   d   883   422   461  0.0849      101   360  0.2191       95    6  327   33      0.0055  
 0.419590  1    1600   d   882   422   460  0.0850      101   359  0.2196       95    6  326   33      0.0056  
 0.419654  1    1601   b   883   423   460  0.0849      101   359  0.2196       95    6  326   33      0.0056  
 0.419765  1    1602   d   882   422   460  0.0850      101   359  0.2196       95    6  326   33      0.0056  
 0.419924  1    1603   b   883   423   460  0.0861      101   359  0.2196       95    6  326   33      0.0056  
 0.420892  1    1604   b   884   424   460  0.0860      101   359  0.2196       95    6  326   33      0.0056  
 0.422093  1    1605   b   885   424   461  0.0859      101   360  0.2191       95    6  327   33      0.0055  
 0.422228  1    1606   d   884   424   460  0.0860      101   359  0.2196       95    6  326   33      0.0056  
 0.422294  1    1607   d   883   423   460  0.0861      101   359  0.2196       95    6  326   33      0.0056  
 0.423417  1    1608   b   884   424   460  0.0860      101   359  0.2196       95    6  326   33      0.0056  
 0.423823  1    1609   b   885   425   460  0.0859      101   359  0.2196       95    6  326   33      0.0056  
 0.425495  1    1610   b   886   426   460  0.0858      101   359  0.2196       95    6  326   33      0.0056  
 0.425791  1    1611   b   887   427   460  0.0857      101   359  0.2196       95    6  326   33      0.0056  
 0.426016  1    1612   b   888   428   460  0.0856      101   359  0.2196       95    6  326   33      0.0056  
 0.426392  1    1613   d   887   427   460  0.0857      101   359  0.2196       95    6  326   33      0.0056  
 0.426569  1    1614   b   888   427   461  0.0867      101   360  0.2191       95    6  326   34      0.0060  
 0.426723  1    1615   b   889   428   461  0.0866      101   360  0.2191       95    6  326   34      0.0060  
 0.426830  1    1616   d   888   427   461  0.0867      101   360  0.2191       95    6  326   34      0.0060  
 0.427079  1    1617   b   889   428   461  0.0877      101   360  0.2191       95    6  326   34      0.0060  
 0.427155  1    1618   b   890   429   461  0.0876      101   360  0.2191       95    6  326   34      0.0060  
 0.427268  1    1619   b   891   430   461  0.0875      101   360  0.2191       95    6  326   34      0.0060  
 0.427329  1    1620   d   890   429   461  0.0865      101   360  0.2191       95    6  326   34      0.0060  
 0.427864  1    1621   b   891   430   461  0.0864      101   360  0.2191       95    6  326   34      0.0060  
 0.428109  1    1622   b   892   430   462  0.0863      101   361  0.2186       95    6  327   34      0.0059  
 0.428243  1    1623   d   891   429   462  0.0864      101   361  0.2186       95    6  327   34      0.0059  
 0.428450  1    1624   b   892   429   463  0.0863      101   362  0.2181       95    6  328   34      0.0059  
 0.428555  1    1625   d   891   429   462  0.0853      101   361  0.2186       95    6  328   33      0.0055  
 0.428642  1    1626   b   892   429   463  0.0852      101   362  0.2181       95    6  329   33      0.0054  
 0.428645  1    1627   d   891   429   462  0.0853      100   362  0.2165       94    6  329   33      0.0053  
 0.428771  1    1628   b   892   430   462  0.0852      100   362  0.2165       94    6  329   33      0.0053  
 0.428810  1    1629   b   893   431   462  0.0851      100   362  0.2165       94    6  329   33      0.0053  
 0.428903  1    1630   b   894   431   463  0.0850      100   363  0.2160       94    6  330   33      0.0052  
 0.429108  1    1631   d   893   430   463  0.0851      100   363  0.2160       94    6  330   33      0.0052  
 0.429992  1    1632   d   892   430   462  0.0852      100   362  0.2165       94    6  329   33      0.0053  
 0.430245  1    1633   d   891   430   461  0.0853       99   362  0.2148       93    6  329   33      0.0052  
 0.430412  1    1634   b   892   430   462  0.0863       99   363  0.2143       93    6  329   34      0.0056  
 0.431068  1    1635   d   891   429   462  0.0864       99   363  0.2143       93    6  329   34      0.0056  
 0.431150  1    1636   b   892   430   462  0.0863       99   363  0.2143       93    6  329   34      0.0056  
 0.431952  1    1637   b   893   430   463  0.0873       99   364  0.2138       93    6  329   35      0.0060  
 0.433307  1    1638   d   892   429   463  0.0874       99   364  0.2138       93    6  329   35      0.0060  
 0.433854  1    1639   b   893   430   463  0.0873       99   364  0.2138       93    6  329   35      0.0060  
 0.433983  1    1640   b   894   431   463  0.0872       99   364  0.2138       93    6  329   35      0.0060  
 0.434028  1    1641   b   895   432   463  0.0872       99   364  0.2138       93    6  329   35      0.0060  
 0.434296  1    1642   b   896   432   464  0.0882       99   365  0.2134       93    6  329   36      0.0064  
 0.435065  1    1643   b   897   433   464  0.0881       99   365  0.2134       93    6  329   36      0.0064  
 0.435080  1    1644   d   896   433   463  0.0882       99   364  0.2138       93    6  328   36      0.0064  
 0.436356  1    1645   d   895   432   463  0.0883       99   364  0.2138       93    6  328   36      0.0064  
 0.437183  1    1646   b   896   432   464  0.0882       99   365  0.2134       93    6  329   36      0.0064  
 0.438216  1    1647   b   897   433   464  0.0892       99   365  0.2134       93    6  329   36      0.0064  
 0.438487  1    1648   d   896   432   464  0.0893       99   365  0.2134       93    6  329   36      0.0064  
 0.438548  1    1649   b   897   432   465  0.0892       99   366  0.2129       93    6  330   36      0.0063  
 0.438931  1    1650   d   896   432   464  0.0882       99   365  0.2134       93    6  330   35      0.0059  
 0.439183  1    1651   b   897   433   464  0.0881       99   365  0.2134       93    6  330   35      0.0059  
 0.439221  1    1652   b   898   434   464  0.0880       99   365  0.2134       93    6  330   35      0.0059  
 0.439300  1    1653   d   897   433   464  0.0881       99   365  0.2134       93    6  330   35      0.0059  
 0.439396  1    1654   d   896   433   463  0.0871       99   364  0.2138       93    6  330   34      0.0055  
 0.439535  1    1655   d   895   432   463  0.0872       99   364  0.2138       93    6  330   34      0.0055  
 0.439635  1    1656   b   896   432   464  0.0871      100   364  0.2155       94    6  330   34      0.0056  
 0.440331  1    1657   b   897   432   465  0.0881      100   365  0.2151       94    6  330   35      0.0061  
 0.440352  1    1658   d   896   431   465  0.0882      100   365  0.2151       94    6  330   35      0.0061  
 0.440574  1    1659   d   895   431   464  0.0883      100   364  0.2155       94    6  329   35      0.0061  
 0.440658  1    1660   b   896   432   464  0.0882      100   364  0.2155       94    6  329   35      0.0061  
 0.440729  1    1661   b   897   432   465  0.0881      100   365  0.2151       94    6  330   35      0.0061  
 0.441023  1    1662   b   898   433   465  0.0891      100   365  0.2151       94    6  330   35      0.0061  
 0.442024  1    1663   d   897   432   465  0.0892      100   365  0.2151       94    6  330   35      0.0061  
 0.442332  1    1664   d   896   432   464  0.0893      100   364  0.2155       94    6  329   35      0.0061  
 0.442703  1    1665   d   895   431   464  0.0894      100   364  0.2155       94    6  329   35      0.0061  
 0.442716  1    1666   b   896   432   464  0.0893      100   364  0.2155       94    6  329   35      0.0061  
 0.442949  1    1667   b   897   433   464  0.0892      100   364  0.2155       94    6  329   35      0.0061  
 0.443097  1    1668   b   898   434   464  0.0891      100   364  0.2155       94    6  329   35      0.0061  
 0.443132  1    1669   d   897   433   464  0.0892      100   364  0.2155       94    6  329   35      0.0061  
 0.443490  1    1670   d   896   433   463  0.0893       99   364  0.2138       93    6  329   35      0.0060  
 0.443534  1    1671   b   897   433   464  0.0892       99   365  0.2134       93    6  330   35      0.0059  
 0.443902  1    1672   d   896   432   464  0.0893       99   365  0.2134       93    6  330   35      0.0059  
 0.444490  1    1673   b   897   433   464  0.0892       99   365  0.2134       93    6  330   35      0.0059  
 0.444742  1    1674   b   898   434   464  0.0902       99   365  0.2134       93    6  330   35      0.0059  
 0.445947  1    1675   d   897   434   463  0.0903       99   364  0.2138       93    6  329   35      0.0060  
 0.445992  1    1676   b   898   435   463  0.0902       99   364  0.2138       93    6  329   35      0.0060  
 0.446004  1    1677   d   897   435   462  0.0903       99   363  0.2143       93    6  328   35      0.0060  
 0.446112  1    1678   b   898   435   463  0.0902       99   364  0.2138       93    6  329   35      0.0060  
 0.446463  1    1679   d   897   434   463  0.0903       99   364  0.2138       93    6  329   35      0.0060  
 0.446648  1    1680   b   898   434   464  0.0902      100   364  0.2155       94    6  329   35      0.0061  
 0.446728  1    1681   d   897   433   464  0.0903      100   364  0.2155       94    6  329   35      0.0061  
 0.447074  1    1682   b   898   434   464  0.0902      100   364  0.2155       94    6  329   35      0.0061  
 0.447240  1    1683   d   897   433   464  0.0903      100   364  0.2155       94    6  329   35      0.0061  
 0.447387  1    1684   b   898   433   465  0.0902      101   364  0.2172       95    6  329   35      0.0062  
 0.447413  1    1685   b   899   434   465  0.0901      101   364  0.2172       95    6  329   35      0.0062  
 0.447807  1    1686   b   900   434   466  0.0900      101   365  0.2167       95    6  330   35      0.0062  
 0.448373  1    1687   b   901   434   467  0.0899      102   365  0.2184       96    6  330   35      0.0063  
 0.448550  1    1688   b   902   435   467  0.0909      102   365  0.2184       96    6  330   35      0.0063  
 0.448639  1    1689   d   901   434   467  0.0910      102   365  0.2184       96    6  330   35      0.0063  
 0.449033  1    1690   b   902   435   467  0.0920      102   365  0.2184       96    6  330   35      0.0063  
 0.449816  1    1691   d   901   435   466  0.0910      102   364  0.2189       96    6  330   34      0.0059  
 0.450241  1    1692   b   902   436   466  0.0909      102   364  0.2189       96    6  330   34      0.0059  
 0.450656  1    1693   b   903   437   466  0.0908      102   364  0.2189       96    6  330   34      0.0059  
 0.451288  1    1694   d   902   436   466  0.0909      102   364  0.2189       96    6  330   34      0.0059  
 0.451326  1    1695   b   903   437   466  0.0908      102   364  0.2189       96    6  330   34      0.0059  
 0.451490  1    1696   d   902   437   465  0.0909      101   364  0.2172       95    6  330   34      0.0058  
 0.451511  1    1697   d   901   436   465  0.0910      101   364  0.2172       95    6  330   34      0.0058  
 0.452069  1    1698   b   902   436   466  0.0909      101   365  0.2167       95    6  331   34      0.0057  
 0.452174  1    1699   b   903   436   467  0.0908      101   366  0.2163       95    6  332   34      0.0057  
 0.452224  1    1700   d   902   436   466  0.0909      100   366  0.2146       94    6  332   34      0.0055  
 0.452314  1    1701   d   901   435   466  0.0910      100   366  0.2146       94    6  332   34      0.0055  
 0.452472  1    1702   d   900   434   466  0.0911      100   366  0.2146       94    6  332   34      0.0055  
 0.452893  1    1703   d   899   433   466  0.0901      100   366  0.2146       94    6  332   34      0.0055  
 0.453284  1    1704   b   900   433   467  0.0900      100   367  0.2141       94    6  333   34      0.0055  
 0.453410  1    1705   d   899   432   467  0.0901      100   367  0.2141       94    6  333   34      0.0055  
 0.454004  1    1706   b   900   433   467  0.0911      100   367  0.2141       94    6  333   34      0.0055  
 0.454093  1    1707   d   899   432   467  0.0912      100   367  0.2141       94    6  333   34      0.0055  
 0.454327  1    1708   b   900   432   468  0.0911      100   368  0.2137       94    6  334   34      0.0054  
 0.454385  1    1709   b   901   432   469  0.0921      100   369  0.2132       94    6  334   35      0.0058  
 0.454390  1    1710   d   900   432   468  0.0922      100   368  0.2137       94    6  333   35      0.0059  
 0.454414  1    1711   d   899   432   467  0.0923       99   368  0.2120       93    6  333   35      0.0058  
 0.454485  1    1712   d   898   431   467  0.0913       99   368  0.2120       93    6  333   35      0.0058  
 0.454639  1    1713   d   897   431   466  0.0914       99   367  0.2124       93    6  332   35      0.0058  
 0.455104  1    1714   b   898   431   467  0.0924       99   368  0.2120       93    6  332   36      0.0062  
 0.455435  1    1715   d   897   431   466  0.0925       99   367  0.2124       93    6  331   36      0.0063  
 0.455937  1    1716   d   896   431   465  0.0926       98   367  0.2108       92    6  331   36      0.0061  
 0.456085  1    1717   d   895   431   464  0.0927       98   366  0.2112       92    6  330   36      0.0062  
 0.456357  1    1718   b   896   432   464  0.0938       98   366  0.2112       92    6  330   36      0.0062  
 0.456857  1    1719   d   895   431   464  0.0939       98   366  0.2112       92    6  330   36      0.0062  
 0.457146  1    1720   b   896   432   464  0.0938       98   366  0.2112       92    6  330   36      0.0062  
 0.457245  1    1721   d   895   432   463  0.0939       98   365  0.2117       92    6  329   36      0.0062  
 0.457298  1    1722   d   894   431   463  0.0940       98   365  0.2117       92    6  329   36      0.0062  
 0.457551  1    1723   d   893   430   463  0.0941       98   365  0.2117       92    6  329   36      0.0062  
 0.457736  1    1724   b   894   430   464  0.0940       98   366  0.2112       92    6  330   36      0.0062  
 0.457883  1    1725   b   895   430   465  0.0939       98   367  0.2108       92    6  331   36      0.0061  
 0.458442  1    1726   b   896   430   466  0.0938       98   368  0.2103       92    6  332   36      0.0061  
 0.458997  1    1727   d   895   429   466  0.0939       98   368  0.2103       92    6  332   36      0.0061  
 0.459149  1    1728   d   894   429   465  0.0940       98   367  0.2108       92    6  331   36      0.0061  
 0.459375  1    1729   d   893   428   465  0.0941       98   367  0.2108       92    6  331   36      0.0061  
 0.459444  1    1730   b   894   428   466  0.0940       98   368  0.2103       92    6  332   36      0.0061  
 0.459695  1    1731   b   895   428   467  0.0939       98   369  0.2099       92    6  333   36      0.0060  
 0.460123  1    1732   d   894   428   466  0.0940       98   368  0.2103       92    6  332   36      0.0061  
 0.460490  1    1733   d   893   428   465  0.0941       97   368  0.2086       91    6  332   36      0.0059  
 0.460697  1    1734   b   894   428   466  0.0940       97   369  0.2082       91    6  333   36      0.0059  
 0.461344  1    1735   d   893   428   465  0.0929       97   368  0.2086       91    6  333   35      0.0055  
 0.461447  1    1736   d   892   428   464  0.0930       97   367  0.2091       91    6  332   35      0.0055  
 0.461663  1    1737   d   891   428   463  0.0932       97   366  0.2095       91    6  331   35      0.0056  
 0.461709  1    1738   d   890   427   463  0.0933       97   366  0.2095       91    6  331   35      0.0056  
 0.461776  1    1739   d   889   427   462  0.0934       96   366  0.2078       90    6  331   35      0.0055  
 0.461806  1    1740   d   888   426   462  0.0935       96   366  0.2078       90    6  331   35      0.0055  
 0.461874  1    1741   d   887   426   461  0.0936       96   365  0.2082       90    6  330   35      0.0055  
 0.462856  1    1742   d   886   425   461  0.0937       96   365  0.2082       90    6  330   35      0.0055  
 0.462898  1    1743   b   887   425   462  0.0936       96   366  0.2078       90    6  331   35      0.0055  
 0.463042  1    1744   b   888   426   462  0.0946       96   366  0.2078       90    6  331   35      0.0055  
 0.463099  1    1745   d   887   425   462  0.0947       96   366  0.2078       90    6  331   35      0.0055  
 0.463285  1    1746   d   886   424   462  0.0948       96   366  0.2078       90    6  331   35      0.0055  
 0.463845  1    1747   b   887   424   463  0.0958       96   367  0.2073       90    6  331   36      0.0058  
 0.464157  1    1748   d   886   423   463  0.0948       96   367  0.2073       90    6  331   36      0.0058  
 0.464893  1    1749   b   887   424   463  0.0947       96   367  0.2073       90    6  331   36      0.0058  
 0.464913  1    1750   d   886   424   462  0.0948       95   367  0.2056       89    6  331   36      0.0057  
 0.465004  1    1751   b   887   424   463  0.0947       95   368  0.2052       89    6  332   36      0.0057  
 0.465652  1    1752   d   886   424   462  0.0948       95   367  0.2056       89    6  331   36      0.0057  
 0.466250  1    1753   b   887   424   463  0.0947       95   368  0.2052       89    6  332   36      0.0057  
 0.466320  1    1754   d   886   423   463  0.0948       95   368  0.2052       89    6  332   36      0.0057  
 0.466958  1    1755   d   885   422   463  0.0949       95   368  0.2052       89    6  332   36      0.0057  
 0.467126  1    1756   d   884   422   462  0.0950       95   367  0.2056       89    6  331   36      0.0057  
 0.467279  1    1757   d   883   421   462  0.0951       95   367  0.2056       89    6  331   36      0.0057  
 0.467519  1    1758   b   884   422   462  0.0950       95   367  0.2056       89    6  331   36      0.0057  
 0.468092  1    1759   d   883   421   462  0.0951       95   367  0.2056       89    6  331   36      0.0057  
 0.468312  1    1760   b   884   422   462  0.0950       95   367  0.2056       89    6  331   36      0.0057  
 0.468590  1    1761   d   883   422   461  0.0951       95   366  0.2061       89    6  330   36      0.0058  
 0.468949  1    1762   b   884   422   462  0.0950       95   367  0.2056       89    6  331   36      0.0057  
 0.469191  1    1763   d   883   421   462  0.0951       95   367  0.2056       89    6  331   36      0.0057  
 0.469354  1    1764   d   882   421   461  0.0952       94   367  0.2039       88    6  331   36      0.0056  
 0.469481  1    1765   b   883   422   461  0.0951       94   367  0.2039       88    6  331   36      0.0056  
 0.469700  1    1766   b   884   423   461  0.0950       94   367  0.2039       88    6  331   36      0.0056  
 0.470994  1    1767   d   883   423   460  0.0951       94   366  0.2043       88    6  330   36      0.0056  
 0.471749  1    1768   b   884   424   460  0.0950       94   366  0.2043       88    6  330   36      0.0056  
 0.472388  1    1769   d   883   423   460  0.0951       94   366  0.2043       88    6  330   36      0.0056  
 0.472491  1    1770   b   884   423   461  0.0950       94   367  0.2039       88    6  331   36      0.0056  
 0.473064  1    1771   d   883   422   461  0.0951       94   367  0.2039       88    6  331   36      0.0056  
 0.473186  1    1772   b   884   423   461  0.0950       94   367  0.2039       88    6  331   36      0.0056  
 0.473637  1    1773   b   885   424   461  0.0960       94   367  0.2039       88    6  331   36      0.0056  
 0.473751  1    1774   d   884   424   460  0.0962       94   366  0.2043       88    6  330   36      0.0056  
 0.474064  1    1775   d   883   423   460  0.0963       94   366  0.2043       88    6  330   36      0.0056  
 0.474126  1    1776   d   882   422   460  0.0964       94   366  0.2043       88    6  330   36      0.0056  
 0.474547  1    1777   b   883   423   460  0.0963       94   366  0.2043       88    6  330   36      0.0056  
 0.474792  1    1778   b   884   424   460  0.0962       94   366  0.2043       88    6  330   36      0.0056  
 0.475435  1    1779   b   885   424   461  0.0960       94   367  0.2039       88    6  331   36      0.0056  
 0.475865  1    1780   b   886   425   461  0.0959       94   367  0.2039       88    6  331   36      0.0056  
 0.476162  1    1781   b   887   426   461  0.0958       94   367  0.2039       88    6  331   36      0.0056  
 0.476333  1    1782   d   886   426   460  0.0959       94   366  0.2043       88    6  330   36      0.0056  
 0.476830  1    1783   b   887   427   460  0.0958       94   366  0.2043       88    6  330   36      0.0056  
 0.477079  1    1784   b   888   427   461  0.0968       94   367  0.2039       88    6  330   37      0.0060  
 0.477233  1    1785   b   889   427   462  0.0967       94   368  0.2035       88    6  331   37      0.0060  
 0.477557  1    1786   d   888   427   461  0.0968       94   367  0.2039       88    6  330   37      0.0060  
 0.478415  1    1787   d   887   426   461  0.0970       94   367  0.2039       88    6  330   37      0.0060  
 0.478470  1    1788   d   886   426   460  0.0971       94   366  0.2043       88    6  329   37      0.0061  
 0.478776  1    1789   d   885   426   459  0.0972       93   366  0.2026       87    6  329   37      0.0059  
 0.478804  1    1790   b   886   426   460  0.0971       94   366  0.2043       88    6  329   37      0.0061  
 0.478989  1    1791   d   885   425   460  0.0972       94   366  0.2043       88    6  329   37      0.0061  
 0.478996  1    1792   d   884   424   460  0.0973       94   366  0.2043       88    6  329   37      0.0061  
 0.479407  1    1793   d   883   424   459  0.0974       94   365  0.2048       88    6  328   37      0.0061  
 0.479451  1    1794   d   882   423   459  0.0975       94   365  0.2048       88    6  328   37      0.0061  
 0.479539  1    1795   d   881   423   458  0.0976       93   365  0.2031       87    6  328   37      0.0060  
 0.479745  1    1796   b   882   424   458  0.0975       93   365  0.2031       87    6  328   37      0.0060  
 0.479755  1    1797   b   883   424   459  0.0974       94   365  0.2048       88    6  328   37      0.0061  
 0.479999  1    1798   d   882   424   458  0.0975       94   364  0.2052       88    6  327   37      0.0062  
 0.480179  1    1799   b   883   424   459  0.0974       94   365  0.2048       88    6  328   37      0.0061  
 0.480475  1    1800   b   884   425   459  0.0973       94   365  0.2048       88    6  328   37      0.0061  
 0.480500  1    1801   b   885   426   459  0.0972       94   365  0.2048       88    6  328   37      0.0061  
 0.480552  1    1802   b   886   427   459  0.0971       94   365  0.2048       88    6  328   37      0.0061  
 0.480842  1    1803   d   885   427   458  0.0960       94   364  0.2052       88    6  328   36      0.0057  
 0.481140  1    1804   b   886   427   459  0.0959       95   364  0.2070       89    6  328   36      0.0059  
 0.481815  1    1805   b   887   428   459  0.0958       95   364  0.2070       89    6  328   36      0.0059  
 0.481998  1    1806   d   886   428   458  0.0959       95   363  0.2074       89    6  327   36      0.0059  
 0.482077  1    1807   b   887   428   459  0.0970       95   364  0.2070       89    6  327   37      0.0063  
 0.482792  1    1808   b   888   428   460  0.0968       95   365  0.2065       89    6  328   37      0.0063  
 0.482800  1    1809   d   887   428   459  0.0970       95   364  0.2070       89    6  327   37      0.0063  
 0.482937  1    1810   b   888   429   459  0.0968       95   364  0.2070       89    6  327   37      0.0063  
 0.483199  1    1811   b   889   430   459  0.0967       95   364  0.2070       89    6  327   37      0.0063  
 0.483284  1    1812   d   888   430   458  0.0968       95   363  0.2074       89    6  326   37      0.0064  
 0.483390  1    1813   d   887   430   457  0.0970       94   363  0.2057       88    6  326   37      0.0062  
 0.483541  1    1814   b   888   431   457  0.0968       94   363  0.2057       88    6  326   37      0.0062  
 0.483793  1    1815   b   889   431   458  0.0967       94   364  0.2052       88    6  327   37      0.0062  
 0.483839  1    1816   b   890   431   459  0.0966       94   365  0.2048       88    6  328   37      0.0061  
 0.484668  1    1817   b   891   432   459  0.0965       94   365  0.2048       88    6  328   37      0.0061  
 0.484895  1    1818   d   890   431   459  0.0955       94   365  0.2048       88    6  328   37      0.0061  
 0.485414  1    1819   b   891   431   460  0.0954       94   366  0.2043       88    6  329   37      0.0061  
 0.485918  1    1820   b   892   431   461  0.0953       94   367  0.2039       88    6  330   37      0.0060  
 0.486474  1    1821   d   891   430   461  0.0954       94   367  0.2039       88    6  330   37      0.0060  
 0.486618  1    1822   b   892   431   461  0.0953       94   367  0.2039       88    6  330   37      0.0060  
 0.486706  1    1823   b   893   431   462  0.0952       94   368  0.2035       88    6  331   37      0.0060  
 0.487241  1    1824   d   892   431   461  0.0953       94   367  0.2039       88    6  330   37      0.0060  
 0.487306  1    1825   d   891   431   460  0.0954       94   366  0.2043       88    6  329   37      0.0061  
 0.487495  1    1826   d   890   431   459  0.0955       93   366  0.2026       87    6  329   37      0.0059  
 0.488221  1    1827   b   891   432   459  0.0954       93   366  0.2026       87    6  329   37      0.0059  
 0.489598  1    1828   d   890   432   458  0.0955       93   365  0.2031       87    6  328   37      0.0060  
 0.489759  1    1829   d   889   432   457  0.0945       93   364  0.2035       87    6  328   36      0.0056  
 0.489862  1    1830   b   890   433   457  0.0944       93   364  0.2035       87    6  328   36      0.0056  
 0.490307  1    1831   b   891   433   458  0.0954       93   365  0.2031       87    6  328   37      0.0060  
 0.490552  1    1832   d   890   433   457  0.0955       93   364  0.2035       87    6  327   37      0.0060  
 0.490633  1    1833   b   891   433   458  0.0954       93   365  0.2031       87    6  328   37      0.0060  
 0.490706  1    1834   b   892   434   458  0.0964       93   365  0.2031       87    6  328   37      0.0060  
 0.490799  1    1835   b   893   434   459  0.0963       94   365  0.2048       88    6  328   37      0.0061  
 0.490923  1    1836   b   894   434   460  0.0973       94   366  0.2043       88    6  328   38      0.0065  
 0.490945  1    1837   d   893   433   460  0.0974       94   366  0.2043       88    6  328   38      0.0065  
 0.491317  1    1838   b   894   434   460  0.0973       94   366  0.2043       88    6  328   38      0.0065  
 0.491581  1    1839   b   895   434   461  0.0972       94   367  0.2039       88    6  329   38      0.0064  
 0.491693  1    1840   d   894   433   461  0.0973       94   367  0.2039       88    6  329   38      0.0064  
 0.492353  1    1841   d   893   432   461  0.0974       94   367  0.2039       88    6  329   38      0.0064  
 0.492629  1    1842   b   894   433   461  0.0973       94   367  0.2039       88    6  329   38      0.0064  
 0.493021  1    1843   b   895   434   461  0.0972       94   367  0.2039       88    6  329   38      0.0064  
 0.493480  1    1844   b   896   434   462  0.0971       94   368  0.2035       88    6  330   38      0.0064  
 0.494006  1    1845   d   895   433   462  0.0972       94   368  0.2035       88    6  330   38      0.0064  
 0.494065  1    1846   d   894   433   461  0.0962       94   367  0.2039       88    6  330   37      0.0060  
 0.495403  1    1847   d   893   433   460  0.0963       94   366  0.2043       88    6  329   37      0.0061  
 0.496500  1    1848   b   894   433   461  0.0962       95   366  0.2061       89    6  329   37      0.0062  
 0.496790  1    1849   b   895   434   461  0.0972       95   366  0.2061       89    6  329   37      0.0062  
 0.497605  1    1850   b   896   434   462  0.0982       96   366  0.2078       89    7  329   37      0.0046  
 0.497863  1    1851   d   895   433   462  0.0983       96   366  0.2078       89    7  329   37      0.0046  
 0.498146  1    1852   d   894   432   462  0.0984       96   366  0.2078       89    7  329   37      0.0046  
 0.498463  1    1853   b   895   433   462  0.0983       96   366  0.2078       89    7  329   37      0.0046  
 0.498919  1    1854   b   896   433   463  0.0982       96   367  0.2073       89    7  330   37      0.0046  
 0.499003  1    1855   d   895   433   462  0.0983       95   367  0.2056       88    7  330   37      0.0044  
 0.499221  1    1856   d   894   433   461  0.0984       95   366  0.2061       88    7  329   37      0.0045  
 0.499836  1    1857   b   895   433   462  0.0983       95   367  0.2056       88    7  330   37      0.0044  
 0.499942  1    1858   d   894   432   462  0.0984       95   367  0.2056       88    7  330   37      0.0044  
 0.499991  1    1859   b   895   433   462  0.0983       95   367  0.2056       88    7  330   37      0.0044  
 0.500021  1    1860   b   896   433   463  0.0982       95   368  0.2052       88    7  331   37      0.0044  
 0.500827  1    1861   b   897   434   463  0.0981       95   368  0.2052       88    7  331   37      0.0044  
 0.501055  1    1862   d   896   433   463  0.0982       95   368  0.2052       88    7  331   37      0.0044  
 0.501300  1    1863   b   897   434   463  0.0981       95   368  0.2052       88    7  331   37      0.0044  
 0.501406  1    1864   d   896   434   462  0.0982       94   368  0.2035       87    7  331   37      0.0042  
 0.501476  1    1865   d   895   433   462  0.0972       94   368  0.2035       87    7  331   37      0.0042  
 0.501735  1    1866   b   896   434   462  0.0971       94   368  0.2035       87    7  331   37      0.0042  
 0.501775  1    1867   d   895   433   462  0.0972       94   368  0.2035       87    7  331   37      0.0042  
 0.501813  1    1868   b   896   434   462  0.0971       94   368  0.2035       87    7  331   37      0.0042  
 0.501895  1    1869   d   895   433   462  0.0972       94   368  0.2035       87    7  331   37      0.0042  
 0.502243  1    1870   d   894   433   461  0.0973       94   367  0.2039       87    7  330   37      0.0043  
 0.502299  1    1871   d   893   432   461  0.0974       94   367  0.2039       87    7  330   37      0.0043  
 0.502354  1    1872   d   892   432   460  0.0975       94   366  0.2043       87    7  329   37      0.0043  
 0.502407  1    1873   d   891   432   459  0.0976       94   365  0.2048       87    7  328   37      0.0044  
 0.502492  1    1874   d   890   431   459  0.0978       94   365  0.2048       87    7  328   37      0.0044  
 0.502880  1    1875   b   891   432   459  0.0976       94   365  0.2048       87    7  328   37      0.0044  
 0.503621  1    1876   d   890   432   458  0.0978       94   364  0.2052       87    7  327   37      0.0044  
 0.503997  1    1877   b   891   432   459  0.0976       94   365  0.2048       87    7  328   37      0.0044  
 0.504515  1    1878   b   892   432   460  0.0975       94   366  0.2043       87    7  329   37      0.0043  
 0.504699  1    1879   d   891   432   459  0.0976       93   366  0.2026       86    7  329   37      0.0042  
 0.504717  1    1880   b   892   433   459  0.0987       93   366  0.2026       86    7  329   37      0.0042  
 0.504771  1    1881   d   891   432   459  0.0988       93   366  0.2026       86    7  329   37      0.0042  
 0.505486  1    1882   b   892   433   459  0.0987       93   366  0.2026       86    7  329   37      0.0042  
 0.505783  1    1883   d   891   433   458  0.0976       93   365  0.2031       86    7  329   36      0.0038  
 0.506035  1    1884   d   890   432   458  0.0978       93   365  0.2031       86    7  329   36      0.0038  
 0.506082  1    1885   b   891   433   458  0.0976       93   365  0.2031       86    7  329   36      0.0038  
 0.506191  1    1886   b   892   433   459  0.0975       94   365  0.2048       87    7  329   36      0.0039  
 0.506226  1    1887   b   893   434   459  0.0974       94   365  0.2048       87    7  329   36      0.0039  
 0.506446  1    1888   b   894   434   460  0.0973       95   365  0.2065       88    7  329   36      0.0041  
 0.506827  1    1889   b   895   434   461  0.0972       95   366  0.2061       88    7  330   36      0.0040  
 0.507075  1    1890   d   894   433   461  0.0973       95   366  0.2061       88    7  330   36      0.0040  
 0.507164  1    1891   b   895   433   462  0.0972       96   366  0.2078       89    7  330   36      0.0042  
 0.507890  1    1892   b   896   433   463  0.0971       96   367  0.2073       89    7  331   36      0.0041  
 0.508192  1    1893   b   897   434   463  0.0970       96   367  0.2073       89    7  331   36      0.0041  
 0.508330  1    1894   d   896   433   463  0.0971       96   367  0.2073       89    7  331   36      0.0041  
 0.508358  1    1895   d   895   433   462  0.0972       96   366  0.2078       89    7  330   36      0.0042  
 0.508617  1    1896   b   896   434   462  0.0971       96   366  0.2078       89    7  330   36      0.0042  
 0.508655  1    1897   b   897   435   462  0.0970       96   366  0.2078       89    7  330   36      0.0042  
 0.509092  1    1898   b   898   435   463  0.0969       96   367  0.2073       89    7  331   36      0.0041  
 0.509717  1    1899   b   899   435   464  0.0968       97   367  0.2091       90    7  331   36      0.0043  
 0.510522  1    1900   d   898   434   464  0.0969       97   367  0.2091       90    7  331   36      0.0043  
 0.511427  1    1901   d   897   433   464  0.0970       97   367  0.2091       90    7  331   36      0.0043  
 0.511517  1    1902   d   896   433   463  0.0971       97   366  0.2095       90    7  330   36      0.0043  
 0.511588  1    1903   b   897   433   464  0.0970       98   366  0.2112       91    7  330   36      0.0045  
 0.511740  1    1904   d   896   432   464  0.0971       98   366  0.2112       91    7  330   36      0.0045  
 0.512806  1    1905   b   897   432   465  0.0970       98   367  0.2108       91    7  331   36      0.0044  
 0.513074  1    1906   d   896   432   464  0.0971       97   367  0.2091       90    7  331   36      0.0043  
 0.513239  1    1907   d   895   431   464  0.0972       97   367  0.2091       90    7  331   36      0.0043  
 0.513402  1    1908   d   894   430   464  0.0973       97   367  0.2091       90    7  331   36      0.0043  
 0.513575  1    1909   b   895   430   465  0.0983       97   368  0.2086       90    7  331   37      0.0047  
 0.513586  1    1910   b   896   430   466  0.0993       97   369  0.2082       90    7  331   38      0.0051  
 0.513639  1    1911   b   897   431   466  0.0992       97   369  0.2082       90    7  331   38      0.0051  
 0.513901  1    1912   b   898   431   467  0.0991       97   370  0.2077       90    7  332   38      0.0050  
 0.513928  1    1913   d   897   430   467  0.0981       97   370  0.2077       90    7  332   38      0.0050  
 0.514153  1    1914   d   896   430   466  0.0982       97   369  0.2082       90    7  331   38      0.0051  
 0.514625  1    1915   d   895   429   466  0.0983       97   369  0.2082       90    7  331   38      0.0051  
 0.515198  1    1916   d   894   429   465  0.0984       96   369  0.2065       89    7  331   38      0.0049  
 0.515285  1    1917   d   893   428   465  0.0985       96   369  0.2065       89    7  331   38      0.0049  
 0.515600  1    1918   d   892   427   465  0.0987       96   369  0.2065       89    7  331   38      0.0049  
 0.516066  1    1919   d   891   426   465  0.0988       96   369  0.2065       89    7  331   38      0.0049  
 0.516168  1    1920   b   892   426   466  0.0987       96   370  0.2060       89    7  332   38      0.0049  
 0.516658  1    1921   b   893   426   467  0.0985       97   370  0.2077       90    7  332   38      0.0050  
 0.517057  1    1922   b   894   427   467  0.0984       97   370  0.2077       90    7  332   38      0.0050  
 0.517500  1    1923   b   895   427   468  0.0994       97   371  0.2073       90    7  332   39      0.0054  
 0.517565  1    1924   d   894   427   467  0.0996       96   371  0.2056       89    7  332   39      0.0053  
 0.517608  1    1925   d   893   426   467  0.0997       96   371  0.2056       89    7  332   39      0.0053  
 0.517761  1    1926   b   894   427   467  0.0996       96   371  0.2056       89    7  332   39      0.0053  
 0.517793  1    1927   d   893   426   467  0.0985       96   371  0.2056       89    7  332   39      0.0053  
 0.517965  1    1928   b   894   426   468  0.0996       97   371  0.2073       89    8  332   39      0.0037  
 0.518141  1    1929   b   895   426   469  0.0994       97   372  0.2068       89    8  333   39      0.0037  
 0.518172  1    1930   b   896   427   469  0.0993       97   372  0.2068       89    8  333   39      0.0037  
 0.518249  1    1931   d   895   426   469  0.0994       97   372  0.2068       89    8  333   39      0.0037  
 0.518983  1    1932   d   894   426   468  0.0996       97   371  0.2073       89    8  332   39      0.0037  
 0.519222  1    1933   d   893   425   468  0.0985       97   371  0.2073       89    8  332   39      0.0037  
 0.519475  1    1934   d   892   425   467  0.0987       96   371  0.2056       88    8  332   39      0.0036  
 0.519575  1    1935   b   893   425   468  0.0985       96   372  0.2051       88    8  333   39      0.0035  
 0.519586  1    1936   b   894   426   468  0.0996       96   372  0.2051       88    8  333   39      0.0035  
 0.519859  1    1937   d   893   425   468  0.0997       96   372  0.2051       88    8  333   39      0.0035  
 0.521051  1    1938   d   892   425   467  0.0998       96   371  0.2056       88    8  332   39      0.0036  
 0.521147  1    1939   b   893   426   467  0.1008       96   371  0.2056       88    8  332   39      0.0036  
 0.521499  1    1940   b   894   427   467  0.1007       96   371  0.2056       88    8  332   39      0.0036  
 0.521504  1    1941   b   895   428   467  0.1006       96   371  0.2056       88    8  332   39      0.0036  
 0.521546  1    1942   d   894   428   466  0.0996       96   370  0.2060       88    8  332   38      0.0032  
 0.521588  1    1943   d   893   427   466  0.0997       96   370  0.2060       88    8  332   38      0.0032  
 0.521644  1    1944   b   894   427   467  0.0996       97   370  0.2077       89    8  332   38      0.0033  
 0.521725  1    1945   d   893   426   467  0.0985       97   370  0.2077       89    8  332   38      0.0033  
 0.522165  1    1946   d   892   426   466  0.0987       97   369  0.2082       89    8  331   38      0.0034  
 0.522209  1    1947   d   891   426   465  0.0988       97   368  0.2086       89    8  330   38      0.0034  
 0.522392  1    1948   b   892   426   466  0.0987       97   369  0.2082       89    8  331   38      0.0034  
 0.522450  1    1949   b   893   427   466  0.0985       97   369  0.2082       89    8  331   38      0.0034  
 0.523998  1    1950   d   892   427   465  0.0975       97   368  0.2086       89    8  331   37      0.0030  
 0.524033  1    1951   d   891   426   465  0.0976       97   368  0.2086       89    8  331   37      0.0030  
 0.524135  1    1952   d   890   426   464  0.0966       97   367  0.2091       89    8  331   36      0.0026  
 0.524141  1    1953   d   889   425   464  0.0956       97   367  0.2091       89    8  331   36      0.0026  
 0.524914  1    1954   d   888   425   463  0.0957       97   366  0.2095       89    8  330   36      0.0026  
 0.525110  1    1955   d   887   424   463  0.0958       97   366  0.2095       89    8  330   36      0.0026  
 0.525219  1    1956   b   888   424   464  0.0957       98   366  0.2112       90    8  330   36      0.0028  
 0.525481  1    1957   b   889   424   465  0.0956       98   367  0.2108       90    8  331   36      0.0027  
 0.525497  1    1958   d   888   424   464  0.0946       97   367  0.2091       90    7  331   36      0.0043  
 0.525598  1    1959   b   889   425   464  0.0945       97   367  0.2091       90    7  331   36      0.0043  
 0.526339  1    1960   b   890   426   464  0.0944       97   367  0.2091       90    7  331   36      0.0043  
 0.526340  1    1961   b   891   426   465  0.0943       97   368  0.2086       90    7  332   36      0.0042  
 0.526745  1    1962   b   892   426   466  0.0942       97   369  0.2082       90    7  333   36      0.0042  
 0.526854  1    1963   b   893   426   467  0.0941       98   369  0.2099       91    7  333   36      0.0043  
 0.526903  1    1964   b   894   426   468  0.0940       98   370  0.2094       91    7  334   36      0.0043  
 0.527370  1    1965   b   895   427   468  0.0939       98   370  0.2094       91    7  334   36      0.0043  
 0.527554  1    1966   d   894   427   467  0.0940       98   369  0.2099       91    7  333   36      0.0043  
 0.527625  1    1967   b   895   428   467  0.0939       98   369  0.2099       91    7  333   36      0.0043  
 0.527633  1    1968   b   896   429   467  0.0938       98   369  0.2099       91    7  333   36      0.0043  
 0.527744  1    1969   b   897   429   468  0.0936       98   370  0.2094       91    7  334   36      0.0043  
 0.528403  1    1970   d   896   428   468  0.0926       98   370  0.2094       91    7  334   36      0.0043  
 0.528700  1    1971   b   897   429   468  0.0925       98   370  0.2094       91    7  334   36      0.0043  
 0.529068  1    1972   b   898   429   469  0.0924       99   370  0.2111       92    7  334   36      0.0044  
 0.529075  1    1973   d   897   428   469  0.0925       99   370  0.2111       92    7  334   36      0.0044  
 0.529488  1    1974   d   896   428   468  0.0926       99   369  0.2115       92    7  333   36      0.0045  
 0.529643  1    1975   d   895   427   468  0.0916       99   369  0.2115       92    7  333   36      0.0045  
 0.529695  1    1976   b   896   428   468  0.0926       99   369  0.2115       92    7  333   36      0.0045  
 0.530582  1    1977   d   895   428   467  0.0916       99   368  0.2120       92    7  333   35      0.0041  
 0.531013  1    1978   b   896   429   467  0.0915       99   368  0.2120       92    7  333   35      0.0041  
 0.531431  1    1979   b   897   430   467  0.0914       99   368  0.2120       92    7  333   35      0.0041  
 0.531856  1    1980   b   898   430   468  0.0924       99   369  0.2115       92    7  333   36      0.0045  
 0.532622  1    1981   d   897   430   467  0.0925       99   368  0.2120       92    7  332   36      0.0045  
 0.532778  1    1982   d   896   429   467  0.0926       99   368  0.2120       92    7  332   36      0.0045  
 0.532909  1    1983   b   897   430   467  0.0936       99   368  0.2120       92    7  332   36      0.0045  
 0.533035  1    1984   d   896   430   466  0.0938       98   368  0.2103       91    7  332   36      0.0044  
 0.533271  1    1985   b   897   430   467  0.0936       98   369  0.2099       91    7  333   36      0.0043  
 0.533282  1    1986   b   898   430   468  0.0935       98   370  0.2094       91    7  334   36      0.0043  
 0.533318  1    1987   b   899   431   468  0.0934       98   370  0.2094       91    7  334   36      0.0043  
 0.533382  1    1988   d   898   431   467  0.0935       98   369  0.2099       91    7  333   36      0.0043  
 0.533434  1    1989   d   897   430   467  0.0936       98   369  0.2099       91    7  333   36      0.0043  
 0.533679  1    1990   d   896   429   467  0.0938       98   369  0.2099       91    7  333   36      0.0043  
 0.533887  1    1991   b   897   429   468  0.0936       98   370  0.2094       91    7  334   36      0.0043  
 0.533997  1    1992   d   896   429   467  0.0938       98   369  0.2099       91    7  333   36      0.0043  
 0.535720  1    1993   d   895   428   467  0.0939       98   369  0.2099       91    7  333   36      0.0043  
 0.535752  1    1994   b   896   429   467  0.0938       98   369  0.2099       91    7  333   36      0.0043  
 0.535931  1    1995   b   897   430   467  0.0948       98   369  0.2099       91    7  333   36      0.0043  
 0.536415  1    1996   d   896   430   466  0.0949       98   368  0.2103       91    7  332   36      0.0044  
 0.536421  1    1997   d   895   430   465  0.0939       97   368  0.2086       91    6  332   36      0.0059  
 0.536554  1    1998   b   896   431   465  0.0938       97   368  0.2086       91    6  332   36      0.0059  
 0.536801  1    1999   d   895   430   465  0.0939       97   368  0.2086       91    6  332   36      0.0059  
 0.537070  1    2000   b   896   430   466  0.0938       97   369  0.2082       91    6  333   36      0.0059  
 0.537372  1    2001   d   895   429   466  0.0939       97   369  0.2082       91    6  333   36      0.0059  
 0.537571  1    2002   d   894   428   466  0.0940       97   369  0.2082       91    6  333   36      0.0059  
 0.537950  1    2003   b   895   428   467  0.0950       97   370  0.2077       91    6  333   37      0.0063  
 0.538542  1    2004   d   894   427   467  0.0951       97   370  0.2077       91    6  333   37      0.0063  
 0.538665  1    2005   d   893   427   466  0.0952       97   369  0.2082       91    6  332   37      0.0063  
 0.538712  1    2006   d   892   426   466  0.0953       97   369  0.2082       91    6  332   37      0.0063  
 0.538899  1    2007   d   891   426   465  0.0954       97   368  0.2086       91    6  331   37      0.0064  
 0.538981  1    2008   d   890   426   464  0.0955       96   368  0.2069       90    6  331   37      0.0062  
 0.539527  1    2009   b   891   426   465  0.0954       96   369  0.2065       90    6  332   37      0.0062  
 0.539618  1    2010   b   892   427   465  0.0953       96   369  0.2065       90    6  332   37      0.0062  
 0.539979  1    2011   b   893   428   465  0.0952       96   369  0.2065       90    6  332   37      0.0062  
 0.539984  1    2012   d   892   428   464  0.0953       96   368  0.2069       90    6  331   37      0.0062  
 0.541264  1    2013   d   891   427   464  0.0954       96   368  0.2069       90    6  331   37      0.0062  
 0.541314  1    2014   d   890   426   464  0.0955       96   368  0.2069       90    6  331   37      0.0062  
 0.541822  1    2015   b   891   427   464  0.0954       96   368  0.2069       90    6  331   37      0.0062  
 0.541925  1    2016   b   892   428   464  0.0953       96   368  0.2069       90    6  331   37      0.0062  
 0.542041  1    2017   b   893   429   464  0.0952       96   368  0.2069       90    6  331   37      0.0062  
 0.542138  1    2018   d   892   429   463  0.0953       95   368  0.2052       89    6  331   37      0.0061  
 0.542141  1    2019   d   891   429   462  0.0954       94   368  0.2035       88    6  331   37      0.0060  
 0.542151  1    2020   b   892   430   462  0.0953       94   368  0.2035       88    6  331   37      0.0060  
 0.542162  1    2021   b   893   431   462  0.0952       94   368  0.2035       88    6  331   37      0.0060  
 0.542354  1    2022   b   894   431   463  0.0951       95   368  0.2052       89    6  331   37      0.0061  
 0.542784  1    2023   b   895   431   464  0.0950       96   368  0.2069       90    6  331   37      0.0062  
 0.542883  1    2024   b   896   431   465  0.0949       96   369  0.2065       90    6  332   37      0.0062  
 0.543015  1    2025   d   895   430   465  0.0950       96   369  0.2065       90    6  332   37      0.0062  
 0.543058  1    2026   b   896   431   465  0.0949       96   369  0.2065       90    6  332   37      0.0062  
 0.543182  1    2027   b   897   432   465  0.0948       96   369  0.2065       90    6  332   37      0.0062  
 0.543502  1    2028   d   896   432   464  0.0949       96   368  0.2069       90    6  331   37      0.0062  
 0.543619  1    2029   b   897   433   464  0.0948       96   368  0.2069       90    6  331   37      0.0062  
 0.544224  1    2030   b   898   433   465  0.0947       96   369  0.2065       90    6  332   37      0.0062  
 0.544641  1    2031   d   897   432   465  0.0948       96   369  0.2065       90    6  332   37      0.0062  
 0.544883  1    2032   d   896   432   464  0.0949       96   368  0.2069       90    6  331   37      0.0062  
 0.545325  1    2033   d   895   432   463  0.0950       95   368  0.2052       89    6  331   37      0.0061  
 0.545404  1    2034   d   894   432   462  0.0940       94   368  0.2035       89    5  331   37      0.0077  
 0.545482  1    2035   b   895   432   463  0.0939       95   368  0.2052       90    5  331   37      0.0078  
 0.545717  1    2036   d   894   431   463  0.0928       95   368  0.2052       90    5  331   37      0.0078  
 0.545806  1    2037   b   895   432   463  0.0927       95   368  0.2052       90    5  331   37      0.0078  
 0.545827  1    2038   b   896   433   463  0.0938       95   368  0.2052       90    5  331   37      0.0078  
 0.546968  1    2039   d   895   433   462  0.0939       95   367  0.2056       90    5  330   37      0.0079  
 0.547092  1    2040   d   894   433   461  0.0928       95   366  0.2061       90    5  330   36      0.0075  
 0.547098  1    2041   d   893   432   461  0.0929       95   366  0.2061       90    5  330   36      0.0075  
 0.547131  1    2042   b   894   432   462  0.0928       96   366  0.2078       91    5  330   36      0.0076  
 0.547168  1    2043   d   893   432   461  0.0929       96   365  0.2082       91    5  329   36      0.0077  
 0.547498  1    2044   d   892   431   461  0.0919       96   365  0.2082       91    5  329   36      0.0077  
 0.548153  1    2045   d   891   430   461  0.0920       96   365  0.2082       91    5  329   36      0.0077  
 0.548222  1    2046   b   892   431   461  0.0919       96   365  0.2082       91    5  329   36      0.0077  
 0.548313  1    2047   d   891   430   461  0.0920       96   365  0.2082       91    5  329   36      0.0077  
 0.548348  1    2048   d   890   430   460  0.0921       96   364  0.2087       91    5  328   36      0.0077  
 0.548697  1    2049   d   889   430   459  0.0922       96   363  0.2092       91    5  327   36      0.0078  
 0.548757  1    2050   d   888   430   458  0.0923       95   363  0.2074       90    5  327   36      0.0077  
 0.548894  1    2051   b   889   430   459  0.0922       96   363  0.2092       91    5  327   36      0.0078  
 0.549540  1    2052   d   888   430   458  0.0923       96   362  0.2096       91    5  326   36      0.0078  
 0.549558  1    2053   b   889   431   458  0.0922       96   362  0.2096       91    5  326   36      0.0078  
 0.549645  1    2054   b   890   432   458  0.0933       96   362  0.2096       91    5  326   36      0.0078  
 0.549961  1    2055   b   891   432   459  0.0932       96   363  0.2092       91    5  327   36      0.0078  
 0.550196  1    2056   d   890   432   458  0.0933       95   363  0.2074       90    5  327   36      0.0077  
 0.550252  1    2057   d   889   431   458  0.0934       95   363  0.2074       90    5  327   36      0.0077  
 0.550372  1    2058   b   890   431   459  0.0933       95   364  0.2070       90    5  328   36      0.0076  
 0.550375  1    2059   b   891   432   459  0.0932       95   364  0.2070       90    5  328   36      0.0076  
 0.550577  1    2060   d   890   432   458  0.0933       95   363  0.2074       90    5  327   36      0.0077  
 0.550618  1    2061   d   889   432   457  0.0934       95   362  0.2079       90    5  326   36      0.0077  
 0.550646  1    2062   b   890   432   458  0.0933       95   363  0.2074       90    5  327   36      0.0077  
 0.550734  1    2063   b   891   432   459  0.0943       95   364  0.2070       90    5  327   37      0.0080  
 0.550769  1    2064   d   890   431   459  0.0944       95   364  0.2070       90    5  327   37      0.0080  
 0.551083  1    2065   d   889   431   458  0.0945       95   363  0.2074       90    5  326   37      0.0081  
 0.551837  1    2066   d   888   430   458  0.0946       95   363  0.2074       90    5  326   37      0.0081  
 0.552347  1    2067   d   887   430   457  0.0947       95   362  0.2079       90    5  325   37      0.0082  
 0.552876  1    2068   d   886   430   456  0.0937       95   361  0.2083       90    5  325   36      0.0078  
 0.552936  1    2069   d   885   429   456  0.0938       95   361  0.2083       90    5  325   36      0.0078  
 0.552962  1    2070   d   884   428   456  0.0939       95   361  0.2083       90    5  325   36      0.0078  
 0.553107  1    2071   d   883   427   456  0.0940       95   361  0.2083       90    5  325   36      0.0078  
 0.553256  1    2072   b   884   428   456  0.0939       95   361  0.2083       90    5  325   36      0.0078  
 0.553468  1    2073   b   885   429   456  0.0938       95   361  0.2083       90    5  325   36      0.0078  
 0.553622  1    2074   d   884   429   455  0.0939       95   360  0.2088       90    5  324   36      0.0078  
 0.553854  1    2075   b   885   429   456  0.0938       95   361  0.2083       90    5  325   36      0.0078  
 0.553864  1    2076   b   886   429   457  0.0937       95   362  0.2079       90    5  326   36      0.0077  
 0.553964  1    2077   d   885   428   457  0.0938       95   362  0.2079       90    5  326   36      0.0077  
 0.554438  1    2078   b   886   429   457  0.0937       95   362  0.2079       90    5  326   36      0.0077  
 0.554933  1    2079   b   887   429   458  0.0936       95   363  0.2074       90    5  327   36      0.0077  
 0.555066  1    2080   d   886   428   458  0.0937       95   363  0.2074       90    5  327   36      0.0077  
 0.555267  1    2081   b   887   428   459  0.0936       95   364  0.2070       90    5  328   36      0.0076  
 0.555363  1    2082   d   886   428   458  0.0937       95   363  0.2074       90    5  327   36      0.0077  
 0.555609  1    2083   b   887   428   459  0.0947       95   364  0.2070       90    5  327   37      0.0080  
 0.555776  1    2084   b   888   428   460  0.0946       96   364  0.2087       91    5  327   37      0.0082  
 0.555910  1    2085   d   887   428   459  0.0947       96   363  0.2092       91    5  326   37      0.0082  
 0.556897  1    2086   d   886   428   458  0.0948       95   363  0.2074       90    5  326   37      0.0081  
 0.557219  1    2087   d   885   427   458  0.0949       95   363  0.2074       90    5  326   37      0.0081  
 0.557270  1    2088   b   886   428   458  0.0948       95   363  0.2074       90    5  326   37      0.0081  
 0.557927  1    2089   b   887   429   458  0.0958       95   363  0.2074       90    5  326   37      0.0081  
 0.558417  1    2090   d   886   429   457  0.0948       95   362  0.2079       90    5  326   36      0.0077  
 0.559306  1    2091   b   887   430   457  0.0947       95   362  0.2079       90    5  326   36      0.0077  
 0.559748  1    2092   d   886   429   457  0.0948       95   362  0.2079       90    5  326   36      0.0077  
 0.559909  1    2093   b   887   430   457  0.0947       95   362  0.2079       90    5  326   36      0.0077  
 0.560248  1    2094   b   888   430   458  0.0946       95   363  0.2074       90    5  327   36      0.0077  
 0.561716  1    2095   d   887   430   457  0.0947       95   362  0.2079       90    5  326   36      0.0077  
 0.561736  1    2096   d   886   429   457  0.0948       95   362  0.2079       90    5  326   36      0.0077  
 0.562144  1    2097   b   887   430   457  0.0947       95   362  0.2079       90    5  326   36      0.0077  
 0.562320  1    2098   b   888   431   457  0.0946       95   362  0.2079       90    5  326   36      0.0077  
 0.562414  1    2099   d   887   430   457  0.0947       95   362  0.2079       90    5  326   36      0.0077  
 0.562437  1    2100   d   886   429   457  0.0948       95   362  0.2079       90    5  326   36      0.0077  
 0.562656  1    2101   b   887   429   458  0.0947       95   363  0.2074       90    5  327   36      0.0077  
 0.562797  1    2102   b   888   429   459  0.0957       95   364  0.2070       90    5  327   37      0.0080  
 0.562822  1    2103   d   887   428   459  0.0958       95   364  0.2070       90    5  327   37      0.0080  
 0.563115  1    2104   b   888   429   459  0.0968       95   364  0.2070       90    5  327   37      0.0080  
 0.563799  1    2105   d   887   429   458  0.0970       94   364  0.2052       89    5  327   37      0.0079  
 0.563820  1    2106   b   888   429   459  0.0968       95   364  0.2070       90    5  327   37      0.0080  
 0.564155  1    2107   b   889   430   459  0.0967       95   364  0.2070       90    5  327   37      0.0080  
 0.564300  1    2108   b   890   430   460  0.0966       95   365  0.2065       90    5  328   37      0.0080  
 0.564936  1    2109   d   889   430   459  0.0967       95   364  0.2070       90    5  327   37      0.0080  
 0.565441  1    2110   d   888   429   459  0.0968       95   364  0.2070       90    5  327   37      0.0080  
 0.565487  1    2111   b   889   429   460  0.0967       95   365  0.2065       90    5  328   37      0.0080  
 0.566198  1    2112   d   888   429   459  0.0968       94   365  0.2048       89    5  328   37      0.0078  
 0.566933  1    2113   b   889   429   460  0.0967       94   366  0.2043       89    5  329   37      0.0078  
 0.567378  1    2114   b   890   429   461  0.0978       94   367  0.2039       89    5  329   38      0.0082  
 0.568253  1    2115   b   891   430   461  0.0976       94   367  0.2039       89    5  329   38      0.0082  
 0.568362  1    2116   b   892   430   462  0.0975       94   368  0.2035       89    5  330   38      0.0081  
 0.568848  1    2117   b   893   430   463  0.0974       94   369  0.2030       89    5  331   38      0.0081  
 0.569138  1    2118   b   894   430   464  0.0984       95   369  0.2047       89    6  331   38      0.0065  
 0.569543  1    2119   b   895   431   464  0.0983       95   369  0.2047       89    6  331   38      0.0065  
 0.569615  1    2120   d   894   431   463  0.0984       95   368  0.2052       89    6  330   38      0.0065  
 0.569798  1    2121   d   893   430   463  0.0985       95   368  0.2052       89    6  330   38      0.0065  
 0.570139  1    2122   b   894   431   463  0.0984       95   368  0.2052       89    6  330   38      0.0065  
 0.570144  1    2123   b   895   431   464  0.0983       95   369  0.2047       89    6  331   38      0.0065  
 0.570196  1    2124   d   894   431   463  0.0973       95   368  0.2052       89    6  331   37      0.0061  
 0.570704  1    2125   d   893   430   463  0.0974       95   368  0.2052       89    6  331   37      0.0061  
 0.570749  1    2126   d   892   429   463  0.0964       95   368  0.2052       89    6  331   37      0.0061  
 0.570755  1    2127   b   893   430   463  0.0963       95   368  0.2052       89    6  331   37      0.0061  
 0.570886  1    2128   d   892   429   463  0.0964       95   368  0.2052       89    6  331   37      0.0061  
 0.570914  1    2129   b   893   429   464  0.0963       95   369  0.2047       89    6  332   37      0.0060  
 0.572720  1    2130   d   892   429   463  0.0964       95   368  0.2052       89    6  331   37      0.0061  
 0.572723  1    2131   b   893   429   464  0.0963       96   368  0.2069       90    6  331   37      0.0062  
 0.572788  1    2132   b   894   430   464  0.0962       96   368  0.2069       90    6  331   37      0.0062  
 0.573018  1    2133   b   895   431   464  0.0961       96   368  0.2069       90    6  331   37      0.0062  
 0.573579  1    2134   d   894   431   463  0.0962       95   368  0.2052       89    6  331   37      0.0061  
 0.573621  1    2135   d   893   431   462  0.0963       95   367  0.2056       89    6  330   37      0.0062  
 0.573837  1    2136   d   892   430   462  0.0964       95   367  0.2056       89    6  330   37      0.0062  
 0.573871  1    2137   b   893   430   463  0.0974       95   368  0.2052       89    6  330   38      0.0065  
 0.574136  1    2138   b   894   430   464  0.0973       95   369  0.2047       89    6  331   38      0.0065  
 0.574322  1    2139   b   895   430   465  0.0972       95   370  0.2043       89    6  332   38      0.0064  
 0.574966  1    2140   b   896   430   466  0.0971       95   371  0.2039       89    6  333   38      0.0064  
 0.575663  1    2141   d   895   430   465  0.0972       95   370  0.2043       89    6  332   38      0.0064  
 0.575970  1    2142   d   894   429   465  0.0973       95   370  0.2043       89    6  332   38      0.0064  
 0.576129  1    2143   b   895   429   466  0.0972       96   370  0.2060       90    6  332   38      0.0066  
 0.576160  1    2144   d   894   429   465  0.0962       96   369  0.2065       90    6  332   37      0.0062  
 0.576456  1    2145   b   895   429   466  0.0961       96   370  0.2060       90    6  333   37      0.0061  
 0.576905  1    2146   d   894   429   465  0.0951       96   369  0.2065       90    6  333   36      0.0057  
 0.577344  1    2147   d   893   429   464  0.0952       96   368  0.2069       90    6  332   36      0.0058  
 0.577747  1    2148   b   894   429   465  0.0962       96   369  0.2065       90    6  332   37      0.0062  
 0.577962  1    2149   b   895   429   466  0.0961       96   370  0.2060       90    6  333   37      0.0061  
 0.578718  1    2150   d   894   429   465  0.0951       95   370  0.2043       90    5  333   37      0.0077  
 0.579324  1    2151   d   893   428   465  0.0952       95   370  0.2043       90    5  333   37      0.0077  
 0.579535  1    2152   d   892   427   465  0.0942       95   370  0.2043       90    5  333   37      0.0077  
 0.579678  1    2153   d   891   427   464  0.0932       95   369  0.2047       90    5  333   36      0.0073  
 0.580115  1    2154   d   890   426   464  0.0921       95   369  0.2047       90    5  333   36      0.0073  
 0.581274  1    2155   d   889   425   464  0.0922       95   369  0.2047       90    5  333   36      0.0073  
 0.582093  1    2156   d   888   425   463  0.0923       94   369  0.2030       89    5  333   36      0.0072  
 0.582154  1    2157   b   889   425   464  0.0922       94   370  0.2026       89    5  334   36      0.0071  
 0.582414  1    2158   d   888   425   463  0.0923       94   369  0.2030       89    5  333   36      0.0072  
 0.582632  1    2159   d   887   425   462  0.0924       94   368  0.2035       89    5  332   36      0.0072  
 0.583366  1    2160   b   888   426   462  0.0923       94   368  0.2035       89    5  332   36      0.0072  
 0.583898  1    2161   b   889   426   463  0.0922       94   369  0.2030       89    5  333   36      0.0072  
 0.583961  1    2162   b   890   427   463  0.0921       94   369  0.2030       89    5  333   36      0.0072  
 0.584482  1    2163   b   891   427   464  0.0920       94   370  0.2026       89    5  334   36      0.0071  
 0.585098  1    2164   d   890   426   464  0.0921       94   370  0.2026       89    5  334   36      0.0071  
 0.585288  1    2165   b   891   427   464  0.0920       94   370  0.2026       89    5  334   36      0.0071  
 0.585367  1    2166   b   892   428   464  0.0919       94   370  0.2026       89    5  334   36      0.0071  
 0.585647  1    2167   d   891   428   463  0.0920       94   369  0.2030       89    5  333   36      0.0072  
 0.585715  1    2168   b   892   429   463  0.0919       94   369  0.2030       89    5  333   36      0.0072  
 0.585893  1    2169   b   893   429   464  0.0918       94   370  0.2026       89    5  334   36      0.0071  
 0.586861  1    2170   d   892   428   464  0.0919       94   370  0.2026       89    5  334   36      0.0071  
 0.587136  1    2171   d   891   428   463  0.0909       94   369  0.2030       89    5  334   35      0.0067  
 0.587407  1    2172   b   892   429   463  0.0908       94   369  0.2030       89    5  334   35      0.0067  
 0.587610  1    2173   d   891   429   462  0.0909       94   368  0.2035       89    5  333   35      0.0068  
 0.588004  1    2174   d   890   429   461  0.0910       94   367  0.2039       89    5  332   35      0.0068  
 0.588247  1    2175   d   889   428   461  0.0900       94   367  0.2039       89    5  332   35      0.0068  
 0.588367  1    2176   b   890   429   461  0.0910       94   367  0.2039       89    5  332   35      0.0068  
 0.588483  1    2177   b   891   429   462  0.0909       94   368  0.2035       89    5  333   35      0.0068  
 0.588649  1    2178   d   890   428   462  0.0910       94   368  0.2035       89    5  333   35      0.0068  
 0.588761  1    2179   b   891   428   463  0.0909       94   369  0.2030       89    5  334   35      0.0067  
 0.588800  1    2180   d   890   428   462  0.0910       94   368  0.2035       89    5  333   35      0.0068  
 0.588918  1    2181   b   891   429   462  0.0920       94   368  0.2035       89    5  333   35      0.0068  
 0.589375  1    2182   b   892   429   463  0.0930       94   369  0.2030       89    5  333   36      0.0072  
 0.589388  1    2183   d   891   429   462  0.0932       94   368  0.2035       89    5  332   36      0.0072  
 0.589389  1    2184   b   892   429   463  0.0930       94   369  0.2030       89    5  333   36      0.0072  
 0.589440  1    2185   d   891   429   462  0.0920       93   369  0.2013       89    4  333   36      0.0088  
 0.589916  1    2186   b   892   429   463  0.0919       93   370  0.2009       89    4  334   36      0.0087  
 0.590148  1    2187   d   891   429   462  0.0920       93   369  0.2013       89    4  333   36      0.0088  
 0.590155  1    2188   b   892   429   463  0.0930       94   369  0.2030       89    5  333   36      0.0072  
 0.590307  1    2189   b   893   429   464  0.0929       94   370  0.2026       89    5  334   36      0.0071  
 0.590452  1    2190   b   894   429   465  0.0940       94   371  0.2022       89    5  334   37      0.0075  
 0.590535  1    2191   b   895   430   465  0.0939       94   371  0.2022       89    5  334   37      0.0075  
 0.590563  1    2192   b   896   430   466  0.0938       94   372  0.2017       89    5  335   37      0.0075  
 0.590715  1    2193   b   897   431   466  0.0936       94   372  0.2017       89    5  335   37      0.0075  
 0.590800  1    2194   b   898   432   466  0.0935       94   372  0.2017       89    5  335   37      0.0075  
 0.590815  1    2195   d   897   432   465  0.0936       93   372  0.2000       88    5  335   37      0.0073  
 0.591023  1    2196   d   896   432   464  0.0938       93   371  0.2004       88    5  334   37      0.0074  
 0.591758  1    2197   b   897   432   465  0.0936       93   372  0.2000       88    5  335   37      0.0073  
 0.591764  1    2198   d   896   431   465  0.0926       93   372  0.2000       88    5  335   37      0.0073  
 0.591775  1    2199   b   897   431   466  0.0925       93   373  0.1996       88    5  336   37      0.0073  
 0.591835  1    2200   d   896   431   465  0.0926       93   372  0.2000       88    5  335   37      0.0073  
 0.592012  1    2201   b   897   432   465  0.0925       93   372  0.2000       88    5  335   37      0.0073  
 0.592026  1    2202   b   898   432   466  0.0924       94   372  0.2017       89    5  335   37      0.0075  
 0.592136  1    2203   b   899   432   467  0.0923       94   373  0.2013       89    5  336   37      0.0074  
 0.592296  1    2204   d   898   431   467  0.0924       94   373  0.2013       89    5  336   37      0.0074  
 0.592477  1    2205   b   899   432   467  0.0934       94   373  0.2013       89    5  336   37      0.0074  
 0.592677  1    2206   b   900   433   467  0.0933       94   373  0.2013       89    5  336   37      0.0074  
 0.592872  1    2207   d   899   433   466  0.0934       94   372  0.2017       89    5  335   37      0.0075  
 0.593216  1    2208   d   898   433   465  0.0924       94   371  0.2022       89    5  335   36      0.0071  
 0.593431  1    2209   d   897   432   465  0.0914       94   371  0.2022       89    5  335   36      0.0071  
 0.593813  1    2210   b   898   433   465  0.0913       94   371  0.2022       89    5  335   36      0.0071  
 0.593889  1    2211   d   897   433   464  0.0914       94   370  0.2026       89    5  334   36      0.0071  
 0.594033  1    2212   b   898   433   465  0.0913       94   371  0.2022       89    5  335   36      0.0071  
 0.594908  1    2213   d   897   432   465  0.0914       94   371  0.2022       89    5  335   36      0.0071  
 0.595660  1    2214   b   898   433   465  0.0913       94   371  0.2022       89    5  335   36      0.0071  
 0.596272  1    2215   b   899   434   465  0.0912       94   371  0.2022       89    5  335   36      0.0071  
 0.596406  1    2216   b   900   434   466  0.0911       94   372  0.2017       89    5  336   36      0.0070  
 0.596764  1    2217   b   901   435   466  0.0910       94   372  0.2017       89    5  336   36      0.0070  
 0.596786  1    2218   b   902   436   466  0.0909       94   372  0.2017       89    5  336   36      0.0070  
 0.596788  1    2219   b   903   437   466  0.0908       94   372  0.2017       89    5  336   36      0.0070  
 0.597195  1    2220   b   904   437   467  0.0907       94   373  0.2013       89    5  337   36      0.0070  
 0.597245  1    2221   d   903   436   467  0.0908       94   373  0.2013       89    5  337   36      0.0070  
 0.597288  1    2222   b   904   436   468  0.0918       94   374  0.2009       89    5  337   37      0.0073  
 0.597699  1    2223   b   905   436   469  0.0917       95   374  0.2026       90    5  337   37      0.0075  
 0.597932  1    2224   b   906   436   470  0.0916       95   375  0.2021       90    5  338   37      0.0074  
 0.598222  1    2225   b   907   437   470  0.0915       95   375  0.2021       90    5  338   37      0.0074  
 0.598658  1    2226   d   906   436   470  0.0905       95   375  0.2021       90    5  338   37      0.0074  
 0.598793  1    2227   d   905   435   470  0.0906       95   375  0.2021       90    5  338   37      0.0074  
 0.598905  1    2228   d   904   434   470  0.0907       95   375  0.2021       90    5  338   37      0.0074  
 0.598929  1    2229   d   903   433   470  0.0908       95   375  0.2021       90    5  338   37      0.0074  
 0.599002  1    2230   b   904   433   471  0.0907       96   375  0.2038       91    5  338   37      0.0076  
 0.599270  1    2231   b   905   433   472  0.0906       97   375  0.2055       92    5  338   37      0.0077  
 0.599383  1    2232   d   904   433   471  0.0907       96   375  0.2038       91    5  338   37      0.0076  
 0.599526  1    2233   b   905   434   471  0.0917       96   375  0.2038       91    5  338   37      0.0076  
 0.600065  1    2234   d   904   433   471  0.0918       96   375  0.2038       91    5  338   37      0.0076  
 0.600068  1    2235   d   903   432   471  0.0919       96   375  0.2038       91    5  338   37      0.0076  
 0.600176  1    2236   b   904   433   471  0.0918       96   375  0.2038       91    5  338   37      0.0076  
 0.600893  1    2237   d   903   432   471  0.0919       96   375  0.2038       91    5  338   37      0.0076  
 0.600989  1    2238   b   904   432   472  0.0918       96   376  0.2034       91    5  339   37      0.0075  
 0.601255  1    2239   b   905   433   472  0.0917       96   376  0.2034       91    5  339   37      0.0075  
 0.601256  1    2240   d   904   432   472  0.0918       96   376  0.2034       91    5  339   37      0.0075  
 0.601304  1    2241   d   903   431   472  0.0919       96   376  0.2034       91    5  339   37      0.0075  
 0.602432  1    2242   d   902   431   471  0.0920       96   375  0.2038       91    5  338   37      0.0076  
 0.603084  1    2243   d   901   430   471  0.0921       96   375  0.2038       91    5  338   37      0.0076  
 0.603241  1    2244   b   902   431   471  0.0931       96   375  0.2038       91    5  338   37      0.0076  
 0.603985  1    2245   b   903   432   471  0.0930       96   375  0.2038       91    5  338   37      0.0076  
 0.604052  1    2246   b   904   432   472  0.0929       97   375  0.2055       92    5  338   37      0.0077  
 0.604073  1    2247   d   903   431   472  0.0930       97   375  0.2055       92    5  338   37      0.0077  
 0.604130  1    2248   b   904   431   473  0.0929       97   376  0.2051       92    5  339   37      0.0076  
 0.604407  1    2249   d   903   430   473  0.0930       97   376  0.2051       92    5  339   37      0.0076  
 0.604446  1    2250   d   902   430   472  0.0920       97   375  0.2055       92    5  339   36      0.0073  
 0.604468  1    2251   b   903   430   473  0.0919       97   376  0.2051       92    5  340   36      0.0072  
 0.604482  1    2252   d   902   430   472  0.0920       97   375  0.2055       92    5  339   36      0.0073  
 0.604945  1    2253   d   901   429   472  0.0910       97   375  0.2055       92    5  339   36      0.0073  
 0.605285  1    2254   d   900   428   472  0.0911       97   375  0.2055       92    5  339   36      0.0073  
 0.605376  1    2255   b   901   429   472  0.0910       97   375  0.2055       92    5  339   36      0.0073  
 0.606518  1    2256   b   902   429   473  0.0909       97   376  0.2051       92    5  340   36      0.0072  
 0.606681  1    2257   d   901   428   473  0.0910       97   376  0.2051       92    5  340   36      0.0072  
 0.606725  1    2258   b   902   429   473  0.0909       97   376  0.2051       92    5  340   36      0.0072  
 0.607587  1    2259   b   903   430   473  0.0908       97   376  0.2051       92    5  340   36      0.0072  
 0.608193  1    2260   d   902   429   473  0.0909       97   376  0.2051       92    5  340   36      0.0072  
 0.608278  1    2261   b   903   429   474  0.0908       98   376  0.2068       93    5  340   36      0.0073  
 0.608617  1    2262   b   904   429   475  0.0907       98   377  0.2063       93    5  341   36      0.0073  
 0.608957  1    2263   b   905   430   475  0.0906       98   377  0.2063       93    5  341   36      0.0073  
 0.609319  1    2264   d   904   429   475  0.0907       98   377  0.2063       93    5  341   36      0.0073  
 0.609624  1    2265   b   905   429   476  0.0906       98   378  0.2059       93    5  342   36      0.0072  
 0.609911  1    2266   b   906   429   477  0.0905       99   378  0.2075       94    5  342   36      0.0074  
 0.610235  1    2267   d   905   429   476  0.0906       99   377  0.2080       94    5  341   36      0.0074  
 0.610426  1    2268   d   904   429   475  0.0907       99   376  0.2084       94    5  340   36      0.0075  
 0.610619  1    2269   d   903   428   475  0.0908       99   376  0.2084       94    5  340   36      0.0075  
 0.610991  1    2270   d   902   427   475  0.0909       99   376  0.2084       94    5  340   36      0.0075  
 0.611242  1    2271   d   901   426   475  0.0910       99   376  0.2084       94    5  340   36      0.0075  
 0.611309  1    2272   d   900   426   474  0.0911       99   375  0.2089       94    5  339   36      0.0075  
 0.611754  1    2273   b   901   426   475  0.0910       99   376  0.2084       94    5  340   36      0.0075  
 0.612135  1    2274   b   902   427   475  0.0909       99   376  0.2084       94    5  340   36      0.0075  
 0.612403  1    2275   d   901   427   474  0.0910       99   375  0.2089       94    5  339   36      0.0075  
 0.612711  1    2276   d   900   426   474  0.0911       99   375  0.2089       94    5  339   36      0.0075  
 0.613192  1    2277   b   901   426   475  0.0921       99   376  0.2084       94    5  339   37      0.0079  
 0.613600  1    2278   b   902   426   476  0.0920      100   376  0.2101       95    5  339   37      0.0080  
 0.613740  1    2279   b   903   426   477  0.0919      101   376  0.2117       96    5  339   37      0.0082  
 0.613781  1    2280   d   902   425   477  0.0920      101   376  0.2117       96    5  339   37      0.0082  
 0.614199  1    2281   d   901   424   477  0.0921      101   376  0.2117       96    5  339   37      0.0082  
 0.614401  1    2282   b   902   425   477  0.0920      101   376  0.2117       96    5  339   37      0.0082  
 0.614445  1    2283   b   903   425   478  0.0919      101   377  0.2113       96    5  340   37      0.0081  
 0.614691  1    2284   d   902   425   477  0.0920      101   376  0.2117       96    5  339   37      0.0082  
 0.614795  1    2285   b   903   426   477  0.0919      101   376  0.2117       96    5  339   37      0.0082  
 0.614991  1    2286   d   902   426   476  0.0920      100   376  0.2101       95    5  339   37      0.0080  
 0.615021  1    2287   d   901   425   476  0.0921      100   376  0.2101       95    5  339   37      0.0080  
 0.615824  1    2288   b   902   425   477  0.0931      100   377  0.2096       95    5  339   38      0.0084  
 0.615913  1    2289   d   901   425   476  0.0921      100   376  0.2101       95    5  339   37      0.0080  
 0.616178  1    2290   d   900   425   475  0.0922       99   376  0.2084       94    5  339   37      0.0079  
 0.616238  1    2291   b   901   426   475  0.0921       99   376  0.2084       94    5  339   37      0.0079  
 0.616375  1    2292   d   900   426   474  0.0922       99   375  0.2089       94    5  338   37      0.0080  
 0.616583  1    2293   b   901   427   474  0.0921       99   375  0.2089       94    5  338   37      0.0080  
 0.616880  1    2294   d   900   427   473  0.0922       98   375  0.2072       93    5  338   37      0.0078  
 0.616967  1    2295   b   901   428   473  0.0921       98   375  0.2072       93    5  338   37      0.0078  
 0.617141  1    2296   d   900   428   472  0.0922       98   374  0.2076       93    5  337   37      0.0079  
 0.617199  1    2297   b   901   429   472  0.0932       98   374  0.2076       93    5  337   37      0.0079  
 0.617401  1    2298   d   900   428   472  0.0933       98   374  0.2076       93    5  337   37      0.0079  
 0.617543  1    2299   b   901   428   473  0.0932       99   374  0.2093       94    5  337   37      0.0080  
 0.617909  1    2300   d   900   428   472  0.0933       98   374  0.2076       93    5  337   37      0.0079  
 0.617930  1    2301   d   899   427   472  0.0934       98   374  0.2076       93    5  337   37      0.0079  
 0.618042  1    2302   b   900   427   473  0.0933       98   375  0.2072       93    5  338   37      0.0078  
 0.618111  1    2303   d   899   426   473  0.0934       98   375  0.2072       93    5  338   37      0.0078  
 0.618240  1    2304   d   898   425   473  0.0924       98   375  0.2072       93    5  338   37      0.0078  
 0.618313  1    2305   b   899   426   473  0.0923       98   375  0.2072       93    5  338   37      0.0078  
 0.618669  1    2306   d   898   425   473  0.0924       98   375  0.2072       93    5  338   37      0.0078  
 0.618964  1    2307   b   899   426   473  0.0923       98   375  0.2072       93    5  338   37      0.0078  
 0.619208  1    2308   d   898   425   473  0.0924       98   375  0.2072       93    5  338   37      0.0078  
 0.619348  1    2309   b   899   425   474  0.0923       98   376  0.2068       93    5  339   37      0.0078  
 0.619411  1    2310   b   900   425   475  0.0922       99   376  0.2084       94    5  339   37      0.0079  
 0.619629  1    2311   b   901   426   475  0.0932       99   376  0.2084       94    5  339   37      0.0079  
 0.619649  1    2312   b   902   426   476  0.0931       99   377  0.2080       94    5  340   37      0.0078  
 0.619904  1    2313   b   903   427   476  0.0930       99   377  0.2080       94    5  340   37      0.0078  
 0.620545  1    2314   b   904   428   476  0.0929       99   377  0.2080       94    5  340   37      0.0078  
 0.620590  1    2315   b   905   429   476  0.0928       99   377  0.2080       94    5  340   37      0.0078  
 0.620830  1    2316   d   904   428   476  0.0929       99   377  0.2080       94    5  340   37      0.0078  
 0.621066  1    2317   b   905   429   476  0.0928       99   377  0.2080       94    5  340   37      0.0078  
 0.621395  1    2318   d   904   428   476  0.0918       99   377  0.2080       94    5  340   37      0.0078  
 0.621425  1    2319   b   905   429   476  0.0917       99   377  0.2080       94    5  340   37      0.0078  
 0.621449  1    2320   b   906   430   476  0.0916       99   377  0.2080       94    5  340   37      0.0078  
 0.621909  1    2321   b   907   430   477  0.0926      100   377  0.2096       94    6  340   37      0.0063  
 0.622915  1    2322   d   906   429   477  0.0927      100   377  0.2096       94    6  340   37      0.0063  
 0.622935  1    2323   b   907   430   477  0.0926      100   377  0.2096       94    6  340   37      0.0063  
 0.623060  1    2324   b   908   430   478  0.0925      100   378  0.2092       94    6  341   37      0.0063  
 0.623116  1    2325   b   909   430   479  0.0935      101   378  0.2109       94    7  341   37      0.0048  
 0.623442  1    2326   b   910   431   479  0.0934      101   378  0.2109       94    7  341   37      0.0048  
 0.623702  1    2327   b   911   432   479  0.0933      101   378  0.2109       94    7  341   37      0.0048  
 0.623922  1    2328   b   912   433   479  0.0932      101   378  0.2109       94    7  341   37      0.0048  
 0.624188  1    2329   d   911   433   478  0.0933      101   377  0.2113       94    7  340   37      0.0048  
 0.624343  1    2330   d   910   432   478  0.0934      101   377  0.2113       94    7  340   37      0.0048  
 0.624420  1    2331   d   909   432   477  0.0935      101   376  0.2117       94    7  339   37      0.0049  
 0.625219  1    2332   b   910   432   478  0.0945      101   377  0.2113       94    7  339   38      0.0052  
 0.625536  1    2333   d   909   431   478  0.0946      101   377  0.2113       94    7  339   38      0.0052  
 0.626539  1    2334   d   908   431   477  0.0947      101   376  0.2117       94    7  338   38      0.0053  
 0.626628  1    2335   d   907   431   476  0.0948      100   376  0.2101       93    7  338   38      0.0052  
 0.626729  1    2336   d   906   430   476  0.0949      100   376  0.2101       93    7  338   38      0.0052  
 0.626823  1    2337   d   905   430   475  0.0950      100   375  0.2105       93    7  337   38      0.0052  
 0.626957  1    2338   d   904   430   474  0.0951      100   374  0.2110       93    7  336   38      0.0053  
 0.627124  1    2339   b   905   431   474  0.0950      100   374  0.2110       93    7  336   38      0.0053  
 0.627547  1    2340   d   904   431   473  0.0951      100   373  0.2114       93    7  335   38      0.0053  
 0.628607  1    2341   b   905   432   473  0.0950      100   373  0.2114       93    7  335   38      0.0053  
 0.628707  1    2342   b   906   433   473  0.0960      100   373  0.2114       93    7  335   38      0.0053  
 0.629056  1    2343   d   905   433   472  0.0961      100   372  0.2119       93    7  334   38      0.0054  
 0.629062  1    2344   d   904   433   471  0.0962      100   371  0.2123       93    7  333   38      0.0054  
 0.629793  1    2345   d   903   433   470  0.0963      100   370  0.2128       93    7  332   38      0.0055  
 0.630362  1    2346   b   904   433   471  0.0973      100   371  0.2123       93    7  332   39      0.0059  
 0.630790  1    2347   b   905   433   472  0.0972      101   371  0.2140       94    7  332   39      0.0060  
 0.630909  1    2348   b   906   433   473  0.0982      101   372  0.2135       94    7  332   40      0.0064  
 0.631032  1    2349   d   905   433   472  0.0972      101   371  0.2140       94    7  332   39      0.0060  
 0.631573  1    2350   b   906   434   472  0.0971      101   371  0.2140       94    7  332   39      0.0060  
 0.632143  1    2351   d   905   434   471  0.0972      101   370  0.2144       94    7  331   39      0.0061  
 0.632282  1    2352   d   904   434   470  0.0973      101   369  0.2149       94    7  330   39      0.0061  
 0.632284  1    2353   d   903   434   469  0.0975      101   368  0.2154       94    7  329   39      0.0062  
 0.632672  1    2354   b   904   435   469  0.0973      101   368  0.2154       94    7  329   39      0.0062  
 0.633034  1    2355   b   905   435   470  0.0972      102   368  0.2170       95    7  329   39      0.0063  
 0.633254  1    2356   b   906   436   470  0.0971      102   368  0.2170       95    7  329   39      0.0063  
 0.633509  1    2357   b   907   436   471  0.0970      103   368  0.2187       96    7  329   39      0.0065  
 0.634052  1    2358   b   908   437   471  0.0969      103   368  0.2187       96    7  329   39      0.0065  
 0.634602  1    2359   d   907   436   471  0.0970      103   368  0.2187       96    7  329   39      0.0065  
 0.634773  1    2360   d   906   436   470  0.0971      103   367  0.2191       96    7  328   39      0.0066  
 0.635080  1    2361   d   905   436   469  0.0972      103   366  0.2196       96    7  327   39      0.0066  
 0.635114  1    2362   d   904   435   469  0.0973      103   366  0.2196       96    7  327   39      0.0066  
 0.635357  1    2363   d   903   434   469  0.0975      103   366  0.2196       96    7  327   39      0.0066  
 0.636883  1    2364   b   904   434   470  0.0973      103   367  0.2191       96    7  328   39      0.0066  
 0.637160  1    2365   b   905   434   471  0.0972      103   368  0.2187       96    7  329   39      0.0065  
 0.637219  1    2366   d   904   434   470  0.0973      103   367  0.2191       96    7  328   39      0.0066  
 0.637281  1    2367   b   905   434   471  0.0983      103   368  0.2187       96    7  328   40      0.0070  
 0.637411  1    2368   b   906   435   471  0.0982      103   368  0.2187       96    7  328   40      0.0070  
 0.637444  1    2369   d   905   435   470  0.0983      103   367  0.2191       96    7  327   40      0.0070  
 0.637833  1    2370   d   904   435   469  0.0985      103   366  0.2196       96    7  326   40      0.0071  
 0.638052  1    2371   d   903   435   468  0.0986      103   365  0.2201       96    7  325   40      0.0071  
 0.639446  1    2372   d   902   435   467  0.0987      103   364  0.2206       96    7  324   40      0.0072  
 0.640360  1    2373   d   901   434   467  0.0977      103   364  0.2206       96    7  324   40      0.0072  
 0.640518  1    2374   b   902   435   467  0.0976      103   364  0.2206       96    7  324   40      0.0072  
 0.640717  1    2375   d   901   435   466  0.0977      103   363  0.2210       96    7  323   40      0.0073  
 0.640755  1    2376   d   900   435   465  0.0978      103   362  0.2215       96    7  322   40      0.0073  
 0.640762  1    2377   d   899   434   465  0.0979      103   362  0.2215       96    7  322   40      0.0073  
 0.641255  1    2378   d   898   433   465  0.0980      103   362  0.2215       96    7  322   40      0.0073  
 0.641624  1    2379   d   897   433   464  0.0981      103   361  0.2220       96    7  321   40      0.0074  
 0.641735  1    2380   b   898   433   465  0.0980      103   362  0.2215       96    7  322   40      0.0073  
 0.641749  1    2381   b   899   433   466  0.0979      103   363  0.2210       96    7  323   40      0.0073  
 0.642507  1    2382   d   898   432   466  0.0980      103   363  0.2210       96    7  323   40      0.0073  
 0.643260  1    2383   d   897   432   465  0.0981      103   362  0.2215       96    7  322   40      0.0073  
 0.643492  1    2384   b   898   432   466  0.0980      104   362  0.2232       97    7  322   40      0.0075  
 0.644175  1    2385   b   899   433   466  0.0979      104   362  0.2232       97    7  322   40      0.0075  
 0.644700  1    2386   b   900   434   466  0.0978      104   362  0.2232       97    7  322   40      0.0075  
 0.645558  1    2387   d   899   433   466  0.0968      104   362  0.2232       97    7  322   40      0.0075  
 0.645720  1    2388   d   898   432   466  0.0969      104   362  0.2232       97    7  322   40      0.0075  
 0.645721  1    2389   b   899   433   466  0.0979      104   362  0.2232       97    7  322   40      0.0075  
 0.645999  1    2390   d   898   432   466  0.0980      104   362  0.2232       97    7  322   40      0.0075  
 0.646028  1    2391   b   899   433   466  0.0990      104   362  0.2232       97    7  322   40      0.0075  
 0.646040  1    2392   d   898   432   466  0.0980      104   362  0.2232       97    7  322   40      0.0075  
 0.646445  1    2393   d   897   432   465  0.0981      104   361  0.2237       97    7  321   40      0.0076  
 0.646663  1    2394   b   898   432   466  0.0980      104   362  0.2232       97    7  322   40      0.0075  
 0.646988  1    2395   b   899   433   466  0.0979      104   362  0.2232       97    7  322   40      0.0075  
 0.647141  1    2396   b   900   434   466  0.0978      104   362  0.2232       97    7  322   40      0.0075  
 0.647599  1    2397   d   899   433   466  0.0968      104   362  0.2232       97    7  322   40      0.0075  
 0.647720  1    2398   d   898   432   466  0.0969      104   362  0.2232       97    7  322   40      0.0075  
 0.647728  1    2399   d   897   431   466  0.0970      104   362  0.2232       97    7  322   40      0.0075  
 0.648142  1    2400   b   898   432   466  0.0969      104   362  0.2232       97    7  322   40      0.0075  
 0.648389  1    2401   d   897   432   465  0.0970      104   361  0.2237       97    7  321   40      0.0076  
 0.648407  1    2402   d   896   432   464  0.0971      104   360  0.2241       97    7  320   40      0.0076  
 0.648776  1    2403   b   897   433   464  0.0981      104   360  0.2241       97    7  320   40      0.0076  
 0.649152  1    2404   b   898   433   465  0.0980      104   361  0.2237       97    7  321   40      0.0076  
 0.650311  1    2405   d   897   433   464  0.0981      104   360  0.2241       97    7  320   40      0.0076  
 0.650481  1    2406   b   898   434   464  0.0980      104   360  0.2241       97    7  320   40      0.0076  
 0.650594  1    2407   d   897   434   463  0.0970      104   359  0.2246       97    7  320   39      0.0072  
 0.650675  1    2408   b   898   435   463  0.0969      104   359  0.2246       97    7  320   39      0.0072  
 0.650754  1    2409   b   899   436   463  0.0968      104   359  0.2246       97    7  320   39      0.0072  
 0.650934  1    2410   b   900   437   463  0.0967      104   359  0.2246       97    7  320   39      0.0072  
 0.651655  1    2411   d   899   437   462  0.0968      104   358  0.2251       97    7  319   39      0.0073  
 0.651920  1    2412   b   900   438   462  0.0967      104   358  0.2251       97    7  319   39      0.0073  
 0.652152  1    2413   d   899   438   461  0.0968      104   357  0.2256       97    7  318   39      0.0073  
 0.652430  1    2414   d   898   438   460  0.0969      104   356  0.2261       97    7  317   39      0.0074  
 0.652493  1    2415   d   897   438   459  0.0970      104   355  0.2266       97    7  316   39      0.0075  
 0.653412  1    2416   d   896   437   459  0.0971      104   355  0.2266       97    7  316   39      0.0075  
 0.653448  1    2417   b   897   438   459  0.0970      104   355  0.2266       97    7  316   39      0.0075  
 0.653898  1    2418   b   898   439   459  0.0969      104   355  0.2266       97    7  316   39      0.0075  
 0.654561  1    2419   d   897   439   458  0.0970      104   354  0.2271       97    7  315   39      0.0075  
 0.654827  1    2420   d   896   438   458  0.0971      104   354  0.2271       97    7  315   39      0.0075  
 0.654974  1    2421   d   895   438   457  0.0961      104   353  0.2276       97    7  315   38      0.0071  
 0.655791  1    2422   d   894   438   456  0.0962      104   352  0.2281       97    7  314   38      0.0072  
 0.655794  1    2423   b   895   439   456  0.0961      104   352  0.2281       97    7  314   38      0.0072  
 0.655911  1    2424   d   894   438   456  0.0962      104   352  0.2281       97    7  314   38      0.0072  
 0.656239  1    2425   b   895   439   456  0.0961      104   352  0.2281       97    7  314   38      0.0072  
 0.656424  1    2426   d   894   439   455  0.0962      104   351  0.2286       97    7  313   38      0.0072  
 0.656844  1    2427   b   895   440   455  0.0972      104   351  0.2286       97    7  313   38      0.0072  
 0.657051  1    2428   d   894   440   454  0.0973      104   350  0.2291       97    7  312   38      0.0073  
 0.657171  1    2429   b   895   440   455  0.0972      104   351  0.2286       97    7  313   38      0.0072  
 0.657633  1    2430   d   894   439   455  0.0973      104   351  0.2286       97    7  313   38      0.0072  
 0.657911  1    2431   b   895   439   456  0.0972      105   351  0.2303       98    7  313   38      0.0074  
 0.658012  1    2432   d   894   438   456  0.0973      105   351  0.2303       98    7  313   38      0.0074  
 0.658364  1    2433   d   893   437   456  0.0974      105   351  0.2303       98    7  313   38      0.0074  
 0.658371  1    2434   b   894   437   457  0.0973      105   352  0.2298       98    7  314   38      0.0073  
 0.658715  1    2435   d   893   437   456  0.0974      105   351  0.2303       98    7  313   38      0.0074  
 0.658817  1    2436   d   892   436   456  0.0975      105   351  0.2303       98    7  313   38      0.0074  
 0.658835  1    2437   d   891   435   456  0.0976      105   351  0.2303       98    7  313   38      0.0074  
 0.658900  1    2438   b   892   436   456  0.0975      105   351  0.2303       98    7  313   38      0.0074  
 0.659088  1    2439   b   893   437   456  0.0974      105   351  0.2303       98    7  313   38      0.0074  
 0.659157  1    2440   d   892   437   455  0.0975      105   350  0.2308       98    7  312   38      0.0074  
 0.660095  1    2441   d   891   437   454  0.0976      105   349  0.2313       98    7  311   38      0.0075  
 0.660138  1    2442   b   892   437   455  0.0975      106   349  0.2330       99    7  311   38      0.0077  
 0.660626  1    2443   b   893   437   456  0.0974      106   350  0.2325       99    7  312   38      0.0076  
 0.660629  1    2444   d   892   437   455  0.0975      106   349  0.2330       99    7  311   38      0.0077  
 0.661133  1    2445   d   891   437   454  0.0976      106   348  0.2335       99    7  310   38      0.0077  
 0.661583  1    2446   b   892   437   455  0.0975      106   349  0.2330       99    7  311   38      0.0077  
 0.662596  1    2447   d   891   436   455  0.0965      106   349  0.2330       99    7  311   38      0.0077  
 0.662932  1    2448   b   892   437   455  0.0964      106   349  0.2330       99    7  311   38      0.0077  
 0.663108  1    2449   d   891   436   455  0.0954      106   349  0.2330       99    7  311   38      0.0077  
 0.663136  1    2450   d   890   435   455  0.0955      106   349  0.2330       99    7  311   38      0.0077  
 0.663228  1    2451   b   891   436   455  0.0954      106   349  0.2330       99    7  311   38      0.0077  
 0.663314  1    2452   b   892   437   455  0.0953      106   349  0.2330       99    7  311   38      0.0077  
 0.663369  1    2453   d   891   437   454  0.0943      106   348  0.2335       99    7  311   37      0.0072  
 0.663471  1    2454   d   890   437   453  0.0944      105   348  0.2318       98    7  311   37      0.0071  
 0.663576  1    2455   b   891   437   454  0.0943      106   348  0.2335       99    7  311   37      0.0072  
 0.663615  1    2456   d   890   436   454  0.0944      106   348  0.2335       99    7  311   37      0.0072  
 0.663881  1    2457   b   891   436   455  0.0943      106   349  0.2330       99    7  312   37      0.0071  
 0.664944  1    2458   d   890   435   455  0.0944      106   349  0.2330       99    7  312   37      0.0071  
 0.665258  1    2459   d   889   434   455  0.0945      106   349  0.2330       99    7  312   37      0.0071  
 0.666205  1    2460   b   890   434   456  0.0944      106   350  0.2325       99    7  313   37      0.0071  
 0.666719  1    2461   b   891   434   457  0.0943      107   350  0.2341      100    7  313   37      0.0072  
 0.667370  1    2462   d   890   434   456  0.0944      107   349  0.2346      100    7  312   37      0.0073  
 0.667440  1    2463   d   889   434   455  0.0945      107   348  0.2352      100    7  311   37      0.0074  
 0.668163  1    2464   b   890   435   455  0.0944      107   348  0.2352      100    7  311   37      0.0074  
 0.668639  1    2465   b   891   435   456  0.0943      108   348  0.2368      101    7  311   37      0.0075  
 0.668680  1    2466   b   892   436   456  0.0953      108   348  0.2368      101    7  311   37      0.0075  
 0.669204  1    2467   d   891   435   456  0.0954      108   348  0.2368      101    7  311   37      0.0075  
 0.669464  1    2468   d   890   434   456  0.0955      108   348  0.2368      101    7  311   37      0.0075  
 0.669906  1    2469   b   891   434   457  0.0954      109   348  0.2385      102    7  311   37      0.0076  
 0.670076  1    2470   d   890   433   457  0.0955      109   348  0.2385      102    7  311   37      0.0076  
 0.670320  1    2471   b   891   434   457  0.0954      109   348  0.2385      102    7  311   37      0.0076  
 0.670386  1    2472   b   892   434   458  0.0953      109   349  0.2380      102    7  312   37      0.0076  
 0.671178  1    2473   d   891   434   457  0.0943      109   348  0.2385      102    7  312   36      0.0071  
 0.671485  1    2474   b   892   435   457  0.0942      109   348  0.2385      102    7  312   36      0.0071  
 0.671842  1    2475   b   893   436   457  0.0941      109   348  0.2385      102    7  312   36      0.0071  
 0.672563  1    2476   d   892   436   456  0.0942      109   347  0.2390      102    7  311   36      0.0072  
 0.672890  1    2477   b   893   437   456  0.0941      109   347  0.2390      102    7  311   36      0.0072  
 0.673065  1    2478   d   892   437   455  0.0942      108   347  0.2374      101    7  311   36      0.0070  
 0.673122  1    2479   d   891   436   455  0.0943      108   347  0.2374      101    7  311   36      0.0070  
 0.673303  1    2480   b   892   436   456  0.0942      109   347  0.2390      102    7  311   36      0.0072  
 0.673631  1    2481   d   891   435   456  0.0932      109   347  0.2390      102    7  311   36      0.0072  
 0.673884  1    2482   b   892   436   456  0.0930      109   347  0.2390      102    7  311   36      0.0072  
 0.673983  1    2483   d   891   435   456  0.0932      109   347  0.2390      102    7  311   36      0.0072  
 0.674044  1    2484   d   890   435   455  0.0933      109   346  0.2396      102    7  310   36      0.0073  
 0.674150  1    2485   b   891   435   456  0.0943      109   347  0.2390      102    7  310   37      0.0077  
 0.674211  1    2486   b   892   436   456  0.0953      109   347  0.2390      102    7  310   37      0.0077  
 0.674293  1    2487   b   893   436   457  0.0963      109   348  0.2385      102    7  310   38      0.0082  
 0.674362  1    2488   b   894   436   458  0.0962      110   348  0.2402      103    7  310   38      0.0083  
 0.674564  1    2489   b   895   437   458  0.0961      110   348  0.2402      103    7  310   38      0.0083  
 0.675479  1    2490   b   896   438   458  0.0960      110   348  0.2402      103    7  310   38      0.0083  
 0.675552  1    2491   d   895   437   458  0.0961      110   348  0.2402      103    7  310   38      0.0083  
 0.675661  1    2492   b   896   438   458  0.0960      110   348  0.2402      103    7  310   38      0.0083  
 0.675707  1    2493   d   895   438   457  0.0961      110   347  0.2407      103    7  309   38      0.0084  
 0.675907  1    2494   d   894   437   457  0.0962      110   347  0.2407      103    7  309   38      0.0084  
 0.676338  1    2495   b   895   437   458  0.0961      111   347  0.2424      104    7  309   38      0.0085  
 0.676432  1    2496   b   896   437   459  0.0960      111   348  0.2418      104    7  310   38      0.0085  
 0.676490  1    2497   b   897   437   460  0.0959      112   348  0.2435      105    7  310   38      0.0086  
 0.676596  1    2498   b   898   438   460  0.0958      112   348  0.2435      105    7  310   38      0.0086  
 0.676864  1    2499   d   897   437   460  0.0959      112   348  0.2435      105    7  310   38      0.0086  
 0.677025  1    2500   b   898   438   460  0.0958      112   348  0.2435      105    7  310   38      0.0086  
 0.678145  1    2501   d   897   437   460  0.0959      112   348  0.2435      105    7  310   38      0.0086  
 0.678167  1    2502   d   896   436   460  0.0960      112   348  0.2435      105    7  310   38      0.0086  
 0.678513  1    2503   b   897   437   460  0.0959      112   348  0.2435      105    7  310   38      0.0086  
 0.678685  1    2504   b   898   438   460  0.0969      112   348  0.2435      105    7  310   38      0.0086  
 0.678882  1    2505   b   899   438   461  0.0968      113   348  0.2451      106    7  310   38      0.0087  
 0.679137  1    2506   d   898   438   460  0.0969      113   347  0.2457      106    7  309   38      0.0088  
 0.679166  1    2507   d   897   437   460  0.0970      113   347  0.2457      106    7  309   38      0.0088  
 0.679220  1    2508   d   896   437   459  0.0960      113   346  0.2462      106    7  309   37      0.0083  
 0.679357  1    2509   d   895   437   458  0.0950      113   345  0.2467      106    7  309   36      0.0079  
 0.679773  1    2510   d   894   437   457  0.0940      113   344  0.2473      106    7  309   35      0.0074  
 0.680049  1    2511   d   893   437   456  0.0941      113   343  0.2478      106    7  308   35      0.0075  
 0.680461  1    2512   b   894   437   457  0.0940      114   343  0.2495      107    7  308   35      0.0076  
 0.680479  1    2513   b   895   438   457  0.0939      114   343  0.2495      107    7  308   35      0.0076  
 0.680830  1    2514   b   896   438   458  0.0938      114   344  0.2489      107    7  309   35      0.0075  
 0.681017  1    2515   d   895   438   457  0.0939      114   343  0.2495      107    7  308   35      0.0076  
 0.681251  1    2516   d   894   438   456  0.0928      114   342  0.2500      107    7  308   34      0.0071  
 0.681399  1    2517   d   893   438   455  0.0929      114   341  0.2505      107    7  307   34      0.0072  
 0.681968  1    2518   b   894   438   456  0.0928      114   342  0.2500      107    7  308   34      0.0071  
 0.682118  1    2519   d   893   437   456  0.0929      114   342  0.2500      107    7  308   34      0.0071  
 0.682383  1    2520   d   892   437   455  0.0930      114   341  0.2505      107    7  307   34      0.0072  
 0.682783  1    2521   d   891   436   455  0.0932      114   341  0.2505      107    7  307   34      0.0072  
 0.682787  1    2522   b   892   436   456  0.0930      114   342  0.2500      107    7  308   34      0.0071  
 0.682995  1    2523   b   893   436   457  0.0929      114   343  0.2495      107    7  309   34      0.0071  
 0.683039  1    2524   d   892   436   456  0.0930      114   342  0.2500      107    7  308   34      0.0071  
 0.683039  1    2525   d   891   435   456  0.0932      114   342  0.2500      107    7  308   34      0.0071  
 0.683249  1    2526   b   892   435   457  0.0930      114   343  0.2495      107    7  309   34      0.0071  
 0.683613  1    2527   b   893   436   457  0.0929      114   343  0.2495      107    7  309   34      0.0071  
 0.683694  1    2528   b   894   437   457  0.0940      114   343  0.2495      107    7  309   34      0.0071  
 0.684319  1    2529   d   893   436   457  0.0941      114   343  0.2495      107    7  309   34      0.0071  
 0.684343  1    2530   b   894   437   457  0.0940      114   343  0.2495      107    7  309   34      0.0071  
 0.685100  1    2531   d   893   437   456  0.0941      114   342  0.2500      107    7  308   34      0.0071  
 0.685263  1    2532   d   892   436   456  0.0942      114   342  0.2500      107    7  308   34      0.0071  
 0.685618  1    2533   b   893   436   457  0.0941      114   343  0.2495      107    7  309   34      0.0071  
 0.685876  1    2534   d   892   435   457  0.0942      114   343  0.2495      107    7  309   34      0.0071  
 0.686000  1    2535   b   893   436   457  0.0941      114   343  0.2495      107    7  309   34      0.0071  
 0.686196  1    2536   b   894   437   457  0.0940      114   343  0.2495      107    7  309   34      0.0071  
 0.686323  1    2537   b   895   437   458  0.0939      115   343  0.2511      108    7  309   34      0.0072  
 0.686661  1    2538   b   896   437   459  0.0938      115   344  0.2505      108    7  310   34      0.0071  
 0.687184  1    2539   b   897   437   460  0.0936      116   344  0.2522      109    7  310   34      0.0073  
 0.688068  1    2540   b   898   438   460  0.0947      116   344  0.2522      109    7  310   34      0.0073  
 0.688563  1    2541   d   897   437   460  0.0948      116   344  0.2522      109    7  310   34      0.0073  
 0.689107  1    2542   d   896   437   459  0.0938      116   343  0.2527      109    7  310   33      0.0068  
 0.689130  1    2543   b   897   437   460  0.0936      116   344  0.2522      109    7  311   33      0.0067  
 0.689434  1    2544   b   898   437   461  0.0935      116   345  0.2516      109    7  312   33      0.0066  
 0.689646  1    2545   d   897   437   460  0.0925      116   344  0.2522      109    7  312   32      0.0062  
 0.689833  1    2546   d   896   437   459  0.0926      115   344  0.2505      108    7  312   32      0.0060  
 0.690092  1    2547   b   897   438   459  0.0925      115   344  0.2505      108    7  312   32      0.0060  
 0.690203  1    2548   b   898   439   459  0.0924      115   344  0.2505      108    7  312   32      0.0060  
 0.690545  1    2549   d   897   439   458  0.0925      114   344  0.2489      107    7  312   32      0.0059  
 0.690815  1    2550   b   898   439   459  0.0924      114   345  0.2484      107    7  313   32      0.0059  
 0.690990  1    2551   d   897   439   458  0.0925      113   345  0.2467      106    7  313   32      0.0057  
 0.691244  1    2552   d   896   439   457  0.0926      113   344  0.2473      106    7  312   32      0.0058  
 0.692121  1    2553   d   895   439   456  0.0927      113   343  0.2478      106    7  311   32      0.0058  
 0.692216  1    2554   b   896   440   456  0.0926      113   343  0.2478      106    7  311   32      0.0058  
 0.692593  1    2555   b   897   440   457  0.0936      113   344  0.2473      106    7  311   33      0.0063  
 0.692655  1    2556   d   896   440   456  0.0938      113   343  0.2478      106    7  310   33      0.0064  
 0.693109  1    2557   b   897   440   457  0.0936      114   343  0.2495      107    7  310   33      0.0065  
 0.693269  1    2558   d   896   440   456  0.0926      114   342  0.2500      107    7  310   32      0.0060  
 0.693819  1    2559   b   897   441   456  0.0936      114   342  0.2500      107    7  310   32      0.0060  
 0.694234  1    2560   d   896   440   456  0.0938      114   342  0.2500      107    7  310   32      0.0060  
 0.694627  1    2561   d   895   440   455  0.0939      114   341  0.2505      107    7  309   32      0.0061  
 0.694769  1    2562   b   896   441   455  0.0938      114   341  0.2505      107    7  309   32      0.0061  
 0.694823  1    2563   d   895   441   454  0.0939      114   340  0.2511      107    7  308   32      0.0062  
 0.695034  1    2564   b   896   441   455  0.0938      114   341  0.2505      107    7  309   32      0.0061  
 0.695504  1    2565   b   897   442   455  0.0936      114   341  0.2505      107    7  309   32      0.0061  
 0.696103  1    2566   d   896   441   455  0.0938      114   341  0.2505      107    7  309   32      0.0061  
 0.696531  1    2567   d   895   440   455  0.0939      114   341  0.2505      107    7  309   32      0.0061  
 0.696852  1    2568   b   896   441   455  0.0938      114   341  0.2505      107    7  309   32      0.0061  
 0.697140  1    2569   d   895   441   454  0.0927      113   341  0.2489      107    6  309   32      0.0076  
 0.697267  1    2570   d   894   440   454  0.0917      113   341  0.2489      107    6  309   32      0.0076  
 0.697430  1    2571   b   895   440   455  0.0916      114   341  0.2505      108    6  309   32      0.0077  
 0.697679  1    2572   d   894   439   455  0.0917      114   341  0.2505      108    6  309   32      0.0077  
 0.697995  1    2573   d   893   438   455  0.0918      114   341  0.2505      108    6  309   32      0.0077  
 0.698162  1    2574   d   892   438   454  0.0919      113   341  0.2489      107    6  309   32      0.0076  
 0.698666  1    2575   d   891   438   453  0.0920      113   340  0.2494      107    6  308   32      0.0077  
 0.699301  1    2576   d   890   438   452  0.0921      113   339  0.2500      107    6  307   32      0.0077  
 0.699304  1    2577   d   889   438   451  0.0922      113   338  0.2506      107    6  306   32      0.0078  
 0.699327  1    2578   b   890   439   451  0.0921      113   338  0.2506      107    6  306   32      0.0078  
 0.699998  1    2579   d   889   439   450  0.0911      113   337  0.2511      107    6  306   31      0.0073  
 0.700003  1    2580   d   888   439   449  0.0901      113   336  0.2517      107    6  306   30      0.0068  
 0.700533  1    2581   d   887   439   448  0.0902      113   335  0.2522      107    6  305   30      0.0069  
 0.700716  1    2582   b   888   440   448  0.0912      113   335  0.2522      107    6  305   30      0.0069  
 0.701302  1    2583   b   889   441   448  0.0911      113   335  0.2522      107    6  305   30      0.0069  
 0.701352  1    2584   b   890   442   448  0.0910      113   335  0.2522      107    6  305   30      0.0069  
 0.701620  1    2585   d   889   441   448  0.0911      113   335  0.2522      107    6  305   30      0.0069  
 0.701924  1    2586   b   890   441   449  0.0921      113   336  0.2517      107    6  305   31      0.0074  
 0.702447  1    2587   d   889   440   449  0.0922      113   336  0.2517      107    6  305   31      0.0074  
 0.703054  1    2588   b   890   440   450  0.0921      113   337  0.2511      107    6  306   31      0.0073  
 0.703754  1    2589   b   891   440   451  0.0920      114   337  0.2528      108    6  306   31      0.0074  
 0.703769  1    2590   b   892   440   452  0.0919      114   338  0.2522      108    6  307   31      0.0074  
 0.704073  1    2591   b   893   440   453  0.0918      114   339  0.2517      108    6  308   31      0.0073  
 0.704180  1    2592   d   892   440   452  0.0919      114   338  0.2522      108    6  307   31      0.0074  
 0.704232  1    2593   b   893   440   453  0.0918      114   339  0.2517      108    6  308   31      0.0073  
 0.704435  1    2594   b   894   441   453  0.0917      114   339  0.2517      108    6  308   31      0.0073  
 0.704612  1    2595   d   893   441   452  0.0918      113   339  0.2500      107    6  308   31      0.0072  
 0.705128  1    2596   d   892   440   452  0.0919      113   339  0.2500      107    6  308   31      0.0072  
 0.705154  1    2597   d   891   440   451  0.0920      113   338  0.2506      107    6  307   31      0.0073  
 0.705981  1    2598   b   892   440   452  0.0919      113   339  0.2500      107    6  308   31      0.0072  
 0.706055  1    2599   d   891   439   452  0.0920      113   339  0.2500      107    6  308   31      0.0072  
 0.706190  1    2600   d   890   438   452  0.0921      113   339  0.2500      107    6  308   31      0.0072  
 0.706316  1    2601   b   891   439   452  0.0920      113   339  0.2500      107    6  308   31      0.0072  
 0.706398  1    2602   b   892   440   452  0.0919      113   339  0.2500      107    6  308   31      0.0072  
 0.706500  1    2603   d   891   440   451  0.0920      113   338  0.2506      107    6  307   31      0.0073  
 0.706719  1    2604   b   892   441   451  0.0919      113   338  0.2506      107    6  307   31      0.0073  
 0.707473  1    2605   d   891   441   450  0.0920      113   337  0.2511      107    6  306   31      0.0073  
 0.707601  1    2606   b   892   442   450  0.0930      113   337  0.2511      107    6  306   31      0.0073  
 0.707709  1    2607   d   891   442   449  0.0932      113   336  0.2517      107    6  305   31      0.0074  
 0.707746  1    2608   d   890   441   449  0.0933      113   336  0.2517      107    6  305   31      0.0074  
 0.708332  1    2609   d   889   440   449  0.0934      113   336  0.2517      107    6  305   31      0.0074  
 0.708338  1    2610   d   888   440   448  0.0923      113   335  0.2522      107    6  305   30      0.0069  
 0.708340  1    2611   d   887   439   448  0.0913      113   335  0.2522      107    6  305   30      0.0069  
 0.708448  1    2612   b   888   439   449  0.0923      113   336  0.2517      107    6  305   31      0.0074  
 0.708468  1    2613   d   887   439   448  0.0924      113   335  0.2522      107    6  304   31      0.0074  
 0.708958  1    2614   d   886   439   447  0.0926      113   334  0.2528      107    6  303   31      0.0075  
 0.709290  1    2615   d   885   439   446  0.0927      112   334  0.2511      106    6  303   31      0.0074  
 0.709313  1    2616   b   886   440   446  0.0926      112   334  0.2511      106    6  303   31      0.0074  
 0.709323  1    2617   d   885   440   445  0.0915      112   333  0.2517      106    6  303   30      0.0069  
 0.709516  1    2618   b   886   440   446  0.0914      112   334  0.2511      106    6  304   30      0.0068  
 0.709518  1    2619   d   885   439   446  0.0915      112   334  0.2511      106    6  304   30      0.0068  
 0.709657  1    2620   b   886   439   447  0.0914      112   335  0.2506      106    6  305   30      0.0068  
 0.709844  1    2621   b   887   440   447  0.0913      112   335  0.2506      106    6  305   30      0.0068  
 0.710306  1    2622   b   888   440   448  0.0912      113   335  0.2522      107    6  305   30      0.0069  
 0.710742  1    2623   d   887   440   447  0.0913      113   334  0.2528      107    6  304   30      0.0069  
 0.710833  1    2624   b   888   441   447  0.0912      113   334  0.2528      107    6  304   30      0.0069  
 0.711054  1    2625   b   889   441   448  0.0911      114   334  0.2545      108    6  304   30      0.0071  
 0.711109  1    2626   b   890   442   448  0.0910      114   334  0.2545      108    6  304   30      0.0071  
 0.711246  1    2627   d   889   442   447  0.0911      114   333  0.2550      108    6  303   30      0.0071  
 0.711302  1    2628   b   890   443   447  0.0910      114   333  0.2550      108    6  303   30      0.0071  
 0.711368  1    2629   b   891   444   447  0.0909      114   333  0.2550      108    6  303   30      0.0071  
 0.711507  1    2630   d   890   444   446  0.0910      114   332  0.2556      108    6  302   30      0.0072  
 0.711686  1    2631   b   891   444   447  0.0909      114   333  0.2550      108    6  303   30      0.0071  
 0.711689  1    2632   d   890   443   447  0.0910      114   333  0.2550      108    6  303   30      0.0071  
 0.711773  1    2633   d   889   443   446  0.0911      114   332  0.2556      108    6  302   30      0.0072  
 0.712314  1    2634   d   888   442   446  0.0912      114   332  0.2556      108    6  302   30      0.0072  
 0.712682  1    2635   b   889   442   447  0.0922      114   333  0.2550      108    6  302   31      0.0077  
 0.712976  1    2636   d   888   441   447  0.0923      114   333  0.2550      108    6  302   31      0.0077  
 0.713030  1    2637   d   887   441   446  0.0924      114   332  0.2556      108    6  301   31      0.0078  
 0.713583  1    2638   b   888   442   446  0.0923      114   332  0.2556      108    6  301   31      0.0078  
 0.713610  1    2639   b   889   443   446  0.0922      114   332  0.2556      108    6  301   31      0.0078  
 0.713957  1    2640   b   890   443   447  0.0921      114   333  0.2550      108    6  302   31      0.0077  
 0.713988  1    2641   b   891   443   448  0.0920      114   334  0.2545      108    6  303   31      0.0076  
 0.714013  1    2642   b   892   443   449  0.0919      114   335  0.2539      108    6  304   31      0.0076  
 0.714347  1    2643   b   893   444   449  0.0918      114   335  0.2539      108    6  304   31      0.0076  
 0.715026  1    2644   b   894   444   450  0.0917      115   335  0.2556      109    6  304   31      0.0077  
 0.715579  1    2645   d   893   444   449  0.0918      115   334  0.2561      109    6  303   31      0.0077  
 0.715869  1    2646   d   892   443   449  0.0919      115   334  0.2561      109    6  303   31      0.0077  
 0.715908  1    2647   b   893   443   450  0.0918      115   335  0.2556      109    6  304   31      0.0077  
 0.716047  1    2648   d   892   442   450  0.0919      115   335  0.2556      109    6  304   31      0.0077  
 0.716641  1    2649   b   893   443   450  0.0918      115   335  0.2556      109    6  304   31      0.0077  
 0.716721  1    2650   b   894   444   450  0.0917      115   335  0.2556      109    6  304   31      0.0077  
 0.717136  1    2651   b   895   444   451  0.0916      115   336  0.2550      109    6  305   31      0.0076  
 0.717336  1    2652   b   896   445   451  0.0915      115   336  0.2550      109    6  305   31      0.0076  
 0.717996  1    2653   d   895   444   451  0.0916      115   336  0.2550      109    6  305   31      0.0076  
 0.718032  1    2654   b   896   445   451  0.0915      115   336  0.2550      109    6  305   31      0.0076  
 0.718212  1    2655   d   895   444   451  0.0916      115   336  0.2550      109    6  305   31      0.0076  
 0.718361  1    2656   b   896   444   452  0.0915      115   337  0.2544      109    6  306   31      0.0076  
 0.718745  1    2657   b   897   444   453  0.0914      115   338  0.2539      109    6  307   31      0.0075  
 0.719466  1    2658   d   896   443   453  0.0915      115   338  0.2539      109    6  307   31      0.0075  
 0.720255  1    2659   b   897   444   453  0.0914      115   338  0.2539      109    6  307   31      0.0075  
 0.720388  1    2660   d   896   444   452  0.0915      115   337  0.2544      109    6  306   31      0.0076  
 0.720561  1    2661   d   895   443   452  0.0905      115   337  0.2544      109    6  306   31      0.0076  
 0.720817  1    2662   d   894   442   452  0.0906      115   337  0.2544      109    6  306   31      0.0076  
 0.720839  1    2663   d   893   441   452  0.0907      115   337  0.2544      109    6  306   31      0.0076  
 0.721088  1    2664   d   892   440   452  0.0897      115   337  0.2544      109    6  306   31      0.0076  
 0.721310  1    2665   b   893   441   452  0.0896      115   337  0.2544      109    6  306   31      0.0076  
 0.721571  1    2666   d   892   440   452  0.0897      115   337  0.2544      109    6  306   31      0.0076  
 0.721600  1    2667   d   891   440   451  0.0887      115   336  0.2550      109    6  306   30      0.0071  
 0.721658  1    2668   b   892   440   452  0.0897      115   337  0.2544      109    6  306   31      0.0076  
 0.721735  1    2669   d   891   440   451  0.0898      115   336  0.2550      109    6  305   31      0.0076  
 0.721865  1    2670   b   892   441   451  0.0897      115   336  0.2550      109    6  305   31      0.0076  
 0.721920  1    2671   d   891   441   450  0.0898      115   335  0.2556      109    6  304   31      0.0077  
 0.722606  1    2672   b   892   442   450  0.0897      115   335  0.2556      109    6  304   31      0.0077  
 0.722623  1    2673   d   891   441   450  0.0898      115   335  0.2556      109    6  304   31      0.0077  
 0.722688  1    2674   b   892   442   450  0.0897      115   335  0.2556      109    6  304   31      0.0077  
 0.722759  1    2675   d   891   441   450  0.0898      115   335  0.2556      109    6  304   31      0.0077  
 0.723073  1    2676   b   892   441   451  0.0897      115   336  0.2550      109    6  305   31      0.0076  
 0.723087  1    2677   d   891   441   450  0.0898      115   335  0.2556      109    6  304   31      0.0077  
 0.723721  1    2678   b   892   442   450  0.0897      115   335  0.2556      109    6  304   31      0.0077  
 0.724207  1    2679   d   891   442   449  0.0898      115   334  0.2561      109    6  303   31      0.0077  
 0.724642  1    2680   b   892   442   450  0.0897      115   335  0.2556      109    6  304   31      0.0077  
 0.724775  1    2681   d   891   441   450  0.0898      115   335  0.2556      109    6  304   31      0.0077  
 0.724954  1    2682   d   890   441   449  0.0899      115   334  0.2561      109    6  303   31      0.0077  
 0.724973  1    2683   d   889   441   448  0.0900      115   333  0.2567      109    6  302   31      0.0078  
 0.725064  1    2684   d   888   441   447  0.0901      115   332  0.2573      109    6  301   31      0.0079  
 0.725551  1    2685   d   887   440   447  0.0891      115   332  0.2573      109    6  301   31      0.0079  
 0.726205  1    2686   d   886   439   447  0.0892      115   332  0.2573      109    6  301   31      0.0079  
 0.726329  1    2687   d   885   438   447  0.0893      115   332  0.2573      109    6  301   31      0.0079  
 0.726577  1    2688   b   886   439   447  0.0892      115   332  0.2573      109    6  301   31      0.0079  
 0.726860  1    2689   d   885   439   446  0.0893      115   331  0.2578      109    6  300   31      0.0079  
 0.727002  1    2690   d   884   439   445  0.0894      114   331  0.2562      108    6  300   31      0.0078  
 0.727423  1    2691   b   885   440   445  0.0904      114   331  0.2562      108    6  300   31      0.0078  
 0.727446  1    2692   d   884   439   445  0.0905      114   331  0.2562      108    6  300   31      0.0078  
 0.727615  1    2693   b   885   439   446  0.0904      114   332  0.2556      108    6  301   31      0.0078  
 0.728428  1    2694   d   884   438   446  0.0905      114   332  0.2556      108    6  301   31      0.0078  
 0.728485  1    2695   b   885   439   446  0.0904      114   332  0.2556      108    6  301   31      0.0078  
 0.728952  1    2696   d   884   438   446  0.0905      114   332  0.2556      108    6  301   31      0.0078  
 0.729233  1    2697   d   883   437   446  0.0906      114   332  0.2556      108    6  301   31      0.0078  
 0.729400  1    2698   b   884   437   447  0.0905      114   333  0.2550      108    6  302   31      0.0077  
 0.729661  1    2699   d   883   437   446  0.0906      113   333  0.2534      107    6  302   31      0.0076  
 0.730935  1    2700   d   882   437   445  0.0907      113   332  0.2539      107    6  301   31      0.0076  
 0.731330  1    2701   d   881   437   444  0.0908      113   331  0.2545      107    6  300   31      0.0077  
 0.732660  1    2702   d   880   436   444  0.0909      113   331  0.2545      107    6  300   31      0.0077  
 0.733471  1    2703   d   879   436   443  0.0910      113   330  0.2551      107    6  299   31      0.0078  
 0.733709  1    2704   b   880   437   443  0.0909      113   330  0.2551      107    6  299   31      0.0078  
 0.734165  1    2705   d   879   437   442  0.0910      113   329  0.2557      107    6  298   31      0.0078  
 0.734261  1    2706   d   878   436   442  0.0900      113   329  0.2557      107    6  298   31      0.0078  
 0.734461  1    2707   b   879   437   442  0.0899      113   329  0.2557      107    6  298   31      0.0078  
 0.734664  1    2708   d   878   436   442  0.0900      113   329  0.2557      107    6  298   31      0.0078  
 0.734924  1    2709   d   877   435   442  0.0901      113   329  0.2557      107    6  298   31      0.0078  
 0.735385  1    2710   b   878   436   442  0.0911      113   329  0.2557      107    6  298   31      0.0078  
 0.736007  1    2711   d   877   436   441  0.0912      112   329  0.2540      106    6  298   31      0.0077  
 0.736040  1    2712   d   876   435   441  0.0913      112   329  0.2540      106    6  298   31      0.0077  
 0.736217  1    2713   d   875   435   440  0.0914      112   328  0.2545      106    6  297   31      0.0078  
 0.736331  1    2714   b   876   436   440  0.0913      112   328  0.2545      106    6  297   31      0.0078  
 0.736455  1    2715   b   877   437   440  0.0924      112   328  0.2545      106    6  297   31      0.0078  
 0.736571  1    2716   b   878   437   441  0.0923      112   329  0.2540      106    6  298   31      0.0077  
 0.736645  1    2717   b   879   438   441  0.0922      112   329  0.2540      106    6  298   31      0.0077  
 0.736849  1    2718   d   878   437   441  0.0923      112   329  0.2540      106    6  298   31      0.0077  
 0.736959  1    2719   b   879   437   442  0.0922      112   330  0.2534      106    6  299   31      0.0076  
 0.737133  1    2720   b   880   438   442  0.0920      112   330  0.2534      106    6  299   31      0.0076  
 0.737231  1    2721   d   879   437   442  0.0910      112   330  0.2534      106    6  299   31      0.0076  
 0.737648  1    2722   d   878   436   442  0.0911      112   330  0.2534      106    6  299   31      0.0076  
 0.738251  1    2723   b   879   437   442  0.0910      112   330  0.2534      106    6  299   31      0.0076  
 0.738517  1    2724   d   878   437   441  0.0911      112   329  0.2540      106    6  298   31      0.0077  
 0.738637  1    2725   d   877   436   441  0.0912      112   329  0.2540      106    6  298   31      0.0077  
 0.739149  1    2726   d   876   435   441  0.0913      112   329  0.2540      106    6  298   31      0.0077  
 0.739338  1    2727   b   877   436   441  0.0912      112   329  0.2540      106    6  298   31      0.0077  
 0.739442  1    2728   d   876   436   440  0.0913      111   329  0.2523      105    6  298   31      0.0076  
 0.739536  1    2729   b   877   437   440  0.0912      111   329  0.2523      105    6  298   31      0.0076  
 0.739620  1    2730   d   876   436   440  0.0913      111   329  0.2523      105    6  298   31      0.0076  
 0.739646  1    2731   d   875   436   439  0.0903      111   328  0.2528      105    6  298   30      0.0071  
 0.739957  1    2732   b   876   437   439  0.0902      111   328  0.2528      105    6  298   30      0.0071  
 0.740134  1    2733   b   877   437   440  0.0901      111   329  0.2523      105    6  299   30      0.0070  
 0.740352  1    2734   d   876   436   440  0.0902      111   329  0.2523      105    6  299   30      0.0070  
 0.740701  1    2735   b   877   437   440  0.0901      111   329  0.2523      105    6  299   30      0.0070  
 0.741262  1    2736   b   878   438   440  0.0900      111   329  0.2523      105    6  299   30      0.0070  
 0.741451  1    2737   b   879   439   440  0.0899      111   329  0.2523      105    6  299   30      0.0070  
 0.741460  1    2738   d   878   439   439  0.0900      111   328  0.2528      105    6  298   30      0.0071  
 0.741829  1    2739   d   877   438   439  0.0901      111   328  0.2528      105    6  298   30      0.0071  
 0.741901  1    2740   b   878   439   439  0.0900      111   328  0.2528      105    6  298   30      0.0071  
 0.741964  1    2741   d   877   438   439  0.0889      111   328  0.2528      105    6  298   30      0.0071  
 0.742530  1    2742   b   878   439   439  0.0900      111   328  0.2528      105    6  298   30      0.0071  
 0.742789  1    2743   d   877   439   438  0.0901      111   327  0.2534      105    6  297   30      0.0071  
 0.742812  1    2744   d   876   439   437  0.0902      111   326  0.2540      105    6  296   30      0.0072  
 0.742926  1    2745   b   877   439   438  0.0901      111   327  0.2534      105    6  297   30      0.0071  
 0.742981  1    2746   d   876   438   438  0.0902      111   327  0.2534      105    6  297   30      0.0071  
 0.743367  1    2747   b   877   438   439  0.0901      112   327  0.2551      106    6  297   30      0.0073  
 0.743433  1    2748   d   876   437   439  0.0890      112   327  0.2551      106    6  297   30      0.0073  
 0.743954  1    2749   b   877   437   440  0.0889      112   328  0.2545      106    6  298   30      0.0072  
 0.744099  1    2750   b   878   438   440  0.0888      112   328  0.2545      106    6  298   30      0.0072  
 0.744640  1    2751   b   879   438   441  0.0887      112   329  0.2540      106    6  299   30      0.0071  
 0.745049  1    2752   d   878   437   441  0.0888      112   329  0.2540      106    6  299   30      0.0071  
 0.745425  1    2753   b   879   437   442  0.0887      113   329  0.2557      107    6  299   30      0.0072  
 0.745523  1    2754   d   878   436   442  0.0877      113   329  0.2557      107    6  299   30      0.0072  
 0.746057  1    2755   d   877   436   441  0.0878      113   328  0.2562      107    6  298   30      0.0073  
 0.746184  1    2756   d   876   436   440  0.0879      113   327  0.2568      107    6  297   30      0.0074  
 0.746374  1    2757   b   877   437   440  0.0889      113   327  0.2568      107    6  297   30      0.0074  
 0.746382  1    2758   b   878   438   440  0.0888      113   327  0.2568      107    6  297   30      0.0074  
 0.746475  1    2759   b   879   439   440  0.0887      113   327  0.2568      107    6  297   30      0.0074  
 0.746691  1    2760   d   878   439   439  0.0888      113   326  0.2574      107    6  296   30      0.0074  
 0.746735  1    2761   d   877   439   438  0.0889      113   325  0.2580      107    6  295   30      0.0075  
 0.747460  1    2762   b   878   439   439  0.0888      113   326  0.2574      107    6  296   30      0.0074  
 0.747729  1    2763   b   879   440   439  0.0887      113   326  0.2574      107    6  296   30      0.0074  
 0.748328  1    2764   d   878   440   438  0.0888      112   326  0.2557      106    6  296   30      0.0073  
 0.749108  1    2765   d   877   440   437  0.0889      112   325  0.2563      106    6  295   30      0.0074  
 0.749505  1    2766   b   878   440   438  0.0900      112   326  0.2557      106    6  295   31      0.0079  
 0.749855  1    2767   b   879   441   438  0.0899      112   326  0.2557      106    6  295   31      0.0079  
 0.750263  1    2768   b   880   441   439  0.0898      112   327  0.2551      106    6  296   31      0.0078  
 0.750425  1    2769   b   881   441   440  0.0897      112   328  0.2545      106    6  297   31      0.0078  
 0.750901  1    2770   d   880   441   439  0.0898      112   327  0.2551      106    6  296   31      0.0078  
 0.751543  1    2771   d   879   440   439  0.0899      112   327  0.2551      106    6  296   31      0.0078  
 0.751661  1    2772   d   878   440   438  0.0900      112   326  0.2557      106    6  295   31      0.0079  
 0.752726  1    2773   b   879   440   439  0.0899      112   327  0.2551      106    6  296   31      0.0078  
 0.752966  1    2774   b   880   441   439  0.0898      112   327  0.2551      106    6  296   31      0.0078  
 0.753280  1    2775   d   879   440   439  0.0899      112   327  0.2551      106    6  296   31      0.0078  
 0.753573  1    2776   d   878   439   439  0.0900      112   327  0.2551      106    6  296   31      0.0078  
 0.753674  1    2777   b   879   439   440  0.0910      113   327  0.2568      106    7  296   31      0.0063  
 0.754168  1    2778   d   878   439   439  0.0911      113   326  0.2574      106    7  295   31      0.0063  
 0.755113  1    2779   b   879   440   439  0.0922      113   326  0.2574      106    7  295   31      0.0063  
 0.756465  1    2780   b   880   440   440  0.0920      113   327  0.2568      106    7  296   31      0.0063  
 0.756600  1    2781   b   881   440   441  0.0919      114   327  0.2585      107    7  296   31      0.0064  
 0.756940  1    2782   b   882   441   441  0.0918      114   327  0.2585      107    7  296   31      0.0064  
 0.756997  1    2783   d   881   441   440  0.0919      113   327  0.2568      106    7  296   31      0.0063  
 0.756999  1    2784   d   880   441   439  0.0920      112   327  0.2551      105    7  296   31      0.0061  
 0.758117  1    2785   d   879   441   438  0.0922      111   327  0.2534      104    7  296   31      0.0060  
 0.758192  1    2786   b   880   441   439  0.0920      111   328  0.2528      104    7  297   31      0.0059  
 0.758440  1    2787   d   879   441   438  0.0922      111   327  0.2534      104    7  296   31      0.0060  
 0.759124  1    2788   d   878   440   438  0.0923      111   327  0.2534      104    7  296   31      0.0060  
 0.759242  1    2789   d   877   440   437  0.0924      111   326  0.2540      104    7  295   31      0.0061  
 0.759574  1    2790   d   876   439   437  0.0925      111   326  0.2540      104    7  295   31      0.0061  
 0.759946  1    2791   b   877   440   437  0.0924      111   326  0.2540      104    7  295   31      0.0061  
 0.760543  1    2792   d   876   439   437  0.0925      111   326  0.2540      104    7  295   31      0.0061  
 0.760561  1    2793   b   877   440   437  0.0924      111   326  0.2540      104    7  295   31      0.0061  
 0.761048  1    2794   d   876   440   436  0.0913      111   325  0.2546      104    7  295   30      0.0055  
 0.762026  1    2795   d   875   440   435  0.0903      111   324  0.2552      104    7  295   29      0.0050  
 0.762037  1    2796   b   876   441   435  0.0902      111   324  0.2552      104    7  295   29      0.0050  
 0.762213  1    2797   d   875   440   435  0.0903      111   324  0.2552      104    7  295   29      0.0050  
 0.762250  1    2798   d   874   439   435  0.0904      111   324  0.2552      104    7  295   29      0.0050  
 0.762850  1    2799   d   873   439   434  0.0905      110   324  0.2535      103    7  295   29      0.0049  
 0.763224  1    2800   b   874   440   434  0.0904      110   324  0.2535      103    7  295   29      0.0049  
 0.763681  1    2801   b   875   440   435  0.0903      111   324  0.2552      104    7  295   29      0.0050  
 0.763831  1    2802   b   876   441   435  0.0902      111   324  0.2552      104    7  295   29      0.0050  
 0.764133  1    2803   b   877   441   436  0.0901      111   325  0.2546      104    7  296   29      0.0050  
 0.764256  1    2804   b   878   442   436  0.0900      111   325  0.2546      104    7  296   29      0.0050  
 0.764553  1    2805   d   877   442   435  0.0901      111   324  0.2552      104    7  295   29      0.0050  
 0.764950  1    2806   b   878   442   436  0.0911      111   325  0.2546      104    7  295   30      0.0055  
 0.765084  1    2807   b   879   443   436  0.0910      111   325  0.2546      104    7  295   30      0.0055  
 0.765320  1    2808   b   880   444   436  0.0909      111   325  0.2546      104    7  295   30      0.0055  
 0.765340  1    2809   d   879   444   435  0.0910      111   324  0.2552      104    7  294   30      0.0056  
 0.765428  1    2810   b   880   444   436  0.0920      111   325  0.2546      104    7  294   31      0.0061  
 0.765517  1    2811   d   879   443   436  0.0922      111   325  0.2546      104    7  294   31      0.0061  
 0.765615  1    2812   b   880   444   436  0.0920      111   325  0.2546      104    7  294   31      0.0061  
 0.765762  1    2813   b   881   444   437  0.0919      111   326  0.2540      104    7  295   31      0.0061  
 0.765964  1    2814   b   882   444   438  0.0918      111   327  0.2534      104    7  296   31      0.0060  
 0.766266  1    2815   d   881   444   437  0.0919      111   326  0.2540      104    7  295   31      0.0061  
 0.766607  1    2816   d   880   443   437  0.0920      111   326  0.2540      104    7  295   31      0.0061  
 0.766688  1    2817   b   881   444   437  0.0931      111   326  0.2540      104    7  295   31      0.0061  
 0.766961  1    2818   d   880   443   437  0.0932      111   326  0.2540      104    7  295   31      0.0061  
 0.767202  1    2819   b   881   443   438  0.0931      111   327  0.2534      104    7  296   31      0.0060  
 0.767444  1    2820   b   882   444   438  0.0930      111   327  0.2534      104    7  296   31      0.0060  
 0.767551  1    2821   b   883   444   439  0.0929      112   327  0.2551      105    7  296   31      0.0061  
 0.768021  1    2822   b   884   445   439  0.0928      112   327  0.2551      105    7  296   31      0.0061  
 0.768303  1    2823   b   885   446   439  0.0927      112   327  0.2551      105    7  296   31      0.0061  
 0.768459  1    2824   d   884   446   438  0.0928      111   327  0.2534      104    7  296   31      0.0060  
 0.768475  1    2825   d   883   446   437  0.0929      111   326  0.2540      104    7  295   31      0.0061  
 0.769241  1    2826   d   882   446   436  0.0930      111   325  0.2546      104    7  294   31      0.0061  
 0.769376  1    2827   d   881   446   435  0.0931      111   324  0.2552      104    7  293   31      0.0062  
 0.770598  1    2828   d   880   446   434  0.0932      110   324  0.2535      103    7  293   31      0.0061  
 0.770658  1    2829   d   879   445   434  0.0933      110   324  0.2535      103    7  293   31      0.0061  
 0.770891  1    2830   d   878   445   433  0.0934      109   324  0.2517      102    7  293   31      0.0059  
 0.770999  1    2831   b   879   445   434  0.0933      109   325  0.2512      102    7  294   31      0.0059  
 0.771201  1    2832   b   880   446   434  0.0932      109   325  0.2512      102    7  294   31      0.0059  
 0.771825  1    2833   b   881   447   434  0.0931      109   325  0.2512      102    7  294   31      0.0059  
 0.772156  1    2834   b   882   447   435  0.0930      109   326  0.2506      102    7  295   31      0.0058  
 0.772321  1    2835   b   883   447   436  0.0929      109   327  0.2500      102    7  296   31      0.0057  
 0.772322  1    2836   b   884   447   437  0.0928      110   327  0.2517      103    7  296   31      0.0059  
 0.772354  1    2837   d   883   447   436  0.0917      110   326  0.2523      103    7  296   30      0.0054  
 0.772364  1    2838   b   884   448   436  0.0916      110   326  0.2523      103    7  296   30      0.0054  
 0.772515  1    2839   b   885   449   436  0.0915      110   326  0.2523      103    7  296   30      0.0054  
 0.772801  1    2840   b   886   449   437  0.0914      110   327  0.2517      103    7  297   30      0.0053  
 0.772954  1    2841   b   887   449   438  0.0913      110   328  0.2511      103    7  298   30      0.0052  
 0.773136  1    2842   d   886   449   437  0.0914      110   327  0.2517      103    7  297   30      0.0053  
 0.773446  1    2843   b   887   449   438  0.0913      110   328  0.2511      103    7  298   30      0.0052  
 0.773464  1    2844   b   888   449   439  0.0923      110   329  0.2506      103    7  298   31      0.0057  
 0.773534  1    2845   b   889   450   439  0.0922      110   329  0.2506      103    7  298   31      0.0057  
 0.773648  1    2846   b   890   450   440  0.0921      110   330  0.2500      103    7  299   31      0.0057  
 0.774977  1    2847   b   891   451   440  0.0920      110   330  0.2500      103    7  299   31      0.0057  
 0.775826  1    2848   b   892   451   441  0.0919      111   330  0.2517      104    7  299   31      0.0058  
 0.775881  1    2849   d   891   450   441  0.0920      111   330  0.2517      104    7  299   31      0.0058  
 0.775983  1    2850   b   892   451   441  0.0919      111   330  0.2517      104    7  299   31      0.0058  
 0.776485  1    2851   b   893   451   442  0.0918      111   331  0.2511      104    7  300   31      0.0058  
 0.776780  1    2852   b   894   452   442  0.0928      111   331  0.2511      104    7  300   31      0.0058  
 0.776943  1    2853   b   895   452   443  0.0939      112   331  0.2528      104    8  300   31      0.0042  
 0.777162  1    2854   d   894   452   442  0.0940      112   330  0.2534      104    8  299   31      0.0043  
 0.777432  1    2855   d   893   451   442  0.0941      112   330  0.2534      104    8  299   31      0.0043  
 0.778151  1    2856   d   892   450   442  0.0942      112   330  0.2534      104    8  299   31      0.0043  
 0.778265  1    2857   d   891   449   442  0.0943      112   330  0.2534      104    8  299   31      0.0043  
 0.778531  1    2858   b   892   449   443  0.0942      112   331  0.2528      104    8  300   31      0.0042  
 0.778615  1    2859   d   891   448   443  0.0943      112   331  0.2528      104    8  300   31      0.0042  
 0.778740  1    2860   d   890   448   442  0.0944      111   331  0.2511      103    8  300   31      0.0041  
 0.779357  1    2861   d   889   447   442  0.0934      111   331  0.2511      103    8  300   31      0.0041  
 0.779637  1    2862   d   888   446   442  0.0923      111   331  0.2511      103    8  300   31      0.0041  
 0.780280  1    2863   b   889   447   442  0.0934      111   331  0.2511      103    8  300   31      0.0041  
 0.780305  1    2864   d   888   447   441  0.0935      110   331  0.2494      102    8  300   31      0.0039  
 0.780366  1    2865   b   889   447   442  0.0945      110   332  0.2489      102    8  300   32      0.0044  
 0.780736  1    2866   b   890   447   443  0.0944      110   333  0.2483      102    8  301   32      0.0044  
 0.781331  1    2867   b   891   448   443  0.0943      110   333  0.2483      102    8  301   32      0.0044  
 0.781405  1    2868   b   892   448   444  0.0953      110   334  0.2477      102    8  301   33      0.0049  
 0.781638  1    2869   b   893   449   444  0.0952      110   334  0.2477      102    8  301   33      0.0049  
 0.781982  1    2870   d   892   448   444  0.0953      110   334  0.2477      102    8  301   33      0.0049  
 0.781982  1    2871   d   891   448   443  0.0954      109   334  0.2460      101    8  301   33      0.0047  
 0.782005  1    2872   d   890   447   443  0.0955      109   334  0.2460      101    8  301   33      0.0047  
 0.782040  1    2873   d   889   447   442  0.0956      109   333  0.2466      101    8  300   33      0.0048  
 0.782104  1    2874   b   890   447   443  0.0955      109   334  0.2460      101    8  301   33      0.0047  
 0.782321  1    2875   b   891   447   444  0.0954      109   335  0.2455      101    8  302   33      0.0047  
 0.782448  1    2876   d   890   446   444  0.0955      109   335  0.2455      101    8  302   33      0.0047  
 0.783055  1    2877   d   889   445   444  0.0956      109   335  0.2455      101    8  302   33      0.0047  
 0.783060  1    2878   b   890   445   445  0.0966      109   336  0.2449      101    8  302   34      0.0051  
 0.783573  1    2879   b   891   445   446  0.0965      110   336  0.2466      102    8  302   34      0.0053  
 0.783780  1    2880   b   892   446   446  0.0964      110   336  0.2466      102    8  302   34      0.0053  
 0.784711  1    2881   d   891   445   446  0.0965      110   336  0.2466      102    8  302   34      0.0053  
 0.785032  1    2882   b   892   445   447  0.0964      110   337  0.2461      102    8  303   34      0.0052  
 0.785200  1    2883   d   891   444   447  0.0965      110   337  0.2461      102    8  303   34      0.0052  
 0.785491  1    2884   b   892   444   448  0.0964      111   337  0.2478      103    8  303   34      0.0054  
 0.786333  1    2885   d   891   443   448  0.0965      111   337  0.2478      103    8  303   34      0.0054  
 0.787198  1    2886   b   892   443   449  0.0964      111   338  0.2472      103    8  304   34      0.0053  
 0.787660  1    2887   b   893   444   449  0.0963      111   338  0.2472      103    8  304   34      0.0053  
 0.787709  1    2888   b   894   444   450  0.0962      112   338  0.2489      104    8  304   34      0.0055  
 0.787764  1    2889   d   893   444   449  0.0963      112   337  0.2494      104    8  303   34      0.0055  
 0.788037  1    2890   d   892   444   448  0.0964      112   336  0.2500      104    8  302   34      0.0056  
 0.788211  1    2891   d   891   443   448  0.0965      112   336  0.2500      104    8  302   34      0.0056  
 0.788286  1    2892   b   892   443   449  0.0964      112   337  0.2494      104    8  303   34      0.0055  
 0.788605  1    2893   b   893   444   449  0.0963      112   337  0.2494      104    8  303   34      0.0055  
 0.788894  1    2894   b   894   445   449  0.0962      112   337  0.2494      104    8  303   34      0.0055  
 0.788966  1    2895   b   895   446   449  0.0961      112   337  0.2494      104    8  303   34      0.0055  
 0.788969  1    2896   b   896   447   449  0.0960      112   337  0.2494      104    8  303   34      0.0055  
 0.789020  1    2897   d   895   446   449  0.0961      112   337  0.2494      104    8  303   34      0.0055  
 0.789089  1    2898   d   894   446   448  0.0951      112   336  0.2500      104    8  303   33      0.0050  
 0.789232  1    2899   d   893   446   447  0.0952      112   335  0.2506      104    8  302   33      0.0051  
 0.789381  1    2900   d   892   446   446  0.0953      112   334  0.2511      104    8  301   33      0.0051  
 0.789408  1    2901   b   893   447   446  0.0952      112   334  0.2511      104    8  301   33      0.0051  
 0.789825  1    2902   b   894   447   447  0.0951      113   334  0.2528      105    8  301   33      0.0053  
 0.789898  1    2903   d   893   447   446  0.0952      112   334  0.2511      104    8  301   33      0.0051  
 0.790111  1    2904   b   894   448   446  0.0951      112   334  0.2511      104    8  301   33      0.0051  
 0.791854  1    2905   d   893   448   445  0.0952      111   334  0.2494      103    8  301   33      0.0050  
 0.792528  1    2906   d   892   447   445  0.0953      111   334  0.2494      103    8  301   33      0.0050  
 0.792674  1    2907   d   891   447   444  0.0954      111   333  0.2500      103    8  300   33      0.0051  
 0.793293  1    2908   b   892   448   444  0.0953      111   333  0.2500      103    8  300   33      0.0051  
 0.793442  1    2909   b   893   449   444  0.0952      111   333  0.2500      103    8  300   33      0.0051  
 0.793566  1    2910   b   894   450   444  0.0962      111   333  0.2500      103    8  300   33      0.0051  
 0.793966  1    2911   b   895   450   445  0.0961      112   333  0.2517      104    8  300   33      0.0052  
 0.794204  1    2912   d   894   449   445  0.0962      112   333  0.2517      104    8  300   33      0.0052  
 0.795341  1    2913   b   895   449   446  0.0961      112   334  0.2511      104    8  301   33      0.0051  
 0.795411  1    2914   d   894   448   446  0.0962      112   334  0.2511      104    8  301   33      0.0051  
 0.795433  1    2915   d   893   447   446  0.0963      112   334  0.2511      104    8  301   33      0.0051  
 0.795554  1    2916   d   892   447   445  0.0964      112   333  0.2517      104    8  300   33      0.0052  
 0.795722  1    2917   d   891   446   445  0.0965      112   333  0.2517      104    8  300   33      0.0052  
 0.795763  1    2918   d   890   445   445  0.0966      112   333  0.2517      104    8  300   33      0.0052  
 0.795772  1    2919   d   889   444   445  0.0967      112   333  0.2517      104    8  300   33      0.0052  
 0.795986  1    2920   b   890   444   446  0.0966      112   334  0.2511      104    8  301   33      0.0051  
 0.796193  1    2921   d   889   443   446  0.0967      112   334  0.2511      104    8  301   33      0.0051  
 0.796528  1    2922   b   890   443   447  0.0966      112   335  0.2506      104    8  302   33      0.0051  
 0.796958  1    2923   d   889   442   447  0.0967      112   335  0.2506      104    8  302   33      0.0051  
 0.797048  1    2924   d   888   442   446  0.0968      112   334  0.2511      104    8  301   33      0.0051  
 0.797109  1    2925   d   887   441   446  0.0958      112   334  0.2511      104    8  301   33      0.0051  
 0.797433  1    2926   b   888   441   447  0.0957      112   335  0.2506      104    8  302   33      0.0051  
 0.797512  1    2927   d   887   440   447  0.0958      112   335  0.2506      104    8  302   33      0.0051  
 0.797681  1    2928   d   886   440   446  0.0959      112   334  0.2511      104    8  301   33      0.0051  
 0.797743  1    2929   d   885   440   445  0.0960      112   333  0.2517      104    8  300   33      0.0052  
 0.797854  1    2930   d   884   440   444  0.0962      112   332  0.2523      104    8  299   33      0.0053  
 0.798721  1    2931   d   883   440   443  0.0963      112   331  0.2528      104    8  298   33      0.0053  
 0.799289  1    2932   b   884   440   444  0.0962      112   332  0.2523      104    8  299   33      0.0053  
 0.799472  1    2933   d   883   439   444  0.0963      112   332  0.2523      104    8  299   33      0.0053  
 0.799748  1    2934   b   884   440   444  0.0973      112   332  0.2523      104    8  299   33      0.0053  
 0.799883  1    2935   d   883   439   444  0.0974      112   332  0.2523      104    8  299   33      0.0053  
 0.799978  1    2936   d   882   439   443  0.0964      111   332  0.2506      104    7  299   33      0.0068  
 0.800219  1    2937   d   881   439   442  0.0953      111   331  0.2511      104    7  299   32      0.0063  
 0.800312  1    2938   b   882   439   443  0.0952      112   331  0.2528      105    7  299   32      0.0065  
 0.801205  1    2939   b   883   439   444  0.0951      112   332  0.2523      105    7  300   32      0.0064  
 0.801216  1    2940   d   882   438   444  0.0952      112   332  0.2523      105    7  300   32      0.0064  
 0.802588  1    2941   b   883   438   445  0.0951      112   333  0.2517      105    7  301   32      0.0063  
 0.802843  1    2942   b   884   438   446  0.0950      113   333  0.2534      106    7  301   32      0.0065  
 0.802951  1    2943   d   883   437   446  0.0951      113   333  0.2534      106    7  301   32      0.0065  
 0.803393  1    2944   d   882   437   445  0.0952      113   332  0.2539      106    7  300   32      0.0065  
 0.803409  1    2945   b   883   438   445  0.0951      113   332  0.2539      106    7  300   32      0.0065  
 0.803834  1    2946   b   884   438   446  0.0950      114   332  0.2556      107    7  300   32      0.0067  
 0.804047  1    2947   b   885   438   447  0.0949      114   333  0.2550      107    7  301   32      0.0066  
 0.804196  1    2948   b   886   439   447  0.0959      114   333  0.2550      107    7  301   32      0.0066  
 0.804203  1    2949   b   887   440   447  0.0958      114   333  0.2550      107    7  301   32      0.0066  
 0.804719  1    2950   b   888   440   448  0.0957      114   334  0.2545      107    7  302   32      0.0065  
 0.805053  1    2951   b   889   441   448  0.0956      114   334  0.2545      107    7  302   32      0.0065  
 0.805508  1    2952   b   890   441   449  0.0955      114   335  0.2539      107    7  303   32      0.0065  
 0.806075  1    2953   b   891   442   449  0.0954      114   335  0.2539      107    7  303   32      0.0065  
 0.806154  1    2954   d   890   441   449  0.0955      114   335  0.2539      107    7  303   32      0.0065  
 0.806549  1    2955   d   889   441   448  0.0956      114   334  0.2545      107    7  302   32      0.0065  
 0.807173  1    2956   d   888   441   447  0.0957      114   333  0.2550      107    7  301   32      0.0066  
 0.807265  1    2957   d   887   441   446  0.0958      114   332  0.2556      107    7  300   32      0.0067  
 0.808012  1    2958   b   888   441   447  0.0957      115   332  0.2573      108    7  300   32      0.0068  
 0.808119  1    2959   b   889   441   448  0.0956      115   333  0.2567      108    7  301   32      0.0067  
 0.808167  1    2960   d   888   441   447  0.0957      114   333  0.2550      107    7  301   32      0.0066  
 0.808957  1    2961   d   887   441   446  0.0958      114   332  0.2556      107    7  300   32      0.0067  
 0.809010  1    2962   b   888   442   446  0.0968      114   332  0.2556      107    7  300   32      0.0067  
 0.809350  1    2963   b   889   443   446  0.0967      114   332  0.2556      107    7  300   32      0.0067  
 0.809552  1    2964   b   890   444   446  0.0966      114   332  0.2556      107    7  300   32      0.0067  
 0.809773  1    2965   d   889   444   445  0.0967      113   332  0.2539      106    7  300   32      0.0065  
 0.809953  1    2966   b   890   445   445  0.0978      113   332  0.2539      106    7  300   32      0.0065  
 0.810010  1    2967   d   889   444   445  0.0979      113   332  0.2539      106    7  300   32      0.0065  
 0.810669  1    2968   b   890   445   445  0.0989      113   332  0.2539      106    7  300   32      0.0065  
 0.810871  1    2969   b   891   446   445  0.0988      113   332  0.2539      106    7  300   32      0.0065  
 0.810888  1    2970   b   892   446   446  0.0998      113   333  0.2534      106    7  300   33      0.0070  
 0.811366  1    2971   b   893   446   447  0.0997      114   333  0.2550      107    7  300   33      0.0072  
 0.811443  1    2972   d   892   446   446  0.0998      114   332  0.2556      107    7  299   33      0.0072  
 0.812196  1    2973   b   893   446   447  0.0997      114   333  0.2550      107    7  300   33      0.0072  
 0.812334  1    2974   b   894   446   448  0.1007      114   334  0.2545      107    7  300   34      0.0077  
 0.812363  1    2975   b   895   446   449  0.1017      114   335  0.2539      107    7  300   35      0.0082  
 0.813355  1    2976   d   894   445   449  0.1018      114   335  0.2539      107    7  300   35      0.0082  
 0.813778  1    2977   b   895   446   449  0.1017      114   335  0.2539      107    7  300   35      0.0082  
 0.813788  1    2978   b   896   447   449  0.1016      114   335  0.2539      107    7  300   35      0.0082  
 0.814127  1    2979   d   895   447   448  0.1006      114   334  0.2545      107    7  300   34      0.0077  
 0.814358  1    2980   b   896   448   448  0.1004      114   334  0.2545      107    7  300   34      0.0077  
 0.814656  1    2981   d   895   447   448  0.0994      114   334  0.2545      107    7  300   34      0.0077  
 0.815069  1    2982   d   894   447   447  0.0996      114   333  0.2550      107    7  299   34      0.0077  
 0.815253  1    2983   d   893   446   447  0.0997      114   333  0.2550      107    7  299   34      0.0077  
 0.815530  1    2984   b   894   447   447  0.0996      114   333  0.2550      107    7  299   34      0.0077  
 0.815765  1    2985   d   893   447   446  0.0997      114   332  0.2556      107    7  298   34      0.0078  
 0.815977  1    2986   d   892   446   446  0.0987      114   332  0.2556      107    7  298   34      0.0078  
 0.816087  1    2987   b   893   446   447  0.0985      115   332  0.2573      108    7  298   34      0.0079  
 0.816185  1    2988   b   894   446   448  0.0984      116   332  0.2589      109    7  298   34      0.0081  
 0.816361  1    2989   d   893   446   447  0.0985      115   332  0.2573      108    7  298   34      0.0079  
 0.816755  1    2990   d   892   446   446  0.0987      115   331  0.2578      108    7  297   34      0.0080  
 0.816831  1    2991   b   893   447   446  0.0985      115   331  0.2578      108    7  297   34      0.0080  
 0.816924  1    2992   b   894   448   446  0.0984      115   331  0.2578      108    7  297   34      0.0080  
 0.816950  1    2993   d   893   447   446  0.0974      115   331  0.2578      108    7  297   34      0.0080  
 0.817286  1    2994   b   894   448   446  0.0973      115   331  0.2578      108    7  297   34      0.0080  
 0.817395  1    2995   d   893   448   445  0.0974      115   330  0.2584      108    7  296   34      0.0081  
 0.817490  1    2996   d   892   447   445  0.0975      115   330  0.2584      108    7  296   34      0.0081  
 0.817788  1    2997   b   893   447   446  0.0974      115   331  0.2578      108    7  297   34      0.0080  
 0.817883  1    2998   d   892   446   446  0.0975      115   331  0.2578      108    7  297   34      0.0080  
 0.818612  1    2999   d   891   446   445  0.0965      115   330  0.2584      108    7  297   33      0.0075  
 0.819439  1    3000   d   890   445   445  0.0966      115   330  0.2584      108    7  297   33      0.0075  
 0.819451  1    3001   b   891   445   446  0.0965      115   331  0.2578      108    7  298   33      0.0074  
 0.819540  1    3002   d   890   445   445  0.0966      115   330  0.2584      108    7  297   33      0.0075  
 0.819980  1    3003   b   891   445   446  0.0965      115   331  0.2578      108    7  298   33      0.0074  
 0.820034  1    3004   b   892   446   446  0.0964      115   331  0.2578      108    7  298   33      0.0074  
 0.820121  1    3005   d   891   446   445  0.0965      114   331  0.2562      107    7  298   33      0.0073  
 0.820191  1    3006   b   892   446   446  0.0975      114   332  0.2556      107    7  298   34      0.0078  
 0.820378  1    3007   b   893   446   447  0.0985      114   333  0.2550      107    7  298   35      0.0083  
 0.820587  1    3008   d   892   446   446  0.0987      114   332  0.2556      107    7  297   35      0.0084  
 0.820733  1    3009   b   893   447   446  0.0997      114   332  0.2556      107    7  297   35      0.0084  
 0.820795  1    3010   b   894   448   446  0.0996      114   332  0.2556      107    7  297   35      0.0084  
 0.820847  1    3011   b   895   449   446  0.0994      114   332  0.2556      107    7  297   35      0.0084  
 0.821334  1    3012   d   894   449   445  0.0996      114   331  0.2562      107    7  296   35      0.0084  
 0.821641  1    3013   b   895   450   445  0.1006      114   331  0.2562      107    7  296   35      0.0084  
 0.821950  1    3014   d   894   449   445  0.1007      114   331  0.2562      107    7  296   35      0.0084  
 0.822185  1    3015   b   895   450   445  0.1006      114   331  0.2562      107    7  296   35      0.0084  
 0.822469  1    3016   d   894   450   444  0.1007      114   330  0.2568      107    7  295   35      0.0085  
 0.822923  1    3017   d   893   449   444  0.1008      114   330  0.2568      107    7  295   35      0.0085  
 0.823076  1    3018   b   894   449   445  0.1007      114   331  0.2562      107    7  296   35      0.0084  
 0.823324  1    3019   b   895   450   445  0.1006      114   331  0.2562      107    7  296   35      0.0084  
 0.823704  1    3020   b   896   450   446  0.1004      114   332  0.2556      107    7  297   35      0.0084  
 0.823931  1    3021   d   895   450   445  0.1006      114   331  0.2562      107    7  296   35      0.0084  
 0.823932  1    3022   b   896   451   445  0.1004      114   331  0.2562      107    7  296   35      0.0084  
 0.824012  1    3023   d   895   451   444  0.1006      114   330  0.2568      107    7  295   35      0.0085  
 0.824176  1    3024   d   894   450   444  0.1007      114   330  0.2568      107    7  295   35      0.0085  
 0.824630  1    3025   d   893   450   443  0.0997      114   329  0.2573      107    7  295   34      0.0080  
 0.824726  1    3026   d   892   450   442  0.0987      113   329  0.2557      107    6  295   34      0.0096  
 0.825531  1    3027   b   893   451   442  0.0985      113   329  0.2557      107    6  295   34      0.0096  
 0.825602  1    3028   b   894   451   443  0.0984      113   330  0.2551      107    6  296   34      0.0095  
 0.825767  1    3029   d   893   450   443  0.0985      113   330  0.2551      107    6  296   34      0.0095  
 0.826031  1    3030   b   894   450   444  0.0984      113   331  0.2545      107    6  297   34      0.0094  
 0.826126  1    3031   b   895   450   445  0.0994      113   332  0.2539      107    6  297   35      0.0099  
 0.826528  1    3032   b   896   450   446  0.0993      113   333  0.2534      107    6  298   35      0.0098  
 0.826874  1    3033   d   895   450   445  0.0994      113   332  0.2539      107    6  297   35      0.0099  
 0.827672  1    3034   b   896   451   445  0.0993      113   332  0.2539      107    6  297   35      0.0099  
 0.827686  1    3035   d   895   451   444  0.0994      113   331  0.2545      107    6  296   35      0.0100  
 0.828128  1    3036   d   894   450   444  0.0996      113   331  0.2545      107    6  296   35      0.0100  
 0.828216  1    3037   d   893   449   444  0.0997      113   331  0.2545      107    6  296   35      0.0100  
 0.828272  1    3038   b   894   450   444  0.0996      113   331  0.2545      107    6  296   35      0.0100  
 0.829028  1    3039   d   893   450   443  0.0997      113   330  0.2551      107    6  295   35      0.0101  
 0.829247  1    3040   d   892   449   443  0.0998      113   330  0.2551      107    6  295   35      0.0101  
 0.829364  1    3041   d   891   448   443  0.0999      113   330  0.2551      107    6  295   35      0.0101  
 0.829387  1    3042   b   892   448   444  0.0998      113   331  0.2545      107    6  296   35      0.0100  
 0.829398  1    3043   b   893   449   444  0.0997      113   331  0.2545      107    6  296   35      0.0100  
 0.829495  1    3044   d   892   449   443  0.0998      113   330  0.2551      107    6  295   35      0.0101  
 0.830496  1    3045   b   893   450   443  0.0997      113   330  0.2551      107    6  295   35      0.0101  
 0.830523  1    3046   d   892   450   442  0.0998      113   329  0.2557      107    6  294   35      0.0101  
 0.830707  1    3047   d   891   450   441  0.0999      113   328  0.2562      107    6  293   35      0.0102  
 0.831288  1    3048   b   892   451   441  0.0998      113   328  0.2562      107    6  293   35      0.0102  
 0.831583  1    3049   b   893   452   441  0.0997      113   328  0.2562      107    6  293   35      0.0102  
 0.832659  1    3050   b   894   452   442  0.0996      113   329  0.2557      107    6  294   35      0.0101  
 0.832759  1    3051   d   893   451   442  0.0997      113   329  0.2557      107    6  294   35      0.0101  
 0.833159  1    3052   d   892   451   441  0.0998      113   328  0.2562      107    6  293   35      0.0102  
 0.833331  1    3053   b   893   452   441  0.0997      113   328  0.2562      107    6  293   35      0.0102  
 0.833357  1    3054   b   894   453   441  0.0996      113   328  0.2562      107    6  293   35      0.0102  
 0.834029  1    3055   b   895   453   442  0.0994      114   328  0.2579      108    6  293   35      0.0103  
 0.834173  1    3056   d   894   453   441  0.0996      114   327  0.2585      108    6  292   35      0.0104  
 0.834705  1    3057   d   893   453   440  0.0997      114   326  0.2591      108    6  291   35      0.0105  
 0.834792  1    3058   b   894   453   441  0.0996      114   327  0.2585      108    6  292   35      0.0104  
 0.834959  1    3059   d   893   453   440  0.0997      114   326  0.2591      108    6  291   35      0.0105  
 0.835386  1    3060   b   894   453   441  0.0996      114   327  0.2585      108    6  292   35      0.0104  
 0.835624  1    3061   b   895   453   442  0.1006      114   328  0.2579      108    6  292   36      0.0109  
 0.835978  1    3062   b   896   453   443  0.1004      114   329  0.2573      108    6  293   36      0.0109  
 0.836085  1    3063   d   895   453   442  0.1006      114   328  0.2579      108    6  292   36      0.0109  
 0.836092  1    3064   d   894   452   442  0.1007      114   328  0.2579      108    6  292   36      0.0109  
 0.836460  1    3065   d   893   451   442  0.1008      114   328  0.2579      108    6  292   36      0.0109  
 0.836513  1    3066   b   894   452   442  0.1007      114   328  0.2579      108    6  292   36      0.0109  
 0.837013  1    3067   d   893   451   442  0.1008      114   328  0.2579      108    6  292   36      0.0109  
 0.837135  1    3068   b   894   452   442  0.1007      114   328  0.2579      108    6  292   36      0.0109  
 0.837559  1    3069   b   895   453   442  0.1006      114   328  0.2579      108    6  292   36      0.0109  
 0.837666  1    3070   d   894   453   441  0.1007      114   327  0.2585      108    6  291   36      0.0110  
 0.837904  1    3071   b   895   454   441  0.1006      114   327  0.2585      108    6  291   36      0.0110  
 0.838266  1    3072   d   894   454   440  0.1007      113   327  0.2568      107    6  291   36      0.0109  
 0.838401  1    3073   d   893   453   440  0.1008      113   327  0.2568      107    6  291   36      0.0109  
 0.838441  1    3074   b   894   454   440  0.1007      113   327  0.2568      107    6  291   36      0.0109  
 0.839419  1    3075   d   893   454   439  0.0997      113   326  0.2574      107    6  291   35      0.0104  
 0.839507  1    3076   d   892   454   438  0.0998      112   326  0.2557      106    6  291   35      0.0102  
 0.840268  1    3077   d   891   454   437  0.0999      112   325  0.2563      106    6  290   35      0.0103  
 0.840344  1    3078   b   892   455   437  0.0998      112   325  0.2563      106    6  290   35      0.0103  
 0.841234  1    3079   b   893   455   438  0.0997      113   325  0.2580      107    6  290   35      0.0105  
 0.841468  1    3080   d   892   454   438  0.0998      113   325  0.2580      107    6  290   35      0.0105  
 0.841503  1    3081   d   891   454   437  0.0999      113   324  0.2586      107    6  289   35      0.0105  
 0.841819  1    3082   b   892   455   437  0.1009      113   324  0.2586      107    6  289   35      0.0105  
 0.842527  1    3083   d   891   455   436  0.1010      112   324  0.2569      106    6  289   35      0.0104  
 0.843315  1    3084   d   890   455   435  0.1011      112   323  0.2575      106    6  288   35      0.0105  
 0.843514  1    3085   b   891   455   436  0.1010      112   324  0.2569      106    6  289   35      0.0104  
 0.844351  1    3086   b   892   456   436  0.1020      112   324  0.2569      106    6  289   35      0.0104  
 0.844594  1    3087   b   893   456   437  0.1019      113   324  0.2586      107    6  289   35      0.0105  
 0.844699  1    3088   d   892   456   436  0.1020      113   323  0.2592      107    6  288   35      0.0106  
 0.844874  1    3089   b   893   456   437  0.1019      113   324  0.2586      107    6  289   35      0.0105  
 0.844957  1    3090   d   892   455   437  0.1020      113   324  0.2586      107    6  289   35      0.0105  
 0.845290  1    3091   d   891   454   437  0.1021      113   324  0.2586      107    6  289   35      0.0105  
 0.845805  1    3092   d   890   454   436  0.1022      113   323  0.2592      107    6  288   35      0.0106  
 0.846026  1    3093   b   891   455   436  0.1021      113   323  0.2592      107    6  288   35      0.0106  
 0.846178  1    3094   d   890   455   435  0.1011      113   322  0.2598      107    6  288   34      0.0101  
 0.846229  1    3095   d   889   455   434  0.1012      112   322  0.2581      106    6  288   34      0.0100  
 0.846745  1    3096   d   888   455   433  0.1014      112   321  0.2587      106    6  287   34      0.0100  
 0.847013  1    3097   b   889   455   434  0.1012      112   322  0.2581      106    6  288   34      0.0100  
 0.847063  1    3098   b   890   456   434  0.1011      112   322  0.2581      106    6  288   34      0.0100  
 0.847125  1    3099   b   891   457   434  0.1010      112   322  0.2581      106    6  288   34      0.0100  
 0.847167  1    3100   d   890   457   433  0.1011      112   321  0.2587      106    6  287   34      0.0100  
 0.847250  1    3101   b   891   457   434  0.1010      112   322  0.2581      106    6  288   34      0.0100  
 0.847308  1    3102   b   892   458   434  0.1009      112   322  0.2581      106    6  288   34      0.0100  
 0.847372  1    3103   b   893   459   434  0.1019      112   322  0.2581      106    6  288   34      0.0100  
 0.847431  1    3104   d   892   459   433  0.1020      112   321  0.2587      106    6  287   34      0.0100  
 0.847536  1    3105   d   891   458   433  0.1021      112   321  0.2587      106    6  287   34      0.0100  
 0.848583  1    3106   d   890   457   433  0.1022      112   321  0.2587      106    6  287   34      0.0100  
 0.848642  1    3107   d   889   456   433  0.1024      112   321  0.2587      106    6  287   34      0.0100  
 0.848957  1    3108   d   888   456   432  0.1025      111   321  0.2569      105    6  287   34      0.0099  
 0.848971  1    3109   d   887   456   431  0.1026      111   320  0.2575      105    6  286   34      0.0100  
 0.849042  1    3110   d   886   456   430  0.1027      110   320  0.2558      104    6  286   34      0.0098  
 0.849539  1    3111   d   885   455   430  0.1028      110   320  0.2558      104    6  286   34      0.0098  
 0.849811  1    3112   b   886   456   430  0.1027      110   320  0.2558      104    6  286   34      0.0098  
 0.850193  1    3113   d   885   456   429  0.1028      110   319  0.2564      104    6  285   34      0.0099  
 0.850268  1    3114   d   884   456   428  0.1029      109   319  0.2547      103    6  285   34      0.0098  
 0.850376  1    3115   d   883   455   428  0.1031      109   319  0.2547      103    6  285   34      0.0098  
 0.850745  1    3116   d   882   455   427  0.1032      108   319  0.2529      102    6  285   34      0.0096  
 0.850894  1    3117   d   881   455   426  0.1033      108   318  0.2535      102    6  284   34      0.0097  
 0.851054  1    3118   d   880   454   426  0.1023      108   318  0.2535      102    6  284   34      0.0097  
 0.851122  1    3119   b   881   454   427  0.1022      108   319  0.2529      102    6  285   34      0.0096  
 0.851260  1    3120   d   880   453   427  0.1023      108   319  0.2529      102    6  285   34      0.0096  
 0.851271  1    3121   b   881   454   427  0.1022      108   319  0.2529      102    6  285   34      0.0096  
 0.851436  1    3122   b   882   454   428  0.1020      108   320  0.2523      102    6  286   34      0.0096  
 0.851652  1    3123   b   883   455   428  0.1019      108   320  0.2523      102    6  286   34      0.0096  
 0.851879  1    3124   b   884   455   429  0.1018      108   321  0.2517      102    6  287   34      0.0095  
 0.852137  1    3125   d   883   455   428  0.1008      108   320  0.2523      102    6  287   33      0.0090  
 0.852381  1    3126   d   882   455   427  0.1009      108   319  0.2529      102    6  286   33      0.0090  
 0.852519  1    3127   b   883   456   427  0.1008      108   319  0.2529      102    6  286   33      0.0090  
 0.852699  1    3128   b   884   456   428  0.1007      109   319  0.2547      103    6  286   33      0.0092  
 0.853121  1    3129   d   883   456   427  0.1008      109   318  0.2553      103    6  285   33      0.0093  
 0.853240  1    3130   d   882   455   427  0.1009      109   318  0.2553      103    6  285   33      0.0093  
 0.853298  1    3131   b   883   455   428  0.1008      109   319  0.2547      103    6  286   33      0.0092  
 0.854070  1    3132   b   884   455   429  0.1007      109   320  0.2541      103    6  287   33      0.0091  
 0.854213  1    3133   d   883   455   428  0.1008      109   319  0.2547      103    6  286   33      0.0092  
 0.855807  1    3134   b   884   455   429  0.1007      109   320  0.2541      103    6  287   33      0.0091  
 0.856161  1    3135   b   885   455   430  0.1006      110   320  0.2558      104    6  287   33      0.0092  
 0.856355  1    3136   d   884   454   430  0.1007      110   320  0.2558      104    6  287   33      0.0092  
 0.856549  1    3137   d   883   453   430  0.1008      110   320  0.2558      104    6  287   33      0.0092  
 0.856858  1    3138   d   882   452   430  0.1009      110   320  0.2558      104    6  287   33      0.0092  
 0.857449  1    3139   d   881   451   430  0.1010      110   320  0.2558      104    6  287   33      0.0092  
 0.857800  1    3140   d   880   451   429  0.1011      109   320  0.2541      103    6  287   33      0.0091  
 0.857818  1    3141   d   879   451   428  0.1013      109   319  0.2547      103    6  286   33      0.0092  
 0.857976  1    3142   b   880   452   428  0.1011      109   319  0.2547      103    6  286   33      0.0092  
 0.858313  1    3143   d   879   452   427  0.1013      108   319  0.2529      102    6  286   33      0.0090  
 0.858522  1    3144   b   880   453   427  0.1011      108   319  0.2529      102    6  286   33      0.0090  
 0.858717  1    3145   b   881   453   428  0.1010      109   319  0.2547      103    6  286   33      0.0092  
 0.858724  1    3146   d   880   453   427  0.1011      109   318  0.2553      103    6  285   33      0.0093  
 0.859744  1    3147   b   881   453   428  0.1022      109   319  0.2547      103    6  285   34      0.0098  
 0.859787  1    3148   d   880   453   427  0.1023      108   319  0.2529      102    6  285   34      0.0096  
 0.860490  1    3149   b   881   454   427  0.1022      108   319  0.2529      102    6  285   34      0.0096  
 0.860752  1    3150   b   882   455   427  0.1020      108   319  0.2529      102    6  285   34      0.0096  
 0.860907  1    3151   b   883   455   428  0.1019      108   320  0.2523      102    6  286   34      0.0096  
 0.861207  1    3152   d   882   455   427  0.1020      107   320  0.2506      101    6  286   34      0.0094  
 0.861952  1    3153   d   881   454   427  0.1022      107   320  0.2506      101    6  286   34      0.0094  
 0.862528  1    3154   d   880   454   426  0.1023      107   319  0.2512      101    6  285   34      0.0095  
 0.862534  1    3155   d   879   453   426  0.1013      107   319  0.2512      101    6  285   34      0.0095  
 0.863515  1    3156   d   878   452   426  0.1014      107   319  0.2512      101    6  285   34      0.0095  
 0.863812  1    3157   d   877   452   425  0.1015      106   319  0.2494      100    6  285   34      0.0094  
 0.863838  1    3158   b   878   452   426  0.1014      106   320  0.2488      100    6  286   34      0.0093  
 0.864030  1    3159   d   877   451   426  0.1015      106   320  0.2488      100    6  286   34      0.0093  
 0.864216  1    3160   b   878   451   427  0.1014      107   320  0.2506      101    6  286   34      0.0094  
 0.864541  1    3161   d   877   451   426  0.1015      107   319  0.2512      101    6  285   34      0.0095  
 0.864555  1    3162   d   876   451   425  0.1016      107   318  0.2518      101    6  284   34      0.0096  
 0.864686  1    3163   d   875   451   424  0.1006      107   317  0.2524      101    6  284   33      0.0091  
 0.864896  1    3164   d   874   451   423  0.1007      107   316  0.2530      101    6  283   33      0.0091  
 0.865029  1    3165   b   875   451   424  0.1017      107   317  0.2524      101    6  283   34      0.0097  
 0.865075  1    3166   d   874   451   423  0.1018      107   316  0.2530      101    6  282   34      0.0097  
 0.865120  1    3167   b   875   452   423  0.1017      107   316  0.2530      101    6  282   34      0.0097  
 0.866155  1    3168   d   874   452   422  0.1018      107   315  0.2536      101    6  281   34      0.0098  
 0.866220  1    3169   d   873   452   421  0.1019      107   314  0.2542      101    6  280   34      0.0099  
 0.866547  1    3170   d   872   451   421  0.1009      107   314  0.2542      101    6  280   34      0.0099  
 0.866851  1    3171   b   873   451   422  0.1008      107   315  0.2536      101    6  281   34      0.0098  
 0.867324  1    3172   b   874   451   423  0.1007      107   316  0.2530      101    6  282   34      0.0097  
 0.867470  1    3173   b   875   452   423  0.1017      107   316  0.2530      101    6  282   34      0.0097  
 0.867974  1    3174   b   876   453   423  0.1016      107   316  0.2530      101    6  282   34      0.0097  
 0.868361  1    3175   b   877   454   423  0.1015      107   316  0.2530      101    6  282   34      0.0097  
 0.868396  1    3176   b   878   454   424  0.1014      107   317  0.2524      101    6  283   34      0.0097  
 0.868464  1    3177   d   877   454   423  0.1015      106   317  0.2506      100    6  283   34      0.0095  
 0.868769  1    3178   d   876   453   423  0.1016      106   317  0.2506      100    6  283   34      0.0095  
 0.868818  1    3179   d   875   452   423  0.1017      106   317  0.2506      100    6  283   34      0.0095  
 0.869132  1    3180   b   876   453   423  0.1016      106   317  0.2506      100    6  283   34      0.0095  
 0.869259  1    3181   d   875   453   422  0.1017      106   316  0.2512      100    6  282   34      0.0096  
 0.869577  1    3182   d   874   453   421  0.1018      105   316  0.2494       99    6  282   34      0.0094  
 0.869760  1    3183   d   873   452   421  0.1019      105   316  0.2494       99    6  282   34      0.0094  
 0.870287  1    3184   d   872   451   421  0.1021      105   316  0.2494       99    6  282   34      0.0094  
 0.871197  1    3185   b   873   452   421  0.1019      105   316  0.2494       99    6  282   34      0.0094  
 0.871492  1    3186   d   872   452   420  0.1021      104   316  0.2476       98    6  282   34      0.0093  
 0.871737  1    3187   d   871   452   419  0.1010      104   315  0.2482       98    6  282   33      0.0088  
 0.872034  1    3188   b   872   453   419  0.1021      104   315  0.2482       98    6  282   33      0.0088  
 0.872091  1    3189   b   873   453   420  0.1019      105   315  0.2500       99    6  282   33      0.0089  
 0.872599  1    3190   d   872   453   419  0.1021      104   315  0.2482       98    6  282   33      0.0088  
 0.872764  1    3191   d   871   452   419  0.1022      104   315  0.2482       98    6  282   33      0.0088  
 0.873408  1    3192   b   872   453   419  0.1021      104   315  0.2482       98    6  282   33      0.0088  
 0.873460  1    3193   d   871   452   419  0.1010      104   315  0.2482       98    6  282   33      0.0088  
 0.873552  1    3194   b   872   453   419  0.1009      104   315  0.2482       98    6  282   33      0.0088  
 0.873616  1    3195   d   871   453   418  0.1010      103   315  0.2464       97    6  282   33      0.0086  
 0.874064  1    3196   b   872   454   418  0.1021      103   315  0.2464       97    6  282   33      0.0086  
 0.874261  1    3197   b   873   454   419  0.1019      104   315  0.2482       98    6  282   33      0.0088  
 0.874386  1    3198   d   872   454   418  0.1021      104   314  0.2488       98    6  281   33      0.0089  
 0.874786  1    3199   d   871   453   418  0.1022      104   314  0.2488       98    6  281   33      0.0089  
 0.875276  1    3200   d   870   452   418  0.1023      104   314  0.2488       98    6  281   33      0.0089  
 0.875390  1    3201   b   871   452   419  0.1022      104   315  0.2482       98    6  282   33      0.0088  
 0.876403  1    3202   b   872   453   419  0.1021      104   315  0.2482       98    6  282   33      0.0088  
 0.876554  1    3203   b   873   454   419  0.1031      104   315  0.2482       98    6  282   33      0.0088  
 0.876849  1    3204   d   872   453   419  0.1032      104   315  0.2482       98    6  282   33      0.0088  
 0.877073  1    3205   d   871   453   418  0.1033      104   314  0.2488       98    6  281   33      0.0089  
 0.877587  1    3206   b   872   453   419  0.1032      105   314  0.2506       99    6  281   33      0.0090  
 0.877691  1    3207   d   871   453   418  0.1033      105   313  0.2512       99    6  280   33      0.0091  
 0.877871  1    3208   b   872   454   418  0.1032      105   313  0.2512       99    6  280   33      0.0091  
 0.877974  1    3209   b   873   454   419  0.1031      105   314  0.2506       99    6  281   33      0.0090  
 0.878055  1    3210   d   872   453   419  0.1032      105   314  0.2506       99    6  281   33      0.0090  
 0.878535  1    3211   b   873   454   419  0.1042      105   314  0.2506       99    6  281   33      0.0090  
 0.878658  1    3212   b   874   455   419  0.1041      105   314  0.2506       99    6  281   33      0.0090  
 0.879041  1    3213   d   873   455   418  0.1042      105   313  0.2512       99    6  280   33      0.0091  
 0.879378  1    3214   b   874   455   419  0.1041      105   314  0.2506       99    6  281   33      0.0090  
 0.879406  1    3215   d   873   455   418  0.1031      105   313  0.2512       99    6  281   32      0.0085  
 0.880253  1    3216   d   872   455   417  0.1032      105   312  0.2518       99    6  280   32      0.0086  
 0.880543  1    3217   d   871   455   416  0.1033      105   311  0.2524       99    6  279   32      0.0086  
 0.880808  1    3218   b   872   455   417  0.1044      105   312  0.2518       99    6  279   33      0.0092  
 0.880901  1    3219   d   871   454   417  0.1045      105   312  0.2518       99    6  279   33      0.0092  
 0.881215  1    3220   b   872   454   418  0.1044      106   312  0.2536      100    6  279   33      0.0093  
 0.881587  1    3221   d   871   454   417  0.1045      106   311  0.2542      100    6  278   33      0.0094  
 0.881607  1    3222   d   870   453   417  0.1046      106   311  0.2542      100    6  278   33      0.0094  
 0.881614  1    3223   b   871   454   417  0.1056      106   311  0.2542      100    6  278   33      0.0094  
 0.881695  1    3224   d   870   454   416  0.1057      106   310  0.2548      100    6  277   33      0.0095  
 0.881776  1    3225   b   871   455   416  0.1068      106   310  0.2548      100    6  277   33      0.0095  
 0.882405  1    3226   d   870   454   416  0.1069      106   310  0.2548      100    6  277   33      0.0095  
 0.882496  1    3227   b   871   454   417  0.1068      106   311  0.2542      100    6  278   33      0.0094  
 0.882583  1    3228   d   870   454   416  0.1069      106   310  0.2548      100    6  277   33      0.0095  
 0.883318  1    3229   b   871   455   416  0.1068      106   310  0.2548      100    6  277   33      0.0095  
 0.883556  1    3230   b   872   455   417  0.1067      107   310  0.2566      101    6  277   33      0.0096  
 0.883904  1    3231   b   873   456   417  0.1065      107   310  0.2566      101    6  277   33      0.0096  
 0.884596  1    3232   b   874   456   418  0.1064      107   311  0.2560      101    6  278   33      0.0095  
 0.884797  1    3233   b   875   457   418  0.1063      107   311  0.2560      101    6  278   33      0.0095  
 0.885744  1    3234   d   874   456   418  0.1064      107   311  0.2560      101    6  278   33      0.0095  
 0.886327  1    3235   d   873   455   418  0.1065      107   311  0.2560      101    6  278   33      0.0095  
 0.886773  1    3236   d   872   455   417  0.1067      107   310  0.2566      101    6  277   33      0.0096  
 0.887060  1    3237   b   873   456   417  0.1065      107   310  0.2566      101    6  277   33      0.0096  
 0.887108  1    3238   d   872   455   417  0.1067      107   310  0.2566      101    6  277   33      0.0096  
 0.887153  1    3239   d   871   454   417  0.1068      107   310  0.2566      101    6  277   33      0.0096  
 0.887262  1    3240   b   872   454   418  0.1078      107   311  0.2560      101    6  277   34      0.0101  
 0.887317  1    3241   d   871   453   418  0.1079      107   311  0.2560      101    6  277   34      0.0101  
 0.887764  1    3242   d   870   452   418  0.1080      107   311  0.2560      101    6  277   34      0.0101  
 0.888172  1    3243   b   871   452   419  0.1079      108   311  0.2578      102    6  277   34      0.0103  
 0.888273  1    3244   d   870   452   418  0.1080      108   310  0.2584      102    6  276   34      0.0104  
 0.888341  1    3245   b   871   453   418  0.1079      108   310  0.2584      102    6  276   34      0.0104  
 0.888516  1    3246   b   872   453   419  0.1089      108   311  0.2578      102    6  276   35      0.0109  
 0.889124  1    3247   d   871   452   419  0.1091      108   311  0.2578      102    6  276   35      0.0109  
 0.889452  1    3248   b   872   453   419  0.1089      108   311  0.2578      102    6  276   35      0.0109  
 0.889653  1    3249   d   871   453   418  0.1091      108   310  0.2584      102    6  275   35      0.0110  
 0.889802  1    3250   b   872   453   419  0.1089      108   311  0.2578      102    6  276   35      0.0109  
 0.889961  1    3251   d   871   452   419  0.1091      108   311  0.2578      102    6  276   35      0.0109  
 0.889985  1    3252   b   872   453   419  0.1089      108   311  0.2578      102    6  276   35      0.0109  
 0.890351  1    3253   b   873   454   419  0.1088      108   311  0.2578      102    6  276   35      0.0109  
 0.890582  1    3254   d   872   454   418  0.1089      108   310  0.2584      102    6  275   35      0.0110  
 0.890774  1    3255   d   871   453   418  0.1091      108   310  0.2584      102    6  275   35      0.0110  
 0.891201  1    3256   b   872   453   419  0.1089      108   311  0.2578      102    6  276   35      0.0109  
 0.891285  1    3257   b   873   453   420  0.1088      109   311  0.2595      103    6  276   35      0.0110  
 0.891640  1    3258   b   874   454   420  0.1087      109   311  0.2595      103    6  276   35      0.0110  
 0.891981  1    3259   b   875   454   421  0.1086      109   312  0.2589      103    6  277   35      0.0110  
 0.892005  1    3260   d   874   453   421  0.1087      109   312  0.2589      103    6  277   35      0.0110  
 0.892111  1    3261   d   873   452   421  0.1077      109   312  0.2589      103    6  277   35      0.0110  
 0.892221  1    3262   b   874   452   422  0.1076      110   312  0.2607      104    6  277   35      0.0111  
 0.892523  1    3263   d   873   452   421  0.1077      109   312  0.2589      103    6  277   35      0.0110  
 0.893132  1    3264   d   872   451   421  0.1067      109   312  0.2589      103    6  277   35      0.0110  
 0.893224  1    3265   d   871   450   421  0.1068      109   312  0.2589      103    6  277   35      0.0110  
 0.893513  1    3266   b   872   451   421  0.1067      109   312  0.2589      103    6  277   35      0.0110  
 0.893788  1    3267   b   873   451   422  0.1065      109   313  0.2583      103    6  278   35      0.0109  
 0.893984  1    3268   b   874   452   422  0.1064      109   313  0.2583      103    6  278   35      0.0109  
 0.894047  1    3269   b   875   452   423  0.1063      109   314  0.2577      103    6  279   35      0.0108  
 0.894305  1    3270   d   874   451   423  0.1064      109   314  0.2577      103    6  279   35      0.0108  
 0.894340  1    3271   b   875   452   423  0.1063      109   314  0.2577      103    6  279   35      0.0108  
 0.894671  1    3272   d   874   451   423  0.1064      109   314  0.2577      103    6  279   35      0.0108  
 0.895173  1    3273   d   873   450   423  0.1065      109   314  0.2577      103    6  279   35      0.0108  
 0.895681  1    3274   d   872   449   423  0.1067      109   314  0.2577      103    6  279   35      0.0108  
 0.895964  1    3275   d   871   448   423  0.1068      109   314  0.2577      103    6  279   35      0.0108  
 0.896256  1    3276   b   872   448   424  0.1067      110   314  0.2594      104    6  279   35      0.0109  
 0.896268  1    3277   b   873   449   424  0.1065      110   314  0.2594      104    6  279   35      0.0109  
 0.896373  1    3278   b   874   450   424  0.1064      110   314  0.2594      104    6  279   35      0.0109  
 0.896419  1    3279   d   873   449   424  0.1065      110   314  0.2594      104    6  279   35      0.0109  
 0.896584  1    3280   d   872   449   423  0.1055      109   314  0.2577      104    5  279   35      0.0125  
 0.896774  1    3281   b   873   450   423  0.1054      109   314  0.2577      104    5  279   35      0.0125  
 0.897010  1    3282   b   874   450   424  0.1053      109   315  0.2571      104    5  280   35      0.0125  
 0.897028  1    3283   b   875   451   424  0.1051      109   315  0.2571      104    5  280   35      0.0125  
 0.897155  1    3284   b   876   451   425  0.1050      109   316  0.2565      104    5  281   35      0.0124  
 0.897347  1    3285   d   875   451   424  0.1051      109   315  0.2571      104    5  280   35      0.0125  
 0.897710  1    3286   b   876   452   424  0.1062      109   315  0.2571      104    5  280   35      0.0125  
 0.897839  1    3287   d   875   452   423  0.1063      109   314  0.2577      104    5  279   35      0.0125  
 0.898412  1    3288   b   876   453   423  0.1073      109   314  0.2577      104    5  279   35      0.0125  
 0.898931  1    3289   d   875   452   423  0.1074      109   314  0.2577      104    5  279   35      0.0125  
 0.899279  1    3290   d   874   451   423  0.1076      109   314  0.2577      104    5  279   35      0.0125  
 0.899280  1    3291   d   873   450   423  0.1077      109   314  0.2577      104    5  279   35      0.0125  
 0.900162  1    3292   b   874   450   424  0.1076      109   315  0.2571      104    5  280   35      0.0125  
 0.900296  1    3293   b   875   450   425  0.1074      109   316  0.2565      104    5  281   35      0.0124  
 0.900566  1    3294   d   874   450   424  0.1076      109   315  0.2571      104    5  280   35      0.0125  
 0.900990  1    3295   b   875   450   425  0.1086      110   315  0.2588      104    6  280   35      0.0109  
 0.901076  1    3296   d   874   449   425  0.1087      110   315  0.2588      104    6  280   35      0.0109  
 0.901478  1    3297   b   875   449   426  0.1086      111   315  0.2606      105    6  280   35      0.0110  
 0.901835  1    3298   b   876   450   426  0.1084      111   315  0.2606      105    6  280   35      0.0110  
 0.902185  1    3299   b   877   451   426  0.1083      111   315  0.2606      105    6  280   35      0.0110  
 0.902532  1    3300   b   878   452   426  0.1082      111   315  0.2606      105    6  280   35      0.0110  
 0.902578  1    3301   d   877   451   426  0.1083      111   315  0.2606      105    6  280   35      0.0110  
 0.902759  1    3302   b   878   451   427  0.1082      112   315  0.2623      106    6  280   35      0.0111  
 0.902866  1    3303   d   877   451   426  0.1083      112   314  0.2629      106    6  279   35      0.0112  
 0.902924  1    3304   d   876   451   425  0.1084      112   313  0.2635      106    6  278   35      0.0113  
 0.903084  1    3305   d   875   450   425  0.1086      112   313  0.2635      106    6  278   35      0.0113  
 0.903456  1    3306   b   876   450   426  0.1096      112   314  0.2629      106    6  278   36      0.0118  
 0.904596  1    3307   d   875   449   426  0.1097      112   314  0.2629      106    6  278   36      0.0118  
 0.905003  1    3308   b   876   449   427  0.1096      112   315  0.2623      106    6  279   36      0.0117  
 0.905938  1    3309   d   875   448   427  0.1086      112   315  0.2623      106    6  279   36      0.0117  
 0.906029  1    3310   b   876   449   427  0.1084      112   315  0.2623      106    6  279   36      0.0117  
 0.906174  1    3311   d   875   449   426  0.1086      112   314  0.2629      106    6  278   36      0.0118  
 0.906198  1    3312   d   874   448   426  0.1087      112   314  0.2629      106    6  278   36      0.0118  
 0.906275  1    3313   b   875   449   426  0.1086      112   314  0.2629      106    6  278   36      0.0118  
 0.906485  1    3314   b   876   450   426  0.1084      112   314  0.2629      106    6  278   36      0.0118  
 0.906594  1    3315   b   877   450   427  0.1083      112   315  0.2623      106    6  279   36      0.0117  
 0.907403  1    3316   d   876   450   426  0.1073      112   314  0.2629      106    6  279   35      0.0112  
 0.907410  1    3317   b   877   451   426  0.1072      112   314  0.2629      106    6  279   35      0.0112  
 0.907437  1    3318   d   876   451   425  0.1073      111   314  0.2612      105    6  279   35      0.0111  
 0.907739  1    3319   d   875   451   424  0.1074      110   314  0.2594      104    6  279   35      0.0109  
 0.907741  1    3320   b   876   452   424  0.1073      110   314  0.2594      104    6  279   35      0.0109  
 0.908619  1    3321   b   877   453   424  0.1072      110   314  0.2594      104    6  279   35      0.0109  
 0.908757  1    3322   d   876   453   423  0.1073      110   313  0.2600      104    6  278   35      0.0110  
 0.909167  1    3323   b   877   453   424  0.1083      111   313  0.2618      104    7  278   35      0.0094  
 0.909250  1    3324   b   878   454   424  0.1082      111   313  0.2618      104    7  278   35      0.0094  
 0.909328  1    3325   b   879   454   425  0.1092      111   314  0.2612      104    7  278   36      0.0100  
 0.909816  1    3326   d   878   454   424  0.1093      111   313  0.2618      104    7  277   36      0.0100  
 0.909927  1    3327   b   879   454   425  0.1092      111   314  0.2612      104    7  278   36      0.0100  
 0.910162  1    3328   b   880   455   425  0.1091      111   314  0.2612      104    7  278   36      0.0100  
 0.910222  1    3329   d   879   455   424  0.1092      111   313  0.2618      104    7  277   36      0.0100  
 0.910458  1    3330   d   878   454   424  0.1093      111   313  0.2618      104    7  277   36      0.0100  
 0.910761  1    3331   d   877   453   424  0.1083      111   313  0.2618      104    7  277   36      0.0100  
 0.910838  1    3332   d   876   452   424  0.1084      111   313  0.2618      104    7  277   36      0.0100  
 0.911173  1    3333   d   875   452   423  0.1086      111   312  0.2624      104    7  276   36      0.0101  
 0.911391  1    3334   b   876   452   424  0.1084      112   312  0.2642      105    7  276   36      0.0103  
 0.911459  1    3335   d   875   452   423  0.1074      112   311  0.2648      105    7  276   35      0.0097  
 0.911555  1    3336   d   874   452   422  0.1076      111   311  0.2630      104    7  276   35      0.0096  
 0.912062  1    3337   b   875   453   422  0.1074      111   311  0.2630      104    7  276   35      0.0096  
 0.912374  1    3338   d   874   452   422  0.1076      111   311  0.2630      104    7  276   35      0.0096  
 0.912697  1    3339   b   875   453   422  0.1074      111   311  0.2630      104    7  276   35      0.0096  
 0.913123  1    3340   d   874   453   421  0.1076      110   311  0.2613      103    7  276   35      0.0094  
 0.913722  1    3341   d   873   453   420  0.1077      110   310  0.2619      103    7  275   35      0.0095  
 0.913830  1    3342   b   874   453   421  0.1076      110   311  0.2613      103    7  276   35      0.0094  
 0.913892  1    3343   b   875   453   422  0.1074      110   312  0.2607      103    7  277   35      0.0094  
 0.914095  1    3344   d   874   452   422  0.1076      110   312  0.2607      103    7  277   35      0.0094  
 0.914217  1    3345   b   875   453   422  0.1074      110   312  0.2607      103    7  277   35      0.0094  
 0.914245  1    3346   b   876   454   422  0.1084      110   312  0.2607      103    7  277   35      0.0094  
 0.914534  1    3347   d   875   453   422  0.1074      110   312  0.2607      103    7  277   35      0.0094  
 0.914694  1    3348   b   876   453   423  0.1073      111   312  0.2624      104    7  277   35      0.0095  
 0.914884  1    3349   b   877   453   424  0.1072      111   313  0.2618      104    7  278   35      0.0094  
 0.915160  1    3350   d   876   452   424  0.1062      111   313  0.2618      104    7  278   35      0.0094  
 0.915250  1    3351   d   875   451   424  0.1063      111   313  0.2618      104    7  278   35      0.0094  
 0.915622  1    3352   b   876   451   425  0.1062      111   314  0.2612      104    7  279   35      0.0093  
 0.915823  1    3353   d   875   450   425  0.1063      111   314  0.2612      104    7  279   35      0.0093  
 0.916266  1    3354   b   876   451   425  0.1073      111   314  0.2612      104    7  279   35      0.0093  
 0.916383  1    3355   d   875   450   425  0.1074      111   314  0.2612      104    7  279   35      0.0093  
 0.916426  1    3356   b   876   450   426  0.1073      112   314  0.2629      105    7  279   35      0.0095  
 0.916520  1    3357   d   875   450   425  0.1074      112   313  0.2635      105    7  278   35      0.0096  
 0.916931  1    3358   b   876   450   426  0.1073      113   313  0.2653      106    7  278   35      0.0097  
 0.917012  1    3359   b   877   451   426  0.1072      113   313  0.2653      106    7  278   35      0.0097  
 0.917702  1    3360   b   878   452   426  0.1071      113   313  0.2653      106    7  278   35      0.0097  
 0.917898  1    3361   b   879   452   427  0.1069      113   314  0.2646      106    7  279   35      0.0096  
 0.918758  1    3362   d   878   452   426  0.1071      112   314  0.2629      105    7  279   35      0.0095  
 0.918871  1    3363   b   879   452   427  0.1069      113   314  0.2646      106    7  279   35      0.0096  
 0.919028  1    3364   b   880   452   428  0.1068      114   314  0.2664      107    7  279   35      0.0098  
 0.919121  1    3365   d   879   452   427  0.1058      113   314  0.2646      107    6  279   35      0.0114  
 0.919155  1    3366   b   880   453   427  0.1057      113   314  0.2646      107    6  279   35      0.0114  
 0.920137  1    3367   d   879   453   426  0.1058      113   313  0.2653      107    6  278   35      0.0114  
 0.920254  1    3368   b   880   454   426  0.1068      113   313  0.2653      107    6  278   35      0.0114  
 0.920535  1    3369   b   881   454   427  0.1067      114   313  0.2670      108    6  278   35      0.0116  
 0.920589  1    3370   b   882   455   427  0.1066      114   313  0.2670      108    6  278   35      0.0116  
 0.920625  1    3371   d   881   454   427  0.1067      114   313  0.2670      108    6  278   35      0.0116  
 0.921541  1    3372   b   882   455   427  0.1066      114   313  0.2670      108    6  278   35      0.0116  
 0.921603  1    3373   b   883   456   427  0.1076      114   313  0.2670      108    6  278   35      0.0116  
 0.922016  1    3374   b   884   457   427  0.1075      114   313  0.2670      108    6  278   35      0.0116  
 0.922153  1    3375   d   883   456   427  0.1076      114   313  0.2670      108    6  278   35      0.0116  
 0.923156  1    3376   d   882   456   426  0.1077      114   312  0.2676      108    6  277   35      0.0117  
 0.923340  1    3377   d   881   455   426  0.1078      114   312  0.2676      108    6  277   35      0.0117  
 0.924328  1    3378   b   882   455   427  0.1077      114   313  0.2670      108    6  278   35      0.0116  
 0.924574  1    3379   d   881   455   426  0.1078      113   313  0.2653      107    6  278   35      0.0114  
 0.924981  1    3380   d   880   454   426  0.1080      113   313  0.2653      107    6  278   35      0.0114  
 0.925920  1    3381   d   879   453   426  0.1081      113   313  0.2653      107    6  278   35      0.0114  
 0.926273  1    3382   d   878   453   425  0.1071      113   312  0.2659      107    6  278   34      0.0109  
 0.926665  1    3383   d   877   452   425  0.1072      113   312  0.2659      107    6  278   34      0.0109  
 0.926722  1    3384   b   878   452   426  0.1071      113   313  0.2653      107    6  279   34      0.0108  
 0.926863  1    3385   d   877   451   426  0.1072      113   313  0.2653      107    6  279   34      0.0108  
 0.926905  1    3386   d   876   451   425  0.1073      112   313  0.2635      106    6  279   34      0.0107  
 0.927050  1    3387   d   875   451   424  0.1074      111   313  0.2618      105    6  279   34      0.0105  
 0.927479  1    3388   b   876   452   424  0.1073      111   313  0.2618      105    6  279   34      0.0105  
 0.927598  1    3389   d   875   452   423  0.1063      110   313  0.2600      105    5  279   34      0.0122  
 0.927644  1    3390   b   876   452   424  0.1062      110   314  0.2594      105    5  280   34      0.0121  
 0.927944  1    3391   b   877   452   425  0.1060      110   315  0.2588      105    5  281   34      0.0120  
 0.928171  1    3392   d   876   452   424  0.1062      109   315  0.2571      104    5  281   34      0.0119  
 0.928417  1    3393   b   877   452   425  0.1060      109   316  0.2565      104    5  282   34      0.0118  
 0.929084  1    3394   d   876   451   425  0.1062      109   316  0.2565      104    5  282   34      0.0118  
 0.929087  1    3395   b   877   452   425  0.1060      109   316  0.2565      104    5  282   34      0.0118  
 0.929274  1    3396   d   876   451   425  0.1062      109   316  0.2565      104    5  282   34      0.0118  
 0.930391  1    3397   d   875   451   424  0.1063      109   315  0.2571      104    5  281   34      0.0119  
 0.930516  1    3398   d   874   451   423  0.1064      109   314  0.2577      104    5  280   34      0.0119  
 0.931016  1    3399   d   873   451   422  0.1065      108   314  0.2559      103    5  280   34      0.0118  
 0.931289  1    3400   b   874   451   423  0.1076      109   314  0.2577      103    6  280   34      0.0102  
 0.931299  1    3401   d   873   451   422  0.1077      109   313  0.2583      103    6  279   34      0.0103  
 0.931381  1    3402   d   872   450   422  0.1078      109   313  0.2583      103    6  279   34      0.0103  
 0.932060  1    3403   b   873   450   423  0.1077      110   313  0.2600      104    6  279   34      0.0104  
 0.932088  1    3404   d   872   450   422  0.1078      110   312  0.2607      104    6  278   34      0.0105  
 0.932275  1    3405   b   873   451   422  0.1077      110   312  0.2607      104    6  278   34      0.0105  
 0.932709  1    3406   d   872   450   422  0.1078      110   312  0.2607      104    6  278   34      0.0105  
 0.932882  1    3407   b   873   450   423  0.1077      110   313  0.2600      104    6  279   34      0.0104  
 0.933079  1    3408   b   874   450   424  0.1076      111   313  0.2618      105    6  279   34      0.0105  
 0.933457  1    3409   d   873   450   423  0.1065      111   312  0.2624      105    6  279   33      0.0100  
 0.933785  1    3410   d   872   450   422  0.1055      111   311  0.2630      105    6  279   32      0.0095  
 0.933915  1    3411   d   871   449   422  0.1056      111   311  0.2630      105    6  279   32      0.0095  
 0.934453  1    3412   d   870   448   422  0.1057      111   311  0.2630      105    6  279   32      0.0095  
 0.934647  1    3413   b   871   449   422  0.1056      111   311  0.2630      105    6  279   32      0.0095  
 0.936360  1    3414   d   870   449   421  0.1057      111   310  0.2637      105    6  278   32      0.0095  
 0.936951  1    3415   b   871   450   421  0.1056      111   310  0.2637      105    6  278   32      0.0095  
 0.937232  1    3416   b   872   450   422  0.1055      111   311  0.2630      105    6  279   32      0.0095  
 0.937418  1    3417   b   873   451   422  0.1054      111   311  0.2630      105    6  279   32      0.0095  
 0.937576  1    3418   d   872   450   422  0.1055      111   311  0.2630      105    6  279   32      0.0095  
 0.938434  1    3419   d   871   449   422  0.1056      111   311  0.2630      105    6  279   32      0.0095  
 0.938581  1    3420   d   870   449   421  0.1057      110   311  0.2613      104    6  279   32      0.0093  
 0.939267  1    3421   b   871   450   421  0.1068      110   311  0.2613      104    6  279   32      0.0093  
 0.939650  1    3422   d   870   450   420  0.1069      110   310  0.2619      104    6  278   32      0.0094  
 0.939686  1    3423   d   869   449   420  0.1059      110   310  0.2619      104    6  278   32      0.0094  
 0.939926  1    3424   d   868   449   419  0.1060      110   309  0.2625      104    6  277   32      0.0095  
 0.940117  1    3425   d   867   448   419  0.1061      110   309  0.2625      104    6  277   32      0.0095  
 0.940264  1    3426   d   866   447   419  0.1062      110   309  0.2625      104    6  277   32      0.0095  
 0.940811  1    3427   b   867   447   420  0.1061      110   310  0.2619      104    6  278   32      0.0094  
 0.941211  1    3428   d   866   446   420  0.1051      110   310  0.2619      104    6  278   32      0.0094  
 0.941567  1    3429   b   867   447   420  0.1050      110   310  0.2619      104    6  278   32      0.0094  
 0.942369  1    3430   d   866   447   419  0.1051      109   310  0.2601      103    6  278   32      0.0093  
 0.942831  1    3431   d   865   447   418  0.1052      108   310  0.2584      102    6  278   32      0.0091  
 0.942857  1    3432   b   866   448   418  0.1051      108   310  0.2584      102    6  278   32      0.0091  
 0.942941  1    3433   d   865   448   417  0.1052      108   309  0.2590      102    6  277   32      0.0092  
 0.943100  1    3434   d   864   447   417  0.1042      108   309  0.2590      102    6  277   32      0.0092  
 0.943224  1    3435   d   863   446   417  0.1043      108   309  0.2590      102    6  277   32      0.0092  
 0.943348  1    3436   b   864   446   418  0.1042      109   309  0.2608      103    6  277   32      0.0094  
 0.943473  1    3437   b   865   447   418  0.1040      109   309  0.2608      103    6  277   32      0.0094  
 0.943984  1    3438   b   866   447   419  0.1039      109   310  0.2601      103    6  278   32      0.0093  
 0.944830  1    3439   d   865   447   418  0.1040      109   309  0.2608      103    6  277   32      0.0094  
 0.945659  1    3440   b   866   447   419  0.1051      109   310  0.2601      103    6  277   33      0.0099  
 0.945849  1    3441   d   865   447   418  0.1052      109   309  0.2608      103    6  276   33      0.0100  
 0.946062  1    3442   d   864   447   417  0.1042      109   308  0.2614      103    6  276   32      0.0094  
 0.946918  1    3443   d   863   447   416  0.1031      109   307  0.2620      103    6  276   31      0.0089  
 0.947004  1    3444   d   862   446   416  0.1032      109   307  0.2620      103    6  276   31      0.0089  
 0.947476  1    3445   b   863   446   417  0.1043      109   308  0.2614      103    6  276   32      0.0094  
 0.948360  1    3446   d   862   445   417  0.1044      109   308  0.2614      103    6  276   32      0.0094  
 0.948585  1    3447   d   861   445   416  0.1045      109   307  0.2620      103    6  275   32      0.0095  
 0.948650  1    3448   b   862   446   416  0.1056      109   307  0.2620      103    6  275   32      0.0095  
 0.949118  1    3449   b   863   447   416  0.1054      109   307  0.2620      103    6  275   32      0.0095  
 0.950114  1    3450   d   862   446   416  0.1056      109   307  0.2620      103    6  275   32      0.0095  
 0.950159  1    3451   b   863   446   417  0.1054      109   308  0.2614      103    6  276   32      0.0094  
 0.950242  1    3452   b   864   446   418  0.1053      109   309  0.2608      103    6  277   32      0.0094  
 0.951065  1    3453   d   863   445   418  0.1043      109   309  0.2608      103    6  277   32      0.0094  
 0.951199  1    3454   d   862   445   417  0.1032      109   308  0.2614      103    6  277   31      0.0088  
 0.951797  1    3455   b   863   446   417  0.1031      109   308  0.2614      103    6  277   31      0.0088  
 0.951824  1    3456   d   862   446   416  0.1032      108   308  0.2596      102    6  277   31      0.0087  
 0.951858  1    3457   b   863   447   416  0.1043      108   308  0.2596      102    6  277   31      0.0087  
 0.951905  1    3458   d   862   446   416  0.1044      108   308  0.2596      102    6  277   31      0.0087  
 0.952076  1    3459   b   863   446   417  0.1054      108   309  0.2590      102    6  277   32      0.0092  
 0.952274  1    3460   b   864   447   417  0.1053      108   309  0.2590      102    6  277   32      0.0092  
 0.952302  1    3461   b   865   448   417  0.1052      108   309  0.2590      102    6  277   32      0.0092  
 0.952334  1    3462   b   866   448   418  0.1051      109   309  0.2608      103    6  277   32      0.0094  
 0.953073  1    3463   b   867   449   418  0.1050      109   309  0.2608      103    6  277   32      0.0094  
 0.953132  1    3464   d   866   449   417  0.1039      109   308  0.2614      103    6  277   31      0.0088  
 0.954187  1    3465   b   867   449   418  0.1050      109   309  0.2608      103    6  277   32      0.0094  
 0.954243  1    3466   d   866   448   418  0.1051      109   309  0.2608      103    6  277   32      0.0094  
 0.954350  1    3467   d   865   448   417  0.1052      109   308  0.2614      103    6  276   32      0.0094  
 0.954631  1    3468   b   866   449   417  0.1051      109   308  0.2614      103    6  276   32      0.0094  
 0.954767  1    3469   d   865   448   417  0.1052      109   308  0.2614      103    6  276   32      0.0094  
 0.955146  1    3470   b   866   448   418  0.1051      109   309  0.2608      103    6  277   32      0.0094  
 0.955322  1    3471   b   867   449   418  0.1050      109   309  0.2608      103    6  277   32      0.0094  
 0.955814  1    3472   d   866   449   417  0.1051      109   308  0.2614      103    6  276   32      0.0094  
 0.955855  1    3473   d   865   449   416  0.1052      109   307  0.2620      103    6  275   32      0.0095  
 0.956070  1    3474   b   866   450   416  0.1051      109   307  0.2620      103    6  275   32      0.0095  
 0.956339  1    3475   b   867   451   416  0.1050      109   307  0.2620      103    6  275   32      0.0095  
 0.956765  1    3476   d   866   450   416  0.1051      109   307  0.2620      103    6  275   32      0.0095  
 0.957047  1    3477   b   867   451   416  0.1061      109   307  0.2620      103    6  275   32      0.0095  
 0.957151  1    3478   b   868   452   416  0.1071      109   307  0.2620      103    6  275   32      0.0095  
 0.957308  1    3479   d   867   451   416  0.1061      109   307  0.2620      103    6  275   32      0.0095  
 0.957669  1    3480   d   866   451   415  0.1062      109   306  0.2627      103    6  274   32      0.0096  
 0.958361  1    3481   b   867   452   415  0.1061      109   306  0.2627      103    6  274   32      0.0096  
 0.958613  1    3482   b   868   453   415  0.1060      109   306  0.2627      103    6  274   32      0.0096  
 0.958816  1    3483   b   869   454   415  0.1059      109   306  0.2627      103    6  274   32      0.0096  
 0.959196  1    3484   d   868   453   415  0.1060      109   306  0.2627      103    6  274   32      0.0096  
 0.960362  1    3485   b   869   454   415  0.1059      109   306  0.2627      103    6  274   32      0.0096  
 0.960502  1    3486   d   868   454   414  0.1048      109   305  0.2633      103    6  274   31      0.0090  
 0.961666  1    3487   b   869   454   415  0.1047      109   306  0.2627      103    6  275   31      0.0090  
 0.961678  1    3488   d   868   453   415  0.1048      109   306  0.2627      103    6  275   31      0.0090  
 0.961699  1    3489   b   869   454   415  0.1047      109   306  0.2627      103    6  275   31      0.0090  
 0.962118  1    3490   b   870   455   415  0.1057      109   306  0.2627      103    6  275   31      0.0090  
 0.963292  1    3491   d   869   454   415  0.1059      109   306  0.2627      103    6  275   31      0.0090  
 0.963314  1    3492   b   870   454   416  0.1057      110   306  0.2644      104    6  275   31      0.0091  
 0.963763  1    3493   d   869   453   416  0.1059      110   306  0.2644      104    6  275   31      0.0091  
 0.963971  1    3494   b   870   454   416  0.1057      110   306  0.2644      104    6  275   31      0.0091  
 0.963995  1    3495   d   869   454   415  0.1059      110   305  0.2651      104    6  274   31      0.0092  
 0.964100  1    3496   b   870   454   416  0.1057      110   306  0.2644      104    6  275   31      0.0091  
 0.964238  1    3497   d   869   454   415  0.1059      110   305  0.2651      104    6  274   31      0.0092  
 0.964407  1    3498   d   868   454   414  0.1048      110   304  0.2657      104    6  274   30      0.0086  
 0.964439  1    3499   d   867   454   413  0.1050      110   303  0.2663      104    6  273   30      0.0087  
 0.964449  1    3500   d   866   453   413  0.1051      110   303  0.2663      104    6  273   30      0.0087  
 0.964474  1    3501   b   867   454   413  0.1061      110   303  0.2663      104    6  273   30      0.0087  
 0.964912  1    3502   d   866   453   413  0.1062      110   303  0.2663      104    6  273   30      0.0087  
 0.965358  1    3503   d   865   452   413  0.1064      110   303  0.2663      104    6  273   30      0.0087  
 0.965859  1    3504   d   864   451   413  0.1065      110   303  0.2663      104    6  273   30      0.0087  
 0.966213  1    3505   d   863   451   412  0.1066      110   302  0.2670      104    6  272   30      0.0088  
 0.966351  1    3506   b   864   451   413  0.1065      110   303  0.2663      104    6  273   30      0.0087  
 0.966437  1    3507   d   863   450   413  0.1066      110   303  0.2663      104    6  273   30      0.0087  
 0.966460  1    3508   b   864   450   414  0.1065      110   304  0.2657      104    6  274   30      0.0086  
 0.967129  1    3509   d   863   449   414  0.1066      110   304  0.2657      104    6  274   30      0.0086  
 0.967140  1    3510   b   864   449   415  0.1076      111   304  0.2675      104    7  274   30      0.0070  
 0.967185  1    3511   d   863   448   415  0.1078      111   304  0.2675      104    7  274   30      0.0070  
 0.967369  1    3512   d   862   447   415  0.1079      111   304  0.2675      104    7  274   30      0.0070  
 0.967544  1    3513   d   861   446   415  0.1080      111   304  0.2675      104    7  274   30      0.0070  
 0.968150  1    3514   d   860   446   414  0.1081      111   303  0.2681      104    7  273   30      0.0071  
 0.968287  1    3515   b   861   447   414  0.1080      111   303  0.2681      104    7  273   30      0.0071  
 0.968329  1    3516   b   862   448   414  0.1090      111   303  0.2681      104    7  273   30      0.0071  
 0.968381  1    3517   d   861   448   413  0.1092      111   302  0.2688      104    7  272   30      0.0071  
 0.968386  1    3518   d   860   447   413  0.1093      111   302  0.2688      104    7  272   30      0.0071  
 0.968809  1    3519   b   861   448   413  0.1092      111   302  0.2688      104    7  272   30      0.0071  
 0.968897  1    3520   b   862   449   413  0.1090      111   302  0.2688      104    7  272   30      0.0071  
 0.969316  1    3521   b   863   450   413  0.1089      111   302  0.2688      104    7  272   30      0.0071  
 0.970396  1    3522   d   862   449   413  0.1090      111   302  0.2688      104    7  272   30      0.0071  
 0.970739  1    3523   b   863   449   414  0.1089      112   302  0.2705      105    7  272   30      0.0073  
 0.970959  1    3524   d   862   448   414  0.1079      112   302  0.2705      105    7  272   30      0.0073  
 0.971302  1    3525   d   861   448   413  0.1080      111   302  0.2688      104    7  272   30      0.0071  
 0.971304  1    3526   b   862   448   414  0.1079      111   303  0.2681      104    7  273   30      0.0071  
 0.971634  1    3527   b   863   449   414  0.1089      111   303  0.2681      104    7  273   30      0.0071  
 0.971772  1    3528   b   864   449   415  0.1088      111   304  0.2675      104    7  274   30      0.0070  
 0.971877  1    3529   d   863   449   414  0.1089      110   304  0.2657      103    7  274   30      0.0068  
 0.971918  1    3530   d   862   448   414  0.1090      110   304  0.2657      103    7  274   30      0.0068  
 0.971989  1    3531   b   863   448   415  0.1089      110   305  0.2651      103    7  275   30      0.0068  
 0.972047  1    3532   d   862   447   415  0.1079      110   305  0.2651      103    7  275   30      0.0068  
 0.972120  1    3533   d   861   447   414  0.1080      110   304  0.2657      103    7  274   30      0.0068  
 0.972343  1    3534   b   862   448   414  0.1090      110   304  0.2657      103    7  274   30      0.0068  
 0.972665  1    3535   b   863   449   414  0.1089      110   304  0.2657      103    7  274   30      0.0068  
 0.972845  1    3536   d   862   449   413  0.1090      110   303  0.2663      103    7  273   30      0.0069  
 0.972976  1    3537   d   861   448   413  0.1092      110   303  0.2663      103    7  273   30      0.0069  
 0.973191  1    3538   b   862   448   414  0.1090      111   303  0.2681      104    7  273   30      0.0071  
 0.974377  1    3539   d   861   448   413  0.1080      111   302  0.2688      104    7  273   29      0.0065  
 0.974560  1    3540   b   862   448   414  0.1079      111   303  0.2681      104    7  274   29      0.0064  
 0.974828  1    3541   b   863   448   415  0.1078      112   303  0.2699      105    7  274   29      0.0065  
 0.975401  1    3542   d   862   448   414  0.1079      112   302  0.2705      105    7  273   29      0.0066  
 0.975488  1    3543   b   863   448   415  0.1078      113   302  0.2723      106    7  273   29      0.0068  
 0.975717  1    3544   b   864   448   416  0.1076      113   303  0.2716      106    7  274   29      0.0067  
 0.976011  1    3545   b   865   449   416  0.1075      113   303  0.2716      106    7  274   29      0.0067  
 0.976107  1    3546   d   864   449   415  0.1076      112   303  0.2699      105    7  274   29      0.0065  
 0.976686  1    3547   b   865   450   415  0.1075      112   303  0.2699      105    7  274   29      0.0065  
 0.977538  1    3548   b   866   450   416  0.1074      112   304  0.2692      105    7  275   29      0.0065  
 0.977614  1    3549   b   867   451   416  0.1073      112   304  0.2692      105    7  275   29      0.0065  
 0.977734  1    3550   b   868   452   416  0.1071      112   304  0.2692      105    7  275   29      0.0065  
 0.977969  1    3551   b   869   453   416  0.1070      112   304  0.2692      105    7  275   29      0.0065  
 0.978249  1    3552   b   870   453   417  0.1080      112   305  0.2686      105    7  275   30      0.0070  
 0.978578  1    3553   d   869   452   417  0.1082      112   305  0.2686      105    7  275   30      0.0070  
 0.978702  1    3554   d   868   451   417  0.1083      112   305  0.2686      105    7  275   30      0.0070  
 0.978747  1    3555   d   867   450   417  0.1084      112   305  0.2686      105    7  275   30      0.0070  
 0.978815  1    3556   d   866   450   416  0.1085      112   304  0.2692      105    7  274   30      0.0071  
 0.978853  1    3557   b   867   451   416  0.1084      112   304  0.2692      105    7  274   30      0.0071  
 0.978907  1    3558   b   868   451   417  0.1083      112   305  0.2686      105    7  275   30      0.0070  
 0.979453  1    3559   b   869   451   418  0.1082      112   306  0.2679      105    7  276   30      0.0070  
 0.979634  1    3560   b   870   452   418  0.1080      112   306  0.2679      105    7  276   30      0.0070  
 0.979681  1    3561   d   869   452   417  0.1082      111   306  0.2662      104    7  276   30      0.0068  
 0.979783  1    3562   b   870   453   417  0.1080      111   306  0.2662      104    7  276   30      0.0068  
 0.980508  1    3563   b   871   454   417  0.1079      111   306  0.2662      104    7  276   30      0.0068  
 0.980577  1    3564   d   870   454   416  0.1080      111   305  0.2668      104    7  275   30      0.0069  
 0.980641  1    3565   d   869   454   415  0.1082      111   304  0.2675      104    7  274   30      0.0070  
 0.980678  1    3566   b   870   454   416  0.1092      111   305  0.2668      104    7  274   31      0.0075  
 0.981147  1    3567   d   869   454   415  0.1093      111   304  0.2675      104    7  273   31      0.0076  
 0.981576  1    3568   d   868   454   414  0.1094      110   304  0.2657      103    7  273   31      0.0075  
 0.981894  1    3569   b   869   455   414  0.1093      110   304  0.2657      103    7  273   31      0.0075  
 0.981950  1    3570   d   868   455   413  0.1094      110   303  0.2663      103    7  272   31      0.0076
[truncated: 7,871,809 more chars]
