# Supplementary material for: Maternal transmission as a microbial symbiont sieve, and the absence of lactation in male mammals
Source: Nat Commun. 2024 Jun 27;15:5341. doi: 10.1038/s41467-024-49559-5 (PMC11211401; doi:10.1038/s41467-024-49559-5)
Supplement: Supplementary file 4 — Supplementary Data 1 [file 41467_2024_49559_MOESM4_ESM.zip › Supplementary Data/figure_5/01_biparental/map/lineAB.dat]

#e0	w
0.0001	0.497
0.0005	0.493
0.001	0.489
0.002	0.484
0.003	0.481
0.004	0.478
0.005	0.475
0.006	0.472
0.007	0.470
0.008	0.468
0.009	0.466
0.010	0.464
0.02	0.45
0.03	0.44
0.04	0.43
0.05	0.42
0.06	0.41
0.07	0.40
0.08	0.40
0.09	0.39
0.10	0.38
0.11	0.37
0.12	0.37
0.13	0.36
0.14	0.36
0.15	0.35
0.16	0.34
0.17	0.34
0.18	0.33
0.19	0.33
0.20	0.32
0.21	0.32
0.22	0.31
0.23	0.31
0.24	0.30
0.25	0.30
0.26	0.30
0.27	0.29
0.28	0.29
0.29	0.28
0.30	0.28
0.31	0.27
0.32	0.27
0.33	0.27
0.34	0.26
0.35	0.26
0.36	0.25
0.37	0.25
0.38	0.25
0.39	0.24
0.40	0.24
0.41	0.24
0.42	0.23
0.43	0.23
0.44	0.22
0.45	0.22
0.46	0.22
0.47	0.21
0.48	0.21
0.49	0.21
0.50	0.20
0.51	0.20
0.52	0.20
0.53	0.20
0.54	0.19
0.55	0.19
0.56	0.19
0.57	0.18
0.58	0.18
0.59	0.18
0.60	0.17
0.61	0.17
0.62	0.16
0.63	0.16
0.64	0.16
0.65	0.15
0.66	0.15
0.67	0.15
0.68	0.14
0.69	0.14
0.70	0.14
0.71	0.13
0.72	0.13
0.73	0.12
0.74	0.12
0.75	0.12
0.76	0.11
0.77	0.11
0.78	0.10
0.79	0.10
0.80	0.10
0.81	0.09
0.82	0.09
0.83	0.08
0.84	0.08
0.85	0.07
0.86	0.07
0.87	0.07
0.88	0.06
0.89	0.06
0.90	0.05
0.91	0.05
0.92	0.04
0.93	0.04
0.94	0.03
0.95	0.03
0.96	0.02
0.97	0.02
0.99	0.005
0.999	0.0005
