# Supplementary material for: Maternal transmission as a microbial symbiont sieve, and the absence of lactation in male mammals
Source: Nat Commun. 2024 Jun 27;15:5341. doi: 10.1038/s41467-024-49559-5 (PMC11211401; doi:10.1038/s41467-024-49559-5)
Supplement: Supplementary file 4 — Supplementary Data 1 [file 41467_2024_49559_MOESM4_ESM.zip › Supplementary Data/figure_5/01_biparental/simulate_w_0.37_E0_0.1/output.timeseries.dat]

#time     sp  nevent event   n    nf    nm  fsymbiont  nmat  nbip fmaternal   mat- mat+ bip- bip+      diseq
 0.000753  1       1   d   655   332   323  0.1206        6   317  0.0186        6    0  275   42      0.0024  
 0.001488  1       2   d   654   331   323  0.1208        6   317  0.0186        6    0  275   42      0.0024  
 0.001587  1       3   b   655   332   323  0.1206        6   317  0.0186        6    0  275   42      0.0024  
 0.002547  1       4   b   656   333   323  0.1204        6   317  0.0186        6    0  275   42      0.0024  
 0.002646  1       5   b   657   334   323  0.1202        6   317  0.0186        6    0  275   42      0.0024  
 0.002678  1       6   d   656   333   323  0.1204        6   317  0.0186        6    0  275   42      0.0024  
 0.002787  1       7   d   655   332   323  0.1206        6   317  0.0186        6    0  275   42      0.0024  
 0.003066  1       8   d   654   332   322  0.1193        6   316  0.0186        6    0  275   41      0.0024  
 0.003295  1       9   b   655   332   323  0.1191        6   317  0.0186        6    0  276   41      0.0024  
 0.003548  1      10   b   656   333   323  0.1204        6   317  0.0186        6    0  276   41      0.0024  
 0.003897  1      11   d   655   332   323  0.1206        6   317  0.0186        6    0  276   41      0.0024  
 0.004281  1      12   e   655   332   323  0.1221        6   317  0.0186        6    0  276   41      0.0024  
 0.004574  1      13   d   654   332   322  0.1208        6   316  0.0186        6    0  276   40      0.0023  
 0.005007  1      14   d   653   331   322  0.1210        6   316  0.0186        6    0  276   40      0.0023  
 0.005223  1      15   b   654   332   322  0.1208        6   316  0.0186        6    0  276   40      0.0023  
 0.005416  1      16   b   655   332   323  0.1206        7   316  0.0217        7    0  276   40      0.0027  
 0.005585  1      17   d   654   332   322  0.1208        7   315  0.0217        7    0  275   40      0.0027  
 0.006438  1      18   b   655   332   323  0.1206        7   316  0.0217        7    0  276   40      0.0027  
 0.006485  1      19   d   654   332   322  0.1208        7   315  0.0217        7    0  275   40      0.0027  
 0.007571  1      20   b   655   332   323  0.1206        7   316  0.0217        7    0  276   40      0.0027  
 0.008292  1      21   d   654   331   323  0.1208        7   316  0.0217        7    0  276   40      0.0027  
 0.008522  1      22   b   655   331   324  0.1206        7   317  0.0216        7    0  277   40      0.0027  
 0.008656  1      23   d   654   330   324  0.1208        7   317  0.0216        7    0  277   40      0.0027  
 0.009490  1      24   d   653   329   324  0.1210        7   317  0.0216        7    0  277   40      0.0027  
 0.009545  1      25   d   652   329   323  0.1212        7   316  0.0217        7    0  276   40      0.0027  
 0.009831  1      26   d   651   329   322  0.1214        7   315  0.0217        7    0  275   40      0.0027  
 0.009956  1      27   b   652   330   322  0.1212        7   315  0.0217        7    0  275   40      0.0027  
 0.009961  1      28   d   651   330   321  0.1198        7   314  0.0218        7    0  275   39      0.0026  
 0.010536  1      29   d   650   330   320  0.1200        7   313  0.0219        7    0  274   39      0.0027  
 0.010683  1      30   d   649   329   320  0.1202        7   313  0.0219        7    0  274   39      0.0027  
 0.010978  1      31   d   648   329   319  0.1204        7   312  0.0219        7    0  273   39      0.0027  
 0.011317  1      32   d   647   329   318  0.1206        7   311  0.0220        7    0  272   39      0.0027  
 0.011958  1      33   b   648   330   318  0.1219        7   311  0.0220        7    0  272   39      0.0027  
 0.012297  1      34   b   649   331   318  0.1217        7   311  0.0220        7    0  272   39      0.0027  
 0.013223  1      35   b   650   331   319  0.1215        7   312  0.0219        7    0  273   39      0.0027  
 0.013509  1      36   d   649   331   318  0.1217        7   311  0.0220        7    0  272   39      0.0027  
 0.014036  1      37   d   648   331   317  0.1219        7   310  0.0221        7    0  271   39      0.0027  
 0.014052  1      38   b   649   331   318  0.1233        7   311  0.0220        7    0  271   40      0.0028  
 0.014076  1      39   b   650   332   318  0.1246        7   311  0.0220        7    0  271   40      0.0028  
 0.014143  1      40   d   649   331   318  0.1248        7   311  0.0220        7    0  271   40      0.0028  
 0.014849  1      41   b   650   331   319  0.1246        7   312  0.0219        7    0  272   40      0.0028  
 0.015455  1      42   b   651   331   320  0.1244        7   313  0.0219        7    0  273   40      0.0027  
 0.015879  1      43   d   650   331   319  0.1246        7   312  0.0219        7    0  272   40      0.0028  
 0.015924  1      44   d   649   330   319  0.1248        7   312  0.0219        7    0  272   40      0.0028  
 0.016245  1      45   b   650   330   320  0.1246        7   313  0.0219        7    0  273   40      0.0027  
 0.016306  1      46   d   649   330   319  0.1248        7   312  0.0219        7    0  272   40      0.0028  
 0.016947  1      47   d   648   330   318  0.1250        7   311  0.0220        7    0  271   40      0.0028  
 0.016977  1      48   b   649   330   319  0.1248        7   312  0.0219        7    0  272   40      0.0028  
 0.017383  1      49   d   648   329   319  0.1235        7   312  0.0219        7    0  272   40      0.0028  
 0.017610  1      50   d   647   328   319  0.1236        7   312  0.0219        7    0  272   40      0.0028  
 0.017715  1      51   d   646   327   319  0.1223        7   312  0.0219        7    0  272   40      0.0028  
 0.017756  1      52   d   645   326   319  0.1209        7   312  0.0219        7    0  272   40      0.0028  
 0.017762  1      53   d   644   325   319  0.1196        7   312  0.0219        7    0  272   40      0.0028  
 0.018173  1      54   b   645   326   319  0.1194        7   312  0.0219        7    0  272   40      0.0028  
 0.018591  1      55   b   646   327   319  0.1192        7   312  0.0219        7    0  272   40      0.0028  
 0.019017  1      56   d   645   327   318  0.1178        7   311  0.0220        7    0  272   39      0.0027  
 0.019083  1      57   d   644   326   318  0.1180        7   311  0.0220        7    0  272   39      0.0027  
 0.019535  1      58   d   643   326   317  0.1182        7   310  0.0221        7    0  271   39      0.0027  
 0.020013  1      59   d   642   326   316  0.1184        7   309  0.0222        7    0  270   39      0.0027  
 0.020589  1      60   d   641   326   315  0.1170        7   308  0.0222        7    0  270   38      0.0027  
 0.020915  1      61   d   640   325   315  0.1172        7   308  0.0222        7    0  270   38      0.0027  
 0.021982  1      62   b   641   326   315  0.1170        7   308  0.0222        7    0  270   38      0.0027  
 0.022086  1      63   d   640   326   314  0.1172        7   307  0.0223        7    0  269   38      0.0027  
 0.022247  1      64   b   641   327   314  0.1170        7   307  0.0223        7    0  269   38      0.0027  
 0.022838  1      65   d   640   327   313  0.1156        7   306  0.0224        7    0  269   37      0.0026  
 0.023522  1      66   b   641   327   314  0.1154        7   307  0.0223        7    0  270   37      0.0026  
 0.024588  1      67   b   642   327   315  0.1153        7   308  0.0222        7    0  271   37      0.0026  
 0.025035  1      68   b   643   328   315  0.1151        7   308  0.0222        7    0  271   37      0.0026  
 0.025611  1      69   b   644   328   316  0.1149        7   309  0.0222        7    0  272   37      0.0026  
 0.026023  1      70   b   645   328   317  0.1163        7   310  0.0221        7    0  272   38      0.0026  
 0.026291  1      71   d   644   328   316  0.1165        7   309  0.0222        7    0  271   38      0.0027  
 0.026696  1      72   d   643   327   316  0.1166        7   309  0.0222        7    0  271   38      0.0027  
 0.026722  1      73   b   644   327   317  0.1165        7   310  0.0221        7    0  272   38      0.0026  
 0.027299  1      74   d   643   326   317  0.1151        7   310  0.0221        7    0  272   38      0.0026  
 0.027503  1      75   d   642   326   316  0.1153        7   309  0.0222        7    0  271   38      0.0027  
 0.027902  1      76   d   641   326   315  0.1139        7   308  0.0222        7    0  271   37      0.0026  
 0.028055  1      77   b   642   327   315  0.1153        7   308  0.0222        7    0  271   37      0.0026  
 0.028774  1      78   d   641   327   314  0.1154        7   307  0.0223        7    0  270   37      0.0026  
 0.029173  1      79   b   642   328   314  0.1153        7   307  0.0223        7    0  270   37      0.0026  
 0.030372  1      80   b   643   328   315  0.1151        7   308  0.0222        7    0  271   37      0.0026  
 0.030589  1      81   b   644   329   315  0.1149        7   308  0.0222        7    0  271   37      0.0026  
 0.030956  1      82   d   643   328   315  0.1135        7   308  0.0222        7    0  271   37      0.0026  
 0.031423  1      83   d   642   328   314  0.1137        7   307  0.0223        7    0  270   37      0.0026  
 0.032694  1      84   d   641   327   314  0.1139        7   307  0.0223        7    0  270   37      0.0026  
 0.032874  1      85   d   640   326   314  0.1141        7   307  0.0223        7    0  270   37      0.0026  
 0.033086  1      86   d   639   325   314  0.1142        7   307  0.0223        7    0  270   37      0.0026  
 0.033968  1      87   d   638   325   313  0.1144        7   306  0.0224        7    0  269   37      0.0026  
 0.034245  1      88   b   639   326   313  0.1142        7   306  0.0224        7    0  269   37      0.0026  
 0.034943  1      89   b   640   326   314  0.1141        8   306  0.0255        8    0  269   37      0.0030  
 0.034998  1      90   d   639   325   314  0.1127        8   306  0.0255        8    0  269   37      0.0030  
 0.035125  1      91   d   638   324   314  0.1129        8   306  0.0255        8    0  269   37      0.0030  
 0.035296  1      92   b   639   325   314  0.1127        8   306  0.0255        8    0  269   37      0.0030  
 0.035614  1      93   b   640   326   314  0.1125        8   306  0.0255        8    0  269   37      0.0030  
 0.035671  1      94   b   641   326   315  0.1123        8   307  0.0254        8    0  270   37      0.0030  
 0.037154  1      95   b   642   326   316  0.1121        8   308  0.0253        8    0  271   37      0.0030  
 0.037202  1      96   d   641   326   315  0.1108        8   307  0.0254        8    0  271   36      0.0029  
 0.037554  1      97   b   642   327   315  0.1121        8   307  0.0254        8    0  271   36      0.0029  
 0.038395  1      98   b   643   328   315  0.1120        8   307  0.0254        8    0  271   36      0.0029  
 0.038759  1      99   d   642   327   315  0.1106        8   307  0.0254        8    0  271   36      0.0029  
 0.039350  1     100   d   641   326   315  0.1108        8   307  0.0254        8    0  271   36      0.0029  
 0.039549  1     101   d   640   326   314  0.1109        8   306  0.0255        8    0  270   36      0.0029  
 0.040399  1     102   d   639   326   313  0.1111        8   305  0.0256        8    0  269   36      0.0029  
 0.040551  1     103   b   640   326   314  0.1109        8   306  0.0255        8    0  270   36      0.0029  
 0.041154  1     104   b   641   326   315  0.1108        8   307  0.0254        8    0  271   36      0.0029  
 0.041532  1     105   b   642   327   315  0.1106        8   307  0.0254        8    0  271   36      0.0029  
 0.041739  1     106   b   643   328   315  0.1104        8   307  0.0254        8    0  271   36      0.0029  
 0.042056  1     107   b   644   328   316  0.1102        8   308  0.0253        8    0  272   36      0.0029  
 0.042508  1     108   d   643   328   315  0.1089        8   307  0.0254        8    0  272   35      0.0028  
 0.042972  1     109   d   642   328   314  0.1090        8   306  0.0255        8    0  271   35      0.0028  
 0.043045  1     110   b   643   329   314  0.1089        8   306  0.0255        8    0  271   35      0.0028  
 0.043726  1     111   b   644   330   314  0.1087        8   306  0.0255        8    0  271   35      0.0028  
 0.043787  1     112   b   645   330   315  0.1085        8   307  0.0254        8    0  272   35      0.0028  
 0.044007  1     113   d   644   329   315  0.1087        8   307  0.0254        8    0  272   35      0.0028  
 0.044046  1     114   d   643   328   315  0.1089        8   307  0.0254        8    0  272   35      0.0028  
 0.044147  1     115   d   642   327   315  0.1075        8   307  0.0254        8    0  272   35      0.0028  
 0.044221  1     116   d   641   326   315  0.1061        8   307  0.0254        8    0  272   35      0.0028  
 0.044404  1     117   b   642   326   316  0.1075        8   308  0.0253        8    0  272   36      0.0029  
 0.044510  1     118   d   641   326   315  0.1076        8   307  0.0254        8    0  271   36      0.0029  
 0.044585  1     119   b   642   326   316  0.1075        8   308  0.0253        8    0  272   36      0.0029  
 0.045362  1     120   d   641   325   316  0.1076        8   308  0.0253        8    0  272   36      0.0029  
 0.045542  1     121   d   640   325   315  0.1078        8   307  0.0254        8    0  271   36      0.0029  
 0.045702  1     122   d   639   324   315  0.1080        8   307  0.0254        8    0  271   36      0.0029  
 0.045735  1     123   b   640   325   315  0.1078        8   307  0.0254        8    0  271   36      0.0029  
 0.045737  1     124   e   640   325   315  0.1094        8   307  0.0254        8    0  271   36      0.0029  
 0.047018  1     125   d   639   324   315  0.1095        8   307  0.0254        8    0  271   36      0.0029  
 0.047993  1     126   b   640   324   316  0.1094        8   308  0.0253        8    0  272   36      0.0029  
 0.048415  1     127   d   639   324   315  0.1095        8   307  0.0254        8    0  271   36      0.0029  
 0.049309  1     128   d   638   323   315  0.1097        8   307  0.0254        8    0  271   36      0.0029  
 0.049918  1     129   d   637   322   315  0.1099        8   307  0.0254        8    0  271   36      0.0029  
 0.050593  1     130   d   636   322   314  0.1101        8   306  0.0255        8    0  270   36      0.0029  
 0.051035  1     131   b   637   322   315  0.1099        8   307  0.0254        8    0  271   36      0.0029  
 0.051275  1     132   b   638   322   316  0.1097        8   308  0.0253        8    0  272   36      0.0029  
 0.051606  1     133   b   639   323   316  0.1111        8   308  0.0253        8    0  272   36      0.0029  
 0.052459  1     134   b   640   324   316  0.1109        8   308  0.0253        8    0  272   36      0.0029  
 0.052505  1     135   b   641   325   316  0.1108        8   308  0.0253        8    0  272   36      0.0029  
 0.053268  1     136   b   642   325   317  0.1121        8   309  0.0252        8    0  272   37      0.0029  
 0.053310  1     137   b   643   325   318  0.1135        8   310  0.0252        8    0  272   38      0.0030  
 0.053370  1     138   b   644   325   319  0.1134        8   311  0.0251        8    0  273   38      0.0030  
 0.054511  1     139   d   643   325   318  0.1135        8   310  0.0252        8    0  272   38      0.0030  
 0.054845  1     140   b   644   326   318  0.1134        8   310  0.0252        8    0  272   38      0.0030  
 0.055168  1     141   d   643   326   317  0.1135        8   309  0.0252        8    0  271   38      0.0030  
 0.055283  1     142   d   642   326   316  0.1137        7   309  0.0222        7    0  271   38      0.0027  
 0.055648  1     143   d   641   326   315  0.1139        7   308  0.0222        7    0  270   38      0.0027  
 0.055742  1     144   d   640   325   315  0.1141        7   308  0.0222        7    0  270   38      0.0027  
 0.056134  1     145   b   641   325   316  0.1139        7   309  0.0222        7    0  271   38      0.0027  
 0.056324  1     146   b   642   326   316  0.1137        7   309  0.0222        7    0  271   38      0.0027  
 0.056510  1     147   b   643   326   317  0.1135        7   310  0.0221        7    0  272   38      0.0026  
 0.056709  1     148   d   642   326   316  0.1137        7   309  0.0222        7    0  271   38      0.0027  
 0.057297  1     149   b   643   327   316  0.1135        7   309  0.0222        7    0  271   38      0.0027  
 0.057534  1     150   d   642   326   316  0.1137        7   309  0.0222        7    0  271   38      0.0027  
 0.057674  1     151   d   641   326   315  0.1139        7   308  0.0222        7    0  270   38      0.0027  
 0.058202  1     152   d   640   325   315  0.1141        7   308  0.0222        7    0  270   38      0.0027  
 0.058224  1     153   d   639   325   314  0.1142        6   308  0.0191        6    0  270   38      0.0023  
 0.058513  1     154   b   640   325   315  0.1141        6   309  0.0190        6    0  271   38      0.0023  
 0.059040  1     155   b   641   325   316  0.1139        6   310  0.0190        6    0  272   38      0.0023  
 0.059404  1     156   d   640   325   315  0.1141        6   309  0.0190        6    0  271   38      0.0023  
 0.059496  1     157   b   641   326   315  0.1154        6   309  0.0190        6    0  271   38      0.0023  
 0.059852  1     158   d   640   325   315  0.1156        6   309  0.0190        6    0  271   38      0.0023  
 0.059919  1     159   b   641   325   316  0.1170        6   310  0.0190        6    0  271   39      0.0023  
 0.060098  1     160   b   642   326   316  0.1168        6   310  0.0190        6    0  271   39      0.0023  
 0.061635  1     161   b   643   327   316  0.1182        6   310  0.0190        6    0  271   39      0.0023  
 0.062002  1     162   b   644   328   316  0.1180        6   310  0.0190        6    0  271   39      0.0023  
 0.062159  1     163   d   643   327   316  0.1166        6   310  0.0190        6    0  271   39      0.0023  
 0.062527  1     164   b   644   327   317  0.1165        6   311  0.0189        6    0  272   39      0.0023  
 0.062609  1     165   b   645   327   318  0.1163        6   312  0.0189        6    0  273   39      0.0023  
 0.063334  1     166   b   646   327   319  0.1161        6   313  0.0188        6    0  274   39      0.0023  
 0.063375  1     167   b   647   328   319  0.1159        6   313  0.0188        6    0  274   39      0.0023  
 0.063566  1     168   b   648   329   319  0.1157        6   313  0.0188        6    0  274   39      0.0023  
 0.065146  1     169   b   649   330   319  0.1156        6   313  0.0188        6    0  274   39      0.0023  
 0.065212  1     170   d   648   330   318  0.1157        6   312  0.0189        6    0  273   39      0.0023  
 0.065524  1     171   b   649   331   318  0.1171        6   312  0.0189        6    0  273   39      0.0023  
 0.066000  1     172   d   648   330   318  0.1173        6   312  0.0189        6    0  273   39      0.0023  
 0.066047  1     173   b   649   331   318  0.1171        6   312  0.0189        6    0  273   39      0.0023  
 0.066068  1     174   d   648   330   318  0.1173        6   312  0.0189        6    0  273   39      0.0023  
 0.067078  1     175   b   649   330   319  0.1171        6   313  0.0188        6    0  274   39      0.0023  
 0.067355  1     176   d   648   329   319  0.1173        6   313  0.0188        6    0  274   39      0.0023  
 0.067922  1     177   d   647   329   318  0.1159        6   312  0.0189        6    0  274   38      0.0023  
 0.067989  1     178   d   646   328   318  0.1161        6   312  0.0189        6    0  274   38      0.0023  
 0.068432  1     179   b   647   329   318  0.1159        6   312  0.0189        6    0  274   38      0.0023  
 0.068442  1     180   d   646   329   317  0.1146        6   311  0.0189        6    0  274   37      0.0022  
 0.068509  1     181   b   647   329   318  0.1144        6   312  0.0189        6    0  275   37      0.0022  
 0.068813  1     182   d   646   328   318  0.1146        6   312  0.0189        6    0  275   37      0.0022  
 0.069150  1     183   b   647   329   318  0.1144        6   312  0.0189        6    0  275   37      0.0022  
 0.069418  1     184   b   648   329   319  0.1157        6   313  0.0188        6    0  275   38      0.0022  
 0.069490  1     185   d   647   328   319  0.1159        6   313  0.0188        6    0  275   38      0.0022  
 0.069596  1     186   d   646   328   318  0.1161        6   312  0.0189        6    0  274   38      0.0023  
 0.070480  1     187   b   647   328   319  0.1175        6   313  0.0188        6    0  274   39      0.0023  
 0.071464  1     188   b   648   328   320  0.1188        6   314  0.0187        6    0  274   40      0.0023  
 0.071566  1     189   b   649   328   321  0.1186        6   315  0.0187        6    0  275   40      0.0023  
 0.071666  1     190   b   650   329   321  0.1185        6   315  0.0187        6    0  275   40      0.0023  
 0.072062  1     191   d   649   328   321  0.1186        6   315  0.0187        6    0  275   40      0.0023  
 0.072695  1     192   d   648   328   320  0.1188        6   314  0.0187        6    0  274   40      0.0023  
 0.073018  1     193   b   649   328   321  0.1186        6   315  0.0187        6    0  275   40      0.0023  
 0.074156  1     194   d   648   327   321  0.1188        6   315  0.0187        6    0  275   40      0.0023  
 0.074246  1     195   d   647   327   320  0.1190        6   314  0.0187        6    0  274   40      0.0023  
 0.074626  1     196   b   648   328   320  0.1188        6   314  0.0187        6    0  274   40      0.0023  
 0.074966  1     197   b   649   329   320  0.1186        6   314  0.0187        6    0  274   40      0.0023  
 0.075098  1     198   d   648   329   319  0.1188        6   313  0.0188        6    0  273   40      0.0024  
 0.075864  1     199   b   649   330   319  0.1186        6   313  0.0188        6    0  273   40      0.0024  
 0.076372  1     200   d   648   330   318  0.1188        6   312  0.0189        6    0  272   40      0.0024  
 0.076826  1     201   b   649   331   318  0.1186        6   312  0.0189        6    0  272   40      0.0024  
 0.076917  1     202   b   650   332   318  0.1185        6   312  0.0189        6    0  272   40      0.0024  
 0.077334  1     203   d   649   332   317  0.1186        6   311  0.0189        6    0  271   40      0.0024  
 0.077728  1     204   d   648   331   317  0.1188        6   311  0.0189        6    0  271   40      0.0024  
 0.077729  1     205   b   649   331   318  0.1202        6   312  0.0189        6    0  271   41      0.0024  
 0.077766  1     206   d   648   330   318  0.1204        6   312  0.0189        6    0  271   41      0.0024  
 0.078096  1     207   d   647   330   317  0.1206        6   311  0.0189        6    0  270   41      0.0024  
 0.078636  1     208   b   648   330   318  0.1204        6   312  0.0189        6    0  271   41      0.0024  
 0.078923  1     209   b   649   331   318  0.1202        6   312  0.0189        6    0  271   41      0.0024  
 0.079085  1     210   d   648   330   318  0.1188        6   312  0.0189        6    0  271   41      0.0024  
 0.079145  1     211   d   647   330   317  0.1190        6   311  0.0189        6    0  270   41      0.0024  
 0.079447  1     212   b   648   330   318  0.1188        6   312  0.0189        6    0  271   41      0.0024  
 0.079714  1     213   d   647   329   318  0.1190        6   312  0.0189        6    0  271   41      0.0024  
 0.080423  1     214   d   646   328   318  0.1192        6   312  0.0189        6    0  271   41      0.0024  
 0.080625  1     215   b   647   328   319  0.1190        6   313  0.0188        6    0  272   41      0.0024  
 0.081093  1     216   d   646   327   319  0.1192        6   313  0.0188        6    0  272   41      0.0024  
 0.081536  1     217   d   645   327   318  0.1178        6   312  0.0189        6    0  272   40      0.0024  
 0.081570  1     218   d   644   327   317  0.1165        6   311  0.0189        6    0  272   39      0.0023  
 0.081774  1     219   d   643   326   317  0.1151        6   311  0.0189        6    0  272   39      0.0023  
 0.082246  1     220   d   642   325   317  0.1153        6   311  0.0189        6    0  272   39      0.0023  
 0.082309  1     221   d   641   324   317  0.1139        6   311  0.0189        6    0  272   39      0.0023  
 0.083075  1     222   d   640   324   316  0.1141        6   310  0.0190        6    0  271   39      0.0023  
 0.083339  1     223   d   639   323   316  0.1142        6   310  0.0190        6    0  271   39      0.0023  
 0.083786  1     224   b   640   324   316  0.1141        6   310  0.0190        6    0  271   39      0.0023  
 0.084059  1     225   d   639   323   316  0.1142        6   310  0.0190        6    0  271   39      0.0023  
 0.084097  1     226   b   640   324   316  0.1141        6   310  0.0190        6    0  271   39      0.0023  
 0.084203  1     227   d   639   324   315  0.1127        6   309  0.0190        6    0  271   38      0.0023  
 0.084493  1     228   b   640   325   315  0.1125        6   309  0.0190        6    0  271   38      0.0023  
 0.084647  1     229   b   641   325   316  0.1139        6   310  0.0190        6    0  271   39      0.0023  
 0.084782  1     230   d   640   325   315  0.1125        6   309  0.0190        6    0  271   38      0.0023  
 0.085479  1     231   b   641   326   315  0.1123        6   309  0.0190        6    0  271   38      0.0023  
 0.086632  1     232   b   642   327   315  0.1121        6   309  0.0190        6    0  271   38      0.0023  
 0.087553  1     233   d   641   326   315  0.1123        6   309  0.0190        6    0  271   38      0.0023  
 0.087711  1     234   b   642   327   315  0.1121        6   309  0.0190        6    0  271   38      0.0023  
 0.088907  1     235   b   643   328   315  0.1120        6   309  0.0190        6    0  271   38      0.0023  
 0.090039  1     236   d   642   327   315  0.1121        6   309  0.0190        6    0  271   38      0.0023  
 0.090055  1     237   d   641   326   315  0.1123        6   309  0.0190        6    0  271   38      0.0023  
 0.090767  1     238   d   640   326   314  0.1125        6   308  0.0191        6    0  270   38      0.0023  
 0.090864  1     239   b   641   326   315  0.1123        6   309  0.0190        6    0  271   38      0.0023  
 0.090902  1     240   b   642   327   315  0.1137        6   309  0.0190        6    0  271   38      0.0023  
 0.090965  1     241   b   643   328   315  0.1135        6   309  0.0190        6    0  271   38      0.0023  
 0.091010  1     242   b   644   329   315  0.1134        6   309  0.0190        6    0  271   38      0.0023  
 0.092380  1     243   b   645   329   316  0.1132        6   310  0.0190        6    0  272   38      0.0023  
 0.092665  1     244   b   646   329   317  0.1130        6   311  0.0189        6    0  273   38      0.0023  
 0.092683  1     245   d   645   329   316  0.1116        6   310  0.0190        6    0  273   37      0.0022  
 0.093990  1     246   d   644   329   315  0.1118        6   309  0.0190        6    0  272   37      0.0022  
 0.094050  1     247   d   643   328   315  0.1120        6   309  0.0190        6    0  272   37      0.0022  
 0.094417  1     248   b   644   328   316  0.1118        6   310  0.0190        6    0  273   37      0.0022  
 0.094855  1     249   b   645   328   317  0.1116        6   311  0.0189        6    0  274   37      0.0022  
 0.095371  1     250   d   644   327   317  0.1118        6   311  0.0189        6    0  274   37      0.0022  
 0.095636  1     251   b   645   327   318  0.1132        6   312  0.0189        6    0  274   38      0.0023  
 0.095677  1     252   d   644   327   317  0.1118        6   311  0.0189        6    0  274   37      0.0022  
 0.095740  1     253   e   644   327   317  0.1134        6   311  0.0189        6    0  274   37      0.0022  
 0.096401  1     254   b   645   328   317  0.1132        6   311  0.0189        6    0  274   37      0.0022  
 0.096430  1     255   b   646   328   318  0.1130        6   312  0.0189        6    0  275   37      0.0022  
 0.096552  1     256   d   645   327   318  0.1132        6   312  0.0189        6    0  275   37      0.0022  
 0.096957  1     257   d   644   327   317  0.1118        6   311  0.0189        6    0  275   36      0.0021  
 0.097201  1     258   d   643   327   316  0.1120        6   310  0.0190        6    0  274   36      0.0022  
 0.097322  1     259   d   642   326   316  0.1121        6   310  0.0190        6    0  274   36      0.0022  
 0.097668  1     260   b   643   327   316  0.1120        6   310  0.0190        6    0  274   36      0.0022  
 0.098493  1     261   d   642   326   316  0.1121        6   310  0.0190        6    0  274   36      0.0022  
 0.098504  1     262   d   641   325   316  0.1108        6   310  0.0190        6    0  274   36      0.0022  
 0.098734  1     263   d   640   324   316  0.1109        6   310  0.0190        6    0  274   36      0.0022  
 0.099371  1     264   d   639   323   316  0.1095        6   310  0.0190        6    0  274   36      0.0022  
 0.099962  1     265   d   638   322   316  0.1097        6   310  0.0190        6    0  274   36      0.0022  
 0.100573  1     266   b   639   322   317  0.1095        6   311  0.0189        6    0  275   36      0.0021  
 0.100661  1     267   d   638   322   316  0.1097        6   310  0.0190        6    0  274   36      0.0022  
 0.100726  1     268   b   639   322   317  0.1095        6   311  0.0189        6    0  275   36      0.0021  
 0.101297  1     269   d   638   322   316  0.1082        6   310  0.0190        6    0  275   35      0.0021  
 0.102462  1     270   b   639   323   316  0.1095        6   310  0.0190        6    0  275   35      0.0021  
 0.102687  1     271   b   640   323   317  0.1109        6   311  0.0189        6    0  275   36      0.0021  
 0.104136  1     272   d   639   323   316  0.1095        6   310  0.0190        6    0  275   35      0.0021  
 0.104261  1     273   d   638   322   316  0.1082        6   310  0.0190        6    0  275   35      0.0021  
 0.104644  1     274   d   637   321   316  0.1068        6   310  0.0190        6    0  275   35      0.0021  
 0.104773  1     275   d   636   321   315  0.1053        6   309  0.0190        6    0  275   34      0.0021  
 0.104802  1     276   b   637   322   315  0.1052        6   309  0.0190        6    0  275   34      0.0021  
 0.104899  1     277   d   636   321   315  0.1053        6   309  0.0190        6    0  275   34      0.0021  
 0.105025  1     278   b   637   321   316  0.1052        6   310  0.0190        6    0  276   34      0.0020  
 0.105342  1     279   b   638   322   316  0.1050        6   310  0.0190        6    0  276   34      0.0020  
 0.106099  1     280   d   637   321   316  0.1052        6   310  0.0190        6    0  276   34      0.0020  
 0.107610  1     281   d   636   320   316  0.1053        6   310  0.0190        6    0  276   34      0.0020  
 0.108662  1     282   d   635   319   316  0.1055        6   310  0.0190        6    0  276   34      0.0020  
 0.108666  1     283   e   635   319   316  0.1071        6   310  0.0190        6    0  275   35      0.0021  
 0.109254  1     284   d   634   318   316  0.1073        6   310  0.0190        6    0  275   35      0.0021  
 0.109430  1     285   d   633   318   315  0.1058        6   309  0.0190        6    0  275   34      0.0021  
 0.109613  1     286   d   632   317   315  0.1060        6   309  0.0190        6    0  275   34      0.0021  
 0.110044  1     287   d   631   317   314  0.1062        6   308  0.0191        6    0  274   34      0.0021  
 0.110371  1     288   b   632   317   315  0.1060        6   309  0.0190        6    0  275   34      0.0021  
 0.110372  1     289   b   633   317   316  0.1074        6   310  0.0190        6    0  275   35      0.0021  
 0.111085  1     290   d   632   317   315  0.1076        6   309  0.0190        6    0  274   35      0.0021  
 0.111255  1     291   d   631   317   314  0.1078        6   308  0.0191        6    0  273   35      0.0021  
 0.111377  1     292   d   630   316   314  0.1079        6   308  0.0191        6    0  273   35      0.0021  
 0.111379  1     293   b   631   317   314  0.1078        6   308  0.0191        6    0  273   35      0.0021  
 0.111473  1     294   b   632   318   314  0.1076        6   308  0.0191        6    0  273   35      0.0021  
 0.111593  1     295   b   633   319   314  0.1074        6   308  0.0191        6    0  273   35      0.0021  
 0.112503  1     296   b   634   320   314  0.1073        6   308  0.0191        6    0  273   35      0.0021  
 0.112626  1     297   b   635   321   314  0.1071        6   308  0.0191        6    0  273   35      0.0021  
 0.112953  1     298   b   636   322   314  0.1069        6   308  0.0191        6    0  273   35      0.0021  
 0.113108  1     299   b   637   322   315  0.1068        6   309  0.0190        6    0  274   35      0.0021  
 0.113428  1     300   b   638   323   315  0.1066        6   309  0.0190        6    0  274   35      0.0021  
 0.115589  1     301   b   639   324   315  0.1064        6   309  0.0190        6    0  274   35      0.0021  
 0.115808  1     302   b   640   325   315  0.1062        6   309  0.0190        6    0  274   35      0.0021  
 0.115955  1     303   b   641   325   316  0.1061        6   310  0.0190        6    0  275   35      0.0021  
 0.116480  1     304   d   640   325   315  0.1047        6   309  0.0190        6    0  275   34      0.0021  
 0.116518  1     305   d   639   325   314  0.1049        6   308  0.0191        6    0  274   34      0.0021  
 0.117358  1     306   b   640   325   315  0.1047        6   309  0.0190        6    0  275   34      0.0021  
 0.117642  1     307   b   641   326   315  0.1045        6   309  0.0190        6    0  275   34      0.0021  
 0.119710  1     308   d   640   325   315  0.1031        6   309  0.0190        6    0  275   34      0.0021  
 0.120478  1     309   d   639   324   315  0.1033        6   309  0.0190        6    0  275   34      0.0021  
 0.121035  1     310   d   638   324   314  0.1034        6   308  0.0191        6    0  274   34      0.0021  
 0.121445  1     311   b   639   324   315  0.1033        6   309  0.0190        6    0  275   34      0.0021  
 0.122571  1     312   b   640   324   316  0.1031        6   310  0.0190        6    0  276   34      0.0020  
 0.123004  1     313   d   639   323   316  0.1033        6   310  0.0190        6    0  276   34      0.0020  
 0.123095  1     314   b   640   324   316  0.1047        6   310  0.0190        6    0  276   34      0.0020  
 0.124043  1     315   d   639   324   315  0.1049        6   309  0.0190        6    0  275   34      0.0021  
 0.124167  1     316   b   640   325   315  0.1062        6   309  0.0190        6    0  275   34      0.0021  
 0.124313  1     317   b   641   325   316  0.1061        6   310  0.0190        6    0  276   34      0.0020  
 0.125993  1     318   d   640   325   315  0.1062        6   309  0.0190        6    0  275   34      0.0021  
 0.126001  1     319   d   639   324   315  0.1064        6   309  0.0190        6    0  275   34      0.0021  
 0.126308  1     320   b   640   325   315  0.1062        6   309  0.0190        6    0  275   34      0.0021  
 0.126782  1     321   b   641   326   315  0.1061        6   309  0.0190        6    0  275   34      0.0021  
 0.127279  1     322   b   642   326   316  0.1059        6   310  0.0190        6    0  276   34      0.0020  
 0.127289  1     323   d   641   326   315  0.1045        6   309  0.0190        6    0  276   33      0.0020  
 0.127724  1     324   b   642   326   316  0.1044        6   310  0.0190        6    0  277   33      0.0020  
 0.128627  1     325   b   643   327   316  0.1058        6   310  0.0190        6    0  277   33      0.0020  
 0.129639  1     326   d   642   327   315  0.1059        6   309  0.0190        6    0  276   33      0.0020  
 0.130277  1     327   b   643   328   315  0.1058        6   309  0.0190        6    0  276   33      0.0020  
 0.132091  1     328   b   644   328   316  0.1056        6   310  0.0190        6    0  277   33      0.0020  
 0.132216  1     329   d   643   328   315  0.1058        6   309  0.0190        6    0  276   33      0.0020  
 0.132280  1     330   d   642   328   314  0.1044        6   308  0.0191        6    0  276   32      0.0019  
 0.133077  1     331   d   641   328   313  0.1030        6   307  0.0192        6    0  276   31      0.0019  
 0.133287  1     332   d   640   327   313  0.1031        6   307  0.0192        6    0  276   31      0.0019  
 0.133817  1     333   b   641   328   313  0.1030        6   307  0.0192        6    0  276   31      0.0019  
 0.134174  1     334   d   640   328   312  0.1016        6   306  0.0192        6    0  276   30      0.0018  
 0.135109  1     335   b   641   329   312  0.1030        6   306  0.0192        6    0  276   30      0.0018  
 0.135157  1     336   b   642   330   312  0.1028        6   306  0.0192        6    0  276   30      0.0018  
 0.135170  1     337   b   643   330   313  0.1026        6   307  0.0192        6    0  277   30      0.0018  
 0.135370  1     338   b   644   330   314  0.1025        6   308  0.0191        6    0  278   30      0.0018  
 0.135476  1     339   b   645   330   315  0.1023        6   309  0.0190        6    0  279   30      0.0018  
 0.136604  1     340   b   646   330   316  0.1022        6   310  0.0190        6    0  280   30      0.0018  
 0.136681  1     341   d   645   329   316  0.1023        6   310  0.0190        6    0  280   30      0.0018  
 0.137026  1     342   e   645   329   316  0.1039        6   310  0.0190        6    0  280   30      0.0018  
 0.137298  1     343   d   644   328   316  0.1040        6   310  0.0190        6    0  280   30      0.0018  
 0.138127  1     344   b   645   329   316  0.1039        6   310  0.0190        6    0  280   30      0.0018  
 0.138354  1     345   b   646   329   317  0.1053        6   311  0.0189        6    0  280   31      0.0019  
 0.138536  1     346   b   647   329   318  0.1051        6   312  0.0189        6    0  281   31      0.0018  
 0.138725  1     347   b   648   329   319  0.1065        6   313  0.0188        6    0  281   32      0.0019  
 0.139081  1     348   d   647   329   318  0.1051        6   312  0.0189        6    0  281   31      0.0018  
 0.139571  1     349   d   646   329   317  0.1053        6   311  0.0189        6    0  280   31      0.0019  
 0.140128  1     350   b   647   329   318  0.1051        6   312  0.0189        6    0  281   31      0.0018  
 0.140460  1     351   d   646   329   317  0.1037        6   311  0.0189        6    0  281   30      0.0018  
 0.140678  1     352   b   647   330   317  0.1036        6   311  0.0189        6    0  281   30      0.0018  
 0.141494  1     353   d   646   329   317  0.1037        6   311  0.0189        6    0  281   30      0.0018  
 0.141822  1     354   d   645   329   316  0.1039        6   310  0.0190        6    0  280   30      0.0018  
 0.142424  1     355   b   646   330   316  0.1037        6   310  0.0190        6    0  280   30      0.0018  
 0.142627  1     356   b   647   330   317  0.1036        6   311  0.0189        6    0  281   30      0.0018  
 0.143207  1     357   b   648   331   317  0.1034        6   311  0.0189        6    0  281   30      0.0018  
 0.143292  1     358   b   649   332   317  0.1048        6   311  0.0189        6    0  281   30      0.0018  
 0.143942  1     359   d   648   331   317  0.1049        6   311  0.0189        6    0  281   30      0.0018  
 0.143960  1     360   d   647   331   316  0.1036        6   310  0.0190        6    0  281   29      0.0017  
 0.144143  1     361   b   648   332   316  0.1034        6   310  0.0190        6    0  281   29      0.0017  
 0.144161  1     362   b   649   333   316  0.1032        6   310  0.0190        6    0  281   29      0.0017  
 0.144247  1     363   b   650   334   316  0.1046        6   310  0.0190        6    0  281   29      0.0017  
 0.144404  1     364   b   651   334   317  0.1045        6   311  0.0189        6    0  282   29      0.0017  
 0.144478  1     365   b   652   334   318  0.1043        6   312  0.0189        6    0  283   29      0.0017  
 0.144766  1     366   d   651   334   317  0.1045        6   311  0.0189        6    0  282   29      0.0017  
 0.145490  1     367   d   650   334   316  0.1031        6   310  0.0190        6    0  282   28      0.0017  
 0.145622  1     368   d   649   334   315  0.1032        6   309  0.0190        6    0  281   28      0.0017  
 0.146568  1     369   d   648   333   315  0.1034        6   309  0.0190        6    0  281   28      0.0017  
 0.146699  1     370   b   649   334   315  0.1032        6   309  0.0190        6    0  281   28      0.0017  
 0.147148  1     371   d   648   333   315  0.1034        6   309  0.0190        6    0  281   28      0.0017  
 0.147266  1     372   b   649   333   316  0.1032        6   310  0.0190        6    0  282   28      0.0017  
 0.147288  1     373   b   650   334   316  0.1031        6   310  0.0190        6    0  282   28      0.0017  
 0.147453  1     374   b   651   334   317  0.1029        6   311  0.0189        6    0  283   28      0.0017  
 0.148018  1     375   d   650   334   316  0.1031        5   311  0.0158        5    0  283   28      0.0014  
 0.149249  1     376   d   649   334   315  0.1032        5   310  0.0159        5    0  282   28      0.0014  
 0.149522  1     377   b   650   335   315  0.1031        5   310  0.0159        5    0  282   28      0.0014  
 0.149668  1     378   d   649   334   315  0.1032        5   310  0.0159        5    0  282   28      0.0014  
 0.149901  1     379   b   650   334   316  0.1031        5   311  0.0158        5    0  283   28      0.0014  
 0.150154  1     380   b   651   334   317  0.1045        5   312  0.0158        5    0  283   29      0.0014  
 0.150236  1     381   b   652   335   317  0.1043        5   312  0.0158        5    0  283   29      0.0014  
 0.151452  1     382   d   651   334   317  0.1045        5   312  0.0158        5    0  283   29      0.0014  
 0.151512  1     383   d   650   333   317  0.1046        5   312  0.0158        5    0  283   29      0.0014  
 0.152205  1     384   d   649   332   317  0.1048        5   312  0.0158        5    0  283   29      0.0014  
 0.152486  1     385   d   648   331   317  0.1034        5   312  0.0158        5    0  283   29      0.0014  
 0.152813  1     386   b   649   332   317  0.1032        5   312  0.0158        5    0  283   29      0.0014  
 0.153421  1     387   d   648   331   317  0.1034        5   312  0.0158        5    0  283   29      0.0014  
 0.153459  1     388   d   647   331   316  0.1036        5   311  0.0158        5    0  282   29      0.0015  
 0.153977  1     389   b   648   331   317  0.1034        5   312  0.0158        5    0  283   29      0.0014  
 0.155364  1     390   b   649   331   318  0.1032        5   313  0.0157        5    0  284   29      0.0014  
 0.155424  1     391   d   648   330   318  0.1034        5   313  0.0157        5    0  284   29      0.0014  
 0.155852  1     392   d   647   330   317  0.1020        5   312  0.0158        5    0  284   28      0.0014  
 0.155937  1     393   b   648   331   317  0.1019        5   312  0.0158        5    0  284   28      0.0014  
 0.156084  1     394   d   647   331   316  0.1020        5   311  0.0158        5    0  283   28      0.0014  
 0.156604  1     395   d   646   331   315  0.1022        5   310  0.0159        5    0  282   28      0.0014  
 0.156606  1     396   d   645   330   315  0.1023        5   310  0.0159        5    0  282   28      0.0014  
 0.157253  1     397   d   644   330   314  0.1025        5   309  0.0159        5    0  281   28      0.0014  
 0.157570  1     398   d   643   330   313  0.1011        5   308  0.0160        5    0  281   27      0.0014  
 0.158586  1     399   d   642   330   312  0.1012        5   307  0.0160        5    0  280   27      0.0014  
 0.159018  1     400   b   643   330   313  0.1026        5   308  0.0160        5    0  280   28      0.0014  
 0.159943  1     401   b   644   330   314  0.1025        5   309  0.0159        5    0  281   28      0.0014  
 0.159962  1     402   b   645   331   314  0.1023        5   309  0.0159        5    0  281   28      0.0014  
 0.160149  1     403   d   644   330   314  0.1025        5   309  0.0159        5    0  281   28      0.0014  
 0.160732  1     404   b   645   331   314  0.1023        5   309  0.0159        5    0  281   28      0.0014  
 0.160813  1     405   b   646   332   314  0.1022        5   309  0.0159        5    0  281   28      0.0014  
 0.160815  1     406   b   647   332   315  0.1020        5   310  0.0159        5    0  282   28      0.0014  
 0.160969  1     407   b   648   333   315  0.1019        5   310  0.0159        5    0  282   28      0.0014  
 0.161715  1     408   b   649   333   316  0.1017        5   311  0.0158        5    0  283   28      0.0014  
 0.161822  1     409   b   650   334   316  0.1015        5   311  0.0158        5    0  283   28      0.0014  
 0.161994  1     410   d   649   333   316  0.1017        5   311  0.0158        5    0  283   28      0.0014  
 0.162118  1     411   b   650   334   316  0.1015        5   311  0.0158        5    0  283   28      0.0014  
 0.162878  1     412   d   649   333   316  0.1017        5   311  0.0158        5    0  283   28      0.0014  
 0.163020  1     413   d   648   332   316  0.1019        5   311  0.0158        5    0  283   28      0.0014  
 0.163229  1     414   d   647   331   316  0.1020        5   311  0.0158        5    0  283   28      0.0014  
 0.163315  1     415   d   646   331   315  0.1022        5   310  0.0159        5    0  282   28      0.0014  
 0.163347  1     416   b   647   332   315  0.1020        5   310  0.0159        5    0  282   28      0.0014  
 0.163409  1     417   b   648   332   316  0.1019        5   311  0.0158        5    0  283   28      0.0014  
 0.163454  1     418   d   647   332   315  0.1020        5   310  0.0159        5    0  282   28      0.0014  
 0.163872  1     419   d   646   331   315  0.1022        5   310  0.0159        5    0  282   28      0.0014  
 0.163904  1     420   d   645   330   315  0.1023        5   310  0.0159        5    0  282   28      0.0014  
 0.164868  1     421   d   644   330   314  0.1025        5   309  0.0159        5    0  281   28      0.0014  
 0.164924  1     422   b   645   331   314  0.1023        5   309  0.0159        5    0  281   28      0.0014  
 0.165279  1     423   d   644   331   313  0.1009        5   308  0.0160        5    0  281   27      0.0014  
 0.165336  1     424   d   643   330   313  0.1011        5   308  0.0160        5    0  281   27      0.0014  
 0.165659  1     425   b   644   330   314  0.1009        5   309  0.0159        5    0  282   27      0.0014  
 0.165983  1     426   b   645   331   314  0.1008        5   309  0.0159        5    0  282   27      0.0014  
 0.166063  1     427   d   644   330   314  0.1009        5   309  0.0159        5    0  282   27      0.0014  
 0.166134  1     428   d   643   329   314  0.0995        5   309  0.0159        5    0  282   27      0.0014  
 0.166154  1     429   d   642   329   313  0.0997        5   308  0.0160        5    0  281   27      0.0014  
 0.166445  1     430   d   641   329   312  0.0983        5   307  0.0160        5    0  281   26      0.0013  
 0.166611  1     431   d   640   328   312  0.0984        5   307  0.0160        5    0  281   26      0.0013  
 0.167027  1     432   e   640   328   312  0.1000        5   307  0.0160        5    0  281   26      0.0013  
 0.167096  1     433   b   641   328   313  0.0998        5   308  0.0160        5    0  282   26      0.0013  
 0.167457  1     434   b   642   329   313  0.0997        5   308  0.0160        5    0  282   26      0.0013  
 0.168183  1     435   b   643   330   313  0.0995        5   308  0.0160        5    0  282   26      0.0013  
 0.168885  1     436   b   644   331   313  0.0994        5   308  0.0160        5    0  282   26      0.0013  
 0.169169  1     437   b   645   331   314  0.1008        5   309  0.0159        5    0  282   27      0.0014  
 0.170042  1     438   d   644   330   314  0.1009        5   309  0.0159        5    0  282   27      0.0014  
 0.170077  1     439   e   644   330   314  0.1025        5   309  0.0159        5    0  281   28      0.0014  
 0.170244  1     440   b   645   330   315  0.1039        5   310  0.0159        5    0  281   29      0.0015  
 0.170269  1     441   d   644   329   315  0.1025        5   310  0.0159        5    0  281   29      0.0015  
 0.170439  1     442   d   643   328   315  0.1026        5   310  0.0159        5    0  281   29      0.0015  
 0.170491  1     443   b   644   328   316  0.1025        5   311  0.0158        5    0  282   29      0.0015  
 0.170884  1     444   d   643   327   316  0.1026        5   311  0.0158        5    0  282   29      0.0015  
 0.171049  1     445   d   642   327   315  0.1028        5   310  0.0159        5    0  281   29      0.0015  
 0.171590  1     446   e   642   327   315  0.1044        5   310  0.0159        5    0  281   29      0.0015  
 0.172004  1     447   d   641   326   315  0.1045        5   310  0.0159        5    0  281   29      0.0015  
 0.172282  1     448   b   642   326   316  0.1044        5   311  0.0158        5    0  282   29      0.0015  
 0.172736  1     449   b   643   326   317  0.1042        5   312  0.0158        5    0  283   29      0.0014  
 0.173200  1     450   b   644   327   317  0.1040        5   312  0.0158        5    0  283   29      0.0014  
 0.173202  1     451   b   645   327   318  0.1039        5   313  0.0157        5    0  284   29      0.0014  
 0.173267  1     452   b   646   328   318  0.1037        5   313  0.0157        5    0  284   29      0.0014  
 0.173374  1     453   b   647   329   318  0.1051        5   313  0.0157        5    0  284   29      0.0014  
 0.173603  1     454   b   648   329   319  0.1065        5   314  0.0157        5    0  284   30      0.0015  
 0.173698  1     455   e   648   329   319  0.1080        5   314  0.0157        5    0  284   30      0.0015  
 0.173728  1     456   d   647   328   319  0.1082        5   314  0.0157        5    0  284   30      0.0015  
 0.175022  1     457   b   648   329   319  0.1096        5   314  0.0157        5    0  284   30      0.0015  
 0.175185  1     458   e   648   329   319  0.1111        5   314  0.0157        5    0  283   31      0.0015  
 0.175324  1     459   b   649   329   320  0.1109        5   315  0.0156        5    0  284   31      0.0015  
 0.175793  1     460   d   648   329   319  0.1096        5   314  0.0157        5    0  284   30      0.0015  
 0.177079  1     461   b   649   330   319  0.1094        5   314  0.0157        5    0  284   30      0.0015  
 0.177110  1     462   d   648   330   318  0.1096        4   314  0.0126        4    0  284   30      0.0012  
 0.177534  1     463   b   649   331   318  0.1094        4   314  0.0126        4    0  284   30      0.0012  
 0.178268  1     464   d   648   331   317  0.1096        4   313  0.0126        4    0  283   30      0.0012  
 0.178294  1     465   d   647   330   317  0.1097        4   313  0.0126        4    0  283   30      0.0012  
 0.178405  1     466   b   648   331   317  0.1096        4   313  0.0126        4    0  283   30      0.0012  
 0.178606  1     467   b   649   331   318  0.1109        4   314  0.0126        4    0  283   31      0.0012  
 0.178848  1     468   b   650   332   318  0.1108        4   314  0.0126        4    0  283   31      0.0012  
 0.179334  1     469   d   649   331   318  0.1109        4   314  0.0126        4    0  283   31      0.0012  
 0.179443  1     470   d   648   331   317  0.1096        4   313  0.0126        4    0  283   30      0.0012  
 0.179492  1     471   b   649   332   317  0.1094        4   313  0.0126        4    0  283   30      0.0012  
 0.180070  1     472   d   648   332   316  0.1096        4   312  0.0127        4    0  282   30      0.0012  
 0.180204  1     473   b   649   332   317  0.1094        4   313  0.0126        4    0  283   30      0.0012  
 0.180270  1     474   b   650   333   317  0.1092        4   313  0.0126        4    0  283   30      0.0012  
 0.180587  1     475   d   649   333   316  0.1094        4   312  0.0127        4    0  282   30      0.0012  
 0.181222  1     476   b   650   333   317  0.1092        4   313  0.0126        4    0  283   30      0.0012  
 0.181479  1     477   d   649   333   316  0.1094        4   312  0.0127        4    0  282   30      0.0012  
 0.181485  1     478   d   648   333   315  0.1080        4   311  0.0127        4    0  282   29      0.0012  
 0.181849  1     479   b   649   333   316  0.1094        4   312  0.0127        4    0  282   30      0.0012  
 0.181940  1     480   b   650   334   316  0.1092        4   312  0.0127        4    0  282   30      0.0012  
 0.181951  1     481   d   649   334   315  0.1094        4   311  0.0127        4    0  281   30      0.0012  
 0.182188  1     482   b   650   334   316  0.1092        4   312  0.0127        4    0  282   30      0.0012  
 0.182194  1     483   d   649   333   316  0.1094        4   312  0.0127        4    0  282   30      0.0012  
 0.182213  1     484   d   648   333   315  0.1080        4   311  0.0127        4    0  282   29      0.0012  
 0.182255  1     485   d   647   333   314  0.1066        4   310  0.0127        4    0  282   28      0.0011  
 0.182261  1     486   d   646   333   313  0.1068        4   309  0.0128        4    0  281   28      0.0011  
 0.183274  1     487   b   647   334   313  0.1066        4   309  0.0128        4    0  281   28      0.0011  
 0.184501  1     488   b   648   335   313  0.1065        4   309  0.0128        4    0  281   28      0.0011  
 0.184642  1     489   b   649   335   314  0.1079        4   310  0.0127        4    0  281   29      0.0012  
 0.184786  1     490   d   648   335   313  0.1080        4   309  0.0128        4    0  280   29      0.0012  
 0.185125  1     491   d   647   334   313  0.1082        4   309  0.0128        4    0  280   29      0.0012  
 0.185131  1     492   d   646   333   313  0.1084        4   309  0.0128        4    0  280   29      0.0012  
 0.185206  1     493   b   647   334   313  0.1082        4   309  0.0128        4    0  280   29      0.0012  
 0.185249  1     494   b   648   335   313  0.1096        4   309  0.0128        4    0  280   29      0.0012  
 0.186130  1     495   b   649   335   314  0.1109        4   310  0.0127        4    0  280   30      0.0012  
 0.186271  1     496   d   648   335   313  0.1111        4   309  0.0128        4    0  279   30      0.0012  
 0.186400  1     497   d   647   334   313  0.1113        4   309  0.0128        4    0  279   30      0.0012  
 0.186434  1     498   b   648   334   314  0.1127        4   310  0.0127        4    0  279   31      0.0013  
 0.186889  1     499   b   649   335   314  0.1125        4   310  0.0127        4    0  279   31      0.0013  
 0.187084  1     500   b   650   336   314  0.1123        4   310  0.0127        4    0  279   31      0.0013  
 0.187095  1     501   b   651   337   314  0.1137        4   310  0.0127        4    0  279   31      0.0013  
 0.187623  1     502   b   652   338   314  0.1135        4   310  0.0127        4    0  279   31      0.0013  
 0.187969  1     503   b   653   339   314  0.1149        4   310  0.0127        4    0  279   31      0.0013  
 0.188039  1     504   b   654   339   315  0.1147        4   311  0.0127        4    0  280   31      0.0012  
 0.188043  1     505   d   653   338   315  0.1133        4   311  0.0127        4    0  280   31      0.0012  
 0.188256  1     506   d   652   338   314  0.1135        4   310  0.0127        4    0  279   31      0.0013  
 0.188919  1     507   d   651   338   313  0.1137        4   309  0.0128        4    0  278   31      0.0013  
 0.189991  1     508   d   650   337   313  0.1123        4   309  0.0128        4    0  278   31      0.0013  
 0.190257  1     509   d   649   337   312  0.1125        4   308  0.0128        4    0  277   31      0.0013  
 0.190345  1     510   b   650   337   313  0.1123        4   309  0.0128        4    0  278   31      0.0013  
 0.190884  1     511   d   649   337   312  0.1125        4   308  0.0128        4    0  277   31      0.0013  
 0.192123  1     512   d   648   336   312  0.1127        4   308  0.0128        4    0  277   31      0.0013  
 0.192337  1     513   b   649   337   312  0.1140        4   308  0.0128        4    0  277   31      0.0013  
 0.194298  1     514   d   648   336   312  0.1142        4   308  0.0128        4    0  277   31      0.0013  
 0.194985  1     515   b   649   336   313  0.1140        4   309  0.0128        4    0  278   31      0.0013  
 0.195632  1     516   b   650   336   314  0.1138        4   310  0.0127        4    0  279   31      0.0013  
 0.196175  1     517   d   649   336   313  0.1140        4   309  0.0128        4    0  278   31      0.0013  
 0.196480  1     518   d   648   335   313  0.1142        4   309  0.0128        4    0  278   31      0.0013  
 0.196938  1     519   d   647   334   313  0.1128        4   309  0.0128        4    0  278   31      0.0013  
 0.197076  1     520   d   646   333   313  0.1130        4   309  0.0128        4    0  278   31      0.0013  
 0.197096  1     521   b   647   334   313  0.1144        4   309  0.0128        4    0  278   31      0.0013  
 0.197188  1     522   d   646   334   312  0.1146        4   308  0.0128        4    0  277   31      0.0013  
 0.197192  1     523   b   647   334   313  0.1144        4   309  0.0128        4    0  278   31      0.0013  
 0.198537  1     524   d   646   333   313  0.1130        4   309  0.0128        4    0  278   31      0.0013  
 0.198712  1     525   b   647   333   314  0.1144        4   310  0.0127        4    0  278   32      0.0013  
 0.198745  1     526   d   646   333   313  0.1146        4   309  0.0128        4    0  277   32      0.0013  
 0.198782  1     527   b   647   333   314  0.1144        4   310  0.0127        4    0  278   32      0.0013  
 0.199346  1     528   d   646   333   313  0.1130        4   309  0.0128        4    0  278   31      0.0013  
 0.199442  1     529   b   647   333   314  0.1144        4   310  0.0127        4    0  278   32      0.0013  
 0.199746  1     530   d   646   332   314  0.1146        4   310  0.0127        4    0  278   32      0.0013  
 0.200081  1     531   d   645   332   313  0.1147        4   309  0.0128        4    0  277   32      0.0013  
 0.200125  1     532   b   646   333   313  0.1146        4   309  0.0128        4    0  277   32      0.0013  
 0.200926  1     533   b   647   333   314  0.1144        4   310  0.0127        4    0  278   32      0.0013  
 0.200959  1     534   d   646   332   314  0.1146        4   310  0.0127        4    0  278   32      0.0013  
 0.201173  1     535   d   645   332   313  0.1147        4   309  0.0128        4    0  277   32      0.0013  
 0.201199  1     536   d   644   332   312  0.1149        4   308  0.0128        4    0  276   32      0.0013  
 0.201633  1     537   d   643   332   311  0.1151        4   307  0.0129        4    0  275   32      0.0013  
 0.201845  1     538   b   644   332   312  0.1149        4   308  0.0128        4    0  276   32      0.0013  
 0.202850  1     539   d   643   331   312  0.1151        4   308  0.0128        4    0  276   32      0.0013  
 0.203287  1     540   d   642   331   311  0.1137        4   307  0.0129        4    0  276   31      0.0013  
 0.204401  1     541   d   641   331   310  0.1139        4   306  0.0129        4    0  275   31      0.0013  
 0.204805  1     542   b   642   332   310  0.1153        4   306  0.0129        4    0  275   31      0.0013  
 0.205106  1     543   b   643   332   311  0.1151        4   307  0.0129        4    0  276   31      0.0013  
 0.205363  1     544   d   642   331   311  0.1153        4   307  0.0129        4    0  276   31      0.0013  
 0.205822  1     545   d   641   330   311  0.1139        4   307  0.0129        4    0  276   31      0.0013  
 0.205932  1     546   b   642   330   312  0.1153        4   308  0.0128        4    0  276   32      0.0013  
 0.205953  1     547   d   641   330   311  0.1154        4   307  0.0129        4    0  275   32      0.0013  
 0.205990  1     548   b   642   330   312  0.1153        4   308  0.0128        4    0  276   32      0.0013  
 0.206288  1     549   d   641   329   312  0.1139        4   308  0.0128        4    0  276   32      0.0013  
 0.206876  1     550   d   640   329   311  0.1125        4   307  0.0129        4    0  276   31      0.0013  
 0.207004  1     551   d   639   329   310  0.1127        4   306  0.0129        4    0  275   31      0.0013  
 0.207628  1     552   b   640   329   311  0.1125        4   307  0.0129        4    0  276   31      0.0013  
 0.207880  1     553   d   639   328   311  0.1127        4   307  0.0129        4    0  276   31      0.0013  
 0.208040  1     554   d   638   328   310  0.1113        4   306  0.0129        4    0  276   30      0.0012  
 0.208590  1     555   b   639   329   310  0.1127        4   306  0.0129        4    0  276   30      0.0012  
 0.208596  1     556   d   638   328   310  0.1129        4   306  0.0129        4    0  276   30      0.0012  
 0.208655  1     557   b   639   328   311  0.1127        4   307  0.0129        4    0  277   30      0.0012  
 0.208985  1     558   b   640   329   311  0.1125        4   307  0.0129        4    0  277   30      0.0012  
 0.209320  1     559   d   639   328   311  0.1127        4   307  0.0129        4    0  277   30      0.0012  
 0.209368  1     560   d   638   328   310  0.1129        4   306  0.0129        4    0  276   30      0.0012  
 0.209370  1     561   d   637   328   309  0.1130        4   305  0.0129        4    0  275   30      0.0013  
 0.209430  1     562   d   636   327   309  0.1132        4   305  0.0129        4    0  275   30      0.0013  
 0.210061  1     563   d   635   327   308  0.1134        4   304  0.0130        4    0  274   30      0.0013  
 0.210149  1     564   b   636   328   308  0.1132        4   304  0.0130        4    0  274   30      0.0013  
 0.210519  1     565   d   635   327   308  0.1134        4   304  0.0130        4    0  274   30      0.0013  
 0.210795  1     566   b   636   328   308  0.1132        4   304  0.0130        4    0  274   30      0.0013  
 0.211635  1     567   e   636   328   308  0.1148        4   304  0.0130        4    0  274   30      0.0013  
 0.211772  1     568   b   637   328   309  0.1146        4   305  0.0129        4    0  275   30      0.0013  
 0.211830  1     569   d   636   328   308  0.1148        4   304  0.0130        4    0  274   30      0.0013  
 0.212172  1     570   b   637   329   308  0.1146        4   304  0.0130        4    0  274   30      0.0013  
 0.213052  1     571   d   636   328   308  0.1148        4   304  0.0130        4    0  274   30      0.0013  
 0.213113  1     572   d   635   327   308  0.1150        4   304  0.0130        4    0  274   30      0.0013  
 0.213995  1     573   d   634   327   307  0.1151        4   303  0.0130        4    0  273   30      0.0013  
 0.214573  1     574   b   635   328   307  0.1150        4   303  0.0130        4    0  273   30      0.0013  
 0.214752  1     575   d   634   327   307  0.1136        4   303  0.0130        4    0  273   30      0.0013  
 0.214806  1     576   d   633   327   306  0.1137        4   302  0.0131        4    0  272   30      0.0013  
 0.214815  1     577   b   634   327   307  0.1136        4   303  0.0130        4    0  273   30      0.0013  
 0.215353  1     578   b   635   327   308  0.1150        4   304  0.0130        4    0  273   31      0.0013  
 0.215585  1     579   b   636   327   309  0.1148        4   305  0.0129        4    0  274   31      0.0013  
 0.216305  1     580   d   635   326   309  0.1150        4   305  0.0129        4    0  274   31      0.0013  
 0.216585  1     581   b   636   327   309  0.1148        4   305  0.0129        4    0  274   31      0.0013  
 0.217795  1     582   d   635   326   309  0.1150        4   305  0.0129        4    0  274   31      0.0013  
 0.217954  1     583   b   636   327   309  0.1148        4   305  0.0129        4    0  274   31      0.0013  
 0.218251  1     584   d   635   327   308  0.1150        4   304  0.0130        4    0  273   31      0.0013  
 0.218822  1     585   b   636   327   309  0.1164        4   305  0.0129        4    0  273   32      0.0013  
 0.218929  1     586   b   637   328   309  0.1162        4   305  0.0129        4    0  273   32      0.0013  
 0.219128  1     587   d   636   328   308  0.1164        4   304  0.0130        4    0  272   32      0.0013  
 0.219260  1     588   d   635   327   308  0.1150        4   304  0.0130        4    0  272   32      0.0013  
 0.219471  1     589   d   634   327   307  0.1151        4   303  0.0130        4    0  271   32      0.0014  
 0.219700  1     590   d   633   326   307  0.1153        4   303  0.0130        4    0  271   32      0.0014  
 0.219965  1     591   b   634   326   308  0.1167        4   304  0.0130        4    0  271   33      0.0014  
 0.220587  1     592   b   635   326   309  0.1165        4   305  0.0129        4    0  272   33      0.0014  
 0.220965  1     593   b   636   327   309  0.1164        4   305  0.0129        4    0  272   33      0.0014  
 0.221078  1     594   d   635   326   309  0.1165        4   305  0.0129        4    0  272   33      0.0014  
 0.221702  1     595   b   636   326   310  0.1164        4   306  0.0129        4    0  273   33      0.0014  
 0.221752  1     596   b   637   326   311  0.1162        4   307  0.0129        4    0  274   33      0.0014  
 0.221895  1     597   d   636   325   311  0.1148        4   307  0.0129        4    0  274   33      0.0014  
 0.222022  1     598   d   635   324   311  0.1150        4   307  0.0129        4    0  274   33      0.0014  
 0.222611  1     599   b   636   325   311  0.1148        4   307  0.0129        4    0  274   33      0.0014  
 0.224083  1     600   d   635   325   310  0.1150        4   306  0.0129        4    0  273   33      0.0014  
 0.224197  1     601   b   636   326   310  0.1148        4   306  0.0129        4    0  273   33      0.0014  
 0.224779  1     602   d   635   326   309  0.1134        4   305  0.0129        4    0  273   32      0.0013  
 0.225057  1     603   d   634   326   308  0.1120        4   304  0.0130        4    0  273   31      0.0013  
 0.225138  1     604   d   633   325   308  0.1122        4   304  0.0130        4    0  273   31      0.0013  
 0.225545  1     605   b   634   326   308  0.1120        4   304  0.0130        4    0  273   31      0.0013  
 0.226008  1     606   d   633   326   307  0.1122        4   303  0.0130        4    0  272   31      0.0013  
 0.226496  1     607   d   632   325   307  0.1123        4   303  0.0130        4    0  272   31      0.0013  
 0.226897  1     608   b   633   325   308  0.1122        4   304  0.0130        4    0  273   31      0.0013  
 0.227466  1     609   d   632   324   308  0.1108        4   304  0.0130        4    0  273   31      0.0013  
 0.227961  1     610   d   631   324   307  0.1094        4   303  0.0130        4    0  273   30      0.0013  
 0.228107  1     611   b   632   324   308  0.1092        4   304  0.0130        4    0  274   30      0.0013  
 0.229055  1     612   b   633   325   308  0.1090        4   304  0.0130        4    0  274   30      0.0013  
 0.230085  1     613   b   634   325   309  0.1088        4   305  0.0129        4    0  275   30      0.0013  
 0.230470  1     614   d   633   325   308  0.1090        4   304  0.0130        4    0  274   30      0.0013  
 0.230718  1     615   b   634   325   309  0.1104        4   305  0.0129        4    0  274   31      0.0013  
 0.230945  1     616   d   633   324   309  0.1106        4   305  0.0129        4    0  274   31      0.0013  
 0.231574  1     617   b   634   324   310  0.1104        4   306  0.0129        4    0  275   31      0.0013  
 0.231958  1     618   b   635   324   311  0.1102        4   307  0.0129        4    0  276   31      0.0013  
 0.232017  1     619   d   634   323   311  0.1088        4   307  0.0129        4    0  276   31      0.0013  
 0.232032  1     620   d   633   322   311  0.1090        4   307  0.0129        4    0  276   31      0.0013  
 0.232480  1     621   d   632   322   310  0.1092        4   306  0.0129        4    0  275   31      0.0013  
 0.232685  1     622   b   633   323   310  0.1090        4   306  0.0129        4    0  275   31      0.0013  
 0.232795  1     623   d   632   323   309  0.1092        4   305  0.0129        4    0  274   31      0.0013  
 0.232843  1     624   b   633   323   310  0.1090        4   306  0.0129        4    0  275   31      0.0013  
 0.233185  1     625   d   632   323   309  0.1092        4   305  0.0129        4    0  274   31      0.0013  
 0.233365  1     626   d   631   322   309  0.1094        4   305  0.0129        4    0  274   31      0.0013  
 0.233616  1     627   b   632   323   309  0.1092        4   305  0.0129        4    0  274   31      0.0013  
 0.233807  1     628   d   631   323   308  0.1078        4   304  0.0130        4    0  274   30      0.0013  
 0.234050  1     629   d   630   323   307  0.1079        4   303  0.0130        4    0  273   30      0.0013  
 0.234189  1     630   b   631   323   308  0.1078        4   304  0.0130        4    0  274   30      0.0013  
 0.234252  1     631   d   630   322   308  0.1079        4   304  0.0130        4    0  274   30      0.0013  
 0.234764  1     632   d   629   322   307  0.1081        4   303  0.0130        4    0  273   30      0.0013  
 0.234976  1     633   b   630   323   307  0.1079        4   303  0.0130        4    0  273   30      0.0013  
 0.235758  1     634   e   630   323   307  0.1095        4   303  0.0130        4    0  273   30      0.0013  
 0.235894  1     635   d   629   322   307  0.1097        4   303  0.0130        4    0  273   30      0.0013  
 0.236082  1     636   b   630   323   307  0.1095        4   303  0.0130        4    0  273   30      0.0013  
 0.236436  1     637   d   629   322   307  0.1097        4   303  0.0130        4    0  273   30      0.0013  
 0.237184  1     638   d   628   321   307  0.1099        4   303  0.0130        4    0  273   30      0.0013  
 0.237258  1     639   d   627   321   306  0.1085        4   302  0.0131        4    0  273   29      0.0012  
 0.237865  1     640   b   628   321   307  0.1099        4   303  0.0130        4    0  273   30      0.0013  
 0.238075  1     641   d   627   320   307  0.1085        4   303  0.0130        4    0  273   30      0.0013  
 0.238134  1     642   b   628   321   307  0.1083        4   303  0.0130        4    0  273   30      0.0013  
 0.238642  1     643   d   627   321   306  0.1085        4   302  0.0131        4    0  272   30      0.0013  
 0.238771  1     644   b   628   321   307  0.1083        4   303  0.0130        4    0  273   30      0.0013  
 0.239405  1     645   b   629   322   307  0.1081        4   303  0.0130        4    0  273   30      0.0013  
 0.239612  1     646   b   630   322   308  0.1079        4   304  0.0130        4    0  274   30      0.0013  
 0.240041  1     647   d   629   322   307  0.1081        4   303  0.0130        4    0  273   30      0.0013  
 0.240426  1     648   b   630   322   308  0.1079        4   304  0.0130        4    0  274   30      0.0013  
 0.240531  1     649   b   631   322   309  0.1078        4   305  0.0129        4    0  275   30      0.0013  
 0.241970  1     650   b   632   323   309  0.1076        4   305  0.0129        4    0  275   30      0.0013  
 0.242981  1     651   b   633   323   310  0.1090        4   306  0.0129        4    0  275   31      0.0013  
 0.243030  1     652   d   632   322   310  0.1092        4   306  0.0129        4    0  275   31      0.0013  
 0.243272  1     653   b   633   322   311  0.1090        4   307  0.0129        4    0  276   31      0.0013  
 0.243611  1     654   d   632   322   310  0.1092        4   306  0.0129        4    0  275   31      0.0013  
 0.243658  1     655   b   633   322   311  0.1090        4   307  0.0129        4    0  276   31      0.0013  
 0.243778  1     656   d   632   321   311  0.1092        4   307  0.0129        4    0  276   31      0.0013  
 0.243868  1     657   b   633   321   312  0.1090        4   308  0.0128        4    0  277   31      0.0013  
 0.243934  1     658   d   632   321   311  0.1092        4   307  0.0129        4    0  276   31      0.0013  
 0.243971  1     659   d   631   320   311  0.1094        4   307  0.0129        4    0  276   31      0.0013  
 0.244784  1     660   d   630   320   310  0.1095        4   306  0.0129        4    0  275   31      0.0013  
 0.244869  1     661   d   629   320   309  0.1097        4   305  0.0129        4    0  274   31      0.0013  
 0.245184  1     662   d   628   319   309  0.1099        4   305  0.0129        4    0  274   31      0.0013  
 0.245529  1     663   b   629   319   310  0.1097        4   306  0.0129        4    0  275   31      0.0013  
 0.246654  1     664   b   630   319   311  0.1095        4   307  0.0129        4    0  276   31      0.0013  
 0.247212  1     665   b   631   320   311  0.1094        4   307  0.0129        4    0  276   31      0.0013  
 0.247315  1     666   b   632   320   312  0.1092        4   308  0.0128        4    0  277   31      0.0013  
 0.247823  1     667   d   631   320   311  0.1094        3   308  0.0096        3    0  277   31      0.0010  
 0.247938  1     668   d   630   319   311  0.1095        3   308  0.0096        3    0  277   31      0.0010  
 0.248121  1     669   d   629   319   310  0.1081        3   307  0.0097        3    0  277   30      0.0009  
 0.250580  1     670   d   628   319   309  0.1083        3   306  0.0097        3    0  276   30      0.0009  
 0.251207  1     671   b   629   319   310  0.1097        3   307  0.0097        3    0  276   31      0.0010  
 0.252205  1     672   b   630   320   310  0.1095        3   307  0.0097        3    0  276   31      0.0010  
 0.252511  1     673   d   629   319   310  0.1097        3   307  0.0097        3    0  276   31      0.0010  
 0.252583  1     674   b   630   320   310  0.1095        3   307  0.0097        3    0  276   31      0.0010  
 0.252605  1     675   b   631   321   310  0.1094        3   307  0.0097        3    0  276   31      0.0010  
 0.252651  1     676   b   632   322   310  0.1092        3   307  0.0097        3    0  276   31      0.0010  
 0.252707  1     677   d   631   321   310  0.1094        3   307  0.0097        3    0  276   31      0.0010  
 0.252724  1     678   b   632   321   311  0.1092        3   308  0.0096        3    0  277   31      0.0010  
 0.253549  1     679   d   631   320   311  0.1078        3   308  0.0096        3    0  277   31      0.0010  
 0.253689  1     680   b   632   321   311  0.1076        3   308  0.0096        3    0  277   31      0.0010  
 0.253710  1     681   d   631   320   311  0.1078        3   308  0.0096        3    0  277   31      0.0010  
 0.253844  1     682   d   630   320   310  0.1079        3   307  0.0097        3    0  276   31      0.0010  
 0.254414  1     683   b   631   321   310  0.1078        3   307  0.0097        3    0  276   31      0.0010  
 0.256635  1     684   d   630   320   310  0.1079        3   307  0.0097        3    0  276   31      0.0010  
 0.257112  1     685   d   629   319   310  0.1081        3   307  0.0097        3    0  276   31      0.0010  
 0.257535  1     686   d   628   319   309  0.1083        3   306  0.0097        3    0  275   31      0.0010  
 0.258530  1     687   d   627   319   308  0.1085        3   305  0.0097        3    0  274   31      0.0010  
 0.258858  1     688   b   628   319   309  0.1083        3   306  0.0097        3    0  275   31      0.0010  
 0.259075  1     689   d   627   318   309  0.1085        3   306  0.0097        3    0  275   31      0.0010  
 0.259234  1     690   d   626   317   309  0.1070        3   306  0.0097        3    0  275   31      0.0010  
 0.259263  1     691   b   627   317   310  0.1069        3   307  0.0097        3    0  276   31      0.0010  
 0.259594  1     692   b   628   318   310  0.1083        3   307  0.0097        3    0  276   31      0.0010  
 0.259672  1     693   d   627   317   310  0.1085        3   307  0.0097        3    0  276   31      0.0010  
 0.259847  1     694   b   628   317   311  0.1083        3   308  0.0096        3    0  277   31      0.0010  
 0.259937  1     695   d   627   316   311  0.1085        3   308  0.0096        3    0  277   31      0.0010  
 0.260249  1     696   d   626   316   310  0.1086        3   307  0.0097        3    0  276   31      0.0010  
 0.260277  1     697   d   625   315   310  0.1088        3   307  0.0097        3    0  276   31      0.0010  
 0.261188  1     698   b   626   315   311  0.1086        3   308  0.0096        3    0  277   31      0.0010  
 0.261394  1     699   d   625   314   311  0.1088        3   308  0.0096        3    0  277   31      0.0010  
 0.261784  1     700   b   626   314   312  0.1086        3   309  0.0096        3    0  278   31      0.0010  
 0.262173  1     701   b   627   314   313  0.1100        3   310  0.0096        3    0  278   32      0.0010  
 0.262795  1     702   b   628   315   313  0.1099        3   310  0.0096        3    0  278   32      0.0010  
 0.263543  1     703   d   627   315   312  0.1100        3   309  0.0096        3    0  277   32      0.0010  
 0.263552  1     704   d   626   315   311  0.1102        3   308  0.0096        3    0  276   32      0.0010  
 0.263607  1     705   b   627   316   311  0.1100        3   308  0.0096        3    0  276   32      0.0010  
 0.264225  1     706   d   626   315   311  0.1086        3   308  0.0096        3    0  276   32      0.0010  
 0.264407  1     707   d   625   315   310  0.1072        3   307  0.0097        3    0  276   31      0.0010  
 0.265160  1     708   d   624   314   310  0.1058        3   307  0.0097        3    0  276   31      0.0010  
 0.266336  1     709   b   625   314   311  0.1056        3   308  0.0096        3    0  277   31      0.0010  
 0.267504  1     710   d   624   313   311  0.1058        3   308  0.0096        3    0  277   31      0.0010  
 0.267539  1     711   d   623   312   311  0.1059        3   308  0.0096        3    0  277   31      0.0010  
 0.267989  1     712   d   622   312   310  0.1045        3   307  0.0097        3    0  277   30      0.0009  
 0.268296  1     713   d   621   311   310  0.1047        3   307  0.0097        3    0  277   30      0.0009  
 0.268297  1     714   d   620   310   310  0.1048        3   307  0.0097        3    0  277   30      0.0009  
 0.268822  1     715   b   621   310   311  0.1047        3   308  0.0096        3    0  278   30      0.0009  
 0.269140  1     716   b   622   310   312  0.1045        3   309  0.0096        3    0  279   30      0.0009  
 0.270470  1     717   d   621   309   312  0.1031        3   309  0.0096        3    0  279   30      0.0009  
 0.271139  1     718   b   622   309   313  0.1029        3   310  0.0096        3    0  280   30      0.0009  
 0.271436  1     719   b   623   310   313  0.1043        3   310  0.0096        3    0  280   30      0.0009  
 0.271468  1     720   e   623   310   313  0.1059        3   310  0.0096        3    0  279   31      0.0009  
 0.271485  1     721   d   622   309   313  0.1061        3   310  0.0096        3    0  279   31      0.0009  
 0.271554  1     722   b   623   309   314  0.1059        3   311  0.0096        3    0  280   31      0.0009  
 0.271870  1     723   d   622   309   313  0.1061        3   310  0.0096        3    0  279   31      0.0009  
 0.272851  1     724   d   621   309   312  0.1063        3   309  0.0096        3    0  278   31      0.0010  
 0.273463  1     725   b   622   309   313  0.1061        3   310  0.0096        3    0  279   31      0.0009  
 0.273685  1     726   d   621   308   313  0.1063        3   310  0.0096        3    0  279   31      0.0009  
 0.274409  1     727   b   622   308   314  0.1061        3   311  0.0096        3    0  280   31      0.0009  
 0.274478  1     728   b   623   309   314  0.1059        3   311  0.0096        3    0  280   31      0.0009  
 0.274519  1     729   b   624   310   314  0.1058        3   311  0.0096        3    0  280   31      0.0009  
 0.274784  1     730   b   625   311   314  0.1056        3   311  0.0096        3    0  280   31      0.0009  
 0.276558  1     731   d   624   311   313  0.1058        3   310  0.0096        3    0  279   31      0.0009  
 0.277625  1     732   d   623   310   313  0.1043        3   310  0.0096        3    0  279   31      0.0009  
 0.278030  1     733   b   624   310   314  0.1042        3   311  0.0096        3    0  280   31      0.0009  
 0.278067  1     734   d   623   309   314  0.1043        3   311  0.0096        3    0  280   31      0.0009  
 0.278169  1     735   d   622   309   313  0.1045        3   310  0.0096        3    0  279   31      0.0009  
 0.279094  1     736   d   621   308   313  0.1031        3   310  0.0096        3    0  279   31      0.0009  
 0.279194  1     737   d   620   308   312  0.1032        3   309  0.0096        3    0  278   31      0.0010  
 0.279336  1     738   d   619   307   312  0.1034        3   309  0.0096        3    0  278   31      0.0010  
 0.279361  1     739   d   618   306   312  0.1036        3   309  0.0096        3    0  278   31      0.0010  
 0.279835  1     740   d   617   305   312  0.1037        3   309  0.0096        3    0  278   31      0.0010  
 0.280007  1     741   d   616   304   312  0.1039        3   309  0.0096        3    0  278   31      0.0010  
 0.280483  1     742   b   617   304   313  0.1053        3   310  0.0096        3    0  278   32      0.0010  
 0.280566  1     743   d   616   304   312  0.1055        3   309  0.0096        3    0  277   32      0.0010  
 0.280684  1     744   b   617   305   312  0.1053        3   309  0.0096        3    0  277   32      0.0010  
 0.280740  1     745   d   616   305   311  0.1055        3   308  0.0096        3    0  276   32      0.0010  
 0.280957  1     746   b   617   305   312  0.1053        3   309  0.0096        3    0  277   32      0.0010  
 0.281382  1     747   d   616   305   311  0.1039        3   308  0.0096        3    0  277   31      0.0010  
 0.281515  1     748   b   617   305   312  0.1037        3   309  0.0096        3    0  278   31      0.0010  
 0.282403  1     749   b   618   305   313  0.1036        3   310  0.0096        3    0  279   31      0.0009  
 0.282583  1     750   d   617   305   312  0.1037        3   309  0.0096        3    0  278   31      0.0010  
 0.282743  1     751   b   618   305   313  0.1036        3   310  0.0096        3    0  279   31      0.0009  
 0.282846  1     752   d   617   304   313  0.1037        3   310  0.0096        3    0  279   31      0.0009  
 0.283501  1     753   d   616   303   313  0.1039        3   310  0.0096        3    0  279   31      0.0009  
 0.283629  1     754   d   615   303   312  0.1041        3   309  0.0096        3    0  278   31      0.0010  
 0.284257  1     755   b   616   303   313  0.1039        3   310  0.0096        3    0  279   31      0.0009  
 0.284587  1     756   d   615   303   312  0.1041        3   309  0.0096        3    0  278   31      0.0010  
 0.284631  1     757   b   616   303   313  0.1039        3   310  0.0096        3    0  279   31      0.0009  
 0.286064  1     758   b   617   303   314  0.1037        3   311  0.0096        3    0  280   31      0.0009  
 0.286544  1     759   d   616   303   313  0.1039        3   310  0.0096        3    0  279   31      0.0009  
 0.287117  1     760   b   617   304   313  0.1037        3   310  0.0096        3    0  279   31      0.0009  
 0.287208  1     761   b   618   304   314  0.1036        3   311  0.0096        3    0  280   31      0.0009  
 0.287394  1     762   d   617   303   314  0.1037        3   311  0.0096        3    0  280   31      0.0009  
 0.287516  1     763   d   616   303   313  0.1039        3   310  0.0096        3    0  279   31      0.0009  
 0.287597  1     764   d   615   303   312  0.1041        3   309  0.0096        3    0  278   31      0.0010  
 0.287671  1     765   b   616   303   313  0.1039        3   310  0.0096        3    0  279   31      0.0009  
 0.287926  1     766   b   617   304   313  0.1037        3   310  0.0096        3    0  279   31      0.0009  
 0.287946  1     767   b   618   305   313  0.1036        3   310  0.0096        3    0  279   31      0.0009  
 0.288729  1     768   d   617   305   312  0.1037        3   309  0.0096        3    0  278   31      0.0010  
 0.289341  1     769   d   616   304   312  0.1039        3   309  0.0096        3    0  278   31      0.0010  
 0.289352  1     770   b   617   304   313  0.1037        3   310  0.0096        3    0  279   31      0.0009  
 0.289417  1     771   b   618   305   313  0.1036        3   310  0.0096        3    0  279   31      0.0009  
 0.289799  1     772   b   619   305   314  0.1050        3   311  0.0096        3    0  279   32      0.0010  
 0.290095  1     773   d   618   305   313  0.1052        3   310  0.0096        3    0  278   32      0.0010  
 0.290218  1     774   d   617   304   313  0.1053        3   310  0.0096        3    0  278   32      0.0010  
 0.292526  1     775   d   616   303   313  0.1055        3   310  0.0096        3    0  278   32      0.0010  
 0.292533  1     776   b   617   304   313  0.1070        3   310  0.0096        3    0  278   32      0.0010  
 0.292565  1     777   d   616   304   312  0.1071        3   309  0.0096        3    0  277   32      0.0010  
 0.292809  1     778   b   617   305   312  0.1070        3   309  0.0096        3    0  277   32      0.0010  
 0.293037  1     779   d   616   305   311  0.1071        3   308  0.0096        3    0  276   32      0.0010  
 0.293063  1     780   d   615   304   311  0.1057        3   308  0.0096        3    0  276   32      0.0010  
 0.293279  1     781   b   616   305   311  0.1055        3   308  0.0096        3    0  276   32      0.0010  
 0.294046  1     782   b   617   305   312  0.1070        3   309  0.0096        3    0  276   33      0.0010  
 0.294756  1     783   b   618   305   313  0.1084        3   310  0.0096        3    0  276   34      0.0010  
 0.294957  1     784   d   617   304   313  0.1086        3   310  0.0096        3    0  276   34      0.0010  
 0.295340  1     785   d   616   303   313  0.1088        3   310  0.0096        3    0  276   34      0.0010  
 0.295624  1     786   d   615   303   312  0.1089        3   309  0.0096        3    0  275   34      0.0010  
 0.295705  1     787   d   614   303   311  0.1091        3   308  0.0096        3    0  274   34      0.0011  
 0.295731  1     788   d   613   302   311  0.1093        3   308  0.0096        3    0  274   34      0.0011  
 0.295791  1     789   b   614   303   311  0.1091        3   308  0.0096        3    0  274   34      0.0011  
 0.295796  1     790   b   615   303   312  0.1089        3   309  0.0096        3    0  275   34      0.0010  
 0.296125  1     791   b   616   303   313  0.1088        3   310  0.0096        3    0  276   34      0.0010  
 0.296149  1     792   b   617   303   314  0.1086        3   311  0.0096        3    0  277   34      0.0010  
 0.296548  1     793   b   618   304   314  0.1084        3   311  0.0096        3    0  277   34      0.0010  
 0.297073  1     794   e   618   304   314  0.1084        3   311  0.0096        3    0  277   34      0.0010  
 0.297146  1     795   d   617   303   314  0.1070        3   311  0.0096        3    0  277   34      0.0010  
 0.297457  1     796   b   618   303   315  0.1068        3   312  0.0095        3    0  278   34      0.0010  
 0.298009  1     797   b   619   303   316  0.1066        3   313  0.0095        3    0  279   34      0.0010  
 0.298036  1     798   d   618   302   316  0.1068        3   313  0.0095        3    0  279   34      0.0010  
 0.298490  1     799   d   617   301   316  0.1053        3   313  0.0095        3    0  279   34      0.0010  
 0.298520  1     800   d   616   300   316  0.1055        3   313  0.0095        3    0  279   34      0.0010  
 0.298724  1     801   b   617   301   316  0.1053        3   313  0.0095        3    0  279   34      0.0010  
 0.298732  1     802   d   616   300   316  0.1055        3   313  0.0095        3    0  279   34      0.0010  
 0.298732  1     803   b   617   301   316  0.1053        3   313  0.0095        3    0  279   34      0.0010  
 0.299196  1     804   d   616   301   315  0.1055        3   312  0.0095        3    0  278   34      0.0010  
 0.299625  1     805   b   617   301   316  0.1070        3   313  0.0095        3    0  278   35      0.0011  
 0.300219  1     806   d   616   301   315  0.1071        3   312  0.0095        3    0  277   35      0.0011  
 0.300614  1     807   d   615   301   314  0.1057        3   311  0.0096        3    0  277   34      0.0010  
 0.300705  1     808   b   616   301   315  0.1071        3   312  0.0095        3    0  277   35      0.0011  
 0.302396  1     809   b   617   302   315  0.1086        3   312  0.0095        3    0  277   35      0.0011  
 0.302424  1     810   b   618   302   316  0.1084        3   313  0.0095        3    0  278   35      0.0011  
 0.302551  1     811   b   619   302   317  0.1082        3   314  0.0095        3    0  279   35      0.0010  
 0.302650  1     812   b   620   303   317  0.1081        3   314  0.0095        3    0  279   35      0.0010  
 0.303057  1     813   b   621   303   318  0.1079        3   315  0.0094        3    0  280   35      0.0010  
 0.303520  1     814   b   622   304   318  0.1077        3   315  0.0094        3    0  280   35      0.0010  
 0.303631  1     815   d   621   304   317  0.1079        3   314  0.0095        3    0  279   35      0.0010  
 0.303992  1     816   b   622   305   317  0.1093        3   314  0.0095        3    0  279   35      0.0010  
 0.304393  1     817   b   623   305   318  0.1091        3   315  0.0094        3    0  280   35      0.0010  
 0.305069  1     818   b   624   306   318  0.1090        3   315  0.0094        3    0  280   35      0.0010  
 0.305371  1     819   d   623   305   318  0.1091        3   315  0.0094        3    0  280   35      0.0010  
 0.305542  1     820   b   624   306   318  0.1090        3   315  0.0094        3    0  280   35      0.0010  
 0.306083  1     821   d   623   305   318  0.1091        3   315  0.0094        3    0  280   35      0.0010  
 0.306323  1     822   d   622   304   318  0.1093        3   315  0.0094        3    0  280   35      0.0010  
 0.307156  1     823   b   623   304   319  0.1091        3   316  0.0094        3    0  281   35      0.0010  
 0.307750  1     824   d   622   304   318  0.1093        3   315  0.0094        3    0  280   35      0.0010  
 0.307823  1     825   d   621   303   318  0.1095        3   315  0.0094        3    0  280   35      0.0010  
 0.308142  1     826   b   622   304   318  0.1093        3   315  0.0094        3    0  280   35      0.0010  
 0.308144  1     827   b   623   305   318  0.1091        3   315  0.0094        3    0  280   35      0.0010  
 0.308501  1     828   d   622   304   318  0.1093        3   315  0.0094        3    0  280   35      0.0010  
 0.309218  1     829   b   623   305   318  0.1091        3   315  0.0094        3    0  280   35      0.0010  
 0.310043  1     830   d   622   305   317  0.1093        3   314  0.0095        3    0  279   35      0.0010  
 0.312063  1     831   d   621   304   317  0.1079        3   314  0.0095        3    0  279   35      0.0010  
 0.313333  1     832   d   620   303   317  0.1081        3   314  0.0095        3    0  279   35      0.0010  
 0.314456  1     833   d   619   302   317  0.1082        3   314  0.0095        3    0  279   35      0.0010  
 0.314650  1     834   b   620   302   318  0.1097        3   315  0.0094        3    0  279   36      0.0011  
 0.314879  1     835   d   619   301   318  0.1099        3   315  0.0094        3    0  279   36      0.0011  
 0.316020  1     836   b   620   302   318  0.1113        3   315  0.0094        3    0  279   36      0.0011  
 0.316241  1     837   b   621   303   318  0.1111        3   315  0.0094        3    0  279   36      0.0011  
 0.317604  1     838   d   620   303   317  0.1097        3   314  0.0095        3    0  279   35      0.0010  
 0.318333  1     839   d   619   303   316  0.1099        3   313  0.0095        3    0  278   35      0.0011  
 0.318439  1     840   d   618   302   316  0.1100        3   313  0.0095        3    0  278   35      0.0011  
 0.319243  1     841   d   617   301   316  0.1102        3   313  0.0095        3    0  278   35      0.0011  
 0.319254  1     842   b   618   301   317  0.1100        3   314  0.0095        3    0  279   35      0.0010  
 0.319285  1     843   e   618   301   317  0.1100        3   314  0.0095        3    0  279   35      0.0010  
 0.319433  1     844   d   617   300   317  0.1102        3   314  0.0095        3    0  279   35      0.0010  
 0.320052  1     845   d   616   300   316  0.1088        3   313  0.0095        3    0  279   34      0.0010  
 0.320149  1     846   b   617   301   316  0.1102        3   313  0.0095        3    0  279   34      0.0010  
 0.320314  1     847   b   618   302   316  0.1100        3   313  0.0095        3    0  279   34      0.0010  
 0.321053  1     848   b   619   303   316  0.1099        3   313  0.0095        3    0  279   34      0.0010  
 0.321234  1     849   d   618   302   316  0.1100        3   313  0.0095        3    0  279   34      0.0010  
 0.321428  1     850   d   617   301   316  0.1102        3   313  0.0095        3    0  279   34      0.0010  
 0.321526  1     851   b   618   302   316  0.1100        3   313  0.0095        3    0  279   34      0.0010  
 0.321901  1     852   d   617   301   316  0.1102        3   313  0.0095        3    0  279   34      0.0010  
 0.321966  1     853   d   616   300   316  0.1104        3   313  0.0095        3    0  279   34      0.0010  
 0.322420  1     854   d   615   299   316  0.1106        3   313  0.0095        3    0  279   34      0.0010  
 0.322451  1     855   d   614   299   315  0.1091        3   312  0.0095        3    0  279   33      0.0010  
 0.322974  1     856   b   615   299   316  0.1089        3   313  0.0095        3    0  280   33      0.0010  
 0.323328  1     857   d   614   299   315  0.1075        3   312  0.0095        3    0  280   32      0.0010  
 0.323390  1     858   d   613   299   314  0.1077        3   311  0.0096        3    0  279   32      0.0010  
 0.324529  1     859   d   612   298   314  0.1078        3   311  0.0096        3    0  279   32      0.0010  
 0.324745  1     860   d   611   298   313  0.1064        3   310  0.0096        3    0  279   31      0.0009  
 0.324820  1     861   b   612   299   313  0.1062        3   310  0.0096        3    0  279   31      0.0009  
 0.325583  1     862   b   613   300   313  0.1077        3   310  0.0096        3    0  279   31      0.0009  
 0.325623  1     863   b   614   300   314  0.1075        3   311  0.0096        3    0  280   31      0.0009  
 0.325680  1     864   b   615   301   314  0.1073        3   311  0.0096        3    0  280   31      0.0009  
 0.326499  1     865   b   616   301   315  0.1071        3   312  0.0095        3    0  281   31      0.0009  
 0.328065  1     866   d   615   301   314  0.1073        3   311  0.0096        3    0  280   31      0.0009  
 0.328245  1     867   b   616   301   315  0.1088        3   312  0.0095        3    0  280   32      0.0010  
 0.328432  1     868   d   615   301   314  0.1073        3   311  0.0096        3    0  280   31      0.0009  
 0.330154  1     869   d   614   300   314  0.1075        3   311  0.0096        3    0  280   31      0.0009  
 0.330593  1     870   e   614   300   314  0.1091        3   311  0.0096        3    0  280   31      0.0009  
 0.330741  1     871   d   613   299   314  0.1093        3   311  0.0096        3    0  280   31      0.0009  
 0.330862  1     872   b   614   299   315  0.1091        4   311  0.0127        4    0  280   31      0.0012  
 0.331397  1     873   d   613   299   314  0.1093        4   310  0.0127        4    0  279   31      0.0013  
 0.331494  1     874   d   612   298   314  0.1078        4   310  0.0127        4    0  279   31      0.0013  
 0.331873  1     875   b   613   298   315  0.1077        4   311  0.0127        4    0  280   31      0.0012  
 0.332141  1     876   d   612   297   315  0.1078        4   311  0.0127        4    0  280   31      0.0012  
 0.332308  1     877   e   612   297   315  0.1095        4   311  0.0127        4    0  280   31      0.0012  
 0.332341  1     878   b   613   298   315  0.1093        4   311  0.0127        4    0  280   31      0.0012  
 0.332458  1     879   b   614   298   316  0.1091        4   312  0.0127        4    0  281   31      0.0012  
 0.333811  1     880   b   615   298   317  0.1089        4   313  0.0126        4    0  282   31      0.0012  
 0.333987  1     881   d   614   297   317  0.1075        4   313  0.0126        4    0  282   31      0.0012  
 0.334687  1     882   d   613   297   316  0.1077        4   312  0.0127        4    0  281   31      0.0012  
 0.334903  1     883   d   612   297   315  0.1078        4   311  0.0127        4    0  280   31      0.0012  
 0.334924  1     884   b   613   298   315  0.1093        4   311  0.0127        4    0  280   31      0.0012  
 0.335019  1     885   b   614   298   316  0.1091        4   312  0.0127        4    0  281   31      0.0012  
 0.335679  1     886   d   613   298   315  0.1093        4   311  0.0127        4    0  280   31      0.0012  
 0.336422  1     887   b   614   298   316  0.1091        4   312  0.0127        4    0  281   31      0.0012  
 0.336900  1     888   b   615   298   317  0.1089        4   313  0.0126        4    0  282   31      0.0012  
 0.337322  1     889   b   616   299   317  0.1104        4   313  0.0126        4    0  282   31      0.0012  
 0.337668  1     890   b   617   300   317  0.1102        4   313  0.0126        4    0  282   31      0.0012  
 0.337727  1     891   d   616   299   317  0.1104        4   313  0.0126        4    0  282   31      0.0012  
 0.339683  1     892   d   615   299   316  0.1089        4   312  0.0127        4    0  282   30      0.0012  
 0.340928  1     893   e   615   299   316  0.1106        4   312  0.0127        4    0  282   30      0.0012  
 0.341082  1     894   b   616   299   317  0.1104        4   313  0.0126        4    0  283   30      0.0012  
 0.341453  1     895   d   615   299   316  0.1106        4   312  0.0127        4    0  282   30      0.0012  
 0.341464  1     896   b   616   299   317  0.1120        4   313  0.0126        4    0  282   31      0.0012  
 0.341965  1     897   b   617   300   317  0.1118        4   313  0.0126        4    0  282   31      0.0012  
 0.342700  1     898   b   618   301   317  0.1117        4   313  0.0126        4    0  282   31      0.0012  
 0.342824  1     899   b   619   302   317  0.1115        4   313  0.0126        4    0  282   31      0.0012  
 0.342827  1     900   d   618   302   316  0.1100        4   312  0.0127        4    0  282   30      0.0012  
 0.342935  1     901   d   617   302   315  0.1102        4   311  0.0127        4    0  281   30      0.0012  
 0.343115  1     902   b   618   302   316  0.1100        4   312  0.0127        4    0  282   30      0.0012  
 0.343285  1     903   b   619   303   316  0.1099        4   312  0.0127        4    0  282   30      0.0012  
 0.343852  1     904   d   618   303   315  0.1100        4   311  0.0127        4    0  281   30      0.0012  
 0.343939  1     905   b   619   303   316  0.1099        4   312  0.0127        4    0  282   30      0.0012  
 0.344161  1     906   d   618   303   315  0.1100        4   311  0.0127        4    0  281   30      0.0012  
 0.344646  1     907   d   617   302   315  0.1102        4   311  0.0127        4    0  281   30      0.0012  
 0.344847  1     908   d   616   301   315  0.1088        4   311  0.0127        4    0  281   30      0.0012  
 0.345193  1     909   b   617   301   316  0.1086        4   312  0.0127        4    0  282   30      0.0012  
 0.345705  1     910   d   616   300   316  0.1088        4   312  0.0127        4    0  282   30      0.0012  
 0.345950  1     911   b   617   300   317  0.1086        4   313  0.0126        4    0  283   30      0.0012  
 0.346178  1     912   b   618   300   318  0.1084        4   314  0.0126        4    0  284   30      0.0012  
 0.346249  1     913   b   619   300   319  0.1082        4   315  0.0125        4    0  285   30      0.0012  
 0.346491  1     914   b   620   301   319  0.1081        4   315  0.0125        4    0  285   30      0.0012  
 0.346575  1     915   d   619   301   318  0.1082        4   314  0.0126        4    0  284   30      0.0012  
 0.346625  1     916   b   620   302   318  0.1081        4   314  0.0126        4    0  284   30      0.0012  
 0.346893  1     917   b   621   303   318  0.1079        4   314  0.0126        4    0  284   30      0.0012  
 0.347893  1     918   d   620   302   318  0.1081        4   314  0.0126        4    0  284   30      0.0012  
 0.348227  1     919   b   621   303   318  0.1079        4   314  0.0126        4    0  284   30      0.0012  
 0.348373  1     920   b   622   303   319  0.1077        4   315  0.0125        4    0  285   30      0.0012  
 0.348437  1     921   d   621   302   319  0.1079        4   315  0.0125        4    0  285   30      0.0012  
 0.348982  1     922   b   622   303   319  0.1077        4   315  0.0125        4    0  285   30      0.0012  
 0.349015  1     923   b   623   304   319  0.1075        4   315  0.0125        4    0  285   30      0.0012  
 0.349249  1     924   d   622   303   319  0.1077        4   315  0.0125        4    0  285   30      0.0012  
 0.349287  1     925   d   621   302   319  0.1079        4   315  0.0125        4    0  285   30      0.0012  
 0.349332  1     926   b   622   302   320  0.1093        4   316  0.0125        4    0  285   31      0.0012  
 0.349633  1     927   d   621   302   319  0.1095        4   315  0.0125        4    0  284   31      0.0012  
 0.349706  1     928   b   622   303   319  0.1093        4   315  0.0125        4    0  284   31      0.0012  
 0.349773  1     929   b   623   304   319  0.1108        4   315  0.0125        4    0  284   31      0.0012  
 0.350271  1     930   b   624   305   319  0.1122        4   315  0.0125        4    0  284   31      0.0012  
 0.350382  1     931   b   625   306   319  0.1120        4   315  0.0125        4    0  284   31      0.0012  
 0.350562  1     932   b   626   307   319  0.1118        4   315  0.0125        4    0  284   31      0.0012  
 0.351189  1     933   d   625   307   318  0.1104        4   314  0.0126        4    0  284   30      0.0012  
 0.351335  1     934   d   624   306   318  0.1106        4   314  0.0126        4    0  284   30      0.0012  
 0.351345  1     935   d   623   306   317  0.1108        4   313  0.0126        4    0  283   30      0.0012  
 0.351769  1     936   d   622   306   316  0.1109        4   312  0.0127        4    0  282   30      0.0012  
 0.352194  1     937   d   621   305   316  0.1111        4   312  0.0127        4    0  282   30      0.0012  
 0.352471  1     938   e   621   305   316  0.1127        4   312  0.0127        4    0  282   30      0.0012  
 0.352751  1     939   b   622   305   317  0.1125        4   313  0.0126        4    0  283   30      0.0012  
 0.352872  1     940   b   623   305   318  0.1124        4   314  0.0126        4    0  284   30      0.0012  
 0.352964  1     941   d   622   304   318  0.1125        4   314  0.0126        4    0  284   30      0.0012  
 0.354032  1     942   b   623   304   319  0.1124        4   315  0.0125        4    0  285   30      0.0012  
 0.354222  1     943   b   624   304   320  0.1122        4   316  0.0125        4    0  286   30      0.0012  
 0.355748  1     944   d   623   303   320  0.1124        4   316  0.0125        4    0  286   30      0.0012  
 0.355913  1     945   b   624   304   320  0.1122        4   316  0.0125        4    0  286   30      0.0012  
 0.356662  1     946   d   623   303   320  0.1108        4   316  0.0125        4    0  286   30      0.0012  
 0.357903  1     947   d   622   302   320  0.1093        4   316  0.0125        4    0  286   30      0.0012  
 0.358072  1     948   d   621   302   319  0.1079        4   315  0.0125        4    0  286   29      0.0011  
 0.358370  1     949   b   622   303   319  0.1077        4   315  0.0125        4    0  286   29      0.0011  
 0.359453  1     950   d   621   303   318  0.1079        4   314  0.0126        4    0  285   29      0.0011  
 0.361933  1     951   d   620   302   318  0.1081        4   314  0.0126        4    0  285   29      0.0011  
 0.361940  1     952   d   619   302   317  0.1082        4   313  0.0126        4    0  284   29      0.0012  
 0.362323  1     953   b   620   303   317  0.1081        4   313  0.0126        4    0  284   29      0.0012  
 0.362946  1     954   d   619   303   316  0.1082        4   312  0.0127        4    0  283   29      0.0012  
 0.363886  1     955   b   620   303   317  0.1081        4   313  0.0126        4    0  284   29      0.0012  
 0.364203  1     956   d   619   303   316  0.1082        4   312  0.0127        4    0  283   29      0.0012  
 0.364323  1     957   b   620   304   316  0.1081        4   312  0.0127        4    0  283   29      0.0012  
 0.364359  1     958   b   621   305   316  0.1079        4   312  0.0127        4    0  283   29      0.0012  
 0.364700  1     959   b   622   305   317  0.1077        4   313  0.0126        4    0  284   29      0.0012  
 0.365036  1     960   b   623   306   317  0.1075        4   313  0.0126        4    0  284   29      0.0012  
 0.365366  1     961   d   622   306   316  0.1077        4   312  0.0127        4    0  283   29      0.0012  
 0.365962  1     962   d   621   306   315  0.1063        4   311  0.0127        4    0  283   28      0.0011  
 0.366898  1     963   d   620   306   314  0.1065        4   310  0.0127        4    0  282   28      0.0011  
 0.367094  1     964   b   621   307   314  0.1063        4   310  0.0127        4    0  282   28      0.0011  
 0.367467  1     965   b   622   308   314  0.1061        4   310  0.0127        4    0  282   28      0.0011  
 0.368107  1     966   b   623   309   314  0.1075        4   310  0.0127        4    0  282   28      0.0011  
 0.368115  1     967   b   624   309   315  0.1074        4   311  0.0127        4    0  283   28      0.0011  
 0.368656  1     968   d   623   309   314  0.1075        4   310  0.0127        4    0  282   28      0.0011  
 0.368676  1     969   d   622   309   313  0.1077        4   309  0.0128        4    0  281   28      0.0011  
 0.368947  1     970   d   621   309   312  0.1079        4   308  0.0128        4    0  280   28      0.0012  
 0.370091  1     971   b   622   309   313  0.1093        4   309  0.0128        4    0  280   29      0.0012  
 0.370265  1     972   b   623   310   313  0.1091        4   309  0.0128        4    0  280   29      0.0012  
 0.371103  1     973   d   622   310   312  0.1093        4   308  0.0128        4    0  279   29      0.0012  
 0.371693  1     974   b   623   310   313  0.1091        4   309  0.0128        4    0  280   29      0.0012  
 0.372163  1     975   d   622   310   312  0.1077        4   308  0.0128        4    0  280   28      0.0012  
 0.372397  1     976   d   621   310   311  0.1079        4   307  0.0129        4    0  279   28      0.0012  
 0.372980  1     977   d   620   309   311  0.1081        4   307  0.0129        4    0  279   28      0.0012  
 0.373612  1     978   d   619   308   311  0.1082        4   307  0.0129        4    0  279   28      0.0012  
 0.373670  1     979   d   618   308   310  0.1084        4   306  0.0129        4    0  278   28      0.0012  
 0.373821  1     980   d   617   308   309  0.1086        4   305  0.0129        4    0  277   28      0.0012  
 0.374100  1     981   b   618   308   310  0.1084        4   306  0.0129        4    0  278   28      0.0012  
 0.376052  1     982   b   619   309   310  0.1082        4   306  0.0129        4    0  278   28      0.0012  
 0.376335  1     983   d   618   309   309  0.1068        4   305  0.0129        4    0  278   27      0.0011  
 0.376782  1     984   b   619   310   309  0.1066        4   305  0.0129        4    0  278   27      0.0011  
 0.376909  1     985   b   620   310   310  0.1065        4   306  0.0129        4    0  279   27      0.0011  
 0.377593  1     986   b   621   311   310  0.1063        4   306  0.0129        4    0  279   27      0.0011  
 0.377629  1     987   d   620   311   309  0.1065        4   305  0.0129        4    0  278   27      0.0011  
 0.377793  1     988   d   619   311   308  0.1066        4   304  0.0130        4    0  277   27      0.0011  
 0.377902  1     989   b   620   312   308  0.1065        4   304  0.0130        4    0  277   27      0.0011  
 0.378147  1     990   d   619   312   307  0.1066        4   303  0.0130        4    0  276   27      0.0011  
 0.378463  1     991   b   620   313   307  0.1065        4   303  0.0130        4    0  276   27      0.0011  
 0.378723  1     992   e   620   313   307  0.1081        4   303  0.0130        4    0  276   27      0.0011  
 0.378797  1     993   d   619   313   306  0.1082        4   302  0.0131        4    0  275   27      0.0012  
 0.378821  1     994   d   618   313   305  0.1084        4   301  0.0131        4    0  274   27      0.0012  
 0.379455  1     995   b   619   313   306  0.1082        4   302  0.0131        4    0  275   27      0.0012  
 0.379578  1     996   b   620   313   307  0.1081        4   303  0.0130        4    0  276   27      0.0011  
 0.379918  1     997   d   619   312   307  0.1082        4   303  0.0130        4    0  276   27      0.0011  
 0.380011  1     998   b   620   313   307  0.1081        4   303  0.0130        4    0  276   27      0.0011  
 0.380158  1     999   b   621   314   307  0.1079        4   303  0.0130        4    0  276   27      0.0011  
 0.380223  1    1000   b   622   314   308  0.1077        4   304  0.0130        4    0  277   27      0.0011  
 0.380332  1    1001   d   621   314   307  0.1079        4   303  0.0130        4    0  276   27      0.0011  
 0.380607  1    1002   b   622   315   307  0.1077        4   303  0.0130        4    0  276   27      0.0011  
 0.380668  1    1003   b   623   316   307  0.1075        4   303  0.0130        4    0  276   27      0.0011  
 0.380783  1    1004   d   622   315   307  0.1077        4   303  0.0130        4    0  276   27      0.0011  
 0.380809  1    1005   d   621   314   307  0.1079        4   303  0.0130        4    0  276   27      0.0011  
 0.380989  1    1006   b   622   315   307  0.1077        4   303  0.0130        4    0  276   27      0.0011  
 0.381947  1    1007   d   621   314   307  0.1063        4   303  0.0130        4    0  276   27      0.0011  
 0.382506  1    1008   e   621   314   307  0.1079        4   303  0.0130        4    0  276   27      0.0011  
 0.382721  1    1009   b   622   314   308  0.1077        4   304  0.0130        4    0  277   27      0.0011  
 0.382958  1    1010   b   623   314   309  0.1075        4   305  0.0129        4    0  278   27      0.0011  
 0.383413  1    1011   b   624   315   309  0.1074        4   305  0.0129        4    0  278   27      0.0011  
 0.384198  1    1012   b   625   315   310  0.1072        4   306  0.0129        4    0  279   27      0.0011  
 0.384496  1    1013   b   626   316   310  0.1070        4   306  0.0129        4    0  279   27      0.0011  
 0.384700  1    1014   d   625   316   309  0.1072        4   305  0.0129        4    0  278   27      0.0011  
 0.385057  1    1015   d   624   315   309  0.1074        4   305  0.0129        4    0  278   27      0.0011  
 0.385156  1    1016   b   625   315   310  0.1072        4   306  0.0129        4    0  279   27      0.0011  
 0.385416  1    1017   b   626   316   310  0.1070        4   306  0.0129        4    0  279   27      0.0011  
 0.386137  1    1018   b   627   316   311  0.1069        4   307  0.0129        4    0  280   27      0.0011  
 0.386199  1    1019   b   628   316   312  0.1083        4   308  0.0128        4    0  280   28      0.0012  
 0.386515  1    1020   d   627   315   312  0.1069        4   308  0.0128        4    0  280   28      0.0012  
 0.386574  1    1021   b   628   316   312  0.1067        4   308  0.0128        4    0  280   28      0.0012  
 0.387728  1    1022   d   627   315   312  0.1069        4   308  0.0128        4    0  280   28      0.0012  
 0.387751  1    1023   d   626   315   311  0.1070        4   307  0.0129        4    0  279   28      0.0012  
 0.388882  1    1024   b   627   315   312  0.1069        4   308  0.0128        4    0  280   28      0.0012  
 0.389303  1    1025   b   628   315   313  0.1067        4   309  0.0128        4    0  281   28      0.0011  
 0.389596  1    1026   b   629   316   313  0.1065        4   309  0.0128        4    0  281   28      0.0011  
 0.389979  1    1027   b   630   316   314  0.1079        4   310  0.0127        4    0  281   29      0.0012  
 0.389986  1    1028   b   631   317   314  0.1078        4   310  0.0127        4    0  281   29      0.0012  
 0.390342  1    1029   d   630   317   313  0.1079        4   309  0.0128        4    0  280   29      0.0012  
 0.390521  1    1030   b   631   317   314  0.1078        4   310  0.0127        4    0  281   29      0.0012  
 0.391077  1    1031   b   632   318   314  0.1076        4   310  0.0127        4    0  281   29      0.0012  
 0.391909  1    1032   d   631   317   314  0.1078        4   310  0.0127        4    0  281   29      0.0012  
 0.391983  1    1033   d   630   316   314  0.1063        4   310  0.0127        4    0  281   29      0.0012  
 0.392231  1    1034   d   629   316   313  0.1065        4   309  0.0128        4    0  280   29      0.0012  
 0.392427  1    1035   b   630   317   313  0.1063        4   309  0.0128        4    0  280   29      0.0012  
 0.392835  1    1036   b   631   317   314  0.1078        4   310  0.0127        4    0  280   30      0.0012  
 0.392923  1    1037   b   632   317   315  0.1076        4   311  0.0127        4    0  281   30      0.0012  
 0.392951  1    1038   d   631   316   315  0.1062        4   311  0.0127        4    0  281   30      0.0012  
 0.393239  1    1039   b   632   317   315  0.1076        4   311  0.0127        4    0  281   30      0.0012  
 0.393276  1    1040   b   633   318   315  0.1074        4   311  0.0127        4    0  281   30      0.0012  
 0.393590  1    1041   b   634   319   315  0.1073        4   311  0.0127        4    0  281   30      0.0012  
 0.393663  1    1042   d   633   319   314  0.1074        4   310  0.0127        4    0  280   30      0.0012  
 0.393802  1    1043   b   634   320   314  0.1073        4   310  0.0127        4    0  280   30      0.0012  
 0.393819  1    1044   d   633   319   314  0.1074        4   310  0.0127        4    0  280   30      0.0012  
 0.394286  1    1045   d   632   319   313  0.1076        4   309  0.0128        4    0  279   30      0.0012  
 0.395069  1    1046   b   633   319   314  0.1074        4   310  0.0127        4    0  280   30      0.0012  
 0.395334  1    1047   b   634   319   315  0.1073        4   311  0.0127        4    0  281   30      0.0012  
 0.395915  1    1048   b   635   319   316  0.1071        4   312  0.0127        4    0  282   30      0.0012  
 0.396308  1    1049   b   636   320   316  0.1069        4   312  0.0127        4    0  282   30      0.0012  
 0.396429  1    1050   b   637   320   317  0.1083        4   313  0.0126        4    0  282   31      0.0012  
 0.396895  1    1051   d   636   319   317  0.1085        4   313  0.0126        4    0  282   31      0.0012  
 0.397512  1    1052   b   637   319   318  0.1083        4   314  0.0126        4    0  283   31      0.0012  
 0.398547  1    1053   d   636   318   318  0.1085        4   314  0.0126        4    0  283   31      0.0012  
 0.398636  1    1054   d   635   318   317  0.1087        4   313  0.0126        4    0  282   31      0.0012  
 0.398838  1    1055   d   634   318   316  0.1088        4   312  0.0127        4    0  281   31      0.0012  
 0.399025  1    1056   b   635   319   316  0.1087        4   312  0.0127        4    0  281   31      0.0012  
 0.399935  1    1057   d   634   319   315  0.1088        4   311  0.0127        4    0  280   31      0.0012  
 0.401378  1    1058   b   635   320   315  0.1087        4   311  0.0127        4    0  280   31      0.0012  
 0.402117  1    1059   b   636   321   315  0.1101        4   311  0.0127        4    0  280   31      0.0012  
 0.403399  1    1060   d   635   321   314  0.1087        4   310  0.0127        4    0  280   30      0.0012  
 0.403424  1    1061   b   636   322   314  0.1085        4   310  0.0127        4    0  280   30      0.0012  
 0.403703  1    1062   d   635   321   314  0.1087        4   310  0.0127        4    0  280   30      0.0012  
 0.404077  1    1063   b   636   321   315  0.1085        4   311  0.0127        4    0  281   30      0.0012  
 0.405196  1    1064   b   637   321   316  0.1083        4   312  0.0127        4    0  282   30      0.0012  
 0.405333  1    1065   b   638   321   317  0.1082        4   313  0.0126        4    0  283   30      0.0012  
 0.405727  1    1066   b   639   321   318  0.1080        4   314  0.0126        4    0  284   30      0.0012  
 0.406024  1    1067   b   640   321   319  0.1078        4   315  0.0125        4    0  285   30      0.0012  
 0.406158  1    1068   b   641   322   319  0.1076        4   315  0.0125        4    0  285   30      0.0012  
 0.406468  1    1069   d   640   322   318  0.1078        4   314  0.0126        4    0  284   30      0.0012  
 0.407481  1    1070   b   641   322   319  0.1076        4   315  0.0125        4    0  285   30      0.0012  
 0.409114  1    1071   b   642   323   319  0.1075        4   315  0.0125        4    0  285   30      0.0012  
 0.409133  1    1072   b   643   324   319  0.1073        4   315  0.0125        4    0  285   30      0.0012  
 0.410355  1    1073   d   642   323   319  0.1075        4   315  0.0125        4    0  285   30      0.0012  
 0.410388  1    1074   b   643   323   320  0.1073        4   316  0.0125        4    0  286   30      0.0012  
 0.410748  1    1075   b   644   323   321  0.1071        4   317  0.0125        4    0  287   30      0.0012  
 0.411026  1    1076   b   645   323   322  0.1070        4   318  0.0124        4    0  288   30      0.0012  
 0.411183  1    1077   d   644   322   322  0.1071        4   318  0.0124        4    0  288   30      0.0012  
 0.411339  1    1078   b   645   323   322  0.1085        4   318  0.0124        4    0  288   30      0.0012  
 0.411501  1    1079   b   646   323   323  0.1099        4   319  0.0124        4    0  288   31      0.0012  
 0.412112  1    1080   d   645   323   322  0.1101        4   318  0.0124        4    0  287   31      0.0012  
 0.412236  1    1081   e   645   323   322  0.1101        4   318  0.0124        4    0  287   31      0.0012  
 0.412526  1    1082   b   646   324   322  0.1099        4   318  0.0124        4    0  287   31      0.0012  
 0.412690  1    1083   d   645   323   322  0.1101        4   318  0.0124        4    0  287   31      0.0012  
 0.412741  1    1084   d   644   322   322  0.1102        4   318  0.0124        4    0  287   31      0.0012  
 0.412925  1    1085   e   644   322   322  0.1118        4   318  0.0124        4    0  286   32      0.0012  
 0.413089  1    1086   d   643   321   322  0.1104        4   318  0.0124        4    0  286   32      0.0012  
 0.413753  1    1087   b   644   322   322  0.1102        4   318  0.0124        4    0  286   32      0.0012  
 0.414318  1    1088   b   645   323   322  0.1101        4   318  0.0124        4    0  286   32      0.0012  
 0.414846  1    1089   b   646   323   323  0.1099        4   319  0.0124        4    0  287   32      0.0012  
 0.415124  1    1090   d   645   323   322  0.1101        4   318  0.0124        4    0  286   32      0.0012  
 0.415434  1    1091   b   646   324   322  0.1115        4   318  0.0124        4    0  286   32      0.0012  
 0.415514  1    1092   d   645   324   321  0.1116        3   318  0.0093        3    0  286   32      0.0009  
 0.415949  1    1093   b   646   324   322  0.1115        3   319  0.0093        3    0  287   32      0.0009  
 0.416001  1    1094   d   645   323   322  0.1116        3   319  0.0093        3    0  287   32      0.0009  
 0.416004  1    1095   d   644   322   322  0.1118        3   319  0.0093        3    0  287   32      0.0009  
 0.416023  1    1096   e   644   322   322  0.1134        3   319  0.0093        3    0  286   33      0.0010  
 0.416541  1    1097   e   644   322   322  0.1149        3   319  0.0093        3    0  286   33      0.0010  
 0.417473  1    1098   e   644   322   322  0.1165        3   319  0.0093        3    0  286   33      0.0010  
 0.418648  1    1099   b   645   322   323  0.1178        3   320  0.0093        3    0  286   34      0.0010  
 0.419068  1    1100   b   646   322   324  0.1176        3   321  0.0093        3    0  287   34      0.0010  
 0.419406  1    1101   b   647   323   324  0.1175        3   321  0.0093        3    0  287   34      0.0010  
 0.419650  1    1102   b   648   324   324  0.1173        3   321  0.0093        3    0  287   34      0.0010  
 0.419952  1    1103   d   647   323   324  0.1175        3   321  0.0093        3    0  287   34      0.0010  
 0.420099  1    1104   d   646   322   324  0.1176        3   321  0.0093        3    0  287   34      0.0010  
 0.420250  1    1105   d   645   321   324  0.1163        3   321  0.0093        3    0  287   34      0.0010  
 0.420325  1    1106   d   644   320   324  0.1165        3   321  0.0093        3    0  287   34      0.0010  
 0.420479  1    1107   d   643   319   324  0.1166        3   321  0.0093        3    0  287   34      0.0010  
 0.421497  1    1108   d   642   319   323  0.1168        3   320  0.0093        3    0  286   34      0.0010  
 0.421566  1    1109   d   641   318   323  0.1170        3   320  0.0093        3    0  286   34      0.0010  
 0.421620  1    1110   b   642   319   323  0.1168        3   320  0.0093        3    0  286   34      0.0010  
 0.421683  1    1111   b   643   319   324  0.1166        3   321  0.0093        3    0  287   34      0.0010  
 0.421874  1    1112   d   642   318   324  0.1168        3   321  0.0093        3    0  287   34      0.0010  
 0.422147  1    1113   b   643   319   324  0.1166        3   321  0.0093        3    0  287   34      0.0010  
 0.422348  1    1114   d   642   318   324  0.1168        3   321  0.0093        3    0  287   34      0.0010  
 0.422527  1    1115   b   643   319   324  0.1166        3   321  0.0093        3    0  287   34      0.0010  
 0.423771  1    1116   b   644   320   324  0.1165        3   321  0.0093        3    0  287   34      0.0010  
 0.424110  1    1117   b   645   320   325  0.1163        3   322  0.0092        3    0  288   34      0.0010  
 0.424415  1    1118   d   644   319   325  0.1165        3   322  0.0092        3    0  288   34      0.0010  
 0.424468  1    1119   d   643   319   324  0.1151        3   321  0.0093        3    0  288   33      0.0009  
 0.424688  1    1120   d   642   318   324  0.1137        3   321  0.0093        3    0  288   33      0.0009  
 0.424786  1    1121   d   641   318   323  0.1139        3   320  0.0093        3    0  287   33      0.0009  
 0.424911  1    1122   d   640   317   323  0.1125        3   320  0.0093        3    0  287   33      0.0009  
 0.425025  1    1123   b   641   317   324  0.1123        3   321  0.0093        3    0  288   33      0.0009  
 0.425192  1    1124   b   642   318   324  0.1121        3   321  0.0093        3    0  288   33      0.0009  
 0.425823  1    1125   d   641   318   323  0.1108        3   320  0.0093        3    0  288   32      0.0009  
 0.425991  1    1126   b   642   319   323  0.1106        3   320  0.0093        3    0  288   32      0.0009  
 0.426085  1    1127   d   641   318   323  0.1092        3   320  0.0093        3    0  288   32      0.0009  
 0.426569  1    1128   b   642   318   324  0.1090        3   321  0.0093        3    0  289   32      0.0009  
 0.426609  1    1129   b   643   319   324  0.1089        3   321  0.0093        3    0  289   32      0.0009  
 0.426688  1    1130   b   644   320   324  0.1087        3   321  0.0093        3    0  289   32      0.0009  
 0.426724  1    1131   b   645   320   325  0.1085        3   322  0.0092        3    0  290   32      0.0009  
 0.426864  1    1132   b   646   320   326  0.1084        3   323  0.0092        3    0  291   32      0.0009  
 0.427004  1    1133   b   647   320   327  0.1082        3   324  0.0092        3    0  292   32      0.0009  
 0.427437  1    1134   d   646   319   327  0.1084        3   324  0.0092        3    0  292   32      0.0009  
 0.427670  1    1135   b   647   320   327  0.1082        3   324  0.0092        3    0  292   32      0.0009  
 0.428804  1    1136   b   648   321   327  0.1080        3   324  0.0092        3    0  292   32      0.0009  
 0.428844  1    1137   b   649   321   328  0.1079        3   325  0.0091        3    0  293   32      0.0009  
 0.428860  1    1138   b   650   321   329  0.1077        3   326  0.0091        3    0  294   32      0.0009  
 0.428915  1    1139   b   651   321   330  0.1075        3   327  0.0091        3    0  295   32      0.0009  
 0.429054  1    1140   d   650   321   329  0.1077        3   326  0.0091        3    0  294   32      0.0009  
 0.429415  1    1141   d   649   320   329  0.1079        3   326  0.0091        3    0  294   32      0.0009  
 0.429818  1    1142   b   650   320   330  0.1092        3   327  0.0091        3    0  294   33      0.0009  
 0.430204  1    1143   d   649   319   330  0.1094        3   327  0.0091        3    0  294   33      0.0009  
 0.430334  1    1144   d   648   319   329  0.1096        3   326  0.0091        3    0  293   33      0.0009  
 0.430420  1    1145   d   647   319   328  0.1097        3   325  0.0091        3    0  292   33      0.0009  
 0.430475  1    1146   b   648   319   329  0.1096        3   326  0.0091        3    0  293   33      0.0009  
 0.430841  1    1147   d   647   318   329  0.1082        3   326  0.0091        3    0  293   33      0.0009  
 0.431570  1    1148   b   648   318   330  0.1080        3   327  0.0091        3    0  294   33      0.0009  
 0.431996  1    1149   d   647   318   329  0.1082        3   326  0.0091        3    0  293   33      0.0009  
 0.432403  1    1150   d   646   317   329  0.1068        3   326  0.0091        3    0  293   33      0.0009  
 0.432620  1    1151   b   647   318   329  0.1082        3   326  0.0091        3    0  293   33      0.0009  
 0.432726  1    1152   d   646   317   329  0.1084        3   326  0.0091        3    0  293   33      0.0009  
 0.432741  1    1153   b   647   318   329  0.1082        3   326  0.0091        3    0  293   33      0.0009  
 0.432931  1    1154   b   648   318   330  0.1080        3   327  0.0091        3    0  294   33      0.0009  
 0.433102  1    1155   d   647   318   329  0.1082        3   326  0.0091        3    0  293   33      0.0009  
 0.433214  1    1156   d   646   317   329  0.1084        3   326  0.0091        3    0  293   33      0.0009  
 0.433661  1    1157   d   645   316   329  0.1085        3   326  0.0091        3    0  293   33      0.0009  
 0.434416  1    1158   d   644   316   328  0.1087        3   325  0.0091        3    0  292   33      0.0009  
 0.434547  1    1159   b   645   316   329  0.1101        3   326  0.0091        3    0  292   34      0.0009  
 0.435339  1    1160   e   645   316   329  0.1116        3   326  0.0091        3    0  292   34      0.0009  
 0.435394  1    1161   b   646   316   330  0.1130        3   327  0.0091        3    0  292   35      0.0010  
 0.435587  1    1162   b   647   316   331  0.1144        3   328  0.0091        3    0  292   36      0.0010  
 0.435663  1    1163   d   646   316   330  0.1130        3   327  0.0091        3    0  292   35      0.0010  
 0.437214  1    1164   b   647   317   330  0.1128        3   327  0.0091        3    0  292   35      0.0010  
 0.437702  1    1165   b   648   317   331  0.1142        3   328  0.0091        3    0  292   36      0.0010  
 0.438509  1    1166   d   647   316   331  0.1144        3   328  0.0091        3    0  292   36      0.0010  
 0.438586  1    1167   d   646   316   330  0.1146        3   327  0.0091        3    0  291   36      0.0010  
 0.438657  1    1168   b   647   316   331  0.1144        3   328  0.0091        3    0  292   36      0.0010  
 0.438947  1    1169   d   646   316   330  0.1146        3   327  0.0091        3    0  291   36      0.0010  
 0.439487  1    1170   b   647   317   330  0.1144        3   327  0.0091        3    0  291   36      0.0010  
 0.440154  1    1171   d   646   317   329  0.1146        3   326  0.0091        3    0  290   36      0.0010  
 0.440488  1    1172   b   647   317   330  0.1144        3   327  0.0091        3    0  291   36      0.0010  
 0.441704  1    1173   d   646   317   329  0.1146        3   326  0.0091        3    0  290   36      0.0010  
 0.441998  1    1174   b   647   318   329  0.1144        3   326  0.0091        3    0  290   36      0.0010  
 0.442024  1    1175   b   648   319   329  0.1142        3   326  0.0091        3    0  290   36      0.0010  
 0.442464  1    1176   b   649   319   330  0.1140        3   327  0.0091        3    0  291   36      0.0010  
 0.443247  1    1177   b   650   319   331  0.1138        3   328  0.0091        3    0  292   36      0.0010  
 0.443357  1    1178   d   649   319   330  0.1140        3   327  0.0091        3    0  291   36      0.0010  
 0.443438  1    1179   d   648   319   329  0.1142        3   326  0.0091        3    0  290   36      0.0010  
 0.443578  1    1180   d   647   319   328  0.1128        3   325  0.0091        3    0  290   35      0.0010  
 0.443676  1    1181   d   646   318   328  0.1115        3   325  0.0091        3    0  290   35      0.0010  
 0.443797  1    1182   d   645   317   328  0.1116        3   325  0.0091        3    0  290   35      0.0010  
 0.444557  1    1183   b   646   318   328  0.1115        3   325  0.0091        3    0  290   35      0.0010  
 0.445190  1    1184   d   645   318   327  0.1116        3   324  0.0092        3    0  289   35      0.0010  
 0.445232  1    1185   d   644   317   327  0.1102        3   324  0.0092        3    0  289   35      0.0010  
 0.445556  1    1186   d   643   317   326  0.1089        3   323  0.0092        3    0  289   34      0.0010  
 0.446268  1    1187   b   644   318   326  0.1087        3   323  0.0092        3    0  289   34      0.0010  
 0.446388  1    1188   b   645   319   326  0.1085        3   323  0.0092        3    0  289   34      0.0010  
 0.446522  1    1189   d   644   319   325  0.1087        3   322  0.0092        3    0  288   34      0.0010  
 0.446778  1    1190   d   643   319   324  0.1089        3   321  0.0093        3    0  287   34      0.0010  
 0.446886  1    1191   d   642   319   323  0.1090        3   320  0.0093        3    0  286   34      0.0010  
 0.447030  1    1192   b   643   319   324  0.1089        3   321  0.0093        3    0  287   34      0.0010  
 0.447901  1    1193   b   644   319   325  0.1087        3   322  0.0092        3    0  288   34      0.0010  
 0.448995  1    1194   d   643   319   324  0.1089        3   321  0.0093        3    0  287   34      0.0010  
 0.449222  1    1195   b   644   320   324  0.1087        3   321  0.0093        3    0  287   34      0.0010  
 0.449965  1    1196   d   643   319   324  0.1089        3   321  0.0093        3    0  287   34      0.0010  
 0.450436  1    1197   d   642   319   323  0.1090        3   320  0.0093        3    0  286   34      0.0010  
 0.451399  1    1198   d   641   318   323  0.1092        3   320  0.0093        3    0  286   34      0.0010  
 0.451603  1    1199   d   640   317   323  0.1078        3   320  0.0093        3    0  286   34      0.0010  
 0.451825  1    1200   b   641   318   323  0.1092        3   320  0.0093        3    0  286   34      0.0010  
 0.451897  1    1201   d   640   318   322  0.1094        3   319  0.0093        3    0  285   34      0.0010  
 0.452039  1    1202   b   641   318   323  0.1092        3   320  0.0093        3    0  286   34      0.0010  
 0.452259  1    1203   b   642   318   324  0.1090        3   321  0.0093        3    0  287   34      0.0010  
 0.452532  1    1204   d   641   317   324  0.1092        3   321  0.0093        3    0  287   34      0.0010  
 0.452594  1    1205   d   640   316   324  0.1094        3   321  0.0093        3    0  287   34      0.0010  
 0.453963  1    1206   d   639   315   324  0.1095        3   321  0.0093        3    0  287   34      0.0010  
 0.453973  1    1207   d   638   315   323  0.1097        3   320  0.0093        3    0  286   34      0.0010  
 0.454894  1    1208   d   637   315   322  0.1099        3   319  0.0093        3    0  285   34      0.0010  
 0.455546  1    1209   b   638   316   322  0.1097        3   319  0.0093        3    0  285   34      0.0010  
 0.455572  1    1210   d   637   316   321  0.1099        3   318  0.0093        3    0  284   34      0.0010  
 0.455731  1    1211   d   636   315   321  0.1101        3   318  0.0093        3    0  284   34      0.0010  
 0.455795  1    1212   d   635   315   320  0.1102        3   317  0.0094        3    0  283   34      0.0010  
 0.456054  1    1213   b   636   316   320  0.1101        3   317  0.0094        3    0  283   34      0.0010  
 0.456233  1    1214   d   635   315   320  0.1087        3   317  0.0094        3    0  283   34      0.0010  
 0.456537  1    1215   b   636   316   320  0.1085        3   317  0.0094        3    0  283   34      0.0010  
 0.456756  1    1216   d   635   315   320  0.1087        3   317  0.0094        3    0  283   34      0.0010  
 0.457212  1    1217   b   636   315   321  0.1085        3   318  0.0093        3    0  284   34      0.0010  
 0.457218  1    1218   b   637   316   321  0.1099        3   318  0.0093        3    0  284   34      0.0010  
 0.457581  1    1219   b   638   316   322  0.1097        3   319  0.0093        3    0  285   34      0.0010  
 0.457813  1    1220   b   639   317   322  0.1095        3   319  0.0093        3    0  285   34      0.0010  
 0.457965  1    1221   d   638   316   322  0.1097        3   319  0.0093        3    0  285   34      0.0010  
 0.458166  1    1222   d   637   316   321  0.1099        3   318  0.0093        3    0  284   34      0.0010  
 0.458402  1    1223   d   636   316   320  0.1101        3   317  0.0094        3    0  283   34      0.0010  
 0.458625  1    1224   b   637   317   320  0.1099        3   317  0.0094        3    0  283   34      0.0010  
 0.459516  1    1225   b   638   318   320  0.1097        3   317  0.0094        3    0  283   34      0.0010  
 0.460236  1    1226   b   639   318   321  0.1095        3   318  0.0093        3    0  284   34      0.0010  
 0.460403  1    1227   b   640   318   322  0.1109        3   319  0.0093        3    0  284   35      0.0010  
 0.461114  1    1228   b   641   318   323  0.1108        3   320  0.0093        3    0  285   35      0.0010  
 0.461434  1    1229   b   642   319   323  0.1106        3   320  0.0093        3    0  285   35      0.0010  
 0.461489  1    1230   b   643   320   323  0.1104        3   320  0.0093        3    0  285   35      0.0010  
 0.461747  1    1231   b   644   321   323  0.1102        3   320  0.0093        3    0  285   35      0.0010  
 0.461933  1    1232   d   643   320   323  0.1104        3   320  0.0093        3    0  285   35      0.0010  
 0.461990  1    1233   b   644   321   323  0.1102        3   320  0.0093        3    0  285   35      0.0010  
 0.462910  1    1234   b   645   322   323  0.1101        3   320  0.0093        3    0  285   35      0.0010  
 0.462927  1    1235   b   646   323   323  0.1115        3   320  0.0093        3    0  285   35      0.0010  
 0.462962  1    1236   d   645   323   322  0.1101        3   319  0.0093        3    0  285   34      0.0010  
 0.464004  1    1237   d   644   322   322  0.1102        3   319  0.0093        3    0  285   34      0.0010  
 0.465536  1    1238   b   645   323   322  0.1101        3   319  0.0093        3    0  285   34      0.0010  
 0.465706  1    1239   d   644   322   322  0.1102        3   319  0.0093        3    0  285   34      0.0010  
 0.465788  1    1240   b   645   322   323  0.1101        3   320  0.0093        3    0  286   34      0.0010  
 0.465822  1    1241   d   644   322   322  0.1087        3   319  0.0093        3    0  286   33      0.0010  
 0.465849  1    1242   d   643   322   321  0.1089        3   318  0.0093        3    0  285   33      0.0010  
 0.466069  1    1243   d   642   321   321  0.1090        3   318  0.0093        3    0  285   33      0.0010  
 0.466445  1    1244   b   643   322   321  0.1104        3   318  0.0093        3    0  285   33      0.0010  
 0.466656  1    1245   b   644   322   322  0.1102        3   319  0.0093        3    0  286   33      0.0010  
 0.469000  1    1246   b   645   322   323  0.1101        3   320  0.0093        3    0  287   33      0.0009  
 0.469120  1    1247   d   644   322   322  0.1102        3   319  0.0093        3    0  286   33      0.0010  
 0.469294  1    1248   b   645   323   322  0.1101        3   319  0.0093        3    0  286   33      0.0010  
 0.469321  1    1249   b   646   324   322  0.1099        3   319  0.0093        3    0  286   33      0.0010  
 0.469622  1    1250   d   645   323   322  0.1101        3   319  0.0093        3    0  286   33      0.0010  
 0.469727  1    1251   d   644   323   321  0.1102        3   318  0.0093        3    0  285   33      0.0010  
 0.470123  1    1252   b   645   323   322  0.1101        3   319  0.0093        3    0  286   33      0.0010  
 0.471061  1    1253   b   646   324   322  0.1099        3   319  0.0093        3    0  286   33      0.0010  
 0.471552  1    1254   d   645   323   322  0.1101        3   319  0.0093        3    0  286   33      0.0010  
 0.471864  1    1255   d   644   322   322  0.1087        3   319  0.0093        3    0  286   33      0.0010  
 0.471995  1    1256   d   643   321   322  0.1089        3   319  0.0093        3    0  286   33      0.0010  
 0.472073  1    1257   d   642   320   322  0.1090        3   319  0.0093        3    0  286   33      0.0010  
 0.472300  1    1258   b   643   320   323  0.1104        3   320  0.0093        3    0  286   34      0.0010  
 0.472883  1    1259   d   642   319   323  0.1090        3   320  0.0093        3    0  286   34      0.0010  
 0.472985  1    1260   d   641   319   322  0.1092        3   319  0.0093        3    0  285   34      0.0010  
 0.473458  1    1261   b   642   320   322  0.1090        3   319  0.0093        3    0  285   34      0.0010  
 0.473770  1    1262   b   643   321   322  0.1089        3   319  0.0093        3    0  285   34      0.0010  
 0.474255  1    1263   d   642   320   322  0.1090        3   319  0.0093        3    0  285   34      0.0010  
 0.474461  1    1264   d   641   320   321  0.1092        3   318  0.0093        3    0  284   34      0.0010  
 0.474659  1    1265   b   642   321   321  0.1090        3   318  0.0093        3    0  284   34      0.0010  
 0.474784  1    1266   d   641   320   321  0.1092        3   318  0.0093        3    0  284   34      0.0010  
 0.475183  1    1267   d   640   319   321  0.1078        3   318  0.0093        3    0  284   34      0.0010  
 0.475568  1    1268   d   639   318   321  0.1080        3   318  0.0093        3    0  284   34      0.0010  
 0.475801  1    1269   d   638   318   320  0.1082        3   317  0.0094        3    0  283   34      0.0010  
 0.475832  1    1270   d   637   318   319  0.1083        3   316  0.0094        3    0  282   34      0.0010  
 0.476064  1    1271   d   636   318   318  0.1085        3   315  0.0094        3    0  281   34      0.0010  
 0.476596  1    1272   d   635   317   318  0.1087        3   315  0.0094        3    0  281   34      0.0010  
 0.476791  1    1273   b   636   317   319  0.1085        3   316  0.0094        3    0  282   34      0.0010  
 0.476847  1    1274   d   635   316   319  0.1071        3   316  0.0094        3    0  282   34      0.0010  
 0.477064  1    1275   b   636   317   319  0.1069        3   316  0.0094        3    0  282   34      0.0010  
 0.477392  1    1276   b   637   317   320  0.1068        3   317  0.0094        3    0  283   34      0.0010  
 0.478272  1    1277   d   636   317   319  0.1069        3   316  0.0094        3    0  282   34      0.0010  
 0.478296  1    1278   e   636   317   319  0.1085        3   316  0.0094        3    0  282   34      0.0010  
 0.478704  1    1279   b   637   317   320  0.1099        3   317  0.0094        3    0  282   35      0.0010  
 0.478744  1    1280   d   636   316   320  0.1101        3   317  0.0094        3    0  282   35      0.0010  
 0.478773  1    1281   b   637   316   321  0.1115        3   318  0.0093        3    0  282   36      0.0010  
 0.478810  1    1282   b   638   317   321  0.1113        3   318  0.0093        3    0  282   36      0.0010  
 0.478893  1    1283   d   637   316   321  0.1115        3   318  0.0093        3    0  282   36      0.0010  
 0.478932  1    1284   b   638   317   321  0.1129        3   318  0.0093        3    0  282   36      0.0010  
 0.478969  1    1285   d   637   316   321  0.1130        3   318  0.0093        3    0  282   36      0.0010  
 0.479078  1    1286   b   638   316   322  0.1129        3   319  0.0093        3    0  283   36      0.0010  
 0.479814  1    1287   b   639   316   323  0.1127        3   320  0.0093        3    0  284   36      0.0010  
 0.480065  1    1288   b   640   317   323  0.1125        3   320  0.0093        3    0  284   36      0.0010  
 0.480262  1    1289   d   639   317   322  0.1111        3   319  0.0093        3    0  284   35      0.0010  
 0.480387  1    1290   d   638   316   322  0.1113        3   319  0.0093        3    0  284   35      0.0010  
 0.480672  1    1291   b   639   317   322  0.1111        3   319  0.0093        3    0  284   35      0.0010  
 0.480866  1    1292   d   638   317   321  0.1113        3   318  0.0093        3    0  283   35      0.0010  
 0.481005  1    1293   d   637   317   320  0.1099        3   317  0.0094        3    0  283   34      0.0010  
 0.481127  1    1294   d   636   316   320  0.1101        3   317  0.0094        3    0  283   34      0.0010  
 0.481215  1    1295   d   635   316   319  0.1087        3   316  0.0094        3    0  283   33      0.0010  
 0.481703  1    1296   b   636   316   320  0.1101        3   317  0.0094        3    0  283   34      0.0010  
 0.482415  1    1297   b   637   316   321  0.1099        3   318  0.0093        3    0  284   34      0.0010  
 0.482571  1    1298   d   636   315   321  0.1101        3   318  0.0093        3    0  284   34      0.0010  
 0.482988  1    1299   b   637   315   322  0.1115        3   319  0.0093        3    0  284   35      0.0010  
 0.482989  1    1300   b   638   315   323  0.1113        3   320  0.0093        3    0  285   35      0.0010  
 0.483017  1    1301   d   637   315   322  0.1099        3   319  0.0093        3    0  285   34      0.0010  
 0.483720  1    1302   b   638   316   322  0.1097        3   319  0.0093        3    0  285   34      0.0010  
 0.484267  1    1303   b   639   316   323  0.1095        3   320  0.0093        3    0  286   34      0.0010  
 0.484983  1    1304   d   638   316   322  0.1082        3   319  0.0093        3    0  286   33      0.0010  
 0.485493  1    1305   d   637   316   321  0.1083        3   318  0.0093        3    0  285   33      0.0010  
 0.485597  1    1306   d   636   315   321  0.1085        3   318  0.0093        3    0  285   33      0.0010  
 0.486999  1    1307   b   637   315   322  0.1083        3   319  0.0093        3    0  286   33      0.0010  
 0.487122  1    1308   d   636   314   322  0.1085        3   319  0.0093        3    0  286   33      0.0010  
 0.488146  1    1309   d   635   313   322  0.1087        3   319  0.0093        3    0  286   33      0.0010  
 0.488588  1    1310   d   634   312   322  0.1088        3   319  0.0093        3    0  286   33      0.0010  
 0.488799  1    1311   b   635   312   323  0.1087        3   320  0.0093        3    0  287   33      0.0009  
 0.489210  1    1312   d   634   312   322  0.1088        3   319  0.0093        3    0  286   33      0.0010  
 0.489371  1    1313   d   633   312   321  0.1090        3   318  0.0093        3    0  285   33      0.0010  
 0.489415  1    1314   b   634   312   322  0.1088        3   319  0.0093        3    0  286   33      0.0010  
 0.489427  1    1315   d   633   311   322  0.1090        3   319  0.0093        3    0  286   33      0.0010  
 0.489473  1    1316   b   634   311   323  0.1088        3   320  0.0093        3    0  287   33      0.0009  
 0.489749  1    1317   b   635   311   324  0.1087        3   321  0.0093        3    0  288   33      0.0009  
 0.490154  1    1318   b   636   311   325  0.1101        3   322  0.0092        3    0  288   34      0.0010  
 0.490244  1    1319   d   635   310   325  0.1102        3   322  0.0092        3    0  288   34      0.0010  
 0.490765  1    1320   b   636   310   326  0.1101        3   323  0.0092        3    0  289   34      0.0010  
 0.490776  1    1321   d   635   310   325  0.1102        3   322  0.0092        3    0  288   34      0.0010  
 0.491009  1    1322   d   634   309   325  0.1088        3   322  0.0092        3    0  288   34      0.0010  
 0.491309  1    1323   e   634   309   325  0.1104        3   322  0.0092        3    0  288   34      0.0010  
 0.491377  1    1324   d   633   309   324  0.1106        3   321  0.0093        3    0  287   34      0.0010  
 0.491654  1    1325   e   633   309   324  0.1122        3   321  0.0093        3    0  286   35      0.0010  
 0.491691  1    1326   b   634   310   324  0.1120        3   321  0.0093        3    0  286   35      0.0010  
 0.491832  1    1327   d   633   310   323  0.1122        3   320  0.0093        3    0  285   35      0.0010  
 0.492027  1    1328   b   634   310   324  0.1136        3   321  0.0093        3    0  285   36      0.0010  
 0.492106  1    1329   d   633   310   323  0.1137        3   320  0.0093        3    0  284   36      0.0010  
 0.492306  1    1330   b   634   311   323  0.1136        3   320  0.0093        3    0  284   36      0.0010  
 0.493913  1    1331   d   633   311   322  0.1137        3   319  0.0093        3    0  283   36      0.0010  
 0.493939  1    1332   d   632   311   321  0.1123        3   318  0.0093        3    0  283   35      0.0010  
 0.494242  1    1333   d   631   311   320  0.1125        3   317  0.0094        3    0  282   35      0.0010  
 0.494284  1    1334   b   632   312   320  0.1123        3   317  0.0094        3    0  282   35      0.0010  
 0.494435  1    1335   b   633   312   321  0.1122        3   318  0.0093        3    0  283   35      0.0010  
 0.494547  1    1336   b   634   312   322  0.1120        3   319  0.0093        3    0  284   35      0.0010  
 0.495189  1    1337   b   635   312   323  0.1134        3   320  0.0093        3    0  284   36      0.0010  
 0.495842  1    1338   b   636   312   324  0.1132        3   321  0.0093        3    0  285   36      0.0010  
 0.496054  1    1339   b   637   312   325  0.1130        3   322  0.0092        3    0  286   36      0.0010  
 0.496158  1    1340   b   638   313   325  0.1129        3   322  0.0092        3    0  286   36      0.0010  
 0.496937  1    1341   e   638   313   325  0.1129        3   322  0.0092        3    0  286   36      0.0010  
 0.497227  1    1342   b   639   313   326  0.1127        3   323  0.0092        3    0  287   36      0.0010  
 0.498318  1    1343   d   638   313   325  0.1129        3   322  0.0092        3    0  286   36      0.0010  
 0.498515  1    1344   d   637   312   325  0.1130        3   322  0.0092        3    0  286   36      0.0010  
 0.498741  1    1345   d   636   312   324  0.1132        3   321  0.0093        3    0  285   36      0.0010  
 0.499084  1    1346   b   637   313   324  0.1130        3   321  0.0093        3    0  285   36      0.0010  
 0.499808  1    1347   e   637   313   324  0.1146        3   321  0.0093        3    0  285   36      0.0010  
 0.499869  1    1348   b   638   314   324  0.1144        3   321  0.0093        3    0  285   36      0.0010  
 0.499931  1    1349   b   639   315   324  0.1142        3   321  0.0093        3    0  285   36      0.0010  
 0.500259  1    1350   d   638   314   324  0.1144        3   321  0.0093        3    0  285   36      0.0010  
 0.501021  1    1351   d   637   313   324  0.1146        3   321  0.0093        3    0  285   36      0.0010  
 0.501197  1    1352   b   638   313   325  0.1144        3   322  0.0092        3    0  286   36      0.0010  
 0.501562  1    1353   d   637   313   324  0.1130        3   321  0.0093        3    0  286   35      0.0010  
 0.502705  1    1354   d   636   313   323  0.1132        3   320  0.0093        3    0  285   35      0.0010  
 0.503591  1    1355   b   637   314   323  0.1130        3   320  0.0093        3    0  285   35      0.0010  
 0.503788  1    1356   d   636   314   322  0.1116        3   319  0.0093        3    0  285   34      0.0010  
 0.504216  1    1357   b   637   315   322  0.1115        3   319  0.0093        3    0  285   34      0.0010  
 0.504265  1    1358   d   636   314   322  0.1116        3   319  0.0093        3    0  285   34      0.0010  
 0.504386  1    1359   b   637   315   322  0.1115        3   319  0.0093        3    0  285   34      0.0010  
 0.504666  1    1360   b   638   315   323  0.1113        3   320  0.0093        3    0  286   34      0.0010  
 0.504777  1    1361   b   639   315   324  0.1111        3   321  0.0093        3    0  287   34      0.0010  
 0.504862  1    1362   d   638   314   324  0.1113        3   321  0.0093        3    0  287   34      0.0010  
 0.505643  1    1363   d   637   313   324  0.1115        3   321  0.0093        3    0  287   34      0.0010  
 0.506466  1    1364   d   636   313   323  0.1116        3   320  0.0093        3    0  286   34      0.0010  
 0.506476  1    1365   d   635   312   323  0.1118        3   320  0.0093        3    0  286   34      0.0010  
 0.507404  1    1366   b   636   313   323  0.1116        3   320  0.0093        3    0  286   34      0.0010  
 0.509381  1    1367   b   637   313   324  0.1115        3   321  0.0093        3    0  287   34      0.0010  
 0.510502  1    1368   b   638   314   324  0.1129        3   321  0.0093        3    0  287   34      0.0010  
 0.511718  1    1369   d   637   314   323  0.1130        3   320  0.0093        3    0  286   34      0.0010  
 0.511910  1    1370   b   638   314   324  0.1129        3   321  0.0093        3    0  287   34      0.0010  
 0.512024  1    1371   b   639   315   324  0.1142        3   321  0.0093        3    0  287   34      0.0010  
 0.512857  1    1372   d   638   314   324  0.1144        3   321  0.0093        3    0  287   34      0.0010  
 0.513321  1    1373   d   637   313   324  0.1130        3   321  0.0093        3    0  287   34      0.0010  
 0.514017  1    1374   d   636   312   324  0.1132        3   321  0.0093        3    0  287   34      0.0010  
 0.514861  1    1375   d   635   311   324  0.1134        3   321  0.0093        3    0  287   34      0.0010  
 0.514893  1    1376   b   636   311   325  0.1132        3   322  0.0092        3    0  288   34      0.0010  
 0.515025  1    1377   d   635   311   324  0.1118        3   321  0.0093        3    0  288   33      0.0009  
 0.515059  1    1378   d   634   311   323  0.1120        3   320  0.0093        3    0  287   33      0.0009  
 0.515067  1    1379   d   633   310   323  0.1122        3   320  0.0093        3    0  287   33      0.0009  
 0.515327  1    1380   b   634   310   324  0.1136        3   321  0.0093        3    0  287   34      0.0010  
 0.516123  1    1381   b   635   310   325  0.1134        3   322  0.0092        3    0  288   34      0.0010  
 0.516256  1    1382   e   635   310   325  0.1150        3   322  0.0092        3    0  288   34      0.0010  
 0.516300  1    1383   b   636   311   325  0.1148        3   322  0.0092        3    0  288   34      0.0010  
 0.518139  1    1384   d   635   310   325  0.1150        3   322  0.0092        3    0  288   34      0.0010  
 0.518863  1    1385   b   636   310   326  0.1148        3   323  0.0092        3    0  289   34      0.0010  
 0.519495  1    1386   b   637   311   326  0.1162        3   323  0.0092        3    0  289   34      0.0010  
 0.519898  1    1387   e   637   311   326  0.1177        3   323  0.0092        3    0  289   34      0.0010  
 0.519987  1    1388   d   636   311   325  0.1179        3   322  0.0092        3    0  288   34      0.0010  
 0.520039  1    1389   d   635   310   325  0.1181        3   322  0.0092        3    0  288   34      0.0010  
 0.520239  1    1390   d   634   310   324  0.1183        3   321  0.0093        3    0  287   34      0.0010  
 0.520438  1    1391   d   633   309   324  0.1169        3   321  0.0093        3    0  287   34      0.0010  
 0.520521  1    1392   d   632   308   324  0.1171        3   321  0.0093        3    0  287   34      0.0010  
 0.520666  1    1393   d   631   308   323  0.1157        3   320  0.0093        3    0  287   33      0.0009  
 0.520975  1    1394   d   630   307   323  0.1159        3   320  0.0093        3    0  287   33      0.0009  
 0.521045  1    1395   d   629   307   322  0.1161        3   319  0.0093        3    0  286   33      0.0010  
 0.521117  1    1396   e   629   307   322  0.1176        3   319  0.0093        3    0  285   34      0.0010  
 0.521365  1    1397   d   628   306   322  0.1178        3   319  0.0093        3    0  285   34      0.0010  
 0.521556  1    1398   d   627   306   321  0.1180        3   318  0.0093        3    0  284   34      0.0010  
 0.521579  1    1399   d   626   305   321  0.1182        3   318  0.0093        3    0  284   34      0.0010  
 0.522809  1    1400   d   625   305   320  0.1184        3   317  0.0094        3    0  283   34      0.0010  
 0.523009  1    1401   b   626   306   320  0.1198        3   317  0.0094        3    0  283   34      0.0010  
 0.523302  1    1402   b   627   307   320  0.1196        3   317  0.0094        3    0  283   34      0.0010  
 0.523405  1    1403   b   628   307   321  0.1194        3   318  0.0093        3    0  284   34      0.0010  
 0.523536  1    1404   b   629   308   321  0.1208        3   318  0.0093        3    0  284   34      0.0010  
 0.523569  1    1405   d   628   307   321  0.1210        3   318  0.0093        3    0  284   34      0.0010  
 0.524053  1    1406   b   629   308   321  0.1208        3   318  0.0093        3    0  284   34      0.0010  
 0.524327  1    1407   b   630   309   321  0.1206        3   318  0.0093        3    0  284   34      0.0010  
 0.524445  1    1408   d   629   309   320  0.1208        3   317  0.0094        3    0  283   34      0.0010  
 0.524932  1    1409   b   630   310   320  0.1206        3   317  0.0094        3    0  283   34      0.0010  
 0.525318  1    1410   d   629   309   320  0.1208        3   317  0.0094        3    0  283   34      0.0010  
 0.525695  1    1411   b   630   310   320  0.1206        3   317  0.0094        3    0  283   34      0.0010  
 0.526640  1    1412   b   631   310   321  0.1220        3   318  0.0093        3    0  283   35      0.0010  
 0.527582  1    1413   d   630   309   321  0.1222        3   318  0.0093        3    0  283   35      0.0010  
 0.527808  1    1414   b   631   310   321  0.1220        3   318  0.0093        3    0  283   35      0.0010  
 0.528803  1    1415   d   630   310   320  0.1222        3   317  0.0094        3    0  282   35      0.0010  
 0.529579  1    1416   b   631   310   321  0.1220        3   318  0.0093        3    0  283   35      0.0010  
 0.529861  1    1417   b   632   310   322  0.1218        3   319  0.0093        3    0  284   35      0.0010  
 0.530073  1    1418   d   631   309   322  0.1220        3   319  0.0093        3    0  284   35      0.0010  
 0.530517  1    1419   d   630   309   321  0.1222        3   318  0.0093        3    0  283   35      0.0010  
 0.530740  1    1420   b   631   310   321  0.1220        3   318  0.0093        3    0  283   35      0.0010  
 0.531243  1    1421   b   632   310   322  0.1234        3   319  0.0093        3    0  283   36      0.0010  
 0.532321  1    1422   d   631   310   321  0.1236        3   318  0.0093        3    0  282   36      0.0010  
 0.532510  1    1423   d   630   309   321  0.1238        3   318  0.0093        3    0  282   36      0.0010  
 0.533062  1    1424   b   631   309   322  0.1236        3   319  0.0093        3    0  283   36      0.0010  
 0.533783  1    1425   d   630   308   322  0.1238        3   319  0.0093        3    0  283   36      0.0010  
 0.534983  1    1426   d   629   307   322  0.1240        3   319  0.0093        3    0  283   36      0.0010  
 0.535343  1    1427   b   630   308   322  0.1238        3   319  0.0093        3    0  283   36      0.0010  
 0.535785  1    1428   b   631   309   322  0.1236        3   319  0.0093        3    0  283   36      0.0010  
 0.535986  1    1429   b   632   310   322  0.1234        3   319  0.0093        3    0  283   36      0.0010  
 0.536793  1    1430   d   631   309   322  0.1236        3   319  0.0093        3    0  283   36      0.0010  
 0.536833  1    1431   b   632   310   322  0.1234        3   319  0.0093        3    0  283   36      0.0010  
 0.537350  1    1432   b   633   311   322  0.1232        3   319  0.0093        3    0  283   36      0.0010  
 0.537787  1    1433   d   632   311   321  0.1218        3   318  0.0093        3    0  283   35      0.0010  
 0.538146  1    1434   d   631   310   321  0.1204        3   318  0.0093        3    0  283   35      0.0010  
 0.538669  1    1435   b   632   311   321  0.1218        3   318  0.0093        3    0  283   35      0.0010  
 0.538805  1    1436   d   631   310   321  0.1220        3   318  0.0093        3    0  283   35      0.0010  
 0.539326  1    1437   b   632   310   322  0.1234        3   319  0.0093        3    0  283   36      0.0010  
 0.539378  1    1438   d   631   309   322  0.1236        3   319  0.0093        3    0  283   36      0.0010  
 0.539592  1    1439   b   632   309   323  0.1234        3   320  0.0093        3    0  284   36      0.0010  
 0.539956  1    1440   b   633   310   323  0.1232        3   320  0.0093        3    0  284   36      0.0010  
 0.540353  1    1441   d   632   310   322  0.1234        3   319  0.0093        3    0  283   36      0.0010  
 0.540651  1    1442   d   631   309   322  0.1236        3   319  0.0093        3    0  283   36      0.0010  
 0.540894  1    1443   b   632   310   322  0.1250        3   319  0.0093        3    0  283   36      0.0010  
 0.541597  1    1444   d   631   309   322  0.1252        3   319  0.0093        3    0  283   36      0.0010  
 0.542840  1    1445   b   632   310   322  0.1250        3   319  0.0093        3    0  283   36      0.0010  
 0.544046  1    1446   d   631   309   322  0.1252        3   319  0.0093        3    0  283   36      0.0010  
 0.544306  1    1447   b   632   310   322  0.1266        3   319  0.0093        3    0  283   36      0.0010  
 0.544348  1    1448   d   631   309   322  0.1252        3   319  0.0093        3    0  283   36      0.0010  
 0.544376  1    1449   d   630   309   321  0.1254        3   318  0.0093        3    0  282   36      0.0010  
 0.544496  1    1450   d   629   308   321  0.1256        3   318  0.0093        3    0  282   36      0.0010  
 0.544675  1    1451   d   628   307   321  0.1258        3   318  0.0093        3    0  282   36      0.0010  
 0.544995  1    1452   b   629   307   322  0.1256        3   319  0.0093        3    0  283   36      0.0010  
 0.545605  1    1453   d   628   306   322  0.1258        3   319  0.0093        3    0  283   36      0.0010  
 0.545624  1    1454   d   627   306   321  0.1244        3   318  0.0093        3    0  283   35      0.0010  
 0.545652  1    1455   d   626   305   321  0.1246        3   318  0.0093        3    0  283   35      0.0010  
 0.546058  1    1456   b   627   306   321  0.1244        3   318  0.0093        3    0  283   35      0.0010  
 0.546133  1    1457   d   626   305   321  0.1246        3   318  0.0093        3    0  283   35      0.0010  
 0.548159  1    1458   b   627   305   322  0.1244        3   319  0.0093        3    0  284   35      0.0010  
 0.548276  1    1459   d   626   305   321  0.1230        3   318  0.0093        3    0  284   34      0.0010  
 0.548428  1    1460   b   627   306   321  0.1228        3   318  0.0093        3    0  284   34      0.0010  
 0.548548  1    1461   d   626   306   320  0.1230        3   317  0.0094        3    0  283   34      0.0010  
 0.548860  1    1462   d   625   306   319  0.1232        3   316  0.0094        3    0  282   34      0.0010  
 0.549644  1    1463   d   624   305   319  0.1234        3   316  0.0094        3    0  282   34      0.0010  
 0.549772  1    1464   d   623   304   319  0.1220        3   316  0.0094        3    0  282   34      0.0010  
 0.550076  1    1465   d   622   303   319  0.1222        3   316  0.0094        3    0  282   34      0.0010  
 0.551114  1    1466   b   623   303   320  0.1220        3   317  0.0094        3    0  283   34      0.0010  
 0.551381  1    1467   b   624   304   320  0.1218        3   317  0.0094        3    0  283   34      0.0010  
 0.551497  1    1468   b   625   305   320  0.1216        3   317  0.0094        3    0  283   34      0.0010  
 0.551781  1    1469   d   624   304   320  0.1202        3   317  0.0094        3    0  283   34      0.0010  
 0.552032  1    1470   b   625   304   321  0.1200        3   318  0.0093        3    0  284   34      0.0010  
 0.552120  1    1471   d   624   303   321  0.1186        3   318  0.0093        3    0  284   34      0.0010  
 0.552439  1    1472   b   625   304   321  0.1184        3   318  0.0093        3    0  284   34      0.0010  
 0.553088  1    1473   d   624   304   320  0.1186        3   317  0.0094        3    0  283   34      0.0010  
 0.553348  1    1474   d   623   303   320  0.1188        3   317  0.0094        3    0  283   34      0.0010  
 0.553438  1    1475   b   624   303   321  0.1202        3   318  0.0093        3    0  283   35      0.0010  
 0.553571  1    1476   d   623   303   320  0.1188        3   317  0.0094        3    0  283   34      0.0010  
 0.554574  1    1477   b   624   304   320  0.1186        3   317  0.0094        3    0  283   34      0.0010  
 0.555487  1    1478   d   623   303   320  0.1188        3   317  0.0094        3    0  283   34      0.0010  
 0.556948  1    1479   d   622   303   319  0.1190        3   316  0.0094        3    0  282   34      0.0010  
 0.557021  1    1480   b   623   303   320  0.1188        3   317  0.0094        3    0  283   34      0.0010  
 0.557307  1    1481   d   622   302   320  0.1174        3   317  0.0094        3    0  283   34      0.0010  
 0.558083  1    1482   d   621   301   320  0.1159        3   317  0.0094        3    0  283   34      0.0010  
 0.558725  1    1483   b   622   302   320  0.1158        3   317  0.0094        3    0  283   34      0.0010  
 0.559427  1    1484   d   621   302   319  0.1143        3   316  0.0094        3    0  283   33      0.0010  
 0.559689  1    1485   b   622   302   320  0.1141        3   317  0.0094        3    0  284   33      0.0010  
 0.560184  1    1486   d   621   301   320  0.1143        3   317  0.0094        3    0  284   33      0.0010  
 0.560673  1    1487   d   620   300   320  0.1145        3   317  0.0094        3    0  284   33      0.0010  
 0.560698  1    1488   d   619   299   320  0.1147        3   317  0.0094        3    0  284   33      0.0010  
 0.560929  1    1489   d   618   298   320  0.1149        3   317  0.0094        3    0  284   33      0.0010  
 0.561753  1    1490   d   617   297   320  0.1151        3   317  0.0094        3    0  284   33      0.0010  
 0.561767  1    1491   d   616   297   319  0.1153        3   316  0.0094        3    0  283   33      0.0010  
 0.561852  1    1492   d   615   297   318  0.1154        3   315  0.0094        3    0  282   33      0.0010  
 0.562187  1    1493   d   614   297   317  0.1156        3   314  0.0095        3    0  281   33      0.0010  
 0.562689  1    1494   d   613   296   317  0.1142        3   314  0.0095        3    0  281   33      0.0010  
 0.562706  1    1495   d   612   296   316  0.1127        3   313  0.0095        3    0  281   32      0.0010  
 0.564298  1    1496   b   613   296   317  0.1126        3   314  0.0095        3    0  282   32      0.0010  
 0.564909  1    1497   d   612   295   317  0.1111        3   314  0.0095        3    0  282   32      0.0010  
 0.565579  1    1498   b   613   296   317  0.1109        3   314  0.0095        3    0  282   32      0.0010  
 0.565673  1    1499   d   612   295   317  0.1111        3   314  0.0095        3    0  282   32      0.0010  
 0.565750  1    1500   d   611   294   317  0.1097        3   314  0.0095        3    0  282   32      0.0010  
 0.566411  1    1501   b   612   294   318  0.1095        3   315  0.0094        3    0  283   32      0.0009  
 0.567040  1    1502   d   611   293   318  0.1080        3   315  0.0094        3    0  283   32      0.0009  
 0.567683  1    1503   d   610   293   317  0.1082        3   314  0.0095        3    0  282   32      0.0010  
 0.568237  1    1504   b   611   294   317  0.1080        3   314  0.0095        3    0  282   32      0.0010  
 0.568393  1    1505   b   612   295   317  0.1078        3   314  0.0095        3    0  282   32      0.0010  
 0.568566  1    1506   e   612   295   317  0.1095        3   314  0.0095        3    0  281   33      0.0010  
 0.569313  1    1507   d   611   294   317  0.1097        3   314  0.0095        3    0  281   33      0.0010  
 0.570286  1    1508   d   610   293   317  0.1098        3   314  0.0095        3    0  281   33      0.0010  
 0.570403  1    1509   d   609   293   316  0.1100        3   313  0.0095        3    0  280   33      0.0010  
 0.570528  1    1510   b   610   293   317  0.1098        3   314  0.0095        3    0  281   33      0.0010  
 0.570794  1    1511   e   610   293   317  0.1115        3   314  0.0095        3    0  280   34      0.0010  
 0.570962  1    1512   d   609   293   316  0.1100        3   313  0.0095        3    0  280   33      0.0010  
 0.571206  1    1513   d   608   292   316  0.1102        3   313  0.0095        3    0  280   33      0.0010  
 0.571334  1    1514   b   609   292   317  0.1100        3   314  0.0095        3    0  281   33      0.0010  
 0.571401  1    1515   b   610   292   318  0.1098        3   315  0.0094        3    0  282   33      0.0010  
 0.571650  1    1516   b   611   292   319  0.1097        3   316  0.0094        3    0  283   33      0.0010  
 0.571844  1    1517   b   612   293   319  0.1095        3   316  0.0094        3    0  283   33      0.0010  
 0.572967  1    1518   b   613   293   320  0.1093        3   317  0.0094        3    0  284   33      0.0010  
 0.572975  1    1519   d   612   292   320  0.1095        3   317  0.0094        3    0  284   33      0.0010  
 0.574392  1    1520   d   611   292   319  0.1080        3   316  0.0094        3    0  284   32      0.0009  
 0.574599  1    1521   b   612   292   320  0.1078        3   317  0.0094        3    0  285   32      0.0009  
 0.575292  1    1522   e   612   292   320  0.1095        3   317  0.0094        3    0  285   32      0.0009  
 0.575352  1    1523   d   611   292   319  0.1097        3   316  0.0094        3    0  284   32      0.0009  
 0.575460  1    1524   d   610   292   318  0.1098        3   315  0.0094        3    0  283   32      0.0009  
 0.575677  1    1525   b   611   293   318  0.1097        3   315  0.0094        3    0  283   32      0.0009  
 0.576210  1    1526   d   610   293   317  0.1082        3   314  0.0095        3    0  283   31      0.0009  
 0.576729  1    1527   e   610   293   317  0.1098        3   314  0.0095        3    0  283   31      0.0009  
 0.578971  1    1528   b   611   293   318  0.1097        3   315  0.0094        3    0  284   31      0.0009  
 0.580377  1    1529   b   612   294   318  0.1095        3   315  0.0094        3    0  284   31      0.0009  
 0.580452  1    1530   d   611   294   317  0.1097        3   314  0.0095        3    0  283   31      0.0009  
 0.580664  1    1531   d   610   294   316  0.1098        3   313  0.0095        3    0  282   31      0.0009  
 0.581107  1    1532   b   611   294   317  0.1097        3   314  0.0095        3    0  283   31      0.0009  
 0.581376  1    1533   d   610   294   316  0.1098        3   313  0.0095        3    0  282   31      0.0009  
 0.581517  1    1534   d   609   294   315  0.1084        3   312  0.0095        3    0  282   30      0.0009  
 0.582098  1    1535   b   610   295   315  0.1082        3   312  0.0095        3    0  282   30      0.0009  
 0.582724  1    1536   d   609   294   315  0.1084        3   312  0.0095        3    0  282   30      0.0009  
 0.582899  1    1537   d   608   294   314  0.1086        3   311  0.0096        3    0  281   30      0.0009  
 0.583153  1    1538   d   607   293   314  0.1071        3   311  0.0096        3    0  281   30      0.0009  
 0.583531  1    1539   b   608   293   315  0.1086        3   312  0.0095        3    0  281   31      0.0009  
 0.583595  1    1540   b   609   293   316  0.1084        3   313  0.0095        3    0  282   31      0.0009  
 0.583691  1    1541   b   610   293   317  0.1082        3   314  0.0095        3    0  283   31      0.0009  
 0.583857  1    1542   d   609   293   316  0.1084        3   313  0.0095        3    0  282   31      0.0009  
 0.584011  1    1543   b   610   293   317  0.1082        3   314  0.0095        3    0  283   31      0.0009  
 0.584238  1    1544   d   609   293   316  0.1067        3   313  0.0095        3    0  283   30      0.0009  
 0.584628  1    1545   b   610   294   316  0.1066        3   313  0.0095        3    0  283   30      0.0009  
 0.585152  1    1546   d   609   293   316  0.1067        3   313  0.0095        3    0  283   30      0.0009  
 0.586138  1    1547   d   608   293   315  0.1053        3   312  0.0095        3    0  283   29      0.0009  
 0.587008  1    1548   b   609   293   316  0.1051        3   313  0.0095        3    0  284   29      0.0009  
 0.587070  1    1549   b   610   293   317  0.1049        4   313  0.0126        4    0  284   29      0.0012  
 0.587465  1    1550   d   609   293   316  0.1034        4   312  0.0127        4    0  284   28      0.0011  
 0.587666  1    1551   b   610   294   316  0.1033        4   312  0.0127        4    0  284   28      0.0011  
 0.588324  1    1552   b   611   295   316  0.1031        4   312  0.0127        4    0  284   28      0.0011  
 0.588695  1    1553   b   612   296   316  0.1046        4   312  0.0127        4    0  284   28      0.0011  
 0.588832  1    1554   b   613   297   316  0.1044        4   312  0.0127        4    0  284   28      0.0011  
 0.589240  1    1555   d   612   296   316  0.1029        4   312  0.0127        4    0  284   28      0.0011  
 0.589501  1    1556   b   613   296   317  0.1028        4   313  0.0126        4    0  285   28      0.0011  
 0.589962  1    1557   d   612   295   317  0.1029        4   313  0.0126        4    0  285   28      0.0011  
 0.590624  1    1558   b   613   295   318  0.1044        4   314  0.0126        4    0  285   29      0.0011  
 0.590924  1    1559   d   612   294   318  0.1029        4   314  0.0126        4    0  285   29      0.0011  
 0.592749  1    1560   d   611   294   317  0.1031        4   313  0.0126        4    0  284   29      0.0012  
 0.592812  1    1561   b   612   295   317  0.1046        4   313  0.0126        4    0  284   29      0.0012  
 0.592914  1    1562   b   613   296   317  0.1044        4   313  0.0126        4    0  284   29      0.0012  
 0.593588  1    1563   b   614   297   317  0.1042        4   313  0.0126        4    0  284   29      0.0012  
 0.594362  1    1564   b   615   297   318  0.1041        4   314  0.0126        4    0  285   29      0.0011  
 0.594503  1    1565   b   616   298   318  0.1039        4   314  0.0126        4    0  285   29      0.0011  
 0.594616  1    1566   d   615   297   318  0.1041        4   314  0.0126        4    0  285   29      0.0011  
 0.594812  1    1567   b   616   297   319  0.1039        4   315  0.0125        4    0  286   29      0.0011  
 0.594881  1    1568   d   615   297   318  0.1041        4   314  0.0126        4    0  285   29      0.0011  
 0.594982  1    1569   b   616   298   318  0.1039        4   314  0.0126        4    0  285   29      0.0011  
 0.595123  1    1570   b   617   299   318  0.1037        4   314  0.0126        4    0  285   29      0.0011  
 0.595377  1    1571   d   616   298   318  0.1039        4   314  0.0126        4    0  285   29      0.0011  
 0.595512  1    1572   d   615   297   318  0.1041        4   314  0.0126        4    0  285   29      0.0011  
 0.596120  1    1573   d   614   296   318  0.1042        4   314  0.0126        4    0  285   29      0.0011  
 0.596634  1    1574   b   615   297   318  0.1057        4   314  0.0126        4    0  285   29      0.0011  
 0.596749  1    1575   b   616   298   318  0.1071        4   314  0.0126        4    0  285   29      0.0011  
 0.596879  1    1576   d   615   298   317  0.1057        4   313  0.0126        4    0  285   28      0.0011  
 0.597066  1    1577   b   616   299   317  0.1055        4   313  0.0126        4    0  285   28      0.0011  
 0.597607  1    1578   d   615   298   317  0.1057        4   313  0.0126        4    0  285   28      0.0011  
 0.598392  1    1579   d   614   297   317  0.1059        4   313  0.0126        4    0  285   28      0.0011  
 0.599084  1    1580   d   613   296   317  0.1060        4   313  0.0126        4    0  285   28      0.0011  
 0.599398  1    1581   d   612   296   316  0.1062        4   312  0.0127        4    0  284   28      0.0011  
 0.599431  1    1582   d   611   295   316  0.1064        4   312  0.0127        4    0  284   28      0.0011  
 0.599825  1    1583   d   610   294   316  0.1066        4   312  0.0127        4    0  284   28      0.0011  
 0.600105  1    1584   b   611   295   316  0.1064        4   312  0.0127        4    0  284   28      0.0011  
 0.600700  1    1585   d   610   295   315  0.1066        4   311  0.0127        4    0  283   28      0.0011  
 0.600761  1    1586   b   611   295   316  0.1064        4   312  0.0127        4    0  284   28      0.0011  
 0.600773  1    1587   b   612   295   317  0.1062        4   313  0.0126        4    0  285   28      0.0011  
 0.601140  1    1588   d   611   295   316  0.1047        4   312  0.0127        4    0  285   27      0.0011  
 0.601328  1    1589   b   612   296   316  0.1062        4   312  0.0127        4    0  285   27      0.0011  
 0.601746  1    1590   b   613   297   316  0.1060        4   312  0.0127        4    0  285   27      0.0011  
 0.601833  1    1591   d   612   297   315  0.1062        4   311  0.0127        4    0  284   27      0.0011  
 0.601978  1    1592   b   613   298   315  0.1060        4   311  0.0127        4    0  284   27      0.0011  
 0.602435  1    1593   b   614   299   315  0.1059        4   311  0.0127        4    0  284   27      0.0011  
 0.603479  1    1594   d   613   299   314  0.1044        4   310  0.0127        4    0  284   26      0.0011  
 0.603494  1    1595   d   612   298   314  0.1029        4   310  0.0127        4    0  284   26      0.0011  
 0.603789  1    1596   d   611   298   313  0.1031        4   309  0.0128        4    0  283   26      0.0011  
 0.604055  1    1597   b   612   299   313  0.1029        4   309  0.0128        4    0  283   26      0.0011  
 0.604354  1    1598   b   613   299   314  0.1028        4   310  0.0127        4    0  284   26      0.0011  
 0.605552  1    1599   d   612   299   313  0.1029        4   309  0.0128        4    0  283   26      0.0011  
 0.605902  1    1600   b   613   300   313  0.1028        4   309  0.0128        4    0  283   26      0.0011  
 0.606411  1    1601   d   612   300   312  0.1029        4   308  0.0128        4    0  282   26      0.0011  
 0.606552  1    1602   b   613   300   313  0.1028        4   309  0.0128        4    0  283   26      0.0011  
 0.606584  1    1603   b   614   301   313  0.1042        4   309  0.0128        4    0  283   26      0.0011  
 0.606837  1    1604   b   615   302   313  0.1041        4   309  0.0128        4    0  283   26      0.0011  
 0.607484  1    1605   b   616   303   313  0.1039        4   309  0.0128        4    0  283   26      0.0011  
 0.607926  1    1606   b   617   303   314  0.1037        4   310  0.0127        4    0  284   26      0.0011  
 0.608273  1    1607   b   618   303   315  0.1036        4   311  0.0127        4    0  285   26      0.0010  
 0.608417  1    1608   b   619   304   315  0.1034        4   311  0.0127        4    0  285   26      0.0010  
 0.608477  1    1609   b   620   305   315  0.1032        4   311  0.0127        4    0  285   26      0.0010  
 0.608581  1    1610   b   621   305   316  0.1031        4   312  0.0127        4    0  286   26      0.0010  
 0.610803  1    1611   b   622   305   317  0.1029        4   313  0.0126        4    0  287   26      0.0010  
 0.611122  1    1612   d   621   305   316  0.1031        4   312  0.0127        4    0  286   26      0.0010  
 0.611540  1    1613   b   622   306   316  0.1029        4   312  0.0127        4    0  286   26      0.0010  
 0.612768  1    1614   b   623   307   316  0.1027        4   312  0.0127        4    0  286   26      0.0010  
 0.613557  1    1615   b   624   308   316  0.1026        4   312  0.0127        4    0  286   26      0.0010  
 0.614082  1    1616   b   625   309   316  0.1024        4   312  0.0127        4    0  286   26      0.0010  
 0.614210  1    1617   d   624   308   316  0.1026        4   312  0.0127        4    0  286   26      0.0010  
 0.614465  1    1618   b   625   309   316  0.1024        4   312  0.0127        4    0  286   26      0.0010  
 0.615735  1    1619   b   626   309   317  0.1022        4   313  0.0126        4    0  287   26      0.0010  
 0.616883  1    1620   b   627   309   318  0.1021        4   314  0.0126        4    0  288   26      0.0010  
 0.617013  1    1621   b   628   309   319  0.1019        4   315  0.0125        4    0  289   26      0.0010  
 0.617229  1    1622   d   627   308   319  0.1005        4   315  0.0125        4    0  289   26      0.0010  
 0.617563  1    1623   d   626   307   319  0.1006        4   315  0.0125        4    0  289   26      0.0010  
 0.618044  1    1624   b   627   308   319  0.1005        4   315  0.0125        4    0  289   26      0.0010  
 0.618160  1    1625   d   626   308   318  0.1006        4   314  0.0126        4    0  288   26      0.0010  
 0.618234  1    1626   b   627   308   319  0.1005        4   315  0.0125        4    0  289   26      0.0010  
 0.618666  1    1627   b   628   309   319  0.1003        4   315  0.0125        4    0  289   26      0.0010  
 0.618988  1    1628   b   629   310   319  0.1002        4   315  0.0125        4    0  289   26      0.0010  
 0.619349  1    1629   d   628   310   318  0.1003        4   314  0.0126        4    0  288   26      0.0010  
 0.619491  1    1630   b   629   311   318  0.1002        4   314  0.0126        4    0  288   26      0.0010  
 0.619570  1    1631   b   630   312   318  0.1000        4   314  0.0126        4    0  288   26      0.0010  
 0.619900  1    1632   d   629   312   317  0.1002        4   313  0.0126        4    0  287   26      0.0010  
 0.620055  1    1633   b   630   312   318  0.1000        4   314  0.0126        4    0  288   26      0.0010  
 0.620913  1    1634   b   631   312   319  0.0998        4   315  0.0125        4    0  289   26      0.0010  
 0.621223  1    1635   b   632   313   319  0.0997        4   315  0.0125        4    0  289   26      0.0010  
 0.621719  1    1636   d   631   313   318  0.0998        4   314  0.0126        4    0  288   26      0.0010  
 0.622013  1    1637   d   630   313   317  0.1000        4   313  0.0126        4    0  287   26      0.0010  
 0.622120  1    1638   b   631   313   318  0.0998        4   314  0.0126        4    0  288   26      0.0010  
 0.622248  1    1639   d   630   313   317  0.1000        4   313  0.0126        4    0  287   26      0.0010  
 0.622598  1    1640   b   631   313   318  0.0998        5   313  0.0157        5    0  287   26      0.0013  
 0.622610  1    1641   b   632   313   319  0.0997        6   313  0.0188        6    0  287   26      0.0015  
 0.623319  1    1642   d   631   312   319  0.0983        6   313  0.0188        6    0  287   26      0.0015  
 0.623966  1    1643   d   630   312   318  0.0984        6   312  0.0189        6    0  286   26      0.0015  
 0.624034  1    1644   b   631   313   318  0.0983        6   312  0.0189        6    0  286   26      0.0015  
 0.624449  1    1645   d   630   313   317  0.0984        6   311  0.0189        6    0  285   26      0.0016  
 0.624834  1    1646   d   629   313   316  0.0986        6   310  0.0190        6    0  284   26      0.0016  
 0.625156  1    1647   d   628   312   316  0.0971        6   310  0.0190        6    0  284   26      0.0016  
 0.626560  1    1648   b   629   313   316  0.0970        6   310  0.0190        6    0  284   26      0.0016  
 0.626662  1    1649   b   630   314   316  0.0968        6   310  0.0190        6    0  284   26      0.0016  
 0.627679  1    1650   d   629   314   315  0.0970        6   309  0.0190        6    0  283   26      0.0016  
 0.628453  1    1651   b   630   314   316  0.0984        6   310  0.0190        6    0  283   27      0.0016  
 0.628661  1    1652   d   629   314   315  0.0986        6   309  0.0190        6    0  282   27      0.0016  
 0.628758  1    1653   b   630   314   316  0.1000        6   310  0.0190        6    0  282   28      0.0017  
 0.629063  1    1654   b   631   315   316  0.0998        6   310  0.0190        6    0  282   28      0.0017  
 0.629073  1    1655   e   631   315   316  0.1014        6   310  0.0190        6    0  282   28      0.0017  
 0.629571  1    1656   b   632   316   316  0.1028        6   310  0.0190        6    0  282   28      0.0017  
 0.629637  1    1657   b   633   316   317  0.1027        6   311  0.0189        6    0  283   28      0.0017  
 0.629773  1    1658   d   632   315   317  0.1013        6   311  0.0189        6    0  283   28      0.0017  
 0.630018  1    1659   d   631   315   316  0.1014        6   310  0.0190        6    0  282   28      0.0017  
 0.630161  1    1660   d   630   314   316  0.1016        6   310  0.0190        6    0  282   28      0.0017  
 0.630711  1    1661   b   631   314   317  0.1014        6   311  0.0189        6    0  283   28      0.0017  
 0.630788  1    1662   b   632   314   318  0.1013        6   312  0.0189        6    0  284   28      0.0017  
 0.631882  1    1663   b   633   314   319  0.1011        6   313  0.0188        6    0  285   28      0.0017  
 0.632086  1    1664   b   634   315   319  0.1009        6   313  0.0188        6    0  285   28      0.0017  
 0.632359  1    1665   b   635   316   319  0.1024        6   313  0.0188        6    0  285   28      0.0017  
 0.632704  1    1666   d   634   315   319  0.1025        6   313  0.0188        6    0  285   28      0.0017  
 0.633203  1    1667   d   633   314   319  0.1011        6   313  0.0188        6    0  285   28      0.0017  
 0.633290  1    1668   d   632   314   318  0.1013        6   312  0.0189        6    0  284   28      0.0017  
 0.633420  1    1669   d   631   313   318  0.0998        6   312  0.0189        6    0  284   28      0.0017  
 0.633879  1    1670   b   632   313   319  0.0997        6   313  0.0188        6    0  285   28      0.0017  
 0.634150  1    1671   b   633   314   319  0.0995        6   313  0.0188        6    0  285   28      0.0017  
 0.634189  1    1672   d   632   313   319  0.0981        6   313  0.0188        6    0  285   28      0.0017  
 0.634744  1    1673   b   633   313   320  0.0979        6   314  0.0187        6    0  286   28      0.0016  
 0.635367  1    1674   d   632   312   320  0.0965        6   314  0.0187        6    0  286   28      0.0016  
 0.635410  1    1675   d   631   311   320  0.0951        6   314  0.0187        6    0  286   28      0.0016  
 0.636251  1    1676   d   630   311   319  0.0952        6   313  0.0188        6    0  285   28      0.0017  
 0.636627  1    1677   d   629   311   318  0.0954        6   312  0.0189        6    0  284   28      0.0017  
 0.636634  1    1678   b   630   312   318  0.0952        6   312  0.0189        6    0  284   28      0.0017  
 0.636818  1    1679   d   629   312   317  0.0954        5   312  0.0158        5    0  284   28      0.0014  
 0.637338  1    1680   d   628   311   317  0.0955        5   312  0.0158        5    0  284   28      0.0014  
 0.637411  1    1681   b   629   311   318  0.0970        5   313  0.0157        5    0  284   29      0.0014  
 0.637422  1    1682   b   630   312   318  0.0968        5   313  0.0157        5    0  284   29      0.0014  
 0.637734  1    1683   d   629   311   318  0.0954        5   313  0.0157        5    0  284   29      0.0014  
 0.637928  1    1684   d   628   310   318  0.0955        5   313  0.0157        5    0  284   29      0.0014  
 0.637980  1    1685   b   629   311   318  0.0970        5   313  0.0157        5    0  284   29      0.0014  
 0.638156  1    1686   b   630   311   319  0.0968        5   314  0.0157        5    0  285   29      0.0014  
 0.639249  1    1687   d   629   310   319  0.0970        5   314  0.0157        5    0  285   29      0.0014  
 0.639488  1    1688   d   628   310   318  0.0971        5   313  0.0157        5    0  284   29      0.0014  
 0.639725  1    1689   d   627   310   317  0.0973        5   312  0.0158        5    0  283   29      0.0014  
 0.639992  1    1690   d   626   309   317  0.0974        5   312  0.0158        5    0  283   29      0.0014  
 0.640231  1    1691   d   625   308   317  0.0976        5   312  0.0158        5    0  283   29      0.0014  
 0.640386  1    1692   b   626   309   317  0.0974        5   312  0.0158        5    0  283   29      0.0014  
 0.640860  1    1693   b   627   309   318  0.0973        5   313  0.0157        5    0  284   29      0.0014  
 0.641240  1    1694   d   626   308   318  0.0974        5   313  0.0157        5    0  284   29      0.0014  
 0.641284  1    1695   b   627   309   318  0.0973        5   313  0.0157        5    0  284   29      0.0014  
 0.641389  1    1696   b   628   310   318  0.0971        5   313  0.0157        5    0  284   29      0.0014  
 0.641434  1    1697   d   627   309   318  0.0973        5   313  0.0157        5    0  284   29      0.0014  
 0.641619  1    1698   b   628   309   319  0.0971        5   314  0.0157        5    0  285   29      0.0014  
 0.642298  1    1699   d   627   309   318  0.0973        5   313  0.0157        5    0  284   29      0.0014  
 0.643572  1    1700   b   628   310   318  0.0971        5   313  0.0157        5    0  284   29      0.0014  
 0.643978  1    1701   d   627   309   318  0.0957        5   313  0.0157        5    0  284   29      0.0014  
 0.644461  1    1702   d   626   309   317  0.0958        5   312  0.0158        5    0  283   29      0.0014  
 0.645161  1    1703   b   627   309   318  0.0957        5   313  0.0157        5    0  284   29      0.0014  
 0.645218  1    1704   b   628   309   319  0.0955        5   314  0.0157        5    0  285   29      0.0014  
 0.645356  1    1705   e   628   309   319  0.0971        5   314  0.0157        5    0  284   30      0.0015  
 0.645358  1    1706   b   629   309   320  0.0970        5   315  0.0156        5    0  285   30      0.0015  
 0.645924  1    1707   b   630   310   320  0.0968        5   315  0.0156        5    0  285   30      0.0015  
 0.646035  1    1708   d   629   310   319  0.0970        5   314  0.0157        5    0  284   30      0.0015  
 0.646143  1    1709   b   630   310   320  0.0984        5   315  0.0156        5    0  284   31      0.0015  
 0.646683  1    1710   b   631   310   321  0.0983        5   316  0.0156        5    0  285   31      0.0015  
 0.646931  1    1711   d   630   309   321  0.0984        5   316  0.0156        5    0  285   31      0.0015  
 0.647372  1    1712   b   631   309   322  0.0983        5   317  0.0155        5    0  286   31      0.0015  
 0.647408  1    1713   d   630   309   321  0.0984        5   316  0.0156        5    0  285   31      0.0015  
 0.648079  1    1714   d   629   308   321  0.0986        5   316  0.0156        5    0  285   31      0.0015  
 0.648558  1    1715   b   630   308   322  0.0984        5   317  0.0155        5    0  286   31      0.0015  
 0.649109  1    1716   d   629   307   322  0.0970        5   317  0.0155        5    0  286   31      0.0015  
 0.649193  1    1717   b   630   308   322  0.0968        5   317  0.0155        5    0  286   31      0.0015  
 0.649580  1    1718   d   629   307   322  0.0970        5   317  0.0155        5    0  286   31      0.0015  
 0.650433  1    1719   b   630   308   322  0.0968        5   317  0.0155        5    0  286   31      0.0015  
 0.650474  1    1720   b   631   308   323  0.0967        5   318  0.0155        5    0  287   31      0.0015  
 0.650844  1    1721   b   632   309   323  0.0965        5   318  0.0155        5    0  287   31      0.0015  
 0.650947  1    1722   b   633   309   324  0.0964        5   319  0.0154        5    0  288   31      0.0015  
 0.651915  1    1723   b   634   310   324  0.0962        5   319  0.0154        5    0  288   31      0.0015  
 0.652474  1    1724   d   633   310   323  0.0964        5   318  0.0155        5    0  287   31      0.0015  
 0.652681  1    1725   b   634   311   323  0.0978        5   318  0.0155        5    0  287   31      0.0015  
 0.652704  1    1726   d   633   310   323  0.0979        5   318  0.0155        5    0  287   31      0.0015  
 0.652758  1    1727   d   632   310   322  0.0981        5   317  0.0155        5    0  286   31      0.0015  
 0.653425  1    1728   b   633   310   323  0.0979        5   318  0.0155        5    0  287   31      0.0015  
 0.653668  1    1729   d   632   310   322  0.0981        5   317  0.0155        5    0  286   31      0.0015  
 0.653806  1    1730   b   633   310   323  0.0995        5   318  0.0155        5    0  286   32      0.0015  
 0.653879  1    1731   d   632   309   323  0.0997        5   318  0.0155        5    0  286   32      0.0015  
 0.654543  1    1732   b   633   310   323  0.0995        5   318  0.0155        5    0  286   32      0.0015  
 0.654740  1    1733   d   632   310   322  0.0997        5   317  0.0155        5    0  285   32      0.0015  
 0.654797  1    1734   d   631   309   322  0.0998        5   317  0.0155        5    0  285   32      0.0015  
 0.654842  1    1735   b   632   309   323  0.0997        5   318  0.0155        5    0  286   32      0.0015  
 0.655534  1    1736   e   632   309   323  0.0997        5   318  0.0155        5    0  286   32      0.0015  
 0.655750  1    1737   d   631   308   323  0.0998        5   318  0.0155        5    0  286   32      0.0015  
 0.656930  1    1738   b   632   308   324  0.0997        5   319  0.0154        5    0  287   32      0.0015  
 0.657223  1    1739   d   631   307   324  0.0998        5   319  0.0154        5    0  287   32      0.0015  
 0.658365  1    1740   b   632   308   324  0.0997        5   319  0.0154        5    0  287   32      0.0015  
 0.658562  1    1741   b   633   308   325  0.0995        5   320  0.0154        5    0  288   32      0.0015  
 0.658593  1    1742   e   633   308   325  0.1011        5   320  0.0154        5    0  287   33      0.0016  
 0.659096  1    1743   d   632   308   324  0.0997        5   319  0.0154        5    0  287   32      0.0015  
 0.659205  1    1744   d   631   308   323  0.0983        5   318  0.0155        5    0  287   31      0.0015  
 0.659439  1    1745   d   630   307   323  0.0984        5   318  0.0155        5    0  287   31      0.0015  
 0.659593  1    1746   b   631   308   323  0.0983        5   318  0.0155        5    0  287   31      0.0015  
 0.659795  1    1747   d   630   308   322  0.0984        5   317  0.0155        5    0  286   31      0.0015  
 0.660040  1    1748   b   631   308   323  0.0983        5   318  0.0155        5    0  287   31      0.0015  
 0.660724  1    1749   d   630   308   322  0.0968        5   317  0.0155        5    0  287   30      0.0014  
 0.662029  1    1750   b   631   308   323  0.0967        5   318  0.0155        5    0  288   30      0.0014  
 0.662186  1    1751   d   630   308   322  0.0968        5   317  0.0155        5    0  287   30      0.0014  
 0.662295  1    1752   b   631   308   323  0.0967        5   318  0.0155        5    0  288   30      0.0014  
 0.662548  1    1753   d   630   308   322  0.0968        5   317  0.0155        5    0  287   30      0.0014  
 0.662648  1    1754   b   631   308   323  0.0983        5   318  0.0155        5    0  287   31      0.0015  
 0.662725  1    1755   b   632   308   324  0.0981        5   319  0.0154        5    0  288   31      0.0015  
 0.662754  1    1756   b   633   309   324  0.0979        5   319  0.0154        5    0  288   31      0.0015  
 0.662989  1    1757   d   632   308   324  0.0965        5   319  0.0154        5    0  288   31      0.0015  
 0.664051  1    1758   d   631   307   324  0.0951        5   319  0.0154        5    0  288   31      0.0015  
 0.664317  1    1759   d   630   306   324  0.0952        5   319  0.0154        5    0  288   31      0.0015  
 0.664668  1    1760   d   629   306   323  0.0938        5   318  0.0155        5    0  288   30      0.0014  
 0.664774  1    1761   b   630   306   324  0.0937        5   319  0.0154        5    0  289   30      0.0014  
 0.665251  1    1762   d   629   305   324  0.0938        5   319  0.0154        5    0  289   30      0.0014  
 0.665417  1    1763   b   630   305   325  0.0937        5   320  0.0154        5    0  290   30      0.0014  
 0.665594  1    1764   b   631   305   326  0.0935        5   321  0.0153        5    0  291   30      0.0014  
 0.665608  1    1765   b   632   306   326  0.0934        5   321  0.0153        5    0  291   30      0.0014  
 0.666644  1    1766   d   631   305   326  0.0919        5   321  0.0153        5    0  291   30      0.0014  
 0.667025  1    1767   b   632   306   326  0.0918        5   321  0.0153        5    0  291   30      0.0014  
 0.667733  1    1768   d   631   306   325  0.0919        4   321  0.0123        4    0  291   30      0.0011  
 0.667991  1    1769   b   632   307   325  0.0918        4   321  0.0123        4    0  291   30      0.0011  
 0.668497  1    1770   b   633   307   326  0.0916        4   322  0.0123        4    0  292   30      0.0011  
 0.669223  1    1771   b   634   308   326  0.0915        4   322  0.0123        4    0  292   30      0.0011  
 0.669491  1    1772   b   635   308   327  0.0913        4   323  0.0122        4    0  293   30      0.0011  
 0.669651  1    1773   b   636   309   327  0.0928        4   323  0.0122        4    0  293   30      0.0011  
 0.670234  1    1774   d   635   308   327  0.0929        4   323  0.0122        4    0  293   30      0.0011  
 0.670512  1    1775   d   634   307   327  0.0915        4   323  0.0122        4    0  293   30      0.0011  
 0.670668  1    1776   d   633   307   326  0.0916        4   322  0.0123        4    0  292   30      0.0011  
 0.670983  1    1777   b   634   308   326  0.0931        4   322  0.0123        4    0  292   30      0.0011  
 0.671665  1    1778   b   635   308   327  0.0945        4   323  0.0122        4    0  292   31      0.0012  
 0.671815  1    1779   d   634   308   326  0.0946        4   322  0.0123        4    0  291   31      0.0012  
 0.671935  1    1780   d   633   307   326  0.0948        4   322  0.0123        4    0  291   31      0.0012  
 0.672804  1    1781   d   632   306   326  0.0949        4   322  0.0123        4    0  291   31      0.0012  
 0.672931  1    1782   b   633   307   326  0.0948        4   322  0.0123        4    0  291   31      0.0012  
 0.672942  1    1783   b   634   307   327  0.0946        4   323  0.0122        4    0  292   31      0.0012  
 0.673005  1    1784   b   635   308   327  0.0945        4   323  0.0122        4    0  292   31      0.0012  
 0.673478  1    1785   d   634   308   326  0.0946        4   322  0.0123        4    0  291   31      0.0012  
 0.673669  1    1786   d   633   307   326  0.0948        4   322  0.0123        4    0  291   31      0.0012  
 0.673706  1    1787   b   634   307   327  0.0946        4   323  0.0122        4    0  292   31      0.0012  
 0.673835  1    1788   b   635   307   328  0.0945        4   324  0.0122        4    0  293   31      0.0012  
 0.674392  1    1789   b   636   307   329  0.0943        4   325  0.0122        4    0  294   31      0.0011  
 0.674394  1    1790   b   637   308   329  0.0942        4   325  0.0122        4    0  294   31      0.0011  
 0.675202  1    1791   d   636   308   328  0.0943        4   324  0.0122        4    0  293   31      0.0012  
 0.675545  1    1792   d   635   308   327  0.0945        4   323  0.0122        4    0  292   31      0.0012  
 0.675827  1    1793   b   636   309   327  0.0943        4   323  0.0122        4    0  292   31      0.0012  
 0.676813  1    1794   b   637   309   328  0.0958        4   324  0.0122        4    0  292   32      0.0012  
 0.677732  1    1795   b   638   309   329  0.0956        4   325  0.0122        4    0  293   32      0.0012  
 0.677763  1    1796   d   637   309   328  0.0958        4   324  0.0122        4    0  292   32      0.0012  
 0.678055  1    1797   b   638   309   329  0.0956        4   325  0.0122        4    0  293   32      0.0012  
 0.678204  1    1798   d   637   308   329  0.0958        4   325  0.0122        4    0  293   32      0.0012  
 0.678609  1    1799   b   638   309   329  0.0956        4   325  0.0122        4    0  293   32      0.0012  
 0.678893  1    1800   b   639   309   330  0.0970        4   326  0.0121        4    0  293   33      0.0012  
 0.679692  1    1801   d   638   309   329  0.0956        4   325  0.0122        4    0  293   32      0.0012  
 0.679719  1    1802   b   639   310   329  0.0955        4   325  0.0122        4    0  293   32      0.0012  
 0.681264  1    1803   d   638   310   328  0.0956        4   324  0.0122        4    0  292   32      0.0012  
 0.681521  1    1804   d   637   309   328  0.0958        4   324  0.0122        4    0  292   32      0.0012  
 0.681588  1    1805   b   638   310   328  0.0972        4   324  0.0122        4    0  292   32      0.0012  
 0.682233  1    1806   d   637   310   327  0.0958        4   323  0.0122        4    0  292   31      0.0012  
 0.683079  1    1807   d   636   309   327  0.0959        4   323  0.0122        4    0  292   31      0.0012  
 0.683796  1    1808   b   637   309   328  0.0958        4   324  0.0122        4    0  293   31      0.0012  
 0.684119  1    1809   d   636   309   327  0.0959        4   323  0.0122        4    0  292   31      0.0012  
 0.685754  1    1810   b   637   309   328  0.0958        4   324  0.0122        4    0  293   31      0.0012  
 0.685816  1    1811   b   638   310   328  0.0956        4   324  0.0122        4    0  293   31      0.0012  
 0.685911  1    1812   e   638   310   328  0.0956        4   324  0.0122        4    0  293   31      0.0012  
 0.686602  1    1813   b   639   310   329  0.0955        4   325  0.0122        4    0  294   31      0.0011  
 0.686837  1    1814   d   638   310   328  0.0956        4   324  0.0122        4    0  293   31      0.0012  
 0.687385  1    1815   b   639   311   328  0.0955        4   324  0.0122        4    0  293   31      0.0012  
 0.687576  1    1816   d   638   311   327  0.0940        4   323  0.0122        4    0  293   30      0.0011  
 0.687622  1    1817   d   637   311   326  0.0942        4   322  0.0123        4    0  292   30      0.0011  
 0.687776  1    1818   d   636   311   325  0.0943        4   321  0.0123        4    0  291   30      0.0011  
 0.688168  1    1819   b   637   311   326  0.0942        4   322  0.0123        4    0  292   30      0.0011  
 0.688278  1    1820   b   638   312   326  0.0940        4   322  0.0123        4    0  292   30      0.0011  
 0.688490  1    1821   b   639   313   326  0.0939        4   322  0.0123        4    0  292   30      0.0011  
 0.690775  1    1822   b   640   313   327  0.0938        4   323  0.0122        4    0  293   30      0.0011  
 0.691070  1    1823   b   641   313   328  0.0936        4   324  0.0122        4    0  294   30      0.0011  
 0.691372  1    1824   d   640   312   328  0.0938        4   324  0.0122        4    0  294   30      0.0011  
 0.691787  1    1825   b   641   313   328  0.0936        4   324  0.0122        4    0  294   30      0.0011  
 0.692366  1    1826   b   642   313   329  0.0935        4   325  0.0122        4    0  295   30      0.0011  
 0.693139  1    1827   d   641   313   328  0.0936        4   324  0.0122        4    0  294   30      0.0011  
 0.693818  1    1828   d   640   312   328  0.0922        4   324  0.0122        4    0  294   30      0.0011  
 0.694881  1    1829   d   639   312   327  0.0923        4   323  0.0122        4    0  293   30      0.0011  
 0.695238  1    1830   d   638   312   326  0.0925        4   322  0.0123        4    0  292   30      0.0011  
 0.696156  1    1831   b   639   312   327  0.0923        4   323  0.0122        4    0  293   30      0.0011  
 0.696267  1    1832   b   640   312   328  0.0922        4   324  0.0122        4    0  294   30      0.0011  
 0.696441  1    1833   b   641   313   328  0.0920        4   324  0.0122        4    0  294   30      0.0011  
 0.697464  1    1834   d   640   313   327  0.0906        4   323  0.0122        4    0  294   29      0.0011  
 0.698288  1    1835   b   641   314   327  0.0905        4   323  0.0122        4    0  294   29      0.0011  
 0.698653  1    1836   d   640   313   327  0.0906        4   323  0.0122        4    0  294   29      0.0011  
 0.698660  1    1837   d   639   312   327  0.0908        4   323  0.0122        4    0  294   29      0.0011  
 0.698874  1    1838   d   638   311   327  0.0909        4   323  0.0122        4    0  294   29      0.0011  
 0.698896  1    1839   b   639   312   327  0.0908        4   323  0.0122        4    0  294   29      0.0011  
 0.699475  1    1840   d   638   312   326  0.0909        4   322  0.0123        4    0  293   29      0.0011  
 0.699612  1    1841   d   637   311   326  0.0911        4   322  0.0123        4    0  293   29      0.0011  
 0.700349  1    1842   d   636   311   325  0.0896        4   321  0.0123        4    0  293   28      0.0011  
 0.700590  1    1843   b   637   312   325  0.0895        4   321  0.0123        4    0  293   28      0.0011  
 0.700688  1    1844   b   638   312   326  0.0893        4   322  0.0123        4    0  294   28      0.0011  
 0.701992  1    1845   b   639   312   327  0.0892        4   323  0.0122        4    0  295   28      0.0010  
 0.702301  1    1846   b   640   312   328  0.0891        4   324  0.0122        4    0  296   28      0.0010  
 0.702714  1    1847   d   639   311   328  0.0876        4   324  0.0122        4    0  296   28      0.0010  
 0.703324  1    1848   b   640   312   328  0.0875        4   324  0.0122        4    0  296   28      0.0010  
 0.704413  1    1849   d   639   312   327  0.0876        4   323  0.0122        4    0  295   28      0.0010  
 0.705084  1    1850   d   638   312   326  0.0878        4   322  0.0123        4    0  294   28      0.0011  
 0.705168  1    1851   b   639   312   327  0.0876        4   323  0.0122        4    0  295   28      0.0010  
 0.705429  1    1852   b   640   312   328  0.0875        4   324  0.0122        4    0  296   28      0.0010  
 0.705705  1    1853   d   639   311   328  0.0876        4   324  0.0122        4    0  296   28      0.0010  
 0.705979  1    1854   d   638   311   327  0.0878        4   323  0.0122        4    0  295   28      0.0010  
 0.706096  1    1855   b   639   311   328  0.0876        4   324  0.0122        4    0  296   28      0.0010  
 0.706494  1    1856   b   640   311   329  0.0875        4   325  0.0122        4    0  297   28      0.0010  
 0.706636  1    1857   d   639   311   328  0.0876        4   324  0.0122        4    0  296   28      0.0010  
 0.707461  1    1858   b   640   311   329  0.0891        4   325  0.0122        4    0  296   29      0.0011  
 0.707479  1    1859   b   641   312   329  0.0889        4   325  0.0122        4    0  296   29      0.0011  
 0.707802  1    1860   d   640   311   329  0.0891        4   325  0.0122        4    0  296   29      0.0011  
 0.708188  1    1861   b   641   312   329  0.0889        4   325  0.0122        4    0  296   29      0.0011  
 0.708418  1    1862   d   640   312   328  0.0891        4   324  0.0122        4    0  295   29      0.0011  
 0.708623  1    1863   b   641   312   329  0.0889        4   325  0.0122        4    0  296   29      0.0011  
 0.708885  1    1864   d   640   311   329  0.0875        4   325  0.0122        4    0  296   29      0.0011  
 0.710150  1    1865   d   639   310   329  0.0876        4   325  0.0122        4    0  296   29      0.0011  
 0.710387  1    1866   b   640   310   330  0.0875        4   326  0.0121        4    0  297   29      0.0011  
 0.710593  1    1867   d   639   309   330  0.0876        4   326  0.0121        4    0  297   29      0.0011  
 0.711887  1    1868   d   638   309   329  0.0878        4   325  0.0122        4    0  296   29      0.0011  
 0.713498  1    1869   b   639   310   329  0.0876        4   325  0.0122        4    0  296   29      0.0011  
 0.713943  1    1870   b   640   311   329  0.0875        4   325  0.0122        4    0  296   29      0.0011  
 0.714225  1    1871   d   639   311   328  0.0861        4   324  0.0122        4    0  296   28      0.0010  
 0.714278  1    1872   b   640   311   329  0.0859        4   325  0.0122        4    0  297   28      0.0010  
 0.716141  1    1873   d   639   311   328  0.0845        4   324  0.0122        4    0  297   27      0.0010  
 0.717125  1    1874   d   638   310   328  0.0846        4   324  0.0122        4    0  297   27      0.0010  
 0.717209  1    1875   e   638   310   328  0.0862        4   324  0.0122        4    0  297   27      0.0010  
 0.718335  1    1876   d   637   310   327  0.0863        4   323  0.0122        4    0  296   27      0.0010  
 0.719500  1    1877   b   638   311   327  0.0878        4   323  0.0122        4    0  296   27      0.0010  
 0.720109  1    1878   d   637   311   326  0.0863        4   322  0.0123        4    0  296   26      0.0010  
 0.720191  1    1879   d   636   311   325  0.0865        4   321  0.0123        4    0  295   26      0.0010  
 0.720539  1    1880   d   635   311   324  0.0866        4   320  0.0123        4    0  294   26      0.0010  
 0.720560  1    1881   b   636   312   324  0.0865        4   320  0.0123        4    0  294   26      0.0010  
 0.722070  1    1882   b   637   313   324  0.0879        4   320  0.0123        4    0  294   26      0.0010  
 0.722623  1    1883   d   636   313   323  0.0881        4   319  0.0124        4    0  293   26      0.0010  
 0.723022  1    1884   d   635   312   323  0.0882        4   319  0.0124        4    0  293   26      0.0010  
 0.723050  1    1885   b   636   313   323  0.0881        4   319  0.0124        4    0  293   26      0.0010  
 0.724730  1    1886   d   635   313   322  0.0882        4   318  0.0124        4    0  292   26      0.0010  
 0.724831  1    1887   b   636   313   323  0.0881        4   319  0.0124        4    0  293   26      0.0010  
 0.724878  1    1888   d   635   312   323  0.0882        4   319  0.0124        4    0  293   26      0.0010  
 0.725365  1    1889   b   636   313   323  0.0896        4   319  0.0124        4    0  293   26      0.0010  
 0.725705  1    1890   d   635   313   322  0.0898        4   318  0.0124        4    0  292   26      0.0010  
 0.726487  1    1891   b   636   314   322  0.0896        4   318  0.0124        4    0  292   26      0.0010  
 0.726928  1    1892   b   637   314   323  0.0895        4   319  0.0124        4    0  293   26      0.0010  
 0.728240  1    1893   b   638   315   323  0.0893        4   319  0.0124        4    0  293   26      0.0010  
 0.728881  1    1894   b   639   315   324  0.0892        4   320  0.0123        4    0  294   26      0.0010  
 0.729241  1    1895   b   640   316   324  0.0891        4   320  0.0123        4    0  294   26      0.0010  
 0.730012  1    1896   b   641   317   324  0.0889        4   320  0.0123        4    0  294   26      0.0010  
 0.730172  1    1897   d   640   316   324  0.0891        4   320  0.0123        4    0  294   26      0.0010  
 0.731075  1    1898   b   641   317   324  0.0889        4   320  0.0123        4    0  294   26      0.0010  
 0.731197  1    1899   b   642   317   325  0.0888        4   321  0.0123        4    0  295   26      0.0010  
 0.731393  1    1900   b   643   318   325  0.0886        4   321  0.0123        4    0  295   26      0.0010  
 0.731509  1    1901   b   644   318   326  0.0885        4   322  0.0123        4    0  296   26      0.0010  
 0.731948  1    1902   d   643   318   325  0.0886        4   321  0.0123        4    0  295   26      0.0010  
 0.732145  1    1903   d   642   317   325  0.0888        4   321  0.0123        4    0  295   26      0.0010  
 0.732198  1    1904   d   641   316   325  0.0874        4   321  0.0123        4    0  295   26      0.0010  
 0.732399  1    1905   d   640   315   325  0.0875        4   321  0.0123        4    0  295   26      0.0010  
 0.732731  1    1906   d   639   315   324  0.0876        4   320  0.0123        4    0  294   26      0.0010  
 0.733470  1    1907   e   639   315   324  0.0892        4   320  0.0123        4    0  293   27      0.0010  
 0.733642  1    1908   d   638   315   323  0.0878        4   319  0.0124        4    0  293   26      0.0010  
 0.734038  1    1909   d   637   315   322  0.0879        4   318  0.0124        4    0  292   26      0.0010  
 0.734278  1    1910   d   636   314   322  0.0865        4   318  0.0124        4    0  292   26      0.0010  
 0.734733  1    1911   b   637   315   322  0.0863        4   318  0.0124        4    0  292   26      0.0010  
 0.734834  1    1912   d   636   314   322  0.0865        4   318  0.0124        4    0  292   26      0.0010  
 0.734999  1    1913   b   637   315   322  0.0863        4   318  0.0124        4    0  292   26      0.0010  
 0.735066  1    1914   d   636   315   321  0.0865        4   317  0.0125        4    0  291   26      0.0010  
 0.735388  1    1915   b   637   315   322  0.0879        4   318  0.0124        4    0  291   27      0.0010  
 0.735720  1    1916   b   638   316   322  0.0878        4   318  0.0124        4    0  291   27      0.0010  
 0.736144  1    1917   b   639   317   322  0.0892        4   318  0.0124        4    0  291   27      0.0010  
 0.736261  1    1918   d   638   316   322  0.0878        4   318  0.0124        4    0  291   27      0.0010  
 0.736695  1    1919   b   639   317   322  0.0876        4   318  0.0124        4    0  291   27      0.0010  
 0.736979  1    1920   d   638   317   321  0.0862        4   317  0.0125        4    0  291   26      0.0010  
 0.738828  1    1921   b   639   318   321  0.0876        4   317  0.0125        4    0  291   26      0.0010  
 0.739272  1    1922   b   640   318   322  0.0875        4   318  0.0124        4    0  292   26      0.0010  
 0.739811  1    1923   d   639   317   322  0.0876        4   318  0.0124        4    0  292   26      0.0010  
 0.740393  1    1924   d   638   316   322  0.0878        4   318  0.0124        4    0  292   26      0.0010  
 0.740754  1    1925   b   639   317   322  0.0892        4   318  0.0124        4    0  292   26      0.0010  
 0.740805  1    1926   d   638   317   321  0.0893        4   317  0.0125        4    0  291   26      0.0010  
 0.742493  1    1927   d   637   316   321  0.0879        4   317  0.0125        4    0  291   26      0.0010  
 0.743028  1    1928   b   638   317   321  0.0878        4   317  0.0125        4    0  291   26      0.0010  
 0.743295  1    1929   d   637   316   321  0.0879        4   317  0.0125        4    0  291   26      0.0010  
 0.743791  1    1930   d   636   316   320  0.0881        4   316  0.0125        4    0  290   26      0.0010  
 0.743907  1    1931   d   635   316   319  0.0882        4   315  0.0125        4    0  289   26      0.0010  
 0.744110  1    1932   b   636   317   319  0.0881        4   315  0.0125        4    0  289   26      0.0010  
 0.744129  1    1933   b   637   318   319  0.0879        4   315  0.0125        4    0  289   26      0.0010  
 0.744153  1    1934   b   638   318   320  0.0878        4   316  0.0125        4    0  290   26      0.0010  
 0.744270  1    1935   b   639   318   321  0.0876        4   317  0.0125        4    0  291   26      0.0010  
 0.744322  1    1936   d   638   318   320  0.0862        4   316  0.0125        4    0  291   25      0.0010  
 0.744719  1    1937   d   637   317   320  0.0863        4   316  0.0125        4    0  291   25      0.0010  
 0.744923  1    1938   d   636   317   319  0.0865        4   315  0.0125        4    0  290   25      0.0010  
 0.745341  1    1939   d   635   316   319  0.0866        4   315  0.0125        4    0  290   25      0.0010  
 0.746327  1    1940   d   634   316   318  0.0868        4   314  0.0126        4    0  289   25      0.0010  
 0.746351  1    1941   e   634   316   318  0.0883        4   314  0.0126        4    0  288   26      0.0010  
 0.746474  1    1942   b   635   317   318  0.0898        4   314  0.0126        4    0  288   26      0.0010  
 0.746966  1    1943   b   636   318   318  0.0896        4   314  0.0126        4    0  288   26      0.0010  
 0.746991  1    1944   d   635   317   318  0.0882        4   314  0.0126        4    0  288   26      0.0010  
 0.747126  1    1945   d   634   317   317  0.0883        4   313  0.0126        4    0  287   26      0.0010  
 0.747255  1    1946   d   633   316   317  0.0885        4   313  0.0126        4    0  287   26      0.0010  
 0.747396  1    1947   d   632   315   317  0.0870        4   313  0.0126        4    0  287   26      0.0010  
 0.747544  1    1948   d   631   314   317  0.0872        4   313  0.0126        4    0  287   26      0.0010  
 0.748815  1    1949   d   630   313   317  0.0873        4   313  0.0126        4    0  287   26      0.0010  
 0.748970  1    1950   e   630   313   317  0.0889        4   313  0.0126        4    0  286   27      0.0011  
 0.749025  1    1951   b   631   313   318  0.0887        4   314  0.0126        4    0  287   27      0.0011  
 0.749394  1    1952   d   630   312   318  0.0889        4   314  0.0126        4    0  287   27      0.0011  
 0.750381  1    1953   b   631   313   318  0.0887        4   314  0.0126        4    0  287   27      0.0011  
 0.750411  1    1954   b   632   313   319  0.0886        4   315  0.0125        4    0  288   27      0.0011  
 0.750557  1    1955   b   633   314   319  0.0885        4   315  0.0125        4    0  288   27      0.0011  
 0.751706  1    1956   d   632   314   318  0.0870        4   314  0.0126        4    0  288   26      0.0010  
 0.753064  1    1957   d   631   313   318  0.0872        4   314  0.0126        4    0  288   26      0.0010  
 0.753216  1    1958   d   630   313   317  0.0873        4   313  0.0126        4    0  287   26      0.0010  
 0.754250  1    1959   b   631   313   318  0.0872        4   314  0.0126        4    0  288   26      0.0010  
 0.754408  1    1960   b   632   313   319  0.0870        4   315  0.0125        4    0  289   26      0.0010  
 0.754438  1    1961   d   631   313   318  0.0856        4   314  0.0126        4    0  289   25      0.0010  
 0.755229  1    1962   b   632   314   318  0.0854        4   314  0.0126        4    0  289   25      0.0010  
 0.755287  1    1963   d   631   313   318  0.0856        4   314  0.0126        4    0  289   25      0.0010  
 0.755466  1    1964   b   632   314   318  0.0854        4   314  0.0126        4    0  289   25      0.0010  
 0.755580  1    1965   d   631   314   317  0.0840        4   313  0.0126        4    0  289   24      0.0010  
 0.755596  1    1966   b   632   314   318  0.0839        4   314  0.0126        4    0  290   24      0.0009  
 0.755773  1    1967   b   633   314   319  0.0853        4   315  0.0125        4    0  290   25      0.0010  
 0.756084  1    1968   d   632   313   319  0.0854        4   315  0.0125        4    0  290   25      0.0010  
 0.756923  1    1969   d   631   312   319  0.0856        4   315  0.0125        4    0  290   25      0.0010  
 0.757213  1    1970   d   630   312   318  0.0857        4   314  0.0126        4    0  289   25      0.0010  
 0.757225  1    1971   d   629   312   317  0.0859        4   313  0.0126        4    0  288   25      0.0010  
 0.757839  1    1972   b   630   313   317  0.0857        4   313  0.0126        4    0  288   25      0.0010  
 0.758060  1    1973   b   631   314   317  0.0856        4   313  0.0126        4    0  288   25      0.0010  
 0.758513  1    1974   b   632   315   317  0.0870        4   313  0.0126        4    0  288   25      0.0010  
 0.759172  1    1975   d   631   314   317  0.0872        4   313  0.0126        4    0  288   25      0.0010  
 0.759263  1    1976   b   632   315   317  0.0870        4   313  0.0126        4    0  288   25      0.0010  
 0.759284  1    1977   b   633   316   317  0.0869        4   313  0.0126        4    0  288   25      0.0010  
 0.759294  1    1978   b   634   316   318  0.0868        4   314  0.0126        4    0  289   25      0.0010  
 0.759385  1    1979   b   635   316   319  0.0882        4   315  0.0125        4    0  289   26      0.0010  
 0.760246  1    1980   b   636   317   319  0.0896        4   315  0.0125        4    0  289   26      0.0010  
 0.760314  1    1981   d   635   317   318  0.0898        4   314  0.0126        4    0  288   26      0.0010  
 0.761054  1    1982   d   634   316   318  0.0899        4   314  0.0126        4    0  288   26      0.0010  
 0.761612  1    1983   b   635   317   318  0.0898        4   314  0.0126        4    0  288   26      0.0010  
 0.761620  1    1984   d   634   316   318  0.0899        4   314  0.0126        4    0  288   26      0.0010  
 0.761733  1    1985   d   633   316   317  0.0900        4   313  0.0126        4    0  287   26      0.0010  
 0.762095  1    1986   b   634   317   317  0.0899        4   313  0.0126        4    0  287   26      0.0010  
 0.762221  1    1987   b   635   318   317  0.0898        4   313  0.0126        4    0  287   26      0.0010  
 0.762432  1    1988   d   634   317   317  0.0883        4   313  0.0126        4    0  287   26      0.0010  
 0.763510  1    1989   d   633   317   316  0.0885        4   312  0.0127        4    0  286   26      0.0010  
 0.764281  1    1990   b   634   317   317  0.0883        4   313  0.0126        4    0  287   26      0.0010  
 0.764759  1    1991   b   635   318   317  0.0882        4   313  0.0126        4    0  287   26      0.0010  
 0.764805  1    1992   b   636   318   318  0.0896        4   314  0.0126        4    0  287   27      0.0011  
 0.765018  1    1993   d   635   317   318  0.0898        4   314  0.0126        4    0  287   27      0.0011  
 0.765218  1    1994   d   634   317   317  0.0899        4   313  0.0126        4    0  286   27      0.0011  
 0.765710  1    1995   d   633   317   316  0.0885        4   312  0.0127        4    0  286   26      0.0010  
 0.766445  1    1996   d   632   317   315  0.0886        4   311  0.0127        4    0  285   26      0.0010  
 0.766576  1    1997   b   633   318   315  0.0885        4   311  0.0127        4    0  285   26      0.0010  
 0.766878  1    1998   b   634   318   316  0.0883        4   312  0.0127        4    0  286   26      0.0010  
 0.767002  1    1999   d   633   318   315  0.0885        4   311  0.0127        4    0  285   26      0.0010  
 0.769132  1    2000   d   632   318   314  0.0886        4   310  0.0127        4    0  284   26      0.0011  
 0.769236  1    2001   d   631   318   313  0.0887        4   309  0.0128        4    0  283   26      0.0011  
 0.769731  1    2002   b   632   319   313  0.0902        4   309  0.0128        4    0  283   26      0.0011  
 0.769842  1    2003   b   633   320   313  0.0916        4   309  0.0128        4    0  283   26      0.0011  
 0.770137  1    2004   b   634   321   313  0.0915        4   309  0.0128        4    0  283   26      0.0011  
 0.771542  1    2005   d   633   321   312  0.0916        4   308  0.0128        4    0  282   26      0.0011  
 0.771815  1    2006   b   634   321   313  0.0915        4   309  0.0128        4    0  283   26      0.0011  
 0.772212  1    2007   b   635   321   314  0.0913        4   310  0.0127        4    0  284   26      0.0011  
 0.772391  1    2008   e   635   321   314  0.0929        4   310  0.0127        4    0  283   27      0.0011  
 0.772414  1    2009   b   636   322   314  0.0928        4   310  0.0127        4    0  283   27      0.0011  
 0.772551  1    2010   d   635   321   314  0.0913        4   310  0.0127        4    0  283   27      0.0011  
 0.772845  1    2011   d   634   321   313  0.0899        4   309  0.0128        4    0  283   26      0.0011  
 0.773084  1    2012   b   635   322   313  0.0898        4   309  0.0128        4    0  283   26      0.0011  
 0.773287  1    2013   d   634   321   313  0.0883        4   309  0.0128        4    0  283   26      0.0011  
 0.773953  1    2014   d   633   320   313  0.0885        4   309  0.0128        4    0  283   26      0.0011  
 0.774400  1    2015   d   632   320   312  0.0886        4   308  0.0128        4    0  282   26      0.0011  
 0.774526  1    2016   d   631   320   311  0.0872        4   307  0.0129        4    0  282   25      0.0010  
 0.774704  1    2017   b   632   320   312  0.0870        4   308  0.0128        4    0  283   25      0.0010  
 0.774803  1    2018   d   631   320   311  0.0872        4   307  0.0129        4    0  282   25      0.0010  
 0.774831  1    2019   d   630   320   310  0.0873        4   306  0.0129        4    0  281   25      0.0010  
 0.776137  1    2020   b   631   320   311  0.0887        4   307  0.0129        4    0  281   26      0.0011  
 0.776330  1    2021   d   630   320   310  0.0889        4   306  0.0129        4    0  280   26      0.0011  
 0.776495  1    2022   d   629   320   309  0.0890        4   305  0.0129        4    0  279   26      0.0011  
 0.776778  1    2023   b   630   321   309  0.0889        4   305  0.0129        4    0  279   26      0.0011  
 0.776784  1    2024   d   629   320   309  0.0890        4   305  0.0129        4    0  279   26      0.0011  
 0.778075  1    2025   d   628   319   309  0.0892        4   305  0.0129        4    0  279   26      0.0011  
 0.778453  1    2026   b   629   320   309  0.0890        4   305  0.0129        4    0  279   26      0.0011  
 0.778587  1    2027   d   628   320   308  0.0892        4   304  0.0130        4    0  278   26      0.0011  
 0.778644  1    2028   b   629   320   309  0.0890        4   305  0.0129        4    0  279   26      0.0011  
 0.779054  1    2029   b   630   321   309  0.0889        4   305  0.0129        4    0  279   26      0.0011  
 0.779127  1    2030   b   631   322   309  0.0887        4   305  0.0129        4    0  279   26      0.0011  
 0.779250  1    2031   d   630   321   309  0.0889        4   305  0.0129        4    0  279   26      0.0011  
 0.780227  1    2032   b   631   321   310  0.0887        4   306  0.0129        4    0  280   26      0.0011  
 0.780635  1    2033   d   630   321   309  0.0889        4   305  0.0129        4    0  279   26      0.0011  
 0.781014  1    2034   d   629   321   308  0.0890        4   304  0.0130        4    0  278   26      0.0011  
 0.781103  1    2035   d   628   321   307  0.0892        4   303  0.0130        4    0  277   26      0.0011  
 0.781313  1    2036   b   629   321   308  0.0890        5   303  0.0162        5    0  277   26      0.0014  
 0.781403  1    2037   d   628   321   307  0.0892        5   302  0.0163        5    0  276   26      0.0014  
 0.782530  1    2038   d   627   321   306  0.0877        5   301  0.0163        5    0  276   25      0.0013  
 0.783138  1    2039   b   628   321   307  0.0876        5   302  0.0163        5    0  277   25      0.0013  
 0.783288  1    2040   d   627   321   306  0.0877        5   301  0.0163        5    0  276   25      0.0013  
 0.783305  1    2041   e   627   321   306  0.0893        5   301  0.0163        5    0  276   25      0.0013  
 0.783355  1    2042   b   628   321   307  0.0892        5   302  0.0163        5    0  277   25      0.0013  
 0.783859  1    2043   b   629   321   308  0.0906        5   303  0.0162        5    0  277   26      0.0014  
 0.784380  1    2044   b   630   322   308  0.0905        5   303  0.0162        5    0  277   26      0.0014  
 0.784413  1    2045   d   629   321   308  0.0906        5   303  0.0162        5    0  277   26      0.0014  
 0.785067  1    2046   d   628   321   307  0.0908        5   302  0.0163        5    0  276   26      0.0014  
 0.785268  1    2047   d   627   321   306  0.0909        5   301  0.0163        5    0  275   26      0.0014  
 0.785865  1    2048   d   626   320   306  0.0895        5   301  0.0163        5    0  275   26      0.0014  
 0.788521  1    2049   b   627   321   306  0.0893        5   301  0.0163        5    0  275   26      0.0014  
 0.788535  1    2050   d   626   321   305  0.0895        5   300  0.0164        5    0  274   26      0.0014  
 0.788581  1    2051   d   625   320   305  0.0896        5   300  0.0164        5    0  274   26      0.0014  
 0.788615  1    2052   b   626   321   305  0.0895        5   300  0.0164        5    0  274   26      0.0014  
 0.789335  1    2053   b   627   322   305  0.0909        5   300  0.0164        5    0  274   26      0.0014  
 0.789504  1    2054   d   626   322   304  0.0911        5   299  0.0164        5    0  273   26      0.0014  
 0.789590  1    2055   b   627   322   305  0.0909        5   300  0.0164        5    0  274   26      0.0014  
 0.789845  1    2056   b   628   322   306  0.0924        5   301  0.0163        5    0  274   27      0.0014  
 0.789907  1    2057   b   629   323   306  0.0922        5   301  0.0163        5    0  274   27      0.0014  
 0.790777  1    2058   d   628   322   306  0.0908        5   301  0.0163        5    0  274   27      0.0014  
 0.790844  1    2059   b   629   322   307  0.0906        5   302  0.0163        5    0  275   27      0.0014  
 0.790919  1    2060   d   628   322   306  0.0908        5   301  0.0163        5    0  274   27      0.0014  
 0.791110  1    2061   b   629   322   307  0.0906        6   301  0.0195        6    0  274   27      0.0017  
 0.791124  1    2062   b   630   322   308  0.0905        6   302  0.0195        6    0  275   27      0.0017  
 0.791208  1    2063   d   629   322   307  0.0890        6   301  0.0195        6    0  275   26      0.0017  
 0.791277  1    2064   b   630   323   307  0.0889        6   301  0.0195        6    0  275   26      0.0017  
 0.791563  1    2065   d   629   323   306  0.0890        6   300  0.0196        6    0  274   26      0.0017  
 0.792335  1    2066   d   628   322   306  0.0876        6   300  0.0196        6    0  274   26      0.0017  
 0.792532  1    2067   b   629   322   307  0.0874        6   301  0.0195        6    0  275   26      0.0017  
 0.792635  1    2068   b   630   322   308  0.0873        6   302  0.0195        6    0  276   26      0.0016  
 0.792746  1    2069   d   629   322   307  0.0874        6   301  0.0195        6    0  275   26      0.0017  
 0.793403  1    2070   b   630   322   308  0.0873        6   302  0.0195        6    0  276   26      0.0016  
 0.793692  1    2071   b   631   323   308  0.0872        6   302  0.0195        6    0  276   26      0.0016  
 0.793927  1    2072   b   632   323   309  0.0870        6   303  0.0194        6    0  277   26      0.0016  
 0.794774  1    2073   d   631   322   309  0.0872        6   303  0.0194        6    0  277   26      0.0016  
 0.794922  1    2074   d   630   321   309  0.0857        6   303  0.0194        6    0  277   26      0.0016  
 0.796221  1    2075   d   629   321   308  0.0859        6   302  0.0195        6    0  276   26      0.0016  
 0.796368  1    2076   d   628   320   308  0.0860        6   302  0.0195        6    0  276   26      0.0016  
 0.796401  1    2077   d   627   319   308  0.0861        6   302  0.0195        6    0  276   26      0.0016  
 0.797066  1    2078   d   626   319   307  0.0863        6   301  0.0195        6    0  275   26      0.0017  
 0.797179  1    2079   b   627   319   308  0.0861        6   302  0.0195        6    0  276   26      0.0016  
 0.797358  1    2080   b   628   319   309  0.0860        6   303  0.0194        6    0  277   26      0.0016  
 0.797421  1    2081   d   627   318   309  0.0861        6   303  0.0194        6    0  277   26      0.0016  
 0.797956  1    2082   d   626   317   309  0.0863        6   303  0.0194        6    0  277   26      0.0016  
 0.798135  1    2083   d   625   316   309  0.0848        6   303  0.0194        6    0  277   26      0.0016  
 0.798288  1    2084   d   624   316   308  0.0833        6   302  0.0195        6    0  277   25      0.0016  
 0.798874  1    2085   d   623   315   308  0.0835        6   302  0.0195        6    0  277   25      0.0016  
 0.799218  1    2086   d   622   314   308  0.0820        6   302  0.0195        6    0  277   25      0.0016  
 0.799282  1    2087   b   623   314   309  0.0819        6   303  0.0194        6    0  278   25      0.0016  
 0.799513  1    2088   d   622   314   308  0.0820        6   302  0.0195        6    0  277   25      0.0016  
 0.799599  1    2089   b   623   314   309  0.0819        6   303  0.0194        6    0  278   25      0.0016  
 0.801164  1    2090   b   624   314   310  0.0817        6   304  0.0194        6    0  279   25      0.0016  
 0.801316  1    2091   b   625   315   310  0.0816        6   304  0.0194        6    0  279   25      0.0016  
 0.801422  1    2092   d   624   315   309  0.0817        6   303  0.0194        6    0  278   25      0.0016  
 0.801608  1    2093   b   625   315   310  0.0816        6   304  0.0194        6    0  279   25      0.0016  
 0.802745  1    2094   b   626   316   310  0.0815        6   304  0.0194        6    0  279   25      0.0016  
 0.802793  1    2095   d   625   315   310  0.0800        6   304  0.0194        6    0  279   25      0.0016  
 0.803044  1    2096   b   626   316   310  0.0815        6   304  0.0194        6    0  279   25      0.0016  
 0.803364  1    2097   b   627   316   311  0.0813        6   305  0.0193        6    0  280   25      0.0016  
 0.804432  1    2098   d   626   316   310  0.0815        6   304  0.0194        6    0  279   25      0.0016  
 0.804844  1    2099   b   627   316   311  0.0813        6   305  0.0193        6    0  280   25      0.0016  
 0.805086  1    2100   d   626   316   310  0.0815        6   304  0.0194        6    0  279   25      0.0016  
 0.805247  1    2101   d   625   316   309  0.0800        6   303  0.0194        6    0  279   24      0.0015  
 0.805834  1    2102   d   624   316   308  0.0801        6   302  0.0195        6    0  278   24      0.0015  
 0.808055  1    2103   d   623   315   308  0.0803        6   302  0.0195        6    0  278   24      0.0015  
 0.808228  1    2104   b   624   316   308  0.0801        6   302  0.0195        6    0  278   24      0.0015  
 0.808533  1    2105   b   625   317   308  0.0816        6   302  0.0195        6    0  278   24      0.0015  
 0.808612  1    2106   b   626   317   309  0.0815        6   303  0.0194        6    0  279   24      0.0015  
 0.809322  1    2107   d   625   317   308  0.0816        6   302  0.0195        6    0  278   24      0.0015  
 0.809638  1    2108   b   626   317   309  0.0815        6   303  0.0194        6    0  279   24      0.0015  
 0.809915  1    2109   b   627   317   310  0.0813        6   304  0.0194        6    0  280   24      0.0015  
 0.810377  1    2110   b   628   318   310  0.0812        6   304  0.0194        6    0  280   24      0.0015  
 0.810737  1    2111   b   629   318   311  0.0811        6   305  0.0193        6    0  281   24      0.0015  
 0.810798  1    2112   d   628   318   310  0.0796        6   304  0.0194        6    0  281   23      0.0014  
 0.811463  1    2113   b   629   319   310  0.0795        6   304  0.0194        6    0  281   23      0.0014  
 0.812058  1    2114   d   628   318   310  0.0796        6   304  0.0194        6    0  281   23      0.0014  
 0.812185  1    2115   b   629   318   311  0.0795        6   305  0.0193        6    0  282   23      0.0014  
 0.812514  1    2116   d   628   317   311  0.0796        6   305  0.0193        6    0  282   23      0.0014  
 0.812722  1    2117   d   627   317   310  0.0797        6   304  0.0194        6    0  281   23      0.0014  
 0.813727  1    2118   d   626   317   309  0.0783        6   303  0.0194        6    0  281   22      0.0014  
 0.813891  1    2119   b   627   317   310  0.0781        6   304  0.0194        6    0  282   22      0.0014  
 0.814167  1    2120   d   626   316   310  0.0767        6   304  0.0194        6    0  282   22      0.0014  
 0.814292  1    2121   b   627   317   310  0.0766        6   304  0.0194        6    0  282   22      0.0014  
 0.814300  1    2122   b   628   318   310  0.0764        6   304  0.0194        6    0  282   22      0.0014  
 0.814342  1    2123   d   627   318   309  0.0750        6   303  0.0194        6    0  282   21      0.0013  
 0.814813  1    2124   d   626   317   309  0.0751        6   303  0.0194        6    0  282   21      0.0013  
 0.815009  1    2125   d   625   317   308  0.0736        6   302  0.0195        6    0  282   20      0.0013  
 0.815078  1    2126   d   624   317   307  0.0737        6   301  0.0195        6    0  281   20      0.0013  
 0.815370  1    2127   d   623   316   307  0.0738        6   301  0.0195        6    0  281   20      0.0013  
 0.815604  1    2128   d   622   315   307  0.0740        6   301  0.0195        6    0  281   20      0.0013  
 0.815721  1    2129   d   621   314   307  0.0741        6   301  0.0195        6    0  281   20      0.0013  
 0.816829  1    2130   d   620   314   306  0.0742        6   300  0.0196        6    0  280   20      0.0013  
 0.816862  1    2131   d   619   314   305  0.0743        6   299  0.0197        6    0  279   20      0.0013  
 0.816898  1    2132   e   619   314   305  0.0759        6   299  0.0197        6    0  279   20      0.0013  
 0.817123  1    2133   b   620   314   306  0.0758        6   300  0.0196        6    0  280   20      0.0013  
 0.817227  1    2134   d   619   314   305  0.0759        6   299  0.0197        6    0  279   20      0.0013  
 0.817633  1    2135   d   618   313   305  0.0761        6   299  0.0197        6    0  279   20      0.0013  
 0.817750  1    2136   d   617   313   304  0.0746        6   298  0.0197        6    0  279   19      0.0012  
 0.818133  1    2137   b   618   313   305  0.0744        6   299  0.0197        6    0  280   19      0.0012  
 0.818343  1    2138   d   617   313   304  0.0746        6   298  0.0197        6    0  279   19      0.0012  
 0.818737  1    2139   d   616   313   303  0.0747        6   297  0.0198        6    0  278   19      0.0012  
 0.820320  1    2140   b   617   314   303  0.0746        6   297  0.0198        6    0  278   19      0.0012  
 0.820653  1    2141   d   616   313   303  0.0747        6   297  0.0198        6    0  278   19      0.0012  
 0.820979  1    2142   b   617   313   304  0.0746        6   298  0.0197        6    0  279   19      0.0012  
 0.821675  1    2143   d   616   313   303  0.0731        6   297  0.0198        6    0  279   18      0.0012  
 0.821840  1    2144   b   617   314   303  0.0729        6   297  0.0198        6    0  279   18      0.0012  
 0.822887  1    2145   d   616   313   303  0.0731        6   297  0.0198        6    0  279   18      0.0012  
 0.823170  1    2146   b   617   314   303  0.0729        6   297  0.0198        6    0  279   18      0.0012  
 0.823285  1    2147   d   616   313   303  0.0731        6   297  0.0198        6    0  279   18      0.0012  
 0.823429  1    2148   d   615   313   302  0.0732        6   296  0.0199        6    0  278   18      0.0012  
 0.823855  1    2149   d   614   313   301  0.0733        6   295  0.0199        6    0  277   18      0.0012  
 0.824287  1    2150   d   613   312   301  0.0734        6   295  0.0199        6    0  277   18      0.0012  
 0.824875  1    2151   b   614   313   301  0.0749        6   295  0.0199        6    0  277   18      0.0012  
 0.825040  1    2152   d   613   313   300  0.0750        6   294  0.0200        6    0  276   18      0.0012  
 0.826184  1    2153   b   614   314   300  0.0749        6   294  0.0200        6    0  276   18      0.0012  
 0.827771  1    2154   d   613   314   299  0.0750        6   293  0.0201        6    0  275   18      0.0012  
 0.828859  1    2155   b   614   315   299  0.0749        6   293  0.0201        6    0  275   18      0.0012  
 0.829621  1    2156   b   615   316   299  0.0764        6   293  0.0201        6    0  275   18      0.0012  
 0.830761  1    2157   b   616   317   299  0.0763        6   293  0.0201        6    0  275   18      0.0012  
 0.831042  1    2158   b   617   318   299  0.0762        6   293  0.0201        6    0  275   18      0.0012  
 0.831207  1    2159   b   618   318   300  0.0777        6   294  0.0200        6    0  275   19      0.0013  
 0.832011  1    2160   b   619   318   301  0.0775        6   295  0.0199        6    0  276   19      0.0013  
 0.832258  1    2161   d   618   317   301  0.0777        6   295  0.0199        6    0  276   19      0.0013  
 0.832795  1    2162   b   619   318   301  0.0775        6   295  0.0199        6    0  276   19      0.0013  
 0.833038  1    2163   d   618   318   300  0.0777        6   294  0.0200        6    0  275   19      0.0013  
 0.833386  1    2164   d   617   317   300  0.0762        6   294  0.0200        6    0  275   19      0.0013  
 0.833986  1    2165   e   617   317   300  0.0778        6   294  0.0200        6    0  274   20      0.0013  
 0.834331  1    2166   e   617   317   300  0.0794        6   294  0.0200        6    0  274   20      0.0013  
 0.835357  1    2167   d   616   316   300  0.0795        6   294  0.0200        6    0  274   20      0.0013  
 0.836045  1    2168   b   617   317   300  0.0794        6   294  0.0200        6    0  274   20      0.0013  
 0.836874  1    2169   d   616   317   299  0.0779        6   293  0.0201        6    0  274   19      0.0013  
 0.837707  1    2170   b   617   318   299  0.0778        6   293  0.0201        6    0  274   19      0.0013  
 0.838013  1    2171   b   618   318   300  0.0777        6   294  0.0200        6    0  275   19      0.0013  
 0.838052  1    2172   d   617   317   300  0.0778        6   294  0.0200        6    0  275   19      0.0013  
 0.838237  1    2173   d   616   316   300  0.0779        6   294  0.0200        6    0  275   19      0.0013  
 0.838312  1    2174   b   617   317   300  0.0778        6   294  0.0200        6    0  275   19      0.0013  
 0.839081  1    2175   b   618   318   300  0.0793        6   294  0.0200        6    0  275   19      0.0013  
 0.839090  1    2176   d   617   317   300  0.0778        6   294  0.0200        6    0  275   19      0.0013  
 0.839958  1    2177   b   618   318   300  0.0777        6   294  0.0200        6    0  275   19      0.0013  
 0.840589  1    2178   d   617   317   300  0.0778        6   294  0.0200        6    0  275   19      0.0013  
 0.840607  1    2179   d   616   317   299  0.0779        6   293  0.0201        6    0  274   19      0.0013  
 0.840953  1    2180   d   615   317   298  0.0780        6   292  0.0201        6    0  273   19      0.0013  
 0.841270  1    2181   b   616   317   299  0.0779        6   293  0.0201        6    0  274   19      0.0013  
 0.841727  1    2182   b   617   317   300  0.0778        6   294  0.0200        6    0  275   19      0.0013  
 0.842616  1    2183   b   618   318   300  0.0777        6   294  0.0200        6    0  275   19      0.0013  
 0.842766  1    2184   b   619   319   300  0.0792        6   294  0.0200        6    0  275   19      0.0013  
 0.843372  1    2185   d   618   318   300  0.0793        6   294  0.0200        6    0  275   19      0.0013  
 0.844034  1    2186   d   617   317   300  0.0794        6   294  0.0200        6    0  275   19      0.0013  
 0.844047  1    2187   d   616   317   299  0.0779        6   293  0.0201        6    0  275   18      0.0012  
 0.844382  1    2188   d   615   316   299  0.0780        6   293  0.0201        6    0  275   18      0.0012  
 0.844761  1    2189   b   616   317   299  0.0779        6   293  0.0201        6    0  275   18      0.0012  
 0.844935  1    2190   b   617   318   299  0.0778        6   293  0.0201        6    0  275   18      0.0012  
 0.845051  1    2191   b   618   319   299  0.0777        6   293  0.0201        6    0  275   18      0.0012  
 0.845775  1    2192   b   619   319   300  0.0775        6   294  0.0200        6    0  276   18      0.0012  
 0.846117  1    2193   d   618   319   299  0.0777        6   293  0.0201        6    0  275   18      0.0012  
 0.846133  1    2194   e   618   319   299  0.0793        6   293  0.0201        6    0  275   18      0.0012  
 0.846188  1    2195   b   619   319   300  0.0808        6   294  0.0200        6    0  275   19      0.0013  
 0.846642  1    2196   d   618   318   300  0.0809        6   294  0.0200        6    0  275   19      0.0013  
 0.846682  1    2197   e   618   318   300  0.0825        6   294  0.0200        6    0  274   20      0.0013  
 0.847044  1    2198   b   619   318   301  0.0840        6   295  0.0199        6    0  274   21      0.0014  
 0.847721  1    2199   b   620   319   301  0.0839        6   295  0.0199        6    0  274   21      0.0014  
 0.847971  1    2200   b   621   319   302  0.0837        6   296  0.0199        6    0  275   21      0.0014  
 0.848152  1    2201   b   622   320   302  0.0836        6   296  0.0199        6    0  275   21      0.0014  
 0.848523  1    2202   d   621   319   302  0.0821        6   296  0.0199        6    0  275   21      0.0014  
 0.848754  1    2203   d   620   319   301  0.0806        6   295  0.0199        6    0  275   20      0.0013  
 0.848776  1    2204   b   621   319   302  0.0805        6   296  0.0199        6    0  276   20      0.0013  
 0.849252  1    2205   b   622   320   302  0.0804        6   296  0.0199        6    0  276   20      0.0013  
 0.849282  1    2206   d   621   320   301  0.0805        6   295  0.0199        6    0  275   20      0.0013  
 0.849543  1    2207   d   620   319   301  0.0806        6   295  0.0199        6    0  275   20      0.0013  
 0.849545  1    2208   d   619   319   300  0.0808        6   294  0.0200        6    0  274   20      0.0013  
 0.850027  1    2209   d   618   318   300  0.0809        6   294  0.0200        6    0  274   20      0.0013  
 0.850591  1    2210   b   619   319   300  0.0808        6   294  0.0200        6    0  274   20      0.0013  
 0.850900  1    2211   b   620   319   301  0.0806        6   295  0.0199        6    0  275   20      0.0013  
 0.851582  1    2212   b   621   319   302  0.0805        6   296  0.0199        6    0  276   20      0.0013  
 0.851993  1    2213   d   620   319   301  0.0806        6   295  0.0199        6    0  275   20      0.0013  
 0.852113  1    2214   e   620   319   301  0.0823        6   295  0.0199        6    0  275   20      0.0013  
 0.852197  1    2215   d   619   319   300  0.0824        6   294  0.0200        6    0  274   20      0.0013  
 0.852946  1    2216   b   620   320   300  0.0839        6   294  0.0200        6    0  274   20      0.0013  
 0.853785  1    2217   b   621   321   300  0.0837        6   294  0.0200        6    0  274   20      0.0013  
 0.854214  1    2218   d   620   321   299  0.0839        6   293  0.0201        6    0  273   20      0.0013  
 0.854282  1    2219   d   619   320   299  0.0824        6   293  0.0201        6    0  273   20      0.0013  
 0.855718  1    2220   b   620   321   299  0.0823        6   293  0.0201        6    0  273   20      0.0013  
 0.855845  1    2221   d   619   320   299  0.0824        6   293  0.0201        6    0  273   20      0.0013  
 0.856022  1    2222   d   618   319   299  0.0825        6   293  0.0201        6    0  273   20      0.0013  
 0.856688  1    2223   d   617   318   299  0.0827        6   293  0.0201        6    0  273   20      0.0013  
 0.857348  1    2224   b   618   319   299  0.0825        6   293  0.0201        6    0  273   20      0.0013  
 0.858157  1    2225   d   617   318   299  0.0827        6   293  0.0201        6    0  273   20      0.0013  
 0.858782  1    2226   b   618   319   299  0.0825        6   293  0.0201        6    0  273   20      0.0013  
 0.858946  1    2227   b   619   320   299  0.0824        6   293  0.0201        6    0  273   20      0.0013  
 0.858958  1    2228   d   618   320   298  0.0809        6   292  0.0201        6    0  273   19      0.0013  
 0.859070  1    2229   b   619   321   298  0.0808        6   292  0.0201        6    0  273   19      0.0013  
 0.859906  1    2230   d   618   321   297  0.0809        6   291  0.0202        6    0  272   19      0.0013  
 0.859977  1    2231   d   617   320   297  0.0810        6   291  0.0202        6    0  272   19      0.0013  
 0.860120  1    2232   d   616   320   296  0.0812        6   290  0.0203        6    0  271   19      0.0013  
 0.860314  1    2233   d   615   320   295  0.0813        6   289  0.0203        6    0  270   19      0.0013  
 0.860478  1    2234   b   616   321   295  0.0828        6   289  0.0203        6    0  270   19      0.0013  
 0.860548  1    2235   d   615   320   295  0.0829        6   289  0.0203        6    0  270   19      0.0013  
 0.860603  1    2236   b   616   320   296  0.0828        6   290  0.0203        6    0  271   19      0.0013  
 0.860614  1    2237   d   615   319   296  0.0829        6   290  0.0203        6    0  271   19      0.0013  
 0.860892  1    2238   b   616   319   297  0.0828        6   291  0.0202        6    0  272   19      0.0013  
 0.861151  1    2239   d   615   319   296  0.0813        6   290  0.0203        6    0  272   18      0.0012  
 0.861335  1    2240   d   614   319   295  0.0798        6   289  0.0203        6    0  272   17      0.0012  
 0.861635  1    2241   b   615   319   296  0.0797        6   290  0.0203        6    0  273   17      0.0012  
 0.861859  1    2242   d   614   319   295  0.0798        6   289  0.0203        6    0  272   17      0.0012  
 0.862117  1    2243   d   613   319   294  0.0799        6   288  0.0204        6    0  271   17      0.0012  
 0.863394  1    2244   e   613   319   294  0.0816        6   288  0.0204        6    0  271   17      0.0012  
 0.863498  1    2245   b   614   320   294  0.0814        6   288  0.0204        6    0  271   17      0.0012  
 0.863864  1    2246   b   615   321   294  0.0829        6   288  0.0204        6    0  271   17      0.0012  
 0.864667  1    2247   d   614   320   294  0.0814        6   288  0.0204        6    0  271   17      0.0012  
 0.865032  1    2248   b   615   320   295  0.0813        6   289  0.0203        6    0  272   17      0.0012  
 0.865048  1    2249   b   616   320   296  0.0812        6   290  0.0203        6    0  273   17      0.0012  
 0.865244  1    2250   d   615   319   296  0.0797        6   290  0.0203        6    0  273   17      0.0012  
 0.865487  1    2251   b   616   319   297  0.0795        6   291  0.0202        6    0  274   17      0.0012  
 0.865950  1    2252   d   615   318   297  0.0780        6   291  0.0202        6    0  274   17      0.0012  
 0.865965  1    2253   d   614   318   296  0.0782        6   290  0.0203        6    0  273   17      0.0012  
 0.866582  1    2254   b   615   318   297  0.0780        6   291  0.0202        6    0  274   17      0.0012  
 0.868360  1    2255   b   616   318   298  0.0779        6   292  0.0201        6    0  275   17      0.0011  
 0.868406  1    2256   b   617   319   298  0.0778        6   292  0.0201        6    0  275   17      0.0011  
 0.868884  1    2257   d   616   319   297  0.0779        6   291  0.0202        6    0  274   17      0.0012  
 0.868953  1    2258   d   615   319   296  0.0780        6   290  0.0203        6    0  273   17      0.0012  
 0.869312  1    2259   d   614   318   296  0.0765        6   290  0.0203        6    0  273   17      0.0012  
 0.870070  1    2260   b   615   318   297  0.0764        6   291  0.0202        6    0  274   17      0.0012  
 0.871188  1    2261   b   616   318   298  0.0763        6   292  0.0201        6    0  275   17      0.0011  
 0.872467  1    2262   b   617   318   299  0.0762        6   293  0.0201        6    0  276   17      0.0011  
 0.872515  1    2263   b   618   319   299  0.0761        6   293  0.0201        6    0  276   17      0.0011  
 0.873594  1    2264   b   619   319   300  0.0759        6   294  0.0200        6    0  277   17      0.0011  
 0.873853  1    2265   d   618   318   300  0.0744        6   294  0.0200        6    0  277   17      0.0011  
 0.873916  1    2266   d   617   318   299  0.0746        6   293  0.0201        6    0  276   17      0.0011  
 0.874133  1    2267   b   618   319   299  0.0744        6   293  0.0201        6    0  276   17      0.0011  
 0.874524  1    2268   b   619   320   299  0.0743        6   293  0.0201        6    0  276   17      0.0011  
 0.874715  1    2269   d   618   320   298  0.0744        6   292  0.0201        6    0  275   17      0.0011  
 0.874801  1    2270   d   617   319   298  0.0746        6   292  0.0201        6    0  275   17      0.0011  
 0.874931  1    2271   d   616   319   297  0.0747        6   291  0.0202        6    0  274   17      0.0012  
 0.875487  1    2272   b   617   320   297  0.0762        6   291  0.0202        6    0  274   17      0.0012  
 0.875667  1    2273   d   616   320   296  0.0763        6   290  0.0203        6    0  273   17      0.0012  
 0.876862  1    2274   d   615   319   296  0.0764        6   290  0.0203        6    0  273   17      0.0012  
 0.877720  1    2275   b   616   319   297  0.0763        6   291  0.0202        6    0  274   17      0.0012  
 0.878449  1    2276   b   617   319   298  0.0762        6   292  0.0201        6    0  275   17      0.0011  
 0.878807  1    2277   d   616   319   297  0.0763        6   291  0.0202        6    0  274   17      0.0012  
 0.878923  1    2278   b   617   319   298  0.0762        6   292  0.0201        6    0  275   17      0.0011  
 0.879790  1    2279   d   616   318   298  0.0747        6   292  0.0201        6    0  275   17      0.0011  
 0.879991  1    2280   b   617   319   298  0.0762        6   292  0.0201        6    0  275   17      0.0011  
 0.880160  1    2281   d   616   318   298  0.0763        6   292  0.0201        6    0  275   17      0.0011  
 0.880370  1    2282   b   617   318   299  0.0762        6   293  0.0201        6    0  276   17      0.0011  
 0.880427  1    2283   d   616   318   298  0.0763        6   292  0.0201        6    0  275   17      0.0011  
 0.880435  1    2284   b   617   319   298  0.0762        6   292  0.0201        6    0  275   17      0.0011  
 0.880473  1    2285   b   618   320   298  0.0761        6   292  0.0201        6    0  275   17      0.0011  
 0.880678  1    2286   b   619   321   298  0.0759        6   292  0.0201        6    0  275   17      0.0011  
 0.880847  1    2287   d   618   320   298  0.0761        6   292  0.0201        6    0  275   17      0.0011  
 0.881347  1    2288   b   619   321   298  0.0759        6   292  0.0201        6    0  275   17      0.0011  
 0.881916  1    2289   b   620   322   298  0.0774        6   292  0.0201        6    0  275   17      0.0011  
 0.882115  1    2290   d   619   321   298  0.0775        6   292  0.0201        6    0  275   17      0.0011  
 0.882254  1    2291   b   620   322   298  0.0774        6   292  0.0201        6    0  275   17      0.0011  
 0.883294  1    2292   b   621   323   298  0.0773        6   292  0.0201        6    0  275   17      0.0011  
 0.883497  1    2293   d   620   323   297  0.0758        6   291  0.0202        6    0  275   16      0.0011  
 0.884206  1    2294   d   619   322   297  0.0759        6   291  0.0202        6    0  275   16      0.0011  
 0.884392  1    2295   b   620   323   297  0.0758        6   291  0.0202        6    0  275   16      0.0011  
 0.884687  1    2296   d   619   323   296  0.0759        6   290  0.0203        6    0  274   16      0.0011  
 0.885110  1    2297   d   618   322   296  0.0744        6   290  0.0203        6    0  274   16      0.0011  
 0.885264  1    2298   d   617   322   295  0.0746        6   289  0.0203        6    0  273   16      0.0011  
 0.885297  1    2299   d   616   322   294  0.0747        6   288  0.0204        6    0  272   16      0.0011  
 0.886049  1    2300   d   615   322   293  0.0748        6   287  0.0205        6    0  271   16      0.0011  
 0.886171  1    2301   b   616   322   294  0.0747        6   288  0.0204        6    0  272   16      0.0011  
 0.886198  1    2302   b   617   322   295  0.0746        6   289  0.0203        6    0  273   16      0.0011  
 0.886872  1    2303   b   618   322   296  0.0744        6   290  0.0203        6    0  274   16      0.0011  
 0.887494  1    2304   b   619   322   297  0.0759        6   291  0.0202        6    0  274   17      0.0012  
 0.887912  1    2305   b   620   322   298  0.0774        6   292  0.0201        6    0  274   18      0.0012  
 0.888058  1    2306   d   619   322   297  0.0759        6   291  0.0202        6    0  274   17      0.0012  
 0.888354  1    2307   b   620   322   298  0.0774        6   292  0.0201        6    0  274   18      0.0012  
 0.888515  1    2308   d   619   322   297  0.0775        6   291  0.0202        6    0  273   18      0.0012  
 0.888938  1    2309   b   620   323   297  0.0774        6   291  0.0202        6    0  273   18      0.0012  
 0.889244  1    2310   d   619   323   296  0.0775        6   290  0.0203        6    0  272   18      0.0012  
 0.889645  1    2311   b   620   324   296  0.0774        6   290  0.0203        6    0  272   18      0.0012  
 0.889740  1    2312   d   619   323   296  0.0775        6   290  0.0203        6    0  272   18      0.0012  
 0.889909  1    2313   d   618   323   295  0.0777        6   289  0.0203        6    0  271   18      0.0012  
 0.890139  1    2314   d   617   323   294  0.0778        6   288  0.0204        6    0  270   18      0.0012  
 0.890261  1    2315   d   616   322   294  0.0779        6   288  0.0204        6    0  270   18      0.0012  
 0.891756  1    2316   d   615   321   294  0.0780        6   288  0.0204        6    0  270   18      0.0012  
 0.892021  1    2317   b   616   322   294  0.0779        6   288  0.0204        6    0  270   18      0.0012  
 0.892079  1    2318   b   617   322   295  0.0778        6   289  0.0203        6    0  271   18      0.0012  
 0.892201  1    2319   b   618   323   295  0.0777        6   289  0.0203        6    0  271   18      0.0012  
 0.892358  1    2320   b   619   324   295  0.0775        6   289  0.0203        6    0  271   18      0.0012  
 0.892899  1    2321   b   620   324   296  0.0774        6   290  0.0203        6    0  272   18      0.0012  
 0.893163  1    2322   e   620   324   296  0.0790        6   290  0.0203        6    0  272   18      0.0012  
 0.893392  1    2323   d   619   323   296  0.0775        6   290  0.0203        6    0  272   18      0.0012  
 0.893462  1    2324   d   618   322   296  0.0777        6   290  0.0203        6    0  272   18      0.0012  
 0.893575  1    2325   d   617   321   296  0.0778        6   290  0.0203        6    0  272   18      0.0012  
 0.893994  1    2326   b   618   322   296  0.0777        6   290  0.0203        6    0  272   18      0.0012  
 0.894178  1    2327   b   619   323   296  0.0775        6   290  0.0203        6    0  272   18      0.0012  
 0.895247  1    2328   d   618   322   296  0.0777        6   290  0.0203        6    0  272   18      0.0012  
 0.895824  1    2329   d   617   321   296  0.0778        6   290  0.0203        6    0  272   18      0.0012  
 0.896094  1    2330   b   618   322   296  0.0777        6   290  0.0203        6    0  272   18      0.0012  
 0.896930  1    2331   b   619   323   296  0.0775        6   290  0.0203        6    0  272   18      0.0012  
 0.896952  1    2332   b   620   323   297  0.0774        6   291  0.0202        6    0  273   18      0.0012  
 0.897223  1    2333   b   621   323   298  0.0773        7   291  0.0235        7    0  273   18      0.0014  
 0.897230  1    2334   d   620   323   297  0.0774        7   290  0.0236        7    0  272   18      0.0014  
 0.898307  1    2335   b   621   324   297  0.0773        7   290  0.0236        7    0  272   18      0.0014  
 0.898857  1    2336   b   622   325   297  0.0772        7   290  0.0236        7    0  272   18      0.0014  
 0.899909  1    2337   d   621   325   296  0.0773        7   289  0.0236        7    0  271   18      0.0014  
 0.900542  1    2338   b   622   325   297  0.0772        7   290  0.0236        7    0  272   18      0.0014  
 0.903206  1    2339   b   623   325   298  0.0770        7   291  0.0235        7    0  273   18      0.0014  
 0.903440  1    2340   b   624   325   299  0.0769        7   292  0.0234        7    0  274   18      0.0014  
 0.904171  1    2341   d   623   324   299  0.0770        7   292  0.0234        7    0  274   18      0.0014  
 0.904376  1    2342   b   624   324   300  0.0785        7   293  0.0233        7    0  274   19      0.0015  
 0.904534  1    2343   d   623   324   299  0.0787        7   292  0.0234        7    0  273   19      0.0015  
 0.904564  1    2344   b   624   325   299  0.0785        7   292  0.0234        7    0  273   19      0.0015  
 0.904865  1    2345   d   623   324   299  0.0787        7   292  0.0234        7    0  273   19      0.0015  
 0.905928  1    2346   d   622   323   299  0.0772        7   292  0.0234        7    0  273   19      0.0015  
 0.906480  1    2347   b   623   323   300  0.0770        7   293  0.0233        7    0  274   19      0.0015  
 0.906567  1    2348   d   622   322   300  0.0772        7   293  0.0233        7    0  274   19      0.0015  
 0.907522  1    2349   b   623   323   300  0.0770        7   293  0.0233        7    0  274   19      0.0015  
 0.907536  1    2350   b   624   323   301  0.0769        7   294  0.0233        7    0  275   19      0.0015  
 0.907939  1    2351   d   623   322   301  0.0770        7   294  0.0233        7    0  275   19      0.0015  
 0.908287  1    2352   d   622   322   300  0.0772        7   293  0.0233        7    0  274   19      0.0015  
 0.908385  1    2353   d   621   322   299  0.0773        7   292  0.0234        7    0  273   19      0.0015  
 0.908666  1    2354   b   622   322   300  0.0772        7   293  0.0233        7    0  274   19      0.0015  
 0.909621  1    2355   d   621   322   299  0.0773        7   292  0.0234        7    0  273   19      0.0015  
 0.909876  1    2356   d   620   321   299  0.0774        7   292  0.0234        7    0  273   19      0.0015  
 0.910103  1    2357   d   619   320   299  0.0775        7   292  0.0234        7    0  273   19      0.0015  
 0.910197  1    2358   d   618   319   299  0.0761        7   292  0.0234        7    0  273   19      0.0015  
 0.912416  1    2359   d   617   318   299  0.0746        7   292  0.0234        7    0  273   19      0.0015  
 0.913081  1    2360   b   618   318   300  0.0744        7   293  0.0233        7    0  274   19      0.0015  
 0.914187  1    2361   d   617   318   299  0.0729        7   292  0.0234        7    0  274   18      0.0014  
 0.914233  1    2362   b   618   318   300  0.0728        7   293  0.0233        7    0  275   18      0.0014  
 0.914680  1    2363   b   619   318   301  0.0727        7   294  0.0233        7    0  276   18      0.0014  
 0.914742  1    2364   b   620   318   302  0.0726        7   295  0.0232        7    0  277   18      0.0014  
 0.915066  1    2365   d   619   317   302  0.0711        7   295  0.0232        7    0  277   18      0.0014  
 0.915324  1    2366   d   618   317   301  0.0712        7   294  0.0233        7    0  276   18      0.0014  
 0.917701  1    2367   b   619   317   302  0.0711        7   295  0.0232        7    0  277   18      0.0014  
 0.918288  1    2368   b   620   318   302  0.0710        7   295  0.0232        7    0  277   18      0.0014  
 0.918503  1    2369   d   619   318   301  0.0711        7   294  0.0233        7    0  276   18      0.0014  
 0.918546  1    2370   b   620   318   302  0.0710        7   295  0.0232        7    0  277   18      0.0014  
 0.919313  1    2371   b   621   319   302  0.0709        7   295  0.0232        7    0  277   18      0.0014  
 0.920208  1    2372   d   620   319   301  0.0710        7   294  0.0233        7    0  276   18      0.0014  
 0.920423  1    2373   d   619   318   301  0.0711        7   294  0.0233        7    0  276   18      0.0014  
 0.920572  1    2374   d   618   317   301  0.0712        7   294  0.0233        7    0  276   18      0.0014  
 0.921156  1    2375   b   619   318   301  0.0711        7   294  0.0233        7    0  276   18      0.0014  
 0.921179  1    2376   d   618   318   300  0.0712        7   293  0.0233        7    0  275   18      0.0014  
 0.921398  1    2377   b   619   319   300  0.0711        7   293  0.0233        7    0  275   18      0.0014  
 0.921468  1    2378   d   618   318   300  0.0712        7   293  0.0233        7    0  275   18      0.0014  
 0.921636  1    2379   b   619   319   300  0.0711        7   293  0.0233        7    0  275   18      0.0014  
 0.923868  1    2380   b   620   320   300  0.0710        7   293  0.0233        7    0  275   18      0.0014  
 0.924854  1    2381   d   619   319   300  0.0711        7   293  0.0233        7    0  275   18      0.0014  
 0.926061  1    2382   d   618   319   299  0.0712        7   292  0.0234        7    0  274   18      0.0014  
 0.926129  1    2383   b   619   320   299  0.0711        7   292  0.0234        7    0  274   18      0.0014  
 0.927197  1    2384   d   618   319   299  0.0712        7   292  0.0234        7    0  274   18      0.0014  
 0.927218  1    2385   d   617   318   299  0.0713        7   292  0.0234        7    0  274   18      0.0014  
 0.928073  1    2386   b   618   319   299  0.0712        7   292  0.0234        7    0  274   18      0.0014  
 0.928684  1    2387   d   617   319   298  0.0713        7   291  0.0235        7    0  273   18      0.0014  
 0.928979  1    2388   d   616   319   297  0.0714        7   290  0.0236        7    0  272   18      0.0014  
 0.929481  1    2389   d   615   318   297  0.0715        7   290  0.0236        7    0  272   18      0.0014  
 0.930055  1    2390   b   616   318   298  0.0714        7   291  0.0235        7    0  273   18      0.0014  
 0.930142  1    2391   b   617   318   299  0.0713        7   292  0.0234        7    0  274   18      0.0014  
 0.930556  1    2392   d   616   318   298  0.0714        7   291  0.0235        7    0  273   18      0.0014  
 0.930905  1    2393   d   615   318   297  0.0715        7   290  0.0236        7    0  272   18      0.0014  
 0.930967  1    2394   d   614   318   296  0.0700        7   289  0.0236        7    0  272   17      0.0014  
 0.931051  1    2395   b   615   318   297  0.0699        8   289  0.0269        8    0  272   17      0.0015  
 0.931420  1    2396   d   614   317   297  0.0700        8   289  0.0269        8    0  272   17      0.0015  
 0.931596  1    2397   d   613   316   297  0.0685        8   289  0.0269        8    0  272   17      0.0015  
 0.932727  1    2398   b   614   316   298  0.0700        8   290  0.0268        8    0  272   18      0.0016  
 0.932891  1    2399   b   615   316   299  0.0699        8   291  0.0268        8    0  273   18      0.0016  
 0.933068  1    2400   b   616   316   300  0.0698        9   291  0.0300        9    0  273   18      0.0018  
 0.933484  1    2401   b   617   317   300  0.0697        9   291  0.0300        9    0  273   18      0.0018  
 0.933730  1    2402   b   618   317   301  0.0696        9   292  0.0299        9    0  274   18      0.0018  
 0.934025  1    2403   d   617   316   301  0.0697        9   292  0.0299        9    0  274   18      0.0018  
 0.934109  1    2404   b   618   317   301  0.0696        9   292  0.0299        9    0  274   18      0.0018  
 0.934350  1    2405   b   619   317   302  0.0695        9   293  0.0298        9    0  275   18      0.0018  
 0.935353  1    2406   d   618   317   301  0.0680        9   292  0.0299        9    0  275   17      0.0017  
 0.935601  1    2407   b   619   318   301  0.0695        9   292  0.0299        9    0  275   17      0.0017  
 0.935973  1    2408   d   618   318   300  0.0696        9   291  0.0300        9    0  274   17      0.0017  
 0.936091  1    2409   b   619   319   300  0.0695        9   291  0.0300        9    0  274   17      0.0017  
 0.936133  1    2410   d   618   318   300  0.0680        9   291  0.0300        9    0  274   17      0.0017  
 0.936227  1    2411   e   618   318   300  0.0680        9   291  0.0300        9    0  274   17      0.0017  
 0.936454  1    2412   b   619   319   300  0.0679        9   291  0.0300        9    0  274   17      0.0017  
 0.936714  1    2413   b   620   319   301  0.0677        9   292  0.0299        9    0  275   17      0.0017  
 0.936921  1    2414   d   619   318   301  0.0679        9   292  0.0299        9    0  275   17      0.0017  
 0.936987  1    2415   d   618   318   300  0.0680        9   291  0.0300        9    0  274   17      0.0017  
 0.937052  1    2416   b   619   319   300  0.0679        9   291  0.0300        9    0  274   17      0.0017  
 0.937336  1    2417   b   620   320   300  0.0677        9   291  0.0300        9    0  274   17      0.0017  
 0.938092  1    2418   d   619   319   300  0.0679        9   291  0.0300        9    0  274   17      0.0017  
 0.938708  1    2419   d   618   318   300  0.0680        9   291  0.0300        9    0  274   17      0.0017  
 0.938798  1    2420   b   619   319   300  0.0679        9   291  0.0300        9    0  274   17      0.0017  
 0.938997  1    2421   d   618   319   299  0.0680        9   290  0.0301        9    0  273   17      0.0017  
 0.939143  1    2422   b   619   320   299  0.0679        9   290  0.0301        9    0  273   17      0.0017  
 0.939241  1    2423   d   618   320   298  0.0680        9   289  0.0302        9    0  272   17      0.0017  
 0.939243  1    2424   b   619   320   299  0.0679        9   290  0.0301        9    0  273   17      0.0017  
 0.939810  1    2425   e   619   320   299  0.0679        9   290  0.0301        9    0  273   17      0.0017  
 0.940131  1    2426   b   620   321   299  0.0677        9   290  0.0301        9    0  273   17      0.0017  
 0.940202  1    2427   b   621   321   300  0.0676        9   291  0.0300        9    0  274   17      0.0017  
 0.940563  1    2428   e   621   321   300  0.0692        9   291  0.0300        9    0  273   18      0.0018  
 0.941732  1    2429   b   622   321   301  0.0691        9   292  0.0299        9    0  274   18      0.0018  
 0.942549  1    2430   d   621   320   301  0.0676        9   292  0.0299        9    0  274   18      0.0018  
 0.943524  1    2431   b   622   321   301  0.0691        9   292  0.0299        9    0  274   18      0.0018  
 0.944058  1    2432   b   623   322   301  0.0690        9   292  0.0299        9    0  274   18      0.0018  
 0.944430  1    2433   d   622   321   301  0.0691        9   292  0.0299        9    0  274   18      0.0018  
 0.944596  1    2434   b   623   321   302  0.0690       10   292  0.0331       10    0  274   18      0.0020  
 0.944739  1    2435   b   624   322   302  0.0689       10   292  0.0331       10    0  274   18      0.0020  
 0.944907  1    2436   b   625   323   302  0.0688       10   292  0.0331       10    0  274   18      0.0020  
 0.945349  1    2437   b   626   324   302  0.0687       10   292  0.0331       10    0  274   18      0.0020  
 0.945715  1    2438   b   627   324   303  0.0686       10   293  0.0330       10    0  275   18      0.0020  
 0.946197  1    2439   d   626   324   302  0.0687       10   292  0.0331       10    0  274   18      0.0020  
 0.946413  1    2440   d   625   324   301  0.0688       10   291  0.0332       10    0  273   18      0.0020  
 0.947956  1    2441   b   626   325   301  0.0687       10   291  0.0332       10    0  273   18      0.0020  
 0.948674  1    2442   b   627   326   301  0.0686       10   291  0.0332       10    0  273   18      0.0020  
 0.948757  1    2443   b   628   326   302  0.0685       10   292  0.0331       10    0  274   18      0.0020  
 0.949366  1    2444   d   627   326   301  0.0686       10   291  0.0332       10    0  273   18      0.0020  
 0.949781  1    2445   d   626   325   301  0.0687       10   291  0.0332       10    0  273   18      0.0020  
 0.949911  1    2446   d   625   324   301  0.0672       10   291  0.0332       10    0  273   18      0.0020  
 0.950221  1    2447   b   626   324   302  0.0671       10   292  0.0331       10    0  274   18      0.0020  
 0.950363  1    2448   b   627   324   303  0.0670       10   293  0.0330       10    0  275   18      0.0020  
 0.950866  1    2449   b   628   324   304  0.0669       10   294  0.0329       10    0  276   18      0.0019  
 0.950869  1    2450   b   629   324   305  0.0668       10   295  0.0328       10    0  277   18      0.0019  
 0.950903  1    2451   b   630   324   306  0.0667       10   296  0.0327       10    0  278   18      0.0019  
 0.950932  1    2452   d   629   323   306  0.0652       10   296  0.0327       10    0  278   18      0.0019  
 0.951418  1    2453   d   628   322   306  0.0653       10   296  0.0327       10    0  278   18      0.0019  
 0.952295  1    2454   d   627   322   305  0.0654       10   295  0.0328       10    0  277   18      0.0019  
 0.952451  1    2455   b   628   323   305  0.0669       10   295  0.0328       10    0  277   18      0.0019  
 0.952832  1    2456   d   627   323   304  0.0654       10   294  0.0329       10    0  277   17      0.0018  
 0.953185  1    2457   b   628   323   305  0.0653       10   295  0.0328       10    0  278   17      0.0018  
 0.953195  1    2458   b   629   323   306  0.0652       11   295  0.0359       11    0  278   17      0.0020  
 0.953825  1    2459   b   630   323   307  0.0667       11   296  0.0358       11    0  278   18      0.0021  
 0.953985  1    2460   b   631   324   307  0.0681       11   296  0.0358       11    0  278   18      0.0021  
 0.954433  1    2461   b   632   324   308  0.0680       11   297  0.0357       11    0  279   18      0.0021  
 0.955134  1    2462   d   631   323   308  0.0681       11   297  0.0357       11    0  279   18      0.0021  
 0.955667  1    2463   b   632   324   308  0.0680       11   297  0.0357       11    0  279   18      0.0021  
 0.955725  1    2464   d   631   323   308  0.0681       11   297  0.0357       11    0  279   18      0.0021  
 0.956000  1    2465   d   630   322   308  0.0683       11   297  0.0357       11    0  279   18      0.0021  
 0.956065  1    2466   d   629   321   308  0.0684       11   297  0.0357       11    0  279   18      0.0021  
 0.956456  1    2467   b   630   321   309  0.0683       11   298  0.0356       11    0  280   18      0.0021  
 0.957652  1    2468   b   631   322   309  0.0681       11   298  0.0356       11    0  280   18      0.0021  
 0.958198  1    2469   b   632   322   310  0.0680       11   299  0.0355       11    0  281   18      0.0021  
 0.958981  1    2470   d   631   322   309  0.0681       11   298  0.0356       11    0  280   18      0.0021  
 0.959022  1    2471   b   632   323   309  0.0680       11   298  0.0356       11    0  280   18      0.0021  
 0.959376  1    2472   b   633   324   309  0.0679       11   298  0.0356       11    0  280   18      0.0021  
 0.959520  1    2473   d   632   324   308  0.0680       11   297  0.0357       11    0  279   18      0.0021  
 0.959622  1    2474   b   633   325   308  0.0679       11   297  0.0357       11    0  279   18      0.0021  
 0.960891  1    2475   d   632   325   307  0.0680       11   296  0.0358       11    0  278   18      0.0021  
 0.960926  1    2476   d   631   325   306  0.0681       11   295  0.0359       11    0  277   18      0.0021  
 0.961081  1    2477   d   630   325   305  0.0667       11   294  0.0361       11    0  277   17      0.0020  
 0.961229  1    2478   d   629   324   305  0.0668       11   294  0.0361       11    0  277   17      0.0020  
 0.961613  1    2479   b   630   324   306  0.0683       11   295  0.0359       11    0  277   18      0.0021  
 0.961874  1    2480   b   631   324   307  0.0681       11   296  0.0358       11    0  278   18      0.0021  
 0.962222  1    2481   b   632   324   308  0.0680       11   297  0.0357       11    0  279   18      0.0021  
 0.962345  1    2482   b   633   325   308  0.0679       11   297  0.0357       11    0  279   18      0.0021  
 0.962790  1    2483   b   634   325   309  0.0678       11   298  0.0356       11    0  280   18      0.0021  
 0.963394  1    2484   d   633   324   309  0.0679       11   298  0.0356       11    0  280   18      0.0021  
 0.963423  1    2485   b   634   324   310  0.0678       11   299  0.0355       11    0  281   18      0.0021  
 0.963657  1    2486   b   635   324   311  0.0693       11   300  0.0354       11    0  281   19      0.0022  
 0.963880  1    2487   d   634   324   310  0.0694       10   300  0.0323       10    0  281   19      0.0020  
 0.964310  1    2488   b   635   324   311  0.0709       10   301  0.0322       10    0  281   20      0.0021  
 0.965116  1    2489   d   634   323   311  0.0710       10   301  0.0322       10    0  281   20      0.0021  
 0.965193  1    2490   e   634   323   311  0.0726       10   301  0.0322       10    0  281   20      0.0021  
 0.966312  1    2491   b   635   324   311  0.0724       10   301  0.0322       10    0  281   20      0.0021  
 0.966486  1    2492   d   634   323   311  0.0726       10   301  0.0322       10    0  281   20      0.0021  
 0.966840  1    2493   d   633   323   310  0.0727       10   300  0.0323       10    0  280   20      0.0021  
 0.967600  1    2494   b   634   323   311  0.0726       10   301  0.0322       10    0  281   20      0.0021  
 0.967928  1    2495   d   633   323   310  0.0727       10   300  0.0323       10    0  280   20      0.0021  
 0.968363  1    2496   d   632   323   309  0.0728        9   300  0.0291        9    0  280   20      0.0019  
 0.969087  1    2497   d   631   322   309  0.0729        9   300  0.0291        9    0  280   20      0.0019  
 0.969272  1    2498   d   630   321   309  0.0730        9   300  0.0291        9    0  280   20      0.0019  
 0.969516  1    2499   b   631   322   309  0.0729        9   300  0.0291        9    0  280   20      0.0019  
 0.969519  1    2500   b   632   322   310  0.0728        9   301  0.0290        9    0  281   20      0.0019  
 0.969712  1    2501   d   631   321   310  0.0729        9   301  0.0290        9    0  281   20      0.0019  
 0.970551  1    2502   d   630   320   310  0.0730        9   301  0.0290        9    0  281   20      0.0019  
 0.972024  1    2503   b   631   320   311  0.0729        9   302  0.0289        9    0  282   20      0.0019  
 0.972325  1    2504   b   632   321   311  0.0728        9   302  0.0289        9    0  282   20      0.0019  
 0.972326  1    2505   d   631   320   311  0.0713        9   302  0.0289        9    0  282   20      0.0019  
 0.972752  1    2506   b   632   320   312  0.0712        9   303  0.0288        9    0  283   20      0.0018  
 0.973377  1    2507   d   631   319   312  0.0713        9   303  0.0288        9    0  283   20      0.0018  
 0.974224  1    2508   d   630   318   312  0.0714        9   303  0.0288        9    0  283   20      0.0018  
 0.974227  1    2509   b   631   319   312  0.0713        9   303  0.0288        9    0  283   20      0.0018  
 0.974294  1    2510   b   632   320   312  0.0712        9   303  0.0288        9    0  283   20      0.0018  
 0.974693  1    2511   b   633   320   313  0.0711        9   304  0.0288        9    0  284   20      0.0018  
 0.974775  1    2512   b   634   320   314  0.0726        9   305  0.0287        9    0  284   21      0.0019  
 0.975020  1    2513   d   633   319   314  0.0727        9   305  0.0287        9    0  284   21      0.0019  
 0.976026  1    2514   d   632   319   313  0.0728        9   304  0.0288        9    0  283   21      0.0019  
 0.976029  1    2515   d   631   318   313  0.0729        9   304  0.0288        9    0  283   21      0.0019  
 0.976286  1    2516   b   632   319   313  0.0728        9   304  0.0288        9    0  283   21      0.0019  
 0.977459  1    2517   b   633   319   314  0.0727        9   305  0.0287        9    0  284   21      0.0019  
 0.977499  1    2518   b   634   320   314  0.0726        9   305  0.0287        9    0  284   21      0.0019  
 0.977887  1    2519   d   633   320   313  0.0727        9   304  0.0288        9    0  283   21      0.0019  
 0.977935  1    2520   b   634   321   313  0.0726        9   304  0.0288        9    0  283   21      0.0019  
 0.977975  1    2521   d   633   321   312  0.0727        9   303  0.0288        9    0  282   21      0.0019  
 0.978545  1    2522   d   632   320   312  0.0728        9   303  0.0288        9    0  282   21      0.0019  
 0.979062  1    2523   b   633   321   312  0.0742        9   303  0.0288        9    0  282   21      0.0019  
 0.979096  1    2524   b   634   322   312  0.0741        9   303  0.0288        9    0  282   21      0.0019  
 0.979946  1    2525   d   633   322   311  0.0742        9   302  0.0289        9    0  281   21      0.0020  
 0.980983  1    2526   b   634   323   311  0.0741        9   302  0.0289        9    0  281   21      0.0020  
 0.981129  1    2527   b   635   323   312  0.0740        9   303  0.0288        9    0  282   21      0.0019  
 0.981132  1    2528   b   636   324   312  0.0739        9   303  0.0288        9    0  282   21      0.0019  
 0.981245  1    2529   d   635   324   311  0.0740        9   302  0.0289        9    0  281   21      0.0020  
 0.981574  1    2530   d   634   323   311  0.0741        9   302  0.0289        9    0  281   21      0.0020  
 0.981584  1    2531   d   633   323   310  0.0742        9   301  0.0290        9    0  280   21      0.0020  
 0.981867  1    2532   d   632   322   310  0.0744        9   301  0.0290        9    0  280   21      0.0020  
 0.981870  1    2533   b   633   322   311  0.0742        9   302  0.0289        9    0  281   21      0.0020  
 0.981937  1    2534   d   632   321   311  0.0744        9   302  0.0289        9    0  281   21      0.0020  
 0.982235  1    2535   d   631   320   311  0.0745        9   302  0.0289        9    0  281   21      0.0020  
 0.983536  1    2536   d   630   320   310  0.0746        9   301  0.0290        9    0  280   21      0.0020  
 0.984382  1    2537   d   629   320   309  0.0731        9   300  0.0291        9    0  280   20      0.0019  
 0.984391  1    2538   d   628   320   308  0.0732        9   299  0.0292        9    0  279   20      0.0019  
 0.986156  1    2539   d   627   319   308  0.0734        9   299  0.0292        9    0  279   20      0.0019  
 0.986446  1    2540   d   626   319   307  0.0735        9   298  0.0293        9    0  278   20      0.0019  
 0.986923  1    2541   b   627   320   307  0.0734        9   298  0.0293        9    0  278   20      0.0019  
 0.987351  1    2542   d   626   320   306  0.0735        9   297  0.0294        9    0  277   20      0.0019  
 0.988082  1    2543   d   625   320   305  0.0736        9   296  0.0295        9    0  276   20      0.0019  
 0.989626  1    2544   d   624   320   304  0.0737        9   295  0.0296        9    0  275   20      0.0019  
 0.989855  1    2545   b   625   321   304  0.0736        9   295  0.0296        9    0  275   20      0.0019  
 0.989933  1    2546   b   626   322   304  0.0735        9   295  0.0296        9    0  275   20      0.0019  
 0.990082  1    2547   b   627   323   304  0.0734        9   295  0.0296        9    0  275   20      0.0019  
 0.990096  1    2548   d   626   323   303  0.0719        9   294  0.0297        9    0  275   19      0.0019  
 0.990179  1    2549   d   625   322   303  0.0720        9   294  0.0297        9    0  275   19      0.0019  
 0.990288  1    2550   d   624   321   303  0.0721        9   294  0.0297        9    0  275   19      0.0019  
 0.990318  1    2551   b   625   322   303  0.0720        9   294  0.0297        9    0  275   19      0.0019  
 0.990656  1    2552   b   626   322   304  0.0735        9   295  0.0296        9    0  275   20      0.0019  
 0.991415  1    2553   d   625   321   304  0.0736        9   295  0.0296        9    0  275   20      0.0019  
 0.991570  1    2554   b   626   322   304  0.0751        9   295  0.0296        9    0  275   20      0.0019  
 0.992083  1    2555   d   625   322   303  0.0736        9   294  0.0297        9    0  275   19      0.0019  
 0.992361  1    2556   b   626   323   303  0.0735        9   294  0.0297        9    0  275   19      0.0019  
 0.992641  1    2557   b   627   324   303  0.0734        9   294  0.0297        9    0  275   19      0.0019  
 0.992930  1    2558   b   628   325   303  0.0732        9   294  0.0297        9    0  275   19      0.0019  
 0.993037  1    2559   b   629   325   304  0.0731        9   295  0.0296        9    0  276   19      0.0019  
 0.993978  1    2560   d   628   325   303  0.0732        9   294  0.0297        9    0  275   19      0.0019  
 0.994780  1    2561   d   627   324   303  0.0734        9   294  0.0297        9    0  275   19      0.0019  
 0.996509  1    2562   b   628   324   304  0.0732        9   295  0.0296        9    0  276   19      0.0019  
 0.996645  1    2563   d   627   323   304  0.0718        9   295  0.0296        9    0  276   19      0.0019  
 0.996808  1    2564   b   628   324   304  0.0717        9   295  0.0296        9    0  276   19      0.0019  
 0.997165  1    2565   b   629   324   305  0.0715        9   296  0.0295        9    0  277   19      0.0018  
 0.997320  1    2566   d   628   324   304  0.0717        9   295  0.0296        9    0  276   19      0.0019  
 0.997379  1    2567   b   629   324   305  0.0715        9   296  0.0295        9    0  277   19      0.0018  
 0.997996  1    2568   d   628   323   305  0.0717        9   296  0.0295        9    0  277   19      0.0018  
 0.998174  1    2569   d   627   323   304  0.0718        9   295  0.0296        9    0  276   19      0.0019  
 0.998263  1    2570   b   628   323   305  0.0717        9   296  0.0295        9    0  277   19      0.0018  
 0.998557  1    2571   d   627   322   305  0.0718        9   296  0.0295        9    0  277   19      0.0018  
 0.998779  1    2572   d   626   321   305  0.0719        9   296  0.0295        9    0  277   19      0.0018  
 0.999084  1    2573   b   627   321   306  0.0718        9   297  0.0294        9    0  278   19      0.0018  
 0.999331  1    2574   b   628   321   307  0.0717        9   298  0.0293        9    0  279   19      0.0018  
 0.999811  1    2575   b   629   322   307  0.0715        9   298  0.0293        9    0  279   19      0.0018  
 1.000133  1    2576   d   628   322   306  0.0717        9   297  0.0294        9    0  278   19      0.0018  
 1.000247  1    2577   b   629   323   306  0.0715        9   297  0.0294        9    0  278   19      0.0018  
 1.000569  1    2578   b   630   323   307  0.0714        9   298  0.0293        9    0  279   19      0.0018  
 1.000723  1    2579   b   631   323   308  0.0713        9   299  0.0292        9    0  280   19      0.0018  
 1.000734  1    2580   b   632   323   309  0.0712        9   300  0.0291        9    0  281   19      0.0018  
 1.000838  1    2581   d   631   322   309  0.0697        9   300  0.0291        9    0  281   19      0.0018  
 1.001405  1    2582   d   630   321   309  0.0698        9   300  0.0291        9    0  281   19      0.0018  
 1.001483  1    2583   d   629   321   308  0.0700        9   299  0.0292        9    0  280   19      0.0018  
 1.001811  1    2584   d   628   320   308  0.0701        9   299  0.0292        9    0  280   19      0.0018  
 1.002211  1    2585   b   629   320   309  0.0700        9   300  0.0291        9    0  281   19      0.0018  
 1.002566  1    2586   d   628   320   308  0.0701        9   299  0.0292        9    0  280   19      0.0018  
 1.003418  1    2587   b   629   321   308  0.0700        9   299  0.0292        9    0  280   19      0.0018  
 1.003893  1    2588   b   630   322   308  0.0698        9   299  0.0292        9    0  280   19      0.0018  
 1.004049  1    2589   b   631   322   309  0.0697        9   300  0.0291        9    0  281   19      0.0018  
 1.004425  1    2590   d   630   321   309  0.0698        9   300  0.0291        9    0  281   19      0.0018  
 1.004904  1    2591   d   629   321   308  0.0700        9   299  0.0292        9    0  280   19      0.0018  
 1.005293  1    2592   d   628   320   308  0.0701        9   299  0.0292        9    0  280   19      0.0018  
 1.005614  1    2593   d   627   320   307  0.0702        9   298  0.0293        9    0  279   19      0.0018  
 1.005652  1    2594   d   626   319   307  0.0687        9   298  0.0293        9    0  279   19      0.0018  
 1.005677  1    2595   b   627   319   308  0.0686        9   299  0.0292        9    0  280   19      0.0018  
 1.005678  1    2596   b   628   319   309  0.0685        9   300  0.0291        9    0  281   19      0.0018  
 1.005860  1    2597   b   629   319   310  0.0684        9   301  0.0290        9    0  282   19      0.0018  
 1.006304  1    2598   b   630   319   311  0.0683        9   302  0.0289        9    0  283   19      0.0018  
 1.006571  1    2599   d   629   318   311  0.0668        9   302  0.0289        9    0  283   19      0.0018  
 1.006596  1    2600   b   630   318   312  0.0667        9   303  0.0288        9    0  284   19      0.0018  
 1.007105  1    2601   b   631   319   312  0.0666        9   303  0.0288        9    0  284   19      0.0018  
 1.007998  1    2602   b   632   320   312  0.0665        9   303  0.0288        9    0  284   19      0.0018  
 1.008844  1    2603   b   633   321   312  0.0664        9   303  0.0288        9    0  284   19      0.0018  
 1.009666  1    2604   d   632   320   312  0.0665        9   303  0.0288        9    0  284   19      0.0018  
 1.009969  1    2605   b   633   321   312  0.0664        9   303  0.0288        9    0  284   19      0.0018  
 1.010114  1    2606   d   632   320   312  0.0665        9   303  0.0288        9    0  284   19      0.0018  
 1.010480  1    2607   d   631   319   312  0.0650        9   303  0.0288        9    0  284   19      0.0018  
 1.010679  1    2608   d   630   318   312  0.0651        9   303  0.0288        9    0  284   19      0.0018  
 1.010843  1    2609   b   631   319   312  0.0650        9   303  0.0288        9    0  284   19      0.0018  
 1.011071  1    2610   b   632   319   313  0.0649        9   304  0.0288        9    0  285   19      0.0017  
 1.011899  1    2611   d   631   319   312  0.0650        9   303  0.0288        9    0  284   19      0.0018  
 1.012223  1    2612   b   632   320   312  0.0649        9   303  0.0288        9    0  284   19      0.0018  
 1.012711  1    2613   d   631   319   312  0.0634        9   303  0.0288        9    0  284   19      0.0018  
 1.012764  1    2614   b   632   320   312  0.0633        9   303  0.0288        9    0  284   19      0.0018  
 1.013268  1    2615   d   631   319   312  0.0634        9   303  0.0288        9    0  284   19      0.0018  
 1.013658  1    2616   d   630   319   311  0.0635        9   302  0.0289        9    0  283   19      0.0018  
 1.013686  1    2617   d   629   318   311  0.0620        9   302  0.0289        9    0  283   19      0.0018  
 1.014365  1    2618   d   628   318   310  0.0605        9   301  0.0290        9    0  283   18      0.0017  
 1.015436  1    2619   d   627   317   310  0.0606        9   301  0.0290        9    0  283   18      0.0017  
 1.015885  1    2620   b   628   318   310  0.0605        9   301  0.0290        9    0  283   18      0.0017  
 1.018121  1    2621   d   627   317   310  0.0606        9   301  0.0290        9    0  283   18      0.0017  
 1.018289  1    2622   d   626   317   309  0.0607        9   300  0.0291        9    0  282   18      0.0017  
 1.018679  1    2623   e   626   317   309  0.0623        9   300  0.0291        9    0  281   19      0.0018  
 1.018901  1    2624   b   627   317   310  0.0622        9   301  0.0290        9    0  282   19      0.0018  
 1.021461  1    2625   b   628   318   310  0.0621        9   301  0.0290        9    0  282   19      0.0018  
 1.021985  1    2626   b   629   318   311  0.0620       10   301  0.0322       10    0  282   19      0.0020  
 1.023251  1    2627   b   630   319   311  0.0635       10   301  0.0322       10    0  282   19      0.0020  
 1.024207  1    2628   b   631   319   312  0.0634       10   302  0.0321       10    0  283   19      0.0020  
 1.024804  1    2629   d   630   319   311  0.0635       10   301  0.0322       10    0  282   19      0.0020  
 1.025651  1    2630   d   629   319   310  0.0636       10   300  0.0323       10    0  281   19      0.0020  
 1.025684  1    2631   d   628   319   309  0.0637       10   299  0.0324       10    0  280   19      0.0020  
 1.026060  1    2632   d   627   319   308  0.0622       10   298  0.0325       10    0  280   18      0.0019  
 1.026085  1    2633   d   626   319   307  0.0623       10   297  0.0326       10    0  279   18      0.0019  
 1.026354  1    2634   d   625   319   306  0.0624       10   296  0.0327       10    0  278   18      0.0019  
 1.026607  1    2635   b   626   320   306  0.0623       10   296  0.0327       10    0  278   18      0.0019  
 1.027230  1    2636   d   625   319   306  0.0608       10   296  0.0327       10    0  278   18      0.0019  
 1.027877  1    2637   d   624   318   306  0.0609       10   296  0.0327       10    0  278   18      0.0019  
 1.028251  1    2638   b   625   318   307  0.0624       10   297  0.0326       10    0  278   19      0.0020  
 1.028473  1    2639   b   626   319   307  0.0623       10   297  0.0326       10    0  278   19      0.0020  
 1.028531  1    2640   d   625   318   307  0.0624       10   297  0.0326       10    0  278   19      0.0020  
 1.028572  1    2641   d   624   318   306  0.0609       10   296  0.0327       10    0  278   18      0.0019  
 1.029067  1    2642   b   625   319   306  0.0608       10   296  0.0327       10    0  278   18      0.0019  
 1.029456  1    2643   d   624   319   305  0.0609       10   295  0.0328       10    0  277   18      0.0019  
 1.029583  1    2644   b   625   320   305  0.0608       10   295  0.0328       10    0  277   18      0.0019  
 1.031113  1    2645   b   626   320   306  0.0607       10   296  0.0327       10    0  278   18      0.0019  
 1.031300  1    2646   e   626   320   306  0.0623       10   296  0.0327       10    0  277   19      0.0020  
 1.031597  1    2647   d   625   320   305  0.0624       10   295  0.0328       10    0  276   19      0.0020  
 1.031998  1    2648   b   626   320   306  0.0623       10   296  0.0327       10    0  277   19      0.0020  
 1.032000  1    2649   d   625   319   306  0.0624       10   296  0.0327       10    0  277   19      0.0020  
 1.032014  1    2650   d   624   318   306  0.0625       10   296  0.0327       10    0  277   19      0.0020  
 1.032131  1    2651   b   625   318   307  0.0624       10   297  0.0326       10    0  278   19      0.0020  
 1.032813  1    2652   b   626   318   308  0.0623       10   298  0.0325       10    0  279   19      0.0020  
 1.033351  1    2653   b   627   318   309  0.0622       10   299  0.0324       10    0  280   19      0.0020  
 1.035098  1    2654   b   628   318   310  0.0621       10   300  0.0323       10    0  281   19      0.0020  
 1.036270  1    2655   d   627   318   309  0.0606       10   299  0.0324       10    0  281   18      0.0019  
 1.036603  1    2656   d   626   317   309  0.0607       10   299  0.0324       10    0  281   18      0.0019  
 1.036743  1    2657   b   627   317   310  0.0606       10   300  0.0323       10    0  282   18      0.0019  
 1.037651  1    2658   b   628   318   310  0.0605       10   300  0.0323       10    0  282   18      0.0019  
 1.037877  1    2659   b   629   318   311  0.0604       10   301  0.0322       10    0  283   18      0.0019  
 1.038220  1    2660   b   630   318   312  0.0603       10   302  0.0321       10    0  284   18      0.0018  
 1.038468  1    2661   b   631   318   313  0.0602       10   303  0.0319       10    0  285   18      0.0018  
 1.038543  1    2662   d   630   317   313  0.0603       10   303  0.0319       10    0  285   18      0.0018  
 1.039325  1    2663   d   629   316   313  0.0604       10   303  0.0319       10    0  285   18      0.0018  
 1.039511  1    2664   b   630   316   314  0.0603       10   304  0.0318       10    0  286   18      0.0018  
 1.039802  1    2665   b   631   317   314  0.0602       10   304  0.0318       10    0  286   18      0.0018  
 1.039838  1    2666   b   632   318   314  0.0601       10   304  0.0318       10    0  286   18      0.0018  
 1.039964  1    2667   d   631   318   313  0.0586       10   303  0.0319       10    0  286   17      0.0017  
 1.039989  1    2668   d   630   318   312  0.0571       10   302  0.0321       10    0  286   16      0.0016  
 1.040285  1    2669   d   629   317   312  0.0572       10   302  0.0321       10    0  286   16      0.0016  
 1.040352  1    2670   d   628   316   312  0.0573       10   302  0.0321       10    0  286   16      0.0016  
 1.040697  1    2671   b   629   317   312  0.0572       10   302  0.0321       10    0  286   16      0.0016  
 1.040863  1    2672   b   630   318   312  0.0571       10   302  0.0321       10    0  286   16      0.0016  
 1.041158  1    2673   d   629   318   311  0.0556       10   301  0.0322       10    0  286   15      0.0016  
 1.041362  1    2674   b   630   319   311  0.0556       10   301  0.0322       10    0  286   15      0.0016  
 1.042018  1    2675   b   631   319   312  0.0555       10   302  0.0321       10    0  287   15      0.0015  
 1.042685  1    2676   d   630   319   311  0.0556       10   301  0.0322       10    0  286   15      0.0016  
 1.042726  1    2677   b   631   319   312  0.0571       10   302  0.0321       10    0  286   16      0.0016  
 1.043119  1    2678   b   632   319   313  0.0570       10   303  0.0319       10    0  287   16      0.0016  
 1.043346  1    2679   b   633   319   314  0.0569       10   304  0.0318       10    0  288   16      0.0016  
 1.043883  1    2680   b   634   319   315  0.0584       10   305  0.0317       10    0  288   17      0.0017  
 1.044012  1    2681   b   635   320   315  0.0583       10   305  0.0317       10    0  288   17      0.0017  
 1.044270  1    2682   b   636   321   315  0.0582       10   305  0.0317       10    0  288   17      0.0017  
 1.044447  1    2683   d   635   320   315  0.0583       10   305  0.0317       10    0  288   17      0.0017  
 1.044616  1    2684   b   636   320   316  0.0582       10   306  0.0316       10    0  289   17      0.0017  
 1.044827  1    2685   d   635   319   316  0.0583       10   306  0.0316       10    0  289   17      0.0017  
 1.045102  1    2686   b   636   319   317  0.0582       10   307  0.0315       10    0  290   17      0.0017  
 1.045104  1    2687   d   635   319   316  0.0583       10   306  0.0316       10    0  289   17      0.0017  
 1.045104  1    2688   d   634   319   315  0.0568       10   305  0.0317       10    0  289   16      0.0016  
 1.045501  1    2689   e   634   319   315  0.0584       10   305  0.0317       10    0  288   17      0.0017  
 1.045652  1    2690   b   635   319   316  0.0583       10   306  0.0316       10    0  289   17      0.0017  
 1.046042  1    2691   d   634   319   315  0.0568       10   305  0.0317       10    0  289   16      0.0016  
 1.046161  1    2692   b   635   320   315  0.0583       10   305  0.0317       10    0  289   16      0.0016  
 1.046601  1    2693   d   634   319   315  0.0568       10   305  0.0317       10    0  289   16      0.0016  
 1.047065  1    2694   b   635   320   315  0.0567       10   305  0.0317       10    0  289   16      0.0016  
 1.047220  1    2695   d   634   319   315  0.0568       10   305  0.0317       10    0  289   16      0.0016  
 1.047266  1    2696   d   633   318   315  0.0569       10   305  0.0317       10    0  289   16      0.0016  
 1.047537  1    2697   b   634   318   316  0.0568       10   306  0.0316       10    0  290   16      0.0016  
 1.047821  1    2698   b   635   319   316  0.0567       10   306  0.0316       10    0  290   16      0.0016  
 1.048222  1    2699   e   635   319   316  0.0583       10   306  0.0316       10    0  290   16      0.0016  
 1.048598  1    2700   b   636   319   317  0.0597       10   307  0.0315       10    0  290   17      0.0017  
 1.049118  1    2701   b   637   320   317  0.0597       10   307  0.0315       10    0  290   17      0.0017  
 1.049118  1    2702   d   636   320   316  0.0597       10   306  0.0316       10    0  289   17      0.0017  
 1.049436  1    2703   b   637   321   316  0.0597       10   306  0.0316       10    0  289   17      0.0017  
 1.049652  1    2704   b   638   322   316  0.0596       10   306  0.0316       10    0  289   17      0.0017  
 1.049757  1    2705   b   639   322   317  0.0595       10   307  0.0315       10    0  290   17      0.0017  
 1.049904  1    2706   b   640   323   317  0.0594       10   307  0.0315       10    0  290   17      0.0017  
 1.050003  1    2707   b   641   324   317  0.0593       10   307  0.0315       10    0  290   17      0.0017  
 1.050306  1    2708   d   640   323   317  0.0594       10   307  0.0315       10    0  290   17      0.0017  
 1.051645  1    2709   d   639   322   317  0.0579       10   307  0.0315       10    0  290   17      0.0017  
 1.051792  1    2710   d   638   321   317  0.0580       10   307  0.0315       10    0  290   17      0.0017  
 1.051935  1    2711   b   639   321   318  0.0579       10   308  0.0314       10    0  291   17      0.0017  
 1.052024  1    2712   d   638   320   318  0.0580       10   308  0.0314       10    0  291   17      0.0017  
 1.052497  1    2713   d   637   319   318  0.0565       10   308  0.0314       10    0  291   17      0.0017  
 1.052535  1    2714   b   638   320   318  0.0564       10   308  0.0314       10    0  291   17      0.0017  
 1.053310  1    2715   b   639   321   318  0.0563       10   308  0.0314       10    0  291   17      0.0017  
 1.053420  1    2716   b   640   321   319  0.0563       10   309  0.0313       10    0  292   17      0.0017  
 1.053959  1    2717   d   639   321   318  0.0563       10   308  0.0314       10    0  291   17      0.0017  
 1.054142  1    2718   d   638   321   317  0.0564       10   307  0.0315       10    0  290   17      0.0017  
 1.054182  1    2719   d   637   320   317  0.0549       10   307  0.0315       10    0  290   17      0.0017  
 1.054206  1    2720   b   638   320   318  0.0564       10   308  0.0314       10    0  290   18      0.0018  
 1.054379  1    2721   d   637   320   317  0.0565       10   307  0.0315       10    0  289   18      0.0018  
 1.054716  1    2722   d   636   319   317  0.0566       10   307  0.0315       10    0  289   18      0.0018  
 1.055239  1    2723   d   635   318   317  0.0567       10   307  0.0315       10    0  289   18      0.0018  
 1.057030  1    2724   b   636   319   317  0.0566       10   307  0.0315       10    0  289   18      0.0018  
 1.057169  1    2725   d   635   319   316  0.0551       10   306  0.0316       10    0  289   17      0.0017  
 1.057183  1    2726   d   634   318   316  0.0552       10   306  0.0316       10    0  289   17      0.0017  
 1.057362  1    2727   b   635   319   316  0.0551       10   306  0.0316       10    0  289   17      0.0017  
 1.057482  1    2728   b   636   319   317  0.0550       10   307  0.0315       10    0  290   17      0.0017  
 1.057588  1    2729   d   635   318   317  0.0551       10   307  0.0315       10    0  290   17      0.0017  
 1.058801  1    2730   b   636   318   318  0.0550       10   308  0.0314       10    0  291   17      0.0017  
 1.059310  1    2731   b   637   319   318  0.0549       10   308  0.0314       10    0  291   17      0.0017  
 1.060137  1    2732   d   636   319   317  0.0550       10   307  0.0315       10    0  290   17      0.0017  
 1.060855  1    2733   d   635   319   316  0.0551       10   306  0.0316       10    0  289   17      0.0017  
 1.060941  1    2734   b   636   320   316  0.0550       10   306  0.0316       10    0  289   17      0.0017  
 1.061218  1    2735   d   635   319   316  0.0535       10   306  0.0316       10    0  289   17      0.0017  
 1.061282  1    2736   b   636   320   316  0.0535       10   306  0.0316       10    0  289   17      0.0017  
 1.061401  1    2737   b   637   320   317  0.0534       10   307  0.0315       10    0  290   17      0.0017  
 1.061846  1    2738   d   636   320   316  0.0535       10   306  0.0316       10    0  289   17      0.0017  
 1.062105  1    2739   d   635   320   315  0.0535       10   305  0.0317       10    0  288   17      0.0017  
 1.063577  1    2740   b   636   321   315  0.0535       10   305  0.0317       10    0  288   17      0.0017  
 1.064045  1    2741   e   636   321   315  0.0550       10   305  0.0317       10    0  287   18      0.0018  
 1.064293  1    2742   d   635   321   314  0.0535       10   304  0.0318       10    0  287   17      0.0017  
 1.064686  1    2743   d   634   321   313  0.0521       10   303  0.0319       10    0  287   16      0.0016  
 1.065068  1    2744   e   634   321   313  0.0536       10   303  0.0319       10    0  286   17      0.0017  
 1.065433  1    2745   b   635   322   313  0.0535       10   303  0.0319       10    0  286   17      0.0017  
 1.065503  1    2746   d   634   321   313  0.0521       10   303  0.0319       10    0  286   17      0.0017  
 1.066033  1    2747   d   633   320   313  0.0521       10   303  0.0319       10    0  286   17      0.0017  
 1.066563  1    2748   b   634   320   314  0.0521       10   304  0.0318       10    0  287   17      0.0017  
 1.067866  1    2749   b   635   320   315  0.0520       10   305  0.0317       10    0  288   17      0.0017  
 1.068967  1    2750   d   634   320   314  0.0521       10   304  0.0318       10    0  287   17      0.0017  
 1.069027  1    2751   b   635   320   315  0.0520       10   305  0.0317       10    0  288   17      0.0017  
 1.069664  1    2752   d   634   320   314  0.0521       10   304  0.0318       10    0  287   17      0.0017  
 1.070016  1    2753   d   633   320   313  0.0521       10   303  0.0319       10    0  286   17      0.0017  
 1.070837  1    2754   b   634   320   314  0.0521       10   304  0.0318       10    0  287   17      0.0017  
 1.071177  1    2755   d   633   319   314  0.0506       10   304  0.0318       10    0  287   17      0.0017  
 1.071486  1    2756   b   634   320   314  0.0505       10   304  0.0318       10    0  287   17      0.0017  
 1.071927  1    2757   b   635   320   315  0.0504       10   305  0.0317       10    0  288   17      0.0017  
 1.072010  1    2758   d   634   320   314  0.0505       10   304  0.0318       10    0  287   17      0.0017  
 1.072647  1    2759   d   633   320   313  0.0506       10   303  0.0319       10    0  286   17      0.0017  
 1.073300  1    2760   b   634   320   314  0.0505       10   304  0.0318       10    0  287   17      0.0017  
 1.073621  1    2761   b   635   320   315  0.0504       10   305  0.0317       10    0  288   17      0.0017  
 1.074574  1    2762   d   634   320   314  0.0505       10   304  0.0318       10    0  287   17      0.0017  
 1.074723  1    2763   e   634   320   314  0.0505       10   304  0.0318       10    0  287   17      0.0017  
 1.075156  1    2764   b   635   320   315  0.0504       10   305  0.0317       10    0  288   17      0.0017  
 1.075343  1    2765   b   636   321   315  0.0503       10   305  0.0317       10    0  288   17      0.0017  
 1.075446  1    2766   d   635   321   314  0.0504       10   304  0.0318       10    0  287   17      0.0017  
 1.075659  1    2767   b   636   321   315  0.0503       10   305  0.0317       10    0  288   17      0.0017  
 1.075734  1    2768   b   637   321   316  0.0502       10   306  0.0316       10    0  289   17      0.0017  
 1.075919  1    2769   d   636   320   316  0.0503       10   306  0.0316       10    0  289   17      0.0017  
 1.076103  1    2770   d   635   319   316  0.0504       10   306  0.0316       10    0  289   17      0.0017  
 1.076564  1    2771   b   636   320   316  0.0503       10   306  0.0316       10    0  289   17      0.0017  
 1.077043  1    2772   b   637   321   316  0.0502       10   306  0.0316       10    0  289   17      0.0017  
 1.077438  1    2773   b   638   321   317  0.0502       10   307  0.0315       10    0  290   17      0.0017  
 1.077705  1    2774   b   639   321   318  0.0501       10   308  0.0314       10    0  291   17      0.0017  
 1.078246  1    2775   d   638   320   318  0.0502       10   308  0.0314       10    0  291   17      0.0017  
 1.078724  1    2776   b   639   320   319  0.0501       10   309  0.0313       10    0  292   17      0.0017  
 1.079421  1    2777   d   638   320   318  0.0502       10   308  0.0314       10    0  291   17      0.0017  
 1.079524  1    2778   d   637   320   317  0.0502       10   307  0.0315       10    0  290   17      0.0017  
 1.079674  1    2779   d   636   319   317  0.0503       10   307  0.0315       10    0  290   17      0.0017  
 1.079751  1    2780   b   637   320   317  0.0502       10   307  0.0315       10    0  290   17      0.0017  
 1.080372  1    2781   b   638   321   317  0.0502       10   307  0.0315       10    0  290   17      0.0017  
 1.080543  1    2782   d   637   321   316  0.0502       10   306  0.0316       10    0  289   17      0.0017  
 1.080706  1    2783   b   638   322   316  0.0502       10   306  0.0316       10    0  289   17      0.0017  
 1.080710  1    2784   d   637   321   316  0.0502       10   306  0.0316       10    0  289   17      0.0017  
 1.081169  1    2785   d   636   321   315  0.0487       10   305  0.0317       10    0  289   16      0.0016  
 1.081201  1    2786   d   635   321   314  0.0472       10   304  0.0318       10    0  289   15      0.0015  
 1.081404  1    2787   d   634   320   314  0.0473       10   304  0.0318       10    0  289   15      0.0015  
 1.081482  1    2788   d   633   320   313  0.0458       10   303  0.0319       10    0  289   14      0.0014  
 1.081912  1    2789   d   632   319   313  0.0459       10   303  0.0319       10    0  289   14      0.0014  
 1.082244  1    2790   d   631   319   312  0.0460       10   302  0.0321       10    0  288   14      0.0014  
 1.082455  1    2791   d   630   318   312  0.0460       10   302  0.0321       10    0  288   14      0.0014  
 1.082909  1    2792   d   629   318   311  0.0461       10   301  0.0322       10    0  287   14      0.0014  
 1.082973  1    2793   d   628   318   310  0.0462       10   300  0.0323       10    0  286   14      0.0015  
 1.083184  1    2794   d   627   318   309  0.0463       10   299  0.0324       10    0  285   14      0.0015  
 1.083298  1    2795   b   628   318   310  0.0462       10   300  0.0323       10    0  286   14      0.0015  
 1.083802  1    2796   d   627   317   310  0.0463       10   300  0.0323       10    0  286   14      0.0015  
 1.083832  1    2797   d   626   316   310  0.0463       10   300  0.0323       10    0  286   14      0.0015  
 1.085172  1    2798   b   627   316   311  0.0463       10   301  0.0322       10    0  287   14      0.0014  
 1.085463  1    2799   d   626   315   311  0.0463       10   301  0.0322       10    0  287   14      0.0014  
 1.085918  1    2800   b   627   315   312  0.0463       10   302  0.0321       10    0  288   14      0.0014  
 1.086106  1    2801   b   628   315   313  0.0462       10   303  0.0319       10    0  289   14      0.0014  
 1.086489  1    2802   b   629   315   314  0.0461       10   304  0.0318       10    0  290   14      0.0014  
 1.087052  1    2803   d   628   315   313  0.0462       10   303  0.0319       10    0  289   14      0.0014  
 1.087305  1    2804   b   629   315   314  0.0461       10   304  0.0318       10    0  290   14      0.0014  
 1.087390  1    2805   d   628   315   313  0.0462       10   303  0.0319       10    0  289   14      0.0014  
 1.087852  1    2806   d   627   314   313  0.0463       10   303  0.0319       10    0  289   14      0.0014  
 1.087920  1    2807   b   628   315   313  0.0462       10   303  0.0319       10    0  289   14      0.0014  
 1.088217  1    2808   d   627   315   312  0.0463       10   302  0.0321       10    0  288   14      0.0014  
 1.088288  1    2809   d   626   314   312  0.0463       10   302  0.0321       10    0  288   14      0.0014  
 1.088538  1    2810   d   625   314   311  0.0464       10   301  0.0322       10    0  287   14      0.0014  
 1.088704  1    2811   e   625   314   311  0.0480       10   301  0.0322       10    0  287   14      0.0014  
 1.088761  1    2812   d   624   314   310  0.0481       10   300  0.0323       10    0  286   14      0.0015  
 1.089406  1    2813   d   623   314   309  0.0482       10   299  0.0324       10    0  285   14      0.0015  
 1.089889  1    2814   d   622   314   308  0.0482       10   298  0.0325       10    0  284   14      0.0015  
 1.090199  1    2815   d   621   313   308  0.0483       10   298  0.0325       10    0  284   14      0.0015  
 1.090448  1    2816   b   622   313   309  0.0482       10   299  0.0324       10    0  285   14      0.0015  
 1.092373  1    2817   d   621   313   308  0.0483       10   298  0.0325       10    0  284   14      0.0015  
 1.092843  1    2818   b   622   314   308  0.0482       10   298  0.0325       10    0  284   14      0.0015  
 1.093335  1    2819   d   621   313   308  0.0483       10   298  0.0325       10    0  284   14      0.0015  
 1.093809  1    2820   b   622   313   309  0.0482       10   299  0.0324       10    0  285   14      0.0015  
 1.095848  1    2821   b   623   314   309  0.0482       10   299  0.0324       10    0  285   14      0.0015  
 1.096117  1    2822   d   622   314   308  0.0482       10   298  0.0325       10    0  284   14      0.0015  
 1.096328  1    2823   d   621   314   307  0.0483        9   298  0.0293        9    0  284   14      0.0013  
 1.096452  1    2824   b   622   314   308  0.0482        9   299  0.0292        9    0  285   14      0.0013  
 1.096931  1    2825   b   623   314   309  0.0482        9   300  0.0291        9    0  286   14      0.0013  
 1.097471  1    2826   d   622   313   309  0.0466        9   300  0.0291        9    0  286   14      0.0013  
 1.097606  1    2827   b   623   314   309  0.0465        9   300  0.0291        9    0  286   14      0.0013  
 1.097620  1    2828   d   622   314   308  0.0466        9   299  0.0292        9    0  285   14      0.0013  
 1.097743  1    2829   d   621   313   308  0.0467        9   299  0.0292        9    0  285   14      0.0013  
 1.097890  1    2830   b   622   314   308  0.0466        9   299  0.0292        9    0  285   14      0.0013  
 1.098650  1    2831   b   623   315   308  0.0465        9   299  0.0292        9    0  285   14      0.0013  
 1.098685  1    2832   b   624   315   309  0.0465        9   300  0.0291        9    0  286   14      0.0013  
 1.098761  1    2833   b   625   316   309  0.0464        9   300  0.0291        9    0  286   14      0.0013  
 1.099273  1    2834   b   626   317   309  0.0463        9   300  0.0291        9    0  286   14      0.0013  
 1.099462  1    2835   d   625   317   308  0.0464        9   299  0.0292        9    0  285   14      0.0013  
 1.099565  1    2836   b   626   318   308  0.0463        9   299  0.0292        9    0  285   14      0.0013  
 1.099578  1    2837   b   627   318   309  0.0463        9   300  0.0291        9    0  286   14      0.0013  
 1.100195  1    2838   e   627   318   309  0.0478        9   300  0.0291        9    0  286   14      0.0013  
 1.100738  1    2839   d   626   317   309  0.0479        9   300  0.0291        9    0  286   14      0.0013  
 1.101132  1    2840   e   626   317   309  0.0495        9   300  0.0291        9    0  285   15      0.0014  
 1.101321  1    2841   d   625   316   309  0.0496        9   300  0.0291        9    0  285   15      0.0014  
 1.101486  1    2842   d   624   316   308  0.0497        9   299  0.0292        9    0  284   15      0.0014  
 1.101873  1    2843   d   623   316   307  0.0498        9   298  0.0293        9    0  283   15      0.0014  
 1.102303  1    2844   d   622   315   307  0.0498        9   298  0.0293        9    0  283   15      0.0014  
 1.104469  1    2845   d   621   314   307  0.0499        9   298  0.0293        9    0  283   15      0.0014  
 1.105039  1    2846   d   620   313   307  0.0500        9   298  0.0293        9    0  283   15      0.0014  
 1.105204  1    2847   d   619   312   307  0.0501        9   298  0.0293        9    0  283   15      0.0014  
 1.106151  1    2848   d   618   312   306  0.0502        9   297  0.0294        9    0  282   15      0.0014  
 1.106552  1    2849   b   619   312   307  0.0501        9   298  0.0293        9    0  283   15      0.0014  
 1.106932  1    2850   b   620   312   308  0.0500        9   299  0.0292        9    0  284   15      0.0014  
 1.108924  1    2851   b   621   313   308  0.0499        9   299  0.0292        9    0  284   15      0.0014  
 1.109012  1    2852   d   620   312   308  0.0500        9   299  0.0292        9    0  284   15      0.0014  
 1.109866  1    2853   d   619   311   308  0.0501        9   299  0.0292        9    0  284   15      0.0014  
 1.110471  1    2854   d   618   311   307  0.0502        9   298  0.0293        9    0  283   15      0.0014  
 1.110563  1    2855   d   617   311   306  0.0502        9   297  0.0294        9    0  282   15      0.0014  
 1.111447  1    2856   b   618   312   306  0.0502        9   297  0.0294        9    0  282   15      0.0014  
 1.111864  1    2857   d   617   311   306  0.0502        9   297  0.0294        9    0  282   15      0.0014  
 1.112011  1    2858   b   618   311   307  0.0502        9   298  0.0293        9    0  283   15      0.0014  
 1.112498  1    2859   e   618   311   307  0.0518        9   298  0.0293        9    0  283   15      0.0014  
 1.112566  1    2860   b   619   311   308  0.0517        9   299  0.0292        9    0  284   15      0.0014  
 1.113213  1    2861   d   618   310   308  0.0518        9   299  0.0292        9    0  284   15      0.0014  
 1.113506  1    2862   b   619   310   309  0.0517        9   300  0.0291        9    0  285   15      0.0014  
 1.113747  1    2863   b   620   311   309  0.0516        9   300  0.0291        9    0  285   15      0.0014  
 1.113813  1    2864   d   619   311   308  0.0517        9   299  0.0292        9    0  284   15      0.0014  
 1.113968  1    2865   b   620   312   308  0.0516        9   299  0.0292        9    0  284   15      0.0014  
 1.113969  1    2866   d   619   311   308  0.0517        9   299  0.0292        9    0  284   15      0.0014  
 1.114839  1    2867   b   620   311   309  0.0516        9   300  0.0291        9    0  285   15      0.0014  
 1.115224  1    2868   d   619   311   308  0.0517        9   299  0.0292        9    0  284   15      0.0014  
 1.115385  1    2869   d   618   311   307  0.0518        9   298  0.0293        9    0  283   15      0.0014  
 1.115848  1    2870   b   619   311   308  0.0517        9   299  0.0292        9    0  284   15      0.0014  
 1.115982  1    2871   d   618   311   307  0.0518        9   298  0.0293        9    0  283   15      0.0014  
 1.116006  1    2872   b   619   311   308  0.0517        9   299  0.0292        9    0  284   15      0.0014  
 1.116664  1    2873   b   620   311   309  0.0516        9   300  0.0291        9    0  285   15      0.0014  
 1.117235  1    2874   d   619   310   309  0.0501        9   300  0.0291        9    0  285   15      0.0014  
 1.117927  1    2875   b   620   311   309  0.0500        9   300  0.0291        9    0  285   15      0.0014  
 1.118198  1    2876   d   619   310   309  0.0501        9   300  0.0291        9    0  285   15      0.0014  
 1.118356  1    2877   d   618   310   308  0.0485        9   299  0.0292        9    0  285   14      0.0013  
 1.118997  1    2878   b   619   310   309  0.0485        9   300  0.0291        9    0  286   14      0.0013  
 1.119205  1    2879   e   619   310   309  0.0501        9   300  0.0291        9    0  286   14      0.0013  
 1.119349  1    2880   b   620   311   309  0.0500        9   300  0.0291        9    0  286   14      0.0013  
 1.119438  1    2881   d   619   311   308  0.0501        9   299  0.0292        9    0  285   14      0.0013  
 1.119596  1    2882   d   618   311   307  0.0502        9   298  0.0293        9    0  284   14      0.0013  
 1.120077  1    2883   b   619   312   307  0.0501        9   298  0.0293        9    0  284   14      0.0013  
 1.120342  1    2884   d   618   311   307  0.0502        9   298  0.0293        9    0  284   14      0.0013  
 1.121637  1    2885   d   617   310   307  0.0502        9   298  0.0293        9    0  284   14      0.0013  
 1.121653  1    2886   b   618   311   307  0.0502        9   298  0.0293        9    0  284   14      0.0013  
 1.121835  1    2887   b   619   311   308  0.0501        9   299  0.0292        9    0  285   14      0.0013  
 1.122144  1    2888   d   618   311   307  0.0502        9   298  0.0293        9    0  284   14      0.0013  
 1.122167  1    2889   b   619   312   307  0.0501        9   298  0.0293        9    0  284   14      0.0013  
 1.122691  1    2890   b   620   312   308  0.0500        9   299  0.0292        9    0  285   14      0.0013  
 1.123010  1    2891   b   621   313   308  0.0499        9   299  0.0292        9    0  285   14      0.0013  
 1.123131  1    2892   b   622   314   308  0.0498        9   299  0.0292        9    0  285   14      0.0013  
 1.123232  1    2893   d   621   314   307  0.0499        9   298  0.0293        9    0  284   14      0.0013  
 1.123636  1    2894   d   620   313   307  0.0484        9   298  0.0293        9    0  284   14      0.0013  
 1.124090  1    2895   d   619   312   307  0.0485        9   298  0.0293        9    0  284   14      0.0013  
 1.124128  1    2896   b   620   313   307  0.0500        9   298  0.0293        9    0  284   14      0.0013  
 1.125146  1    2897   d   619   312   307  0.0501        9   298  0.0293        9    0  284   14      0.0013  
 1.125502  1    2898   b   620   312   308  0.0500        9   299  0.0292        9    0  285   14      0.0013  
 1.125813  1    2899   b   621   312   309  0.0515        9   300  0.0291        9    0  285   15      0.0014  
 1.125886  1    2900   b   622   313   309  0.0514        9   300  0.0291        9    0  285   15      0.0014  
 1.126503  1    2901   d   621   313   308  0.0515        9   299  0.0292        9    0  284   15      0.0014  
 1.126748  1    2902   b   622   313   309  0.0514        9   300  0.0291        9    0  285   15      0.0014  
 1.127289  1    2903   b   623   314   309  0.0514        9   300  0.0291        9    0  285   15      0.0014  
 1.127313  1    2904   d   622   314   308  0.0514        9   299  0.0292        9    0  284   15      0.0014  
 1.128191  1    2905   b   623   315   308  0.0514        9   299  0.0292        9    0  284   15      0.0014  
 1.128203  1    2906   b   624   315   309  0.0513        9   300  0.0291        9    0  285   15      0.0014  
 1.128270  1    2907   b   625   316   309  0.0512        9   300  0.0291        9    0  285   15      0.0014  
 1.129173  1    2908   b   626   317   309  0.0511        9   300  0.0291        9    0  285   15      0.0014  
 1.129243  1    2909   d   625   317   308  0.0512        9   299  0.0292        9    0  284   15      0.0014  
 1.129600  1    2910   b   626   318   308  0.0527        9   299  0.0292        9    0  284   15      0.0014  
 1.130112  1    2911   d   625   318   307  0.0528        9   298  0.0293        9    0  283   15      0.0014  
 1.130334  1    2912   d   624   318   306  0.0529        9   297  0.0294        9    0  282   15      0.0014  
 1.130824  1    2913   b   625   318   307  0.0528        9   298  0.0293        9    0  283   15      0.0014  
 1.131129  1    2914   b   626   319   307  0.0543        9   298  0.0293        9    0  283   15      0.0014  
 1.131169  1    2915   d   625   319   306  0.0544        9   297  0.0294        9    0  282   15      0.0014  
 1.131389  1    2916   b   626   320   306  0.0543        9   297  0.0294        9    0  282   15      0.0014  
 1.131667  1    2917   b   627   321   306  0.0542        9   297  0.0294        9    0  282   15      0.0014  
 1.131800  1    2918   b   628   322   306  0.0541        9   297  0.0294        9    0  282   15      0.0014  
 1.132019  1    2919   d   627   322   305  0.0542        9   296  0.0295        9    0  281   15      0.0015  
 1.132516  1    2920   d   626   321   305  0.0543        9   296  0.0295        9    0  281   15      0.0015  
 1.133460  1    2921   d   625   320   305  0.0544        9   296  0.0295        9    0  281   15      0.0015  
 1.133891  1    2922   b   626   321   305  0.0543        9   296  0.0295        9    0  281   15      0.0015  
 1.133914  1    2923   b   627   322   305  0.0558        9   296  0.0295        9    0  281   15      0.0015  
 1.133919  1    2924   d   626   321   305  0.0559        9   296  0.0295        9    0  281   15      0.0015  
 1.134013  1    2925   b   627   321   306  0.0558        9   297  0.0294        9    0  282   15      0.0014  
 1.135029  1    2926   d   626   320   306  0.0559        9   297  0.0294        9    0  282   15      0.0014  
 1.136914  1    2927   d   625   320   305  0.0544        9   296  0.0295        9    0  282   14      0.0014  
 1.137178  1    2928   d   624   319   305  0.0545        9   296  0.0295        9    0  282   14      0.0014  
 1.137410  1    2929   b   625   320   305  0.0544        9   296  0.0295        9    0  282   14      0.0014  
 1.138836  1    2930   b   626   321   305  0.0543        9   296  0.0295        9    0  282   14      0.0014  
 1.139374  1    2931   d   625   321   304  0.0544        9   295  0.0296        9    0  281   14      0.0014  
 1.139426  1    2932   d   624   321   303  0.0545        9   294  0.0297        9    0  280   14      0.0014  
 1.139733  1    2933   b   625   321   304  0.0544        9   295  0.0296        9    0  281   14      0.0014  
 1.140226  1    2934   b   626   321   305  0.0543        9   296  0.0295        9    0  282   14      0.0014  
 1.140557  1    2935   d   625   320   305  0.0544        9   296  0.0295        9    0  282   14      0.0014  
 1.140750  1    2936   b   626   321   305  0.0543        9   296  0.0295        9    0  282   14      0.0014  
 1.141404  1    2937   b   627   321   306  0.0542        9   297  0.0294        9    0  283   14      0.0013  
 1.142006  1    2938   d   626   320   306  0.0527        9   297  0.0294        9    0  283   14      0.0013  
 1.142262  1    2939   d   625   319   306  0.0528        9   297  0.0294        9    0  283   14      0.0013  
 1.142666  1    2940   d   624   318   306  0.0529        9   297  0.0294        9    0  283   14      0.0013  
 1.143636  1    2941   b   625   318   307  0.0528        9   298  0.0293        9    0  284   14      0.0013  
 1.143703  1    2942   d   624   318   306  0.0529        9   297  0.0294        9    0  283   14      0.0013  
 1.144207  1    2943   b   625   318   307  0.0528        9   298  0.0293        9    0  284   14      0.0013  
 1.144417  1    2944   b   626   319   307  0.0527        9   298  0.0293        9    0  284   14      0.0013  
 1.144493  1    2945   b   627   319   308  0.0526        9   299  0.0292        9    0  285   14      0.0013  
 1.144601  1    2946   d   626   318   308  0.0511        9   299  0.0292        9    0  285   14      0.0013  
 1.144783  1    2947   d   625   318   307  0.0512        9   298  0.0293        9    0  284   14      0.0013  
 1.144804  1    2948   b   626   318   308  0.0511        9   299  0.0292        9    0  285   14      0.0013  
 1.145123  1    2949   b   627   319   308  0.0510        9   299  0.0292        9    0  285   14      0.0013  
 1.145199  1    2950   d   626   318   308  0.0511        9   299  0.0292        9    0  285   14      0.0013  
 1.145304  1    2951   b   627   318   309  0.0510        9   300  0.0291        9    0  286   14      0.0013  
 1.145365  1    2952   b   628   319   309  0.0510        9   300  0.0291        9    0  286   14      0.0013  
 1.145553  1    2953   d   627   318   309  0.0510        9   300  0.0291        9    0  286   14      0.0013  
 1.145639  1    2954   d   626   318   308  0.0495        9   299  0.0292        9    0  286   13      0.0012  
 1.146464  1    2955   d   625   318   307  0.0496        9   298  0.0293        9    0  285   13      0.0012  
 1.146988  1    2956   d   624   317   307  0.0497        9   298  0.0293        9    0  285   13      0.0012  
 1.147599  1    2957   d   623   316   307  0.0498        9   298  0.0293        9    0  285   13      0.0012  
 1.147711  1    2958   d   622   316   306  0.0498        9   297  0.0294        9    0  284   13      0.0012  
 1.148028  1    2959   b   623   316   307  0.0498        9   298  0.0293        9    0  285   13      0.0012  
 1.148076  1    2960   d   622   315   307  0.0482        9   298  0.0293        9    0  285   13      0.0012  
 1.148136  1    2961   e   622   315   307  0.0498        9   298  0.0293        9    0  284   14      0.0013  
 1.148286  1    2962   b   623   315   308  0.0498        9   299  0.0292        9    0  285   14      0.0013  
 1.148695  1    2963   b   624   316   308  0.0497        9   299  0.0292        9    0  285   14      0.0013  
 1.149015  1    2964   b   625   317   308  0.0496        9   299  0.0292        9    0  285   14      0.0013  
 1.149378  1    2965   d   624   316   308  0.0497        9   299  0.0292        9    0  285   14      0.0013  
 1.149840  1    2966   d   623   316   307  0.0498        9   298  0.0293        9    0  284   14      0.0013  
 1.150020  1    2967   d   622   315   307  0.0498        9   298  0.0293        9    0  284   14      0.0013  
 1.150564  1    2968   b   623   316   307  0.0498        9   298  0.0293        9    0  284   14      0.0013  
 1.150632  1    2969   d   622   316   306  0.0482        9   297  0.0294        9    0  284   13      0.0012  
 1.150677  1    2970   d   621   316   305  0.0483        9   296  0.0295        9    0  283   13      0.0013  
 1.150938  1    2971   d   620   315   305  0.0484        9   296  0.0295        9    0  283   13      0.0013  
 1.150942  1    2972   b   621   315   306  0.0483        9   297  0.0294        9    0  284   13      0.0012  
 1.150965  1    2973   b   622   316   306  0.0482        9   297  0.0294        9    0  284   13      0.0012  
 1.151377  1    2974   d   621   316   305  0.0483        9   296  0.0295        9    0  283   13      0.0013  
 1.151420  1    2975   d   620   315   305  0.0468        9   296  0.0295        9    0  283   13      0.0013  
 1.152307  1    2976   b   621   316   305  0.0483        9   296  0.0295        9    0  283   13      0.0013  
 1.152674  1    2977   b   622   317   305  0.0482        9   296  0.0295        9    0  283   13      0.0013  
 1.153110  1    2978   b   623   318   305  0.0482        9   296  0.0295        9    0  283   13      0.0013  
 1.153278  1    2979   b   624   319   305  0.0481        9   296  0.0295        9    0  283   13      0.0013  
 1.153533  1    2980   b   625   319   306  0.0496        9   297  0.0294        9    0  283   14      0.0013  
 1.155328  1    2981   e   625   319   306  0.0512        9   297  0.0294        9    0  283   14      0.0013  
 1.155354  1    2982   d   624   318   306  0.0513        9   297  0.0294        9    0  283   14      0.0013  
 1.155431  1    2983   b   625   319   306  0.0512        9   297  0.0294        9    0  283   14      0.0013  
 1.155605  1    2984   d   624   318   306  0.0513        9   297  0.0294        9    0  283   14      0.0013  
 1.155681  1    2985   b   625   319   306  0.0512        9   297  0.0294        9    0  283   14      0.0013  
 1.155972  1    2986   d   624   319   305  0.0513        9   296  0.0295        9    0  282   14      0.0014  
 1.156371  1    2987   b   625   320   305  0.0512        9   296  0.0295        9    0  282   14      0.0014  
 1.158097  1    2988   d   624   320   304  0.0513        9   295  0.0296        9    0  281   14      0.0014  
 1.158213  1    2989   b   625   320   305  0.0512       10   295  0.0328       10    0  281   14      0.0015  
 1.158444  1    2990   d   624   319   305  0.0513       10   295  0.0328       10    0  281   14      0.0015  
 1.158561  1    2991   b   625   319   306  0.0512       10   296  0.0327       10    0  282   14      0.0015  
 1.158913  1    2992   d   624   319   305  0.0513       10   295  0.0328       10    0  281   14      0.0015  
 1.159317  1    2993   d   623   318   305  0.0514       10   295  0.0328       10    0  281   14      0.0015  
 1.159913  1    2994   b   624   319   305  0.0513       10   295  0.0328       10    0  281   14      0.0015  
 1.160685  1    2995   b   625   320   305  0.0512       10   295  0.0328       10    0  281   14      0.0015  
 1.160832  1    2996   d   624   320   304  0.0513        9   295  0.0296        9    0  281   14      0.0014  
 1.161040  1    2997   b   625   320   305  0.0528        9   296  0.0295        9    0  281   15      0.0015  
 1.161161  1    2998   b   626   320   306  0.0527        9   297  0.0294        9    0  282   15      0.0014  
 1.161181  1    2999   b   627   321   306  0.0526        9   297  0.0294        9    0  282   15      0.0014  
 1.161398  1    3000   b   628   321   307  0.0525        9   298  0.0293        9    0  283   15      0.0014  
 1.162418  1    3001   d   627   321   306  0.0526        9   297  0.0294        9    0  282   15      0.0014  
 1.162659  1    3002   d   626   320   306  0.0527        9   297  0.0294        9    0  282   15      0.0014  
 1.162980  1    3003   d   625   320   305  0.0528        9   296  0.0295        9    0  281   15      0.0015  
 1.163502  1    3004   b   626   320   306  0.0527        9   297  0.0294        9    0  282   15      0.0014  
 1.164000  1    3005   d   625   319   306  0.0528        9   297  0.0294        9    0  282   15      0.0014  
 1.164294  1    3006   b   626   319   307  0.0527        9   298  0.0293        9    0  283   15      0.0014  
 1.164410  1    3007   b   627   320   307  0.0526        9   298  0.0293        9    0  283   15      0.0014  
 1.164431  1    3008   b   628   320   308  0.0525        9   299  0.0292        9    0  284   15      0.0014  
 1.164599  1    3009   d   627   319   308  0.0510        9   299  0.0292        9    0  284   15      0.0014  
 1.164632  1    3010   d   626   318   308  0.0511        9   299  0.0292        9    0  284   15      0.0014  
 1.164646  1    3011   b   627   318   309  0.0510        9   300  0.0291        9    0  285   15      0.0014  
 1.164911  1    3012   b   628   319   309  0.0510        9   300  0.0291        9    0  285   15      0.0014  
 1.164935  1    3013   b   629   320   309  0.0509        9   300  0.0291        9    0  285   15      0.0014  
 1.164978  1    3014   b   630   320   310  0.0508        9   301  0.0290        9    0  286   15      0.0014  
 1.165125  1    3015   b   631   320   311  0.0507        9   302  0.0289        9    0  287   15      0.0014  
 1.165155  1    3016   b   632   321   311  0.0506        9   302  0.0289        9    0  287   15      0.0014  
 1.165273  1    3017   d   631   320   311  0.0507        9   302  0.0289        9    0  287   15      0.0014  
 1.165280  1    3018   b   632   320   312  0.0506        9   303  0.0288        9    0  288   15      0.0014  
 1.165647  1    3019   d   631   320   311  0.0491        9   302  0.0289        9    0  288   14      0.0013  
 1.165897  1    3020   d   630   320   310  0.0492        9   301  0.0290        9    0  287   14      0.0013  
 1.166645  1    3021   b   631   321   310  0.0491        9   301  0.0290        9    0  287   14      0.0013  
 1.166749  1    3022   d   630   320   310  0.0492        9   301  0.0290        9    0  287   14      0.0013  
 1.167293  1    3023   d   629   320   309  0.0493        9   300  0.0291        9    0  286   14      0.0013  
 1.167310  1    3024   b   630   320   310  0.0492        9   301  0.0290        9    0  287   14      0.0013  
 1.167558  1    3025   d   629   319   310  0.0493        9   301  0.0290        9    0  287   14      0.0013  
 1.167755  1    3026   b   630   320   310  0.0492        9   301  0.0290        9    0  287   14      0.0013  
 1.168165  1    3027   b   631   320   311  0.0491        9   302  0.0289        9    0  288   14      0.0013  
 1.168180  1    3028   b   632   320   312  0.0491        9   303  0.0288        9    0  289   14      0.0013  
 1.168260  1    3029   b   633   321   312  0.0490        9   303  0.0288        9    0  289   14      0.0013  
 1.168387  1    3030   b   634   322   312  0.0489        9   303  0.0288        9    0  289   14      0.0013  
 1.168581  1    3031   b   635   322   313  0.0488        9   304  0.0288        9    0  290   14      0.0013  
 1.168928  1    3032   d   634   322   312  0.0489        9   303  0.0288        9    0  289   14      0.0013  
 1.169524  1    3033   b   635   322   313  0.0488        9   304  0.0288        9    0  290   14      0.0013  
 1.170103  1    3034   d   634   322   312  0.0489        9   303  0.0288        9    0  289   14      0.0013  
 1.171659  1    3035   b   635   322   313  0.0488        9   304  0.0288        9    0  290   14      0.0013  
 1.172267  1    3036   d   634   322   312  0.0489        9   303  0.0288        9    0  289   14      0.0013  
 1.172626  1    3037   b   635   322   313  0.0488        9   304  0.0288        9    0  290   14      0.0013  
 1.172729  1    3038   d   634   322   312  0.0489        9   303  0.0288        9    0  289   14      0.0013  
 1.172735  1    3039   d   633   321   312  0.0490        9   303  0.0288        9    0  289   14      0.0013  
 1.173586  1    3040   d   632   321   311  0.0491        9   302  0.0289        9    0  288   14      0.0013  
 1.174138  1    3041   d   631   320   311  0.0491        9   302  0.0289        9    0  288   14      0.0013  
 1.174152  1    3042   b   632   320   312  0.0491        9   303  0.0288        9    0  289   14      0.0013  
 1.174369  1    3043   b   633   321   312  0.0490        9   303  0.0288        9    0  289   14      0.0013  
 1.174805  1    3044   d   632   321   311  0.0491        9   302  0.0289        9    0  288   14      0.0013  
 1.175480  1    3045   b   633   322   311  0.0490        9   302  0.0289        9    0  288   14      0.0013  
 1.176557  1    3046   b   634   322   312  0.0489        9   303  0.0288        9    0  289   14      0.0013  
 1.177060  1    3047   d   633   321   312  0.0490        9   303  0.0288        9    0  289   14      0.0013  
 1.177329  1    3048   b   634   321   313  0.0489        9   304  0.0288        9    0  290   14      0.0013  
 1.177539  1    3049   d   633   320   313  0.0490        9   304  0.0288        9    0  290   14      0.0013  
 1.178330  1    3050   b   634   321   313  0.0489        9   304  0.0288        9    0  290   14      0.0013  
 1.178415  1    3051   b   635   321   314  0.0488        9   305  0.0287        9    0  291   14      0.0013  
 1.178493  1    3052   d   634   321   313  0.0489        9   304  0.0288        9    0  290   14      0.0013  
 1.178529  1    3053   b   635   322   313  0.0488        9   304  0.0288        9    0  290   14      0.0013  
 1.178713  1    3054   d   634   322   312  0.0489        9   303  0.0288        9    0  289   14      0.0013  
 1.178918  1    3055   b   635   323   312  0.0488        9   303  0.0288        9    0  289   14      0.0013  
 1.178990  1    3056   b   636   324   312  0.0487        9   303  0.0288        9    0  289   14      0.0013  
 1.179064  1    3057   b   637   324   313  0.0487        9   304  0.0288        9    0  290   14      0.0013  
 1.179259  1    3058   b   638   325   313  0.0486        9   304  0.0288        9    0  290   14      0.0013  
 1.179326  1    3059   d   637   325   312  0.0487        9   303  0.0288        9    0  289   14      0.0013  
 1.179771  1    3060   d   636   324   312  0.0472        9   303  0.0288        9    0  289   14      0.0013  
 1.180222  1    3061   d   635   323   312  0.0472        9   303  0.0288        9    0  289   14      0.0013  
 1.180425  1    3062   d   634   323   311  0.0473        9   302  0.0289        9    0  288   14      0.0013  
 1.181457  1    3063   b   635   323   312  0.0472        9   303  0.0288        9    0  289   14      0.0013  
 1.182233  1    3064   b   636   323   313  0.0472        9   304  0.0288        9    0  290   14      0.0013  
 1.182384  1    3065   d   635   322   313  0.0472        9   304  0.0288        9    0  290   14      0.0013  
 1.182465  1    3066   b   636   323   313  0.0472        9   304  0.0288        9    0  290   14      0.0013  
 1.182666  1    3067   e   636   323   313  0.0487        9   304  0.0288        9    0  290   14      0.0013  
 1.183180  1    3068   d   635   323   312  0.0472        9   303  0.0288        9    0  290   13      0.0012  
 1.183844  1    3069   d   634   323   311  0.0473        9   302  0.0289        9    0  289   13      0.0012  
 1.184341  1    3070   b   635   324   311  0.0472        9   302  0.0289        9    0  289   13      0.0012  
 1.184743  1    3071   d   634   323   311  0.0473        9   302  0.0289        9    0  289   13      0.0012  
 1.185236  1    3072   b   635   324   311  0.0472        9   302  0.0289        9    0  289   13      0.0012  
 1.185400  1    3073   d   634   324   310  0.0473        9   301  0.0290        9    0  288   13      0.0012  
 1.185452  1    3074   b   635   324   311  0.0472        9   302  0.0289        9    0  289   13      0.0012  
 1.185492  1    3075   d   634   323   311  0.0473        9   302  0.0289        9    0  289   13      0.0012  
 1.185622  1    3076   b   635   324   311  0.0472        9   302  0.0289        9    0  289   13      0.0012  
 1.186232  1    3077   b   636   325   311  0.0472        9   302  0.0289        9    0  289   13      0.0012  
 1.187527  1    3078   b   637   325   312  0.0471        9   303  0.0288        9    0  290   13      0.0012  
 1.187896  1    3079   d   636   325   311  0.0472        9   302  0.0289        9    0  289   13      0.0012  
 1.188138  1    3080   d   635   325   310  0.0472        9   301  0.0290        9    0  288   13      0.0012  
 1.188385  1    3081   d   634   325   309  0.0473        9   300  0.0291        9    0  287   13      0.0012  
 1.188703  1    3082   d   633   324   309  0.0474        9   300  0.0291        9    0  287   13      0.0012  
 1.189194  1    3083   b   634   325   309  0.0473        9   300  0.0291        9    0  287   13      0.0012  
 1.189770  1    3084   b   635   326   309  0.0472        9   300  0.0291        9    0  287   13      0.0012  
 1.191146  1    3085   d   634   325   309  0.0473        9   300  0.0291        9    0  287   13      0.0012  
 1.191426  1    3086   b   635   325   310  0.0472        9   301  0.0290        9    0  288   13      0.0012  
 1.191520  1    3087   d   634   325   309  0.0473        9   300  0.0291        9    0  287   13      0.0012  
 1.191578  1    3088   b   635   325   310  0.0472        9   301  0.0290        9    0  288   13      0.0012  
 1.191990  1    3089   d   634   325   309  0.0473        9   300  0.0291        9    0  287   13      0.0012  
 1.192161  1    3090   b   635   325   310  0.0472        9   301  0.0290        9    0  288   13      0.0012  
 1.192343  1    3091   b   636   326   310  0.0472        9   301  0.0290        9    0  288   13      0.0012  
 1.192612  1    3092   b   637   327   310  0.0471        9   301  0.0290        9    0  288   13      0.0012  
 1.192701  1    3093   d   636   326   310  0.0472        9   301  0.0290        9    0  288   13      0.0012  
 1.193082  1    3094   b   637   327   310  0.0487        9   301  0.0290        9    0  288   13      0.0012  
 1.193087  1    3095   b   638   327   311  0.0486       10   301  0.0322       10    0  288   13      0.0013  
 1.193140  1    3096   d   637   326   311  0.0487       10   301  0.0322       10    0  288   13      0.0013  
 1.193238  1    3097   d   636   325   311  0.0487       10   301  0.0322       10    0  288   13      0.0013  
 1.193531  1    3098   b   637   325   312  0.0487       10   302  0.0321       10    0  289   13      0.0013  
 1.194331  1    3099   b   638   326   312  0.0486       10   302  0.0321       10    0  289   13      0.0013  
 1.194506  1    3100   d   637   325   312  0.0487       10   302  0.0321       10    0  289   13      0.0013  
 1.194584  1    3101   d   636   325   311  0.0487       10   301  0.0322       10    0  288   13      0.0013  
 1.194614  1    3102   d   635   325   310  0.0488       10   300  0.0323       10    0  287   13      0.0014  
 1.194929  1    3103   d   634   325   309  0.0489       10   299  0.0324       10    0  286   13      0.0014  
 1.194939  1    3104   b   635   326   309  0.0488       10   299  0.0324       10    0  286   13      0.0014  
 1.195696  1    3105   b   636   326   310  0.0487       10   300  0.0323       10    0  287   13      0.0014  
 1.197083  1    3106   d   635   326   309  0.0488        9   300  0.0291        9    0  287   13      0.0012  
 1.197467  1    3107   b   636   327   309  0.0487        9   300  0.0291        9    0  287   13      0.0012  
 1.197760  1    3108   d   635   326   309  0.0488        9   300  0.0291        9    0  287   13      0.0012  
 1.197834  1    3109   b   636   327   309  0.0487        9   300  0.0291        9    0  287   13      0.0012  
 1.198256  1    3110   b   637   327   310  0.0487        9   301  0.0290        9    0  288   13      0.0012  
 1.198663  1    3111   d   636   326   310  0.0472        9   301  0.0290        9    0  288   13      0.0012  
 1.198920  1    3112   b   637   327   310  0.0471        9   301  0.0290        9    0  288   13      0.0012  
 1.199746  1    3113   d   636   327   309  0.0472        9   300  0.0291        9    0  287   13      0.0012  
 1.199748  1    3114   b   637   328   309  0.0471        9   300  0.0291        9    0  287   13      0.0012  
 1.199815  1    3115   b   638   329   309  0.0470        9   300  0.0291        9    0  287   13      0.0012  
 1.200443  1    3116   b   639   329   310  0.0469        9   301  0.0290        9    0  288   13      0.0012  
 1.200695  1    3117   b   640   329   311  0.0469        9   302  0.0289        9    0  289   13      0.0012  
 1.200802  1    3118   b   641   329   312  0.0468        9   303  0.0288        9    0  290   13      0.0012  
 1.201062  1    3119   b   642   330   312  0.0467        9   303  0.0288        9    0  290   13      0.0012  
 1.201104  1    3120   b   643   330   313  0.0467        9   304  0.0288        9    0  291   13      0.0012  
 1.201143  1    3121   d   642   329   313  0.0467        9   304  0.0288        9    0  291   13      0.0012  
 1.201155  1    3122   d   641   329   312  0.0468        9   303  0.0288        9    0  290   13      0.0012  
 1.201253  1    3123   b   642   329   313  0.0467        9   304  0.0288        9    0  291   13      0.0012  
 1.201621  1    3124   d   641   329   312  0.0468        9   303  0.0288        9    0  290   13      0.0012  
 1.202024  1    3125   b   642   329   313  0.0467        9   304  0.0288        9    0  291   13      0.0012  
 1.202205  1    3126   d   641   328   313  0.0468        9   304  0.0288        9    0  291   13      0.0012  
 1.203314  1    3127   b   642   329   313  0.0467        9   304  0.0288        9    0  291   13      0.0012  
 1.204629  1    3128   b   643   330   313  0.0467        9   304  0.0288        9    0  291   13      0.0012  
 1.204686  1    3129   d   642   330   312  0.0467        9   303  0.0288        9    0  290   13      0.0012  
 1.204808  1    3130   b   643   330   313  0.0467       10   303  0.0319       10    0  290   13      0.0013  
 1.204819  1    3131   d   642   329   313  0.0467       10   303  0.0319       10    0  290   13      0.0013  
 1.205186  1    3132   d   641   328   313  0.0468       10   303  0.0319       10    0  290   13      0.0013  
 1.205243  1    3133   b   642   329   313  0.0467       10   303  0.0319       10    0  290   13      0.0013  
 1.205322  1    3134   d   641   328   313  0.0468       10   303  0.0319       10    0  290   13      0.0013  
 1.205488  1    3135   b   642   329   313  0.0467       10   303  0.0319       10    0  290   13      0.0013  
 1.205790  1    3136   d   641   329   312  0.0468       10   302  0.0321       10    0  289   13      0.0013  
 1.205824  1    3137   b   642   329   313  0.0467       10   303  0.0319       10    0  290   13      0.0013  
 1.206503  1    3138   b   643   330   313  0.0467       10   303  0.0319       10    0  290   13      0.0013  
 1.206691  1    3139   d   642   329   313  0.0467       10   303  0.0319       10    0  290   13      0.0013  
 1.207680  1    3140   b   643   329   314  0.0482       10   304  0.0318       10    0  290   14      0.0014  
 1.208032  1    3141   b   644   329   315  0.0481       10   305  0.0317       10    0  291   14      0.0014  
 1.208231  1    3142   d   643   328   315  0.0482       10   305  0.0317       10    0  291   14      0.0014  
 1.208378  1    3143   b   644   329   315  0.0481       10   305  0.0317       10    0  291   14      0.0014  
 1.208529  1    3144   b   645   330   315  0.0481       10   305  0.0317       10    0  291   14      0.0014  
 1.208587  1    3145   b   646   330   316  0.0480       10   306  0.0316       10    0  292   14      0.0014  
 1.209289  1    3146   b   647   330   317  0.0495       10   307  0.0315       10    0  292   15      0.0015  
 1.209336  1    3147   b   648   330   318  0.0494       10   308  0.0314       10    0  293   15      0.0015  
 1.209505  1    3148   d   647   330   317  0.0495       10   307  0.0315       10    0  292   15      0.0015  
 1.209597  1    3149   b   648   330   318  0.0494       10   308  0.0314       10    0  293   15      0.0015  
 1.210564  1    3150   b   649   331   318  0.0493       10   308  0.0314       10    0  293   15      0.0015  
 1.211118  1    3151   d   648   331   317  0.0494       10   307  0.0315       10    0  292   15      0.0015  
 1.211344  1    3152   d   647   330   317  0.0495       10   307  0.0315       10    0  292   15      0.0015  
 1.212189  1    3153   b   648   330   318  0.0494       10   308  0.0314       10    0  293   15      0.0015  
 1.212572  1    3154   b   649   330   319  0.0493       10   309  0.0313       10    0  294   15      0.0015  
 1.212776  1    3155   d   648   330   318  0.0494       10   308  0.0314       10    0  293   15      0.0015  
 1.213415  1    3156   b   649   330   319  0.0493       10   309  0.0313       10    0  294   15      0.0015  
 1.214299  1    3157   e   649   330   319  0.0508       10   309  0.0313       10    0  293   16      0.0016  
 1.214588  1    3158   d   648   329   319  0.0509       10   309  0.0313       10    0  293   16      0.0016  
 1.214747  1    3159   e   648   329   319  0.0525       10   309  0.0313       10    0  293   16      0.0016  
 1.215164  1    3160   d   647   328   319  0.0526       10   309  0.0313       10    0  293   16      0.0016  
 1.215295  1    3161   d   646   328   318  0.0526       10   308  0.0314       10    0  292   16      0.0016  
 1.215365  1    3162   d   645   327   318  0.0527       10   308  0.0314       10    0  292   16      0.0016  
 1.216321  1    3163   b   646   327   319  0.0526       10   309  0.0313       10    0  293   16      0.0016  
 1.216448  1    3164   b   647   328   319  0.0541       10   309  0.0313       10    0  293   16      0.0016  
 1.217351  1    3165   d   646   328   318  0.0542       10   308  0.0314       10    0  292   16      0.0016  
 1.218266  1    3166   d   645   327   318  0.0527       10   308  0.0314       10    0  292   16      0.0016  
 1.218479  1    3167   b   646   327   319  0.0526       10   309  0.0313       10    0  293   16      0.0016  
 1.219217  1    3168   b   647   327   320  0.0526       10   310  0.0312       10    0  294   16      0.0016  
 1.219281  1    3169   d   646   327   319  0.0526       10   309  0.0313       10    0  293   16      0.0016  
 1.219346  1    3170   b   647   327   320  0.0526       10   310  0.0312       10    0  294   16      0.0016  
 1.219400  1    3171   b   648   328   320  0.0525       10   310  0.0312       10    0  294   16      0.0016  
 1.219488  1    3172   b   649   329   320  0.0524       10   310  0.0312       10    0  294   16      0.0016  
 1.219755  1    3173   d   648   329   319  0.0525       10   309  0.0313       10    0  293   16      0.0016  
 1.220081  1    3174   b   649   330   319  0.0524       10   309  0.0313       10    0  293   16      0.0016  
 1.220572  1    3175   d   648   330   318  0.0525       10   308  0.0314       10    0  292   16      0.0016  
 1.220577  1    3176   d   647   330   317  0.0526       10   307  0.0315       10    0  291   16      0.0016  
 1.220581  1    3177   d   646   330   316  0.0526       10   306  0.0316       10    0  290   16      0.0016  
 1.220756  1    3178   d   645   330   315  0.0527       10   305  0.0317       10    0  289   16      0.0016  
 1.220834  1    3179   d   644   330   314  0.0528       10   304  0.0318       10    0  288   16      0.0016  
 1.220848  1    3180   b   645   331   314  0.0527       10   304  0.0318       10    0  288   16      0.0016  
 1.221695  1    3181   d   644   330   314  0.0528       10   304  0.0318       10    0  288   16      0.0016  
 1.221772  1    3182   b   645   330   315  0.0527       10   305  0.0317       10    0  289   16      0.0016  
 1.221950  1    3183   b   646   330   316  0.0526       10   306  0.0316       10    0  290   16      0.0016  
 1.222050  1    3184   b   647   330   317  0.0541       10   307  0.0315       10    0  290   17      0.0017  
 1.222348  1    3185   b   648   330   318  0.0540       10   308  0.0314       10    0  291   17      0.0017  
 1.223230  1    3186   b   649   330   319  0.0539       10   309  0.0313       10    0  292   17      0.0017  
 1.223420  1    3187   b   650   330   320  0.0538       10   310  0.0312       10    0  293   17      0.0017  
 1.223860  1    3188   d   649   330   319  0.0539       10   309  0.0313       10    0  292   17      0.0017  
 1.223947  1    3189   b   650   331   319  0.0538       10   309  0.0313       10    0  292   17      0.0017  
 1.224264  1    3190   b   651   331   320  0.0538       10   310  0.0312       10    0  293   17      0.0017  
 1.224635  1    3191   b   652   331   321  0.0537       10   311  0.0312       10    0  294   17      0.0016  
 1.224699  1    3192   b   653   331   322  0.0551       10   312  0.0311       10    0  294   18      0.0017  
 1.224960  1    3193   d   652   330   322  0.0552       10   312  0.0311       10    0  294   18      0.0017  
 1.225888  1    3194   b   653   331   322  0.0551       10   312  0.0311       10    0  294   18      0.0017  
 1.226572  1    3195   b   654   332   322  0.0550       10   312  0.0311       10    0  294   18      0.0017  
 1.226612  1    3196   b   655   332   323  0.0565       10   313  0.0310       10    0  294   19      0.0018  
 1.226827  1    3197   d   654   331   323  0.0566       10   313  0.0310       10    0  294   19      0.0018  
 1.227221  1    3198   d   653   330   323  0.0567       10   313  0.0310       10    0  294   19      0.0018  
 1.227607  1    3199   b   654   330   324  0.0566       10   314  0.0309       10    0  295   19      0.0018  
 1.228368  1    3200   b   655   331   324  0.0565       10   314  0.0309       10    0  295   19      0.0018  
 1.228940  1    3201   b   656   331   325  0.0564       10   315  0.0308       10    0  296   19      0.0018  
 1.229607  1    3202   d   655   330   325  0.0565       10   315  0.0308       10    0  296   19      0.0018  
 1.230400  1    3203   b   656   330   326  0.0564       10   316  0.0307       10    0  297   19      0.0018  
 1.230539  1    3204   b   657   330   327  0.0563       10   317  0.0306       10    0  298   19      0.0018  
 1.231340  1    3205   b   658   331   327  0.0562       10   317  0.0306       10    0  298   19      0.0018  
 1.231427  1    3206   d   657   330   327  0.0563       10   317  0.0306       10    0  298   19      0.0018  
 1.231442  1    3207   b   658   330   328  0.0562       10   318  0.0305       10    0  299   19      0.0018  
 1.231598  1    3208   e   658   330   328  0.0578       10   318  0.0305       10    0  299   19      0.0018  
 1.232310  1    3209   b   659   330   329  0.0577       10   319  0.0304       10    0  300   19      0.0018  
 1.232725  1    3210   b   660   330   330  0.0576       10   320  0.0303       10    0  301   19      0.0017  
 1.233035  1    3211   d   659   329   330  0.0577       10   320  0.0303       10    0  301   19      0.0017  
 1.234243  1    3212   d   658   329   329  0.0578       10   319  0.0304       10    0  300   19      0.0018  
 1.234462  1    3213   b   659   329   330  0.0592       10   320  0.0303       10    0  300   20      0.0018  
 1.234499  1    3214   b   660   329   331  0.0591       10   321  0.0302       10    0  301   20      0.0018  
 1.234625  1    3215   b   661   329   332  0.0590       10   322  0.0301       10    0  302   20      0.0018  
 1.234683  1    3216   b   662   330   332  0.0589       10   322  0.0301       10    0  302   20      0.0018  
 1.235118  1    3217   b   663   330   333  0.0588       10   323  0.0300       10    0  303   20      0.0018  
 1.235891  1    3218   b   664   330   334  0.0587       10   324  0.0299       10    0  304   20      0.0018  
 1.236080  1    3219   b   665   331   334  0.0586       10   324  0.0299       10    0  304   20      0.0018  
 1.236197  1    3220   b   666   331   335  0.0586       10   325  0.0299       10    0  305   20      0.0018  
 1.236324  1    3221   e   666   331   335  0.0601       10   325  0.0299       10    0  304   21      0.0019  
 1.236437  1    3222   b   667   332   335  0.0600       10   325  0.0299       10    0  304   21      0.0019  
 1.236695  1    3223   b   668   332   336  0.0614       10   326  0.0298       10    0  304   22      0.0019  
 1.236850  1    3224   b   669   333   336  0.0613       10   326  0.0298       10    0  304   22      0.0019  
 1.237720  1    3225   b   670   334   336  0.0612       10   326  0.0298       10    0  304   22      0.0019  
 1.237979  1    3226   b   671   334   337  0.0611       10   327  0.0297       10    0  305   22      0.0019  
 1.238664  1    3227   d   670   333   337  0.0612       10   327  0.0297       10    0  305   22      0.0019  
 1.239385  1    3228   d   669   332   337  0.0613       10   327  0.0297       10    0  305   22      0.0019  
 1.239852  1    3229   d   668   331   337  0.0614       10   327  0.0297       10    0  305   22      0.0019  
 1.240956  1    3230   b   669   332   337  0.0613       10   327  0.0297       10    0  305   22      0.0019  
 1.241899  1    3231   b   670   333   337  0.0612       10   327  0.0297       10    0  305   22      0.0019  
 1.242079  1    3232   b   671   334   337  0.0611       10   327  0.0297       10    0  305   22      0.0019  
 1.242500  1    3233   b   672   335   337  0.0610       10   327  0.0297       10    0  305   22      0.0019  
 1.242643  1    3234   d   671   335   336  0.0596       10   326  0.0298       10    0  305   21      0.0019  
 1.242793  1    3235   b   672   336   336  0.0595       10   326  0.0298       10    0  305   21      0.0019  
 1.242795  1    3236   b   673   337   336  0.0594       10   326  0.0298       10    0  305   21      0.0019  
 1.242940  1    3237   b   674   338   336  0.0593       10   326  0.0298       10    0  305   21      0.0019  
 1.244598  1    3238   d   673   337   336  0.0594       10   326  0.0298       10    0  305   21      0.0019  
 1.245492  1    3239   b   674   338   336  0.0608       10   326  0.0298       10    0  305   21      0.0019  
 1.245722  1    3240   d   673   338   335  0.0609        9   326  0.0269        9    0  305   21      0.0017  
 1.245888  1    3241   b   674   339   335  0.0608        9   326  0.0269        9    0  305   21      0.0017  
 1.246665  1    3242   d   673   339   334  0.0609        9   325  0.0269        9    0  304   21      0.0017  
 1.248257  1    3243   b   674   340   334  0.0608        9   325  0.0269        9    0  304   21      0.0017  
 1.248399  1    3244   b   675   341   334  0.0607        9   325  0.0269        9    0  304   21      0.0017  
 1.248408  1    3245   b   676   342   334  0.0607        9   325  0.0269        9    0  304   21      0.0017  
 1.249173  1    3246   b   677   343   334  0.0606        9   325  0.0269        9    0  304   21      0.0017  
 1.249177  1    3247   b   678   343   335  0.0605        9   326  0.0269        9    0  305   21      0.0017  
 1.249561  1    3248   d   677   342   335  0.0606        9   326  0.0269        9    0  305   21      0.0017  
 1.249723  1    3249   d   676   341   335  0.0607        9   326  0.0269        9    0  305   21      0.0017  
 1.250451  1    3250   b   677   342   335  0.0606        9   326  0.0269        9    0  305   21      0.0017  
 1.250718  1    3251   b   678   343   335  0.0605        9   326  0.0269        9    0  305   21      0.0017  
 1.250813  1    3252   d   677   343   334  0.0591        9   325  0.0269        9    0  305   20      0.0016  
 1.251175  1    3253   b   678   343   335  0.0590        9   326  0.0269        9    0  306   20      0.0016  
 1.251532  1    3254   b   679   344   335  0.0589        9   326  0.0269        9    0  306   20      0.0016  
 1.251719  1    3255   b   680   344   336  0.0588        9   327  0.0268        9    0  307   20      0.0016  
 1.251729  1    3256   b   681   345   336  0.0587        9   327  0.0268        9    0  307   20      0.0016  
 1.251768  1    3257   d   680   345   335  0.0588        9   326  0.0269        9    0  306   20      0.0016  
 1.252464  1    3258   d   679   345   334  0.0589        9   325  0.0269        9    0  305   20      0.0016  
 1.253249  1    3259   b   680   346   334  0.0588        9   325  0.0269        9    0  305   20      0.0016  
 1.254550  1    3260   b   681   346   335  0.0587        9   326  0.0269        9    0  306   20      0.0016  
 1.254652  1    3261   d   680   346   334  0.0588        9   325  0.0269        9    0  305   20      0.0016  
 1.254884  1    3262   d   679   346   333  0.0589        9   324  0.0270        9    0  304   20      0.0016  
 1.256794  1    3263   b   680   346   334  0.0588        9   325  0.0269        9    0  305   20      0.0016  
 1.257213  1    3264   d   679   345   334  0.0589        9   325  0.0269        9    0  305   20      0.0016  
 1.257345  1    3265   d   678   344   334  0.0575        9   325  0.0269        9    0  305   20      0.0016  
 1.257465  1    3266   d   677   344   333  0.0576        9   324  0.0270        9    0  304   20      0.0016  
 1.257473  1    3267   d   676   344   332  0.0577        9   323  0.0271        9    0  303   20      0.0016  
 1.257591  1    3268   b   677   344   333  0.0576        9   324  0.0270        9    0  304   20      0.0016  
 1.257707  1    3269   d   676   344   332  0.0577        9   323  0.0271        9    0  303   20      0.0016  
 1.257835  1    3270   b   677   345   332  0.0576        9   323  0.0271        9    0  303   20      0.0016  
 1.257837  1    3271   b   678   345   333  0.0575        9   324  0.0270        9    0  304   20      0.0016  
 1.258055  1    3272   b   679   346   333  0.0574        9   324  0.0270        9    0  304   20      0.0016  
 1.259171  1    3273   d   678   346   332  0.0575        9   323  0.0271        9    0  303   20      0.0016  
 1.259302  1    3274   d   677   346   331  0.0561        9   322  0.0272        9    0  303   19      0.0016  
 1.259394  1    3275   b   678   346   332  0.0575        9   323  0.0271        9    0  303   20      0.0016  
 1.259652  1    3276   b   679   347   332  0.0574        9   323  0.0271        9    0  303   20      0.0016  
 1.259758  1    3277   b   680   347   333  0.0574        9   324  0.0270        9    0  304   20      0.0016  
 1.260502  1    3278   d   679   347   332  0.0574        9   323  0.0271        9    0  303   20      0.0016  
 1.261302  1    3279   d   678   346   332  0.0575        9   323  0.0271        9    0  303   20      0.0016  
 1.262284  1    3280   b   679   346   333  0.0574        9   324  0.0270        9    0  304   20      0.0016  
 1.262491  1    3281   b   680   347   333  0.0574        9   324  0.0270        9    0  304   20      0.0016  
 1.262557  1    3282   d   679   346   333  0.0574        9   324  0.0270        9    0  304   20      0.0016  
 1.262750  1    3283   d   678   345   333  0.0575        9   324  0.0270        9    0  304   20      0.0016  
 1.263158  1    3284   d   677   345   332  0.0576        9   323  0.0271        9    0  303   20      0.0016  
 1.263564  1    3285   d   676   345   331  0.0577        9   322  0.0272        9    0  302   20      0.0016  
 1.263690  1    3286   b   677   346   331  0.0576        9   322  0.0272        9    0  302   20      0.0016  
 1.264071  1    3287   b   678   347   331  0.0575        9   322  0.0272        9    0  302   20      0.0016  
 1.265037  1    3288   b   679   347   332  0.0574        9   323  0.0271        9    0  303   20      0.0016  
 1.265098  1    3289   b   680   348   332  0.0574        9   323  0.0271        9    0  303   20      0.0016  
 1.265344  1    3290   b   681   349   332  0.0573        9   323  0.0271        9    0  303   20      0.0016  
 1.265381  1    3291   b   682   350   332  0.0572        9   323  0.0271        9    0  303   20      0.0016  
 1.265502  1    3292   d   681   350   331  0.0573        9   322  0.0272        9    0  302   20      0.0016  
 1.265626  1    3293   b   682   350   332  0.0572        9   323  0.0271        9    0  303   20      0.0016  
 1.265899  1    3294   b   683   350   333  0.0571        9   324  0.0270        9    0  304   20      0.0016  
 1.266153  1    3295   b   684   351   333  0.0570        9   324  0.0270        9    0  304   20      0.0016  
 1.266167  1    3296   b   685   351   334  0.0569        9   325  0.0269        9    0  305   20      0.0016  
 1.266694  1    3297   d   684   351   333  0.0570        9   324  0.0270        9    0  304   20      0.0016  
 1.266908  1    3298   d   683   351   332  0.0571        9   323  0.0271        9    0  303   20      0.0016  
 1.267711  1    3299   d   682   350   332  0.0572        9   323  0.0271        9    0  303   20      0.0016  
 1.267816  1    3300   d   681   349   332  0.0573        9   323  0.0271        9    0  303   20      0.0016  
 1.268091  1    3301   b   682   349   333  0.0572        9   324  0.0270        9    0  304   20      0.0016  
 1.268454  1    3302   b   683   349   334  0.0571        9   325  0.0269        9    0  305   20      0.0016  
 1.268557  1    3303   b   684   349   335  0.0570        9   326  0.0269        9    0  306   20      0.0016  
 1.268612  1    3304   b   685   350   335  0.0569        9   326  0.0269        9    0  306   20      0.0016  
 1.268705  1    3305   d   684   350   334  0.0570        9   325  0.0269        9    0  305   20      0.0016  
 1.268884  1    3306   d   683   349   334  0.0556        9   325  0.0269        9    0  305   20      0.0016  
 1.268974  1    3307   d   682   348   334  0.0543        9   325  0.0269        9    0  305   20      0.0016  
 1.269055  1    3308   d   681   348   333  0.0543        9   324  0.0270        9    0  304   20      0.0016  
 1.269128  1    3309   d   680   348   332  0.0544        9   323  0.0271        9    0  303   20      0.0016  
 1.269340  1    3310   b   681   349   332  0.0543        9   323  0.0271        9    0  303   20      0.0016  
 1.269362  1    3311   b   682   350   332  0.0543        9   323  0.0271        9    0  303   20      0.0016  
 1.269453  1    3312   b   683   350   333  0.0556        9   324  0.0270        9    0  303   21      0.0017  
 1.269691  1    3313   b   684   351   333  0.0556        9   324  0.0270        9    0  303   21      0.0017  
 1.269789  1    3314   e   684   351   333  0.0570        9   324  0.0270        9    0  302   22      0.0018  
 1.269826  1    3315   d   683   351   332  0.0571        9   323  0.0271        9    0  301   22      0.0018  
 1.270279  1    3316   d   682   350   332  0.0572        9   323  0.0271        9    0  301   22      0.0018  
 1.270566  1    3317   b   683   351   332  0.0586        9   323  0.0271        9    0  301   22      0.0018  
 1.271495  1    3318   b   684   352   332  0.0585        9   323  0.0271        9    0  301   22      0.0018  
 1.271755  1    3319   b   685   353   332  0.0584        9   323  0.0271        9    0  301   22      0.0018  
 1.271971  1    3320   b   686   353   333  0.0583        9   324  0.0270        9    0  302   22      0.0018  
 1.272018  1    3321   d   685   353   332  0.0584        9   323  0.0271        9    0  301   22      0.0018  
 1.272454  1    3322   d   684   352   332  0.0570        9   323  0.0271        9    0  301   22      0.0018  
 1.273021  1    3323   b   685   353   332  0.0569        9   323  0.0271        9    0  301   22      0.0018  
 1.273397  1    3324   d   684   353   331  0.0570        9   322  0.0272        9    0  300   22      0.0018  
 1.273739  1    3325   d   683   352   331  0.0571        9   322  0.0272        9    0  300   22      0.0018  
 1.273870  1    3326   b   684   353   331  0.0570        9   322  0.0272        9    0  300   22      0.0018  
 1.275428  1    3327   b   685   354   331  0.0569        9   322  0.0272        9    0  300   22      0.0018  
 1.275469  1    3328   d   684   353   331  0.0570        9   322  0.0272        9    0  300   22      0.0018  
 1.275716  1    3329   b   685   353   332  0.0569        9   323  0.0271        9    0  301   22      0.0018  
 1.275745  1    3330   d   684   353   331  0.0570        9   322  0.0272        9    0  300   22      0.0018  
 1.277159  1    3331   e   684   353   331  0.0585        9   322  0.0272        9    0  300   22      0.0018  
 1.277355  1    3332   b   685   354   331  0.0584        9   322  0.0272        9    0  300   22      0.0018  
 1.277715  1    3333   b   686   354   332  0.0583        9   323  0.0271        9    0  301   22      0.0018  
 1.278144  1    3334   d   685   354   331  0.0584        9   322  0.0272        9    0  300   22      0.0018  
 1.278615  1    3335   d   684   353   331  0.0585        9   322  0.0272        9    0  300   22      0.0018  
 1.279511  1    3336   b   685   354   331  0.0584        9   322  0.0272        9    0  300   22      0.0018  
 1.279829  1    3337   b   686   354   332  0.0583        9   323  0.0271        9    0  301   22      0.0018  
 1.280126  1    3338   d   685   354   331  0.0569        9   322  0.0272        9    0  301   21      0.0017  
 1.280295  1    3339   b   686   355   331  0.0569        9   322  0.0272        9    0  301   21      0.0017  
 1.280884  1    3340   d   685   354   331  0.0569        9   322  0.0272        9    0  301   21      0.0017  
 1.282873  1    3341   d   684   353   331  0.0570        9   322  0.0272        9    0  301   21      0.0017  
 1.283621  1    3342   b   685   353   332  0.0569        9   323  0.0271        9    0  302   21      0.0017  
 1.283924  1    3343   b   686   353   333  0.0569        9   324  0.0270        9    0  303   21      0.0017  
 1.283982  1    3344   b   687   354   333  0.0568        9   324  0.0270        9    0  303   21      0.0017  
 1.284520  1    3345   b   688   354   334  0.0567        9   325  0.0269        9    0  304   21      0.0017  
 1.284541  1    3346   d   687   354   333  0.0568        9   324  0.0270        9    0  303   21      0.0017  
 1.285366  1    3347   e   687   354   333  0.0582        9   324  0.0270        9    0  303   21      0.0017  
 1.286467  1    3348   b   688   355   333  0.0581        9   324  0.0270        9    0  303   21      0.0017  
 1.286665  1    3349   b   689   355   334  0.0595        9   325  0.0269        9    0  303   22      0.0018  
 1.286810  1    3350   b   690   355   335  0.0594        9   326  0.0269        9    0  304   22      0.0018  
 1.286826  1    3351   d   689   355   334  0.0595        9   325  0.0269        9    0  303   22      0.0018  
 1.287169  1    3352   b   690   356   334  0.0594        9   325  0.0269        9    0  303   22      0.0018  
 1.287412  1    3353   b   691   357   334  0.0593        9   325  0.0269        9    0  303   22      0.0018  
 1.287839  1    3354   b   692   357   335  0.0592        9   326  0.0269        9    0  304   22      0.0018  
 1.287993  1    3355   d   691   357   334  0.0593        9   325  0.0269        9    0  303   22      0.0018  
 1.288875  1    3356   d   690   356   334  0.0594        9   325  0.0269        9    0  303   22      0.0018  
 1.289071  1    3357   b   691   357   334  0.0593        9   325  0.0269        9    0  303   22      0.0018  
 1.289621  1    3358   d   690   356   334  0.0594        9   325  0.0269        9    0  303   22      0.0018  
 1.290715  1    3359   b   691   356   335  0.0593        9   326  0.0269        9    0  304   22      0.0018  
 1.290898  1    3360   b   692   356   336  0.0592        9   327  0.0268        9    0  305   22      0.0018  
 1.290945  1    3361   d   691   355   336  0.0593        9   327  0.0268        9    0  305   22      0.0018  
 1.291094  1    3362   b   692   356   336  0.0592        9   327  0.0268        9    0  305   22      0.0018  
 1.291907  1    3363   b   693   357   336  0.0592        9   327  0.0268        9    0  305   22      0.0018  
 1.292998  1    3364   b   694   358   336  0.0591        9   327  0.0268        9    0  305   22      0.0018  
 1.293118  1    3365   b   695   359   336  0.0590        9   327  0.0268        9    0  305   22      0.0018  
 1.293227  1    3366   b   696   359   337  0.0589        9   328  0.0267        9    0  306   22      0.0017  
 1.293975  1    3367   d   695   358   337  0.0590        9   328  0.0267        9    0  306   22      0.0017  
 1.294577  1    3368   e   695   358   337  0.0590        9   328  0.0267        9    0  306   22      0.0017  
 1.295331  1    3369   b   696   359   337  0.0589        9   328  0.0267        9    0  306   22      0.0017  
 1.295358  1    3370   b   697   359   338  0.0588        9   329  0.0266        9    0  307   22      0.0017  
 1.295635  1    3371   d   696   359   337  0.0589        9   328  0.0267        9    0  306   22      0.0017  
 1.295932  1    3372   d   695   358   337  0.0590        9   328  0.0267        9    0  306   22      0.0017  
 1.295980  1    3373   b   696   358   338  0.0589        9   329  0.0266        9    0  307   22      0.0017  
 1.296257  1    3374   d   695   357   338  0.0590        9   329  0.0266        9    0  307   22      0.0017  
 1.296683  1    3375   b   696   357   339  0.0589        9   330  0.0265        9    0  308   22      0.0017  
 1.297069  1    3376   d   695   356   339  0.0590        9   330  0.0265        9    0  308   22      0.0017  
 1.297366  1    3377   d   694   355   339  0.0591        9   330  0.0265        9    0  308   22      0.0017  
 1.297954  1    3378   b   695   356   339  0.0604        9   330  0.0265        9    0  308   22      0.0017  
 1.298275  1    3379   b   696   356   340  0.0618        9   331  0.0265        9    0  308   23      0.0018  
 1.298754  1    3380   b   697   357   340  0.0617        9   331  0.0265        9    0  308   23      0.0018  
 1.298910  1    3381   b   698   357   341  0.0616        9   332  0.0264        9    0  309   23      0.0018  
 1.299132  1    3382   b   699   357   342  0.0615        9   333  0.0263        9    0  310   23      0.0018  
 1.299387  1    3383   b   700   357   343  0.0614        9   334  0.0262        9    0  311   23      0.0018  
 1.299421  1    3384   b   701   357   344  0.0613        9   335  0.0262        9    0  312   23      0.0017  
 1.300623  1    3385   b   702   358   344  0.0627        9   335  0.0262        9    0  312   23      0.0017  
 1.301478  1    3386   b   703   358   345  0.0626       10   335  0.0290       10    0  312   23      0.0019  
 1.301726  1    3387   b   704   358   346  0.0625       10   336  0.0289       10    0  313   23      0.0019  
 1.301844  1    3388   b   705   358   347  0.0624       10   337  0.0288       10    0  314   23      0.0019  
 1.302231  1    3389   b   706   358   348  0.0623       11   337  0.0316       11    0  314   23      0.0021  
 1.302295  1    3390   b   707   359   348  0.0622       11   337  0.0316       11    0  314   23      0.0021  
 1.302307  1    3391   d   706   359   347  0.0623       11   336  0.0317       11    0  313   23      0.0021  
 1.302555  1    3392   d   705   359   346  0.0624       11   335  0.0318       11    0  312   23      0.0021  
 1.303015  1    3393   d   704   358   346  0.0625       11   335  0.0318       11    0  312   23      0.0021  
 1.303042  1    3394   b   705   359   346  0.0638       11   335  0.0318       11    0  312   23      0.0021  
 1.303195  1    3395   d   704   358   346  0.0639       11   335  0.0318       11    0  312   23      0.0021  
 1.303406  1    3396   b   705   359   346  0.0638       11   335  0.0318       11    0  312   23      0.0021  
 1.303738  1    3397   d   704   359   345  0.0639       10   335  0.0290       10    0  312   23      0.0019  
 1.303843  1    3398   b   705   360   345  0.0638       10   335  0.0290       10    0  312   23      0.0019  
 1.303907  1    3399   b   706   360   346  0.0637       10   336  0.0289       10    0  313   23      0.0019  
 1.304097  1    3400   d   705   360   345  0.0638       10   335  0.0290       10    0  312   23      0.0019  
 1.305341  1    3401   b   706   360   346  0.0637       10   336  0.0289       10    0  313   23      0.0019  
 1.305500  1    3402   b   707   361   346  0.0636       10   336  0.0289       10    0  313   23      0.0019  
 1.306176  1    3403   b   708   362   346  0.0636       10   336  0.0289       10    0  313   23      0.0019  
 1.306193  1    3404   d   707   362   345  0.0636       10   335  0.0290       10    0  312   23      0.0019  
 1.306477  1    3405   b   708   362   346  0.0650       10   336  0.0289       10    0  312   24      0.0020  
 1.306710  1    3406   b   709   362   347  0.0649       10   337  0.0288       10    0  313   24      0.0020  
 1.306839  1    3407   d   708   362   346  0.0650       10   336  0.0289       10    0  312   24      0.0020  
 1.306848  1    3408   d   707   362   345  0.0651       10   335  0.0290       10    0  311   24      0.0020  
 1.307264  1    3409   b   708   362   346  0.0650       10   336  0.0289       10    0  312   24      0.0020  
 1.307851  1    3410   d   707   362   345  0.0651       10   335  0.0290       10    0  311   24      0.0020  
 1.308192  1    3411   b   708   362   346  0.0650       10   336  0.0289       10    0  312   24      0.0020  
 1.308448  1    3412   d   707   362   345  0.0651       10   335  0.0290       10    0  311   24      0.0020  
 1.308912  1    3413   b   708   363   345  0.0650       10   335  0.0290       10    0  311   24      0.0020  
 1.309464  1    3414   b   709   364   345  0.0649       10   335  0.0290       10    0  311   24      0.0020  
 1.309653  1    3415   b   710   364   346  0.0648       10   336  0.0289       10    0  312   24      0.0020  
 1.310213  1    3416   d   709   364   345  0.0649       10   335  0.0290       10    0  311   24      0.0020  
 1.310463  1    3417   b   710   365   345  0.0648       10   335  0.0290       10    0  311   24      0.0020  
 1.311811  1    3418   d   709   365   344  0.0635       10   334  0.0291       10    0  311   23      0.0019  
 1.312240  1    3419   d   708   364   344  0.0636       10   334  0.0291       10    0  311   23      0.0019  
 1.312642  1    3420   d   707   363   344  0.0636       10   334  0.0291       10    0  311   23      0.0019  
 1.312666  1    3421   b   708   364   344  0.0636       10   334  0.0291       10    0  311   23      0.0019  
 1.312869  1    3422   b   709   365   344  0.0635       10   334  0.0291       10    0  311   23      0.0019  
 1.313002  1    3423   b   710   365   345  0.0634       10   335  0.0290       10    0  312   23      0.0019  
 1.313004  1    3424   b   711   366   345  0.0633       10   335  0.0290       10    0  312   23      0.0019  
 1.313010  1    3425   d   710   365   345  0.0634       10   335  0.0290       10    0  312   23      0.0019  
 1.313314  1    3426   b   711   365   346  0.0633       10   336  0.0289       10    0  313   23      0.0019  
 1.313444  1    3427   d   710   364   346  0.0634       10   336  0.0289       10    0  313   23      0.0019  
 1.314644  1    3428   d   709   363   346  0.0635       10   336  0.0289       10    0  313   23      0.0019  
 1.314648  1    3429   b   710   364   346  0.0634       10   336  0.0289       10    0  313   23      0.0019  
 1.314834  1    3430   b   711   364   347  0.0633       10   337  0.0288       10    0  314   23      0.0019  
 1.316567  1    3431   d   710   363   347  0.0634       10   337  0.0288       10    0  314   23      0.0019  
 1.317661  1    3432   b   711   364   347  0.0633       10   337  0.0288       10    0  314   23      0.0019  
 1.317712  1    3433   b   712   364   348  0.0632       10   338  0.0287       10    0  315   23      0.0019  
 1.318073  1    3434   b   713   365   348  0.0631       10   338  0.0287       10    0  315   23      0.0019  
 1.318335  1    3435   d   712   364   348  0.0632       10   338  0.0287       10    0  315   23      0.0019  
 1.318595  1    3436   d   711   363   348  0.0633       10   338  0.0287       10    0  315   23      0.0019  
 1.319506  1    3437   d   710   363   347  0.0634       10   337  0.0288       10    0  314   23      0.0019  
 1.320189  1    3438   d   709   362   347  0.0635       10   337  0.0288       10    0  314   23      0.0019  
 1.320354  1    3439   d   708   361   347  0.0636       10   337  0.0288       10    0  314   23      0.0019  
 1.320462  1    3440   d   707   361   346  0.0636       10   336  0.0289       10    0  313   23      0.0019  
 1.320725  1    3441   b   708   362   346  0.0636       10   336  0.0289       10    0  313   23      0.0019  
 1.321141  1    3442   b   709   363   346  0.0649       10   336  0.0289       10    0  313   23      0.0019  
 1.321175  1    3443   b   710   363   347  0.0648       10   337  0.0288       10    0  314   23      0.0019  
 1.321227  1    3444   d   709   362   347  0.0649       10   337  0.0288       10    0  314   23      0.0019  
 1.321571  1    3445   d   708   362   346  0.0636       10   336  0.0289       10    0  314   22      0.0018  
 1.321875  1    3446   b   709   362   347  0.0635       10   337  0.0288       10    0  315   22      0.0018  
 1.322115  1    3447   b   710   363   347  0.0634       10   337  0.0288       10    0  315   22      0.0018  
 1.322303  1    3448   b   711   363   348  0.0647       10   338  0.0287       10    0  315   23      0.0019  
 1.322753  1    3449   d   710   363   347  0.0648       10   337  0.0288       10    0  314   23      0.0019  
 1.323173  1    3450   d   709   362   347  0.0649       10   337  0.0288       10    0  314   23      0.0019  
 1.323346  1    3451   d   708   362   346  0.0650       10   336  0.0289       10    0  313   23      0.0019  
 1.323397  1    3452   b   709   362   347  0.0649       10   337  0.0288       10    0  314   23      0.0019  
 1.323881  1    3453   d   708   362   346  0.0650       10   336  0.0289       10    0  313   23      0.0019  
 1.323888  1    3454   b   709   363   346  0.0649       10   336  0.0289       10    0  313   23      0.0019  
 1.323922  1    3455   d   708   363   345  0.0650        9   336  0.0261        9    0  313   23      0.0017  
 1.324101  1    3456   b   709   363   346  0.0649        9   337  0.0260        9    0  314   23      0.0017  
 1.325168  1    3457   b   710   363   347  0.0648        9   338  0.0259        9    0  315   23      0.0017  
 1.325495  1    3458   d   709   363   346  0.0649        9   337  0.0260        9    0  314   23      0.0017  
 1.325563  1    3459   b   710   364   346  0.0648        9   337  0.0260        9    0  314   23      0.0017  
 1.325654  1    3460   d   709   363   346  0.0635        9   337  0.0260        9    0  314   23      0.0017  
 1.325699  1    3461   b   710   364   346  0.0634        9   337  0.0260        9    0  314   23      0.0017  
 1.326158  1    3462   b   711   364   347  0.0633        9   338  0.0259        9    0  315   23      0.0017  
 1.326508  1    3463   d   710   363   347  0.0634        9   338  0.0259        9    0  315   23      0.0017  
 1.326508  1    3464   d   709   362   347  0.0635        9   338  0.0259        9    0  315   23      0.0017  
 1.326824  1    3465   d   708   362   346  0.0636        9   337  0.0260        9    0  314   23      0.0017  
 1.326877  1    3466   e   708   362   346  0.0650        9   337  0.0260        9    0  314   23      0.0017  
 1.327130  1    3467   b   709   362   347  0.0649        9   338  0.0259        9    0  315   23      0.0017  
 1.327258  1    3468   b   710   362   348  0.0648        9   339  0.0259        9    0  316   23      0.0017  
 1.327507  1    3469   b   711   362   349  0.0661        9   340  0.0258        9    0  316   24      0.0018  
 1.327695  1    3470   b   712   363   349  0.0660        9   340  0.0258        9    0  316   24      0.0018  
 1.328174  1    3471   b   713   364   349  0.0659        9   340  0.0258        9    0  316   24      0.0018  
 1.328523  1    3472   d   712   364   348  0.0660        9   339  0.0259        9    0  315   24      0.0018  
 1.328630  1    3473   b   713   365   348  0.0673        9   339  0.0259        9    0  315   24      0.0018  
 1.328720  1    3474   d   712   365   347  0.0674        9   338  0.0259        9    0  314   24      0.0018  
 1.328910  1    3475   b   713   365   348  0.0673        9   339  0.0259        9    0  315   24      0.0018  
 1.328968  1    3476   b   714   365   349  0.0672        9   340  0.0258        9    0  316   24      0.0018  
 1.328969  1    3477   b   715   366   349  0.0671        9   340  0.0258        9    0  316   24      0.0018  
 1.329439  1    3478   b   716   366   350  0.0670       10   340  0.0286       10    0  316   24      0.0020  
 1.329545  1    3479   b   717   366   351  0.0669       10   341  0.0285       10    0  317   24      0.0019  
 1.329719  1    3480   d   716   365   351  0.0670       10   341  0.0285       10    0  317   24      0.0019  
 1.330107  1    3481   b   717   366   351  0.0669       10   341  0.0285       10    0  317   24      0.0019  
 1.330404  1    3482   d   716   366   350  0.0656       10   340  0.0286       10    0  317   23      0.0019  
 1.330429  1    3483   d   715   365   350  0.0657       10   340  0.0286       10    0  317   23      0.0019  
 1.331003  1    3484   b   716   365   351  0.0656       10   341  0.0285       10    0  318   23      0.0019  
 1.331047  1    3485   b   717   365   352  0.0656       10   342  0.0284       10    0  319   23      0.0019  
 1.331556  1    3486   d   716   364   352  0.0656       10   342  0.0284       10    0  319   23      0.0019  
 1.332281  1    3487   d   715   363   352  0.0643       10   342  0.0284       10    0  319   23      0.0019  
 1.333778  1    3488   b   716   363   353  0.0642       10   343  0.0283       10    0  320   23      0.0018  
 1.334847  1    3489   d   715   363   352  0.0629       10   342  0.0284       10    0  320   22      0.0018  
 1.335421  1    3490   d   714   363   351  0.0630       10   341  0.0285       10    0  319   22      0.0018  
 1.335667  1    3491   b   715   364   351  0.0629       10   341  0.0285       10    0  319   22      0.0018  
 1.335723  1    3492   b   716   364   352  0.0628       10   342  0.0284       10    0  320   22      0.0018  
 1.336346  1    3493   b   717   364   353  0.0628       10   343  0.0283       10    0  321   22      0.0018  
 1.336388  1    3494   b   718   365   353  0.0627       10   343  0.0283       10    0  321   22      0.0018  
 1.337111  1    3495   b   719   366   353  0.0626       10   343  0.0283       10    0  321   22      0.0018  
 1.337232  1    3496   d   718   365   353  0.0627       10   343  0.0283       10    0  321   22      0.0018  
 1.337610  1    3497   b   719   365   354  0.0640       10   344  0.0282       10    0  321   23      0.0018  
 1.338267  1    3498   d   718   364   354  0.0641       10   344  0.0282       10    0  321   23      0.0018  
 1.338690  1    3499   b   719   364   355  0.0640       10   345  0.0282       10    0  322   23      0.0018  
 1.338845  1    3500   d   718   363   355  0.0641       10   345  0.0282       10    0  322   23      0.0018  
 1.338872  1    3501   d   717   363   354  0.0642       10   344  0.0282       10    0  321   23      0.0018  
 1.339496  1    3502   d   716   362   354  0.0642       10   344  0.0282       10    0  321   23      0.0018  
 1.339808  1    3503   b   717   362   355  0.0642       10   345  0.0282       10    0  322   23      0.0018  
 1.340615  1    3504   d   716   362   354  0.0642       10   344  0.0282       10    0  321   23      0.0018  
 1.340671  1    3505   b   717   362   355  0.0642       10   345  0.0282       10    0  322   23      0.0018  
 1.341206  1    3506   d   716   362   354  0.0642       10   344  0.0282       10    0  321   23      0.0018  
 1.342076  1    3507   b   717   362   355  0.0642       10   345  0.0282       10    0  322   23      0.0018  
 1.342804  1    3508   d   716   362   354  0.0628       10   344  0.0282       10    0  322   22      0.0018  
 1.342828  1    3509   b   717   363   354  0.0628       10   344  0.0282       10    0  322   22      0.0018  
 1.343031  1    3510   b   718   363   355  0.0641       10   345  0.0282       10    0  322   23      0.0018  
 1.343635  1    3511   d   717   362   355  0.0642       10   345  0.0282       10    0  322   23      0.0018  
 1.343875  1    3512   d   716   361   355  0.0642       10   345  0.0282       10    0  322   23      0.0018  
 1.344140  1    3513   b   717   362   355  0.0642       10   345  0.0282       10    0  322   23      0.0018  
 1.344943  1    3514   d   716   361   355  0.0642       10   345  0.0282       10    0  322   23      0.0018  
 1.345102  1    3515   b   717   362   355  0.0642       10   345  0.0282       10    0  322   23      0.0018  
 1.345124  1    3516   b   718   362   356  0.0641       10   346  0.0281       10    0  323   23      0.0018  
 1.345257  1    3517   b   719   363   356  0.0640       10   346  0.0281       10    0  323   23      0.0018  
 1.346216  1    3518   d   718   363   355  0.0641       10   345  0.0282       10    0  322   23      0.0018  
 1.346510  1    3519   b   719   364   355  0.0640       10   345  0.0282       10    0  322   23      0.0018  
 1.346524  1    3520   b   720   364   356  0.0653       10   346  0.0281       10    0  322   24      0.0019  
 1.347635  1    3521   b   721   365   356  0.0652       10   346  0.0281       10    0  322   24      0.0019  
 1.347771  1    3522   d   720   364   356  0.0653       10   346  0.0281       10    0  322   24      0.0019  
 1.347966  1    3523   e   720   364   356  0.0667       10   346  0.0281       10    0  321   25      0.0020  
 1.348283  1    3524   b   721   364   357  0.0666       10   347  0.0280       10    0  322   25      0.0020  
 1.348432  1    3525   d   720   363   357  0.0667       10   347  0.0280       10    0  322   25      0.0020  
 1.348802  1    3526   b   721   364   357  0.0666       10   347  0.0280       10    0  322   25      0.0020  
 1.349018  1    3527   d   720   363   357  0.0667       10   347  0.0280       10    0  322   25      0.0020  
 1.349094  1    3528   d   719   362   357  0.0668       10   347  0.0280       10    0  322   25      0.0020  
 1.349541  1    3529   d   718   361   357  0.0669       10   347  0.0280       10    0  322   25      0.0020  
 1.350337  1    3530   d   717   360   357  0.0656       10   347  0.0280       10    0  322   25      0.0020  
 1.350799  1    3531   d   716   360   356  0.0656       10   346  0.0281       10    0  321   25      0.0020  
 1.351261  1    3532   b   717   360   357  0.0656       10   347  0.0280       10    0  322   25      0.0020  
 1.351415  1    3533   e   717   360   357  0.0669       10   347  0.0280       10    0  321   26      0.0020  
 1.351583  1    3534   b   718   361   357  0.0669       10   347  0.0280       10    0  321   26      0.0020  
 1.352464  1    3535   d   717   361   356  0.0669       10   346  0.0281       10    0  320   26      0.0021  
 1.352594  1    3536   d   716   361   355  0.0670       10   345  0.0282       10    0  319   26      0.0021  
 1.354197  1    3537   d   715   360   355  0.0671       10   345  0.0282       10    0  319   26      0.0021  
 1.355373  1    3538   b   716   361   355  0.0670       10   345  0.0282       10    0  319   26      0.0021  
 1.355458  1    3539   d   715   360   355  0.0671       10   345  0.0282       10    0  319   26      0.0021  
 1.355637  1    3540   b   716   361   355  0.0670       10   345  0.0282       10    0  319   26      0.0021  
 1.355818  1    3541   b   717   361   356  0.0669       10   346  0.0281       10    0  320   26      0.0021  
 1.356179  1    3542   b   718   361   357  0.0669       10   347  0.0280       10    0  321   26      0.0020  
 1.356375  1    3543   d   717   360   357  0.0669       10   347  0.0280       10    0  321   26      0.0020  
 1.356654  1    3544   b   718   360   358  0.0669       10   348  0.0279       10    0  322   26      0.0020  
 1.357375  1    3545   d   717   360   357  0.0669       10   347  0.0280       10    0  321   26      0.0020  
 1.357381  1    3546   b   718   361   357  0.0669       10   347  0.0280       10    0  321   26      0.0020  
 1.358315  1    3547   d   717   360   357  0.0656       10   347  0.0280       10    0  321   26      0.0020  
 1.358617  1    3548   d   716   359   357  0.0656       10   347  0.0280       10    0  321   26      0.0020  
 1.359184  1    3549   d   715   358   357  0.0657       10   347  0.0280       10    0  321   26      0.0020  
 1.359320  1    3550   b   716   358   358  0.0656       10   348  0.0279       10    0  322   26      0.0020  
 1.359405  1    3551   d   715   358   357  0.0657       10   347  0.0280       10    0  321   26      0.0020  
 1.359419  1    3552   d   714   358   356  0.0658       10   346  0.0281       10    0  320   26      0.0021  
 1.359557  1    3553   d   713   357   356  0.0645       10   346  0.0281       10    0  320   26      0.0021  
 1.359721  1    3554   b   714   357   357  0.0644       10   347  0.0280       10    0  321   26      0.0020  
 1.359838  1    3555   d   713   357   356  0.0645       10   346  0.0281       10    0  320   26      0.0021  
 1.360056  1    3556   b   714   357   357  0.0644       10   347  0.0280       10    0  321   26      0.0020  
 1.360289  1    3557   d   713   356   357  0.0645       10   347  0.0280       10    0  321   26      0.0020  
 1.360779  1    3558   b   714   357   357  0.0644       10   347  0.0280       10    0  321   26      0.0020  
 1.361734  1    3559   d   713   357   356  0.0645       10   346  0.0281       10    0  320   26      0.0021  
 1.361959  1    3560   b   714   358   356  0.0644       10   346  0.0281       10    0  320   26      0.0021  
 1.362163  1    3561   d   713   358   355  0.0645       10   345  0.0282       10    0  319   26      0.0021  
 1.362283  1    3562   b   714   359   355  0.0644       10   345  0.0282       10    0  319   26      0.0021  
 1.362816  1    3563   b   715   359   356  0.0643       10   346  0.0281       10    0  320   26      0.0021  
 1.362964  1    3564   d   714   358   356  0.0644       10   346  0.0281       10    0  320   26      0.0021  
 1.363019  1    3565   b   715   358   357  0.0643       10   347  0.0280       10    0  321   26      0.0020  
 1.363075  1    3566   b   716   359   357  0.0642       10   347  0.0280       10    0  321   26      0.0020  
 1.363326  1    3567   d   715   358   357  0.0643       10   347  0.0280       10    0  321   26      0.0020  
 1.363429  1    3568   d   714   357   357  0.0644       10   347  0.0280       10    0  321   26      0.0020  
 1.363812  1    3569   d   713   356   357  0.0645       10   347  0.0280       10    0  321   26      0.0020  
 1.364545  1    3570   d   712   355   357  0.0646       10   347  0.0280       10    0  321   26      0.0020
[truncated: 36,707,330 more chars]
