# Supplementary material for: Maternal transmission as a microbial symbiont sieve, and the absence of lactation in male mammals
Source: Nat Commun. 2024 Jun 27;15:5341. doi: 10.1038/s41467-024-49559-5 (PMC11211401; doi:10.1038/s41467-024-49559-5)
Supplement: Supplementary file 4 — Supplementary Data 1 [file 41467_2024_49559_MOESM4_ESM.zip › Supplementary Data/figure_5/03_biparental_ODE/output.timeseries.dat]

t         VX       fr_sym1   fr_M0      D          x.fsym0   x.fsym1  x.msym0M0  x.msym1M0  x.msym0M1  x.msym1M1   
 0.000     656.0   0.1252   0.0187   0.0024        292.4     40.1      6.0        0.0      275.4       42.0
 0.010     655.9   0.1252   0.0187   0.0024        292.4     40.1      6.0        0.0      275.4       41.9
 0.020     655.9   0.1252   0.0188   0.0023        292.4     40.2      6.0        0.0      275.4       41.8
 0.030     655.8   0.1251   0.0189   0.0023        292.3     40.3      6.0        0.1      275.4       41.8
 0.040     655.8   0.1251   0.0189   0.0022        292.3     40.3      6.0        0.1      275.4       41.7
 0.050     655.7   0.1251   0.0190   0.0022        292.2     40.4      6.0        0.1      275.4       41.6
 0.060     655.7   0.1251   0.0190   0.0021        292.2     40.4      6.0        0.1      275.4       41.5
 0.070     655.6   0.1250   0.0191   0.0021        292.2     40.4      6.0        0.1      275.4       41.4
 0.080     655.6   0.1250   0.0192   0.0020        292.1     40.5      6.0        0.1      275.4       41.3
 0.090     655.5   0.1250   0.0192   0.0020        292.1     40.5      6.0        0.2      275.4       41.3
 0.100     655.4   0.1250   0.0193   0.0019        292.1     40.6      6.1        0.2      275.4       41.2
 0.110     655.4   0.1249   0.0193   0.0019        292.0     40.6      6.1        0.2      275.4       41.1
 0.120     655.3   0.1249   0.0194   0.0019        292.0     40.6      6.1        0.2      275.4       41.0
 0.130     655.3   0.1249   0.0194   0.0018        292.0     40.7      6.1        0.2      275.4       41.0
 0.140     655.3   0.1248   0.0195   0.0018        291.9     40.7      6.1        0.2      275.4       40.9
 0.150     655.2   0.1248   0.0195   0.0018        291.9     40.7      6.1        0.2      275.4       40.8
 0.160     655.2   0.1248   0.0196   0.0017        291.9     40.7      6.1        0.2      275.4       40.8
 0.170     655.1   0.1248   0.0196   0.0017        291.9     40.8      6.1        0.3      275.4       40.7
 0.180     655.1   0.1247   0.0197   0.0017        291.8     40.8      6.1        0.3      275.4       40.7
 0.190     655.0   0.1247   0.0197   0.0016        291.8     40.8      6.1        0.3      275.4       40.6
 0.200     655.0   0.1247   0.0198   0.0016        291.8     40.8      6.1        0.3      275.4       40.6
 0.210     654.9   0.1246   0.0198   0.0016        291.8     40.8      6.1        0.3      275.4       40.5
 0.220     654.9   0.1246   0.0199   0.0016        291.8     40.8      6.1        0.3      275.4       40.5
 0.230     654.9   0.1246   0.0199   0.0016        291.7     40.9      6.1        0.3      275.4       40.4
 0.240     654.8   0.1245   0.0200   0.0015        291.7     40.9      6.1        0.3      275.4       40.4
 0.250     654.8   0.1245   0.0200   0.0015        291.7     40.9      6.1        0.3      275.4       40.3
 0.260     654.8   0.1245   0.0200   0.0015        291.7     40.9      6.1        0.3      275.4       40.3
 0.270     654.7   0.1244   0.0201   0.0015        291.7     40.9      6.1        0.3      275.4       40.2
 0.280     654.7   0.1244   0.0201   0.0015        291.7     40.9      6.1        0.3      275.4       40.2
 0.290     654.6   0.1244   0.0202   0.0014        291.7     40.9      6.1        0.4      275.4       40.1
 0.300     654.6   0.1243   0.0202   0.0014        291.6     40.9      6.1        0.4      275.4       40.1
 0.310     654.6   0.1243   0.0202   0.0014        291.6     40.9      6.2        0.4      275.4       40.1
 0.320     654.6   0.1243   0.0203   0.0014        291.6     40.9      6.2        0.4      275.4       40.0
 0.330     654.5   0.1242   0.0203   0.0014        291.6     40.9      6.2        0.4      275.4       40.0
 0.340     654.5   0.1242   0.0204   0.0014        291.6     40.9      6.2        0.4      275.4       40.0
 0.350     654.5   0.1242   0.0204   0.0013        291.6     41.0      6.2        0.4      275.4       39.9
 0.360     654.4   0.1241   0.0204   0.0013        291.6     41.0      6.2        0.4      275.4       39.9
 0.370     654.4   0.1241   0.0205   0.0013        291.6     41.0      6.2        0.4      275.4       39.9
 0.380     654.4   0.1241   0.0205   0.0013        291.6     41.0      6.2        0.4      275.4       39.8
 0.390     654.4   0.1240   0.0206   0.0013        291.6     41.0      6.2        0.4      275.4       39.8
 0.400     654.3   0.1240   0.0206   0.0013        291.6     41.0      6.2        0.4      275.4       39.8
 0.410     654.3   0.1240   0.0206   0.0013        291.6     41.0      6.2        0.4      275.4       39.7
 0.420     654.3   0.1239   0.0207   0.0013        291.6     41.0      6.2        0.4      275.4       39.7
 0.430     654.3   0.1239   0.0207   0.0013        291.6     41.0      6.2        0.4      275.4       39.7
 0.440     654.2   0.1239   0.0207   0.0013        291.6     41.0      6.2        0.4      275.4       39.7
 0.450     654.2   0.1238   0.0208   0.0012        291.6     41.0      6.3        0.4      275.4       39.6
 0.460     654.2   0.1238   0.0208   0.0012        291.6     41.0      6.3        0.4      275.4       39.6
 0.470     654.2   0.1238   0.0208   0.0012        291.6     41.0      6.3        0.4      275.4       39.6
 0.480     654.2   0.1237   0.0209   0.0012        291.6     40.9      6.3        0.4      275.4       39.6
 0.490     654.1   0.1237   0.0209   0.0012        291.5     40.9      6.3        0.4      275.4       39.5
 0.500     654.1   0.1237   0.0209   0.0012        291.5     40.9      6.3        0.4      275.4       39.5
 0.510     654.1   0.1236   0.0210   0.0012        291.6     40.9      6.3        0.4      275.4       39.5
 0.520     654.1   0.1236   0.0210   0.0012        291.6     40.9      6.3        0.5      275.4       39.5
 0.530     654.1   0.1236   0.0210   0.0012        291.6     40.9      6.3        0.5      275.4       39.4
 0.540     654.1   0.1235   0.0211   0.0012        291.6     40.9      6.3        0.5      275.4       39.4
 0.550     654.1   0.1235   0.0211   0.0012        291.6     40.9      6.3        0.5      275.4       39.4
 0.560     654.0   0.1235   0.0211   0.0012        291.6     40.9      6.3        0.5      275.4       39.4
 0.570     654.0   0.1234   0.0212   0.0012        291.6     40.9      6.3        0.5      275.4       39.4
 0.580     654.0   0.1234   0.0212   0.0012        291.6     40.9      6.4        0.5      275.4       39.3
 0.590     654.0   0.1234   0.0212   0.0012        291.6     40.9      6.4        0.5      275.4       39.3
 0.600     654.0   0.1234   0.0213   0.0012        291.6     40.9      6.4        0.5      275.4       39.3
 0.610     654.0   0.1233   0.0213   0.0012        291.6     40.9      6.4        0.5      275.4       39.3
 0.620     654.0   0.1233   0.0213   0.0012        291.6     40.9      6.4        0.5      275.4       39.3
 0.630     654.0   0.1233   0.0214   0.0012        291.6     40.9      6.4        0.5      275.4       39.3
 0.640     654.0   0.1232   0.0214   0.0012        291.6     40.9      6.4        0.5      275.4       39.2
 0.650     654.0   0.1232   0.0214   0.0011        291.6     40.9      6.4        0.5      275.4       39.2
 0.660     654.0   0.1232   0.0215   0.0011        291.6     40.9      6.4        0.5      275.4       39.2
 0.670     653.9   0.1231   0.0215   0.0011        291.6     40.9      6.4        0.5      275.4       39.2
 0.680     653.9   0.1231   0.0215   0.0011        291.6     40.8      6.4        0.5      275.4       39.2
 0.690     653.9   0.1231   0.0216   0.0011        291.6     40.8      6.4        0.5      275.4       39.2
 0.700     653.9   0.1230   0.0216   0.0011        291.6     40.8      6.5        0.5      275.4       39.1
 0.710     653.9   0.1230   0.0216   0.0011        291.6     40.8      6.5        0.5      275.4       39.1
 0.720     653.9   0.1230   0.0217   0.0011        291.6     40.8      6.5        0.5      275.4       39.1
 0.730     653.9   0.1230   0.0217   0.0011        291.7     40.8      6.5        0.5      275.4       39.1
 0.740     653.9   0.1229   0.0217   0.0011        291.7     40.8      6.5        0.5      275.4       39.1
 0.750     653.9   0.1229   0.0218   0.0011        291.7     40.8      6.5        0.5      275.4       39.1
 0.760     653.9   0.1229   0.0218   0.0011        291.7     40.8      6.5        0.5      275.4       39.1
 0.770     653.9   0.1228   0.0218   0.0011        291.7     40.8      6.5        0.5      275.4       39.0
 0.780     653.9   0.1228   0.0219   0.0011        291.7     40.8      6.5        0.5      275.4       39.0
 0.790     653.9   0.1228   0.0219   0.0011        291.7     40.8      6.5        0.5      275.4       39.0
 0.800     653.9   0.1227   0.0219   0.0011        291.7     40.8      6.5        0.5      275.4       39.0
 0.810     653.9   0.1227   0.0220   0.0011        291.7     40.8      6.6        0.5      275.4       39.0
 0.820     653.9   0.1227   0.0220   0.0011        291.7     40.7      6.6        0.5      275.4       39.0
 0.830     653.9   0.1227   0.0220   0.0011        291.7     40.7      6.6        0.5      275.4       39.0
 0.840     653.9   0.1226   0.0220   0.0011        291.8     40.7      6.6        0.5      275.4       39.0
 0.850     654.0   0.1226   0.0221   0.0011        291.8     40.7      6.6        0.5      275.4       38.9
 0.860     654.0   0.1226   0.0221   0.0011        291.8     40.7      6.6        0.5      275.4       38.9
 0.870     654.0   0.1225   0.0221   0.0011        291.8     40.7      6.6        0.5      275.4       38.9
 0.880     654.0   0.1225   0.0222   0.0011        291.8     40.7      6.6        0.5      275.4       38.9
 0.890     654.0   0.1225   0.0222   0.0011        291.8     40.7      6.6        0.5      275.4       38.9
 0.900     654.0   0.1225   0.0222   0.0011        291.8     40.7      6.6        0.5      275.4       38.9
 0.910     654.0   0.1224   0.0223   0.0011        291.8     40.7      6.6        0.5      275.4       38.9
 0.920     654.0   0.1224   0.0223   0.0011        291.9     40.7      6.6        0.5      275.4       38.9
 0.930     654.0   0.1224   0.0223   0.0011        291.9     40.7      6.7        0.5      275.4       38.9
 0.940     654.0   0.1224   0.0224   0.0011        291.9     40.7      6.7        0.5      275.5       38.8
 0.950     654.0   0.1223   0.0224   0.0011        291.9     40.7      6.7        0.5      275.5       38.8
 0.960     654.0   0.1223   0.0224   0.0011        291.9     40.6      6.7        0.5      275.5       38.8
 0.970     654.0   0.1223   0.0225   0.0011        291.9     40.6      6.7        0.5      275.5       38.8
 0.980     654.1   0.1222   0.0225   0.0011        291.9     40.6      6.7        0.5      275.5       38.8
 0.990     654.1   0.1222   0.0225   0.0011        291.9     40.6      6.7        0.5      275.5       38.8
 1.000     654.1   0.1222   0.0225   0.0011        292.0     40.6      6.7        0.5      275.5       38.8
 1.010     654.1   0.1222   0.0226   0.0011        292.0     40.6      6.7        0.5      275.5       38.8
 1.020     654.1   0.1221   0.0226   0.0011        292.0     40.6      6.7        0.5      275.5       38.8
 1.030     654.1   0.1221   0.0226   0.0011        292.0     40.6      6.8        0.5      275.5       38.8
 1.040     654.1   0.1221   0.0227   0.0011        292.0     40.6      6.8        0.5      275.5       38.7
 1.050     654.1   0.1221   0.0227   0.0011        292.0     40.6      6.8        0.5      275.5       38.7
 1.060     654.2   0.1220   0.0227   0.0011        292.0     40.6      6.8        0.5      275.5       38.7
 1.070     654.2   0.1220   0.0228   0.0011        292.1     40.6      6.8        0.5      275.5       38.7
 1.080     654.2   0.1220   0.0228   0.0011        292.1     40.6      6.8        0.5      275.5       38.7
 1.090     654.2   0.1220   0.0228   0.0011        292.1     40.6      6.8        0.5      275.5       38.7
 1.100     654.2   0.1219   0.0229   0.0011        292.1     40.5      6.8        0.5      275.5       38.7
 1.110     654.2   0.1219   0.0229   0.0011        292.1     40.5      6.8        0.5      275.5       38.7
 1.120     654.2   0.1219   0.0229   0.0011        292.1     40.5      6.8        0.5      275.5       38.7
 1.130     654.3   0.1219   0.0230   0.0011        292.1     40.5      6.8        0.5      275.5       38.7
 1.140     654.3   0.1218   0.0230   0.0011        292.2     40.5      6.9        0.5      275.5       38.7
 1.150     654.3   0.1218   0.0230   0.0011        292.2     40.5      6.9        0.5      275.6       38.6
 1.160     654.3   0.1218   0.0231   0.0011        292.2     40.5      6.9        0.5      275.6       38.6
 1.170     654.3   0.1218   0.0231   0.0011        292.2     40.5      6.9        0.5      275.6       38.6
 1.180     654.3   0.1217   0.0231   0.0011        292.2     40.5      6.9        0.5      275.6       38.6
 1.190     654.4   0.1217   0.0232   0.0011        292.2     40.5      6.9        0.5      275.6       38.6
 1.200     654.4   0.1217   0.0232   0.0011        292.3     40.5      6.9        0.5      275.6       38.6
 1.210     654.4   0.1217   0.0232   0.0011        292.3     40.5      6.9        0.5      275.6       38.6
 1.220     654.4   0.1216   0.0232   0.0011        292.3     40.5      6.9        0.5      275.6       38.6
 1.230     654.4   0.1216   0.0233   0.0011        292.3     40.5      6.9        0.5      275.6       38.6
 1.240     654.5   0.1216   0.0233   0.0011        292.3     40.5      7.0        0.5      275.6       38.6
 1.250     654.5   0.1216   0.0233   0.0011        292.3     40.4      7.0        0.5      275.6       38.6
 1.260     654.5   0.1215   0.0234   0.0011        292.4     40.4      7.0        0.5      275.6       38.6
 1.270     654.5   0.1215   0.0234   0.0011        292.4     40.4      7.0        0.5      275.6       38.5
 1.280     654.5   0.1215   0.0234   0.0011        292.4     40.4      7.0        0.5      275.6       38.5
 1.290     654.6   0.1215   0.0235   0.0011        292.4     40.4      7.0        0.5      275.6       38.5
 1.300     654.6   0.1214   0.0235   0.0011        292.4     40.4      7.0        0.6      275.7       38.5
 1.310     654.6   0.1214   0.0235   0.0011        292.4     40.4      7.0        0.6      275.7       38.5
 1.320     654.6   0.1214   0.0236   0.0011        292.5     40.4      7.0        0.6      275.7       38.5
 1.330     654.6   0.1214   0.0236   0.0011        292.5     40.4      7.0        0.6      275.7       38.5
 1.340     654.7   0.1213   0.0236   0.0011        292.5     40.4      7.1        0.6      275.7       38.5
 1.350     654.7   0.1213   0.0237   0.0011        292.5     40.4      7.1        0.6      275.7       38.5
 1.360     654.7   0.1213   0.0237   0.0012        292.5     40.4      7.1        0.6      275.7       38.5
 1.370     654.7   0.1213   0.0237   0.0012        292.5     40.4      7.1        0.6      275.7       38.5
 1.380     654.8   0.1213   0.0238   0.0012        292.6     40.4      7.1        0.6      275.7       38.5
 1.390     654.8   0.1212   0.0238   0.0012        292.6     40.4      7.1        0.6      275.7       38.5
 1.400     654.8   0.1212   0.0238   0.0012        292.6     40.4      7.1        0.6      275.7       38.5
 1.410     654.8   0.1212   0.0239   0.0012        292.6     40.3      7.1        0.6      275.7       38.5
 1.420     654.9   0.1212   0.0239   0.0012        292.6     40.3      7.1        0.6      275.7       38.4
 1.430     654.9   0.1211   0.0239   0.0012        292.7     40.3      7.1        0.6      275.7       38.4
 1.440     654.9   0.1211   0.0240   0.0012        292.7     40.3      7.2        0.6      275.8       38.4
 1.450     654.9   0.1211   0.0240   0.0012        292.7     40.3      7.2        0.6      275.8       38.4
 1.460     655.0   0.1211   0.0240   0.0012        292.7     40.3      7.2        0.6      275.8       38.4
 1.470     655.0   0.1211   0.0241   0.0012        292.7     40.3      7.2        0.6      275.8       38.4
 1.480     655.0   0.1210   0.0241   0.0012        292.7     40.3      7.2        0.6      275.8       38.4
 1.490     655.0   0.1210   0.0241   0.0012        292.8     40.3      7.2        0.6      275.8       38.4
 1.500     655.1   0.1210   0.0242   0.0012        292.8     40.3      7.2        0.6      275.8       38.4
 1.510     655.1   0.1210   0.0242   0.0012        292.8     40.3      7.2        0.6      275.8       38.4
 1.520     655.1   0.1209   0.0242   0.0012        292.8     40.3      7.2        0.6      275.8       38.4
 1.530     655.1   0.1209   0.0243   0.0012        292.8     40.3      7.2        0.6      275.8       38.4
 1.540     655.2   0.1209   0.0243   0.0012        292.9     40.3      7.3        0.6      275.8       38.4
 1.550     655.2   0.1209   0.0243   0.0012        292.9     40.3      7.3        0.6      275.8       38.4
 1.560     655.2   0.1209   0.0244   0.0012        292.9     40.3      7.3        0.6      275.9       38.4
 1.570     655.2   0.1208   0.0244   0.0012        292.9     40.3      7.3        0.6      275.9       38.3
 1.580     655.3   0.1208   0.0244   0.0012        292.9     40.3      7.3        0.6      275.9       38.3
 1.590     655.3   0.1208   0.0245   0.0012        293.0     40.2      7.3        0.6      275.9       38.3
 1.600     655.3   0.1208   0.0245   0.0012        293.0     40.2      7.3        0.6      275.9       38.3
 1.610     655.4   0.1208   0.0245   0.0012        293.0     40.2      7.3        0.6      275.9       38.3
 1.620     655.4   0.1207   0.0246   0.0012        293.0     40.2      7.3        0.6      275.9       38.3
 1.630     655.4   0.1207   0.0246   0.0012        293.0     40.2      7.3        0.6      275.9       38.3
 1.640     655.4   0.1207   0.0246   0.0012        293.1     40.2      7.4        0.6      275.9       38.3
 1.650     655.5   0.1207   0.0247   0.0012        293.1     40.2      7.4        0.6      275.9       38.3
 1.660     655.5   0.1206   0.0247   0.0012        293.1     40.2      7.4        0.6      275.9       38.3
 1.670     655.5   0.1206   0.0247   0.0012        293.1     40.2      7.4        0.6      276.0       38.3
 1.680     655.6   0.1206   0.0248   0.0012        293.1     40.2      7.4        0.6      276.0       38.3
 1.690     655.6   0.1206   0.0248   0.0012        293.2     40.2      7.4        0.6      276.0       38.3
 1.700     655.6   0.1206   0.0248   0.0012        293.2     40.2      7.4        0.6      276.0       38.3
 1.710     655.6   0.1205   0.0249   0.0012        293.2     40.2      7.4        0.6      276.0       38.3
 1.720     655.7   0.1205   0.0249   0.0012        293.2     40.2      7.4        0.6      276.0       38.3
 1.730     655.7   0.1205   0.0249   0.0012        293.2     40.2      7.4        0.6      276.0       38.3
 1.740     655.7   0.1205   0.0250   0.0012        293.3     40.2      7.5        0.6      276.0       38.2
 1.750     655.8   0.1205   0.0250   0.0012        293.3     40.2      7.5        0.6      276.0       38.2
 1.760     655.8   0.1204   0.0250   0.0012        293.3     40.2      7.5        0.6      276.0       38.2
 1.770     655.8   0.1204   0.0251   0.0012        293.3     40.2      7.5        0.6      276.0       38.2
 1.780     655.9   0.1204   0.0251   0.0012        293.3     40.2      7.5        0.6      276.1       38.2
 1.790     655.9   0.1204   0.0251   0.0012        293.4     40.1      7.5        0.6      276.1       38.2
 1.800     655.9   0.1204   0.0252   0.0012        293.4     40.1      7.5        0.6      276.1       38.2
 1.810     655.9   0.1203   0.0252   0.0012        293.4     40.1      7.5        0.6      276.1       38.2
 1.820     656.0   0.1203   0.0252   0.0012        293.4     40.1      7.5        0.6      276.1       38.2
 1.830     656.0   0.1203   0.0253   0.0012        293.4     40.1      7.6        0.6      276.1       38.2
 1.840     656.0   0.1203   0.0253   0.0012        293.5     40.1      7.6        0.6      276.1       38.2
 1.850     656.1   0.1203   0.0253   0.0012        293.5     40.1      7.6        0.6      276.1       38.2
 1.860     656.1   0.1202   0.0254   0.0012        293.5     40.1      7.6        0.6      276.1       38.2
 1.870     656.1   0.1202   0.0254   0.0012        293.5     40.1      7.6        0.6      276.1       38.2
 1.880     656.2   0.1202   0.0254   0.0012        293.5     40.1      7.6        0.6      276.1       38.2
 1.890     656.2   0.1202   0.0255   0.0012        293.6     40.1      7.6        0.6      276.2       38.2
 1.900     656.2   0.1202   0.0255   0.0012        293.6     40.1      7.6        0.6      276.2       38.2
 1.910     656.3   0.1201   0.0255   0.0012        293.6     40.1      7.6        0.6      276.2       38.2
 1.920     656.3   0.1201   0.0256   0.0012        293.6     40.1      7.7        0.6      276.2       38.2
 1.930     656.3   0.1201   0.0256   0.0012        293.6     40.1      7.7        0.6      276.2       38.1
 1.940     656.4   0.1201   0.0256   0.0012        293.7     40.1      7.7        0.6      276.2       38.1
 1.950     656.4   0.1201   0.0257   0.0012        293.7     40.1      7.7        0.6      276.2       38.1
 1.960     656.4   0.1200   0.0257   0.0012        293.7     40.1      7.7        0.6      276.2       38.1
 1.970     656.5   0.1200   0.0257   0.0012        293.7     40.1      7.7        0.6      276.2       38.1
 1.980     656.5   0.1200   0.0258   0.0012        293.8     40.1      7.7        0.6      276.2       38.1
 1.990     656.5   0.1200   0.0258   0.0012        293.8     40.1      7.7        0.6      276.3       38.1
 2.000     656.6   0.1200   0.0258   0.0012        293.8     40.0      7.7        0.6      276.3       38.1
 2.010     656.6   0.1199   0.0259   0.0012        293.8     40.0      7.7        0.6      276.3       38.1
 2.020     656.6   0.1199   0.0259   0.0012        293.8     40.0      7.8        0.6      276.3       38.1
 2.030     656.7   0.1199   0.0259   0.0012        293.9     40.0      7.8        0.6      276.3       38.1
 2.040     656.7   0.1199   0.0260   0.0012        293.9     40.0      7.8        0.6      276.3       38.1
 2.050     656.7   0.1199   0.0260   0.0012        293.9     40.0      7.8        0.6      276.3       38.1
 2.060     656.8   0.1199   0.0261   0.0012        293.9     40.0      7.8        0.6      276.3       38.1
 2.070     656.8   0.1198   0.0261   0.0012        293.9     40.0      7.8        0.6      276.3       38.1
 2.080     656.8   0.1198   0.0261   0.0012        294.0     40.0      7.8        0.6      276.3       38.1
 2.090     656.9   0.1198   0.0262   0.0012        294.0     40.0      7.8        0.6      276.3       38.1
 2.100     656.9   0.1198   0.0262   0.0012        294.0     40.0      7.8        0.6      276.4       38.1
 2.110     656.9   0.1198   0.0262   0.0012        294.0     40.0      7.9        0.6      276.4       38.1
 2.120     657.0   0.1197   0.0263   0.0012        294.1     40.0      7.9        0.6      276.4       38.1
 2.130     657.0   0.1197   0.0263   0.0013        294.1     40.0      7.9        0.6      276.4       38.0
 2.140     657.0   0.1197   0.0263   0.0013        294.1     40.0      7.9        0.6      276.4       38.0
 2.150     657.1   0.1197   0.0264   0.0013        294.1     40.0      7.9        0.6      276.4       38.0
 2.160     657.1   0.1197   0.0264   0.0013        294.1     40.0      7.9        0.6      276.4       38.0
 2.170     657.1   0.1196   0.0264   0.0013        294.2     40.0      7.9        0.6      276.4       38.0
 2.180     657.2   0.1196   0.0265   0.0013        294.2     40.0      7.9        0.6      276.4       38.0
 2.190     657.2   0.1196   0.0265   0.0013        294.2     40.0      7.9        0.6      276.4       38.0
 2.200     657.2   0.1196   0.0265   0.0013        294.2     40.0      8.0        0.6      276.5       38.0
 2.210     657.3   0.1196   0.0266   0.0013        294.2     40.0      8.0        0.6      276.5       38.0
 2.220     657.3   0.1196   0.0266   0.0013        294.3     40.0      8.0        0.6      276.5       38.0
 2.230     657.3   0.1195   0.0267   0.0013        294.3     40.0      8.0        0.6      276.5       38.0
 2.240     657.4   0.1195   0.0267   0.0013        294.3     39.9      8.0        0.6      276.5       38.0
 2.250     657.4   0.1195   0.0267   0.0013        294.3     39.9      8.0        0.6      276.5       38.0
 2.260     657.5   0.1195   0.0268   0.0013        294.4     39.9      8.0        0.6      276.5       38.0
 2.270     657.5   0.1195   0.0268   0.0013        294.4     39.9      8.0        0.6      276.5       38.0
 2.280     657.5   0.1194   0.0268   0.0013        294.4     39.9      8.0        0.6      276.5       38.0
 2.290     657.6   0.1194   0.0269   0.0013        294.4     39.9      8.1        0.6      276.5       38.0
 2.300     657.6   0.1194   0.0269   0.0013        294.4     39.9      8.1        0.6      276.6       38.0
 2.310     657.6   0.1194   0.0269   0.0013        294.5     39.9      8.1        0.6      276.6       38.0
 2.320     657.7   0.1194   0.0270   0.0013        294.5     39.9      8.1        0.6      276.6       38.0
 2.330     657.7   0.1193   0.0270   0.0013        294.5     39.9      8.1        0.6      276.6       38.0
 2.340     657.7   0.1193   0.0270   0.0013        294.5     39.9      8.1        0.6      276.6       37.9
 2.350     657.8   0.1193   0.0271   0.0013        294.6     39.9      8.1        0.6      276.6       37.9
 2.360     657.8   0.1193   0.0271   0.0013        294.6     39.9      8.1        0.6      276.6       37.9
 2.370     657.8   0.1193   0.0272   0.0013        294.6     39.9      8.1        0.6      276.6       37.9
 2.380     657.9   0.1193   0.0272   0.0013        294.6     39.9      8.2        0.6      276.6       37.9
 2.390     657.9   0.1192   0.0272   0.0013        294.6     39.9      8.2        0.6      276.6       37.9
 2.400     657.9   0.1192   0.0273   0.0013        294.7     39.9      8.2        0.6      276.7       37.9
 2.410     658.0   0.1192   0.0273   0.0013        294.7     39.9      8.2        0.6      276.7       37.9
 2.420     658.0   0.1192   0.0273   0.0013        294.7     39.9      8.2        0.6      276.7       37.9
 2.430     658.1   0.1192   0.0274   0.0013        294.7     39.9      8.2        0.6      276.7       37.9
 2.440     658.1   0.1192   0.0274   0.0013        294.8     39.9      8.2        0.6      276.7       37.9
 2.450     658.1   0.1191   0.0274   0.0013        294.8     39.9      8.2        0.6      276.7       37.9
 2.460     658.2   0.1191   0.0275   0.0013        294.8     39.9      8.3        0.6      276.7       37.9
 2.470     658.2   0.1191   0.0275   0.0013        294.8     39.9      8.3        0.6      276.7       37.9
 2.480     658.2   0.1191   0.0276   0.0013        294.8     39.9      8.3        0.6      276.7       37.9
 2.490     658.3   0.1191   0.0276   0.0013        294.9     39.9      8.3        0.6      276.7       37.9
 2.500     658.3   0.1190   0.0276   0.0013        294.9     39.8      8.3        0.6      276.8       37.9
 2.510     658.3   0.1190   0.0277   0.0013        294.9     39.8      8.3        0.6      276.8       37.9
 2.520     658.4   0.1190   0.0277   0.0013        294.9     39.8      8.3        0.6      276.8       37.9
 2.530     658.4   0.1190   0.0277   0.0013        295.0     39.8      8.3        0.6      276.8       37.9
 2.540     658.5   0.1190   0.0278   0.0013        295.0     39.8      8.3        0.6      276.8       37.9
 2.550     658.5   0.1190   0.0278   0.0013        295.0     39.8      8.4        0.6      276.8       37.9
 2.560     658.5   0.1189   0.0279   0.0013        295.0     39.8      8.4        0.6      276.8       37.9
 2.570     658.6   0.1189   0.0279   0.0013        295.0     39.8      8.4        0.6      276.8       37.8
 2.580     658.6   0.1189   0.0279   0.0013        295.1     39.8      8.4        0.6      276.8       37.8
 2.590     658.6   0.1189   0.0280   0.0013        295.1     39.8      8.4        0.6      276.8       37.8
 2.600     658.7   0.1189   0.0280   0.0013        295.1     39.8      8.4        0.7      276.9       37.8
 2.610     658.7   0.1189   0.0280   0.0013        295.1     39.8      8.4        0.7      276.9       37.8
 2.620     658.8   0.1188   0.0281   0.0013        295.2     39.8      8.4        0.7      276.9       37.8
 2.630     658.8   0.1188   0.0281   0.0013        295.2     39.8      8.5        0.7      276.9       37.8
 2.640     658.8   0.1188   0.0282   0.0013        295.2     39.8      8.5        0.7      276.9       37.8
 2.650     658.9   0.1188   0.0282   0.0013        295.2     39.8      8.5        0.7      276.9       37.8
 2.660     658.9   0.1188   0.0282   0.0013        295.2     39.8      8.5        0.7      276.9       37.8
 2.670     658.9   0.1187   0.0283   0.0013        295.3     39.8      8.5        0.7      276.9       37.8
 2.680     659.0   0.1187   0.0283   0.0013        295.3     39.8      8.5        0.7      276.9       37.8
 2.690     659.0   0.1187   0.0283   0.0013        295.3     39.8      8.5        0.7      276.9       37.8
 2.700     659.1   0.1187   0.0284   0.0013        295.3     39.8      8.5        0.7      277.0       37.8
 2.710     659.1   0.1187   0.0284   0.0013        295.4     39.8      8.5        0.7      277.0       37.8
 2.720     659.1   0.1187   0.0285   0.0013        295.4     39.8      8.6        0.7      277.0       37.8
 2.730     659.2   0.1186   0.0285   0.0013        295.4     39.8      8.6        0.7      277.0       37.8
 2.740     659.2   0.1186   0.0285   0.0013        295.4     39.8      8.6        0.7      277.0       37.8
 2.750     659.2   0.1186   0.0286   0.0013        295.5     39.8      8.6        0.7      277.0       37.8
 2.760     659.3   0.1186   0.0286   0.0013        295.5     39.8      8.6        0.7      277.0       37.8
 2.770     659.3   0.1186   0.0286   0.0013        295.5     39.8      8.6        0.7      277.0       37.8
 2.780     659.4   0.1186   0.0287   0.0013        295.5     39.7      8.6        0.7      277.0       37.8
 2.790     659.4   0.1185   0.0287   0.0013        295.5     39.7      8.6        0.7      277.0       37.8
 2.800     659.4   0.1185   0.0288   0.0014        295.6     39.7      8.7        0.7      277.1       37.7
 2.810     659.5   0.1185   0.0288   0.0014        295.6     39.7      8.7        0.7      277.1       37.7
 2.820     659.5   0.1185   0.0288   0.0014        295.6     39.7      8.7        0.7      277.1       37.7
 2.830     659.5   0.1185   0.0289   0.0014        295.6     39.7      8.7        0.7      277.1       37.7
 2.840     659.6   0.1185   0.0289   0.0014        295.7     39.7      8.7        0.7      277.1       37.7
 2.850     659.6   0.1184   0.0289   0.0014        295.7     39.7      8.7        0.7      277.1       37.7
 2.860     659.7   0.1184   0.0290   0.0014        295.7     39.7      8.7        0.7      277.1       37.7
 2.870     659.7   0.1184   0.0290   0.0014        295.7     39.7      8.7        0.7      277.1       37.7
 2.880     659.7   0.1184   0.0291   0.0014        295.7     39.7      8.8        0.7      277.1       37.7
 2.890     659.8   0.1184   0.0291   0.0014        295.8     39.7      8.8        0.7      277.1       37.7
 2.900     659.8   0.1183   0.0291   0.0014        295.8     39.7      8.8        0.7      277.1       37.7
 2.910     659.8   0.1183   0.0292   0.0014        295.8     39.7      8.8        0.7      277.2       37.7
 2.920     659.9   0.1183   0.0292   0.0014        295.8     39.7      8.8        0.7      277.2       37.7
 2.930     659.9   0.1183   0.0293   0.0014        295.9     39.7      8.8        0.7      277.2       37.7
 2.940     660.0   0.1183   0.0293   0.0014        295.9     39.7      8.8        0.7      277.2       37.7
 2.950     660.0   0.1183   0.0293   0.0014        295.9     39.7      8.8        0.7      277.2       37.7
 2.960     660.0   0.1182   0.0294   0.0014        295.9     39.7      8.8        0.7      277.2       37.7
 2.970     660.1   0.1182   0.0294   0.0014        295.9     39.7      8.9        0.7      277.2       37.7
 2.980     660.1   0.1182   0.0295   0.0014        296.0     39.7      8.9        0.7      277.2       37.7
 2.990     660.1   0.1182   0.0295   0.0014        296.0     39.7      8.9        0.7      277.2       37.7
 3.000     660.2   0.1182   0.0295   0.0014        296.0     39.7      8.9        0.7      277.2       37.7
 3.010     660.2   0.1182   0.0296   0.0014        296.0     39.7      8.9        0.7      277.3       37.7
 3.020     660.3   0.1181   0.0296   0.0014        296.1     39.7      8.9        0.7      277.3       37.7
 3.030     660.3   0.1181   0.0296   0.0014        296.1     39.7      8.9        0.7      277.3       37.7
 3.040     660.3   0.1181   0.0297   0.0014        296.1     39.7      8.9        0.7      277.3       37.6
 3.050     660.4   0.1181   0.0297   0.0014        296.1     39.7      9.0        0.7      277.3       37.6
 3.060     660.4   0.1181   0.0298   0.0014        296.2     39.7      9.0        0.7      277.3       37.6
 3.070     660.4   0.1181   0.0298   0.0014        296.2     39.6      9.0        0.7      277.3       37.6
 3.080     660.5   0.1180   0.0298   0.0014        296.2     39.6      9.0        0.7      277.3       37.6
 3.090     660.5   0.1180   0.0299   0.0014        296.2     39.6      9.0        0.7      277.3       37.6
 3.100     660.6   0.1180   0.0299   0.0014        296.2     39.6      9.0        0.7      277.3       37.6
 3.110     660.6   0.1180   0.0300   0.0014        296.3     39.6      9.0        0.7      277.4       37.6
 3.120     660.6   0.1180   0.0300   0.0014        296.3     39.6      9.0        0.7      277.4       37.6
 3.130     660.7   0.1180   0.0300   0.0014        296.3     39.6      9.1        0.7      277.4       37.6
 3.140     660.7   0.1179   0.0301   0.0014        296.3     39.6      9.1        0.7      277.4       37.6
 3.150     660.8   0.1179   0.0301   0.0014        296.4     39.6      9.1        0.7      277.4       37.6
 3.160     660.8   0.1179   0.0302   0.0014        296.4     39.6      9.1        0.7      277.4       37.6
 3.170     660.8   0.1179   0.0302   0.0014        296.4     39.6      9.1        0.7      277.4       37.6
 3.180     660.9   0.1179   0.0302   0.0014        296.4     39.6      9.1        0.7      277.4       37.6
 3.190     660.9   0.1179   0.0303   0.0014        296.5     39.6      9.1        0.7      277.4       37.6
 3.200     660.9   0.1178   0.0303   0.0014        296.5     39.6      9.1        0.7      277.4       37.6
 3.210     661.0   0.1178   0.0304   0.0014        296.5     39.6      9.2        0.7      277.4       37.6
 3.220     661.0   0.1178   0.0304   0.0014        296.5     39.6      9.2        0.7      277.5       37.6
 3.230     661.1   0.1178   0.0304   0.0014        296.5     39.6      9.2        0.7      277.5       37.6
 3.240     661.1   0.1178   0.0305   0.0014        296.6     39.6      9.2        0.7      277.5       37.6
 3.250     661.1   0.1178   0.0305   0.0014        296.6     39.6      9.2        0.7      277.5       37.6
 3.260     661.2   0.1177   0.0306   0.0014        296.6     39.6      9.2        0.7      277.5       37.6
 3.270     661.2   0.1177   0.0306   0.0014        296.6     39.6      9.2        0.7      277.5       37.6
 3.280     661.2   0.1177   0.0306   0.0014        296.7     39.6      9.3        0.7      277.5       37.5
 3.290     661.3   0.1177   0.0307   0.0014        296.7     39.6      9.3        0.7      277.5       37.5
 3.300     661.3   0.1177   0.0307   0.0014        296.7     39.6      9.3        0.7      277.5       37.5
 3.310     661.4   0.1177   0.0308   0.0014        296.7     39.6      9.3        0.7      277.5       37.5
 3.320     661.4   0.1176   0.0308   0.0014        296.7     39.6      9.3        0.7      277.5       37.5
 3.330     661.4   0.1176   0.0308   0.0014        296.8     39.6      9.3        0.7      277.6       37.5
 3.340     661.5   0.1176   0.0309   0.0014        296.8     39.6      9.3        0.7      277.6       37.5
 3.350     661.5   0.1176   0.0309   0.0014        296.8     39.6      9.3        0.7      277.6       37.5
 3.360     661.6   0.1176   0.0310   0.0014        296.8     39.6      9.4        0.7      277.6       37.5
 3.370     661.6   0.1176   0.0310   0.0014        296.9     39.5      9.4        0.7      277.6       37.5
 3.380     661.6   0.1175   0.0310   0.0014        296.9     39.5      9.4        0.7      277.6       37.5
 3.390     661.7   0.1175   0.0311   0.0014        296.9     39.5      9.4        0.7      277.6       37.5
 3.400     661.7   0.1175   0.0311   0.0014        296.9     39.5      9.4        0.7      277.6       37.5
 3.410     661.7   0.1175   0.0312   0.0014        297.0     39.5      9.4        0.7      277.6       37.5
 3.420     661.8   0.1175   0.0312   0.0015        297.0     39.5      9.4        0.7      277.6       37.5
 3.430     661.8   0.1175   0.0313   0.0015        297.0     39.5      9.4        0.7      277.6       37.5
 3.440     661.9   0.1174   0.0313   0.0015        297.0     39.5      9.5        0.7      277.7       37.5
 3.450     661.9   0.1174   0.0313   0.0015        297.0     39.5      9.5        0.7      277.7       37.5
 3.460     661.9   0.1174   0.0314   0.0015        297.1     39.5      9.5        0.7      277.7       37.5
 3.470     662.0   0.1174   0.0314   0.0015        297.1     39.5      9.5        0.7      277.7       37.5
 3.480     662.0   0.1174   0.0315   0.0015        297.1     39.5      9.5        0.7      277.7       37.5
 3.490     662.1   0.1174   0.0315   0.0015        297.1     39.5      9.5        0.7      277.7       37.5
 3.500     662.1   0.1173   0.0315   0.0015        297.2     39.5      9.5        0.7      277.7       37.5
 3.510     662.1   0.1173   0.0316   0.0015        297.2     39.5      9.5        0.7      277.7       37.5
 3.520     662.2   0.1173   0.0316   0.0015        297.2     39.5      9.6        0.7      277.7       37.5
 3.530     662.2   0.1173   0.0317   0.0015        297.2     39.5      9.6        0.7      277.7       37.4
 3.540     662.3   0.1173   0.0317   0.0015        297.2     39.5      9.6        0.7      277.7       37.4
 3.550     662.3   0.1173   0.0317   0.0015        297.3     39.5      9.6        0.7      277.8       37.4
 3.560     662.3   0.1172   0.0318   0.0015        297.3     39.5      9.6        0.7      277.8       37.4
 3.570     662.4   0.1172   0.0318   0.0015        297.3     39.5      9.6        0.7      277.8       37.4
 3.580     662.4   0.1172   0.0319   0.0015        297.3     39.5      9.6        0.7      277.8       37.4
 3.590     662.4   0.1172   0.0319   0.0015        297.4     39.5      9.7        0.7      277.8       37.4
 3.600     662.5   0.1172   0.0320   0.0015        297.4     39.5      9.7        0.7      277.8       37.4
 3.610     662.5   0.1172   0.0320   0.0015        297.4     39.5      9.7        0.7      277.8       37.4
 3.620     662.6   0.1171   0.0320   0.0015        297.4     39.5      9.7        0.7      277.8       37.4
 3.630     662.6   0.1171   0.0321   0.0015        297.5     39.5      9.7        0.7      277.8       37.4
 3.640     662.6   0.1171   0.0321   0.0015        297.5     39.5      9.7        0.7      277.8       37.4
 3.650     662.7   0.1171   0.0322   0.0015        297.5     39.5      9.7        0.7      277.8       37.4
 3.660     662.7   0.1171   0.0322   0.0015        297.5     39.5      9.7        0.7      277.9       37.4
 3.670     662.8   0.1171   0.0323   0.0015        297.5     39.4      9.8        0.7      277.9       37.4
 3.680     662.8   0.1170   0.0323   0.0015        297.6     39.4      9.8        0.7      277.9       37.4
 3.690     662.8   0.1170   0.0323   0.0015        297.6     39.4      9.8        0.7      277.9       37.4
 3.700     662.9   0.1170   0.0324   0.0015        297.6     39.4      9.8        0.7      277.9       37.4
 3.710     662.9   0.1170   0.0324   0.0015        297.6     39.4      9.8        0.7      277.9       37.4
 3.720     662.9   0.1170   0.0325   0.0015        297.7     39.4      9.8        0.7      277.9       37.4
 3.730     663.0   0.1170   0.0325   0.0015        297.7     39.4      9.8        0.7      277.9       37.4
 3.740     663.0   0.1169   0.0325   0.0015        297.7     39.4      9.9        0.8      277.9       37.4
 3.750     663.1   0.1169   0.0326   0.0015        297.7     39.4      9.9        0.8      277.9       37.4
 3.760     663.1   0.1169   0.0326   0.0015        297.8     39.4      9.9        0.8      277.9       37.4
 3.770     663.1   0.1169   0.0327   0.0015        297.8     39.4      9.9        0.8      277.9       37.3
 3.780     663.2   0.1169   0.0327   0.0015        297.8     39.4      9.9        0.8      278.0       37.3
 3.790     663.2   0.1169   0.0328   0.0015        297.8     39.4      9.9        0.8      278.0       37.3
 3.800     663.3   0.1168   0.0328   0.0015        297.8     39.4      9.9        0.8      278.0       37.3
 3.810     663.3   0.1168   0.0328   0.0015        297.9     39.4     10.0        0.8      278.0       37.3
 3.820     663.3   0.1168   0.0329   0.0015        297.9     39.4     10.0        0.8      278.0       37.3
 3.830     663.4   0.1168   0.0329   0.0015        297.9     39.4     10.0        0.8      278.0       37.3
 3.840     663.4   0.1168   0.0330   0.0015        297.9     39.4     10.0        0.8      278.0       37.3
 3.850     663.4   0.1168   0.0330   0.0015        298.0     39.4     10.0        0.8      278.0       37.3
 3.860     663.5   0.1167   0.0331   0.0015        298.0     39.4     10.0        0.8      278.0       37.3
 3.870     663.5   0.1167   0.0331   0.0015        298.0     39.4     10.0        0.8      278.0       37.3
 3.880     663.6   0.1167   0.0331   0.0015        298.0     39.4     10.0        0.8      278.0       37.3
 3.890     663.6   0.1167   0.0332   0.0015        298.1     39.4     10.1        0.8      278.0       37.3
 3.900     663.6   0.1167   0.0332   0.0015        298.1     39.4     10.1        0.8      278.1       37.3
 3.910     663.7   0.1167   0.0333   0.0015        298.1     39.4     10.1        0.8      278.1       37.3
 3.920     663.7   0.1167   0.0333   0.0015        298.1     39.4     10.1        0.8      278.1       37.3
 3.930     663.8   0.1166   0.0334   0.0015        298.1     39.4     10.1        0.8      278.1       37.3
 3.940     663.8   0.1166   0.0334   0.0015        298.2     39.4     10.1        0.8      278.1       37.3
 3.950     663.8   0.1166   0.0335   0.0015        298.2     39.4     10.1        0.8      278.1       37.3
 3.960     663.9   0.1166   0.0335   0.0015        298.2     39.4     10.2        0.8      278.1       37.3
 3.970     663.9   0.1166   0.0335   0.0015        298.2     39.4     10.2        0.8      278.1       37.3
 3.980     664.0   0.1166   0.0336   0.0015        298.3     39.3     10.2        0.8      278.1       37.3
 3.990     664.0   0.1165   0.0336   0.0015        298.3     39.3     10.2        0.8      278.1       37.3
 4.000     664.0   0.1165   0.0337   0.0015        298.3     39.3     10.2        0.8      278.1       37.3
 4.010     664.1   0.1165   0.0337   0.0016        298.3     39.3     10.2        0.8      278.1       37.3
 4.020     664.1   0.1165   0.0338   0.0016        298.3     39.3     10.2        0.8      278.2       37.2
 4.030     664.1   0.1165   0.0338   0.0016        298.4     39.3     10.3        0.8      278.2       37.2
 4.040     664.2   0.1165   0.0338   0.0016        298.4     39.3     10.3        0.8      278.2       37.2
 4.050     664.2   0.1164   0.0339   0.0016        298.4     39.3     10.3        0.8      278.2       37.2
 4.060     664.3   0.1164   0.0339   0.0016        298.4     39.3     10.3        0.8      278.2       37.2
 4.070     664.3   0.1164   0.0340   0.0016        298.5     39.3     10.3        0.8      278.2       37.2
 4.080     664.3   0.1164   0.0340   0.0016        298.5     39.3     10.3        0.8      278.2       37.2
 4.090     664.4   0.1164   0.0341   0.0016        298.5     39.3     10.3        0.8      278.2       37.2
 4.100     664.4   0.1164   0.0341   0.0016        298.5     39.3     10.4        0.8      278.2       37.2
 4.110     664.5   0.1163   0.0342   0.0016        298.6     39.3     10.4        0.8      278.2       37.2
 4.120     664.5   0.1163   0.0342   0.0016        298.6     39.3     10.4        0.8      278.2       37.2
 4.130     664.5   0.1163   0.0342   0.0016        298.6     39.3     10.4        0.8      278.2       37.2
 4.140     664.6   0.1163   0.0343   0.0016        298.6     39.3     10.4        0.8      278.3       37.2
 4.150     664.6   0.1163   0.0343   0.0016        298.6     39.3     10.4        0.8      278.3       37.2
 4.160     664.6   0.1163   0.0344   0.0016        298.7     39.3     10.4        0.8      278.3       37.2
 4.170     664.7   0.1162   0.0344   0.0016        298.7     39.3     10.5        0.8      278.3       37.2
 4.180     664.7   0.1162   0.0345   0.0016        298.7     39.3     10.5        0.8      278.3       37.2
 4.190     664.8   0.1162   0.0345   0.0016        298.7     39.3     10.5        0.8      278.3       37.2
 4.200     664.8   0.1162   0.0346   0.0016        298.8     39.3     10.5        0.8      278.3       37.2
 4.210     664.8   0.1162   0.0346   0.0016        298.8     39.3     10.5        0.8      278.3       37.2
 4.220     664.9   0.1162   0.0346   0.0016        298.8     39.3     10.5        0.8      278.3       37.2
 4.230     664.9   0.1161   0.0347   0.0016        298.8     39.3     10.5        0.8      278.3       37.2
 4.240     665.0   0.1161   0.0347   0.0016        298.9     39.3     10.6        0.8      278.3       37.2
 4.250     665.0   0.1161   0.0348   0.0016        298.9     39.3     10.6        0.8      278.3       37.2
 4.260     665.0   0.1161   0.0348   0.0016        298.9     39.3     10.6        0.8      278.3       37.1
 4.270     665.1   0.1161   0.0349   0.0016        298.9     39.3     10.6        0.8      278.4       37.1
 4.280     665.1   0.1161   0.0349   0.0016        298.9     39.3     10.6        0.8      278.4       37.1
 4.290     665.2   0.1160   0.0350   0.0016        299.0     39.2     10.6        0.8      278.4       37.1
 4.300     665.2   0.1160   0.0350   0.0016        299.0     39.2     10.6        0.8      278.4       37.1
 4.310     665.2   0.1160   0.0351   0.0016        299.0     39.2     10.7        0.8      278.4       37.1
 4.320     665.3   0.1160   0.0351   0.0016        299.0     39.2     10.7        0.8      278.4       37.1
 4.330     665.3   0.1160   0.0351   0.0016        299.1     39.2     10.7        0.8      278.4       37.1
 4.340     665.3   0.1160   0.0352   0.0016        299.1     39.2     10.7        0.8      278.4       37.1
 4.350     665.4   0.1159   0.0352   0.0016        299.1     39.2     10.7        0.8      278.4       37.1
 4.360     665.4   0.1159   0.0353   0.0016        299.1     39.2     10.7        0.8      278.4       37.1
 4.370     665.5   0.1159   0.0353   0.0016        299.2     39.2     10.7        0.8      278.4       37.1
 4.380     665.5   0.1159   0.0354   0.0016        299.2     39.2     10.8        0.8      278.4       37.1
 4.390     665.5   0.1159   0.0354   0.0016        299.2     39.2     10.8        0.8      278.4       37.1
 4.400     665.6   0.1159   0.0355   0.0016        299.2     39.2     10.8        0.8      278.5       37.1
 4.410     665.6   0.1159   0.0355   0.0016        299.2     39.2     10.8        0.8      278.5       37.1
 4.420     665.7   0.1158   0.0356   0.0016        299.3     39.2     10.8        0.8      278.5       37.1
 4.430     665.7   0.1158   0.0356   0.0016        299.3     39.2     10.8        0.8      278.5       37.1
 4.440     665.7   0.1158   0.0356   0.0016        299.3     39.2     10.8        0.8      278.5       37.1
 4.450     665.8   0.1158   0.0357   0.0016        299.3     39.2     10.9        0.8      278.5       37.1
 4.460     665.8   0.1158   0.0357   0.0016        299.4     39.2     10.9        0.8      278.5       37.1
 4.470     665.8   0.1158   0.0358   0.0016        299.4     39.2     10.9        0.8      278.5       37.1
 4.480     665.9   0.1157   0.0358   0.0016        299.4     39.2     10.9        0.8      278.5       37.1
 4.490     665.9   0.1157   0.0359   0.0016        299.4     39.2     10.9        0.8      278.5       37.1
 4.500     666.0   0.1157   0.0359   0.0016        299.4     39.2     10.9        0.8      278.5       37.0
 4.510     666.0   0.1157   0.0360   0.0016        299.5     39.2     11.0        0.8      278.5       37.0
 4.520     666.0   0.1157   0.0360   0.0016        299.5     39.2     11.0        0.8      278.5       37.0
 4.530     666.1   0.1157   0.0361   0.0016        299.5     39.2     11.0        0.8      278.5       37.0
 4.540     666.1   0.1156   0.0361   0.0016        299.5     39.2     11.0        0.8      278.6       37.0
 4.550     666.2   0.1156   0.0362   0.0016        299.6     39.2     11.0        0.8      278.6       37.0
 4.560     666.2   0.1156   0.0362   0.0016        299.6     39.2     11.0        0.8      278.6       37.0
 4.570     666.2   0.1156   0.0363   0.0017        299.6     39.2     11.0        0.8      278.6       37.0
 4.580     666.3   0.1156   0.0363   0.0017        299.6     39.2     11.1        0.8      278.6       37.0
 4.590     666.3   0.1156   0.0363   0.0017        299.7     39.2     11.1        0.8      278.6       37.0
 4.600     666.4   0.1155   0.0364   0.0017        299.7     39.1     11.1        0.8      278.6       37.0
 4.610     666.4   0.1155   0.0364   0.0017        299.7     39.1     11.1        0.8      278.6       37.0
 4.620     666.4   0.1155   0.0365   0.0017        299.7     39.1     11.1        0.8      278.6       37.0
 4.630     666.5   0.1155   0.0365   0.0017        299.7     39.1     11.1        0.8      278.6       37.0
 4.640     666.5   0.1155   0.0366   0.0017        299.8     39.1     11.1        0.8      278.6       37.0
 4.650     666.5   0.1155   0.0366   0.0017        299.8     39.1     11.2        0.8      278.6       37.0
 4.660     666.6   0.1154   0.0367   0.0017        299.8     39.1     11.2        0.8      278.6       37.0
 4.670     666.6   0.1154   0.0367   0.0017        299.8     39.1     11.2        0.8      278.6       37.0
 4.680     666.7   0.1154   0.0368   0.0017        299.9     39.1     11.2        0.8      278.7       37.0
 4.690     666.7   0.1154   0.0368   0.0017        299.9     39.1     11.2        0.8      278.7       37.0
 4.700     666.7   0.1154   0.0369   0.0017        299.9     39.1     11.2        0.8      278.7       37.0
 4.710     666.8   0.1154   0.0369   0.0017        299.9     39.1     11.3        0.8      278.7       37.0
 4.720     666.8   0.1153   0.0370   0.0017        300.0     39.1     11.3        0.8      278.7       37.0
 4.730     666.9   0.1153   0.0370   0.0017        300.0     39.1     11.3        0.8      278.7       37.0
 4.740     666.9   0.1153   0.0371   0.0017        300.0     39.1     11.3        0.8      278.7       36.9
 4.750     666.9   0.1153   0.0371   0.0017        300.0     39.1     11.3        0.9      278.7       36.9
 4.760     667.0   0.1153   0.0372   0.0017        300.0     39.1     11.3        0.9      278.7       36.9
 4.770     667.0   0.1153   0.0372   0.0017        300.1     39.1     11.3        0.9      278.7       36.9
 4.780     667.1   0.1152   0.0372   0.0017        300.1     39.1     11.4        0.9      278.7       36.9
 4.790     667.1   0.1152   0.0373   0.0017        300.1     39.1     11.4        0.9      278.7       36.9
 4.800     667.1   0.1152   0.0373   0.0017        300.1     39.1     11.4        0.9      278.7       36.9
 4.810     667.2   0.1152   0.0374   0.0017        300.2     39.1     11.4        0.9      278.7       36.9
 4.820     667.2   0.1152   0.0374   0.0017        300.2     39.1     11.4        0.9      278.8       36.9
 4.830     667.2   0.1152   0.0375   0.0017        300.2     39.1     11.4        0.9      278.8       36.9
 4.840     667.3   0.1152   0.0375   0.0017        300.2     39.1     11.5        0.9      278.8       36.9
 4.850     667.3   0.1151   0.0376   0.0017        300.3     39.1     11.5        0.9      278.8       36.9
 4.860     667.4   0.1151   0.0376   0.0017        300.3     39.1     11.5        0.9      278.8       36.9
 4.870     667.4   0.1151   0.0377   0.0017        300.3     39.1     11.5        0.9      278.8       36.9
 4.880     667.4   0.1151   0.0377   0.0017        300.3     39.1     11.5        0.9      278.8       36.9
 4.890     667.5   0.1151   0.0378   0.0017        300.3     39.1     11.5        0.9      278.8       36.9
 4.900     667.5   0.1151   0.0378   0.0017        300.4     39.1     11.5        0.9      278.8       36.9
 4.910     667.6   0.1150   0.0379   0.0017        300.4     39.0     11.6        0.9      278.8       36.9
 4.920     667.6   0.1150   0.0379   0.0017        300.4     39.0     11.6        0.9      278.8       36.9
 4.930     667.6   0.1150   0.0380   0.0017        300.4     39.0     11.6        0.9      278.8       36.9
 4.940     667.7   0.1150   0.0380   0.0017        300.5     39.0     11.6        0.9      278.8       36.9
 4.950     667.7   0.1150   0.0381   0.0017        300.5     39.0     11.6        0.9      278.8       36.9
 4.960     667.8   0.1150   0.0381   0.0017        300.5     39.0     11.6        0.9      278.8       36.9
 4.970     667.8   0.1149   0.0382   0.0017        300.5     39.0     11.7        0.9      278.9       36.9
 4.980     667.8   0.1149   0.0382   0.0017        300.6     39.0     11.7        0.9      278.9       36.8
 4.990     667.9   0.1149   0.0383   0.0017        300.6     39.0     11.7        0.9      278.9       36.8
 5.000     667.9   0.1149   0.0383   0.0017        300.6     39.0     11.7        0.9      278.9       36.8
 5.010     667.9   0.1149   0.0384   0.0017        300.6     39.0     11.7        0.9      278.9       36.8
 5.020     668.0   0.1149   0.0384   0.0017        300.6     39.0     11.7        0.9      278.9       36.8
 5.030     668.0   0.1148   0.0385   0.0017        300.7     39.0     11.7        0.9      278.9       36.8
 5.040     668.1   0.1148   0.0385   0.0017        300.7     39.0     11.8        0.9      278.9       36.8
 5.050     668.1   0.1148   0.0386   0.0017        300.7     39.0     11.8        0.9      278.9       36.8
 5.060     668.1   0.1148   0.0386   0.0017        300.7     39.0     11.8        0.9      278.9       36.8
 5.070     668.2   0.1148   0.0387   0.0017        300.8     39.0     11.8        0.9      278.9       36.8
 5.080     668.2   0.1148   0.0387   0.0017        300.8     39.0     11.8        0.9      278.9       36.8
 5.090     668.3   0.1147   0.0388   0.0017        300.8     39.0     11.8        0.9      278.9       36.8
 5.100     668.3   0.1147   0.0388   0.0017        300.8     39.0     11.9        0.9      278.9       36.8
 5.110     668.3   0.1147   0.0389   0.0018        300.9     39.0     11.9        0.9      278.9       36.8
 5.120     668.4   0.1147   0.0389   0.0018        300.9     39.0     11.9        0.9      278.9       36.8
 5.130     668.4   0.1147   0.0390   0.0018        300.9     39.0     11.9        0.9      279.0       36.8
 5.140     668.4   0.1147   0.0390   0.0018        300.9     39.0     11.9        0.9      279.0       36.8
 5.150     668.5   0.1146   0.0391   0.0018        300.9     39.0     11.9        0.9      279.0       36.8
 5.160     668.5   0.1146   0.0391   0.0018        301.0     39.0     12.0        0.9      279.0       36.8
 5.170     668.6   0.1146   0.0392   0.0018        301.0     39.0     12.0        0.9      279.0       36.8
 5.180     668.6   0.1146   0.0392   0.0018        301.0     39.0     12.0        0.9      279.0       36.8
 5.190     668.6   0.1146   0.0393   0.0018        301.0     39.0     12.0        0.9      279.0       36.8
 5.200     668.7   0.1146   0.0393   0.0018        301.1     39.0     12.0        0.9      279.0       36.8
 5.210     668.7   0.1145   0.0394   0.0018        301.1     38.9     12.0        0.9      279.0       36.8
 5.220     668.8   0.1145   0.0394   0.0018        301.1     38.9     12.1        0.9      279.0       36.7
 5.230     668.8   0.1145   0.0395   0.0018        301.1     38.9     12.1        0.9      279.0       36.7
 5.240     668.8   0.1145   0.0395   0.0018        301.2     38.9     12.1        0.9      279.0       36.7
 5.250     668.9   0.1145   0.0396   0.0018        301.2     38.9     12.1        0.9      279.0       36.7
 5.260     668.9   0.1145   0.0396   0.0018        301.2     38.9     12.1        0.9      279.0       36.7
 5.270     669.0   0.1144   0.0397   0.0018        301.2     38.9     12.1        0.9      279.0       36.7
 5.280     669.0   0.1144   0.0397   0.0018        301.2     38.9     12.2        0.9      279.0       36.7
 5.290     669.0   0.1144   0.0398   0.0018        301.3     38.9     12.2        0.9      279.1       36.7
 5.300     669.1   0.1144   0.0398   0.0018        301.3     38.9     12.2        0.9      279.1       36.7
 5.310     669.1   0.1144   0.0399   0.0018        301.3     38.9     12.2        0.9      279.1       36.7
 5.320     669.1   0.1144   0.0399   0.0018        301.3     38.9     12.2        0.9      279.1       36.7
 5.330     669.2   0.1144   0.0400   0.0018        301.4     38.9     12.2        0.9      279.1       36.7
 5.340     669.2   0.1143   0.0400   0.0018        301.4     38.9     12.2        0.9      279.1       36.7
 5.350     669.3   0.1143   0.0401   0.0018        301.4     38.9     12.3        0.9      279.1       36.7
 5.360     669.3   0.1143   0.0401   0.0018        301.4     38.9     12.3        0.9      279.1       36.7
 5.370     669.3   0.1143   0.0402   0.0018        301.5     38.9     12.3        0.9      279.1       36.7
 5.380     669.4   0.1143   0.0402   0.0018        301.5     38.9     12.3        0.9      279.1       36.7
 5.390     669.4   0.1143   0.0403   0.0018        301.5     38.9     12.3        0.9      279.1       36.7
 5.400     669.5   0.1142   0.0403   0.0018        301.5     38.9     12.3        0.9      279.1       36.7
 5.410     669.5   0.1142   0.0404   0.0018        301.5     38.9     12.4        0.9      279.1       36.7
 5.420     669.5   0.1142   0.0404   0.0018        301.6     38.9     12.4        0.9      279.1       36.7
 5.430     669.6   0.1142   0.0405   0.0018        301.6     38.9     12.4        0.9      279.1       36.7
 5.440     669.6   0.1142   0.0405   0.0018        301.6     38.9     12.4        0.9      279.1       36.7
 5.450     669.7   0.1142   0.0406   0.0018        301.6     38.9     12.4        0.9      279.1       36.6
 5.460     669.7   0.1141   0.0406   0.0018        301.7     38.9     12.4        0.9      279.2       36.6
 5.470     669.7   0.1141   0.0407   0.0018        301.7     38.9     12.5        0.9      279.2       36.6
 5.480     669.8   0.1141   0.0407   0.0018        301.7     38.9     12.5        0.9      279.2       36.6
 5.490     669.8   0.1141   0.0408   0.0018        301.7     38.9     12.5        0.9      279.2       36.6
 5.500     669.9   0.1141   0.0408   0.0018        301.8     38.9     12.5        0.9      279.2       36.6
 5.510     669.9   0.1141   0.0409   0.0018        301.8     38.9     12.5        0.9      279.2       36.6
 5.520     669.9   0.1140   0.0409   0.0018        301.8     38.8     12.5        0.9      279.2       36.6
 5.530     670.0   0.1140   0.0410   0.0018        301.8     38.8     12.6        0.9      279.2       36.6
 5.540     670.0   0.1140   0.0410   0.0018        301.8     38.8     12.6        0.9      279.2       36.6
 5.550     670.0   0.1140   0.0411   0.0018        301.9     38.8     12.6        0.9      279.2       36.6
 5.560     670.1   0.1140   0.0412   0.0018        301.9     38.8     12.6        0.9      279.2       36.6
 5.570     670.1   0.1140   0.0412   0.0018        301.9     38.8     12.6        0.9      279.2       36.6
 5.580     670.2   0.1139   0.0413   0.0018        301.9     38.8     12.6        0.9      279.2       36.6
 5.590     670.2   0.1139   0.0413   0.0018        302.0     38.8     12.7        0.9      279.2       36.6
 5.600     670.2   0.1139   0.0414   0.0018        302.0     38.8     12.7        0.9      279.2       36.6
 5.610     670.3   0.1139   0.0414   0.0019        302.0     38.8     12.7        0.9      279.2       36.6
 5.620     670.3   0.1139   0.0415   0.0019        302.0     38.8     12.7        0.9      279.2       36.6
 5.630     670.4   0.1139   0.0415   0.0019        302.1     38.8     12.7        0.9      279.2       36.6
 5.640     670.4   0.1138   0.0416   0.0019        302.1     38.8     12.8        0.9      279.2       36.6
 5.650     670.4   0.1138   0.0416   0.0019        302.1     38.8     12.8        0.9      279.3       36.6
 5.660     670.5   0.1138   0.0417   0.0019        302.1     38.8     12.8        1.0      279.3       36.6
 5.670     670.5   0.1138   0.0417   0.0019        302.1     38.8     12.8        1.0      279.3       36.6
 5.680     670.6   0.1138   0.0418   0.0019        302.2     38.8     12.8        1.0      279.3       36.5
 5.690     670.6   0.1138   0.0418   0.0019        302.2     38.8     12.8        1.0      279.3       36.5
 5.700     670.6   0.1137   0.0419   0.0019        302.2     38.8     12.9        1.0      279.3       36.5
 5.710     670.7   0.1137   0.0419   0.0019        302.2     38.8     12.9        1.0      279.3       36.5
 5.720     670.7   0.1137   0.0420   0.0019        302.3     38.8     12.9        1.0      279.3       36.5
 5.730     670.7   0.1137   0.0421   0.0019        302.3     38.8     12.9        1.0      279.3       36.5
 5.740     670.8   0.1137   0.0421   0.0019        302.3     38.8     12.9        1.0      279.3       36.5
 5.750     670.8   0.1137   0.0422   0.0019        302.3     38.8     12.9        1.0      279.3       36.5
 5.760     670.9   0.1136   0.0422   0.0019        302.4     38.8     13.0        1.0      279.3       36.5
 5.770     670.9   0.1136   0.0423   0.0019        302.4     38.8     13.0        1.0      279.3       36.5
 5.780     670.9   0.1136   0.0423   0.0019        302.4     38.8     13.0        1.0      279.3       36.5
 5.790     671.0   0.1136   0.0424   0.0019        302.4     38.8     13.0        1.0      279.3       36.5
 5.800     671.0   0.1136   0.0424   0.0019        302.4     38.8     13.0        1.0      279.3       36.5
 5.810     671.1   0.1136   0.0425   0.0019        302.5     38.7     13.0        1.0      279.3       36.5
 5.820     671.1   0.1135   0.0425   0.0019        302.5     38.7     13.1        1.0      279.3       36.5
 5.830     671.1   0.1135   0.0426   0.0019        302.5     38.7     13.1        1.0      279.3       36.5
 5.840     671.2   0.1135   0.0426   0.0019        302.5     38.7     13.1        1.0      279.4       36.5
 5.850     671.2   0.1135   0.0427   0.0019        302.6     38.7     13.1        1.0      279.4       36.5
 5.860     671.3   0.1135   0.0427   0.0019        302.6     38.7     13.1        1.0      279.4       36.5
 5.870     671.3   0.1135   0.0428   0.0019        302.6     38.7     13.1        1.0      279.4       36.5
 5.880     671.3   0.1134   0.0429   0.0019        302.6     38.7     13.2        1.0      279.4       36.5
 5.890     671.4   0.1134   0.0429   0.0019        302.7     38.7     13.2        1.0      279.4       36.5
 5.900     671.4   0.1134   0.0430   0.0019        302.7     38.7     13.2        1.0      279.4       36.4
 5.910     671.5   0.1134   0.0430   0.0019        302.7     38.7     13.2        1.0      279.4       36.4
 5.920     671.5   0.1134   0.0431   0.0019        302.7     38.7     13.2        1.0      279.4       36.4
 5.930     671.5   0.1134   0.0431   0.0019        302.8     38.7     13.3        1.0      279.4       36.4
 5.940     671.6   0.1133   0.0432   0.0019        302.8     38.7     13.3        1.0      279.4       36.4
 5.950     671.6   0.1133   0.0432   0.0019        302.8     38.7     13.3        1.0      279.4       36.4
 5.960     671.6   0.1133   0.0433   0.0019        302.8     38.7     13.3        1.0      279.4       36.4
 5.970     671.7   0.1133   0.0433   0.0019        302.8     38.7     13.3        1.0      279.4       36.4
 5.980     671.7   0.1133   0.0434   0.0019        302.9     38.7     13.3        1.0      279.4       36.4
 5.990     671.8   0.1133   0.0435   0.0019        302.9     38.7     13.4        1.0      279.4       36.4
 6.000     671.8   0.1132   0.0435   0.0019        302.9     38.7     13.4        1.0      279.4       36.4
 6.010     671.8   0.1132   0.0436   0.0019        302.9     38.7     13.4        1.0      279.4       36.4
 6.020     671.9   0.1132   0.0436   0.0019        303.0     38.7     13.4        1.0      279.4       36.4
 6.030     671.9   0.1132   0.0437   0.0019        303.0     38.7     13.4        1.0      279.4       36.4
 6.040     672.0   0.1132   0.0437   0.0019        303.0     38.7     13.4        1.0      279.5       36.4
 6.050     672.0   0.1132   0.0438   0.0019        303.0     38.7     13.5        1.0      279.5       36.4
 6.060     672.0   0.1131   0.0438   0.0019        303.1     38.7     13.5        1.0      279.5       36.4
 6.070     672.1   0.1131   0.0439   0.0019        303.1     38.7     13.5        1.0      279.5       36.4
 6.080     672.1   0.1131   0.0440   0.0019        303.1     38.7     13.5        1.0      279.5       36.4
 6.090     672.2   0.1131   0.0440   0.0019        303.1     38.7     13.5        1.0      279.5       36.4
 6.100     672.2   0.1131   0.0441   0.0020        303.1     38.7     13.6        1.0      279.5       36.4
 6.110     672.2   0.1131   0.0441   0.0020        303.2     38.6     13.6        1.0      279.5       36.4
 6.120     672.3   0.1130   0.0442   0.0020        303.2     38.6     13.6        1.0      279.5       36.4
 6.130     672.3   0.1130   0.0442   0.0020        303.2     38.6     13.6        1.0      279.5       36.3
 6.140     672.4   0.1130   0.0443   0.0020        303.2     38.6     13.6        1.0      279.5       36.3
 6.150     672.4   0.1130   0.0443   0.0020        303.3     38.6     13.6        1.0      279.5       36.3
 6.160     672.4   0.1130   0.0444   0.0020        303.3     38.6     13.7        1.0      279.5       36.3
 6.170     672.5   0.1130   0.0445   0.0020        303.3     38.6     13.7        1.0      279.5       36.3
 6.180     672.5   0.1129   0.0445   0.0020        303.3     38.6     13.7        1.0      279.5       36.3
 6.190     672.5   0.1129   0.0446   0.0020        303.4     38.6     13.7        1.0      279.5       36.3
 6.200     672.6   0.1129   0.0446   0.0020        303.4     38.6     13.7        1.0      279.5       36.3
 6.210     672.6   0.1129   0.0447   0.0020        303.4     38.6     13.8        1.0      279.5       36.3
 6.220     672.7   0.1129   0.0447   0.0020        303.4     38.6     13.8        1.0      279.5       36.3
 6.230     672.7   0.1129   0.0448   0.0020        303.5     38.6     13.8        1.0      279.5       36.3
 6.240     672.7   0.1128   0.0448   0.0020        303.5     38.6     13.8        1.0      279.5       36.3
 6.250     672.8   0.1128   0.0449   0.0020        303.5     38.6     13.8        1.0      279.5       36.3
 6.260     672.8   0.1128   0.0450   0.0020        303.5     38.6     13.8        1.0      279.6       36.3
 6.270     672.9   0.1128   0.0450   0.0020        303.5     38.6     13.9        1.0      279.6       36.3
 6.280     672.9   0.1128   0.0451   0.0020        303.6     38.6     13.9        1.0      279.6       36.3
 6.290     672.9   0.1128   0.0451   0.0020        303.6     38.6     13.9        1.0      279.6       36.3
 6.300     673.0   0.1127   0.0452   0.0020        303.6     38.6     13.9        1.0      279.6       36.3
 6.310     673.0   0.1127   0.0452   0.0020        303.6     38.6     13.9        1.0      279.6       36.3
 6.320     673.1   0.1127   0.0453   0.0020        303.7     38.6     14.0        1.0      279.6       36.3
 6.330     673.1   0.1127   0.0454   0.0020        303.7     38.6     14.0        1.0      279.6       36.3
 6.340     673.1   0.1127   0.0454   0.0020        303.7     38.6     14.0        1.0      279.6       36.3
 6.350     673.2   0.1127   0.0455   0.0020        303.7     38.6     14.0        1.0      279.6       36.2
 6.360     673.2   0.1126   0.0455   0.0020        303.8     38.6     14.0        1.0      279.6       36.2
 6.370     673.3   0.1126   0.0456   0.0020        303.8     38.6     14.0        1.0      279.6       36.2
 6.380     673.3   0.1126   0.0456   0.0020        303.8     38.6     14.1        1.0      279.6       36.2
 6.390     673.3   0.1126   0.0457   0.0020        303.8     38.6     14.1        1.0      279.6       36.2
 6.400     673.4   0.1126   0.0458   0.0020        303.8     38.5     14.1        1.0      279.6       36.2
 6.410     673.4   0.1126   0.0458   0.0020        303.9     38.5     14.1        1.0      279.6       36.2
 6.420     673.5   0.1125   0.0459   0.0020        303.9     38.5     14.1        1.0      279.6       36.2
 6.430     673.5   0.1125   0.0459   0.0020        303.9     38.5     14.2        1.0      279.6       36.2
 6.440     673.5   0.1125   0.0460   0.0020        303.9     38.5     14.2        1.0      279.6       36.2
 6.450     673.6   0.1125   0.0460   0.0020        304.0     38.5     14.2        1.0      279.6       36.2
 6.460     673.6   0.1125   0.0461   0.0020        304.0     38.5     14.2        1.0      279.6       36.2
 6.470     673.6   0.1125   0.0462   0.0020        304.0     38.5     14.2        1.0      279.6       36.2
 6.480     673.7   0.1124   0.0462   0.0020        304.0     38.5     14.3        1.0      279.6       36.2
 6.490     673.7   0.1124   0.0463   0.0020        304.1     38.5     14.3        1.0      279.6       36.2
 6.500     673.8   0.1124   0.0463   0.0020        304.1     38.5     14.3        1.1      279.6       36.2
 6.510     673.8   0.1124   0.0464   0.0020        304.1     38.5     14.3        1.1      279.7       36.2
 6.520     673.8   0.1124   0.0464   0.0020        304.1     38.5     14.3        1.1      279.7       36.2
 6.530     673.9   0.1124   0.0465   0.0020        304.2     38.5     14.3        1.1      279.7       36.2
 6.540     673.9   0.1123   0.0466   0.0020        304.2     38.5     14.4        1.1      279.7       36.2
 6.550     674.0   0.1123   0.0466   0.0020        304.2     38.5     14.4        1.1      279.7       36.2
 6.560     674.0   0.1123   0.0467   0.0020        304.2     38.5     14.4        1.1      279.7       36.1
 6.570     674.0   0.1123   0.0467   0.0021        304.3     38.5     14.4        1.1      279.7       36.1
 6.580     674.1   0.1123   0.0468   0.0021        304.3     38.5     14.4        1.1      279.7       36.1
 6.590     674.1   0.1123   0.0469   0.0021        304.3     38.5     14.5        1.1      279.7       36.1
 6.600     674.2   0.1122   0.0469   0.0021        304.3     38.5     14.5        1.1      279.7       36.1
 6.610     674.2   0.1122   0.0470   0.0021        304.3     38.5     14.5        1.1      279.7       36.1
 6.620     674.2   0.1122   0.0470   0.0021        304.4     38.5     14.5        1.1      279.7       36.1
 6.630     674.3   0.1122   0.0471   0.0021        304.4     38.5     14.5        1.1      279.7       36.1
 6.640     674.3   0.1122   0.0471   0.0021        304.4     38.5     14.6        1.1      279.7       36.1
 6.650     674.4   0.1122   0.0472   0.0021        304.4     38.5     14.6        1.1      279.7       36.1
 6.660     674.4   0.1121   0.0473   0.0021        304.5     38.5     14.6        1.1      279.7       36.1
 6.670     674.4   0.1121   0.0473   0.0021        304.5     38.5     14.6        1.1      279.7       36.1
 6.680     674.5   0.1121   0.0474   0.0021        304.5     38.4     14.6        1.1      279.7       36.1
 6.690     674.5   0.1121   0.0474   0.0021        304.5     38.4     14.7        1.1      279.7       36.1
 6.700     674.6   0.1121   0.0475   0.0021        304.6     38.4     14.7        1.1      279.7       36.1
 6.710     674.6   0.1121   0.0476   0.0021        304.6     38.4     14.7        1.1      279.7       36.1
 6.720     674.6   0.1120   0.0476   0.0021        304.6     38.4     14.7        1.1      279.7       36.1
 6.730     674.7   0.1120   0.0477   0.0021        304.6     38.4     14.7        1.1      279.7       36.1
 6.740     674.7   0.1120   0.0477   0.0021        304.7     38.4     14.8        1.1      279.7       36.1
 6.750     674.8   0.1120   0.0478   0.0021        304.7     38.4     14.8        1.1      279.7       36.1
 6.760     674.8   0.1120   0.0479   0.0021        304.7     38.4     14.8        1.1      279.7       36.1
 6.770     674.8   0.1120   0.0479   0.0021        304.7     38.4     14.8        1.1      279.8       36.1
 6.780     674.9   0.1119   0.0480   0.0021        304.7     38.4     14.8        1.1      279.8       36.0
 6.790     674.9   0.1119   0.0480   0.0021        304.8     38.4     14.8        1.1      279.8       36.0
 6.800     675.0   0.1119   0.0481   0.0021        304.8     38.4     14.9        1.1      279.8       36.0
 6.810     675.0   0.1119   0.0482   0.0021        304.8     38.4     14.9        1.1      279.8       36.0
 6.820     675.0   0.1119   0.0482   0.0021        304.8     38.4     14.9        1.1      279.8       36.0
 6.830     675.1   0.1119   0.0483   0.0021        304.9     38.4     14.9        1.1      279.8       36.0
 6.840     675.1   0.1118   0.0483   0.0021        304.9     38.4     14.9        1.1      279.8       36.0
 6.850     675.2   0.1118   0.0484   0.0021        304.9     38.4     15.0        1.1      279.8       36.0
 6.860     675.2   0.1118   0.0485   0.0021        304.9     38.4     15.0        1.1      279.8       36.0
 6.870     675.2   0.1118   0.0485   0.0021        305.0     38.4     15.0        1.1      279.8       36.0
 6.880     675.3   0.1118   0.0486   0.0021        305.0     38.4     15.0        1.1      279.8       36.0
 6.890     675.3   0.1118   0.0486   0.0021        305.0     38.4     15.0        1.1      279.8       36.0
 6.900     675.4   0.1117   0.0487   0.0021        305.0     38.4     15.1        1.1      279.8       36.0
 6.910     675.4   0.1117   0.0488   0.0021        305.1     38.4     15.1        1.1      279.8       36.0
 6.920     675.4   0.1117   0.0488   0.0021        305.1     38.4     15.1        1.1      279.8       36.0
 6.930     675.5   0.1117   0.0489   0.0021        305.1     38.4     15.1        1.1      279.8       36.0
 6.940     675.5   0.1117   0.0489   0.0021        305.1     38.4     15.1        1.1      279.8       36.0
 6.950     675.6   0.1117   0.0490   0.0021        305.2     38.4     15.2        1.1      279.8       36.0
 6.960     675.6   0.1116   0.0491   0.0021        305.2     38.4     15.2        1.1      279.8       36.0
 6.970     675.6   0.1116   0.0491   0.0021        305.2     38.3     15.2        1.1      279.8       36.0
 6.980     675.7   0.1116   0.0492   0.0021        305.2     38.3     15.2        1.1      279.8       36.0
 6.990     675.7   0.1116   0.0492   0.0021        305.2     38.3     15.2        1.1      279.8       35.9
 7.000     675.8   0.1116   0.0493   0.0021        305.3     38.3     15.3        1.1      279.8       35.9
 7.010     675.8   0.1116   0.0494   0.0021        305.3     38.3     15.3        1.1      279.8       35.9
 7.020     675.8   0.1115   0.0494   0.0021        305.3     38.3     15.3        1.1      279.8       35.9
 7.030     675.9   0.1115   0.0495   0.0022        305.3     38.3     15.3        1.1      279.8       35.9
 7.040     675.9   0.1115   0.0496   0.0022        305.4     38.3     15.3        1.1      279.8       35.9
 7.050     676.0   0.1115   0.0496   0.0022        305.4     38.3     15.4        1.1      279.8       35.9
 7.060     676.0   0.1115   0.0497   0.0022        305.4     38.3     15.4        1.1      279.8       35.9
 7.070     676.0   0.1114   0.0497   0.0022        305.4     38.3     15.4        1.1      279.8       35.9
 7.080     676.1   0.1114   0.0498   0.0022        305.5     38.3     15.4        1.1      279.9       35.9
 7.090     676.1   0.1114   0.0499   0.0022        305.5     38.3     15.4        1.1      279.9       35.9
 7.100     676.2   0.1114   0.0499   0.0022        305.5     38.3     15.5        1.1      279.9       35.9
 7.110     676.2   0.1114   0.0500   0.0022        305.5     38.3     15.5        1.1      279.9       35.9
 7.120     676.2   0.1114   0.0500   0.0022        305.6     38.3     15.5        1.1      279.9       35.9
 7.130     676.3   0.1113   0.0501   0.0022        305.6     38.3     15.5        1.1      279.9       35.9
 7.140     676.3   0.1113   0.0502   0.0022        305.6     38.3     15.5        1.1      279.9       35.9
 7.150     676.4   0.1113   0.0502   0.0022        305.6     38.3     15.6        1.1      279.9       35.9
 7.160     676.4   0.1113   0.0503   0.0022        305.7     38.3     15.6        1.1      279.9       35.9
 7.170     676.4   0.1113   0.0504   0.0022        305.7     38.3     15.6        1.1      279.9       35.9
 7.180     676.5   0.1113   0.0504   0.0022        305.7     38.3     15.6        1.1      279.9       35.9
 7.190     676.5   0.1112   0.0505   0.0022        305.7     38.3     15.6        1.1      279.9       35.9
 7.200     676.6   0.1112   0.0505   0.0022        305.7     38.3     15.7        1.1      279.9       35.8
 7.210     676.6   0.1112   0.0506   0.0022        305.8     38.3     15.7        1.1      279.9       35.8
 7.220     676.6   0.1112   0.0507   0.0022        305.8     38.3     15.7        1.1      279.9       35.8
 7.230     676.7   0.1112   0.0507   0.0022        305.8     38.3     15.7        1.1      279.9       35.8
 7.240     676.7   0.1112   0.0508   0.0022        305.8     38.2     15.7        1.1      279.9       35.8
 7.250     676.8   0.1111   0.0509   0.0022        305.9     38.2     15.8        1.1      279.9       35.8
 7.260     676.8   0.1111   0.0509   0.0022        305.9     38.2     15.8        1.1      279.9       35.8
 7.270     676.8   0.1111   0.0510   0.0022        305.9     38.2     15.8        1.2      279.9       35.8
 7.280     676.9   0.1111   0.0510   0.0022        305.9     38.2     15.8        1.2      279.9       35.8
 7.290     676.9   0.1111   0.0511   0.0022        306.0     38.2     15.9        1.2      279.9       35.8
 7.300     677.0   0.1111   0.0512   0.0022        306.0     38.2     15.9        1.2      279.9       35.8
 7.310     677.0   0.1110   0.0512   0.0022        306.0     38.2     15.9        1.2      279.9       35.8
 7.320     677.0   0.1110   0.0513   0.0022        306.0     38.2     15.9        1.2      279.9       35.8
 7.330     677.1   0.1110   0.0514   0.0022        306.1     38.2     15.9        1.2      279.9       35.8
 7.340     677.1   0.1110   0.0514   0.0022        306.1     38.2     16.0        1.2      279.9       35.8
 7.350     677.2   0.1110   0.0515   0.0022        306.1     38.2     16.0        1.2      279.9       35.8
 7.360     677.2   0.1110   0.0516   0.0022        306.1     38.2     16.0        1.2      279.9       35.8
 7.370     677.2   0.1109   0.0516   0.0022        306.2     38.2     16.0        1.2      279.9       35.8
 7.380     677.3   0.1109   0.0517   0.0022        306.2     38.2     16.0        1.2      279.9       35.8
 7.390     677.3   0.1109   0.0517   0.0022        306.2     38.2     16.1        1.2      279.9       35.8
 7.400     677.4   0.1109   0.0518   0.0022        306.2     38.2     16.1        1.2      279.9       35.7
 7.410     677.4   0.1109   0.0519   0.0022        306.3     38.2     16.1        1.2      279.9       35.7
 7.420     677.4   0.1108   0.0519   0.0022        306.3     38.2     16.1        1.2      279.9       35.7
 7.430     677.5   0.1108   0.0520   0.0022        306.3     38.2     16.1        1.2      279.9       35.7
 7.440     677.5   0.1108   0.0521   0.0022        306.3     38.2     16.2        1.2      279.9       35.7
 7.450     677.6   0.1108   0.0521   0.0022        306.4     38.2     16.2        1.2      279.9       35.7
 7.460     677.6   0.1108   0.0522   0.0022        306.4     38.2     16.2        1.2      280.0       35.7
 7.470     677.6   0.1108   0.0523   0.0023        306.4     38.2     16.2        1.2      280.0       35.7
 7.480     677.7   0.1107   0.0523   0.0023        306.4     38.2     16.2        1.2      280.0       35.7
 7.490     677.7   0.1107   0.0524   0.0023        306.4     38.2     16.3        1.2      280.0       35.7
 7.500     677.8   0.1107   0.0524   0.0023        306.5     38.2     16.3        1.2      280.0       35.7
 7.510     677.8   0.1107   0.0525   0.0023        306.5     38.2     16.3        1.2      280.0       35.7
 7.520     677.8   0.1107   0.0526   0.0023        306.5     38.1     16.3        1.2      280.0       35.7
 7.530     677.9   0.1107   0.0526   0.0023        306.5     38.1     16.4        1.2      280.0       35.7
 7.540     677.9   0.1106   0.0527   0.0023        306.6     38.1     16.4        1.2      280.0       35.7
 7.550     678.0   0.1106   0.0528   0.0023        306.6     38.1     16.4        1.2      280.0       35.7
 7.560     678.0   0.1106   0.0528   0.0023        306.6     38.1     16.4        1.2      280.0       35.7
 7.570     678.0   0.1106   0.0529   0.0023        306.6     38.1     16.4        1.2      280.0       35.7
 7.580     678.1   0.1106   0.0530   0.0023        306.7     38.1     16.5        1.2      280.0       35.7
 7.590     678.1   0.1106   0.0530   0.0023        306.7     38.1     16.5        1.2      280.0       35.7
 7.600     678.2   0.1105   0.0531   0.0023        306.7     38.1     16.5        1.2      280.0       35.6
 7.610     678.2   0.1105   0.0532   0.0023        306.7     38.1     16.5        1.2      280.0       35.6
 7.620     678.2   0.1105   0.0532   0.0023        306.8     38.1     16.5        1.2      280.0       35.6
 7.630     678.3   0.1105   0.0533   0.0023        306.8     38.1     16.6        1.2      280.0       35.6
 7.640     678.3   0.1105   0.0534   0.0023        306.8     38.1     16.6        1.2      280.0       35.6
 7.650     678.4   0.1105   0.0534   0.0023        306.8     38.1     16.6        1.2      280.0       35.6
 7.660     678.4   0.1104   0.0535   0.0023        306.9     38.1     16.6        1.2      280.0       35.6
 7.670     678.5   0.1104   0.0536   0.0023        306.9     38.1     16.7        1.2      280.0       35.6
 7.680     678.5   0.1104   0.0536   0.0023        306.9     38.1     16.7        1.2      280.0       35.6
 7.690     678.5   0.1104   0.0537   0.0023        306.9     38.1     16.7        1.2      280.0       35.6
 7.700     678.6   0.1104   0.0538   0.0023        307.0     38.1     16.7        1.2      280.0       35.6
 7.710     678.6   0.1103   0.0538   0.0023        307.0     38.1     16.7        1.2      280.0       35.6
 7.720     678.7   0.1103   0.0539   0.0023        307.0     38.1     16.8        1.2      280.0       35.6
 7.730     678.7   0.1103   0.0540   0.0023        307.0     38.1     16.8        1.2      280.0       35.6
 7.740     678.7   0.1103   0.0540   0.0023        307.1     38.1     16.8        1.2      280.0       35.6
 7.750     678.8   0.1103   0.0541   0.0023        307.1     38.1     16.8        1.2      280.0       35.6
 7.760     678.8   0.1103   0.0541   0.0023        307.1     38.1     16.8        1.2      280.0       35.6
 7.770     678.9   0.1102   0.0542   0.0023        307.1     38.1     16.9        1.2      280.0       35.6
 7.780     678.9   0.1102   0.0543   0.0023        307.2     38.1     16.9        1.2      280.0       35.6
 7.790     678.9   0.1102   0.0543   0.0023        307.2     38.0     16.9        1.2      280.0       35.6
 7.800     679.0   0.1102   0.0544   0.0023        307.2     38.0     16.9        1.2      280.0       35.5
 7.810     679.0   0.1102   0.0545   0.0023        307.2     38.0     17.0        1.2      280.0       35.5
 7.820     679.1   0.1102   0.0545   0.0023        307.3     38.0     17.0        1.2      280.0       35.5
 7.830     679.1   0.1101   0.0546   0.0023        307.3     38.0     17.0        1.2      280.0       35.5
 7.840     679.1   0.1101   0.0547   0.0023        307.3     38.0     17.0        1.2      280.0       35.5
 7.850     679.2   0.1101   0.0547   0.0023        307.3     38.0     17.0        1.2      280.0       35.5
 7.860     679.2   0.1101   0.0548   0.0023        307.4     38.0     17.1        1.2      280.0       35.5
 7.870     679.3   0.1101   0.0549   0.0023        307.4     38.0     17.1        1.2      280.0       35.5
 7.880     679.3   0.1100   0.0549   0.0023        307.4     38.0     17.1        1.2      280.0       35.5
 7.890     679.3   0.1100   0.0550   0.0023        307.4     38.0     17.1        1.2      280.0       35.5
 7.900     679.4   0.1100   0.0551   0.0024        307.5     38.0     17.2        1.2      280.0       35.5
 7.910     679.4   0.1100   0.0552   0.0024        307.5     38.0     17.2        1.2      280.0       35.5
 7.920     679.5   0.1100   0.0552   0.0024        307.5     38.0     17.2        1.2      280.0       35.5
 7.930     679.5   0.1100   0.0553   0.0024        307.5     38.0     17.2        1.2      280.0       35.5
 7.940     679.6   0.1099   0.0554   0.0024        307.5     38.0     17.2        1.2      280.0       35.5
 7.950     679.6   0.1099   0.0554   0.0024        307.6     38.0     17.3        1.2      280.0       35.5
 7.960     679.6   0.1099   0.0555   0.0024        307.6     38.0     17.3        1.2      280.0       35.5
 7.970     679.7   0.1099   0.0556   0.0024        307.6     38.0     17.3        1.2      280.1       35.5
 7.980     679.7   0.1099   0.0556   0.0024        307.6     38.0     17.3        1.2      280.1       35.5
 7.990     679.8   0.1099   0.0557   0.0024        307.7     38.0     17.4        1.3      280.1       35.5
 8.000     679.8   0.1098   0.0558   0.0024        307.7     38.0     17.4        1.3      280.1       35.4
 8.010     679.8   0.1098   0.0558   0.0024        307.7     38.0     17.4        1.3      280.1       35.4
 8.020     679.9   0.1098   0.0559   0.0024        307.7     38.0     17.4        1.3      280.1       35.4
 8.030     679.9   0.1098   0.0560   0.0024        307.8     38.0     17.4        1.3      280.1       35.4
 8.040     680.0   0.1098   0.0560   0.0024        307.8     38.0     17.5        1.3      280.1       35.4
 8.050     680.0   0.1097   0.0561   0.0024        307.8     37.9     17.5        1.3      280.1       35.4
 8.060     680.0   0.1097   0.0562   0.0024        307.8     37.9     17.5        1.3      280.1       35.4
 8.070     680.1   0.1097   0.0562   0.0024        307.9     37.9     17.5        1.3      280.1       35.4
 8.080     680.1   0.1097   0.0563   0.0024        307.9     37.9     17.6        1.3      280.1       35.4
 8.090     680.2   0.1097   0.0564   0.0024        307.9     37.9     17.6        1.3      280.1       35.4
 8.100     680.2   0.1097   0.0564   0.0024        307.9     37.9     17.6        1.3      280.1       35.4
 8.110     680.3   0.1096   0.0565   0.0024        308.0     37.9     17.6        1.3      280.1       35.4
 8.120     680.3   0.1096   0.0566   0.0024        308.0     37.9     17.6        1.3      280.1       35.4
 8.130     680.3   0.1096   0.0566   0.0024        308.0     37.9     17.7        1.3      280.1       35.4
 8.140     680.4   0.1096   0.0567   0.0024        308.0     37.9     17.7        1.3      280.1       35.4
 8.150     680.4   0.1096   0.0568   0.0024        308.1     37.9     17.7        1.3      280.1       35.4
 8.160     680.5   0.1096   0.0569   0.0024        308.1     37.9     17.7        1.3      280.1       35.4
 8.170     680.5   0.1095   0.0569   0.0024        308.1     37.9     17.8        1.3      280.1       35.4
 8.180     680.5   0.1095   0.0570   0.0024        308.1     37.9     17.8        1.3      280.1       35.4
 8.190     680.6   0.1095   0.0571   0.0024        308.2     37.9     17.8        1.3      280.1       35.4
 8.200     680.6   0.1095   0.0571   0.0024        308.2     37.9     17.8        1.3      280.1       35.3
 8.210     680.7   0.1095   0.0572   0.0024        308.2     37.9     17.9        1.3      280.1       35.3
 8.220     680.7   0.1094   0.0573   0.0024        308.2     37.9     17.9        1.3      280.1       35.3
 8.230     680.7   0.1094   0.0573   0.0024        308.3     37.9     17.9        1.3      280.1       35.3
 8.240     680.8   0.1094   0.0574   0.0024        308.3     37.9     17.9        1.3      280.1       35.3
 8.250     680.8   0.1094   0.0575   0.0024        308.3     37.9     17.9        1.3      280.1       35.3
 8.260     680.9   0.1094   0.0575   0.0024        308.3     37.9     18.0        1.3      280.1       35.3
 8.270     680.9   0.1094   0.0576   0.0024        308.4     37.9     18.0        1.3      280.1       35.3
 8.280     681.0   0.1093   0.0577   0.0024        308.4     37.9     18.0        1.3      280.1       35.3
 8.290     681.0   0.1093   0.0578   0.0024        308.4     37.9     18.0        1.3      280.1       35.3
 8.300     681.0   0.1093   0.0578   0.0024        308.4     37.9     18.1        1.3      280.1       35.3
 8.310     681.1   0.1093   0.0579   0.0025        308.5     37.8     18.1        1.3      280.1       35.3
 8.320     681.1   0.1093   0.0580   0.0025        308.5     37.8     18.1        1.3      280.1       35.3
 8.330     681.2   0.1093   0.0580   0.0025        308.5     37.8     18.1        1.3      280.1       35.3
 8.340     681.2   0.1092   0.0581   0.0025        308.5     37.8     18.2        1.3      280.1       35.3
 8.350     681.2   0.1092   0.0582   0.0025        308.6     37.8     18.2        1.3      280.1       35.3
 8.360     681.3   0.1092   0.0582   0.0025        308.6     37.8     18.2        1.3      280.1       35.3
 8.370     681.3   0.1092   0.0583   0.0025        308.6     37.8     18.2        1.3      280.1       35.3
 8.380     681.4   0.1092   0.0584   0.0025        308.6     37.8     18.2        1.3      280.1       35.3
 8.390     681.4   0.1091   0.0585   0.0025        308.7     37.8     18.3        1.3      280.1       35.2
 8.400     681.5   0.1091   0.0585   0.0025        308.7     37.8     18.3        1.3      280.1       35.2
 8.410     681.5   0.1091   0.0586   0.0025        308.7     37.8     18.3        1.3      280.1       35.2
 8.420     681.5   0.1091   0.0587   0.0025        308.7     37.8     18.3        1.3      280.1       35.2
 8.430     681.6   0.1091   0.0587   0.0025        308.8     37.8     18.4        1.3      280.1       35.2
 8.440     681.6   0.1091   0.0588   0.0025        308.8     37.8     18.4        1.3      280.1       35.2
 8.450     681.7   0.1090   0.0589   0.0025        308.8     37.8     18.4        1.3      280.1       35.2
 8.460     681.7   0.1090   0.0590   0.0025        308.8     37.8     18.4        1.3      280.1       35.2
 8.470     681.7   0.1090   0.0590   0.0025        308.9     37.8     18.5        1.3      280.1       35.2
 8.480     681.8   0.1090   0.0591   0.0025        308.9     37.8     18.5        1.3      280.1       35.2
 8.490     681.8   0.1090   0.0592   0.0025        308.9     37.8     18.5        1.3      280.1       35.2
 8.500     681.9   0.1089   0.0592   0.0025        308.9     37.8     18.5        1.3      280.1       35.2
 8.510     681.9   0.1089   0.0593   0.0025        309.0     37.8     18.6        1.3      280.1       35.2
 8.520     682.0   0.1089   0.0594   0.0025        309.0     37.8     18.6        1.3      280.1       35.2
 8.530     682.0   0.1089   0.0595   0.0025        309.0     37.8     18.6        1.3      280.1       35.2
 8.540     682.0   0.1089   0.0595   0.0025        309.0     37.8     18.6        1.3      280.1       35.2
 8.550     682.1   0.1089   0.0596   0.0025        309.1     37.8     18.6        1.3      280.1       35.2
 8.560     682.1   0.1088   0.0597   0.0025        309.1     37.8     18.7        1.3      280.1       35.2
 8.570     682.2   0.1088   0.0597   0.0025        309.1     37.7     18.7        1.3      280.1       35.2
 8.580     682.2   0.1088   0.0598   0.0025        309.1     37.7     18.7        1.3      280.1       35.1
 8.590     682.2   0.1088   0.0599   0.0025        309.2     37.7     18.7        1.3      280.1       35.1
 8.600     682.3   0.1088   0.0600   0.0025        309.2     37.7     18.8        1.3      280.1       35.1
 8.610     682.3   0.1088   0.0600   0.0025        309.2     37.7     18.8        1.3      280.1       35.1
 8.620     682.4   0.1087   0.0601   0.0025        309.2     37.7     18.8        1.3      280.1       35.1
 8.630     682.4   0.1087   0.0602   0.0025        309.3     37.7     18.8        1.3      280.1       35.1
 8.640     682.5   0.1087   0.0603   0.0025        309.3     37.7     18.9        1.3      280.1       35.1
 8.650     682.5   0.1087   0.0603   0.0025        309.3     37.7     18.9        1.3      280.1       35.1
 8.660     682.5   0.1087   0.0604   0.0025        309.3     37.7     18.9        1.4      280.1       35.1
 8.670     682.6   0.1086   0.0605   0.0025        309.4     37.7     18.9        1.4      280.1       35.1
 8.680     682.6   0.1086   0.0605   0.0025        309.4     37.7     19.0        1.4      280.1       35.1
 8.690     682.7   0.1086   0.0606   0.0025        309.4     37.7     19.0        1.4      280.1       35.1
 8.700     682.7   0.1086   0.0607   0.0025        309.4     37.7     19.0        1.4      280.1       35.1
 8.710     682.8   0.1086   0.0608   0.0025        309.5     37.7     19.0        1.4      280.1       35.1
 8.720     682.8   0.1086   0.0608   0.0026        309.5     37.7     19.1        1.4      280.1       35.1
 8.730     682.8   0.1085   0.0609   0.0026        309.5     37.7     19.1        1.4      280.1       35.1
 8.740     682.9   0.1085   0.0610   0.0026        309.5     37.7     19.1        1.4      280.1       35.1
 8.750     682.9   0.1085   0.0611   0.0026        309.6     37.7     19.1        1.4      280.1       35.1
 8.760     683.0   0.1085   0.0611   0.0026        309.6     37.7     19.2        1.4      280.1       35.0
 8.770     683.0   0.1085   0.0612   0.0026        309.6     37.7     19.2        1.4      280.1       35.0
 8.780     683.0   0.1084   0.0613   0.0026        309.7     37.7     19.2        1.4      280.1       35.0
 8.790     683.1   0.1084   0.0613   0.0026        309.7     37.7     19.2        1.4      280.1       35.0
 8.800     683.1   0.1084   0.0614   0.0026        309.7     37.7     19.3        1.4      280.1       35.0
 8.810     683.2   0.1084   0.0615   0.0026        309.7     37.7     19.3        1.4      280.1       35.0
 8.820     683.2   0.1084   0.0616   0.0026        309.8     37.6     19.3        1.4      280.1       35.0
 8.830     683.3   0.1084   0.0616   0.0026        309.8     37.6     19.3        1.4      280.1       35.0
 8.840     683.3   0.1083   0.0617   0.0026        309.8     37.6     19.3        1.4      280.1       35.0
 8.850     683.3   0.1083   0.0618   0.0026        309.8     37.6     19.4        1.4      280.1       35.0
 8.860     683.4   0.1083   0.0619   0.0026        309.9     37.6     19.4        1.4      280.1       35.0
 8.870     683.4   0.1083   0.0619   0.0026        309.9     37.6     19.4        1.4      280.1       35.0
 8.880     683.5   0.1083   0.0620   0.0026        309.9     37.6     19.4        1.4      280.1       35.0
 8.890     683.5   0.1082   0.0621   0.0026        309.9     37.6     19.5        1.4      280.1       35.0
 8.900     683.6   0.1082   0.0622   0.0026        310.0     37.6     19.5        1.4      280.1       35.0
 8.910     683.6   0.1082   0.0622   0.0026        310.0     37.6     19.5        1.4      280.1       35.0
 8.920     683.6   0.1082   0.0623   0.0026        310.0     37.6     19.5        1.4      280.1       35.0
 8.930     683.7   0.1082   0.0624   0.0026        310.0     37.6     19.6        1.4      280.1       35.0
 8.940     683.7   0.1082   0.0625   0.0026        310.1     37.6     19.6        1.4      280.1       35.0
 8.950     683.8   0.1081   0.0625   0.0026        310.1     37.6     19.6        1.4      280.1       34.9
 8.960     683.8   0.1081   0.0626   0.0026        310.1     37.6     19.6        1.4      280.1       34.9
 8.970     683.9   0.1081   0.0627   0.0026        310.1     37.6     19.7        1.4      280.1       34.9
 8.980     683.9   0.1081   0.0628   0.0026        310.2     37.6     19.7        1.4      280.1       34.9
 8.990     683.9   0.1081   0.0628   0.0026        310.2     37.6     19.7        1.4      280.1       34.9
 9.000     684.0   0.1080   0.0629   0.0026        310.2     37.6     19.7        1.4      280.1       34.9
 9.010     684.0   0.1080   0.0630   0.0026        310.2     37.6     19.8        1.4      280.1       34.9
 9.020     684.1   0.1080   0.0631   0.0026        310.3     37.6     19.8        1.4      280.1       34.9
 9.030     684.1   0.1080   0.0631   0.0026        310.3     37.6     19.8        1.4      280.1       34.9
 9.040     684.2   0.1080   0.0632   0.0026        310.3     37.6     19.8        1.4      280.1       34.9
 9.050     684.2   0.1080   0.0633   0.0026        310.3     37.6     19.9        1.4      280.1       34.9
 9.060     684.2   0.1079   0.0634   0.0026        310.4     37.6     19.9        1.4      280.1       34.9
 9.070     684.3   0.1079   0.0634   0.0026        310.4     37.5     19.9        1.4      280.1       34.9
 9.080     684.3   0.1079   0.0635   0.0026        310.4     37.5     19.9        1.4      280.1       34.9
 9.090     684.4   0.1079   0.0636   0.0026        310.4     37.5     20.0        1.4      280.1       34.9
 9.100     684.4   0.1079   0.0637   0.0026        310.5     37.5     20.0        1.4      280.1       34.9
 9.110     684.4   0.1078   0.0637   0.0027        310.5     37.5     20.0        1.4      280.1       34.9
 9.120     684.5   0.1078   0.0638   0.0027        310.5     37.5     20.0        1.4      280.1       34.9
 9.130     684.5   0.1078   0.0639   0.0027        310.5     37.5     20.1        1.4      280.1       34.8
 9.140     684.6   0.1078   0.0640   0.0027        310.6     37.5     20.1        1.4      280.1       34.8
 9.150     684.6   0.1078   0.0640   0.0027        310.6     37.5     20.1        1.4      280.1       34.8
 9.160     684.7   0.1077   0.0641   0.0027        310.6     37.5     20.1        1.4      280.1       34.8
 9.170     684.7   0.1077   0.0642   0.0027        310.7     37.5     20.2        1.4      280.1       34.8
 9.180     684.7   0.1077   0.0643   0.0027        310.7     37.5     20.2        1.4      280.1       34.8
 9.190     684.8   0.1077   0.0643   0.0027        310.7     37.5     20.2        1.4      280.1       34.8
 9.200     684.8   0.1077   0.0644   0.0027        310.7     37.5     20.3        1.4      280.1       34.8
 9.210     684.9   0.1077   0.0645   0.0027        310.8     37.5     20.3        1.4      280.1       34.8
 9.220     684.9   0.1076   0.0646   0.0027        310.8     37.5     20.3        1.4      280.1       34.8
 9.230     685.0   0.1076   0.0647   0.0027        310.8     37.5     20.3        1.4      280.1       34.8
 9.240     685.0   0.1076   0.0647   0.0027        310.8     37.5     20.4        1.4      280.1       34.8
 9.250     685.1   0.1076   0.0648   0.0027        310.9     37.5     20.4        1.4      280.1       34.8
 9.260     685.1   0.1076   0.0649   0.0027        310.9     37.5     20.4        1.4      280.1       34.8
 9.270     685.1   0.1075   0.0650   0.0027        310.9     37.5     20.4        1.4      280.1       34.8
 9.280     685.2   0.1075   0.0650   0.0027        310.9     37.5     20.5        1.4      280.1       34.8
 9.290     685.2   0.1075   0.0651   0.0027        311.0     37.5     20.5        1.4      280.1       34.8
 9.300     685.3   0.1075   0.0652   0.0027        311.0     37.5     20.5        1.5      280.1       34.8
 9.310     685.3   0.1075   0.0653   0.0027        311.0     37.4     20.5        1.5      280.1       34.7
 9.320     685.4   0.1075   0.0654   0.0027        311.0     37.4     20.6        1.5      280.1       34.7
 9.330     685.4   0.1074   0.0654   0.0027        311.1     37.4     20.6        1.5      280.1       34.7
 9.340     685.4   0.1074   0.0655   0.0027        311.1     37.4     20.6        1.5      280.1       34.7
 9.350     685.5   0.1074   0.0656   0.0027        311.1     37.4     20.6        1.5      280.1       34.7
 9.360     685.5   0.1074   0.0657   0.0027        311.1     37.4     20.7        1.5      280.1       34.7
 9.370     685.6   0.1074   0.0657   0.0027        311.2     37.4     20.7        1.5      280.1       34.7
 9.380     685.6   0.1073   0.0658   0.0027        311.2     37.4     20.7        1.5      280.1       34.7
 9.390     685.7   0.1073   0.0659   0.0027        311.2     37.4     20.7        1.5      280.1       34.7
 9.400     685.7   0.1073   0.0660   0.0027        311.3     37.4     20.8        1.5      280.1       34.7
 9.410     685.7   0.1073   0.0661   0.0027        311.3     37.4     20.8        1.5      280.1       34.7
 9.420     685.8   0.1073   0.0661   0.0027        311.3     37.4     20.8        1.5      280.1       34.7
 9.430     685.8   0.1072   0.0662   0.0027        311.3     37.4     20.8        1.5      280.1       34.7
 9.440     685.9   0.1072   0.0663   0.0027        311.4     37.4     20.9        1.5      280.1       34.7
 9.450     685.9   0.1072   0.0664   0.0027        311.4     37.4     20.9        1.5      280.1       34.7
 9.460     686.0   0.1072   0.0664   0.0027        311.4     37.4     20.9        1.5      280.1       34.7
 9.470     686.0   0.1072   0.0665   0.0027        311.4     37.4     21.0        1.5      280.1       34.7
 9.480     686.0   0.1072   0.0666   0.0027        311.5     37.4     21.0        1.5      280.1       34.7
 9.490     686.1   0.1071   0.0667   0.0027        311.5     37.4     21.0        1.5      280.1       34.6
 9.500     686.1   0.1071   0.0668   0.0028        311.5     37.4     21.0        1.5      280.1       34.6
 9.510     686.2   0.1071   0.0668   0.0028        311.5     37.4     21.1        1.5      280.1       34.6
 9.520     686.2   0.1071   0.0669   0.0028        311.6     37.4     21.1        1.5      280.1       34.6
 9.530     686.3   0.1071   0.0670   0.0028        311.6     37.4     21.1        1.5      280.1       34.6
 9.540     686.3   0.1070   0.0671   0.0028        311.6     37.4     21.1        1.5      280.1       34.6
 9.550     686.3   0.1070   0.0672   0.0028        311.6     37.4     21.2        1.5      280.1       34.6
 9.560     686.4   0.1070   0.0672   0.0028        311.7     37.3     21.2        1.5      280.1       34.6
 9.570     686.4   0.1070   0.0673   0.0028        311.7     37.3     21.2        1.5      280.1       34.6
 9.580     686.5   0.1070   0.0674   0.0028        311.7     37.3     21.2        1.5      280.1       34.6
 9.590     686.5   0.1069   0.0675   0.0028        311.7     37.3     21.3        1.5      280.1       34.6
 9.600     686.6   0.1069   0.0676   0.0028        311.8     37.3     21.3        1.5      280.1       34.6
 9.610     686.6   0.1069   0.0676   0.0028        311.8     37.3     21.3        1.5      280.1       34.6
 9.620     686.7   0.1069   0.0677   0.0028        311.8     37.3     21.3        1.5      280.1       34.6
 9.630     686.7   0.1069   0.0678   0.0028        311.9     37.3     21.4        1.5      280.1       34.6
 9.640     686.7   0.1069   0.0679   0.0028        311.9     37.3     21.4        1.5      280.1       34.6
 9.650     686.8   0.1068   0.0680   0.0028        311.9     37.3     21.4        1.5      280.1       34.6
 9.660     686.8   0.1068   0.0680   0.0028        311.9     37.3     21.5        1.5      280.1       34.5
 9.670     686.9   0.1068   0.0681   0.0028        312.0     37.3     21.5        1.5      280.1       34.5
 9.680     686.9   0.1068   0.0682   0.0028        312.0     37.3     21.5        1.5      280.1       34.5
 9.690     687.0   0.1068   0.0683   0.0028        312.0     37.3     21.5        1.5      280.1       34.5
 9.700     687.0   0.1067   0.0684   0.0028        312.0     37.3     21.6        1.5      280.1       34.5
 9.710     687.0   0.1067   0.0684   0.0028        312.1     37.3     21.6        1.5      280.1       34.5
 9.720     687.1   0.1067   0.0685   0.0028        312.1     37.3     21.6        1.5      280.1       34.5
 9.730     687.1   0.1067   0.0686   0.0028        312.1     37.3     21.6        1.5      280.1       34.5
 9.740     687.2   0.1067   0.0687   0.0028        312.1     37.3     21.7        1.5      280.1       34.5
 9.750     687.2   0.1066   0.0688   0.0028        312.2     37.3     21.7        1.5      280.1       34.5
 9.760     687.3   0.1066   0.0688   0.0028        312.2     37.3     21.7        1.5      280.1       34.5
 9.770     687.3   0.1066   0.0689   0.0028        312.2     37.3     21.8        1.5      280.1       34.5
 9.780     687.4   0.1066   0.0690   0.0028        312.3     37.3     21.8        1.5      280.1       34.5
 9.790     687.4   0.1066   0.0691   0.0028        312.3     37.2     21.8        1.5      280.1       34.5
 9.800     687.4   0.1066   0.0692   0.0028        312.3     37.2     21.8        1.5      280.1       34.5
 9.810     687.5   0.1065   0.0692   0.0028        312.3     37.2     21.9        1.5      280.1       34.5
 9.820     687.5   0.1065   0.0693   0.0028        312.4     37.2     21.9        1.5      280.1       34.5
 9.830     687.6   0.1065   0.0694   0.0028        312.4     37.2     21.9        1.5      280.0       34.5
 9.840     687.6   0.1065   0.0695   0.0028        312.4     37.2     21.9        1.5      280.0       34.4
 9.850     687.7   0.1065   0.0696   0.0028        312.4     37.2     22.0        1.5      280.0       34.4
 9.860     687.7   0.1064   0.0697   0.0028        312.5     37.2     22.0        1.5      280.0       34.4
 9.870     687.8   0.1064   0.0697   0.0028        312.5     37.2     22.0        1.5      280.0       34.4
 9.880     687.8   0.1064   0.0698   0.0029        312.5     37.2     22.1        1.5      280.0       34.4
 9.890     687.8   0.1064   0.0699   0.0029        312.5     37.2     22.1        1.5      280.0       34.4
 9.900     687.9   0.1064   0.0700   0.0029        312.6     37.2     22.1        1.6      280.0       34.4
 9.910     687.9   0.1063   0.0701   0.0029        312.6     37.2     22.1        1.6      280.0       34.4
 9.920     688.0   0.1063   0.0701   0.0029        312.6     37.2     22.2        1.6      280.0       34.4
 9.930     688.0   0.1063   0.0702   0.0029        312.7     37.2     22.2        1.6      280.0       34.4
 9.940     688.1   0.1063   0.0703   0.0029        312.7     37.2     22.2        1.6      280.0       34.4
 9.950     688.1   0.1063   0.0704   0.0029        312.7     37.2     22.2        1.6      280.0       34.4
 9.960     688.2   0.1062   0.0705   0.0029        312.7     37.2     22.3        1.6      280.0       34.4
 9.970     688.2   0.1062   0.0706   0.0029        312.8     37.2     22.3        1.6      280.0       34.4
 9.980     688.2   0.1062   0.0706   0.0029        312.8     37.2     22.3        1.6      280.0       34.4
 9.990     688.3   0.1062   0.0707   0.0029        312.8     37.2     22.4        1.6      280.0       34.4
10.000     688.3   0.1062   0.0708   0.0029        312.8     37.2     22.4        1.6      280.0       34.4
10.010     688.4   0.1062   0.0709   0.0029        312.9     37.2     22.4        1.6      280.0       34.3
10.020     688.4   0.1061   0.0710   0.0029        312.9     37.2     22.4        1.6      280.0       34.3
10.030     688.5   0.1061   0.0711   0.0029        312.9     37.1     22.5        1.6      280.0       34.3
10.040     688.5   0.1061   0.0711   0.0029        312.9     37.1     22.5        1.6      280.0       34.3
10.050     688.6   0.1061   0.0712   0.0029        313.0     37.1     22.5        1.6      280.0       34.3
10.060     688.6   0.1061   0.0713   0.0029        313.0     37.1     22.6        1.6      280.0       34.3
10.070     688.6   0.1060   0.0714   0.0029        313.0     37.1     22.6        1.6      280.0       34.3
10.080     688.7   0.1060   0.0715   0.0029        313.1     37.1     22.6        1.6      280.0       34.3
10.090     688.7   0.1060   0.0716   0.0029        313.1     37.1     22.6        1.6      280.0       34.3
10.100     688.8   0.1060   0.0716   0.0029        313.1     37.1     22.7        1.6      280.0       34.3
10.110     688.8   0.1060   0.0717   0.0029        313.1     37.1     22.7        1.6      280.0       34.3
10.120     688.9   0.1059   0.0718   0.0029        313.2     37.1     22.7        1.6      280.0       34.3
10.130     688.9   0.1059   0.0719   0.0029        313.2     37.1     22.8        1.6      280.0       34.3
10.140     689.0   0.1059   0.0720   0.0029        313.2     37.1     22.8        1.6      280.0       34.3
10.150     689.0   0.1059   0.0721   0.0029        313.2     37.1     22.8        1.6      280.0       34.3
10.160     689.0   0.1059   0.0721   0.0029        313.3     37.1     22.8        1.6      280.0       34.3
10.170     689.1   0.1058   0.0722   0.0029        313.3     37.1     22.9        1.6      280.0       34.3
10.180     689.1   0.1058   0.0723   0.0029        313.3     37.1     22.9        1.6      280.0       34.2
10.190     689.2   0.1058   0.0724   0.0029        313.4     37.1     22.9        1.6      280.0       34.2
10.200     689.2   0.1058   0.0725   0.0029        313.4     37.1     23.0        1.6      280.0       34.2
10.210     689.3   0.1058   0.0726   0.0029        313.4     37.1     23.0        1.6      280.0       34.2
10.220     689.3   0.1057   0.0726   0.0029        313.4     37.1     23.0        1.6      280.0       34.2
10.230     689.4   0.1057   0.0727   0.0029        313.5     37.1     23.0        1.6      280.0       34.2
10.240     689.4   0.1057   0.0728   0.0029        313.5     37.1     23.1        1.6      280.0       34.2
10.250     689.4   0.1057   0.0729   0.0030        313.5     37.1     23.1        1.6      280.0       34.2
10.260     689.5   0.1057   0.0730   0.0030        313.5     37.0     23.1        1.6      280.0       34.2
10.270     689.5   0.1057   0.0731   0.0030        313.6     37.0     23.2        1.6      280.0       34.2
10.280     689.6   0.1056   0.0732   0.0030        313.6     37.0     23.2        1.6      280.0       34.2
10.290     689.6   0.1056   0.0732   0.0030        313.6     37.0     23.2        1.6      280.0       34.2
10.300     689.7   0.1056   0.0733   0.0030        313.7     37.0     23.2        1.6      280.0       34.2
10.310     689.7   0.1056   0.0734   0.0030        313.7     37.0     23.3        1.6      280.0       34.2
10.320     689.8   0.1056   0.0735   0.0030        313.7     37.0     23.3        1.6      280.0       34.2
10.330     689.8   0.1055   0.0736   0.0030        313.7     37.0     23.3        1.6      279.9       34.2
10.340     689.9   0.1055   0.0737   0.0030        313.8     37.0     23.4        1.6      279.9       34.2
10.350     689.9   0.1055   0.0738   0.0030        313.8     37.0     23.4        1.6      279.9       34.1
10.360     689.9   0.1055   0.0738   0.0030        313.8     37.0     23.4        1.6      279.9       34.1
10.370     690.0   0.1055   0.0739   0.0030        313.8     37.0     23.4        1.6      279.9       34.1
10.380     690.0   0.1054   0.0740   0.0030        313.9     37.0     23.5        1.6      279.9       34.1
10.390     690.1   0.1054   0.0741   0.0030        313.9     37.0     23.5        1.6      279.9       34.1
10.400     690.1   0.1054   0.0742   0.0030        313.9     37.0     23.5        1.6      279.9       34.1
10.410     690.2   0.1054   0.0743   0.0030        314.0     37.0     23.6        1.6      279.9       34.1
10.420     690.2   0.1054   0.0744   0.0030        314.0     37.0     23.6        1.6      279.9       34.1
10.430     690.3   0.1053   0.0744   0.0030        314.0     37.0     23.6        1.6      279.9       34.1
10.440     690.3   0.1053   0.0745   0.0030        314.0     37.0     23.6        1.6      279.9       34.1
10.450     690.3   0.1053   0.0746   0.0030        314.1     37.0     23.7        1.6      279.9       34.1
10.460     690.4   0.1053   0.0747   0.0030        314.1     37.0     23.7        1.6      279.9       34.1
10.470     690.4   0.1053   0.0748   0.0030        314.1     37.0     23.7        1.6      279.9       34.1
10.480     690.5   0.1052   0.0749   0.0030        314.1     37.0     23.8        1.7      279.9       34.1
10.490     690.5   0.1052   0.0750   0.0030        314.2     36.9     23.8        1.7      279.9       34.1
10.500     690.6   0.1052   0.0750   0.0030        314.2     36.9     23.8        1.7      279.9       34.1
10.510     690.6   0.1052   0.0751   0.0030        314.2     36.9     23.8        1.7      279.9       34.0
10.520     690.7   0.1052   0.0752   0.0030        314.3     36.9     23.9        1.7      279.9       34.0
10.530     690.7   0.1051   0.0753   0.0030        314.3     36.9     23.9        1.7      279.9       34.0
10.540     690.8   0.1051   0.0754   0.0030        314.3     36.9     23.9        1.7      279.9       34.0
10.550     690.8   0.1051   0.0755   0.0030        314.3     36.9     24.0        1.7      279.9       34.0
10.560     690.9   0.1051   0.0756   0.0030        314.4     36.9     24.0        1.7      279.9       34.0
10.570     690.9   0.1051   0.0757   0.0030        314.4     36.9     24.0        1.7      279.9       34.0
10.580     690.9   0.1050   0.0757   0.0030        314.4     36.9     24.1        1.7      279.9       34.0
10.590     691.0   0.1050   0.0758   0.0030        314.5     36.9     24.1        1.7      279.9       34.0
10.600     691.0   0.1050   0.0759   0.0030        314.5     36.9     24.1        1.7      279.9       34.0
10.610     691.1   0.1050   0.0760   0.0030        314.5     36.9     24.1        1.7      279.9       34.0
10.620     691.1   0.1050   0.0761   0.0031        314.5     36.9     24.2        1.7      279.9       34.0
10.630     691.2   0.1050   0.0762   0.0031        314.6     36.9     24.2        1.7      279.9       34.0
10.640     691.2   0.1049   0.0763   0.0031        314.6     36.9     24.2        1.7      279.9       34.0
10.650     691.3   0.1049   0.0764   0.0031        314.6     36.9     24.3        1.7      279.9       34.0
10.660     691.3   0.1049   0.0764   0.0031        314.6     36.9     24.3        1.7      279.9       34.0
10.670     691.4   0.1049   0.0765   0.0031        314.7     36.9     24.3        1.7      279.9       34.0
10.680     691.4   0.1049   0.0766   0.0031        314.7     36.9     24.4        1.7      279.9       33.9
10.690     691.4   0.1048   0.0767   0.0031        314.7     36.9     24.4        1.7      279.8       33.9
10.700     691.5   0.1048   0.0768   0.0031        314.8     36.9     24.4        1.7      279.8       33.9
10.710     691.5   0.1048   0.0769   0.0031        314.8     36.8     24.4        1.7      279.8       33.9
10.720     691.6   0.1048   0.0770   0.0031        314.8     36.8     24.5        1.7      279.8       33.9
10.730     691.6   0.1048   0.0771   0.0031        314.8     36.8     24.5        1.7      279.8       33.9
10.740     691.7   0.1047   0.0772   0.0031        314.9     36.8     24.5        1.7      279.8       33.9
10.750     691.7   0.1047   0.0772   0.0031        314.9     36.8     24.6        1.7      279.8       33.9
10.760     691.8   0.1047   0.0773   0.0031        314.9     36.8     24.6        1.7      279.8       33.9
10.770     691.8   0.1047   0.0774   0.0031        315.0     36.8     24.6        1.7      279.8       33.9
10.780     691.9   0.1047   0.0775   0.0031        315.0     36.8     24.7        1.7      279.8       33.9
10.790     691.9   0.1046   0.0776   0.0031        315.0     36.8     24.7        1.7      279.8       33.9
10.800     692.0   0.1046   0.0777   0.0031        315.0     36.8     24.7        1.7      279.8       33.9
10.810     692.0   0.1046   0.0778   0.0031        315.1     36.8     24.7        1.7      279.8       33.9
10.820     692.0   0.1046   0.0779   0.0031        315.1     36.8     24.8        1.7      279.8       33.9
10.830     692.1   0.1046   0.0780   0.0031        315.1     36.8     24.8        1.7      279.8       33.9
10.840     692.1   0.1045   0.0780   0.0031        315.1     36.8     24.8        1.7      279.8       33.8
10.850     692.2   0.1045   0.0781   0.0031        315.2     36.8     24.9        1.7      279.8       33.8
10.860     692.2   0.1045   0.0782   0.0031        315.2     36.8     24.9        1.7      279.8       33.8
10.870     692.3   0.1045   0.0783   0.0031        315.2     36.8     24.9        1.7      279.8       33.8
10.880     692.3   0.1045   0.0784   0.0031        315.3     36.8     25.0        1.7      279.8       33.8
10.890     692.4   0.1044   0.0785   0.0031        315.3     36.8     25.0        1.7      279.8       33.8
10.900     692.4   0.1044   0.0786   0.0031        315.3     36.8     25.0        1.7      279.8       33.8
10.910     692.5   0.1044   0.0787   0.0031        315.3     36.8     25.0        1.7      279.8       33.8
10.920     692.5   0.1044   0.0788   0.0031        315.4     36.8     25.1        1.7      279.8       33.8
10.930     692.6   0.1044   0.0789   0.0031        315.4     36.7     25.1        1.7      279.8       33.8
10.940     692.6   0.1043   0.0789   0.0031        315.4     36.7     25.1        1.7      279.8       33.8
10.950     692.6   0.1043   0.0790   0.0031        315.5     36.7     25.2        1.7      279.8       33.8
10.960     692.7   0.1043   0.0791   0.0031        315.5     36.7     25.2        1.7      279.8       33.8
10.970     692.7   0.1043   0.0792   0.0031        315.5     36.7     25.2        1.7      279.8       33.8
10.980     692.8   0.1043   0.0793   0.0032        315.5     36.7     25.3        1.7      279.8       33.8
10.990     692.8   0.1042   0.0794   0.0032        315.6     36.7     25.3        1.7      279.7       33.8
11.000     692.9   0.1042   0.0795   0.0032        315.6     36.7     25.3        1.7      279.7       33.7
11.010     692.9   0.1042   0.0796   0.0032        315.6     36.7     25.4        1.7      279.7       33.7
11.020     693.0   0.1042   0.0797   0.0032        315.7     36.7     25.4        1.7      279.7       33.7
11.030     693.0   0.1042   0.0798   0.0032        315.7     36.7     25.4        1.8      279.7       33.7
11.040     693.1   0.1041   0.0799   0.0032        315.7     36.7     25.4        1.8      279.7       33.7
11.050     693.1   0.1041   0.0799   0.0032        315.7     36.7     25.5        1.8      279.7       33.7
11.060     693.2   0.1041   0.0800   0.0032        315.8     36.7     25.5        1.8      279.7       33.7
11.070     693.2   0.1041   0.0801   0.0032        315.8     36.7     25.5        1.8      279.7       33.7
11.080     693.2   0.1041   0.0802   0.0032        315.8     36.7     25.6        1.8      279.7       33.7
11.090     693.3   0.1040   0.0803   0.0032        315.9     36.7     25.6        1.8      279.7       33.7
11.100     693.3   0.1040   0.0804   0.0032        315.9     36.7     25.6        1.8      279.7       33.7
11.110     693.4   0.1040   0.0805   0.0032        315.9     36.7     25.7        1.8      279.7       33.7
11.120     693.4   0.1040   0.0806   0.0032        315.9     36.7     25.7        1.8      279.7       33.7
11.130     693.5   0.1040   0.0807   0.0032        316.0     36.7     25.7        1.8      279.7       33.7
11.140     693.5   0.1039   0.0808   0.0032        316.0     36.7     25.8        1.8      279.7       33.7
11.150     693.6   0.1039   0.0809   0.0032        316.0     36.6     25.8        1.8      279.7       33.7
11.160     693.6   0.1039   0.0810   0.0032        316.0     36.6     25.8        1.8      279.7       33.6
11.170     693.7   0.1039   0.0810   0.0032        316.1     36.6     25.9        1.8      279.7       33.6
11.180     693.7   0.1039   0.0811   0.0032        316.1     36.6     25.9        1.8      279.7       33.6
11.190     693.8   0.1038   0.0812   0.0032        316.1     36.6     25.9        1.8      279.7       33.6
11.200     693.8   0.1038   0.0813   0.0032        316.2     36.6     26.0        1.8      279.7       33.6
11.210     693.9   0.1038   0.0814   0.0032        316.2     36.6     26.0        1.8      279.7       33.6
11.220     693.9   0.1038   0.0815   0.0032        316.2     36.6     26.0        1.8      279.7       33.6
11.230     694.0   0.1038   0.0816   0.0032        316.2     36.6     26.0        1.8      279.7       33.6
11.240     694.0   0.1037   0.0817   0.0032        316.3     36.6     26.1        1.8      279.7       33.6
11.250     694.0   0.1037   0.0818   0.0032        316.3     36.6     26.1        1.8      279.6       33.6
11.260     694.1   0.1037   0.0819   0.0032        316.3     36.6     26.1        1.8      279.6       33.6
11.270     694.1   0.1037   0.0820   0.0032        316.4     36.6     26.2        1.8      279.6       33.6
11.280     694.2   0.1037   0.0821   0.0032        316.4     36.6     26.2        1.8      279.6       33.6
11.290     694.2   0.1036   0.0822   0.0032        316.4     36.6     26.2        1.8      279.6       33.6
11.300     694.3   0.1036   0.0823   0.0032        316.4     36.6     26.3        1.8      279.6       33.6
11.310     694.3   0.1036   0.0824   0.0032        316.5     36.6     26.3        1.8      279.6       33.6
11.320     694.4   0.1036   0.0824   0.0032        316.5     36.6     26.3        1.8      279.6       33.5
11.330     694.4   0.1036   0.0825   0.0032        316.5     36.6     26.4        1.8      279.6       33.5
11.340     694.5   0.1035   0.0826   0.0033        316.6     36.6     26.4        1.8      279.6       33.5
11.350     694.5   0.1035   0.0827   0.0033        316.6     36.6     26.4        1.8      279.6       33.5
11.360     694.6   0.1035   0.0828   0.0033        316.6     36.6     26.5        1.8      279.6       33.5
11.370     694.6   0.1035   0.0829   0.0033        316.6     36.5     26.5        1.8      279.6       33.5
11.380     694.7   0.1035   0.0830   0.0033        316.7     36.5     26.5        1.8      279.6       33.5
11.390     694.7   0.1034   0.0831   0.0033        316.7     36.5     26.6        1.8      279.6       33.5
11.400     694.8   0.1034   0.0832   0.0033        316.7     36.5     26.6        1.8      279.6       33.5
11.410     694.8   0.1034   0.0833   0.0033        316.8     36.5     26.6        1.8      279.6       33.5
11.420     694.8   0.1034   0.0834   0.0033        316.8     36.5     26.7        1.8      279.6       33.5
11.430     694.9   0.1034   0.0835   0.0033        316.8     36.5     26.7        1.8      279.6       33.5
11.440     694.9   0.1033   0.0836   0.0033        316.9     36.5     26.7        1.8      279.6       33.5
11.450     695.0   0.1033   0.0837   0.0033        316.9     36.5     26.8        1.8      279.6       33.5
11.460     695.0   0.1033   0.0838   0.0033        316.9     36.5     26.8        1.8      279.6       33.5
11.470     695.1   0.1033   0.0839   0.0033        316.9     36.5     26.8        1.8      279.6       33.4
11.480     695.1   0.1033   0.0840   0.0033        317.0     36.5     26.8        1.8      279.5       33.4
11.490     695.2   0.1032   0.0840   0.0033        317.0     36.5     26.9        1.8      279.5       33.4
11.500     695.2   0.1032   0.0841   0.0033        317.0     36.5     26.9        1.8      279.5       33.4
11.510     695.3   0.1032   0.0842   0.0033        317.1     36.5     26.9        1.8      279.5       33.4
11.520     695.3   0.1032   0.0843   0.0033        317.1     36.5     27.0        1.8      279.5       33.4
11.530     695.4   0.1032   0.0844   0.0033        317.1     36.5     27.0        1.8      279.5       33.4
11.540     695.4   0.1031   0.0845   0.0033        317.1     36.5     27.0        1.8      279.5       33.4
11.550     695.5   0.1031   0.0846   0.0033        317.2     36.5     27.1        1.9      279.5       33.4
11.560     695.5   0.1031   0.0847   0.0033        317.2     36.5     27.1        1.9      279.5       33.4
11.570     695.6   0.1031   0.0848   0.0033        317.2     36.5     27.1        1.9      279.5       33.4
11.580     695.6   0.1030   0.0849   0.0033        317.3     36.4     27.2        1.9      279.5       33.4
11.590     695.7   0.1030   0.0850   0.0033        317.3     36.4     27.2        1.9      279.5       33.4
11.600     695.7   0.1030   0.0851   0.0033        317.3     36.4     27.2        1.9      279.5       33.4
11.610     695.8   0.1030   0.0852   0.0033        317.3     36.4     27.3        1.9      279.5       33.4
11.620     695.8   0.1030   0.0853   0.0033        317.4     36.4     27.3        1.9      279.5       33.4
11.630     695.9   0.1029   0.0854   0.0033        317.4     36.4     27.3        1.9      279.5       33.3
11.640     695.9   0.1029   0.0855   0.0033        317.4     36.4     27.4        1.9      279.5       33.3
11.650     695.9   0.1029   0.0856   0.0033        317.5     36.4     27.4        1.9      279.5       33.3
11.660     696.0   0.1029   0.0857   0.0033        317.5     36.4     27.4        1.9      279.5       33.3
11.670     696.0   0.1029   0.0858   0.0033        317.5     36.4     27.5        1.9      279.5       33.3
11.680     696.1   0.1028   0.0859   0.0033        317.5     36.4     27.5        1.9      279.5       33.3
11.690     696.1   0.1028   0.0860   0.0034        317.6     36.4     27.5        1.9      279.4       33.3
11.700     696.2   0.1028   0.0861   0.0034        317.6     36.4     27.6        1.9      279.4       33.3
11.710     696.2   0.1028   0.0862   0.0034        317.6     36.4     27.6        1.9      279.4       33.3
11.720     696.3   0.1028   0.0863   0.0034        317.7     36.4     27.6        1.9      279.4       33.3
11.730     696.3   0.1027   0.0864   0.0034        317.7     36.4     27.7        1.9      279.4       33.3
11.740     696.4   0.1027   0.0865   0.0034        317.7     36.4     27.7        1.9      279.4       33.3
11.750     696.4   0.1027   0.0865   0.0034        317.8     36.4     27.7        1.9      279.4       33.3
11.760     696.5   0.1027   0.0866   0.0034        317.8     36.4     27.8        1.9      279.4       33.3
11.770     696.5   0.1027   0.0867   0.0034        317.8     36.4     27.8        1.9      279.4       33.3
11.780     696.6   0.1026   0.0868   0.0034        317.8     36.4     27.8        1.9      279.4       33.2
11.790     696.6   0.1026   0.0869   0.0034        317.9     36.3     27.9        1.9      279.4       33.2
11.800     696.7   0.1026   0.0870   0.0034        317.9     36.3     27.9        1.9      279.4       33.2
11.810     696.7   0.1026   0.0871   0.0034        317.9     36.3     27.9        1.9      279.4       33.2
11.820     696.8   0.1026   0.0872   0.0034        318.0     36.3     28.0        1.9      279.4       33.2
11.830     696.8   0.1025   0.0873   0.0034        318.0     36.3     28.0        1.9      279.4       33.2
11.840     696.9   0.1025   0.0874   0.0034        318.0     36.3     28.0        1.9      279.4       33.2
11.850     696.9   0.1025   0.0875   0.0034        318.0     36.3     28.1        1.9      279.4       33.2
11.860     697.0   0.1025   0.0876   0.0034        318.1     36.3     28.1        1.9      279.4       33.2
11.870     697.0   0.1025   0.0877   0.0034        318.1     36.3     28.1        1.9      279.4       33.2
11.880     697.1   0.1024   0.0878   0.0034        318.1     36.3     28.2        1.9      279.3       33.2
11.890     697.1   0.1024   0.0879   0.0034        318.2     36.3     28.2        1.9      279.3       33.2
11.900     697.2   0.1024   0.0880   0.0034        318.2     36.3     28.2        1.9      279.3       33.2
11.910     697.2   0.1024   0.0881   0.0034        318.2     36.3     28.3        1.9      279.3       33.2
11.920     697.2   0.1024   0.0882   0.0034        318.2     36.3     28.3        1.9      279.3       33.2
11.930     697.3   0.1023   0.0883   0.0034        318.3     36.3     28.3        1.9      279.3       33.1
11.940     697.3   0.1023   0.0884   0.0034        318.3     36.3     28.4        1.9      279.3       33.1
11.950     697.4   0.1023   0.0885   0.0034        318.3     36.3     28.4        1.9      279.3       33.1
11.960     697.4   0.1023   0.0886   0.0034        318.4     36.3     28.4        1.9      279.3       33.1
11.970     697.5   0.1022   0.0887   0.0034        318.4     36.3     28.5        1.9      279.3       33.1
11.980     697.5   0.1022   0.0888   0.0034        318.4     36.3     28.5        1.9      279.3       33.1
11.990     697.6   0.1022   0.0889   0.0034        318.5     36.3     28.5        1.9      279.3       33.1
12.000     697.6   0.1022   0.0890   0.0034        318.5     36.2     28.6        1.9      279.3       33.1
12.010     697.7   0.1022   0.0891   0.0034        318.5     36.2     28.6        1.9      279.3       33.1
12.020     697.7   0.1021   0.0892   0.0034        318.5     36.2     28.7        1.9      279.3       33.1
12.030     697.8   0.1021   0.0893   0.0034        318.6     36.2     28.7        1.9      279.3       33.1
12.040     697.8   0.1021   0.0894   0.0035        318.6     36.2     28.7        1.9      279.3       33.1
12.050     697.9   0.1021   0.0895   0.0035        318.6     36.2     28.8        1.9      279.3       33.1
12.060     697.9   0.1021   0.0896   0.0035        318.7     36.2     28.8        2.0      279.2       33.1
12.070     698.0   0.1020   0.0897   0.0035        318.7     36.2     28.8        2.0      279.2       33.1
12.080     698.0   0.1020   0.0898   0.0035        318.7     36.2     28.9        2.0      279.2       33.0
12.090     698.1   0.1020   0.0899   0.0035        318.8     36.2     28.9        2.0      279.2       33.0
12.100     698.1   0.1020   0.0900   0.0035        318.8     36.2     28.9        2.0      279.2       33.0
12.110     698.2   0.1020   0.0901   0.0035        318.8     36.2     29.0        2.0      279.2       33.0
12.120     698.2   0.1019   0.0902   0.0035        318.8     36.2     29.0        2.0      279.2       33.0
12.130     698.3   0.1019   0.0903   0.0035        318.9     36.2     29.0        2.0      279.2       33.0
12.140     698.3   0.1019   0.0904   0.0035        318.9     36.2     29.1        2.0      279.2       33.0
12.150     698.4   0.1019   0.0905   0.0035        318.9     36.2     29.1        2.0      279.2       33.0
12.160     698.4   0.1019   0.0906   0.0035        319.0     36.2     29.1        2.0      279.2       33.0
12.170     698.5   0.1018   0.0907   0.0035        319.0     36.2     29.2        2.0      279.2       33.0
12.180     698.5   0.1018   0.0908   0.0035        319.0     36.2     29.2        2.0      279.2       33.0
12.190     698.6   0.1018   0.0909   0.0035        319.1     36.2     29.2        2.0      279.2       33.0
12.200     698.6   0.1018   0.0910   0.0035        319.1     36.2     29.3        2.0      279.2       33.0
12.210     698.7   0.1017   0.0911   0.0035        319.1     36.1     29.3        2.0      279.2       33.0
12.220     698.7   0.1017   0.0912   0.0035        319.1     36.1     29.3        2.0      279.2       33.0
12.230     698.8   0.1017   0.0913   0.0035        319.2     36.1     29.4        2.0      279.1       32.9
12.240     698.8   0.1017   0.0914   0.0035        319.2     36.1     29.4        2.0      279.1       32.9
12.250     698.9   0.1017   0.0915   0.0035        319.2     36.1     29.4        2.0      279.1       32.9
12.260     698.9   0.1016   0.0916   0.0035        319.3     36.1     29.5        2.0      279.1       32.9
12.270     699.0   0.1016   0.0917   0.0035        319.3     36.1     29.5        2.0      279.1       32.9
12.280     699.0   0.1016   0.0918   0.0035        319.3     36.1     29.6        2.0      279.1       32.9
12.290     699.1   0.1016   0.0919   0.0035        319.4     36.1     29.6        2.0      279.1       32.9
12.300     699.1   0.1016   0.0920   0.0035        319.4     36.1     29.6        2.0      279.1       32.9
12.310     699.2   0.1015   0.0921   0.0035        319.4     36.1     29.7        2.0      279.1       32.9
12.320     699.2   0.1015   0.0922   0.0035        319.4     36.1     29.7        2.0      279.1       32.9
12.330     699.3   0.1015   0.0923   0.0035        319.5     36.1     29.7        2.0      279.1       32.9
12.340     699.3   0.1015   0.0924   0.0035        319.5     36.1     29.8        2.0      279.1       32.9
12.350     699.4   0.1015   0.0925   0.0035        319.5     36.1     29.8        2.0      279.1       32.9
12.360     699.4   0.1014   0.0926   0.0035        319.6     36.1     29.8        2.0      279.1       32.9
12.370     699.5   0.1014   0.0927   0.0035        319.6     36.1     29.9        2.0      279.1       32.9
12.380     699.5   0.1014   0.0928   0.0036        319.6     36.1     29.9        2.0      279.1       32.8
12.390     699.6   0.1014   0.0929   0.0036        319.7     36.1     29.9        2.0      279.0       32.8
12.400     699.6   0.1013   0.0931   0.0036        319.7     36.1     30.0        2.0      279.0       32.8
12.410     699.7   0.1013   0.0932   0.0036        319.7     36.0     30.0        2.0      279.0       32.8
12.420     699.7   0.1013   0.0933   0.0036        319.7     36.0     30.0        2.0      279.0       32.8
12.430     699.8   0.1013   0.0934   0.0036        319.8     36.0     30.1        2.0      279.0       32.8
12.440     699.8   0.1013   0.0935   0.0036        319.8     36.0     30.1        2.0      279.0       32.8
12.450     699.9   0.1012   0.0936   0.0036        319.8     36.0     30.2        2.0      279.0       32.8
12.460     699.9   0.1012   0.0937   0.0036        319.9     36.0     30.2        2.0      279.0       32.8
12.470     700.0   0.1012   0.0938   0.0036        319.9     36.0     30.2        2.0      279.0       32.8
12.480     700.0   0.1012   0.0939   0.0036        319.9     36.0     30.3        2.0      279.0       32.8
12.490     700.1   0.1012   0.0940   0.0036        320.0     36.0     30.3        2.0      279.0       32.8
12.500     700.1   0.1011   0.0941   0.0036        320.0     36.0     30.3        2.0      279.0       32.8
12.510     700.2   0.1011   0.0942   0.0036        320.0     36.0     30.4        2.0      279.0       32.8
12.520     700.2   0.1011   0.0943   0.0036        320.0     36.0     30.4        2.0      279.0       32.7
12.530     700.3   0.1011   0.0944   0.0036        320.1     36.0     30.4        2.0      279.0       32.7
12.540     700.3   0.1011   0.0945   0.0036        320.1     36.0     30.5        2.0      278.9       32.7
12.550     700.4   0.1010   0.0946   0.0036        320.1     36.0     30.5        2.1      278.9       32.7
12.560     700.4   0.1010   0.0947   0.0036        320.2     36.0     30.6        2.1      278.9       32.7
12.570     700.5   0.1010   0.0948   0.0036        320.2     36.0     30.6        2.1      278.9       32.7
12.580     700.5   0.1010   0.0949   0.0036        320.2     36.0     30.6        2.1      278.9       32.7
12.590     700.6   0.1009   0.0950   0.0036        320.3     36.0     30.7        2.1      278.9       32.7
12.600     700.6   0.1009   0.0951   0.0036        320.3     36.0     30.7        2.1      278.9       32.7
12.610     700.7   0.1009   0.0952   0.0036        320.3     35.9     30.7        2.1      278.9       32.7
12.620     700.7   0.1009   0.0953   0.0036        320.3     35.9     30.8        2.1      278.9       32.7
12.630     700.8   0.1009   0.0954   0.0036        320.4     35.9     30.8        2.1      278.9       32.7
12.640     700.8   0.1008   0.0955   0.0036        320.4     35.9     30.8        2.1      278.9       32.7
12.650     700.9   0.1008   0.0957   0.0036        320.4     35.9     30.9        2.1      278.9       32.7
12.660     700.9   0.1008   0.0958   0.0036        320.5     35.9     30.9        2.1      278.9       32.7
12.670     701.0   0.1008   0.0959   0.0036        320.5     35.9     31.0        2.1      278.9       32.6
12.680     701.0   0.1008   0.0960   0.0036        320.5     35.9     31.0        2.1      278.9       32.6
12.690     701.1   0.1007   0.0961   0.0036        320.6     35.9     31.0        2.1      278.8       32.6
12.700     701.1   0.1007   0.0962   0.0036        320.6     35.9     31.1        2.1      278.8       32.6
12.710     701.2   0.1007   0.0963   0.0036        320.6     35.9     31.1        2.1      278.8       32.6
12.720     701.2   0.1007   0.0964   0.0037        320.7     35.9     31.1        2.1      278.8       32.6
12.730     701.3   0.1006   0.0965   0.0037        320.7     35.9     31.2        2.1      278.8       32.6
12.740     701.3   0.1006   0.0966   0.0037        320.7     35.9     31.2        2.1      278.8       32.6
12.750     701.4   0.1006   0.0967   0.0037        320.7     35.9     31.2        2.1      278.8       32.6
12.760     701.4   0.1006   0.0968   0.0037        320.8     35.9     31.3        2.1      278.8       32.6
12.770     701.5   0.1006   0.0969   0.0037        320.8     35.9     31.3        2.1      278.8       32.6
12.780     701.5   0.1005   0.0970   0.0037        320.8     35.9     31.4        2.1      278.8       32.6
12.790     701.6   0.1005   0.0971   0.0037        320.9     35.9     31.4        2.1      278.8       32.6
12.800     701.6   0.1005   0.0972   0.0037        320.9     35.9     31.4        2.1      278.8       32.6
12.810     701.7   0.1005   0.0973   0.0037        320.9     35.8     31.5        2.1      278.8       32.5
12.820     701.7   0.1005   0.0975   0.0037        321.0     35.8     31.5        2.1      278.8       32.5
12.830     701.8   0.1004   0.0976   0.0037        321.0     35.8     31.5        2.1      278.7       32.5
12.840     701.8   0.1004   0.0977   0.0037        321.0     35.8     31.6        2.1      278.7       32.5
12.850     701.9   0.1004   0.0978   0.0037        321.1     35.8     31.6        2.1      278.7       32.5
12.860     701.9   0.1004   0.0979   0.0037        321.1     35.8     31.7        2.1      278.7       32.5
12.870     702.0   0.1003   0.0980   0.0037        321.1     35.8     31.7        2.1      278.7       32.5
12.880     702.0   0.1003   0.0981   0.0037        321.1     35.8     31.7        2.1      278.7       32.5
12.890     702.1   0.1003   0.0982   0.0037        321.2     35.8     31.8        2.1      278.7       32.5
12.900     702.1   0.1003   0.0983   0.0037        321.2     35.8     31.8        2.1      278.7       32.5
12.910     702.2   0.1003   0.0984   0.0037        321.2     35.8     31.8        2.1      278.7       32.5
12.920     702.2   0.1002   0.0985   0.0037        321.3     35.8     31.9        2.1      278.7       32.5
12.930     702.3   0.1002   0.0986   0.0037        321.3     35.8     31.9        2.1      278.7       32.5
12.940     702.3   0.1002   0.0987   0.0037        321.3     35.8     32.0        2.1      278.7       32.5
12.950     702.4   0.1002   0.0988   0.0037        321.4     35.8     32.0        2.1      278.7       32.4
12.960     702.4   0.1002   0.0990   0.0037        321.4     35.8     32.0        2.1      278.6       32.4
12.970     702.5   0.1001   0.0991   0.0037        321.4     35.8     32.1        2.1      278.6       32.4
12.980     702.5   0.1001   0.0992   0.0037        321.5     35.8     32.1        2.1      278.6       32.4
12.990     702.6   0.1001   0.0993   0.0037        321.5     35.8     32.1        2.1      278.6       32.4
13.000     702.6   0.1001   0.0994   0.0037        321.5     35.8     32.2        2.1      278.6       32.4
13.010     702.7   0.1000   0.0995   0.0037        321.6     35.7     32.2        2.1      278.6       32.4
13.020     702.7   0.1000   0.0996   0.0037        321.6     35.7     32.3        2.1      278.6       32.4
13.030     702.8   0.1000   0.0997   0.0037        321.6     35.7     32.3        2.2      278.6       32.4
13.040     702.8   0.1000   0.0998   0.0037        321.6     35.7     32.3        2.2      278.6       32.4
13.050     702.9   0.1000   0.0999   0.0037        321.7     35.7     32.4        2.2      278.6       32.4
13.060     702.9   0.0999   0.1000   0.0038        321.7     35.7     32.4        2.2      278.6       32.4
13.070     703.0   0.0999   0.1001   0.0038        321.7     35.7     32.4        2.2      278.6       32.4
13.080     703.0   0.0999   0.1003   0.0038        321.8     35.7     32.5        2.2      278.6       32.4
13.090     703.1   0.0999   0.1004   0.0038        321.8     35.7     32.5        2.2      278.5       32.4
13.100     703.1   0.0999   0.1005   0.0038        321.8     35.7     32.6        2.2      278.5       32.3
13.110     703.2   0.0998   0.1006   0.0038        321.9     35.7     32.6        2.2      278.5       32.3
13.120     703.2   0.0998   0.1007   0.0038        321.9     35.7     32.6        2.2      278.5       32.3
13.130     703.3   0.0998   0.1008   0.0038        321.9     35.7     32.7        2.2      278.5       32.3
13.140     703.3   0.0998   0.1009   0.0038        322.0     35.7     32.7        2.2      278.5       32.3
13.150     703.4   0.0997   0.1010   0.0038        322.0     35.7     32.7        2.2      278.5       32.3
13.160     703.4   0.0997   0.1011   0.0038        322.0     35.7     32.8        2.2      278.5       32.3
13.170     703.5   0.0997   0.1012   0.0038        322.0     35.7     32.8        2.2      278.5       32.3
13.180     703.5   0.0997   0.1013   0.0038        322.1     35.7     32.9        2.2      278.5       32.3
13.190     703.6   0.0997   0.1015   0.0038        322.1     35.7     32.9        2.2      278.5       32.3
13.200     703.7   0.0996   0.1016   0.0038        322.1     35.6     32.9        2.2      278.5       32.3
13.210     703.7   0.0996   0.1017   0.0038        322.2     35.6     33.0        2.2      278.5       32.3
13.220     703.8   0.0996   0.1018   0.0038        322.2     35.6     33.0        2.2      278.4       32.3
13.230     703.8   0.0996   0.1019   0.0038        322.2     35.6     33.1        2.2      278.4       32.3
13.240     703.9   0.0996   0.1020   0.0038        322.3     35.6     33.1        2.2      278.4       32.2
13.250     703.9   0.0995   0.1021   0.0038        322.3     35.6     33.1        2.2      278.4       32.2
13.260     704.0   0.0995   0.1022   0.0038        322.3     35.6     33.2        2.2      278.4       32.2
13.270     704.0   0.0995   0.1023   0.0038        322.4     35.6     33.2        2.2      278.4       32.2
13.280     704.1   0.0995   0.1024   0.0038        322.4     35.6     33.2        2.2      278.4       32.2
13.290     704.1   0.0994   0.1026   0.0038        322.4     35.6     33.3        2.2      278.4       32.2
13.300     704.2   0.0994   0.1027   0.0038        322.5     35.6     33.3        2.2      278.4       32.2
13.310     704.2   0.0994   0.1028   0.0038        322.5     35.6     33.4        2.2      278.4       32.2
13.320     704.3   0.0994   0.1029   0.0038        322.5     35.6     33.4        2.2      278.4       32.2
13.330     704.3   0.0994   0.1030   0.0038        322.6     35.6     33.4        2.2      278.4       32.2
13.340     704.4   0.0993   0.1031   0.0038        322.6     35.6     33.5        2.2      278.3       32.2
13.350     704.4   0.0993   0.1032   0.0038        322.6     35.6     33.5        2.2      278.3       32.2
13.360     704.5   0.0993   0.1033   0.0038        322.6     35.6     33.6        2.2      278.3       32.2
13.370     704.5   0.0993   0.1034   0.0038        322.7     35.6     33.6        2.2      278.3       32.1
13.380     704.6   0.0992   0.1036   0.0038        322.7     35.6     33.6        2.2      278.3       32.1
13.390     704.6   0.0992   0.1037   0.0038        322.7     35.6     33.7        2.2      278.3       32.1
13.400     704.7   0.0992   0.1038   0.0039        322.8     35.5     33.7        2.2      278.3       32.1
13.410     704.7   0.0992   0.1039   0.0039        322.8     35.5     33.8        2.2      278.3       32.1
13.420     704.8   0.0992   0.1040   0.0039        322.8     35.5     33.8        2.2      278.3       32.1
13.430     704.8   0.0991   0.1041   0.0039        322.9     35.5     33.8        2.2      278.3       32.1
13.440     704.9   0.0991   0.1042   0.0039        322.9     35.5     33.9        2.2      278.3       32.1
13.450     704.9   0.0991   0.1043   0.0039        322.9     35.5     33.9        2.2      278.2       32.1
13.460     705.0   0.0991   0.1045   0.0039        323.0     35.5     33.9        2.2      278.2       32.1
13.470     705.0   0.0990   0.1046   0.0039        323.0     35.5     34.0        2.2      278.2       32.1
13.480     705.1   0.0990   0.1047   0.0039        323.0     35.5     34.0        2.2      278.2       32.1
13.490     705.2   0.0990   0.1048   0.0039        323.1     35.5     34.1        2.3      278.2       32.1
13.500     705.2   0.0990   0.1049   0.0039        323.1     35.5     34.1        2.3      278.2       32.1
13.510     705.3   0.0990   0.1050   0.0039        323.1     35.5     34.1        2.3      278.2       32.0
13.520     705.3   0.0989   0.1051   0.0039        323.2     35.5     34.2        2.3      278.2       32.0
13.530     705.4   0.0989   0.1052   0.0039        323.2     35.5     34.2        2.3      278.2       32.0
13.540     705.4   0.0989   0.1054   0.0039        323.2     35.5     34.3        2.3      278.2       32.0
13.550     705.5   0.0989   0.1055   0.0039        323.2     35.5     34.3        2.3      278.2       32.0
13.560     705.5   0.0989   0.1056   0.0039        323.3     35.5     34.3        2.3      278.2       32.0
13.570     705.6   0.0988   0.1057   0.0039        323.3     35.5     34.4        2.3      278.1       32.0
13.580     705.6   0.0988   0.1058   0.0039        323.3     35.5     34.4        2.3      278.1       32.0
13.590     705.7   0.0988   0.1059   0.0039        323.4     35.4     34.5        2.3      278.1       32.0
13.600     705.7   0.0988   0.1060   0.0039        323.4     35.4     34.5        2.3      278.1       32.0
13.610     705.8   0.0987   0.1061   0.0039        323.4     35.4     34.5        2.3      278.1       32.0
13.620     705.8   0.0987   0.1063   0.0039        323.5     35.4     34.6        2.3      278.1       32.0
13.630     705.9   0.0987   0.1064   0.0039        323.5     35.4     34.6        2.3      278.1       32.0
13.640     705.9   0.0987   0.1065   0.0039        323.5     35.4     34.7        2.3      278.1       32.0
13.650     706.0   0.0987   0.1066   0.0039        323.6     35.4     34.7        2.3      278.1       31.9
13.660     706.0   0.0986   0.1067   0.0039        323.6     35.4     34.7        2.3      278.1       31.9
13.670     706.1   0.0986   0.1068   0.0039        323.6     35.4     34.8        2.3      278.1       31.9
13.680     706.1   0.0986   0.1069   0.0039        323.7     35.4     34.8        2.3      278.0       31.9
13.690     706.2   0.0986   0.1071   0.0039        323.7     35.4     34.9        2.3      278.0       31.9
13.700     706.3   0.0985   0.1072   0.0039        323.7     35.4     34.9        2.3      278.0       31.9
13.710     706.3   0.0985   0.1073   0.0039        323.8     35.4     34.9        2.3      278.0       31.9
13.720     706.4   0.0985   0.1074   0.0039        323.8     35.4     35.0        2.3      278.0       31.9
13.730     706.4   0.0985   0.1075   0.0039        323.8     35.4     35.0        2.3      278.0       31.9
13.740     706.5   0.0985   0.1076   0.0040        323.9     35.4     35.1        2.3      278.0       31.9
13.750     706.5   0.0984   0.1077   0.0040        323.9     35.4     35.1        2.3      278.0       31.9
13.760     706.6   0.0984   0.1079   0.0040        323.9     35.4     35.1        2.3      278.0       31.9
13.770     706.6   0.0984   0.1080   0.0040        324.0     35.4     35.2        2.3      278.0       31.9
13.780     706.7   0.0984   0.1081   0.0040        324.0     35.3     35.2        2.3      277.9       31.9
13.790     706.7   0.0983   0.1082   0.0040        324.0     35.3     35.3        2.3      277.9       31.8
13.800     706.8   0.0983   0.1083   0.0040        324.0     35.3     35.3        2.3      277.9       31.8
13.810     706.8   0.0983   0.1084   0.0040        324.1     35.3     35.4        2.3      277.9       31.8
13.820     706.9   0.0983   0.1086   0.0040        324.1     35.3     35.4        2.3      277.9       31.8
13.830     706.9   0.0983   0.1087   0.0040        324.1     35.3     35.4        2.3      277.9       31.8
13.840     707.0   0.0982   0.1088   0.0040        324.2     35.3     35.5        2.3      277.9       31.8
13.850     707.0   0.0982   0.1089   0.0040        324.2     35.3     35.5        2.3      277.9       31.8
13.860     707.1   0.0982   0.1090   0.0040        324.2     35.3     35.6        2.3      277.9       31.8
13.870     707.2   0.0982   0.1091   0.0040        324.3     35.3     35.6        2.3      277.9       31.8
13.880     707.2   0.0981   0.1092   0.0040        324.3     35.3     35.6        2.3      277.9       31.8
13.890     707.3   0.0981   0.1094   0.0040        324.3     35.3     35.7        2.3      277.8       31.8
13.900     707.3   0.0981   0.1095   0.0040        324.4     35.3     35.7        2.3      277.8       31.8
13.910     707.4   0.0981   0.1096   0.0040        324.4     35.3     35.8        2.3      277.8       31.8
13.920     707.4   0.0981   0.1097   0.0040        324.4     35.3     35.8        2.3      277.8       31.7
13.930     707.5   0.0980   0.1098   0.0040        324.5     35.3     35.8        2.4      277.8       31.7
13.940     707.5   0.0980   0.1099   0.0040        324.5     35.3     35.9        2.4      277.8       31.7
13.950     707.6   0.0980   0.1101   0.0040        324.5     35.3     35.9        2.4      277.8       31.7
13.960     707.6   0.0980   0.1102   0.0040        324.6     35.3     36.0        2.4      277.8       31.7
13.970     707.7   0.0979   0.1103   0.0040        324.6     35.2     36.0        2.4      277.8       31.7
13.980     707.7   0.0979   0.1104   0.0040        324.6     35.2     36.0        2.4      277.8       31.7
13.990     707.8   0.0979   0.1105   0.0040        324.7     35.2     36.1        2.4      277.7       31.7
14.000     707.8   0.0979   0.1106   0.0040        324.7     35.2     36.1        2.4      277.7       31.7
14.010     707.9   0.0979   0.1108   0.0040        324.7     35.2     36.2        2.4      277.7       31.7
14.020     707.9   0.0978   0.1109   0.0040        324.8     35.2     36.2        2.4      277.7       31.7
14.030     708.0   0.0978   0.1110   0.0040        324.8     35.2     36.3        2.4      277.7       31.7
14.040     708.1   0.0978   0.1111   0.0040        324.8     35.2     36.3        2.4      277.7       31.7
14.050     708.1   0.0978   0.1112   0.0040        324.9     35.2     36.3        2.4      277.7       31.7
14.060     708.2   0.0977   0.1113   0.0040        324.9     35.2     36.4        2.4      277.7       31.6
14.070     708.2   0.0977   0.1115   0.0040        324.9     35.2     36.4        2.4      277.7       31.6
14.080     708.3   0.0977   0.1116   0.0041        325.0     35.2     36.5        2.4      277.7       31.6
14.090     708.3   0.0977   0.1117   0.0041        325.0     35.2     36.5        2.4      277.6       31.6
14.100     708.4   0.0977   0.1118   0.0041        325.0     35.2     36.5        2.4      277.6       31.6
14.110     708.4   0.0976   0.1119   0.0041        325.1     35.2     36.6        2.4      277.6       31.6
14.120     708.5   0.0976   0.1121   0.0041        325.1     35.2     36.6        2.4      277.6       31.6
14.130     708.5   0.0976   0.1122   0.0041        325.1     35.2     36.7        2.4      277.6       31.6
14.140     708.6   0.0976   0.1123   0.0041        325.2     35.2     36.7        2.4      277.6       31.6
14.150     708.6   0.0975   0.1124   0.0041        325.2     35.1     36.8        2.4      277.6       31.6
14.160     708.7   0.0975   0.1125   0.0041        325.2     35.1     36.8        2.4      277.6       31.6
14.170     708.8   0.0975   0.1126   0.0041        325.2     35.1     36.8        2.4      277.6       31.6
14.180     708.8   0.0975   0.1128   0.0041        325.3     35.1     36.9        2.4      277.6       31.6
14.190     708.9   0.0975   0.1129   0.0041        325.3     35.1     36.9        2.4      277.5       31.5
14.200     708.9   0.0974   0.1130   0.0041        325.3     35.1     37.0        2.4      277.5       31.5
14.210     709.0   0.0974   0.1131   0.0041        325.4     35.1     37.0        2.4      277.5       31.5
14.220     709.0   0.0974   0.1132   0.0041        325.4     35.1     37.0        2.4      277.5       31.5
14.230     709.1   0.0974   0.1134   0.0041        325.4     35.1     37.1        2.4      277.5       31.5
14.240     709.1   0.0973   0.1135   0.0041        325.5     35.1     37.1        2.4      277.5       31.5
14.250     709.2   0.0973   0.1136   0.0041        325.5     35.1     37.2        2.4      277.5       31.5
14.260     709.2   0.0973   0.1137   0.0041        325.5     35.1     37.2        2.4      277.5       31.5
14.270     709.3   0.0973   0.1138   0.0041        325.6     35.1     37.3        2.4      277.5       31.5
14.280     709.3   0.0973   0.1140   0.0041        325.6     35.1     37.3        2.4      277.4       31.5
14.290     709.4   0.0972   0.1141   0.0041        325.6     35.1     37.3        2.4      277.4       31.5
14.300     709.5   0.0972   0.1142   0.0041        325.7     35.1     37.4        2.4      277.4       31.5
14.310     709.5   0.0972   0.1143   0.0041        325.7     35.1     37.4        2.4      277.4       31.5
14.320     709.6   0.0972   0.1144   0.0041        325.7     35.1     37.5        2.4      277.4       31.4
14.330     709.6   0.0971   0.1146   0.0041        325.8     35.1     37.5        2.4      277.4       31.4
14.340     709.7   0.0971   0.1147   0.0041        325.8     35.0     37.6        2.4      277.4       31.4
14.350     709.7   0.0971   0.1148   0.0041        325.8     35.0     37.6        2.4      277.4       31.4
14.360     709.8   0.0971   0.1149   0.0041        325.9     35.0     37.6        2.4      277.4       31.4
14.370     709.8   0.0970   0.1150   0.0041        325.9     35.0     37.7        2.5      277.3       31.4
14.380     709.9   0.0970   0.1152   0.0041        325.9     35.0     37.7        2.5      277.3       31.4
14.390     709.9   0.0970   0.1153   0.0041        326.0     35.0     37.8        2.5      277.3       31.4
14.400     710.0   0.0970   0.1154   0.0041        326.0     35.0     37.8        2.5      277.3       31.4
14.410     710.0   0.0970   0.1155   0.0042        326.0     35.0     37.9        2.5      277.3       31.4
14.420     710.1   0.0969   0.1156   0.0042        326.1     35.0     37.9        2.5      277.3       31.4
14.430     710.2   0.0969   0.1158   0.0042        326.1     35.0     37.9        2.5      277.3       31.4
14.440     710.2   0.0969   0.1159   0.0042        326.1     35.0     38.0        2.5      277.3       31.4
14.450     710.3   0.0969   0.1160   0.0042        326.2     35.0     38.0        2.5      277.3       31.3
14.460     710.3   0.0968   0.1161   0.0042        326.2     35.0     38.1        2.5      277.3       31.3
14.470     710.4   0.0968   0.1162   0.0042        326.2     35.0     38.1        2.5      277.2       31.3
14.480     710.4   0.0968   0.1164   0.0042        326.3     35.0     38.2        2.5      277.2       31.3
14.490     710.5   0.0968   0.1165   0.0042        326.3     35.0     38.2        2.5      277.2       31.3
14.500     710.5   0.0968   0.1166   0.0042        326.3     35.0     38.2        2.5      277.2       31.3
14.510     710.6   0.0967   0.1167   0.0042        326.4     35.0     38.3        2.5      277.2       31.3
14.520     710.6   0.0967   0.1169   0.0042        326.4     34.9     38.3        2.5      277.2       31.3
14.530     710.7   0.0967   0.1170   0.0042        326.4     34.9     38.4        2.5      277.2       31.3
14.540     710.8   0.0967   0.1171   0.0042        326.5     34.9     38.4        2.5      277.2       31.3
14.550     710.8   0.0966   0.1172   0.0042        326.5     34.9     38.5        2.5      277.1       31.3
14.560     710.9   0.0966   0.1173   0.0042        326.5     34.9     38.5        2.5      277.1       31.3
14.570     710.9   0.0966   0.1175   0.0042        326.6     34.9     38.5        2.5      277.1       31.3
14.580     711.0   0.0966   0.1176   0.0042        326.6     34.9     38.6        2.5      277.1       31.2
14.590     711.0   0.0966   0.1177   0.0042        326.6     34.9     38.6        2.5      277.1       31.2
14.600     711.1   0.0965   0.1178   0.0042        326.7     34.9     38.7        2.5      277.1       31.2
14.610     711.1   0.0965   0.1180   0.0042        326.7     34.9     38.7        2.5      277.1       31.2
14.620     711.2   0.0965   0.1181   0.0042        326.7     34.9     38.8        2.5      277.1       31.2
14.630     711.2   0.0965   0.1182   0.0042        326.8     34.9     38.8        2.5      277.1       31.2
14.640     711.3   0.0964   0.1183   0.0042        326.8     34.9     38.9        2.5      277.0       31.2
14.650     711.4   0.0964   0.1184   0.0042        326.8     34.9     38.9        2.5      277.0       31.2
14.660     711.4   0.0964   0.1186   0.0042        326.9     34.9     38.9        2.5      277.0       31.2
14.670     711.5   0.0964   0.1187   0.0042        326.9     34.9     39.0        2.5      277.0       31.2
14.680     711.5   0.0963   0.1188   0.0042        326.9     34.9     39.0        2.5      277.0       31.2
14.690     711.6   0.0963   0.1189   0.0042        327.0     34.9     39.1        2.5      277.0       31.2
14.700     711.6   0.0963   0.1191   0.0042        327.0     34.8     39.1        2.5      277.0       31.2
14.710     711.7   0.0963   0.1192   0.0042        327.0     34.8     39.2        2.5      277.0       31.1
14.720     711.7   0.0963   0.1193   0.0042        327.1     34.8     39.2        2.5      277.0       31.1
14.730     711.8   0.0962   0.1194   0.0042        327.1     34.8     39.3        2.5      276.9       31.1
14.740     711.8   0.0962   0.1196   0.0042        327.1     34.8     39.3        2.5      276.9       31.1
14.750     711.9   0.0962   0.1197   0.0043        327.2     34.8     39.3        2.5      276.9       31.1
14.760     712.0   0.0962   0.1198   0.0043        327.2     34.8     39.4        2.5      276.9       31.1
14.770     712.0   0.0961   0.1199   0.0043        327.2     34.8     39.4        2.5      276.9       31.1
14.780     712.1   0.0961   0.1201   0.0043        327.3     34.8     39.5        2.5      276.9       31.1
14.790     712.1   0.0961   0.1202   0.0043        327.3     34.8     39.5        2.5      276.9       31.1
14.800     712.2   0.0961   0.1203   0.0043        327.3     34.8     39.6        2.6      276.9       31.1
14.810     712.2   0.0961   0.1204   0.0043        327.4     34.8     39.6        2.6      276.8       31.1
14.820     712.3   0.0960   0.1206   0.0043        327.4     34.8     39.6        2.6      276.8       31.1
14.830     712.3   0.0960   0.1207   0.0043        327.4     34.8     39.7        2.6      276.8       31.1
14.840     712.4   0.0960   0.1208   0.0043        327.5     34.8     39.7        2.6      276.8       31.0
14.850     712.5   0.0960   0.1209   0.0043        327.5     34.8     39.8        2.6      276.8       31.0
14.860     712.5   0.0959   0.1211   0.0043        327.5     34.8     39.8        2.6      276.8       31.0
14.870     712.6   0.0959   0.1212   0.0043        327.6     34.8     39.9        2.6      276.8       31.0
14.880     712.6   0.0959   0.1213   0.0043        327.6     34.7     39.9        2.6      276.8       31.0
14.890     712.7   0.0959   0.1214   0.0043        327.6     34.7     40.0        2.6      276.7       31.0
14.900     712.7   0.0958   0.1216   0.0043        327.7     34.7     40.0        2.6      276.7       31.0
14.910     712.8   0.0958   0.1217   0.0043        327.7     34.7     40.1        2.6      276.7       31.0
14.920     712.8   0.0958   0.1218   0.0043        327.7     34.7     40.1        2.6      276.7       31.0
14.930     712.9   0.0958   0.1219   0.0043        327.8     34.7     40.1        2.6      276.7       31.0
14.940     713.0   0.0958   0.1221   0.0043        327.8     34.7     40.2        2.6      276.7       31.0
14.950     713.0   0.0957   0.1222   0.0043        327.8     34.7     40.2        2.6      276.7       31.0
14.960     713.1   0.0957   0.1223   0.0043        327.9     34.7     40.3        2.6      276.7       31.0
14.970     713.1   0.0957   0.1224   0.0043        327.9     34.7     40.3        2.6      276.7       30.9
14.980     713.2   0.0957   0.1226   0.0043        327.9     34.7     40.4        2.6      276.6       30.9
14.990     713.2   0.0956   0.1227   0.0043        328.0     34.7     40.4        2.6      276.6       30.9
15.000     713.3   0.0956   0.1228   0.0043        328.0     34.7     40.5        2.6      276.6       30.9
15.010     713.3   0.0956   0.1229   0.0043        328.0     34.7     40.5        2.6      276.6       30.9
15.020     713.4   0.0956   0.1231   0.0043        328.1     34.7     40.5        2.6      276.6       30.9
15.030     713.4   0.0955   0.1232   0.0043        328.1     34.7     40.6        2.6      276.6       30.9
15.040     713.5   0.0955   0.1233   0.0043        328.1     34.7     40.6        2.6      276.6       30.9
15.050     713.6   0.0955   0.1234   0.0043        328.2     34.7     40.7        2.6      276.6       30.9
15.060     713.6   0.0955   0.1236   0.0043        328.2     34.6     40.7        2.6      276.5       30.9
15.070     713.7   0.0955   0.1237   0.0043        328.2     34.6     40.8        2.6      276.5       30.9
15.080     713.7   0.0954   0.1238   0.0044        328.3     34.6     40.8        2.6      276.5       30.9
15.090     713.8   0.0954   0.1239   0.0044        328.3     34.6     40.9        2.6      276.5       30.9
15.100     713.8   0.0954   0.1241   0.0044        328.3     34.6     40.9        2.6      276.5       30.8
15.110     713.9   0.0954   0.1242   0.0044        328.4     34.6     41.0        2.6      276.5       30.8
15.120     714.0   0.0953   0.1243   0.0044        328.4     34.6     41.0        2.6      276.5       30.8
15.130     714.0   0.0953   0.1245   0.0044        328.5     34.6     41.0        2.6      276.4       30.8
15.140     714.1   0.0953   0.1246   0.0044        328.5     34.6     41.1        2.6      276.4       30.8
15.150     714.1   0.0953   0.1247   0.0044        328.5     34.6     41.1        2.6      276.4       30.8
15.160     714.2   0.0953   0.1248   0.0044        328.6     34.6     41.2        2.6      276.4       30.8
15.170     714.2   0.0952   0.1250   0.0044        328.6     34.6     41.2        2.6      276.4       30.8
15.180     714.3   0.0952   0.1251   0.0044        328.6     34.6     41.3        2.6      276.4       30.8
15.190     714.3   0.0952   0.1252   0.0044        328.7     34.6     41.3        2.6      276.4       30.8
15.200     714.4   0.0952   0.1253   0.0044        328.7     34.6     41.4        2.6      276.4       30.8
15.210     714.5   0.0951   0.1255   0.0044        328.7     34.6     41.4        2.7      276.3       30.8
15.220     714.5   0.0951   0.1256   0.0044        328.8     34.6     41.5        2.7      276.3       30.8
15.230     714.6   0.0951   0.1257   0.0044        328.8     34.6     41.5        2.7      276.3       30.7
15.240     714.6   0.0951   0.1259   0.0044        328.8     34.5     41.6        2.7      276.3       30.7
15.250     714.7   0.0950   0.1260   0.0044        328.9     34.5     41.6        2.7      276.3       30.7
15.260     714.7   0.0950   0.1261   0.0044        328.9     34.5     41.6        2.7      276.3       30.7
15.270     714.8   0.0950   0.1262   0.0044        328.9     34.5     41.7        2.7      276.3       30.7
15.280     714.8   0.0950   0.1264   0.0044        329.0     34.5     41.7        2.7      276.3       30.7
15.290     714.9   0.0950   0.1265   0.0044        329.0     34.5     41.8        2.7      276.2       30.7
15.300     715.0   0.0949   0.1266   0.0044        329.0     34.5     41.8        2.7      276.2       30.7
15.310     715.0   0.0949   0.1268   0.0044        329.1     34.5     41.9        2.7      276.2       30.7
15.320     715.1   0.0949   0.1269   0.0044        329.1     34.5     41.9        2.7      276.2       30.7
15.330     715.1   0.0949   0.1270   0.0044        329.1     34.5     42.0        2.7      276.2       30.7
15.340     715.2   0.0948   0.1272   0.0044        329.2     34.5     42.0        2.7      276.2       30.7
15.350     715.2   0.0948   0.1273   0.0044        329.2     34.5     42.1        2.7      276.2       30.6
15.360     715.3   0.0948   0.1274   0.0044        329.2     34.5     42.1        2.7      276.1       30.6
15.370     715.3   0.0948   0.1275   0.0044        329.3     34.5     42.2        2.7      276.1       30.6
15.380     715.4   0.0947   0.1277   0.0044        329.3     34.5     42.2        2.7      276.1       30.6
15.390     715.5   0.0947   0.1278   0.0044        329.3     34.5     42.2        2.7      276.1       30.6
15.400     715.5   0.0947   0.1279   0.0044        329.4     34.5     42.3        2.7      276.1       30.6
15.410     715.6   0.0947   0.1281   0.0044        329.4     34.4     42.3        2.7      276.1       30.6
15.420     715.6   0.0947   0.1282   0.0045        329.4     34.4     42.4        2.7      276.1       30.6
15.430     715.7   0.0946   0.1283   0.0045        329.5     34.4     42.4        2.7      276.1       30.6
15.440     715.7   0.0946   0.1284   0.0045        329.5     34.4     42.5        2.7      276.0       30.6
15.450     715.8   0.0946   0.1286   0.0045        329.5     34.4     42.5        2.7      276.0       30.6
15.460     715.9   0.0946   0.1287   0.0045        329.6     34.4     42.6        2.7      276.0       30.6
15.470     715.9   0.0945   0.1288   0.0045        329.6     34.4     42.6        2.7      276.0       30.6
15.480     716.0   0.0945   0.1290   0.0045        329.6     34.4     42.7        2.7      276.0       30.5
15.490     716.0   0.0945   0.1291   0.0045        329.7     34.4     42.7        2.7      276.0       30.5
15.500     716.1   0.0945   0.1292   0.0045        329.7     34.4     42.8        2.7      276.0       30.5
15.510     716.1   0.0944   0.1294   0.0045        329.8     34.4     42.8        2.7      275.9       30.5
15.520     716.2   0.0944   0.1295   0.0045        329.8     34.4     42.9        2.7      275.9       30.5
15.530     716.3   0.0944   0.1296   0.0045        329.8     34.4     42.9        2.7      275.9       30.5
15.540     716.3   0.0944   0.1298   0.0045        329.9     34.4     43.0        2.7      275.9       30.5
15.550     716.4   0.0943   0.1299   0.0045        329.9     34.4     43.0        2.7      275.9       30.5
15.560     716.4   0.0943   0.1300   0.0045        329.9     34.4     43.0        2.7      275.9       30.5
15.570     716.5   0.0943   0.1301   0.0045        330.0     34.4     43.1        2.7      275.9       30.5
15.580     716.5   0.0943   0.1303   0.0045        330.0     34.4     43.1        2.7      275.8       30.5
15.590     716.6   0.0943   0.1304   0.0045        330.0     34.3     43.2        2.7      275.8       30.5
15.600     716.6   0.0942   0.1305   0.0045        330.1     34.3     43.2        2.7      275.8       30.4
15.610     716.7   0.0942   0.1307   0.0045        330.1     34.3     43.3        2.7      275.8       30.4
15.620     716.8   0.0942   0.1308   0.0045        330.1     34.3     43.3        2.8      275.8       30.4
15.630     716.8   0.0942   0.1309   0.0045        330.2     34.3     43.4        2.8      275.8       30.4
15.640     716.9   0.0941   0.1311   0.0045        330.2     34.3     43.4        2.8      275.8       30.4
15.650     716.9   0.0941   0.1312   0.0045        330.2     34.3     43.5        2.8      275.7       30.4
15.660     717.0   0.0941   0.1313   0.0045        330.3     34.3     43.5        2.8      275.7       30.4
15.670     717.0   0.0941   0.1315   0.0045        330.3     34.3     43.6        2.8      275.7       30.4
15.680     717.1   0.0940   0.1316   0.0045        330.3     34.3     43.6        2.8      275.7       30.4
15.690     717.2   0.0940   0.1317   0.0045        330.4     34.3     43.7        2.8      275.7       30.4
15.700     717.2   0.0940   0.1319   0.0045        330.4     34.3     43.7        2.8      275.7       30.4
15.710     717.3   0.0940   0.1320   0.0045        330.4     34.3     43.8        2.8      275.7       30.4
15.720     717.3   0.0940   0.1321   0.0045        330.5     34.3     43.8        2.8      275.6       30.4
15.730     717.4   0.0939   0.1323   0.0045        330.5     34.3     43.9        2.8      275.6       30.3
15.740     717.4   0.0939   0.1324   0.0045        330.5     34.3     43.9        2.8      275.6       30.3
15.750     717.5   0.0939   0.1325   0.0045        330.6     34.3     44.0        2.8      275.6       30.3
15.760     717.6   0.0939   0.1327   0.0046        330.6     34.2     44.0        2.8      275.6       30.3
15.770     717.6   0.0938   0.1328   0.0046        330.7     34.2     44.1        2.8      275.6       30.3
15.780     717.7   0.0938   0.1329   0.0046        330.7     34.2     44.1        2.8      275.6       30.3
15.790     717.7   0.0938   0.1331   0.0046        330.7     34.2     44.1        2.8      275.5       30.3
15.800     717.8   0.0938   0.1332   0.0046        330.8     34.2     44.2        2.8      275.5       30.3
15.810     717.8   0.0937   0.1333   0.0046        330.8     34.2     44.2        2.8      275.5       30.3
15.820     717.9   0.0937   0.1335   0.0046        330.8     34.2     44.3        2.8      275.5       30.3
15.830     718.0   0.0937   0.1336   0.0046        330.9     34.2     44.3        2.8      275.5       30.3
15.840     718.0   0.0937   0.1337   0.0046        330.9     34.2     44.4        2.8      275.5       30.3
15.850     718.1   0.0937   0.1339   0.0046        330.9     34.2     44.4        2.8      275.5       30.2
15.860     718.1   0.0936   0.1340   0.0046        331.0     34.2     44.5        2.8      275.4       30.2
15.870     718.2   0.0936   0.1341   0.0046        331.0     34.2     44.5        2.8      275.4       30.2
15.880     718.2   0.0936   0.1343   0.0046        331.0     34.2     44.6        2.8      275.4       30.2
15.890     718.3   0.0936   0.1344   0.0046        331.1     34.2     44.6        2.8      275.4       30.2
15.900     718.4   0.0935   0.1345   0.0046        331.1     34.2     44.7        2.8      275.4       30.2
15.910     718.4   0.0935   0.1347   0.0046        331.1     34.2     44.7        2.8      275.4       30.2
15.920     718.5   0.0935   0.1348   0.0046        331.2     34.2     44.8        2.8      275.4       30.2
15.930     718.5   0.0935   0.1349   0.0046        331.2     34.1     44.8        2.8      275.3       30.2
15.940     718.6   0.0934   0.1351   0.0046        331.2     34.1     44.9        2.8      275.3       30.2
15.950     718.6   0.0934   0.1352   0.0046        331.3     34.1     44.9        2.8      275.3       30.2
15.960     718.7   0.0934   0.1353   0.0046        331.3     34.1     45.0        2.8      275.3       30.2
15.970     718.8   0.0934   0.1355   0.0046        331.4     34.1     45.0        2.8      275.3       30.1
15.980     718.8   0.0933   0.1356   0.0046        331.4     34.1     45.1        2.8      275.3       30.1
15.990     718.9   0.0933   0.1357   0.0046        331.4     34.1     45.1        2.8      275.2       30.1
16.000     718.9   0.0933   0.1359   0.0046        331.5     34.1     45.2        2.8      275.2       30.1
16.010     719.0   0.0933   0.1360   0.0046        331.5     34.1     45.2        2.8      275.2       30.1
16.020     719.0   0.0933   0.1361   0.0046        331.5     34.1     45.3        2.9      275.2       30.1
16.030     719.1   0.0932   0.1363   0.0046        331.6     34.1     45.3        2.9      275.2       30.1
16.040     719.2   0.0932   0.1364   0.0046        331.6     34.1     45.4        2.9      275.2       30.1
16.050     719.2   0.0932   0.1366   0.0046        331.6     34.1     45.4        2.9      275.2       30.1
16.060     719.3   0.0932   0.1367   0.0046        331.7     34.1     45.5        2.9      275.1       30.1
16.070     719.3   0.0931   0.1368   0.0046        331.7     34.1     45.5        2.9      275.1       30.1
16.080     719.4   0.0931   0.1370   0.0046        331.7     34.1     45.6        2.9      275.1       30.1
16.090     719.4   0.0931   0.1371   0.0046        331.8     34.1     45.6        2.9      275.1       30.0
16.100     719.5   0.0931   0.1372   0.0047        331.8     34.0     45.7        2.9      275.1       30.0
16.110     719.6   0.0930   0.1374   0.0047        331.8     34.0     45.7        2.9      275.1       30.0
16.120     719.6   0.0930   0.1375   0.0047        331.9     34.0     45.8        2.9      275.0       30.0
16.130     719.7   0.0930   0.1376   0.0047        331.9     34.0     45.8        2.9      275.0       30.0
16.140     719.7   0.0930   0.1378   0.0047        331.9     34.0     45.9        2.9      275.0       30.0
16.150     719.8   0.0929   0.1379   0.0047        332.0     34.0     45.9        2.9      275.0       30.0
16.160     719.9   0.0929   0.1381   0.0047        332.0     34.0     46.0        2.9      275.0       30.0
16.170     719.9   0.0929   0.1382   0.0047        332.1     34.0     46.0        2.9      275.0       30.0
16.180     720.0   0.0929   0.1383   0.0047        332.1     34.0     46.1        2.9      275.0       30.0
16.190     720.0   0.0929   0.1385   0.0047        332.1     34.0     46.1        2.9      274.9       30.0
16.200     720.1   0.0928   0.1386   0.0047        332.2     34.0     46.2        2.9      274.9       30.0
16.210     720.1   0.0928   0.1387   0.0047        332.2     34.0     46.2        2.9      274.9       30.0
16.220     720.2   0.0928   0.1389   0.0047        332.2     34.0     46.3        2.9      274.9       29.9
16.230     720.3   0.0928   0.1390   0.0047        332.3     34.0     46.3        2.9      274.9       29.9
16.240     720.3   0.0927   0.1392   0.0047        332.3     34.0     46.4        2.9      274.9       29.9
16.250     720.4   0.0927   0.1393   0.0047        332.3     34.0     46.4        2.9      274.8       29.9
16.260     720.4   0.0927   0.1394   0.0047        332.4     34.0     46.5        2.9      274.8       29.9
16.270     720.5   0.0927   0.1396   0.0047        332.4     33.9     46.5        2.9      274.8       29.9
16.280     720.5   0.0926   0.1397   0.0047        332.4     33.9     46.6        2.9      274.8       29.9
16.290     720.6   0.0926   0.1398   0.0047        332.5     33.9     46.6        2.9      274.8       29.9
16.300     720.7   0.0926   0.1400   0.0047        332.5     33.9     46.7        2.9      274.8       29.9
16.310     720.7   0.0926   0.1401   0.0047        332.5     33.9     46.7        2.9      274.7       29.9
16.320     720.8   0.0925   0.1403   0.0047        332.6     33.9     46.8        2.9      274.7       29.9
16.330     720.8   0.0925   0.1404   0.0047        332.6     33.9     46.8        2.9      274.7       29.9
16.340     720.9   0.0925   0.1405   0.0047        332.7     33.9     46.9        2.9      274.7       29.8
16.350     721.0   0.0925   0.1407   0.0047        332.7     33.9     46.9        2.9      274.7       29.8
16.360     721.0   0.0925   0.1408   0.0047        332.7     33.9     47.0        2.9      274.7       29.8
16.370     721.1   0.0924   0.1409   0.0047        332.8     33.9     47.0        2.9      274.6       29.8
16.380     721.1   0.0924   0.1411   0.0047        332.8     33.9     47.1        2.9      274.6       29.8
16.390     721.2   0.0924   0.1412   0.0047        332.8     33.9     47.1        2.9      274.6       29.8
16.400     721.2   0.0924   0.1414   0.0047        332.9     33.9     47.2        2.9      274.6       29.8
16.410     721.3   0.0923   0.1415   0.0047        332.9     33.9     47.2        3.0      274.6       29.8
16.420     721.4   0.0923   0.1416   0.0047        332.9     33.9     47.3        3.0      274.6       29.8
16.430     721.4   0.0923   0.1418   0.0047        333.0     33.9     47.3        3.0      274.6       29.8
16.440     721.5   0.0923   0.1419   0.0048        333.0     33.8     47.4        3.0      274.5       29.8
16.450     721.5   0.0922   0.1421   0.0048        333.0     33.8     47.4        3.0      274.5       29.8
16.460     721.6   0.0922   0.1422   0.0048        333.1     33.8     47.5        3.0      274.5       29.7
16.470     721.7   0.0922   0.1423   0.0048        333.1     33.8     47.5        3.0      274.5       29.7
16.480     721.7   0.0922   0.1425   0.0048        333.2     33.8     47.6        3.0      274.5       29.7
16.490     721.8   0.0921   0.1426   0.0048        333.2     33.8     47.6        3.0      274.5       29.7
16.500     721.8   0.0921   0.1428   0.0048        333.2     33.8     47.7        3.0      274.4       29.7
16.510     721.9   0.0921   0.1429   0.0048        333.3     33.8     47.7        3.0      274.4       29.7
16.520     721.9   0.0921   0.1430   0.0048        333.3     33.8     47.8        3.0      274.4       29.7
16.530     722.0   0.0921   0.1432   0.0048        333.3     33.8     47.8        3.0      274.4       29.7
16.540     722.1   0.0920   0.1433   0.0048        333.4     33.8     47.9        3.0      274.4       29.7
16.550     722.1   0.0920   0.1435   0.0048        333.4     33.8     47.9        3.0      274.4       29.7
16.560     722.2   0.0920   0.1436   0.0048        333.4     33.8     48.0        3.0      274.3       29.7
16.570     722.2   0.0920   0.1437   0.0048        333.5     33.8     48.0        3.0      274.3       29.7
16.580     722.3   0.0919   0.1439   0.0048        333.5     33.8     48.1        3.0      274.3       29.6
16.590     722.4   0.0919   0.1440   0.0048        333.5     33.8     48.1        3.0      274.3       29.6
16.600     722.4   0.0919   0.1442   0.0048        333.6     33.8     48.2        3.0      274.3       29.6
16.610     722.5   0.0919   0.1443   0.0048        333.6     33.7     48.2        3.0      274.2       29.6
16.620     722.5   0.0918   0.1444   0.0048        333.7     33.7     48.3        3.0      274.2       29.6
16.630     722.6   0.0918   0.1446   0.0048        333.7     33.7     48.3        3.0      274.2       29.6
16.640     722.6   0.0918   0.1447   0.0048        333.7     33.7     48.4        3.0      274.2       29.6
16.650     722.7   0.0918   0.1449   0.0048        333.8     33.7     48.4        3.0      274.2       29.6
16.660     722.8   0.0917   0.1450   0.0048        333.8     33.7     48.5        3.0      274.2       29.6
16.670     722.8   0.0917   0.1451   0.0048        333.8     33.7     48.5        3.0      274.1       29.6
16.680     722.9   0.0917   0.1453   0.0048        333.9     33.7     48.6        3.0      274.1       29.6
16.690     722.9   0.0917   0.1454   0.0048        333.9     33.7     48.7        3.0      274.1       29.6
16.700     723.0   0.0917   0.1456   0.0048        333.9     33.7     48.7        3.0      274.1       29.5
16.710     723.1   0.0916   0.1457   0.0048        334.0     33.7     48.8        3.0      274.1       29.5
16.720     723.1   0.0916   0.1458   0.0048        334.0     33.7     48.8        3.0      274.1       29.5
16.730     723.2   0.0916   0.1460   0.0048        334.0     33.7     48.9        3.0      274.0       29.5
16.740     723.2   0.0916   0.1461   0.0048        334.1     33.7     48.9        3.0      274.0       29.5
16.750     723.3   0.0915   0.1463   0.0048        334.1     33.7     49.0        3.0      274.0       29.5
16.760     723.4   0.0915   0.1464   0.0048        334.2     33.7     49.0        3.0      274.0       29.5
16.770     723.4   0.0915   0.1466   0.0048        334.2     33.7     49.1        3.0      274.0       29.5
16.780     723.5   0.0915   0.1467   0.0048        334.2     33.6     49.1        3.0      274.0       29.5
16.790     723.5   0.0914   0.1468   0.0049        334.3     33.6     49.2        3.0      273.9       29.5
16.800     723.6   0.0914   0.1470   0.0049        334.3     33.6     49.2        3.1      273.9       29.5
16.810     723.6   0.0914   0.1471   0.0049        334.3     33.6     49.3        3.1      273.9       29.5
16.820     723.7   0.0914   0.1473   0.0049        334.4     33.6     49.3        3.1      273.9       29.4
16.830     723.8   0.0913   0.1474   0.0049        334.4     33.6     49.4        3.1      273.9       29.4
16.840     723.8   0.0913   0.1476   0.0049        334.4     33.6     49.4        3.1      273.9       29.4
16.850     723.9   0.0913   0.1477   0.0049        334.5     33.6     49.5        3.1      273.8       29.4
16.860     723.9   0.0913   0.1478   0.0049        334.5     33.6     49.5        3.1      273.8       29.4
16.870     724.0   0.0912   0.1480   0.0049        334.5     33.6     49.6        3.1      273.8       29.4
16.880     724.1   0.0912   0.1481   0.0049        334.6     33.6     49.6        3.1      273.8       29.4
16.890     724.1   0.0912   0.1483   0.0049        334.6     33.6     49.7        3.1      273.8       29.4
16.900     724.2   0.0912   0.1484   0.0049        334.7     33.6     49.7        3.1      273.7       29.4
16.910     724.2   0.0912   0.1486   0.0049        334.7     33.6     49.8        3.1      273.7       29.4
16.920     724.3   0.0911   0.1487   0.0049        334.7     33.6     49.9        3.1      273.7       29.4
16.930     724.4   0.0911   0.1488   0.0049        334.8     33.6     49.9        3.1      273.7       29.3
16.940     724.4   0.0911   0.1490   0.0049        334.8     33.5     50.0        3.1      273.7       29.3
16.950     724.5   0.0911   0.1491   0.0049        334.8     33.5     50.0        3.1      273.7       29.3
16.960     724.5   0.0910   0.1493   0.0049        334.9     33.5     50.1        3.1      273.6       29.3
16.970     724.6   0.0910   0.1494   0.0049        334.9     33.5     50.1        3.1      273.6       29.3
16.980     724.6   0.0910   0.1496   0.0049        334.9     33.5     50.2        3.1      273.6       29.3
16.990     724.7   0.0910   0.1497   0.0049        335.0     33.5     50.2        3.1      273.6       29.3
17.000     724.8   0.0909   0.1499   0.0049        335.0     33.5     50.3        3.1      273.6       29.3
17.010     724.8   0.0909   0.1500   0.0049        335.1     33.5     50.3        3.1      273.5       29.3
17.020     724.9   0.0909   0.1501   0.0049        335.1     33.5     50.4        3.1      273.5       29.3
17.030     724.9   0.0909   0.1503   0.0049        335.1     33.5     50.4        3.1      273.5       29.3
17.040     725.0   0.0908   0.1504   0.0049        335.2     33.5     50.5        3.1      273.5       29.3
17.050     725.1   0.0908   0.1506   0.0049        335.2     33.5     50.5        3.1      273.5       29.2
17.060     725.1   0.0908   0.1507   0.0049        335.2     33.5     50.6        3.1      273.5       29.2
17.070     725.2   0.0908   0.1509   0.0049        335.3     33.5     50.7        3.1      273.4       29.2
17.080     725.2   0.0907   0.1510   0.0049        335.3     33.5     50.7        3.1      273.4       29.2
17.090     725.3   0.0907   0.1512   0.0049        335.3     33.5     50.8        3.1      273.4       29.2
17.100     725.4   0.0907   0.1513   0.0049        335.4     33.5     50.8        3.1      273.4       29.2
17.110     725.4   0.0907   0.1514   0.0049        335.4     33.4     50.9        3.1      273.4       29.2
17.120     725.5   0.0907   0.1516   0.0049        335.5     33.4     50.9        3.1      273.3       29.2
17.130     725.5   0.0906   0.1517   0.0049        335.5     33.4     51.0        3.1      273.3       29.2
17.140     725.6   0.0906   0.1519   0.0050        335.5     33.4     51.0        3.1      273.3       29.2
17.150     725.7   0.0906   0.1520   0.0050        335.6     33.4     51.1        3.1      273.3       29.2
17.160     725.7   0.0906   0.1522   0.0050        335.6     33.4     51.1        3.1      273.3       29.2
17.170     725.8   0.0905   0.1523   0.0050        335.6     33.4     51.2        3.1      273.3       29.1
17.180     725.8   0.0905   0.1525   0.0050        335.7     33.4     51.2        3.2      273.2       29.1
17.190     725.9   0.0905   0.1526   0.0050        335.7     33.4     51.3        3.2      273.2       29.1
17.200     726.0   0.0905   0.1528   0.0050        335.7     33.4     51.3        3.2      273.2       29.1
17.210     726.0   0.0904   0.1529   0.0050        335.8     33.4     51.4        3.2      273.2       29.1
17.220     726.1   0.0904   0.1530   0.0050        335.8     33.4     51.5        3.2      273.2       29.1
17.230     726.1   0.0904   0.1532   0.0050        335.9     33.4     51.5        3.2      273.1       29.1
17.240     726.2   0.0904   0.1533   0.0050        335.9     33.4     51.6        3.2      273.1       29.1
17.250     726.3   0.0903   0.1535   0.0050        335.9     33.4     51.6        3.2      273.1       29.1
17.260     726.3   0.0903   0.1536   0.0050        336.0     33.4     51.7        3.2      273.1       29.1
17.270     726.4   0.0903   0.1538   0.0050        336.0     33.3     51.7        3.2      273.1       29.1
17.280     726.4   0.0903   0.1539   0.0050        336.0     33.3     51.8        3.2      273.0       29.1
17.290     726.5   0.0902   0.1541   0.0050        336.1     33.3     51.8        3.2      273.0       29.0
17.300     726.6   0.0902   0.1542   0.0050        336.1     33.3     51.9        3.2      273.0       29.0
17.310     726.6   0.0902   0.1544   0.0050        336.1     33.3     51.9        3.2      273.0       29.0
17.320     726.7   0.0902   0.1545   0.0050        336.2     33.3     52.0        3.2      273.0       29.0
17.330     726.7   0.0902   0.1547   0.0050        336.2     33.3     52.1        3.2      272.9       29.0
17.340     726.8   0.0901   0.1548   0.0050        336.3     33.3     52.1        3.2      272.9       29.0
17.350     726.8   0.0901   0.1550   0.0050        336.3     33.3     52.2        3.2      272.9       29.0
17.360     726.9   0.0901   0.1551   0.0050        336.3     33.3     52.2        3.2      272.9       29.0
17.370     727.0   0.0901   0.1552   0.0050        336.4     33.3     52.3        3.2      272.9       29.0
17.380     727.0   0.0900   0.1554   0.0050        336.4     33.3     52.3        3.2      272.9       29.0
17.390     727.1   0.0900   0.1555   0.0050        336.4     33.3     52.4        3.2      272.8       29.0
17.400     727.1   0.0900   0.1557   0.0050        336.5     33.3     52.4        3.2      272.8       28.9
17.410     727.2   0.0900   0.1558   0.0050        336.5     33.3     52.5        3.2      272.8       28.9
17.420     727.3   0.0899   0.1560   0.0050        336.5     33.3     52.5        3.2      272.8       28.9
17.430     727.3   0.0899   0.1561   0.0050        336.6     33.3     52.6        3.2      272.8       28.9
17.440     727.4   0.0899   0.1563   0.0050        336.6     33.2     52.7        3.2      272.7       28.9
17.450     727.4   0.0899   0.1564   0.0050        336.7     33.2     52.7        3.2      272.7       28.9
17.460     727.5   0.0898   0.1566   0.0050        336.7     33.2     52.8        3.2      272.7       28.9
17.470     727.6   0.0898   0.1567   0.0050        336.7     33.2     52.8        3.2      272.7       28.9
17.480     727.6   0.0898   0.1569   0.0050        336.8     33.2     52.9        3.2      272.7       28.9
17.490     727.7   0.0898   0.1570   0.0051        336.8     33.2     52.9        3.2      272.6       28.9
17.500     727.7   0.0897   0.1572   0.0051        336.8     33.2     53.0        3.2      272.6       28.9
17.510     727.8   0.0897   0.1573   0.0051        336.9     33.2     53.0        3.2      272.6       28.9
17.520     727.9   0.0897   0.1575   0.0051        336.9     33.2     53.1        3.2      272.6       28.8
17.530     727.9   0.0897   0.1576   0.0051        336.9     33.2     53.1        3.2      272.6       28.8
17.540     728.0   0.0896   0.1578   0.0051        337.0     33.2     53.2        3.2      272.5       28.8
17.550     728.0   0.0896   0.1579   0.0051        337.0     33.2     53.3        3.3      272.5       28.8
17.560     728.1   0.0896   0.1581   0.0051        337.1     33.2     53.3        3.3      272.5       28.8
17.570     728.2   0.0896   0.1582   0.0051        337.1     33.2     53.4        3.3      272.5       28.8
17.580     728.2   0.0896   0.1584   0.0051        337.1     33.2     53.4        3.3      272.5       28.8
17.590     728.3   0.0895   0.1585   0.0051        337.2     33.2     53.5        3.3      272.4       28.8
17.600     728.3   0.0895   0.1587   0.0051        337.2     33.1     53.5        3.3      272.4       28.8
17.610     728.4   0.0895   0.1588   0.0051        337.2     33.1     53.6        3.3      272.4       28.8
17.620     728.5   0.0895   0.1590   0.0051        337.3     33.1     53.6        3.3      272.4       28.8
17.630     728.5   0.0894   0.1591   0.0051        337.3     33.1     53.7        3.3      272.4       28.8
17.640     728.6   0.0894   0.1593   0.0051        337.3     33.1     53.8        3.3      272.3       28.7
17.650     728.6   0.0894   0.1594   0.0051        337.4     33.1     53.8        3.3      272.3       28.7
17.660     728.7   0.0894   0.1596   0.0051        337.4     33.1     53.9        3.3      272.3       28.7
17.670     728.8   0.0893   0.1597   0.0051        337.5     33.1     53.9        3.3      272.3       28.7
17.680     728.8   0.0893   0.1599   0.0051        337.5     33.1     54.0        3.3      272.3       28.7
17.690     728.9   0.0893   0.1600   0.0051        337.5     33.1     54.0        3.3      272.2       28.7
17.700     728.9   0.0893   0.1602   0.0051        337.6     33.1     54.1        3.3      272.2       28.7
17.710     729.0   0.0892   0.1603   0.0051        337.6     33.1     54.1        3.3      272.2       28.7
17.720     729.1   0.0892   0.1605   0.0051        337.6     33.1     54.2        3.3      272.2       28.7
17.730     729.1   0.0892   0.1606   0.0051        337.7     33.1     54.3        3.3      272.2       28.7
17.740     729.2   0.0892   0.1608   0.0051        337.7     33.1     54.3        3.3      272.1       28.7
17.750     729.2   0.0891   0.1609   0.0051        337.8     33.1     54.4        3.3      272.1       28.6
17.760     729.3   0.0891   0.1611   0.0051        337.8     33.0     54.4        3.3      272.1       28.6
17.770     729.4   0.0891   0.1612   0.0051        337.8     33.0     54.5        3.3      272.1       28.6
17.780     729.4   0.0891   0.1614   0.0051        337.9     33.0     54.5        3.3      272.1       28.6
17.790     729.5   0.0890   0.1615   0.0051        337.9     33.0     54.6        3.3      272.0       28.6
17.800     729.6   0.0890   0.1617   0.0051        337.9     33.0     54.7        3.3      272.0       28.6
17.810     729.6   0.0890   0.1618   0.0051        338.0     33.0     54.7        3.3      272.0       28.6
17.820     729.7   0.0890   0.1620   0.0051        338.0     33.0     54.8        3.3      272.0       28.6
17.830     729.7   0.0890   0.1621   0.0051        338.0     33.0     54.8        3.3      271.9       28.6
17.840     729.8   0.0889   0.1623   0.0051        338.1     33.0     54.9        3.3      271.9       28.6
17.850     729.9   0.0889   0.1624   0.0052        338.1     33.0     54.9        3.3      271.9       28.6
17.860     729.9   0.0889   0.1626   0.0052        338.2     33.0     55.0        3.3      271.9       28.6
17.870     730.0   0.0889   0.1627   0.0052        338.2     33.0     55.0        3.3      271.9       28.5
17.880     730.0   0.0888   0.1629   0.0052        338.2     33.0     55.1        3.3      271.8       28.5
17.890     730.1   0.0888   0.1630   0.0052        338.3     33.0     55.2        3.3      271.8       28.5
17.900     730.2   0.0888   0.1632   0.0052        338.3     33.0     55.2        3.3      271.8       28.5
17.910     730.2   0.0888   0.1633   0.0052        338.3     33.0     55.3        3.3      271.8       28.5
17.920     730.3   0.0887   0.1635   0.0052        338.4     33.0     55.3        3.4      271.8       28.5
17.930     730.3   0.0887   0.1636   0.0052        338.4     32.9     55.4        3.4      271.7       28.5
17.940     730.4   0.0887   0.1638   0.0052        338.5     32.9     55.4        3.4      271.7       28.5
17.950     730.5   0.0887   0.1639   0.0052        338.5     32.9     55.5        3.4      271.7       28.5
17.960     730.5   0.0886   0.1641   0.0052        338.5     32.9     55.6        3.4      271.7       28.5
17.970     730.6   0.0886   0.1643   0.0052        338.6     32.9     55.6        3.4      271.7       28.5
17.980     730.6   0.0886   0.1644   0.0052        338.6     32.9     55.7        3.4      271.6       28.4
17.990     730.7   0.0886   0.1646   0.0052        338.6     32.9     55.7        3.4      271.6       28.4
18.000     730.8   0.0885   0.1647   0.0052        338.7     32.9     55.8        3.4      271.6       28.4
18.010     730.8   0.0885   0.1649   0.0052        338.7     32.9     55.8        3.4      271.6       28.4
18.020     730.9   0.0885   0.1650   0.0052        338.8     32.9     55.9        3.4      271.5       28.4
18.030     730.9   0.0885   0.1652   0.0052        338.8     32.9     56.0        3.4      271.5       28.4
18.040     731.0   0.0884   0.1653   0.0052        338.8     32.9     56.0        3.4      271.5       28.4
18.050     731.1   0.0884   0.1655   0.0052        338.9     32.9     56.1        3.4      271.5       28.4
18.060     731.1   0.0884   0.1656   0.0052        338.9     32.9     56.1        3.4      271.5       28.4
18.070     731.2   0.0884   0.1658   0.0052        338.9     32.9     56.2        3.4      271.4       28.4
18.080     731.2   0.0884   0.1659   0.0052        339.0     32.9     56.2        3.4      271.4       28.4
18.090     731.3   0.0883   0.1661   0.0052        339.0     32.8     56.3        3.4      271.4       28.4
18.100     731.4   0.0883   0.1662   0.0052        339.0     32.8     56.4        3.4      271.4       28.3
18.110     731.4   0.0883   0.1664   0.0052        339.1     32.8     56.4        3.4      271.4       28.3
18.120     731.5   0.0883   0.1666   0.0052        339.1     32.8     56.5        3.4      271.3       28.3
18.130     731.6   0.0882   0.1667   0.0052        339.2     32.8     56.5        3.4      271.3       28.3
18.140     731.6   0.0882   0.1669   0.0052        339.2     32.8     56.6        3.4      271.3       28.3
18.150     731.7   0.0882   0.1670   0.0052        339.2     32.8     56.6        3.4      271.3       28.3
18.160     731.7   0.0882   0.1672   0.0052        339.3     32.8     56.7        3.4      271.2       28.3
18.170     731.8   0.0881   0.1673   0.0052        339.3     32.8     56.8        3.4      271.2       28.3
18.180     731.9   0.0881   0.1675   0.0052        339.3     32.8     56.8        3.4      271.2       28.3
18.190     731.9   0.0881   0.1676   0.0052        339.4     32.8     56.9        3.4      271.2       28.3
18.200     732.0   0.0881   0.1678   0.0052        339.4     32.8     56.9        3.4      271.2       28.3
18.210     732.0   0.0880   0.1679   0.0052        339.5     32.8     57.0        3.4      271.1       28.2
18.220     732.1   0.0880   0.1681   0.0053        339.5     32.8     57.1        3.4      271.1       28.2
18.230     732.2   0.0880   0.1683   0.0053        339.5     32.8     57.1        3.4      271.1       28.2
18.240     732.2   0.0880   0.1684   0.0053        339.6     32.8     57.2        3.4      271.1       28.2
18.250     732.3   0.0879   0.1686   0.0053        339.6     32.7     57.2        3.4      271.0       28.2
18.260     732.3   0.0879   0.1687   0.0053        339.6     32.7     57.3        3.4      271.0       28.2
18.270     732.4   0.0879   0.1689   0.0053        339.7     32.7     57.3        3.4      271.0       28.2
18.280     732.5   0.0879   0.1690   0.0053        339.7     32.7     57.4        3.5      271.0       28.2
18.290     732.5   0.0878   0.1692   0.0053        339.8     32.7     57.5        3.5      271.0       28.2
18.300     732.6   0.0878   0.1693   0.0053        339.8     32.7     57.5        3.5      270.9       28.2
18.310     732.6   0.0878   0.1695   0.0053        339.8     32.7     57.6        3.5      270.9       28.2
18.320     732.7   0.0878   0.1696   0.0053        339.9     32.7     57.6        3.5      270.9       28.1
18.330     732.8   0.0878   0.1698   0.0053        339.9     32.7     57.7        3.5      270.9       28.1
18.340     732.8   0.0877   0.1700   0.0053        339.9     32.7     57.8        3.5      270.8       28.1
18.350     732.9   0.0877   0.1701   0.0053        340.0     32.7     57.8        3.5      270.8       28.1
18.360     733.0   0.0877   0.1703   0.0053        340.0     32.7     57.9        3.5      270.8       28.1
18.370     733.0   0.0877   0.1704   0.0053        340.1     32.7     57.9        3.5      270.8       28.1
18.380     733.1   0.0876   0.1706   0.0053        340.1     32.7     58.0        3.5      270.8       28.1
18.390     733.1   0.0876   0.1707   0.0053        340.1     32.7     58.0        3.5      270.7       28.1
18.400     733.2   0.0876   0.1709   0.0053        340.2     32.7     58.1        3.5      270.7       28.1
18.410     733.3   0.0876   0.1711   0.0053        340.2     32.6     58.2        3.5      270.7       28.1
18.420     733.3   0.0875   0.1712   0.0053        340.2     32.6     58.2        3.5      270.7       28.1
18.430     733.4   0.0875   0.1714   0.0053        340.3     32.6     58.3        3.5      270.6       28.1
18.440     733.4   0.0875   0.1715   0.0053        340.3     32.6     58.3        3.5      270.6       28.0
18.450     733.5   0.0875   0.1717   0.0053        340.3     32.6     58.4        3.5      270.6       28.0
18.460     733.6   0.0874   0.1718   0.0053        340.4     32.6     58.5        3.5      270.6       28.0
18.470     733.6   0.0874   0.1720   0.0053        340.4     32.6     58.5        3.5      270.6       28.0
18.480     733.7   0.0874   0.1721   0.0053        340.5     32.6     58.6        3.5      270.5       28.0
18.490     733.7   0.0874   0.1723   0.0053        340.5     32.6     58.6        3.5      270.5       28.0
18.500     733.8   0.0873   0.1725   0.0053        340.5     32.6     58.7        3.5      270.5       28.0
18.510     733.9   0.0873   0.1726   0.0053        340.6     32.6     58.8        3.5      270.5       28.0
18.520     733.9   0.0873   0.1728   0.0053        340.6     32.6     58.8        3.5      270.4       28.0
18.530     734.0   0.0873   0.1729   0.0053        340.6     32.6     58.9        3.5      270.4       28.0
18.540     734.1   0.0872   0.1731   0.0053        340.7     32.6     58.9        3.5      270.4       28.0
18.550     734.1   0.0872   0.1733   0.0053        340.7     32.6     59.0        3.5      270.4       27.9
18.560     734.2   0.0872   0.1734   0.0053        340.8     32.6     59.0        3.5      270.3       27.9
18.570     734.2   0.0872   0.1736   0.0053        340.8     32.5     59.1        3.5      270.3       27.9
18.580     734.3   0.0872   0.1737   0.0053        340.8     32.5     59.2        3.5      270.3       27.9
18.590     734.4   0.0871   0.1739   0.0054        340.9     32.5     59.2        3.5      270.3       27.9
18.600     734.4   0.0871   0.1740   0.0054        340.9     32.5     59.3        3.5      270.3       27.9
18.610     734.5   0.0871   0.1742   0.0054        340.9     32.5     59.3        3.5      270.2       27.9
18.620     734.5   0.0871   0.1744   0.0054        341.0     32.5     59.4        3.5      270.2       27.9
18.630     734.6   0.0870   0.1745   0.0054        341.0     32.5     59.5        3.5      270.2       27.9
18.640     734.7   0.0870   0.1747   0.0054        341.1     32.5     59.5        3.6      270.2       27.9
18.650     734.7   0.0870   0.1748   0.0054        341.1     32.5     59.6        3.6      270.1       27.9
18.660     734.8   0.0870   0.1750   0.0054        341.1     32.5     59.6        3.6      270.1       27.8
18.670     734.8   0.0869   0.1751   0.0054        341.2     32.5     59.7        3.6      270.1       27.8
18.680     734.9   0.0869   0.1753   0.0054        341.2     32.5     59.8        3.6      270.1       27.8
18.690     735.0   0.0869   0.1755   0.0054        341.2     32.5     59.8        3.6      270.0       27.8
18.700     735.0   0.0869   0.1756   0.0054        341.3     32.5     59.9        3.6      270.0       27.8
18.710     735.1   0.0868   0.1758   0.0054        341.3     32.5     59.9        3.6      270.0       27.8
18.720     735.2   0.0868   0.1759   0.0054        341.4     32.5     60.0        3.6      270.0       27.8
18.730     735.2   0.0868   0.1761   0.0054        341.4     32.4     60.1        3.6      269.9       27.8
18.740     735.3   0.0868   0.1763   0.0054        341.4     32.4     60.1        3.6      269.9       27.8
18.750     735.3   0.0867   0.1764   0.0054        341.5     32.4     60.2        3.6      269.9       27.8
18.760     735.4   0.0867   0.1766   0.0054        341.5     32.4     60.2        3.6      269.9       27.8
18.770     735.5   0.0867   0.1767   0.0054        341.5     32.4     60.3        3.6      269.9       27.8
18.780     735.5   0.0867   0.1769   0.0054        341.6     32.4     60.4        3.6      269.8       27.7
18.790     735.6   0.0866   0.1771   0.0054        341.6     32.4     60.4        3.6      269.8       27.7
18.800     735.6   0.0866   0.1772   0.0054        341.7     32.4     60.5        3.6      269.8       27.7
18.810     735.7   0.0866   0.1774   0.0054        341.7     32.4     60.5        3.6      269.8       27.7
18.820     735.8   0.0866   0.1775   0.0054        341.7     32.4     60.6        3.6      269.7       27.7
18.830     735.8   0.0865   0.1777   0.0054        341.8     32.4     60.7        3.6      269.7       27.7
18.840     735.9   0.0865   0.1779   0.0054        341.8     32.4     60.7        3.6      269.7       27.7
18.850     736.0   0.0865   0.1780   0.0054        341.8     32.4     60.8        3.6      269.7       27.7
18.860     736.0   0.0865   0.1782   0.0054        341.9     32.4     60.8        3.6      269.6       27.7
18.870     736.1   0.0865   0.1783   0.0054        341.9     32.4     60.9        3.6      269.6       27.7
18.880     736.1   0.0864   0.1785   0.0054        342.0     32.4     61.0        3.6      269.6       27.7
18.890     736.2   0.0864   0.1787   0.0054        342.0     32.3     61.0        3.6      269.6       27.6
18.900     736.3   0.0864   0.1788   0.0054        342.0     32.3     61.1        3.6      269.5       27.6
18.910     736.3   0.0864   0.1790   0.0054        342.1     32.3     61.1        3.6      269.5       27.6
18.920     736.4   0.0863   0.1791   0.0054        342.1     32.3     61.2        3.6      269.5       27.6
18.930     736.4   0.0863   0.1793   0.0054        342.2     32.3     61.3        3.6      269.5       27.6
18.940     736.5   0.0863   0.1795   0.0054        342.2     32.3     61.3        3.6      269.4       27.6
18.950     736.6   0.0863   0.1796   0.0054        342.2     32.3     61.4        3.6      269.4       27.6
18.960     736.6   0.0862   0.1798   0.0054        342.3     32.3     61.5        3.6      269.4       27.6
18.970     736.7   0.0862   0.1799   0.0055        342.3     32.3     61.5        3.6      269.4       27.6
18.980     736.8   0.0862   0.1801   0.0055        342.3     32.3     61.6        3.6      269.3       27.6
18.990     736.8   0.0862   0.1803   0.0055        342.4     32.3     61.6        3.6      269.3       27.6
19.000     736.9   0.0861   0.1804   0.0055        342.4     32.3     61.7        3.7      269.3       27.5
19.010     736.9   0.0861   0.1806   0.0055        342.5     32.3     61.8        3.7      269.3       27.5
19.020     737.0   0.0861   0.1808   0.0055        342.5     32.3     61.8        3.7      269.2       27.5
19.030     737.1   0.0861   0.1809   0.0055        342.5     32.3     61.9        3.7      269.2       27.5
19.040     737.1   0.0860   0.1811   0.0055        342.6     32.2     61.9        3.7      269.2       27.5
19.050     737.2   0.0860   0.1812   0.0055        342.6     32.2     62.0        3.7      269.2       27.5
19.060     737.3   0.0860   0.1814   0.0055        342.6     32.2     62.1        3.7      269.1       27.5
19.070     737.3   0.0860   0.1816   0.0055        342.7     32.2     62.1        3.7      269.1       27.5
19.080     737.4   0.0859   0.1817   0.0055        342.7     32.2     62.2        3.7      269.1       27.5
19.090     737.4   0.0859   0.1819   0.0055        342.8     32.2     62.2        3.7      269.1       27.5
19.100     737.5   0.0859   0.1820   0.0055        342.8     32.2     62.3        3.7      269.0       27.5
19.110     737.6   0.0859   0.1822   0.0055        342.8     32.2     62.4        3.7      269.0       27.4
19.120     737.6   0.0858   0.1824   0.0055        342.9     32.2     62.4        3.7      269.0       27.4
19.130     737.7   0.0858   0.1825   0.0055        342.9     32.2     62.5        3.7      269.0       27.4
19.140     737.7   0.0858   0.1827   0.0055        342.9     32.2     62.6        3.7      268.9       27.4
19.150     737.8   0.0858   0.1829   0.0055        343.0     32.2     62.6        3.7      268.9       27.4
19.160     737.9   0.0858   0.1830   0.0055        343.0     32.2     62.7        3.7      268.9       27.4
19.170     737.9   0.0857   0.1832   0.0055        343.1     32.2     62.7        3.7      268.9       27.4
19.180     738.0   0.0857   0.1833   0.0055        343.1     32.2     62.8        3.7      268.8       27.4
19.190     738.1   0.0857   0.1835   0.0055        343.1     32.2     62.9        3.7      268.8       27.4
19.200     738.1   0.0857   0.1837   0.0055        343.2     32.1     62.9        3.7      268.8       27.4
19.210     738.2   0.0856   0.1838   0.0055        343.2     32.1     63.0        3.7      268.8       27.4
19.220     738.2   0.0856   0.1840   0.0055        343.2     32.1     63.1        3.7      268.7       27.3
19.230     738.3   0.0856   0.1842   0.0055        343.3     32.1     63.1        3.7      268.7       27.3
19.240     738.4   0.0856   0.1843   0.0055        343.3     32.1     63.2        3.7      268.7       27.3
19.250     738.4   0.0855   0.1845   0.0055        343.4     32.1     63.2        3.7      268.7       27.3
19.260     738.5   0.0855   0.1847   0.0055        343.4     32.1     63.3        3.7      268.6       27.3
19.270     738.5   0.0855   0.1848   0.0055        343.4     32.1     63.4        3.7      268.6       27.3
19.280     738.6   0.0855   0.1850   0.0055        343.5     32.1     63.4        3.7      268.6       27.3
19.290     738.7   0.0854   0.1851   0.0055        343.5     32.1     63.5        3.7      268.6       27.3
19.300     738.7   0.0854   0.1853   0.0055        343.5     32.1     63.5        3.7      268.5       27.3
19.310     738.8   0.0854   0.1855   0.0055        343.6     32.1     63.6        3.7      268.5       27.3
19.320     738.9   0.0854   0.1856   0.0055        343.6     32.1     63.7        3.7      268.5       27.3
19.330     738.9   0.0853   0.1858   0.0055        343.7     32.1     63.7        3.7      268.5       27.3
19.340     739.0   0.0853   0.1860   0.0055        343.7     32.1     63.8        3.7      268.4       27.2
19.350     739.0   0.0853   0.1861   0.0055        343.7     32.1     63.9        3.8      268.4       27.2
19.360     739.1   0.0853   0.1863   0.0055        343.8     32.0     63.9        3.8      268.4       27.2
19.370     739.2   0.0852   0.1865   0.0056        343.8     32.0     64.0        3.8      268.4       27.2
19.380     739.2   0.0852   0.1866   0.0056        343.9     32.0     64.0        3.8      268.3       27.2
19.390     739.3   0.0852   0.1868   0.0056        343.9     32.0     64.1        3.8      268.3       27.2
19.400     739.4   0.0852   0.1869   0.0056        343.9     32.0     64.2        3.8      268.3       27.2
19.410     739.4   0.0852   0.1871   0.0056        344.0     32.0     64.2        3.8      268.3       27.2
19.420     739.5   0.0851   0.1873   0.0056        344.0     32.0     64.3        3.8      268.2       27.2
19.430     739.5   0.0851   0.1874   0.0056        344.0     32.0     64.4        3.8      268.2       27.2
19.440     739.6   0.0851   0.1876   0.0056        344.1     32.0     64.4        3.8      268.2       27.2
19.450     739.7   0.0851   0.1878   0.0056        344.1     32.0     64.5        3.8      268.2       27.1
19.460     739.7   0.0850   0.1879   0.0056        344.2     32.0     64.5        3.8      268.1       27.1
19.470     739.8   0.0850   0.1881   0.0056        344.2     32.0     64.6        3.8      268.1       27.1
19.480     739.9   0.0850   0.1883   0.0056        344.2     32.0     64.7        3.8      268.1       27.1
19.490     739.9   0.0850   0.1884   0.0056        344.3     32.0     64.7        3.8      268.0       27.1
19.500     740.0   0.0849   0.1886   0.0056        344.3     32.0     64.8        3.8      268.0       27.1
19.510     740.0   0.0849   0.1888   0.0056        344.3     32.0     64.9        3.8      268.0       27.1
19.520     740.1   0.0849   0.1889   0.0056        344.4     31.9     64.9        3.8      268.0       27.1
19.530     740.2   0.0849   0.1891   0.0056        344.4     31.9     65.0        3.8      267.9       27.1
19.540     740.2   0.0848   0.1893   0.0056        344.5     31.9     65.1        3.8      267.9       27.1
19.550     740.3   0.0848   0.1894   0.0056        344.5     31.9     65.1        3.8      267.9       27.1
19.560     740.3   0.0848   0.1896   0.0056        344.5     31.9     65.2        3.8      267.9       27.0
19.570     740.4   0.0848   0.1898   0.0056        344.6     31.9     65.2        3.8      267.8       27.0
19.580     740.5   0.0847   0.1899   0.0056        344.6     31.9     65.3        3.8      267.8       27.0
19.590     740.5   0.0847   0.1901   0.0056        344.6     31.9     65.4        3.8      267.8       27.0
19.600     740.6   0.0847   0.1903   0.0056        344.7     31.9     65.4        3.8      267.8       27.0
19.610     740.7   0.0847   0.1904   0.0056        344.7     31.9     65.5        3.8      267.7       27.0
19.620     740.7   0.0846   0.1906   0.0056        344.8     31.9     65.6        3.8      267.7       27.0
19.630     740.8   0.0846   0.1908   0.0056        344.8     31.9     65.6        3.8      267.7       27.0
19.640     740.8   0.0846   0.1909   0.0056        344.8     31.9     65.7        3.8      267.6       27.0
19.650     740.9   0.0846   0.1911   0.0056        344.9     31.9     65.8        3.8      267.6       27.0
19.660     741.0   0.0845   0.1913   0.0056        344.9     31.9     65.8        3.8      267.6       27.0
19.670     741.0   0.0845   0.1914   0.0056        345.0     31.8     65.9        3.8      267.6       26.9
19.680     741.1   0.0845   0.1916   0.0056        345.0     31.8     65.9        3.8      267.5       26.9
19.690     741.2   0.0845   0.1918   0.0056        345.0     31.8     66.0        3.8      267.5       26.9
19.700     741.2   0.0845   0.1919   0.0056        345.1     31.8     66.1        3.9      267.5       26.9
19.710     741.3   0.0844   0.1921   0.0056        345.1     31.8     66.1        3.9      267.5       26.9
19.720     741.3   0.0844   0.1923   0.0056        345.1     31.8     66.2        3.9      267.4       26.9
19.730     741.4   0.0844   0.1924   0.0056        345.2     31.8     66.3        3.9      267.4       26.9
19.740     741.5   0.0844   0.1926   0.0056        345.2     31.8     66.3        3.9      267.4       26.9
19.750     741.5   0.0843   0.1928   0.0056        345.3     31.8     66.4        3.9      267.4       26.9
19.760     741.6   0.0843   0.1929   0.0056        345.3     31.8     66.5        3.9      267.3       26.9
19.770     741.7   0.0843   0.1931   0.0057        345.3     31.8     66.5        3.9      267.3       26.9
19.780     741.7   0.0843   0.1933   0.0057        345.4     31.8     66.6        3.9      267.3       26.8
19.790     741.8   0.0842   0.1934   0.0057        345.4     31.8     66.6        3.9      267.2       26.8
19.800     741.8   0.0842   0.1936   0.0057        345.4     31.8     66.7        3.9      267.2       26.8
19.810     741.9   0.0842   0.1938   0.0057        345.5     31.8     66.8        3.9      267.2       26.8
19.820     742.0   0.0842   0.1939   0.0057        345.5     31.8     66.8        3.9      267.2       26.8
19.830     742.0   0.0841   0.1941   0.0057        345.6     31.7     66.9        3.9      267.1       26.8
19.840     742.1   0.0841   0.1943   0.0057        345.6     31.7     67.0        3.9      267.1       26.8
19.850     742.2   0.0841   0.1944   0.0057        345.6     31.7     67.0        3.9      267.1       26.8
19.860     742.2   0.0841   0.1946   0.0057        345.7     31.7     67.1        3.9      267.0       26.8
19.870     742.3   0.0840   0.1948   0.0057        345.7     31.7     67.2        3.9      267.0       26.8
19.880     742.3   0.0840   0.1949   0.0057        345.8     31.7     67.2        3.9      267.0       26.8
19.890     742.4   0.0840   0.1951   0.0057        345.8     31.7     67.3        3.9      267.0       26.7
19.900     742.5   0.0840   0.1953   0.0057        345.8     31.7     67.4        3.9      266.9       26.7
19.910     742.5   0.0839   0.1954   0.0057        345.9     31.7     67.4        3.9      266.9       26.7
19.920     742.6   0.0839   0.1956   0.0057        345.9     31.7     67.5        3.9      266.9       26.7
19.930     742.7   0.0839   0.1958   0.0057        345.9     31.7     67.5        3.9      266.9       26.7
19.940     742.7   0.0839   0.1960   0.0057        346.0     31.7     67.6        3.9      266.8       26.7
19.950     742.8   0.0839   0.1961   0.0057        346.0     31.7     67.7        3.9      266.8       26.7
19.960     742.8   0.0838   0.1963   0.0057        346.1     31.7     67.7        3.9      266.8       26.7
19.970     742.9   0.0838   0.1965   0.0057        346.1     31.7     67.8        3.9      266.7       26.7
19.980     743.0   0.0838   0.1966   0.0057        346.1     31.7     67.9        3.9      266.7       26.7
19.990     743.0   0.0838   0.1968   0.0057        346.2     31.6     67.9        3.9      266.7       26.7
20.000     743.1   0.0837   0.1970   0.0057        346.2     31.6     68.0        3.9      266.7       26.6
20.010     743.2   0.0837   0.1971   0.0057        346.2     31.6     68.1        3.9      266.6       26.6
20.020     743.2   0.0837   0.1973   0.0057        346.3     31.6     68.1        3.9      266.6       26.6
20.030     743.3   0.0837   0.1975   0.0057        346.3     31.6     68.2        3.9      266.6       26.6
20.040     743.3   0.0836   0.1976   0.0057        346.4     31.6     68.3        4.0      266.5       26.6
20.050     743.4   0.0836   0.1978   0.0057        346.4     31.6     68.3        4.0      266.5       26.6
20.060     743.5   0.0836   0.1980   0.0057        346.4     31.6     68.4        4.0      266.5       26.6
20.070     743.5   0.0836   0.1982   0.0057        346.5     31.6     68.5        4.0      266.5       26.6
20.080     743.6   0.0835   0.1983   0.0057        346.5     31.6     68.5        4.0      266.4       26.6
20.090     743.7   0.0835   0.1985   0.0057        346.6     31.6     68.6        4.0      266.4       26.6
20.100     743.7   0.0835   0.1987   0.0057        346.6     31.6     68.7        4.0      266.4       26.6
20.110     743.8   0.0835   0.1988   0.0057        346.6     31.6     68.7        4.0      266.3       26.5
20.120     743.8   0.0834   0.1990   0.0057        346.7     31.6     68.8        4.0      266.3       26.5
20.130     743.9   0.0834   0.1992   0.0057        346.7     31.6     68.8        4.0      266.3       26.5
20.140     744.0   0.0834   0.1993   0.0057        346.7     31.5     68.9        4.0      266.3       26.5
20.150     744.0   0.0834   0.1995   0.0057        346.8     31.5     69.0        4.0      266.2       26.5
20.160     744.1   0.0833   0.1997   0.0057        346.8     31.5     69.0        4.0      266.2       26.5
20.170     744.1   0.0833   0.1999   0.0057        346.9     31.5     69.1        4.0      266.2       26.5
20.180     744.2   0.0833   0.2000   0.0058        346.9     31.5     69.2        4.0      266.1       26.5
20.190     744.3   0.0833   0.2002   0.0058        346.9     31.5     69.2        4.0      266.1       26.5
20.200     744.3   0.0833   0.2004   0.0058        347.0     31.5     69.3        4.0      266.1       26.5
20.210     744.4   0.0832   0.2005   0.0058        347.0     31.5     69.4        4.0      266.1       26.5
20.220     744.5   0.0832   0.2007   0.0058        347.0     31.5     69.4        4.0      266.0       26.4
20.230     744.5   0.0832   0.2009   0.0058        347.1     31.5     69.5        4.0      266.0       26.4
20.240     744.6   0.0832   0.2011   0.0058        347.1     31.5     69.6        4.0      266.0       26.4
20.250     744.6   0.0831   0.2012   0.0058        347.2     31.5     69.6        4.0      265.9       26.4
20.260     744.7   0.0831   0.2014   0.0058        347.2     31.5     69.7        4.0      265.9       26.4
20.270     744.8   0.0831   0.2016   0.0058        347.2     31.5     69.8        4.0      265.9       26.4
20.280     744.8   0.0831   0.2017   0.0058        347.3     31.5     69.8        4.0      265.9       26.4
20.290     744.9   0.0830   0.2019   0.0058        347.3     31.5     69.9        4.0      265.8       26.4
20.300     745.0   0.0830   0.2021   0.0058        347.4     31.4     70.0        4.0      265.8       26.4
20.310     745.0   0.0830   0.2023   0.0058        347.4     31.4     70.0        4.0      265.8       26.4
20.320     745.1   0.0830   0.2024   0.0058        347.4     31.4     70.1        4.0      265.7       26.4
20.330     745.1   0.0829   0.2026   0.0058        347.5     31.4     70.2        4.0      265.7       26.3
20.340     745.2   0.0829   0.2028   0.0058        347.5     31.4     70.2        4.0      265.7       26.3
20.350     745.3   0.0829   0.2029   0.0058        347.5     31.4     70.3        4.0      265.7       26.3
20.360     745.3   0.0829   0.2031   0.0058        347.6     31.4     70.4        4.0      265.6       26.3
20.370     745.4   0.0828   0.2033   0.0058        347.6     31.4     70.4        4.0      265.6       26.3
20.380     745.5   0.0828   0.2035   0.0058        347.7     31.4     70.5        4.0      265.6       26.3
20.390     745.5   0.0828   0.2036   0.0058        347.7     31.4     70.6        4.1      265.5       26.3
20.400     745.6   0.0828   0.2038   0.0058        347.7     31.4     70.6        4.1      265.5       26.3
20.410     745.7   0.0828   0.2040   0.0058        347.8     31.4     70.7        4.1      265.5       26.3
20.420     745.7   0.0827   0.2041   0.0058        347.8     31.4     70.8        4.1      265.4       26.3
20.430     745.8   0.0827   0.2043   0.0058        347.9     31.4     70.8        4.1      265.4       26.3
20.440     745.8   0.0827   0.2045   0.0058        347.9     31.4     70.9        4.1      265.4       26.2
20.450     745.9   0.0827   0.2047   0.0058        347.9     31.3     71.0        4.1      265.4       26.2
20.460     746.0   0.0826   0.2048   0.0058        348.0     31.3     71.0        4.1      265.3       26.2
20.470     746.0   0.0826   0.2050   0.0058        348.0     31.3     71.1        4.1      265.3       26.2
20.480     746.1   0.0826   0.2052   0.0058        348.0     31.3     71.2        4.1      265.3       26.2
20.490     746.2   0.0826   0.2054   0.0058        348.1     31.3     71.2        4.1      265.2       26.2
20.500     746.2   0.0825   0.2055   0.0058        348.1     31.3     71.3        4.1      265.2       26.2
20.510     746.3   0.0825   0.2057   0.0058        348.2     31.3     71.4        4.1      265.2       26.2
20.520     746.3   0.0825   0.2059   0.0058        348.2     31.3     71.4        4.1      265.1       26.2
20.530     746.4   0.0825   0.2060   0.0058        348.2     31.3     71.5        4.1      265.1       26.2
20.540     746.5   0.0824   0.2062   0.0058        348.3     31.3     71.6        4.1      265.1       26.2
20.550     746.5   0.0824   0.2064   0.0058        348.3     31.3     71.6        4.1      265.1       26.1
20.560     746.6   0.0824   0.2066   0.0058        348.3     31.3     71.7        4.1      265.0       26.1
20.570     746.7   0.0824   0.2067   0.0058        348.4     31.3     71.8        4.1      265.0       26.1
20.580     746.7   0.0823   0.2069   0.0058        348.4     31.3     71.8        4.1      265.0       26.1
20.590     746.8   0.0823   0.2071   0.0058        348.5     31.3     71.9        4.1      264.9       26.1
20.600     746.8   0.0823   0.2073   0.0058        348.5     31.3     72.0        4.1      264.9       26.1
20.610     746.9   0.0823   0.2074   0.0059        348.5     31.2     72.0        4.1      264.9       26.1
20.620     747.0   0.0822   0.2076   0.0059        348.6     31.2     72.1        4.1      264.8       26.1
20.630     747.0   0.0822   0.2078   0.0059        348.6     31.2     72.2        4.1      264.8       26.1
20.640     747.1   0.0822   0.2080   0.0059        348.7     31.2     72.2        4.1      264.8       26.1
20.650     747.2   0.0822   0.2081   0.0059        348.7     31.2     72.3        4.1      264.8       26.0
20.660     747.2   0.0822   0.2083   0.0059        348.7     31.2     72.4        4.1      264.7       26.0
20.670     747.3   0.0821   0.2085   0.0059        348.8     31.2     72.4        4.1      264.7       26.0
20.680     747.3   0.0821   0.2087   0.0059        348.8     31.2     72.5        4.1      264.7       26.0
20.690     747.4   0.0821   0.2088   0.0059        348.8     31.2     72.6        4.1      264.6       26.0
20.700     747.5   0.0821   0.2090   0.0059        348.9     31.2     72.6        4.1      264.6       26.0
20.710     747.5   0.0820   0.2092   0.0059        348.9     31.2     72.7        4.1      264.6       26.0
20.720     747.6   0.0820   0.2094   0.0059        349.0     31.2     72.8        4.1      264.5       26.0
20.730     747.7   0.0820   0.2095   0.0059        349.0     31.2     72.8        4.2      264.5       26.0
20.740     747.7   0.0820   0.2097   0.0059        349.0     31.2     72.9        4.2      264.5       26.0
20.750     747.8   0.0819   0.2099   0.0059        349.1     31.2     73.0        4.2      264.4       26.0
20.760     747.8   0.0819   0.2101   0.0059        349.1     31.1     73.1        4.2      264.4       25.9
20.770     747.9   0.0819   0.2102   0.0059        349.2     31.1     73.1        4.2      264.4       25.9
20.780     748.0   0.0819   0.2104   0.0059        349.2     31.1     73.2        4.2      264.4       25.9
20.790     748.0   0.0818   0.2106   0.0059        349.2     31.1     73.3        4.2      264.3       25.9
20.800     748.1   0.0818   0.2108   0.0059        349.3     31.1     73.3        4.2      264.3       25.9
20.810     748.2   0.0818   0.2109   0.0059        349.3     31.1     73.4        4.2      264.3       25.9
20.820     748.2   0.0818   0.2111   0.0059        349.3     31.1     73.5        4.2      264.2       25.9
20.830     748.3   0.0817   0.2113   0.0059        349.4     31.1     73.5        4.2      264.2       25.9
20.840     748.3   0.0817   0.2115   0.0059        349.4     31.1     73.6        4.2      264.2       25.9
20.850     748.4   0.0817   0.2116   0.0059        349.5     31.1     73.7        4.2      264.1       25.9
20.860     748.5   0.0817   0.2118   0.0059        349.5     31.1     73.7        4.2      264.1       25.9
20.870     748.5   0.0817   0.2120   0.0059        349.5     31.1     73.8        4.2      264.1       25.8
20.880     748.6   0.0816   0.2122   0.0059        349.6     31.1     73.9        4.2      264.0       25.8
20.890     748.7   0.0816   0.2123   0.0059        349.6     31.1     73.9        4.2      264.0       25.8
20.900     748.7   0.0816   0.2125   0.0059        349.6     31.1     74.0        4.2      264.0       25.8
20.910     748.8   0.0816   0.2127   0.0059        349.7     31.1     74.1        4.2      264.0       25.8
20.920     748.8   0.0815   0.2129   0.0059        349.7     31.0     74.1        4.2      263.9       25.8
20.930     748.9   0.0815   0.2130   0.0059        349.8     31.0     74.2        4.2      263.9       25.8
20.940     749.0   0.0815   0.2132   0.0059        349.8     31.0     74.3        4.2      263.9       25.8
20.950     749.0   0.0815   0.2134   0.0059        349.8     31.0     74.3        4.2      263.8       25.8
20.960     749.1   0.0814   0.2136   0.0059        349.9     31.0     74.4        4.2      263.8       25.8
20.970     749.2   0.0814   0.2137   0.0059        349.9     31.0     74.5        4.2      263.8       25.8
20.980     749.2   0.0814   0.2139   0.0059        350.0     31.0     74.6        4.2      263.7       25.7
20.990     749.3   0.0814   0.2141   0.0059        350.0     31.0     74.6        4.2      263.7       25.7
21.000     749.3   0.0813   0.2143   0.0059        350.0     31.0     74.7        4.2      263.7       25.7
21.010     749.4   0.0813   0.2145   0.0059        350.1     31.0     74.8        4.2      263.6       25.7
21.020     749.5   0.0813   0.2146   0.0059        350.1     31.0     74.8        4.2      263.6       25.7
21.030     749.5   0.0813   0.2148   0.0059        350.1     31.0     74.9        4.2      263.6       25.7
21.040     749.6   0.0812   0.2150   0.0059        350.2     31.0     75.0        4.2      263.5       25.7
21.050     749.7   0.0812   0.2152   0.0059        350.2     31.0     75.0        4.2      263.5       25.7
21.060     749.7   0.0812   0.2153   0.0060        350.3     31.0     75.1        4.3      263.5       25.7
21.070     749.8   0.0812   0.2155   0.0060        350.3     30.9     75.2        4.3      263.4       25.7
21.080     749.8   0.0812   0.2157   0.0060        350.3     30.9     75.2        4.3      263.4       25.7
21.090     749.9   0.0811   0.2159   0.0060        350.4     30.9     75.3        4.3      263.4       25.6
21.100     750.0   0.0811   0.2161   0.0060        350.4     30.9     75.4        4.3      263.3       25.6
21.110     750.0   0.0811   0.2162   0.0060        350.5     30.9     75.4        4.3      263.3       25.6
21.120     750.1   0.0811   0.2164   0.0060        350.5     30.9     75.5        4.3      263.3       25.6
21.130     750.2   0.0810   0.2166   0.0060        350.5     30.9     75.6        4.3      263.3       25.6
21.140     750.2   0.0810   0.2168   0.0060        350.6     30.9     75.7        4.3      263.2       25.6
21.150     750.3   0.0810   0.2169   0.0060        350.6     30.9     75.7        4.3      263.2       25.6
21.160     750.3   0.0810   0.2171   0.0060        350.6     30.9     75.8        4.3      263.2       25.6
21.170     750.4   0.0809   0.2173   0.0060        350.7     30.9     75.9        4.3      263.1       25.6
21.180     750.5   0.0809   0.2175   0.0060        350.7     30.9     75.9        4.3      263.1       25.6
21.190     750.5   0.0809   0.2177   0.0060        350.8     30.9     76.0        4.3      263.1       25.6
21.200     750.6   0.0809   0.2178   0.0060        350.8     30.9     76.1        4.3      263.0       25.5
21.210     750.7   0.0808   0.2180   0.0060        350.8     30.9     76.1        4.3      263.0       25.5
21.220     750.7   0.0808   0.2182   0.0060        350.9     30.9     76.2        4.3      263.0       25.5
21.230     750.8   0.0808   0.2184   0.0060        350.9     30.8     76.3        4.3      262.9       25.5
21.240     750.8   0.0808   0.2185   0.0060        351.0     30.8     76.4        4.3      262.9       25.5
21.250     750.9   0.0807   0.2187   0.0060        351.0     30.8     76.4        4.3      262.9       25.5
21.260     751.0   0.0807   0.2189   0.0060        351.0     30.8     76.5        4.3      262.8       25.5
21.270     751.0   0.0807   0.2191   0.0060        351.1     30.8     76.6        4.3      262.8       25.5
21.280     751.1   0.0807   0.2193   0.0060        351.1     30.8     76.6        4.3      262.8       25.5
21.290     751.2   0.0807   0.2194   0.0060        351.1     30.8     76.7        4.3      262.7       25.5
21.300     751.2   0.0806   0.2196   0.0060        351.2     30.8     76.8        4.3      262.7       25.5
21.310     751.3   0.0806   0.2198   0.0060        351.2     30.8     76.8        4.3      262.7       25.4
21.320     751.4   0.0806   0.2200   0.0060        351.3     30.8     76.9        4.3      262.6       25.4
21.330     751.4   0.0806   0.2202   0.0060        351.3     30.8     77.0        4.3      262.6       25.4
21.340     751.5   0.0805   0.2203   0.0060        351.3     30.8     77.0        4.3      262.6       25.4
21.350     751.5   0.0805   0.2205   0.0060        351.4     30.8     77.1        4.3      262.5       25.4
21.360     751.6   0.0805   0.2207   0.0060        351.4     30.8     77.2        4.3      262.5       25.4
21.370     751.7   0.0805   0.2209   0.0060        351.5     30.8     77.3        4.3      262.5       25.4
21.380     751.7   0.0804   0.2211   0.0060        351.5     30.7     77.3        4.3      262.4       25.4
21.390     751.8   0.0804   0.2212   0.0060        351.5     30.7     77.4        4.3      262.4       25.4
21.400     751.9   0.0804   0.2214   0.0060        351.6     30.7     77.5        4.4      262.4       25.4
21.410     751.9   0.0804   0.2216   0.0060        351.6     30.7     77.5        4.4      262.3       25.3
21.420     752.0   0.0803   0.2218   0.0060        351.6     30.7     77.6        4.4      262.3       25.3
21.430     752.0   0.0803   0.2219   0.0060        351.7     30.7     77.7        4.4      262.3       25.3
21.440     752.1   0.0803   0.2221   0.0060        351.7     30.7     77.8        4.4      262.2       25.3
21.450     752.2   0.0803   0.2223   0.0060        351.8     30.7     77.8        4.4      262.2       25.3
21.460     752.2   0.0803   0.2225   0.0060        351.8     30.7     77.9        4.4      262.2       25.3
21.470     752.3   0.0802   0.2227   0.0060        351.8     30.7     78.0        4.4      262.1       25.3
21.480     752.4   0.0802   0.2228   0.0060        351.9     30.7     78.0        4.4      262.1       25.3
21.490     752.4   0.0802   0.2230   0.0060        351.9     30.7     78.1        4.4      262.1       25.3
21.500     752.5   0.0802   0.2232   0.0060        352.0     30.7     78.2        4.4      262.0       25.3
21.510     752.5   0.0801   0.2234   0.0060        352.0     30.7     78.2        4.4      262.0       25.3
21.520     752.6   0.0801   0.2236   0.0060        352.0     30.7     78.3        4.4      262.0       25.2
21.530     752.7   0.0801   0.2238   0.0061        352.1     30.7     78.4        4.4      261.9       25.2
21.540     752.7   0.0801   0.2239   0.0061        352.1     30.6     78.5        4.4      261.9       25.2
21.550     752.8   0.0800   0.2241   0.0061        352.1     30.6     78.5        4.4      261.9       25.2
21.560     752.9   0.0800   0.2243   0.0061        352.2     30.6     78.6        4.4      261.8       25.2
21.570     752.9   0.0800   0.2245   0.0061        352.2     30.6     78.7        4.4      261.8       25.2
21.580     753.0   0.0800   0.2247   0.0061        352.3     30.6     78.7        4.4      261.8       25.2
21.590     753.0   0.0799   0.2248   0.0061        352.3     30.6     78.8        4.4      261.7       25.2
21.600     753.1   0.0799   0.2250   0.0061        352.3     30.6     78.9        4.4      261.7       25.2
21.610     753.2   0.0799   0.2252   0.0061        352.4     30.6     79.0        4.4      261.7       25.2
21.620     753.2   0.0799   0.2254   0.0061        352.4     30.6     79.0        4.4      261.6       25.2
21.630     753.3   0.0799   0.2256   0.0061        352.4     30.6     79.1        4.4      261.6       25.1
21.640     753.4   0.0798   0.2257   0.0061        352.5     30.6     79.2        4.4      261.6       25.1
21.650     753.4   0.0798   0.2259   0.0061        352.5     30.6     79.2        4.4      261.5       25.1
21.660     753.5   0.0798   0.2261   0.0061        352.6     30.6     79.3        4.4      261.5       25.1
21.670     753.5   0.0798   0.2263   0.0061        352.6     30.6     79.4        4.4      261.5       25.1
21.680     753.6   0.0797   0.2265   0.0061        352.6     30.6     79.5        4.4      261.4       25.1
21.690     753.7   0.0797   0.2266   0.0061        352.7     30.5     79.5        4.4      261.4       25.1
21.700     753.7   0.0797   0.2268   0.0061        352.7     30.5     79.6        4.4      261.4       25.1
21.710     753.8   0.0797   0.2270   0.0061        352.8     30.5     79.7        4.4      261.3       25.1
21.720     753.9   0.0796   0.2272   0.0061        352.8     30.5     79.7        4.4      261.3       25.1
21.730     753.9   0.0796   0.2274   0.0061        352.8     30.5     79.8        4.5      261.3       25.1
21.740     754.0   0.0796   0.2276   0.0061        352.9     30.5     79.9        4.5      261.2       25.0
21.750     754.0   0.0796   0.2277   0.0061        352.9     30.5     80.0        4.5      261.2       25.0
21.760     754.1   0.0795   0.2279   0.0061        352.9     30.5     80.0        4.5      261.2       25.0
21.770     754.2   0.0795   0.2281   0.0061        353.0     30.5     80.1        4.5      261.1       25.0
21.780     754.2   0.0795   0.2283   0.0061        353.0     30.5     80.2        4.5      261.1       25.0
21.790     754.3   0.0795   0.2285   0.0061        353.1     30.5     80.2        4.5      261.0       25.0
21.800     754.4   0.0795   0.2287   0.0061        353.1     30.5     80.3        4.5      261.0       25.0
21.810     754.4   0.0794   0.2288   0.0061        353.1     30.5     80.4        4.5      261.0       25.0
21.820     754.5   0.0794   0.2290   0.0061        353.2     30.5     80.5        4.5      260.9       25.0
21.830     754.5   0.0794   0.2292   0.0061        353.2     30.5     80.5        4.5      260.9       25.0
21.840     754.6   0.0794   0.2294   0.0061        353.3     30.5     80.6        4.5      260.9       25.0
21.850     754.7   0.0793   0.2296   0.0061        353.3     30.4     80.7        4.5      260.8       24.9
21.860     754.7   0.0793   0.2297   0.0061        353.3     30.4     80.7        4.5      260.8       24.9
21.870     754.8   0.0793   0.2299   0.0061        353.4     30.4     80.8        4.5      260.8       24.9
21.880     754.9   0.0793   0.2301   0.0061        353.4     30.4     80.9        4.5      260.7       24.9
21.890     754.9   0.0792   0.2303   0.0061        353.4     30.4     81.0        4.5      260.7       24.9
21.900     755.0   0.0792   0.2305   0.0061        353.5     30.4     81.0        4.5      260.7       24.9
21.910     755.0   0.0792   0.2307   0.0061        353.5     30.4     81.1        4.5      260.6       24.9
21.920     755.1   0.0792   0.2308   0.0061        353.6     30.4     81.2        4.5      260.6       24.9
21.930     755.2   0.0791   0.2310   0.0061        353.6     30.4     81.2        4.5      260.6       24.9
21.940     755.2   0.0791   0.2312   0.0061        353.6     30.4     81.3        4.5      260.5       24.9
21.950     755.3   0.0791   0.2314   0.0061        353.7     30.4     81.4        4.5      260.5       24.8
21.960     755.4   0.0791   0.2316   0.0061        353.7     30.4     81.5        4.5      260.5       24.8
21.970     755.4   0.0791   0.2318   0.0061        353.8     30.4     81.5        4.5      260.4       24.8
21.980     755.5   0.0790   0.2319   0.0061        353.8     30.4     81.6        4.5      260.4       24.8
21.990     755.5   0.0790   0.2321   0.0061        353.8     30.4     81.7        4.5      260.4       24.8
22.000     755.6   0.0790   0.2323   0.0061        353.9     30.3     81.7        4.5      260.3       24.8
22.010     755.7   0.0790   0.2325   0.0061        353.9     30.3     81.8        4.5      260.3       24.8
22.020     755.7   0.0789   0.2327   0.0062        353.9     30.3     81.9        4.5      260.2       24.8
22.030     755.8   0.0789   0.2329   0.0062        354.0     30.3     82.0        4.5      260.2       24.8
22.040     755.9   0.0789   0.2330   0.0062        354.0     30.3     82.0        4.5      260.2       24.8
22.050     755.9   0.0789   0.2332   0.0062        354.1     30.3     82.1        4.5      260.1       24.8
22.060     756.0   0.0788   0.2334   0.0062        354.1     30.3     82.2        4.5      260.1       24.7
22.070     756.1   0.0788   0.2336   0.0062        354.1     30.3     82.3        4.6      260.1       24.7
22.080     756.1   0.0788   0.2338   0.0062        354.2     30.3     82.3        4.6      260.0       24.7
22.090     756.2   0.0788   0.2340   0.0062        354.2     30.3     82.4        4.6      260.0       24.7
22.100     756.2   0.0787   0.2342   0.0062        354.3     30.3     82.5        4.6      260.0       24.7
22.110     756.3   0.0787   0.2343   0.0062        354.3     30.3     82.5        4.6      259.9       24.7
22.120     756.4   0.0787   0.2345   0.0062        354.3     30.3     82.6        4.6      259.9       24.7
22.130     756.4   0.0787   0.2347   0.0062        354.4     30.3     82.7        4.6      259.9       24.7
22.140     756.5   0.0787   0.2349   0.0062        354.4     30.3     82.8        4.6      259.8       24.7
22.150     756.6   0.0786   0.2351   0.0062        354.4     30.2     82.8        4.6      259.8       24.7
22.160     756.6   0.0786   0.2353   0.0062        354.5     30.2     82.9        4.6      259.7       24.7
22.170     756.7   0.0786   0.2354   0.0062        354.5     30.2     83.0        4.6      259.7       24.6
22.180     756.7   0.0786   0.2356   0.0062        354.6     30.2     83.1        4.6      259.7       24.6
22.190     756.8   0.0785   0.2358   0.0062        354.6     30.2     83.1        4.6      259.6       24.6
22.200     756.9   0.0785   0.2360   0.0062        354.6     30.2     83.2        4.6      259.6       24.6
22.210     756.9   0.0785   0.2362   0.0062        354.7     30.2     83.3        4.6      259.6       24.6
22.220     757.0   0.0785   0.2364   0.0062        354.7     30.2     83.3        4.6      259.5       24.6
22.230     757.1   0.0784   0.2366   0.0062        354.7     30.2     83.4        4.6      259.5       24.6
22.240     757.1   0.0784   0.2367   0.0062        354.8     30.2     83.5        4.6      259.5       24.6
22.250     757.2   0.0784   0.2369   0.0062        354.8     30.2     83.6        4.6      259.4       24.6
22.260     757.2   0.0784   0.2371   0.0062        354.9     30.2     83.6        4.6      259.4       24.6
22.270     757.3   0.0784   0.2373   0.0062        354.9     30.2     83.7        4.6      259.3       24.6
22.280     757.4   0.0783   0.2375   0.0062        354.9     30.2     83.8        4.6      259.3       24.5
22.290     757.4   0.0783   0.2377   0.0062        355.0     30.2     83.9        4.6      259.3       24.5
22.300     757.5   0.0783   0.2379   0.0062        355.0     30.2     83.9        4.6      259.2       24.5
22.310     757.6   0.0783   0.2380   0.0062        355.1     30.1     84.0        4.6      259.2       24.5
22.320     757.6   0.0782   0.2382   0.0062        355.1     30.1     84.1        4.6      259.2       24.5
22.330     757.7   0.0782   0.2384   0.0062        355.1     30.1     84.2        4.6      259.1       24.5
22.340     757.7   0.0782   0.2386   0.0062        355.2     30.1     84.2        4.6      259.1       24.5
22.350     757.8   0.0782   0.2388   0.0062        355.2     30.1     84.3        4.6      259.1       24.5
22.360     757.9   0.0781   0.2390   0.0062        355.2     30.1     84.4        4.6      259.0       24.5
22.370     757.9   0.0781   0.2392   0.0062        355.3     30.1     84.4        4.6      259.0       24.5
22.380     758.0   0.0781   0.2393   0.0062        355.3     30.1     84.5        4.6      258.9       24.4
22.390     758.1   0.0781   0.2395   0.0062        355.4     30.1     84.6        4.6      258.9       24.4
22.400     758.1   0.0781   0.2397   0.0062        355.4     30.1     84.7        4.7      258.9       24.4
22.410     758.2   0.0780   0.2399   0.0062        355.4     30.1     84.7        4.7      258.8       24.4
22.420     758.2   0.0780   0.2401   0.0062        355.5     30.1     84.8        4.7      258.8       24.4
22.430     758.3   0.0780   0.2403   0.0062        355.5     30.1     84.9        4.7      258.8       24.4
22.440     758.4   0.0780   0.2405   0.0062        355.6     30.1     85.0        4.7      258.7       24.4
22.450     758.4   0.0779   0.2406   0.0062        355.6     30.1     85.0        4.7      258.7       24.4
22.460     758.5   0.0779   0.2408   0.0062        355.6     30.0     85.1        4.7      258.7       24.4
22.470     758.6   0.0779   0.2410   0.0062        355.7     30.0     85.2        4.7      258.6       24.4
22.480     758.6   0.0779   0.2412   0.0062        355.7     30.0     85.3        4.7      258.6       24.4
22.490     758.7   0.0778   0.2414   0.0062        355.7     30.0     85.3        4.7      258.5       24.3
22.500     758.7   0.0778   0.2416   0.0062        355.8     30.0     85.4        4.7      258.5       24.3
22.510     758.8   0.0778   0.2418   0.0062        355.8     30.0     85.5        4.7      258.5       24.3
22.520     758.9   0.0778   0.2420   0.0062        355.9     30.0     85.6        4.7      258.4       24.3
22.530     758.9   0.0777   0.2421   0.0062        355.9     30.0     85.6        4.7      258.4       24.3
22.540     759.0   0.0777   0.2423   0.0062        355.9     30.0     85.7        4.7      258.4       24.3
22.550     759.1   0.0777   0.2425   0.0063        356.0     30.0     85.8        4.7      258.3       24.3
22.560     759.1   0.0777   0.2427   0.0063        356.0     30.0     85.9        4.7      258.3       24.3
22.570     759.2   0.0777   0.2429   0.0063        356.0     30.0     85.9        4.7      258.2       24.3
22.580     759.2   0.0776   0.2431   0.0063        356.1     30.0     86.0        4.7      258.2       24.3
22.590     759.3   0.0776   0.2433   0.0063        356.1     30.0     86.1        4.7      258.2       24.3
22.600     759.4   0.0776   0.2434   0.0063        356.2     30.0     86.2        4.7      258.1       24.2
22.610     759.4   0.0776   0.2436   0.0063        356.2     30.0     86.2        4.7      258.1       24.2
22.620     759.5   0.0775   0.2438   0.0063        356.2     29.9     86.3        4.7      258.1       24.2
22.630     759.5   0.0775   0.2440   0.0063        356.3     29.9     86.4        4.7      258.0       24.2
22.640     759.6   0.0775   0.2442   0.0063        356.3     29.9     86.4        4.7      258.0       24.2
22.650     759.7   0.0775   0.2444   0.0063        356.4     29.9     86.5        4.7      257.9       24.2
22.660     759.7   0.0774   0.2446   0.0063        356.4     29.9     86.6        4.7      257.9       24.2
22.670     759.8   0.0774   0.2448   0.0063        356.4     29.9     86.7        4.7      257.9       24.2
22.680     759.9   0.0774   0.2450   0.0063        356.5     29.9     86.7        4.7      257.8       24.2
22.690     759.9   0.0774   0.2451   0.0063        356.5     29.9     86.8        4.7      257.8       24.2
22.700     760.0   0.0774   0.2453   0.0063        356.5     29.9     86.9        4.7      257.8       24.2
22.710     760.0   0.0773   0.2455   0.0063        356.6     29.9     87.0        4.7      257.7       24.1
22.720     760.1   0.0773   0.2457   0.0063        356.6     29.9     87.0        4.7      257.7       24.1
22.730     760.2   0.0773   0.2459   0.0063        356.7     29.9     87.1        4.8      257.6       24.1
22.740     760.2   0.0773   0.2461   0.0063        356.7     29.9     87.2        4.8      257.6       24.1
22.750     760.3   0.0772   0.2463   0.0063        356.7     29.9     87.3        4.8      257.6       24.1
22.760     760.4   0.0772   0.2465   0.0063        356.8     29.9     87.3        4.8      257.5       24.1
22.770     760.4   0.0772   0.2466   0.0063        356.8     29.8     87.4        4.8      257.5       24.1
22.780     760.5   0.0772   0.2468   0.0063        356.8     29.8     87.5        4.8      257.5       24.1
22.790     760.5   0.0771   0.2470   0.0063        356.9     29.8     87.6        4.8      257.4       24.1
22.800     760.6   0.0771   0.2472   0.0063        356.9     29.8     87.6        4.8      257.4       24.1
22.810     760.7   0.0771   0.2474   0.0063        357.0     29.8     87.7        4.8      257.3       24.1
22.820     760.7   0.0771   0.2476   0.0063        357.0     29.8     87.8        4.8      257.3       24.0
22.830     760.8   0.0771   0.2478   0.0063        357.0     29.8     87.9        4.8      257.3       24.0
22.840     760.9   0.0770   0.2480   0.0063        357.1     29.8     87.9        4.8      257.2       24.0
22.850     760.9   0.0770   0.2482   0.0063        357.1     29.8     88.0        4.8      257.2       24.0
22.860     761.0   0.0770   0.2483   0.0063        357.2     29.8     88.1        4.8      257.1       24.0
22.870     761.0   0.0770   0.2485   0.0063        357.2     29.8     88.2        4.8      257.1       24.0
22.880     761.1   0.0769   0.2487   0.0063        357.2     29.8     88.2        4.8      257.1       24.0
22.890     761.2   0.0769   0.2489   0.0063        357.3     29.8     88.3        4.8      257.0       24.0
22.900     761.2   0.0769   0.2491   0.0063        357.3     29.8     88.4        4.8      257.0       24.0
22.910     761.3   0.0769   0.2493   0.0063        357.3     29.8     88.5        4.8      257.0       24.0
22.920     761.4   0.0768   0.2495   0.0063        357.4     29.8     88.6        4.8      256.9       23.9
22.930     761.4   0.0768   0.2497   0.0063        357.4     29.7     88.6        4.8      256.9       23.9
22.940     761.5   0.0768   0.2499   0.0063        357.5     29.7     88.7        4.8      256.8       23.9
22.950     761.5   0.0768   0.2500   0.0063        357.5     29.7     88.8        4.8      256.8       23.9
22.960     761.6   0.0768   0.2502   0.0063        357.5     29.7     88.9        4.8      256.8       23.9
22.970     761.7   0.0767   0.2504   0.0063        357.6     29.7     88.9        4.8      256.7       23.9
22.980     761.7   0.0767   0.2506   0.0063        357.6     29.7     89.0        4.8      256.7       23.9
22.990     761.8   0.0767   0.2508   0.0063        357.6     29.7     89.1        4.8      256.6       23.9
23.000     761.9   0.0767   0.2510   0.0063        357.7     29.7     89.2        4.8      256.6       23.9
23.010     761.9   0.0766   0.2512   0.0063        357.7     29.7     89.2        4.8      256.6       23.9
23.020     762.0   0.0766   0.2514   0.0063        357.8     29.7     89.3        4.8      256.5       23.9
23.030     762.0   0.0766   0.2516   0.0063        357.8     29.7     89.4        4.8      256.5       23.8
23.040     762.1   0.0766   0.2518   0.0063        357.8     29.7     89.5        4.8      256.4       23.8
23.050     762.2   0.0766   0.2519   0.0063        357.9     29.7     89.5        4.9      256.4       23.8
23.060     762.2   0.0765   0.2521   0.0063        357.9     29.7     89.6        4.9      256.4       23.8
23.070     762.3   0.0765   0.2523   0.0063        358.0     29.7     89.7        4.9      256.3       23.8
23.080     762.3   0.0765   0.2525   0.0063        358.0     29.6     89.8        4.9      256.3       23.8
23.090     762.4   0.0765   0.2527   0.0063        358.0     29.6     89.8        4.9      256.2       23.8
23.100     762.5   0.0764   0.2529   0.0063        358.1     29.6     89.9        4.9      256.2       23.8
23.110     762.5   0.0764   0.2531   0.0064        358.1     29.6     90.0        4.9      256.2       23.8
23.120     762.6   0.0764   0.2533   0.0064        358.1     29.6     90.1        4.9      256.1       23.8
23.130     762.7   0.0764   0.2535   0.0064        358.2     29.6     90.1        4.9      256.1       23.8
23.140     762.7   0.0763   0.2537   0.0064        358.2     29.6     90.2        4.9      256.1       23.7
23.150     762.8   0.0763   0.2539   0.0064        358.3     29.6     90.3        4.9      256.0       23.7
23.160     762.8   0.0763   0.2540   0.0064        358.3     29.6     90.4        4.9      256.0       23.7
23.170     762.9   0.0763   0.2542   0.0064        358.3     29.6     90.4        4.9      255.9       23.7
23.180     763.0   0.0763   0.2544   0.0064        358.4     29.6     90.5        4.9      255.9       23.7
23.190     763.0   0.0762   0.2546   0.0064        358.4     29.6     90.6        4.9      255.9       23.7
23.200     763.1   0.0762   0.2548   0.0064        358.4     29.6     90.7        4.9      255.8       23.7
23.210     763.2   0.0762   0.2550   0.0064        358.5     29.6     90.8        4.9      255.8       23.7
23.220     763.2   0.0762   0.2552   0.0064        358.5     29.6     90.8        4.9      255.7       23.7
23.230     763.3   0.0761   0.2554   0.0064        358.6     29.6     90.9        4.9      255.7       23.7
23.240     763.3   0.0761   0.2556   0.0064        358.6     29.5     91.0        4.9      255.7       23.7
23.250     763.4   0.0761   0.2558   0.0064        358.6     29.5     91.1        4.9      255.6       23.6
23.260     763.5   0.0761   0.2560   0.0064        358.7     29.5     91.1        4.9      255.6       23.6
23.270     763.5   0.0760   0.2561   0.0064        358.7     29.5     91.2        4.9      255.5       23.6
23.280     763.6   0.0760   0.2563   0.0064        358.8     29.5     91.3        4.9      255.5       23.6
23.290     763.7   0.0760   0.2565   0.0064        358.8     29.5     91.4        4.9      255.5       23.6
23.300     763.7   0.0760   0.2567   0.0064        358.8     29.5     91.4        4.9      255.4       23.6
23.310     763.8   0.0760   0.2569   0.0064        358.9     29.5     91.5        4.9      255.4       23.6
23.320     763.8   0.0759   0.2571   0.0064        358.9     29.5     91.6        4.9      255.3       23.6
23.330     763.9   0.0759   0.2573   0.0064        358.9     29.5     91.7        4.9      255.3       23.6
23.340     764.0   0.0759   0.2575   0.0064        359.0     29.5     91.7        4.9      255.3       23.6
23.350     764.0   0.0759   0.2577   0.0064        359.0     29.5     91.8        4.9      255.2       23.5
23.360     764.1   0.0758   0.2579   0.0064        359.1     29.5     91.9        4.9      255.2       23.5
23.370     764.1   0.0758   0.2581   0.0064        359.1     29.5     92.0        4.9      255.1       23.5
23.380     764.2   0.0758   0.2583   0.0064        359.1     29.5     92.1        5.0      255.1       23.5
23.390     764.3   0.0758   0.2584   0.0064        359.2     29.4     92.1        5.0      255.1       23.5
23.400     764.3   0.0758   0.2586   0.0064        359.2     29.4     92.2        5.0      255.0       23.5
23.410     764.4   0.0757   0.2588   0.0064        359.2     29.4     92.3        5.0      255.0       23.5
23.420     764.5   0.0757   0.2590   0.0064        359.3     29.4     92.4        5.0      254.9       23.5
23.430     764.5   0.0757   0.2592   0.0064        359.3     29.4     92.4        5.0      254.9       23.5
23.440     764.6   0.0757   0.2594   0.0064        359.4     29.4     92.5        5.0      254.9       23.5
23.450     764.6   0.0756   0.2596   0.0064        359.4     29.4     92.6        5.0      254.8       23.5
23.460     764.7   0.0756   0.2598   0.0064        359.4     29.4     92.7        5.0      254.8       23.4
23.470     764.8   0.0756   0.2600   0.0064        359.5     29.4     92.7        5.0      254.7       23.4
23.480     764.8   0.0756   0.2602   0.0064        359.5     29.4     92.8        5.0      254.7       23.4
23.490     764.9   0.0755   0.2604   0.0064        359.5     29.4     92.9        5.0      254.7       23.4
23.500     765.0   0.0755   0.2606   0.0064        359.6     29.4     93.0        5.0      254.6       23.4
23.510     765.0   0.0755   0.2608   0.0064        359.6     29.4     93.1        5.0      254.6       23.4
23.520     765.1   0.0755   0.2609   0.0064        359.7     29.4     93.1        5.0      254.5       23.4
23.530     765.1   0.0755   0.2611   0.0064        359.7     29.4     93.2        5.0      254.5       23.4
23.540     765.2   0.0754   0.2613   0.0064        359.7     29.4     93.3        5.0      254.4       23.4
23.550     765.3   0.0754   0.2615   0.0064        359.8     29.3     93.4        5.0      254.4       23.4
23.560     765.3   0.0754   0.2617   0.0064        359.8     29.3     93.4        5.0      254.4       23.4
23.570     765.4   0.0754   0.2619   0.0064        359.8     29.3     93.5        5.0      254.3       23.3
23.580     765.4   0.0753   0.2621   0.0064        359.9     29.3     93.6        5.0      254.3       23.3
23.590     765.5   0.0753   0.2623   0.0064        359.9     29.3     93.7        5.0      254.2       23.3
23.600     765.6   0.0753   0.2625   0.0064        360.0     29.3     93.8        5.0      254.2       23.3
23.610     765.6   0.0753   0.2627   0.0064        360.0     29.3     93.8        5.0      254.2       23.3
23.620     765.7   0.0753   0.2629   0.0064        360.0     29.3     93.9        5.0      254.1       23.3
23.630     765.8   0.0752   0.2631   0.0064        360.1     29.3     94.0        5.0      254.1       23.3
23.640     765.8   0.0752   0.2633   0.0064        360.1     29.3     94.1        5.0      254.0       23.3
23.650     765.9   0.0752   0.2635   0.0064        360.2     29.3     94.1        5.0      254.0       23.3
23.660     765.9   0.0752   0.2637   0.0064        360.2     29.3     94.2        5.0      254.0       23.3
23.670     766.0   0.0751   0.2638   0.0064        360.2     29.3     94.3        5.0      253.9       23.3
23.680     766.1   0.0751   0.2640   0.0064        360.3     29.3     94.4        5.0      253.9       23.2
23.690     766.1   0.0751   0.2642   0.0064        360.3     29.3     94.5        5.0      253.8       23.2
23.700     766.2   0.0751   0.2644   0.0064        360.3     29.2     94.5        5.0      253.8       23.2
23.710     766.2   0.0751   0.2646   0.0064        360.4     29.2     94.6        5.1      253.7       23.2
23.720     766.3   0.0750   0.2648   0.0064        360.4     29.2     94.7        5.1      253.7       23.2
23.730     766.4   0.0750   0.2650   0.0065        360.5     29.2     94.8        5.1      253.7       23.2
23.740     766.4   0.0750   0.2652   0.0065        360.5     29.2     94.8        5.1      253.6       23.2
23.750     766.5   0.0750   0.2654   0.0065        360.5     29.2     94.9        5.1      253.6       23.2
23.760     766.6   0.0749   0.2656   0.0065        360.6     29.2     95.0        5.1      253.5       23.2
23.770     766.6   0.0749   0.2658   0.0065        360.6     29.2     95.1        5.1      253.5       23.2
23.780     766.7   0.0749   0.2660   0.0065        360.6     29.2     95.2        5.1      253.5       23.2
23.790     766.7   0.0749   0.2662   0.0065        360.7     29.2     95.2        5.1      253.4       23.1
23.800     766.8   0.0749   0.2664   0.0065        360.7     29.2     95.3        5.1      253.4       23.1
23.810     766.9   0.0748   0.2666   0.0065        360.8     29.2     95.4        5.1      253.3       23.1
23.820     766.9   0.0748   0.2668   0.0065        360.8     29.2     95.5        5.1      253.3       23.1
23.830     767.0   0.0748   0.2670   0.0065        360.8     29.2     95.5        5.1      253.2       23.1
23.840     767.0   0.0748   0.2671   0.0065        360.9     29.2     95.6        5.1      253.2       23.1
23.850     767.1   0.0747   0.2673   0.0065        360.9     29.2     95.7        5.1      253.2       23.1
23.860     767.2   0.0747   0.2675   0.0065        360.9     29.1     95.8        5.1      253.1       23.1
23.870     767.2   0.0747   0.2677   0.0065        361.0     29.1     95.9        5.1      253.1       23.1
23.880     767.3   0.0747   0.2679   0.0065        361.0     29.1     95.9        5.1      253.0       23.1
23.890     767.4   0.0746   0.2681   0.0065        361.1     29.1     96.0        5.1      253.0       23.0
23.900     767.4   0.0746   0.2683   0.0065        361.1     29.1     96.1        5.1      253.0       23.0
23.910     767.5   0.0746   0.2685   0.0065        361.1     29.1     96.2        5.1      252.9       23.0
23.920     767.5   0.0746   0.2687   0.0065        361.2     29.1     96.3        5.1      252.9       23.0
23.930     767.6   0.0746   0.2689   0.0065        361.2     29.1     96.3        5.1      252.8       23.0
23.940     767.7   0.0745   0.2691   0.0065        361.2     29.1     96.4        5.1      252.8       23.0
23.950     767.7   0.0745   0.2693   0.0065        361.3     29.1     96.5        5.1      252.7       23.0
23.960     767.8   0.0745   0.2695   0.0065        361.3     29.1     96.6        5.1      252.7       23.0
23.970     767.8   0.0745   0.2697   0.0065        361.4     29.1     96.6        5.1      252.7       23.0
23.980     767.9   0.0744   0.2699   0.0065        361.4     29.1     96.7        5.1      252.6       23.0
23.990     768.0   0.0744   0.2701   0.0065        361.4     29.1     96.8        5.1      252.6       23.0
24.000     768.0   0.0744   0.2703   0.0065        361.5     29.1     96.9        5.1      252.5       22.9
24.010     768.1   0.0744   0.2705   0.0065        361.5     29.0     97.0        5.1      252.5       22.9
24.020     768.2   0.0744   0.2707   0.0065        361.5     29.0     97.0        5.1      252.4       22.9
24.030     768.2   0.0743   0.2709   0.0065        361.6     29.0     97.1        5.1      252.4       22.9
24.040     768.3   0.0743   0.2710   0.0065        361.6     29.0     97.2        5.2      252.4       22.9
24.050     768.3   0.0743   0.2712   0.0065        361.7     29.0     97.3        5.2      252.3       22.9
24.060     768.4   0.0743   0.2714   0.0065        361.7     29.0     97.4        5.2      252.3       22.9
24.070     768.5   0.0742   0.2716   0.0065        361.7     29.0     97.4        5.2      252.2       22.9
24.080     768.5   0.0742   0.2718   0.0065        361.8     29.0     97.5        5.2      252.2       22.9
24.090     768.6   0.0742   0.2720   0.0065        361.8     29.0     97.6        5.2      252.1       22.9
24.100     768.6   0.0742   0.2722   0.0065        361.8     29.0     97.7        5.2      252.1       22.9
24.110     768.7   0.0742   0.2724   0.0065        361.9     29.0     97.8        5.2      252.1       22.8
24.120     768.8   0.0741   0.2726   0.0065        361.9     29.0     97.8        5.2      252.0       22.8
24.130     768.8   0.0741   0.2728   0.0065        362.0     29.0     97.9        5.2      252.0       22.8
24.140     768.9   0.0741   0.2730   0.0065        362.0     29.0     98.0        5.2      251.9       22.8
24.150     768.9   0.0741   0.2732   0.0065        362.0     29.0     98.1        5.2      251.9       22.8
24.160     769.0   0.0740   0.2734   0.0065        362.1     29.0     98.2        5.2      251.8       22.8
24.170     769.1   0.0740   0.2736   0.0065        362.1     28.9     98.2        5.2      251.8       22.8
24.180     769.1   0.0740   0.2738   0.0065        362.1     28.9     98.3        5.2      251.8       22.8
24.190     769.2   0.0740   0.2740   0.0065        362.2     28.9     98.4        5.2      251.7       22.8
24.200     769.3   0.0740   0.2742   0.0065        362.2     28.9     98.5        5.2      251.7       22.8
24.210     769.3   0.0739   0.2744   0.0065        362.3     28.9     98.5        5.2      251.6       22.8
24.220     769.4   0.0739   0.2746   0.0065        362.3     28.9     98.6        5.2      251.6       22.7
24.230     769.4   0.0739   0.2748   0.0065        362.3     28.9     98.7        5.2      251.5       22.7
24.240     769.5   0.0739   0.2750   0.0065        362.4     28.9     98.8        5.2      251.5       22.7
24.250     769.6   0.0738   0.2752   0.0065        362.4     28.9     98.9        5.2      251.5       22.7
24.260     769.6   0.0738   0.2754   0.0065        362.4     28.9     98.9        5.2      251.4       22.7
24.270     769.7   0.0738   0.2756   0.0065        362.5     28.9     99.0        5.2      251.4       22.7
24.280     769.7   0.0738   0.2758   0.0065        362.5     28.9     99.1        5.2      251.3       22.7
24.290     769.8   0.0738   0.2760   0.0065        362.6     28.9     99.2        5.2      251.3       22.7
24.300     769.9   0.0737   0.2762   0.0065        362.6     28.9     99.3        5.2      251.2       22.7
24.310     769.9   0.0737   0.2763   0.0065        362.6     28.9     99.3        5.2      251.2       22.7
24.320     770.0   0.0737   0.2765   0.0065        362.7     28.9     99.4        5.2      251.2       22.7
24.330     770.0   0.0737   0.2767   0.0065        362.7     28.8     99.5        5.2      251.1       22.6
24.340     770.1   0.0736   0.2769   0.0065        362.7     28.8     99.6        5.2      251.1       22.6
24.350     770.2   0.0736   0.2771   0.0065        362.8     28.8     99.7        5.2      251.0       22.6
24.360     770.2   0.0736   0.2773   0.0065        362.8     28.8     99.7        5.3      251.0       22.6
24.370     770.3   0.0736   0.2775   0.0065        362.9     28.8     99.8        5.3      250.9       22.6
24.380     770.4   0.0736   0.2777   0.0065        362.9     28.8     99.9        5.3      250.9       22.6
24.390     770.4   0.0735   0.2779   0.0065        362.9     28.8    100.0        5.3      250.8       22.6
24.400     770.5   0.0735   0.2781   0.0065        363.0     28.8    100.1        5.3      250.8       22.6
24.410     770.5   0.0735   0.2783   0.0065        363.0     28.8    100.1        5.3      250.8       22.6
24.420     770.6   0.0735   0.2785   0.0066        363.0     28.8    100.2        5.3      250.7       22.6
24.430     770.7   0.0734   0.2787   0.0066        363.1     28.8    100.3        5.3      250.7       22.5
24.440     770.7   0.0734   0.2789   0.0066        363.1     28.8    100.4        5.3      250.6       22.5
24.450     770.8   0.0734   0.2791   0.0066        363.2     28.8    100.5        5.3      250.6       22.5
24.460     770.8   0.0734   0.2793   0.0066        363.2     28.8    100.5        5.3      250.5       22.5
24.470     770.9   0.0734   0.2795   0.0066        363.2     28.8    100.6        5.3      250.5       22.5
24.480     771.0   0.0733   0.2797   0.0066        363.3     28.7    100.7        5.3      250.4       22.5
24.490     771.0   0.0733   0.2799   0.0066        363.3     28.7    100.8        5.3      250.4       22.5
24.500     771.1   0.0733   0.2801   0.0066        363.3     28.7    100.9        5.3      250.4       22.5
24.510     771.1   0.0733   0.2803   0.0066        363.4     28.7    100.9        5.3      250.3       22.5
24.520     771.2   0.0732   0.2805   0.0066        363.4     28.7    101.0        5.3      250.3       22.5
24.530     771.3   0.0732   0.2807   0.0066        363.5     28.7    101.1        5.3      250.2       22.5
24.540     771.3   0.0732   0.2809   0.0066        363.5     28.7    101.2        5.3      250.2       22.4
24.550     771.4   0.0732   0.2811   0.0066        363.5     28.7    101.3        5.3      250.1       22.4
24.560     771.4   0.0732   0.2813   0.0066        363.6     28.7    101.3        5.3      250.1       22.4
24.570     771.5   0.0731   0.2815   0.0066        363.6     28.7    101.4        5.3      250.1       22.4
24.580     771.6   0.0731   0.2817   0.0066        363.6     28.7    101.5        5.3      250.0       22.4
24.590     771.6   0.0731   0.2819   0.0066        363.7     28.7    101.6        5.3      250.0       22.4
24.600     771.7   0.0731   0.2821   0.0066        363.7     28.7    101.7        5.3      249.9       22.4
24.610     771.8   0.0731   0.2823   0.0066        363.8     28.7    101.7        5.3      249.9       22.4
24.620     771.8   0.0730   0.2825   0.0066        363.8     28.7    101.8        5.3      249.8       22.4
24.630     771.9   0.0730   0.2827   0.0066        363.8     28.7    101.9        5.3      249.8       22.4
24.640     771.9   0.0730   0.2829   0.0066        363.9     28.6    102.0        5.3      249.7       22.4
24.650     772.0   0.0730   0.2831   0.0066        363.9     28.6    102.1        5.3      249.7       22.3
24.660     772.1   0.0729   0.2833   0.0066        363.9     28.6    102.2        5.3      249.6       22.3
24.670     772.1   0.0729   0.2835   0.0066        364.0     28.6    102.2        5.3      249.6       22.3
24.680     772.2   0.0729   0.2837   0.0066        364.0     28.6    102.3        5.3      249.6       22.3
24.690     772.2   0.0729   0.2839   0.0066        364.1     28.6    102.4        5.4      249.5       22.3
24.700     772.3   0.0729   0.2841   0.0066        364.1     28.6    102.5        5.4      249.5       22.3
24.710     772.4   0.0728   0.2843   0.0066        364.1     28.6    102.6        5.4      249.4       22.3
24.720     772.4   0.0728   0.2845   0.0066        364.2     28.6    102.6        5.4      249.4       22.3
24.730     772.5   0.0728   0.2847   0.0066        364.2     28.6    102.7        5.4      249.3       22.3
24.740     772.5   0.0728   0.2849   0.0066        364.2     28.6    102.8        5.4      249.3       22.3
24.750     772.6   0.0727   0.2851   0.0066        364.3     28.6    102.9        5.4      249.2       22.3
24.760     772.7   0.0727   0.2853   0.0066        364.3     28.6    103.0        5.4      249.2       22.2
24.770     772.7   0.0727   0.2855   0.0066        364.3     28.6    103.0        5.4      249.2       22.2
24.780     772.8   0.0727   0.2857   0.0066        364.4     28.6    103.1        5.4      249.1       22.2
24.790     772.8   0.0727   0.2859   0.0066        364.4     28.6    103.2        5.4      249.1       22.2
24.800     772.9   0.0726   0.2861   0.0066        364.5     28.5    103.3        5.4      249.0       22.2
24.810     773.0   0.0726   0.2863   0.0066        364.5     28.5    103.4        5.4      249.0       22.2
24.820     773.0   0.0726   0.2865   0.0066        364.5     28.5    103.4        5.4      248.9       22.2
24.830     773.1   0.0726   0.2867   0.0066        364.6     28.5    103.5        5.4      248.9       22.2
24.840     773.1   0.0725   0.2868   0.0066        364.6     28.5    103.6        5.4      248.8       22.2
24.850     773.2   0.0725   0.2870   0.0066        364.6     28.5    103.7        5.4      248.8       22.2
24.860     773.3   0.0725   0.2872   0.0066        364.7     28.5    103.8        5.4      248.7       22.2
24.870     773.3   0.0725   0.2874   0.0066        364.7     28.5    103.9        5.4      248.7       22.1
24.880     773.4   0.0725   0.2876   0.0066        364.8     28.5    103.9        5.4      248.7       22.1
24.890     773.4   0.0724   0.2878   0.0066        364.8     28.5    104.0        5.4      248.6       22.1
24.900     773.5   0.0724   0.2880   0.0066        364.8     28.5    104.1        5.4      248.6       22.1
24.910     773.6   0.0724   0.2882   0.0066        364.9     28.5    104.2        5.4      248.5       22.1
24.920     773.6   0.0724   0.2884   0.0066        364.9     28.5    104.3        5.4      248.5       22.1
24.930     773.7   0.0724   0.2886   0.0066        364.9     28.5    104.3        5.4      248.4       22.1
24.940     773.8   0.0723   0.2888   0.0066        365.0     28.5    104.4        5.4      248.4       22.1
24.950     773.8   0.0723   0.2890   0.0066        365.0     28.5    104.5        5.4      248.3       22.1
24.960     773.9   0.0723   0.2892   0.0066        365.1     28.4    104.6        5.4      248.3       22.1
24.970     773.9   0.0723   0.2894   0.0066        365.1     28.4    104.7        5.4      248.2       22.1
24.980     774.0   0.0722   0.2896   0.0066        365.1     28.4    104.7        5.4      248.2       22.0
24.990     774.1   0.0722   0.2898   0.0066        365.2     28.4    104.8        5.4      248.2       22.0
25.000     774.1   0.0722   0.2900   0.0066        365.2     28.4    104.9        5.4      248.1       22.0
25.010     774.2   0.0722   0.2902   0.0066        365.2     28.4    105.0        5.5      248.1       22.0
25.020     774.2   0.0722   0.2904   0.0066        365.3     28.4    105.1        5.5      248.0       22.0
25.030     774.3   0.0721   0.2906   0.0066        365.3     28.4    105.2        5.5      248.0       22.0
25.040     774.4   0.0721   0.2908   0.0066        365.3     28.4    105.2        5.5      247.9       22.0
25.050     774.4   0.0721   0.2910   0.0066        365.4     28.4    105.3        5.5      247.9       22.0
25.060     774.5   0.0721   0.2912   0.0066        365.4     28.4    105.4        5.5      247.8       22.0
25.070     774.5   0.0720   0.2914   0.0066        365.5     28.4    105.5        5.5      247.8       22.0
25.080     774.6   0.0720   0.2916   0.0066        365.5     28.4    105.6        5.5      247.7       22.0
25.090     774.7   0.0720   0.2918   0.0066        365.5     28.4    105.6        5.5      247.7       21.9
25.100     774.7   0.0720   0.2920   0.0066        365.6     28.4    105.7        5.5      247.6       21.9
25.110     774.8   0.0720   0.2922   0.0066        365.6     28.4    105.8        5.5      247.6       21.9
25.120     774.8   0.0719   0.2924   0.0066        365.6     28.3    105.9        5.5      247.6       21.9
25.130     774.9   0.0719   0.2927   0.0066        365.7     28.3    106.0        5.5      247.5       21.9
25.140     775.0   0.0719   0.2929   0.0066        365.7     28.3    106.1        5.5      247.5       21.9
25.150     775.0   0.0719   0.2931   0.0066        365.8     28.3    106.1        5.5      247.4       21.9
25.160     775.1   0.0719   0.2933   0.0066        365.8     28.3    106.2        5.5      247.4       21.9
25.170     775.1   0.0718   0.2935   0.0066        365.8     28.3    106.3        5.5      247.3       21.9
25.180     775.2   0.0718   0.2937   0.0066        365.9     28.3    106.4        5.5      247.3       21.9
25.190     775.3   0.0718   0.2939   0.0066        365.9     28.3    106.5        5.5      247.2       21.9
25.200     775.3   0.0718   0.2941   0.0066        365.9     28.3    106.6        5.5      247.2       21.8
25.210     775.4   0.0717   0.2943   0.0066        366.0     28.3    106.6        5.5      247.1       21.8
25.220     775.4   0.0717   0.2945   0.0067        366.0     28.3    106.7        5.5      247.1       21.8
25.230     775.5   0.0717   0.2947   0.0067        366.0     28.3    106.8        5.5      247.0       21.8
25.240     775.6   0.0717   0.2949   0.0067        366.1     28.3    106.9        5.5      247.0       21.8
25.250     775.6   0.0717   0.2951   0.0067        366.1     28.3    107.0        5.5      246.9       21.8
25.260     775.7   0.0716   0.2953   0.0067        366.2     28.3    107.0        5.5      246.9       21.8
25.270     775.7   0.0716   0.2955   0.0067        366.2     28.2    107.1        5.5      246.9       21.8
25.280     775.8   0.0716   0.2957   0.0067        366.2     28.2    107.2        5.5      246.8       21.8
25.290     775.9   0.0716   0.2959   0.0067        366.3     28.2    107.3        5.5      246.8       21.8
25.300     775.9   0.0716   0.2961   0.0067        366.3     28.2    107.4        5.5      246.7       21.7
25.310     776.0   0.0715   0.2963   0.0067        366.3     28.2    107.5        5.5      246.7       21.7
25.320     776.0   0.0715   0.2965   0.0067        366.4     28.2    107.5        5.5      246.6       21.7
25.330     776.1   0.0715   0.2967   0.0067        366.4     28.2    107.6        5.5      246.6       21.7
25.340     776.2   0.0715   0.2969   0.0067        366.5     28.2    107.7        5.6      246.5       21.7
25.350     776.2   0.0714   0.2971   0.0067        366.5     28.2    107.8        5.6      246.5       21.7
25.360     776.3   0.0714   0.2973   0.0067        366.5     28.2    107.9        5.6      246.4       21.7
25.370     776.3   0.0714   0.2975   0.0067        366.6     28.2    108.0        5.6      246.4       21.7
25.380     776.4   0.0714   0.2977   0.0067        366.6     28.2    108.0        5.6      246.3       21.7
25.390     776.5   0.0714   0.2979   0.0067        366.6     28.2    108.1        5.6      246.3       21.7
25.400     776.5   0.0713   0.2981   0.0067        366.7     28.2    108.2        5.6      246.2       21.7
25.410     776.6   0.0713   0.2983   0.0067        366.7     28.2    108.3        5.6      246.2       21.6
25.420     776.6   0.0713   0.2985   0.0067        366.7     28.2    108.4        5.6      246.1       21.6
25.430     776.7   0.0713   0.2987   0.0067        366.8     28.1    108.4        5.6      246.1       21.6
25.440     776.8   0.0713   0.2989   0.0067        366.8     28.1    108.5        5.6      246.1       21.6
25.450     776.8   0.0712   0.2991   0.0067        366.9     28.1    108.6        5.6      246.0       21.6
25.460     776.9   0.0712   0.2993   0.0067        366.9     28.1    108.7        5.6      246.0       21.6
25.470     776.9   0.0712   0.2995   0.0067        366.9     28.1    108.8        5.6      245.9       21.6
25.480     777.0   0.0712   0.2997   0.0067        367.0     28.1    108.9        5.6      245.9       21.6
25.490     777.0   0.0711   0.2999   0.0067        367.0     28.1    108.9        5.6      245.8       21.6
25.500     777.1   0.0711   0.3001   0.0067        367.0     28.1    109.0        5.6      245.8       21.6
25.510     777.2   0.0711   0.3003   0.0067        367.1     28.1    109.1        5.6      245.7       21.6
25.520     777.2   0.0711   0.3005   0.0067        367.1     28.1    109.2        5.6      245.7       21.5
25.530     777.3   0.0711   0.3007   0.0067        367.1     28.1    109.3        5.6      245.6       21.5
25.540     777.3   0.0710   0.3009   0.0067        367.2     28.1    109.4        5.6      245.6       21.5
25.550     777.4   0.0710   0.3011   0.0067        367.2     28.1    109.4        5.6      245.5       21.5
25.560     777.5   0.0710   0.3013   0.0067        367.3     28.1    109.5        5.6      245.5       21.5
25.570     777.5   0.0710   0.3015   0.0067        367.3     28.1    109.6        5.6      245.4       21.5
25.580     777.6   0.0710   0.3017   0.0067        367.3     28.1    109.7        5.6      245.4       21.5
25.590     777.6   0.0709   0.3019   0.0067        367.4     28.0    109.8        5.6      245.3       21.5
25.600     777.7   0.0709   0.3021   0.0067        367.4     28.0    109.9        5.6      245.3       21.5
25.610     777.8   0.0709   0.3023   0.0067        367.4     28.0    109.9        5.6      245.2       21.5
25.620     777.8   0.0709   0.3025   0.0067        367.5     28.0    110.0        5.6      245.2       21.5
25.630     777.9   0.0708   0.3027   0.0067        367.5     28.0    110.1        5.6      245.1       21.4
25.640     777.9   0.0708   0.3029   0.0067        367.6     28.0    110.2        5.6      245.1       21.4
25.650     778.0   0.0708   0.3031   0.0067        367.6     28.0    110.3        5.6      245.1       21.4
25.660     778.1   0.0708   0.3033   0.0067        367.6     28.0    110.4        5.7      245.0       21.4
25.670     778.1   0.0708   0.3035   0.0067        367.7     28.0    110.4        5.7      245.0       21.4
25.680     778.2   0.0707   0.3037   0.0067        367.7     28.0    110.5        5.7      244.9       21.4
25.690     778.2   0.0707   0.3039   0.0067        367.7     28.0    110.6        5.7      244.9       21.4
25.700     778.3   0.0707   0.3042   0.0067        367.8     28.0    110.7        5.7      244.8       21.4
25.710     778.4   0.0707   0.3044   0.0067        367.8     28.0    110.8        5.7      244.8       21.4
25.720     778.4   0.0707   0.3046   0.0067        367.8     28.0    110.9        5.7      244.7       21.4
25.730     778.5   0.0706   0.3048   0.0067        367.9     28.0    110.9        5.7      244.7       21.4
25.740     778.5   0.0706   0.3050   0.0067        367.9     28.0    111.0        5.7      244.6       21.3
25.750     778.6   0.0706   0.3052   0.0067        368.0     27.9    111.1        5.7      244.6       21.3
25.760     778.7   0.0706   0.3054   0.0067        368.0     27.9    111.2        5.7      244.5       21.3
25.770     778.7   0.0706   0.3056   0.0067        368.0     27.9    111.3        5.7      244.5       21.3
25.780     778.8   0.0705   0.3058   0.0067        368.1     27.9    111.4        5.7      244.4       21.3
25.790     778.8   0.0705   0.3060   0.0067        368.1     27.9    111.4        5.7      244.4       21.3
25.800     778.9   0.0705   0.3062   0.0067        368.1     27.9    111.5        5.7      244.3       21.3
25.810     779.0   0.0705   0.3064   0.0067        368.2     27.9    111.6        5.7      244.3       21.3
25.820     779.0   0.0704   0.3066   0.0067        368.2     27.9    111.7        5.7      244.2       21.3
25.830     779.1   0.0704   0.3068   0.0067        368.2     27.9    111.8        5.7      244.2       21.3
25.840     779.1   0.0704   0.3070   0.0067        368.3     27.9    111.9        5.7      244.1       21.3
25.850     779.2   0.0704   0.3072   0.0067        368.3     27.9    111.9        5.7      244.1       21.2
25.860     779.2   0.0704   0.3074   0.0067        368.4     27.9    112.0        5.7      244.0       21.2
25.870     779.3   0.0703   0.3076   0.0067        368.4     27.9    112.1        5.7      244.0       21.2
25.880     779.4   0.0703   0.3078   0.0067        368.4     27.9    112.2        5.7      243.9       21.2
25.890     779.4   0.0703   0.3080   0.0067        368.5     27.9    112.3        5.7      243.9       21.2
25.900     779.5   0.0703   0.3082   0.0067        368.5     27.9    112.4        5.7      243.8       21.2
25.910     779.5   0.0703   0.3084   0.0067        368.5     27.8    112.4        5.7      243.8       21.2
25.920     779.6   0.0702   0.3086   0.0067        368.6     27.8    112.5        5.7      243.7       21.2
25.930     779.7   0.0702   0.3088   0.0067        368.6     27.8    112.6        5.7      243.7       21.2
25.940     779.7   0.0702   0.3090   0.0067        368.6     27.8    112.7        5.7      243.6       21.2
25.950     779.8   0.0702   0.3092   0.0067        368.7     27.8    112.8        5.7      243.6       21.2
25.960     779.8   0.0702   0.3094   0.0067        368.7     27.8    112.9        5.7      243.5       21.1
25.970     779.9   0.0701   0.3096   0.0067        368.7     27.8    113.0        5.7      243.5       21.1
25.980     780.0   0.0701   0.3098   0.0067        368.8     27.8    113.0        5.7      243.4       21.1
25.990     780.0   0.0701   0.3101   0.0067        368.8     27.8    113.1        5.8      243.4       21.1
26.000     780.1   0.0701   0.3103   0.0067        368.9     27.8    113.2        5.8      243.4       21.1
26.010     780.1   0.0700   0.3105   0.0067        368.9     27.8    113.3        5.8      243.3       21.1
26.020     780.2   0.0700   0.3107   0.0067        368.9     27.8    113.4        5.8      243.3       21.1
26.030     780.2   0.0700   0.3109   0.0067        369.0     27.8    113.5        5.8      243.2       21.1
26.040     780.3   0.0700   0.3111   0.0067        369.0     27.8    113.5        5.8      243.2       21.1
26.050     780.4   0.0700   0.3113   0.0067        369.0     27.8    113.6        5.8      243.1       21.1
26.060     780.4   0.0699   0.3115   0.0067        369.1     27.8    113.7        5.8      243.1       21.1
26.070     780.5   0.0699   0.3117   0.0067        369.1     27.7    113.8        5.8      243.0       21.0
26.080     780.5   0.0699   0.3119   0.0067        369.1     27.7    113.9        5.8      243.0       21.0
26.090     780.6   0.0699   0.3121   0.0067        369.2     27.7    114.0        5.8      242.9       21.0
26.100     780.7   0.0699   0.3123   0.0067        369.2     27.7    114.0        5.8      242.9       21.0
26.110     780.7   0.0698   0.3125   0.0067        369.3     27.7    114.1        5.8      242.8       21.0
26.120     780.8   0.0698   0.3127   0.0067        369.3     27.7    114.2        5.8      242.8       21.0
26.130     780.8   0.0698   0.3129   0.0067        369.3     27.7    114.3        5.8      242.7       21.0
26.140     780.9   0.0698   0.3131   0.0067        369.4     27.7    114.4        5.8      242.7       21.0
26.150     781.0   0.0698   0.3133   0.0067        369.4     27.7    114.5        5.8      242.6       21.0
26.160     781.0   0.0697   0.3135   0.0067        369.4     27.7    114.6        5.8      242.6       21.0
26.170     781.1   0.0697   0.3137   0.0067        369.5     27.7    114.6        5.8      242.5       21.0
26.180     781.1   0.0697   0.3139   0.0067        369.5     27.7    114.7        5.8      242.5       20.9
26.190     781.2   0.0697   0.3141   0.0067        369.5     27.7    114.8        5.8      242.4       20.9
26.200     781.2   0.0697   0.3143   0.0067        369.6     27.7    114.9        5.8      242.4       20.9
26.210     781.3   0.0696   0.3145   0.0068        369.6     27.7    115.0        5.8      242.3       20.9
26.220     781.4   0.0696   0.3148   0.0068        369.7     27.7    115.1        5.8      242.3       20.9
26.230     781.4   0.0696   0.3150   0.0068        369.7     27.7    115.1        5.8      242.2       20.9
26.240     781.5   0.0696   0.3152   0.0068        369.7     27.6    115.2        5.8      242.2       20.9
26.250     781.5   0.0695   0.3154   0.0068        369.8     27.6    115.3        5.8      242.1       20.9
26.260     781.6   0.0695   0.3156   0.0068        369.8     27.6    115.4        5.8      242.1       20.9
26.270     781.7   0.0695   0.3158   0.0068        369.8     27.6    115.5        5.8      242.0       20.9
26.280     781.7   0.0695   0.3160   0.0068        369.9     27.6    115.6        5.8      242.0       20.9
26.290     781.8   0.0695   0.3162   0.0068        369.9     27.6    115.7        5.8      241.9       20.8
26.300     781.8   0.0694   0.3164   0.0068        369.9     27.6    115.7        5.8      241.9       20.8
26.310     781.9   0.0694   0.3166   0.0068        370.0     27.6    115.8        5.8      241.8       20.8
26.320     782.0   0.0694   0.3168   0.0068        370.0     27.6    115.9        5.9      241.8       20.8
26.330     782.0   0.0694   0.3170   0.0068        370.0     27.6    116.0        5.9      241.7       20.8
26.340     782.1   0.0694   0.3172   0.0068        370.1     27.6    116.1        5.9      241.7       20.8
26.350     782.1   0.0693   0.3174   0.0068        370.1     27.6    116.2        5.9      241.6       20.8
26.360     782.2   0.0693   0.3176   0.0068        370.2     27.6    116.2        5.9      241.6       20.8
26.370     782.2   0.0693   0.3178   0.0068        370.2     27.6    116.3        5.9      241.5       20.8
26.380     782.3   0.0693   0.3180   0.0068        370.2     27.6    116.4        5.9      241.5       20.8
26.390     782.4   0.0693   0.3182   0.0068        370.3     27.6    116.5        5.9      241.4       20.8
26.400     782.4   0.0692   0.3184   0.0068        370.3     27.5    116.6        5.9      241.4       20.7
26.410     782.5   0.0692   0.3186   0.0068        370.3     27.5    116.7        5.9      241.3       20.7
26.420     782.5   0.0692   0.3189   0.0068        370.4     27.5    116.8        5.9      241.3       20.7
26.430     782.6   0.0692   0.3191   0.0068        370.4     27.5    116.8        5.9      241.2       20.7
26.440     782.7   0.0692   0.3193   0.0068        370.4     27.5    116.9        5.9      241.2       20.7
26.450     782.7   0.0691   0.3195   0.0068        370.5     27.5    117.0        5.9      241.1       20.7
26.460     782.8   0.0691   0.3197   0.0068        370.5     27.5    117.1        5.9      241.1       20.7
26.470     782.8   0.0691   0.3199   0.0068        370.5     27.5    117.2        5.9      241.0       20.7
26.480     782.9   0.0691   0.3201   0.0068        370.6     27.5    117.3        5.9      241.0       20.7
26.490     782.9   0.0691   0.3203   0.0068        370.6     27.5    117.4        5.9      240.9       20.7
26.500     783.0   0.0690   0.3205   0.0068        370.7     27.5    117.4        5.9      240.9       20.7
26.510     783.1   0.0690   0.3207   0.0068        370.7     27.5    117.5        5.9      240.8       20.7
26.520     783.1   0.0690   0.3209   0.0068        370.7     27.5    117.6        5.9      240.8       20.6
26.530     783.2   0.0690   0.3211   0.0068        370.8     27.5    117.7        5.9      240.7       20.6
26.540     783.2   0.0689   0.3213   0.0068        370.8     27.5    117.8        5.9      240.7       20.6
26.550     783.3   0.0689   0.3215   0.0068        370.8     27.5    117.9        5.9      240.6       20.6
26.560     783.3   0.0689   0.3217   0.0068        370.9     27.4    118.0        5.9      240.5       20.6
26.570     783.4   0.0689   0.3219   0.0068        370.9     27.4    118.0        5.9      240.5       20.6
26.580     783.5   0.0689   0.3221   0.0068        370.9     27.4    118.1        5.9      240.4       20.6
26.590     783.5   0.0688   0.3223   0.0068        371.0     27.4    118.2        5.9      240.4       20.6
26.600     783.6   0.0688   0.3226   0.0068        371.0     27.4    118.3        5.9      240.3       20.6
26.610     783.6   0.0688   0.3228   0.0068        371.0     27.4    118.4        5.9      240.3       20.6
26.620     783.7   0.0688   0.3230   0.0068        371.1     27.4    118.5        5.9      240.2       20.6
26.630     783.8   0.0688   0.3232   0.0068        371.1     27.4    118.5        5.9      240.2       20.5
26.640     783.8   0.0687   0.3234   0.0068        371.2     27.4    118.6        6.0      240.1       20.5
26.650     783.9   0.0687   0.3236   0.0068        371.2     27.4    118.7        6.0      240.1       20.5
26.660     783.9   0.0687   0.3238   0.0068        371.2     27.4    118.8        6.0      240.0       20.5
26.670     784.0   0.0687   0.3240   0.0068        371.3     27.4    118.9        6.0      240.0       20.5
26.680     784.0   0.0687   0.3242   0.0068        371.3     27.4    119.0        6.0      239.9       20.5
26.690     784.1   0.0686   0.3244   0.0068        371.3     27.4    119.1        6.0      239.9       20.5
26.700     784.2   0.0686   0.3246   0.0068        371.4     27.4    119.1        6.0      239.8       20.5
26.710     784.2   0.0686   0.3248   0.0068        371.4     27.4    119.2        6.0      239.8       20.5
26.720     784.3   0.0686   0.3250   0.0068        371.4     27.3    119.3        6.0      239.7       20.5
26.730     784.3   0.0686   0.3252   0.0068        371.5     27.3    119.4        6.0      239.7       20.5
26.740     784.4   0.0685   0.3254   0.0068        371.5     27.3    119.5        6.0      239.6       20.4
26.750     784.4   0.0685   0.3256   0.0068        371.5     27.3    119.6        6.0      239.6       20.4
26.760     784.5   0.0685   0.3259   0.0068        371.6     27.3    119.7        6.0      239.5       20.4
26.770     784.6   0.0685   0.3261   0.0068        371.6     27.3    119.7        6.0      239.5       20.4
26.780     784.6   0.0685   0.3263   0.0068        371.7     27.3    119.8        6.0      239.4       20.4
26.790     784.7   0.0684   0.3265   0.0068        371.7     27.3    119.9        6.0      239.4       20.4
26.800     784.7   0.0684   0.3267   0.0068        371.7     27.3    120.0        6.0      239.3       20.4
26.810     784.8   0.0684   0.3269   0.0068        371.8     27.3    120.1        6.0      239.3       20.4
26.820     784.9   0.0684   0.3271   0.0068        371.8     27.3    120.2        6.0      239.2       20.4
26.830     784.9   0.0684   0.3273   0.0068        371.8     27.3    120.3        6.0      239.2       20.4
26.840     785.0   0.0683   0.3275   0.0068        371.9     27.3    120.3        6.0      239.1       20.4
26.850     785.0   0.0683   0.3277   0.0068        371.9     27.3    120.4        6.0      239.1       20.3
26.860     785.1   0.0683   0.3279   0.0068        371.9     27.3    120.5        6.0      239.0       20.3
26.870     785.1   0.0683   0.3281   0.0068        372.0     27.3    120.6        6.0      239.0       20.3
26.880     785.2   0.0683   0.3283   0.0068        372.0     27.3    120.7        6.0      238.9       20.3
26.890     785.3   0.0682   0.3285   0.0068        372.0     27.2    120.8        6.0      238.9       20.3
26.900     785.3   0.0682   0.3287   0.0068        372.1     27.2    120.9        6.0      238.8       20.3
26.910     785.4   0.0682   0.3290   0.0068        372.1     27.2    121.0        6.0      238.7       20.3
26.920     785.4   0.0682   0.3292   0.0068        372.1     27.2    121.0        6.0      238.7       20.3
26.930     785.5   0.0682   0.3294   0.0068        372.2     27.2    121.1        6.0      238.6       20.3
26.940     785.5   0.0681   0.3296   0.0068        372.2     27.2    121.2        6.0      238.6       20.3
26.950     785.6   0.0681   0.3298   0.0068        372.3     27.2    121.3        6.0      238.5       20.3
26.960     785.7   0.0681   0.3300   0.0068        372.3     27.2    121.4        6.0      238.5       20.2
26.970     785.7   0.0681   0.3302   0.0068        372.3     27.2    121.5        6.1      238.4       20.2
26.980     785.8   0.0681   0.3304   0.0068        372.4     27.2    121.6        6.1      238.4       20.2
26.990     785.8   0.0680   0.3306   0.0068        372.4     27.2    121.6        6.1      238.3       20.2
27.000     785.9   0.0680   0.3308   0.0068        372.4     27.2    121.7        6.1      238.3       20.2
27.010     785.9   0.0680   0.3310   0.0068        372.5     27.2    121.8        6.1      238.2       20.2
27.020     786.0   0.0680   0.3312   0.0068        372.5     27.2    121.9        6.1      238.2       20.2
27.030     786.1   0.0680   0.3314   0.0068        372.5     27.2    122.0        6.1      238.1       20.2
27.040     786.1   0.0679   0.3316   0.0068        372.6     27.2    122.1        6.1      238.1       20.2
27.050     786.2   0.0679   0.3319   0.0068        372.6     27.1    122.2        6.1      238.0       20.2
27.060     786.2   0.0679   0.3321   0.0068        372.6     27.1    122.2        6.1      238.0       20.2
27.070     786.3   0.0679   0.3323   0.0068        372.7     27.1    122.3        6.1      237.9       20.1
27.080     786.3   0.0679   0.3325   0.0068        372.7     27.1    122.4        6.1      237.9       20.1
27.090     786.4   0.0678   0.3327   0.0068        372.7     27.1    122.5        6.1      237.8       20.1
27.100     786.5   0.0678   0.3329   0.0068        372.8     27.1    122.6        6.1      237.8       20.1
27.110     786.5   0.0678   0.3331   0.0068        372.8     27.1    122.7        6.1      237.7       20.1
27.120     786.6   0.0678   0.3333   0.0068        372.9     27.1    122.8        6.1      237.7       20.1
27.130     786.6   0.0678   0.3335   0.0068        372.9     27.1    122.9        6.1      237.6       20.1
27.140     786.7   0.0677   0.3337   0.0068        372.9     27.1    122.9        6.1      237.5       20.1
27.150     786.7   0.0677   0.3339   0.0068        373.0     27.1    123.0        6.1      237.5       20.1
27.160     786.8   0.0677   0.3341   0.0068        373.0     27.1    123.1        6.1      237.4       20.1
27.170     786.9   0.0677   0.3343   0.0068        373.0     27.1    123.2        6.1      237.4       20.1
27.180     786.9   0.0676   0.3345   0.0068        373.1     27.1    123.3        6.1      237.3       20.1
27.190     787.0   0.0676   0.3348   0.0068        373.1     27.1    123.4        6.1      237.3       20.0
27.200     787.0   0.0676   0.3350   0.0068        373.1     27.1    123.5        6.1      237.2       20.0
27.210     787.1   0.0676   0.3352   0.0068        373.2     27.1    123.5        6.1      237.2       20.0
27.220     787.1   0.0676   0.3354   0.0068        373.2     27.0    123.6        6.1      237.1       20.0
27.230     787.2   0.0675   0.3356   0.0068        373.2     27.0    123.7        6.1      237.1       20.0
27.240     787.3   0.0675   0.3358   0.0068        373.3     27.0    123.8        6.1      237.0       20.0
27.250     787.3   0.0675   0.3360   0.0068        373.3     27.0    123.9        6.1      237.0       20.0
27.260     787.4   0.0675   0.3362   0.0068        373.3     27.0    124.0        6.1      236.9       20.0
27.270     787.4   0.0675   0.3364   0.0068        373.4     27.0    124.1        6.1      236.9       20.0
27.280     787.5   0.0674   0.3366   0.0068        373.4     27.0    124.2        6.1      236.8       20.0
27.290     787.5   0.0674   0.3368   0.0068        373.4     27.0    124.2        6.1      236.8       20.0
27.300     787.6   0.0674   0.3370   0.0068        373.5     27.0    124.3        6.2      236.7       19.9
27.310     787.7   0.0674   0.3372   0.0068        373.5     27.0    124.4        6.2      236.6       19.9
27.320     787.7   0.0674   0.3375   0.0068        373.6     27.0    124.5        6.2      236.6       19.9
27.330     787.8   0.0673   0.3377   0.0068        373.6     27.0    124.6        6.2      236.5       19.9
27.340     787.8   0.0673   0.3379   0.0068        373.6     27.0    124.7        6.2      236.5       19.9
27.350     787.9   0.0673   0.3381   0.0068        373.7     27.0    124.8        6.2      236.4       19.9
27.360     787.9   0.0673   0.3383   0.0068        373.7     27.0    124.8        6.2      236.4       19.9
27.370     788.0   0.0673   0.3385   0.0068        373.7     27.0    124.9        6.2      236.3       19.9
27.380     788.1   0.0673   0.3387   0.0068        373.8     26.9    125.0        6.2      236.3       19.9
27.390     788.1   0.0672   0.3389   0.0068        373.8     26.9    125.1        6.2      236.2       19.9
27.400     788.2   0.0672   0.3391   0.0068        373.8     26.9    125.2        6.2      236.2       19.9
27.410     788.2   0.0672   0.3393   0.0068        373.9     26.9    125.3        6.2      236.1       19.8
27.420     788.3   0.0672   0.3395   0.0068        373.9     26.9    125.4        6.2      236.1       19.8
27.430     788.3   0.0672   0.3397   0.0068        373.9     26.9    125.5        6.2      236.0       19.8
27.440     788.4   0.0671   0.3400   0.0068        374.0     26.9    125.5        6.2      236.0       19.8
27.450     788.5   0.0671   0.3402   0.0068        374.0     26.9    125.6        6.2      235.9       19.8
27.460     788.5   0.0671   0.3404   0.0068        374.0     26.9    125.7        6.2      235.8       19.8
27.470     788.6   0.0671   0.3406   0.0068        374.1     26.9    125.8        6.2      235.8       19.8
27.480     788.6   0.0671   0.3408   0.0068        374.1     26.9    125.9        6.2      235.7       19.8
27.490     788.7   0.0670   0.3410   0.0068        374.1     26.9    126.0        6.2      235.7       19.8
27.500     788.7   0.0670   0.3412   0.0068        374.2     26.9    126.1        6.2      235.6       19.8
27.510     788.8   0.0670   0.3414   0.0068        374.2     26.9    126.2        6.2      235.6       19.8
27.520     788.8   0.0670   0.3416   0.0068        374.3     26.9    126.2        6.2      235.5       19.7
27.530     788.9   0.0670   0.3418   0.0068        374.3     26.9    126.3        6.2      235.5       19.7
27.540     789.0   0.0669   0.3420   0.0068        374.3     26.9    126.4        6.2      235.4       19.7
27.550     789.0   0.0669   0.3422   0.0068        374.4     26.8    126.5        6.2      235.4       19.7
27.560     789.1   0.0669   0.3425   0.0068        374.4     26.8    126.6        6.2      235.3       19.7
27.570     789.1   0.0669   0.3427   0.0068        374.4     26.8    126.7        6.2      235.3       19.7
27.580     789.2   0.0669   0.3429   0.0068        374.5     26.8    126.8        6.2      235.2       19.7
27.590     789.2   0.0668   0.3431   0.0068        374.5     26.8    126.9        6.2      235.2       19.7
27.600     789.3   0.0668   0.3433   0.0068        374.5     26.8    126.9        6.2      235.1       19.7
27.610     789.4   0.0668   0.3435   0.0068        374.6     26.8    127.0        6.2      235.0       19.7
27.620     789.4   0.0668   0.3437   0.0068        374.6     26.8    127.1        6.2      235.0       19.7
27.630     789.5   0.0668   0.3439   0.0068        374.6     26.8    127.2        6.3      234.9       19.7
27.640     789.5   0.0667   0.3441   0.0068        374.7     26.8    127.3        6.3      234.9       19.6
27.650     789.6   0.0667   0.3443   0.0068        374.7     26.8    127.4        6.3      234.8       19.6
27.660     789.6   0.0667   0.3445   0.0068        374.7     26.8    127.5        6.3      234.8       19.6
27.670     789.7   0.0667   0.3447   0.0068        374.8     26.8    127.6        6.3      234.7       19.6
27.680     789.8   0.0667   0.3450   0.0069        374.8     26.8    127.6        6.3      234.7       19.6
27.690     789.8   0.0666   0.3452   0.0069        374.8     26.8    127.7        6.3      234.6       19.6
27.700     789.9   0.0666   0.3454   0.0069        374.9     26.8    127.8        6.3      234.6       19.6
27.710     789.9   0.0666   0.3456   0.0069        374.9     26.7    127.9        6.3      234.5       19.6
27.720     790.0   0.0666   0.3458   0.0069        374.9     26.7    128.0        6.3      234.4       19.6
27.730     790.0   0.0666   0.3460   0.0069        375.0     26.7    128.1        6.3      234.4       19.6
27.740     790.1   0.0665   0.3462   0.0069        375.0     26.7    128.2        6.3      234.3       19.6
27.750     790.1   0.0665   0.3464   0.0069        375.0     26.7    128.3        6.3      234.3       19.5
27.760     790.2   0.0665   0.3466   0.0069        375.1     26.7    128.3        6.3      234.2       19.5
27.770     790.3   0.0665   0.3468   0.0069        375.1     26.7    128.4        6.3      234.2       19.5
27.780     790.3   0.0665   0.3470   0.0069        375.1     26.7    128.5        6.3      234.1       19.5
27.790     790.4   0.0664   0.3473   0.0069        375.2     26.7    128.6        6.3      234.1       19.5
27.800     790.4   0.0664   0.3475   0.0069        375.2     26.7    128.7        6.3      234.0       19.5
27.810     790.5   0.0664   0.3477   0.0069        375.3     26.7    128.8        6.3      234.0       19.5
27.820     790.5   0.0664   0.3479   0.0069        375.3     26.7    128.9        6.3      233.9       19.5
27.830     790.6   0.0664   0.3481   0.0069        375.3     26.7    129.0        6.3      233.9       19.5
27.840     790.6   0.0663   0.3483   0.0069        375.4     26.7    129.0        6.3      233.8       19.5
27.850     790.7   0.0663   0.3485   0.0069        375.4     26.7    129.1        6.3      233.7       19.5
27.860     790.8   0.0663   0.3487   0.0069        375.4     26.7    129.2        6.3      233.7       19.5
27.870     790.8   0.0663   0.3489   0.0069        375.5     26.7    129.3        6.3      233.6       19.4
27.880     790.9   0.0663   0.3491   0.0069        375.5     26.6    129.4        6.3      233.6       19.4
27.890     790.9   0.0662   0.3493   0.0069        375.5     26.6    129.5        6.3      233.5       19.4
27.900     791.0   0.0662   0.3496   0.0069        375.6     26.6    129.6        6.3      233.5       19.4
27.910     791.0   0.0662   0.3498   0.0069        375.6     26.6    129.7        6.3      233.4       19.4
27.920     791.1   0.0662   0.3500   0.0069        375.6     26.6    129.7        6.3      233.4       19.4
27.930     791.2   0.0662   0.3502   0.0069        375.7     26.6    129.8        6.3      233.3       19.4
27.940     791.2   0.0661   0.3504   0.0069        375.7     26.6    129.9        6.3      233.2       19.4
27.950     791.3   0.0661   0.3506   0.0069        375.7     26.6    130.0        6.3      233.2       19.4
27.960     791.3   0.0661   0.3508   0.0069        375.8     26.6    130.1        6.4      233.1       19.4
27.970     791.4   0.0661   0.3510   0.0069        375.8     26.6    130.2        6.4      233.1       19.4
27.980     791.4   0.0661   0.3512   0.0069        375.8     26.6    130.3        6.4      233.0       19.3
27.990     791.5   0.0661   0.3514   0.0069        375.9     26.6    130.4        6.4      233.0       19.3
28.000     791.5   0.0660   0.3516   0.0069        375.9     26.6    130.4        6.4      232.9       19.3
28.010     791.6   0.0660   0.3519   0.0069        375.9     26.6    130.5        6.4      232.9       19.3
28.020     791.7   0.0660   0.3521   0.0069        376.0     26.6    130.6        6.4      232.8       19.3
28.030     791.7   0.0660   0.3523   0.0069        376.0     26.6    130.7        6.4      232.8       19.3
28.040     791.8   0.0660   0.3525   0.0069        376.0     26.6    130.8        6.4      232.7       19.3
28.050     791.8   0.0659   0.3527   0.0069        376.1     26.5    130.9        6.4      232.6       19.3
28.060     791.9   0.0659   0.3529   0.0069        376.1     26.5    131.0        6.4      232.6       19.3
28.070     791.9   0.0659   0.3531   0.0069        376.1     26.5    131.1        6.4      232.5       19.3
28.080     792.0   0.0659   0.3533   0.0069        376.2     26.5    131.2        6.4      232.5       19.3
28.090     792.0   0.0659   0.3535   0.0069        376.2     26.5    131.2        6.4      232.4       19.2
28.100     792.1   0.0658   0.3537   0.0069        376.2     26.5    131.3        6.4      232.4       19.2
28.110     792.2   0.0658   0.3539   0.0069        376.3     26.5    131.4        6.4      232.3       19.2
28.120     792.2   0.0658   0.3542   0.0069        376.3     26.5    131.5        6.4      232.3       19.2
28.130     792.3   0.0658   0.3544   0.0069        376.3     26.5    131.6        6.4      232.2       19.2
28.140     792.3   0.0658   0.3546   0.0069        376.4     26.5    131.7        6.4      232.1       19.2
28.150     792.4   0.0657   0.3548   0.0069        376.4     26.5    131.8        6.4      232.1       19.2
28.160     792.4   0.0657   0.3550   0.0069        376.5     26.5    131.9        6.4      232.0       19.2
28.170     792.5   0.0657   0.3552   0.0069        376.5     26.5    131.9        6.4      232.0       19.2
28.180     792.5   0.0657   0.3554   0.0069        376.5     26.5    132.0        6.4      231.9       19.2
28.190     792.6   0.0657   0.3556   0.0069        376.6     26.5    132.1        6.4      231.9       19.2
28.200     792.6   0.0656   0.3558   0.0069        376.6     26.5    132.2        6.4      231.8       19.2
28.210     792.7   0.0656   0.3560   0.0069        376.6     26.5    132.3        6.4      231.8       19.1
28.220     792.8   0.0656   0.3563   0.0069        376.7     26.4    132.4        6.4      231.7       19.1
28.230     792.8   0.0656   0.3565   0.0069        376.7     26.4    132.5        6.4      231.6       19.1
28.240     792.9   0.0656   0.3567   0.0069        376.7     26.4    132.6        6.4      231.6       19.1
28.250     792.9   0.0656   0.3569   0.0069        376.8     26.4    132.7        6.4      231.5       19.1
28.260     793.0   0.0655   0.3571   0.0069        376.8     26.4    132.7        6.4      231.5       19.1
28.270     793.0   0.0655   0.3573   0.0069        376.8     26.4    132.8        6.4      231.4       19.1
28.280     793.1   0.0655   0.3575   0.0069        376.9     26.4    132.9        6.4      231.4       19.1
28.290     793.1   0.0655   0.3577   0.0069        376.9     26.4    133.0        6.5      231.3       19.1
28.300     793.2   0.0655   0.3579   0.0069        376.9     26.4    133.1        6.5      231.3       19.1
28.310     793.3   0.0654   0.3581   0.0069        377.0     26.4    133.2        6.5      231.2       19.1
28.320     793.3   0.0654   0.3584   0.0069        377.0     26.4    133.3        6.5      231.1       19.0
28.330     793.4   0.0654   0.3586   0.0069        377.0     26.4    133.4        6.5      231.1       19.0
28.340     793.4   0.0654   0.3588   0.0069        377.1     26.4    133.5        6.5      231.0       19.0
28.350     793.5   0.0654   0.3590   0.0069        377.1     26.4    133.5        6.5      231.0       19.0
28.360     793.5   0.0653   0.3592   0.0069        377.1     26.4    133.6        6.5      230.9       19.0
28.370     793.6   0.0653   0.3594   0.0069        377.2     26.4    133.7        6.5      230.9       19.0
28.380     793.6   0.0653   0.3596   0.0069        377.2     26.4    133.8        6.5      230.8       19.0
28.390     793.7   0.0653   0.3598   0.0069        377.2     26.3    133.9        6.5      230.8       19.0
28.400     793.8   0.0653   0.3600   0.0069        377.3     26.3    134.0        6.5      230.7       19.0
28.410     793.8   0.0652   0.3602   0.0069        377.3     26.3    134.1        6.5      230.6       19.0
28.420     793.9   0.0652   0.3605   0.0069        377.3     26.3    134.2        6.5      230.6       19.0
28.430     793.9   0.0652   0.3607   0.0069        377.4     26.3    134.2        6.5      230.5       19.0
28.440     794.0   0.0652   0.3609   0.0069        377.4     26.3    134.3        6.5      230.5       18.9
28.450     794.0   0.0652   0.3611   0.0069        377.4     26.3    134.4        6.5      230.4       18.9
28.460     794.1   0.0651   0.3613   0.0069        377.5     26.3    134.5        6.5      230.4       18.9
28.470     794.1   0.0651   0.3615   0.0069        377.5     26.3    134.6        6.5      230.3       18.9
28.480     794.2   0.0651   0.3617   0.0069        377.5     26.3    134.7        6.5      230.3       18.9
28.490     794.2   0.0651   0.3619   0.0069        377.6     26.3    134.8        6.5      230.2       18.9
28.500     794.3   0.0651   0.3621   0.0069        377.6     26.3    134.9        6.5      230.1       18.9
28.510     794.4   0.0651   0.3623   0.0069        377.6     26.3    135.0        6.5      230.1       18.9
28.520     794.4   0.0650   0.3626   0.0069        377.7     26.3    135.0        6.5      230.0       18.9
28.530     794.5   0.0650   0.3628   0.0069        377.7     26.3    135.1        6.5      230.0       18.9
28.540     794.5   0.0650   0.3630   0.0069        377.7     26.3    135.2        6.5      229.9       18.9
28.550     794.6   0.0650   0.3632   0.0069        377.8     26.3    135.3        6.5      229.9       18.8
28.560     794.6   0.0650   0.3634   0.0069        377.8     26.2    135.4        6.5      229.8       18.8
28.570     794.7   0.0649   0.3636   0.0069        377.8     26.2    135.5        6.5      229.7       18.8
28.580     794.7   0.0649   0.3638   0.0069        377.9     26.2    135.6        6.5      229.7       18.8
28.590     794.8   0.0649   0.3640   0.0069        377.9     26.2    135.7        6.5      229.6       18.8
28.600     794.8   0.0649   0.3642   0.0069        377.9     26.2    135.8        6.5      229.6       18.8
28.610     794.9   0.0649   0.3644   0.0069        378.0     26.2    135.8        6.5      229.5       18.8
28.620     795.0   0.0648   0.3647   0.0069        378.0     26.2    135.9        6.5      229.5       18.8
28.630     795.0   0.0648   0.3649   0.0069        378.0     26.2    136.0        6.6      229.4       18.8
28.640     795.1   0.0648   0.3651   0.0069        378.1     26.2    136.1        6.6      229.3       18.8
28.650     795.1   0.0648   0.3653   0.0069        378.1     26.2    136.2        6.6      229.3       18.8
28.660     795.2   0.0648   0.3655   0.0069        378.1     26.2    136.3        6.6      229.2       18.8
28.670     795.2   0.0648   0.3657   0.0069        378.2     26.2    136.4        6.6      229.2       18.7
28.680     795.3   0.0647   0.3659   0.0069        378.2     26.2    136.5        6.6      229.1       18.7
28.690     795.3   0.0647   0.3661   0.0069        378.2     26.2    136.6        6.6      229.1       18.7
28.700     795.4   0.0647   0.3663   0.0069        378.3     26.2    136.6        6.6      229.0       18.7
28.710     795.4   0.0647   0.3666   0.0069        378.3     26.2    136.7        6.6      229.0       18.7
28.720     795.5   0.0647   0.3668   0.0069        378.3     26.2    136.8        6.6      228.9       18.7
28.730     795.6   0.0646   0.3670   0.0069        378.4     26.1    136.9        6.6      228.8       18.7
28.740     795.6   0.0646   0.3672   0.0069        378.4     26.1    137.0        6.6      228.8       18.7
28.750     795.7   0.0646   0.3674   0.0069        378.4     26.1    137.1        6.6      228.7       18.7
28.760     795.7   0.0646   0.3676   0.0069        378.5     26.1    137.2        6.6      228.7       18.7
28.770     795.8   0.0646   0.3678   0.0069        378.5     26.1    137.3        6.6      228.6       18.7
28.780     795.8   0.0645   0.3680   0.0069        378.5     26.1    137.4        6.6      228.6       18.7
28.790     795.9   0.0645   0.3682   0.0069        378.6     26.1    137.5        6.6      228.5       18.6
28.800     795.9   0.0645   0.3684   0.0069        378.6     26.1    137.5        6.6      228.4       18.6
28.810     796.0   0.0645   0.3687   0.0069        378.6     26.1    137.6        6.6      228.4       18.6
28.820     796.0   0.0645   0.3689   0.0069        378.7     26.1    137.7        6.6      228.3       18.6
28.830     796.1   0.0645   0.3691   0.0069        378.7     26.1    137.8        6.6      228.3       18.6
28.840     796.2   0.0644   0.3693   0.0069        378.7     26.1    137.9        6.6      228.2       18.6
28.850     796.2   0.0644   0.3695   0.0069        378.8     26.1    138.0        6.6      228.2       18.6
28.860     796.3   0.0644   0.3697   0.0069        378.8     26.1    138.1        6.6      228.1       18.6
28.870     796.3   0.0644   0.3699   0.0069        378.8     26.1    138.2        6.6      228.0       18.6
28.880     796.4   0.0644   0.3701   0.0069        378.9     26.1    138.3        6.6      228.0       18.6
28.890     796.4   0.0643   0.3703   0.0069        378.9     26.1    138.3        6.6      227.9       18.6
28.900     796.5   0.0643   0.3706   0.0069        378.9     26.0    138.4        6.6      227.9       18.5
28.910     796.5   0.0643   0.3708   0.0069        379.0     26.0    138.5        6.6      227.8       18.5
28.920     796.6   0.0643   0.3710   0.0069        379.0     26.0    138.6        6.6      227.8       18.5
28.930     796.6   0.0643   0.3712   0.0069        379.0     26.0    138.7        6.6      227.7       18.5
28.940     796.7   0.0642   0.3714   0.0069        379.1     26.0    138.8        6.6      227.6       18.5
28.950     796.7   0.0642   0.3716   0.0069        379.1     26.0    138.9        6.6      227.6       18.5
28.960     796.8   0.0642   0.3718   0.0069        379.1     26.0    139.0        6.7      227.5       18.5
28.970     796.9   0.0642   0.3720   0.0069        379.2     26.0    139.1        6.7      227.5       18.5
28.980     796.9   0.0642   0.3722   0.0069        379.2     26.0    139.1        6.7      227.4       18.5
28.990     797.0   0.0642   0.3725   0.0069        379.2     26.0    139.2        6.7      227.4       18.5
29.000     797.0   0.0641   0.3727   0.0069        379.3     26.0    139.3        6.7      227.3       18.5
29.010     797.1   0.0641   0.3729   0.0069        379.3     26.0    139.4        6.7      227.2       18.5
29.020     797.1   0.0641   0.3731   0.0069        379.3     26.0    139.5        6.7      227.2       18.4
29.030     797.2   0.0641   0.3733   0.0069        379.4     26.0    139.6        6.7      227.1       18.4
29.040     797.2   0.0641   0.3735   0.0069        379.4     26.0    139.7        6.7      227.1       18.4
29.050     797.3   0.0640   0.3737   0.0069        379.4     26.0    139.8        6.7      227.0       18.4
29.060     797.3   0.0640   0.3739   0.0069        379.5     26.0    139.9        6.7      227.0       18.4
29.070     797.4   0.0640   0.3741   0.0069        379.5     26.0    140.0        6.7      226.9       18.4
29.080     797.4   0.0640   0.3744   0.0069        379.5     25.9    140.0        6.7      226.8       18.4
29.090     797.5   0.0640   0.3746   0.0069        379.6     25.9    140.1        6.7      226.8       18.4
29.100     797.6   0.0639   0.3748   0.0069        379.6     25.9    140.2        6.7      226.7       18.4
29.110     797.6   0.0639   0.3750   0.0069        379.6     25.9    140.3        6.7      226.7       18.4
29.120     797.7   0.0639   0.3752   0.0069        379.7     25.9    140.4        6.7      226.6       18.4
29.130     797.7   0.0639   0.3754   0.0069        379.7     25.9    140.5        6.7      226.5       18.4
29.140     797.8   0.0639   0.3756   0.0069        379.7     25.9    140.6        6.7      226.5       18.3
29.150     797.8   0.0639   0.3758   0.0069        379.8     25.9    140.7        6.7      226.4       18.3
29.160     797.9   0.0638   0.3760   0.0069        379.8     25.9    140.8        6.7      226.4       18.3
29.170     797.9   0.0638   0.3763   0.0069        379.8     25.9    140.9        6.7      226.3       18.3
29.180     798.0   0.0638   0.3765   0.0069        379.9     25.9    140.9        6.7      226.3       18.3
29.190     798.0   0.0638   0.3767   0.0069        379.9     25.9    141.0        6.7      226.2       18.3
29.200     798.1   0.0638   0.3769   0.0069        379.9     25.9    141.1        6.7      226.1       18.3
29.210     798.1   0.0637   0.3771   0.0069        380.0     25.9    141.2        6.7      226.1       18.3
29.220     798.2   0.0637   0.3773   0.0069        380.0     25.9    141.3        6.7      226.0       18.3
29.230     798.2   0.0637   0.3775   0.0069        380.0     25.9    141.4        6.7      226.0       18.3
29.240     798.3   0.0637   0.3777   0.0069        380.1     25.9    141.5        6.7      225.9       18.3
29.250     798.4   0.0637   0.3779   0.0069        380.1     25.8    141.6        6.7      225.9       18.2
29.260     798.4   0.0637   0.3781   0.0069        380.1     25.8    141.7        6.7      225.8       18.2
29.270     798.5   0.0636   0.3784   0.0069        380.2     25.8    141.7        6.7      225.7       18.2
29.280     798.5   0.0636   0.3786   0.0069        380.2     25.8    141.8        6.7      225.7       18.2
29.290     798.6   0.0636   0.3788   0.0069        380.2     25.8    141.9        6.7      225.6       18.2
29.300     798.6   0.0636   0.3790   0.0069        380.3     25.8    142.0        6.8      225.6       18.2
29.310     798.7   0.0636   0.3792   0.0069        380.3     25.8    142.1        6.8      225.5       18.2
29.320     798.7   0.0635   0.3794   0.0069        380.3     25.8    142.2        6.8      225.4       18.2
29.330     798.8   0.0635   0.3796   0.0069        380.4     25.8    142.3        6.8      225.4       18.2
29.340     798.8   0.0635   0.3798   0.0069        380.4     25.8    142.4        6.8      225.3       18.2
29.350     798.9   0.0635   0.3801   0.0069        380.4     25.8    142.5        6.8      225.3       18.2
29.360     798.9   0.0635   0.3803   0.0069        380.5     25.8    142.6        6.8      225.2       18.2
29.370     799.0   0.0635   0.3805   0.0069        380.5     25.8    142.6        6.8      225.2       18.1
29.380     799.0   0.0634   0.3807   0.0069        380.5     25.8    142.7        6.8      225.1       18.1
29.390     799.1   0.0634   0.3809   0.0069        380.6     25.8    142.8        6.8      225.0       18.1
29.400     799.2   0.0634   0.3811   0.0069        380.6     25.8    142.9        6.8      225.0       18.1
29.410     799.2   0.0634   0.3813   0.0069        380.6     25.8    143.0        6.8      224.9       18.1
29.420     799.3   0.0634   0.3815   0.0069        380.7     25.8    143.1        6.8      224.9       18.1
29.430     799.3   0.0633   0.3817   0.0069        380.7     25.7    143.2        6.8      224.8       18.1
29.440     799.4   0.0633   0.3820   0.0069        380.7     25.7    143.3        6.8      224.7       18.1
29.450     799.4   0.0633   0.3822   0.0069        380.8     25.7    143.4        6.8      224.7       18.1
29.460     799.5   0.0633   0.3824   0.0069        380.8     25.7    143.5        6.8      224.6       18.1
29.470     799.5   0.0633   0.3826   0.0069        380.8     25.7    143.5        6.8      224.6       18.1
29.480     799.6   0.0633   0.3828   0.0069        380.9     25.7    143.6        6.8      224.5       18.1
29.490     799.6   0.0632   0.3830   0.0069        380.9     25.7    143.7        6.8      224.5       18.0
29.500     799.7   0.0632   0.3832   0.0069        380.9     25.7    143.8        6.8      224.4       18.0
29.510     799.7   0.0632   0.3834   0.0069        380.9     25.7    143.9        6.8      224.3       18.0
29.520     799.8   0.0632   0.3836   0.0069        381.0     25.7    144.0        6.8      224.3       18.0
29.530     799.8   0.0632   0.3839   0.0069        381.0     25.7    144.1        6.8      224.2       18.0
29.540     799.9   0.0631   0.3841   0.0069        381.0     25.7    144.2        6.8      224.2       18.0
29.550     799.9   0.0631   0.3843   0.0069        381.1     25.7    144.3        6.8      224.1       18.0
29.560     800.0   0.0631   0.3845   0.0069        381.1     25.7    144.4        6.8      224.0       18.0
29.570     800.1   0.0631   0.3847   0.0069        381.1     25.7    144.4        6.8      224.0       18.0
29.580     800.1   0.0631   0.3849   0.0069        381.2     25.7    144.5        6.8      223.9       18.0
29.590     800.2   0.0631   0.3851   0.0069        381.2     25.7    144.6        6.8      223.9       18.0
29.600     800.2   0.0630   0.3853   0.0069        381.2     25.6    144.7        6.8      223.8       18.0
29.610     800.3   0.0630   0.3855   0.0069        381.3     25.6    144.8        6.8      223.7       17.9
29.620     800.3   0.0630   0.3858   0.0069        381.3     25.6    144.9        6.8      223.7       17.9
29.630     800.4   0.0630   0.3860   0.0069        381.3     25.6    145.0        6.8      223.6       17.9
29.640     800.4   0.0630   0.3862   0.0069        381.4     25.6    145.1        6.9      223.6       17.9
29.650     800.5   0.0629   0.3864   0.0069        381.4     25.6    145.2        6.9      223.5       17.9
29.660     800.5   0.0629   0.3866   0.0069        381.4     25.6    145.3        6.9      223.5       17.9
29.670     800.6   0.0629   0.3868   0.0069        381.5     25.6    145.3        6.9      223.4       17.9
29.680     800.6   0.0629   0.3870   0.0069        381.5     25.6    145.4        6.9      223.3       17.9
29.690     800.7   0.0629   0.3872   0.0069        381.5     25.6    145.5        6.9      223.3       17.9
29.700     800.7   0.0629   0.3874   0.0069        381.6     25.6    145.6        6.9      223.2       17.9
29.710     800.8   0.0628   0.3877   0.0069        381.6     25.6    145.7        6.9      223.2       17.9
29.720     800.8   0.0628   0.3879   0.0069        381.6     25.6    145.8        6.9      223.1       17.9
29.730     800.9   0.0628   0.3881   0.0069        381.7     25.6    145.9        6.9      223.0       17.8
29.740     800.9   0.0628   0.3883   0.0069        381.7     25.6    146.0        6.9      223.0       17.8
29.750     801.0   0.0628   0.3885   0.0069        381.7     25.6    146.1        6.9      222.9       17.8
29.760     801.0   0.0627   0.3887   0.0069        381.8     25.6    146.2        6.9      222.9       17.8
29.770     801.1   0.0627   0.3889   0.0069        381.8     25.6    146.3        6.9      222.8       17.8
29.780     801.2   0.0627   0.3891   0.0069        381.8     25.5    146.3        6.9      222.7       17.8
29.790     801.2   0.0627   0.3893   0.0069        381.9     25.5    146.4        6.9      222.7       17.8
29.800     801.3   0.0627   0.3896   0.0069        381.9     25.5    146.5        6.9      222.6       17.8
29.810     801.3   0.0627   0.3898   0.0069        381.9     25.5    146.6        6.9      222.6       17.8
29.820     801.4   0.0626   0.3900   0.0069        382.0     25.5    146.7        6.9      222.5       17.8
29.830     801.4   0.0626   0.3902   0.0069        382.0     25.5    146.8        6.9      222.5       17.8
29.840     801.5   0.0626   0.3904   0.0069        382.0     25.5    146.9        6.9      222.4       17.7
29.850     801.5   0.0626   0.3906   0.0069        382.0     25.5    147.0        6.9      222.3       17.7
29.860     801.6   0.0626   0.3908   0.0069        382.1     25.5    147.1        6.9      222.3       17.7
29.870     801.6   0.0625   0.3910   0.0069        382.1     25.5    147.2        6.9      222.2       17.7
29.880     801.7   0.0625   0.3913   0.0069        382.1     25.5    147.2        6.9      222.2       17.7
29.890     801.7   0.0625   0.3915   0.0069        382.2     25.5    147.3        6.9      222.1       17.7
29.900     801.8   0.0625   0.3917   0.0069        382.2     25.5    147.4        6.9      222.0       17.7
29.910     801.8   0.0625   0.3919   0.0069        382.2     25.5    147.5        6.9      222.0       17.7
29.920     801.9   0.0625   0.3921   0.0069        382.3     25.5    147.6        6.9      221.9       17.7
29.930     801.9   0.0624   0.3923   0.0069        382.3     25.5    147.7        6.9      221.9       17.7
29.940     802.0   0.0624   0.3925   0.0069        382.3     25.5    147.8        6.9      221.8       17.7
29.950     802.0   0.0624   0.3927   0.0069        382.4     25.5    147.9        6.9      221.7       17.7
29.960     802.1   0.0624   0.3929   0.0069        382.4     25.4    148.0        6.9      221.7       17.6
29.970     802.1   0.0624   0.3932   0.0069        382.4     25.4    148.1        6.9      221.6       17.6
29.980     802.2   0.0624   0.3934   0.0069        382.5     25.4    148.2        7.0      221.6       17.6
29.990     802.2   0.0623   0.3936   0.0069        382.5     25.4    148.2        7.0      221.5       17.6
30.000     802.3   0.0623   0.3938   0.0069        382.5     25.4    148.3        7.0      221.4       17.6
30.010     802.4   0.0623   0.3940   0.0069        382.6     25.4    148.4        7.0      221.4       17.6
30.020     802.4   0.0623   0.3942   0.0069        382.6     25.4    148.5        7.0      221.3       17.6
30.030     802.5   0.0623   0.3944   0.0069        382.6     25.4    148.6        7.0      221.3       17.6
30.040     802.5   0.0622   0.3946   0.0069        382.7     25.4    148.7        7.0      221.2       17.6
30.050     802.6   0.0622   0.3948   0.0069        382.7     25.4    148.8        7.0      221.1       17.6
30.060     802.6   0.0622   0.3951   0.0069        382.7     25.4    148.9        7.0      221.1       17.6
30.070     802.7   0.0622   0.3953   0.0069        382.8     25.4    149.0        7.0      221.0       17.6
30.080     802.7   0.0622   0.3955   0.0069        382.8     25.4    149.1        7.0      221.0       17.5
30.090     802.8   0.0622   0.3957   0.0069        382.8     25.4    149.1        7.0      220.9       17.5
30.100     802.8   0.0621   0.3959   0.0069        382.8     25.4    149.2        7.0      220.8       17.5
30.110     802.9   0.0621   0.3961   0.0069        382.9     25.4    149.3        7.0      220.8       17.5
30.120     802.9   0.0621   0.3963   0.0069        382.9     25.4    149.4        7.0      220.7       17.5
30.130     803.0   0.0621   0.3965   0.0069        382.9     25.3    149.5        7.0      220.7       17.5
30.140     803.0   0.0621   0.3968   0.0069        383.0     25.3    149.6        7.0      220.6       17.5
30.150     803.1   0.0621   0.3970   0.0069        383.0     25.3    149.7        7.0      220.5       17.5
30.160     803.1   0.0620   0.3972   0.0069        383.0     25.3    149.8        7.0      220.5       17.5
30.170     803.2   0.0620   0.3974   0.0069        383.1     25.3    149.9        7.0      220.4       17.5
30.180     803.2   0.0620   0.3976   0.0069        383.1     25.3    150.0        7.0      220.4       17.5
30.190     803.3   0.0620   0.3978   0.0069        383.1     25.3    150.1        7.0      220.3       17.5
30.200     803.3   0.0620   0.3980   0.0069        383.2     25.3    150.1        7.0      220.2       17.4
30.210     803.4   0.0619   0.3982   0.0069        383.2     25.3    150.2        7.0      220.2       17.4
30.220     803.4   0.0619   0.3984   0.0069        383.2     25.3    150.3        7.0      220.1       17.4
30.230     803.5   0.0619   0.3987   0.0069        383.3     25.3    150.4        7.0      220.1       17.4
30.240     803.5   0.0619   0.3989   0.0069        383.3     25.3    150.5        7.0      220.0       17.4
30.250     803.6   0.0619   0.3991   0.0069        383.3     25.3    150.6        7.0      219.9       17.4
30.260     803.6   0.0619   0.3993   0.0069        383.4     25.3    150.7        7.0      219.9       17.4
30.270     803.7   0.0618   0.3995   0.0069        383.4     25.3    150.8        7.0      219.8       17.4
30.280     803.7   0.0618   0.3997   0.0069        383.4     25.3    150.9        7.0      219.8       17.4
30.290     803.8   0.0618   0.3999   0.0069        383.5     25.3    151.0        7.0      219.7       17.4
30.300     803.8   0.0618   0.4001   0.0069        383.5     25.3    151.1        7.0      219.6       17.4
30.310     803.9   0.0618   0.4004   0.0069        383.5     25.2    151.1        7.0      219.6       17.4
30.320     803.9   0.0618   0.4006   0.0069        383.5     25.2    151.2        7.1      219.5       17.4
30.330     804.0   0.0617   0.4008   0.0069        383.6     25.2    151.3        7.1      219.5       17.3
30.340     804.1   0.0617   0.4010   0.0069        383.6     25.2    151.4        7.1      219.4       17.3
30.350     804.1   0.0617   0.4012   0.0069        383.6     25.2    151.5        7.1      219.3       17.3
30.360     804.2   0.0617   0.4014   0.0069        383.7     25.2    151.6        7.1      219.3       17.3
30.370     804.2   0.0617   0.4016   0.0069        383.7     25.2    151.7        7.1      219.2       17.3
30.380     804.3   0.0616   0.4018   0.0069        383.7     25.2    151.8        7.1      219.2       17.3
30.390     804.3   0.0616   0.4020   0.0069        383.8     25.2    151.9        7.1      219.1       17.3
30.400     804.4   0.0616   0.4023   0.0069        383.8     25.2    152.0        7.1      219.0       17.3
30.410     804.4   0.0616   0.4025   0.0069        383.8     25.2    152.1        7.1      219.0       17.3
30.420     804.5   0.0616   0.4027   0.0069        383.9     25.2    152.1        7.1      218.9       17.3
30.430     804.5   0.0616   0.4029   0.0069        383.9     25.2    152.2        7.1      218.9       17.3
30.440     804.6   0.0615   0.4031   0.0069        383.9     25.2    152.3        7.1      218.8       17.3
30.450     804.6   0.0615   0.4033   0.0069        384.0     25.2    152.4        7.1      218.7       17.2
30.460     804.7   0.0615   0.4035   0.0069        384.0     25.2    152.5        7.1      218.7       17.2
30.470     804.7   0.0615   0.4037   0.0069        384.0     25.2    152.6        7.1      218.6       17.2
30.480     804.8   0.0615   0.4039   0.0069        384.1     25.2    152.7        7.1      218.6       17.2
30.490     804.8   0.0615   0.4042   0.0069        384.1     25.2    152.8        7.1      218.5       17.2
30.500     804.9   0.0614   0.4044   0.0069        384.1     25.1    152.9        7.1      218.4       17.2
30.510     804.9   0.0614   0.4046   0.0069        384.1     25.1    153.0        7.1      218.4       17.2
30.520     805.0   0.0614   0.4048   0.0069        384.2     25.1    153.1        7.1      218.3       17.2
30.530     805.0   0.0614   0.4050   0.0069        384.2     25.1    153.1        7.1      218.3       17.2
30.540     805.1   0.0614   0.4052   0.0069        384.2     25.1    153.2        7.1      218.2       17.2
30.550     805.1   0.0614   0.4054   0.0069        384.3     25.1    153.3        7.1      218.1       17.2
30.560     805.2   0.0613   0.4056   0.0069        384.3     25.1    153.4        7.1      218.1       17.2
30.570     805.2   0.0613   0.4059   0.0069        384.3     25.1    153.5        7.1      218.0       17.1
30.580     805.3   0.0613   0.4061   0.0069        384.4     25.1    153.6        7.1      217.9       17.1
30.590     805.3   0.0613   0.4063   0.0069        384.4     25.1    153.7        7.1      217.9       17.1
30.600     805.4   0.0613   0.4065   0.0069        384.4     25.1    153.8        7.1      217.8       17.1
30.610     805.4   0.0612   0.4067   0.0069        384.5     25.1    153.9        7.1      217.8       17.1
30.620     805.5   0.0612   0.4069   0.0069        384.5     25.1    154.0        7.1      217.7       17.1
30.630     805.5   0.0612   0.4071   0.0069        384.5     25.1    154.1        7.1      217.6       17.1
30.640     805.6   0.0612   0.4073   0.0069        384.6     25.1    154.1        7.1      217.6       17.1
30.650     805.6   0.0612   0.4075   0.0069        384.6     25.1    154.2        7.1      217.5       17.1
30.660     805.7   0.0612   0.4078   0.0069        384.6     25.1    154.3        7.2      217.5       17.1
30.670     805.7   0.0611   0.4080   0.0069        384.6     25.1    154.4        7.2      217.4       17.1
30.680     805.8   0.0611   0.4082   0.0069        384.7     25.0    154.5        7.2      217.3       17.1
30.690     805.8   0.0611   0.4084   0.0069        384.7     25.0    154.6        7.2      217.3       17.0
30.700     805.9   0.0611   0.4086   0.0069        384.7     25.0    154.7        7.2      217.2       17.0
30.710     805.9   0.0611   0.4088   0.0069        384.8     25.0    154.8        7.2      217.2       17.0
30.720     806.0   0.0611   0.4090   0.0069        384.8     25.0    154.9        7.2      217.1       17.0
30.730     806.0   0.0610   0.4092   0.0069        384.8     25.0    155.0        7.2      217.0       17.0
30.740     806.1   0.0610   0.4095   0.0069        384.9     25.0    155.1        7.2      217.0       17.0
30.750     806.1   0.0610   0.4097   0.0069        384.9     25.0    155.1        7.2      216.9       17.0
30.760     806.2   0.0610   0.4099   0.0069        384.9     25.0    155.2        7.2      216.9       17.0
30.770     806.2   0.0610   0.4101   0.0069        385.0     25.0    155.3        7.2      216.8       17.0
30.780     806.3   0.0610   0.4103   0.0069        385.0     25.0    155.4        7.2      216.7       17.0
30.790     806.3   0.0609   0.4105   0.0069        385.0     25.0    155.5        7.2      216.7       17.0
30.800     806.4   0.0609   0.4107   0.0069        385.1     25.0    155.6        7.2      216.6       17.0
30.810     806.4   0.0609   0.4109   0.0069        385.1     25.0    155.7        7.2      216.5       16.9
30.820     806.5   0.0609   0.4111   0.0069        385.1     25.0    155.8        7.2      216.5       16.9
30.830     806.5   0.0609   0.4114   0.0069        385.1     25.0    155.9        7.2      216.4       16.9
30.840     806.6   0.0609   0.4116   0.0069        385.2     25.0    156.0        7.2      216.4       16.9
30.850     806.6   0.0608   0.4118   0.0069        385.2     25.0    156.1        7.2      216.3       16.9
30.860     806.7   0.0608   0.4120   0.0069        385.2     24.9    156.1        7.2      216.2       16.9
30.870     806.7   0.0608   0.4122   0.0069        385.3     24.9    156.2        7.2      216.2       16.9
30.880     806.8   0.0608   0.4124   0.0069        385.3     24.9    156.3        7.2      216.1       16.9
30.890     806.8   0.0608   0.4126   0.0069        385.3     24.9    156.4        7.2      216.1       16.9
30.900     806.9   0.0608   0.4128   0.0069        385.4     24.9    156.5        7.2      216.0       16.9
30.910     806.9   0.0607   0.4130   0.0069        385.4     24.9    156.6        7.2      215.9       16.9
30.920     807.0   0.0607   0.4133   0.0069        385.4     24.9    156.7        7.2      215.9       16.9
30.930     807.0   0.0607   0.4135   0.0069        385.5     24.9    156.8        7.2      215.8       16.9
30.940     807.1   0.0607   0.4137   0.0069        385.5     24.9    156.9        7.2      215.7       16.8
30.950     807.1   0.0607   0.4139   0.0069        385.5     24.9    157.0        7.2      215.7       16.8
30.960     807.2   0.0606   0.4141   0.0069        385.5     24.9    157.1        7.2      215.6       16.8
30.970     807.2   0.0606   0.4143   0.0069        385.6     24.9    157.1        7.2      215.6       16.8
30.980     807.3   0.0606   0.4145   0.0069        385.6     24.9    157.2        7.2      215.5       16.8
30.990     807.3   0.0606   0.4147   0.0069        385.6     24.9    157.3        7.2      215.4       16.8
31.000     807.4   0.0606   0.4150   0.0069        385.7     24.9    157.4        7.2      215.4       16.8
31.010     807.4   0.0606   0.4152   0.0069        385.7     24.9    157.5        7.3      215.3       16.8
31.020     807.5   0.0605   0.4154   0.0069        385.7     24.9    157.6        7.3      215.3       16.8
31.030     807.5   0.0605   0.4156   0.0069        385.8     24.9    157.7        7.3      215.2       16.8
31.040     807.6   0.0605   0.4158   0.0069        385.8     24.8    157.8        7.3      215.1       16.8
31.050     807.6   0.0605   0.4160   0.0069        385.8     24.8    157.9        7.3      215.1       16.8
31.060     807.7   0.0605   0.4162   0.0069        385.9     24.8    158.0        7.3      215.0       16.7
31.070     807.7   0.0605   0.4164   0.0069        385.9     24.8    158.1        7.3      215.0       16.7
31.080     807.8   0.0604   0.4166   0.0069        385.9     24.8    158.2        7.3      214.9       16.7
31.090     807.8   0.0604   0.4169   0.0069        385.9     24.8    158.2        7.3      214.8       16.7
31.100     807.9   0.0604   0.4171   0.0069        386.0     24.8    158.3        7.3      214.8       16.7
31.110     807.9   0.0604   0.4173   0.0069        386.0     24.8    158.4        7.3      214.7       16.7
31.120     808.0   0.0604   0.4175   0.0069        386.0     24.8    158.5        7.3      214.6       16.7
31.130     808.0   0.0604   0.4177   0.0069        386.1     24.8    158.6        7.3      214.6       16.7
31.140     808.1   0.0603   0.4179   0.0069        386.1     24.8    158.7        7.3      214.5       16.7
31.150     808.1   0.0603   0.4181   0.0069        386.1     24.8    158.8        7.3      214.5       16.7
31.160     808.2   0.0603   0.4183   0.0069        386.2     24.8    158.9        7.3      214.4       16.7
31.170     808.2   0.0603   0.4185   0.0069        386.2     24.8    159.0        7.3      214.3       16.7
31.180     808.3   0.0603   0.4188   0.0069        386.2     24.8    159.1        7.3      214.3       16.6
31.190     808.3   0.0603   0.4190   0.0069        386.3     24.8    159.2        7.3      214.2       16.6
31.200     808.4   0.0602   0.4192   0.0069        386.3     24.8    159.2        7.3      214.1       16.6
31.210     808.4   0.0602   0.4194   0.0069        386.3     24.8    159.3        7.3      214.1       16.6
31.220     808.5   0.0602   0.4196   0.0069        386.3     24.8    159.4        7.3      214.0       16.6
31.230     808.5   0.0602   0.4198   0.0069        386.4     24.7    159.5        7.3      214.0       16.6
31.240     808.6   0.0602   0.4200   0.0069        386.4     24.7    159.6        7.3      213.9       16.6
31.250     808.6   0.0602   0.4202   0.0069        386.4     24.7    159.7        7.3      213.8       16.6
31.260     808.7   0.0601   0.4204   0.0069        386.5     24.7    159.8        7.3      213.8       16.6
31.270     808.7   0.0601   0.4207   0.0069        386.5     24.7    159.9        7.3      213.7       16.6
31.280     808.8   0.0601   0.4209   0.0069        386.5     24.7    160.0        7.3      213.7       16.6
31.290     808.8   0.0601   0.4211   0.0069        386.6     24.7    160.1        7.3      213.6       16.6
31.300     808.9   0.0601   0.4213   0.0069        386.6     24.7    160.2        7.3      213.5       16.6
31.310     808.9   0.0601   0.4215   0.0069        386.6     24.7    160.3        7.3      213.5       16.5
31.320     809.0   0.0600   0.4217   0.0069        386.6     24.7    160.3        7.3      213.4       16.5
31.330     809.0   0.0600   0.4219   0.0069        386.7     24.7    160.4        7.3      213.3       16.5
31.340     809.1   0.0600   0.4221   0.0069        386.7     24.7    160.5        7.3      213.3       16.5
31.350     809.1   0.0600   0.4224   0.0069        386.7     24.7    160.6        7.3      213.2       16.5
31.360     809.2   0.0600   0.4226   0.0069        386.8     24.7    160.7        7.4      213.2       16.5
31.370     809.2   0.0600   0.4228   0.0069        386.8     24.7    160.8        7.4      213.1       16.5
31.380     809.3   0.0599   0.4230   0.0069        386.8     24.7    160.9        7.4      213.0       16.5
31.390     809.3   0.0599   0.4232   0.0069        386.9     24.7    161.0        7.4      213.0       16.5
31.400     809.4   0.0599   0.4234   0.0069        386.9     24.7    161.1        7.4      212.9       16.5
31.410     809.4   0.0599   0.4236   0.0069        386.9     24.7    161.2        7.4      212.8       16.5
31.420     809.5   0.0599   0.4238   0.0069        387.0     24.6    161.3        7.4      212.8       16.5
31.430     809.5   0.0599   0.4240   0.0069        387.0     24.6    161.4        7.4      212.7       16.4
31.440     809.6   0.0598   0.4243   0.0069        387.0     24.6    161.4        7.4      212.7       16.4
31.450     809.6   0.0598   0.4245   0.0069        387.0     24.6    161.5        7.4      212.6       16.4
31.460     809.7   0.0598   0.4247   0.0069        387.1     24.6    161.6        7.4      212.5       16.4
31.470     809.7   0.0598   0.4249   0.0069        387.1     24.6    161.7        7.4      212.5       16.4
31.480     809.8   0.0598   0.4251   0.0069        387.1     24.6    161.8        7.4      212.4       16.4
31.490     809.8   0.0598   0.4253   0.0069        387.2     24.6    161.9        7.4      212.3       16.4
31.500     809.9   0.0597   0.4255   0.0069        387.2     24.6    162.0        7.4      212.3       16.4
31.510     809.9   0.0597   0.4257   0.0069        387.2     24.6    162.1        7.4      212.2       16.4
31.520     810.0   0.0597   0.4259   0.0069        387.3     24.6    162.2        7.4      212.2       16.4
31.530     810.0   0.0597   0.4262   0.0069        387.3     24.6    162.3        7.4      212.1       16.4
31.540     810.1   0.0597   0.4264   0.0069        387.3     24.6    162.4        7.4      212.0       16.4
31.550     810.1   0.0597   0.4266   0.0069        387.3     24.6    162.4        7.4      212.0       16.4
31.560     810.1   0.0596   0.4268   0.0069        387.4     24.6    162.5        7.4      211.9       16.3
31.570     810.2   0.0596   0.4270   0.0069        387.4     24.6    162.6        7.4      211.9       16.3
31.580     810.2   0.0596   0.4272   0.0069        387.4     24.6    162.7        7.4      211.8       16.3
31.590     810.3   0.0596   0.4274   0.0069        387.5     24.6    162.8        7.4      211.7       16.3
31.600     810.3   0.0596   0.4276   0.0068        387.5     24.5    162.9        7.4      211.7       16.3
31.610     810.4   0.0596   0.4278   0.0068        387.5     24.5    163.0        7.4      211.6       16.3
31.620     810.4   0.0595   0.4281   0.0068        387.6     24.5    163.1        7.4      211.5       16.3
31.630     810.5   0.0595   0.4283   0.0068        387.6     24.5    163.2        7.4      211.5       16.3
31.640     810.5   0.0595   0.4285   0.0068        387.6     24.5    163.3        7.4      211.4       16.3
31.650     810.6   0.0595   0.4287   0.0068        387.6     24.5    163.4        7.4      211.4       16.3
31.660     810.6   0.0595   0.4289   0.0068        387.7     24.5    163.5        7.4      211.3       16.3
31.670     810.7   0.0595   0.4291   0.0068        387.7     24.5    163.5        7.4      211.2       16.3
31.680     810.7   0.0594   0.4293   0.0068        387.7     24.5    163.6        7.4      211.2       16.2
31.690     810.8   0.0594   0.4295   0.0068        387.8     24.5    163.7        7.4      211.1       16.2
31.700     810.8   0.0594   0.4297   0.0068        387.8     24.5    163.8        7.4      211.0       16.2
31.710     810.9   0.0594   0.4300   0.0068        387.8     24.5    163.9        7.5      211.0       16.2
31.720     810.9   0.0594   0.4302   0.0068        387.9     24.5    164.0        7.5      210.9       16.2
31.730     811.0   0.0594   0.4304   0.0068        387.9     24.5    164.1        7.5      210.9       16.2
31.740     811.0   0.0593   0.4306   0.0068        387.9     24.5    164.2        7.5      210.8       16.2
31.750     811.1   0.0593   0.4308   0.0068        387.9     24.5    164.3        7.5      210.7       16.2
31.760     811.1   0.0593   0.4310   0.0068        388.0     24.5    164.4        7.5      210.7       16.2
31.770     811.2   0.0593   0.4312   0.0068        388.0     24.5    164.5        7.5      210.6       16.2
31.780     811.2   0.0593   0.4314   0.0068        388.0     24.5    164.6        7.5      210.5       16.2
31.790     811.3   0.0593   0.4316   0.0068        388.1     24.4    164.6        7.5      210.5       16.2
31.800     811.3   0.0593   0.4319   0.0068        388.1     24.4    164.7        7.5      210.4       16.2
31.810     811.4   0.0592   0.4321   0.0068        388.1     24.4    164.8        7.5      210.3       16.1
31.820     811.4   0.0592   0.4323   0.0068        388.2     24.4    164.9        7.5      210.3       16.1
31.830     811.5   0.0592   0.4325   0.0068        388.2     24.4    165.0        7.5      210.2       16.1
31.840     811.5   0.0592   0.4327   0.0068        388.2     24.4    165.1        7.5      210.2       16.1
31.850     811.6   0.0592   0.4329   0.0068        388.2     24.4    165.2        7.5      210.1       16.1
31.860     811.6   0.0592   0.4331   0.0068        388.3     24.4    165.3        7.5      210.0       16.1
31.870     811.6   0.0591   0.4333   0.0068        388.3     24.4    165.4        7.5      210.0       16.1
31.880     811.7   0.0591   0.4335   0.0068        388.3     24.4    165.5        7.5      209.9       16.1
31.890     811.7   0.0591   0.4338   0.0068        388.4     24.4    165.6        7.5      209.8       16.1
31.900     811.8   0.0591   0.4340   0.0068        388.4     24.4    165.7        7.5      209.8       16.1
31.910     811.8   0.0591   0.4342   0.0068        388.4     24.4    165.7        7.5      209.7       16.1
31.920     811.9   0.0591   0.4344   0.0068        388.4     24.4    165.8        7.5      209.7       16.1
31.930     811.9   0.0590   0.4346   0.0068        388.5     24.4    165.9        7.5      209.6       16.0
31.940     812.0   0.0590   0.4348   0.0068        388.5     24.4    166.0        7.5      209.5       16.0
31.950     812.0   0.0590   0.4350   0.0068        388.5     24.4    166.1        7.5      209.5       16.0
31.960     812.1   0.0590   0.4352   0.0068        388.6     24.4    166.2        7.5      209.4       16.0
31.970     812.1   0.0590   0.4354   0.0068        388.6     24.4    166.3        7.5      209.3       16.0
31.980     812.2   0.0590   0.4356   0.0068        388.6     24.3    166.4        7.5      209.3       16.0
31.990     812.2   0.0589   0.4359   0.0068        388.7     24.3    166.5        7.5      209.2       16.0
32.000     812.3   0.0589   0.4361   0.0068        388.7     24.3    166.6        7.5      209.2       16.0
32.010     812.3   0.0589   0.4363   0.0068        388.7     24.3    166.7        7.5      209.1       16.0
32.020     812.4   0.0589   0.4365   0.0068        388.7     24.3    166.8        7.5      209.0       16.0
32.030     812.4   0.0589   0.4367   0.0068        388.8     24.3    166.8        7.5      209.0       16.0
32.040     812.5   0.0589   0.4369   0.0068        388.8     24.3    166.9        7.5      208.9       16.0
32.050     812.5   0.0588   0.4371   0.0068        388.8     24.3    167.0        7.5      208.8       16.0
32.060     812.6   0.0588   0.4373   0.0068        388.9     24.3    167.1        7.5      208.8       15.9
32.070     812.6   0.0588   0.4375   0.0068        388.9     24.3    167.2        7.6      208.7       15.9
32.080     812.7   0.0588   0.4378   0.0068        388.9     24.3    167.3        7.6      208.6       15.9
32.090     812.7   0.0588   0.4380   0.0068        389.0     24.3    167.4        7.6      208.6       15.9
32.100     812.8   0.0588   0.4382   0.0068        389.0     24.3    167.5        7.6      208.5       15.9
32.110     812.8   0.0588   0.4384   0.0068        389.0     24.3    167.6        7.6      208.5       15.9
32.120     812.8   0.0587   0.4386   0.0068        389.0     24.3    167.7        7.6      208.4       15.9
32.130     812.9   0.0587   0.4388   0.0068        389.1     24.3    167.8        7.6      208.3       15.9
32.140     812.9   0.0587   0.4390   0.0068        389.1     24.3    167.9        7.6      208.3       15.9
32.150     813.0   0.0587   0.4392   0.0068        389.1     24.3    167.9        7.6      208.2       15.9
32.160     813.0   0.0587   0.4394   0.0068        389.2     24.3    168.0        7.6      208.1       15.9
32.170     813.1   0.0587   0.4397   0.0068        389.2     24.2    168.1        7.6      208.1       15.9
32.180     813.1   0.0586   0.4399   0.0068        389.2     24.2    168.2        7.6      208.0       15.9
32.190     813.2   0.0586   0.4401   0.0068        389.2     24.2    168.3        7.6      208.0       15.8
32.200     813.2   0.0586   0.4403   0.0068        389.3     24.2    168.4        7.6      207.9       15.8
32.210     813.3   0.0586   0.4405   0.0068        389.3     24.2    168.5        7.6      207.8       15.8
32.220     813.3   0.0586   0.4407   0.0068        389.3     24.2    168.6        7.6      207.8       15.8
32.230     813.4   0.0586   0.4409   0.0068        389.4     24.2    168.7        7.6      207.7       15.8
32.240     813.4   0.0585   0.4411   0.0068        389.4     24.2    168.8        7.6      207.6       15.8
32.250     813.5   0.0585   0.4413   0.0068        389.4     24.2    168.9        7.6      207.6       15.8
32.260     813.5   0.0585   0.4415   0.0068        389.5     24.2    168.9        7.6      207.5       15.8
32.270     813.6   0.0585   0.4418   0.0068        389.5     24.2    169.0        7.6      207.4       15.8
32.280     813.6   0.0585   0.4420   0.0068        389.5     24.2    169.1        7.6      207.4       15.8
32.290     813.7   0.0585   0.4422   0.0068        389.5     24.2    169.2        7.6      207.3       15.8
32.300     813.7   0.0584   0.4424   0.0068        389.6     24.2    169.3        7.6      207.3       15.8
32.310     813.7   0.0584   0.4426   0.0068        389.6     24.2    169.4        7.6      207.2       15.8
32.320     813.8   0.0584   0.4428   0.0068        389.6     24.2    169.5        7.6      207.1       15.7
32.330     813.8   0.0584   0.4430   0.0068        389.7     24.2    169.6        7.6      207.1       15.7
32.340     813.9   0.0584   0.4432   0.0068        389.7     24.2    169.7        7.6      207.0       15.7
32.350     813.9   0.0584   0.4434   0.0068        389.7     24.2    169.8        7.6      206.9       15.7
32.360     814.0   0.0584   0.4436   0.0068        389.7     24.2    169.9        7.6      206.9       15.7
32.370     814.0   0.0583   0.4439   0.0068        389.8     24.1    170.0        7.6      206.8       15.7
32.380     814.1   0.0583   0.4441   0.0068        389.8     24.1    170.0        7.6      206.8       15.7
32.390     814.1   0.0583   0.4443   0.0068        389.8     24.1    170.1        7.6      206.7       15.7
32.400     814.2   0.0583   0.4445   0.0068        389.9     24.1    170.2        7.6      206.6       15.7
32.410     814.2   0.0583   0.4447   0.0068        389.9     24.1    170.3        7.6      206.6       15.7
32.420     814.3   0.0583   0.4449   0.0068        389.9     24.1    170.4        7.6      206.5       15.7
32.430     814.3   0.0582   0.4451   0.0068        389.9     24.1    170.5        7.7      206.4       15.7
32.440     814.4   0.0582   0.4453   0.0068        390.0     24.1    170.6        7.7      206.4       15.7
32.450     814.4   0.0582   0.4455   0.0068        390.0     24.1    170.7        7.7      206.3       15.6
32.460     814.5   0.0582   0.4458   0.0068        390.0     24.1    170.8        7.7      206.2       15.6
32.470     814.5   0.0582   0.4460   0.0068        390.1     24.1    170.9        7.7      206.2       15.6
32.480     814.5   0.0582   0.4462   0.0068        390.1     24.1    171.0        7.7      206.1       15.6
32.490     814.6   0.0581   0.4464   0.0068        390.1     24.1    171.1        7.7      206.1       15.6
32.500     814.6   0.0581   0.4466   0.0068        390.1     24.1    171.1        7.7      206.0       15.6
32.510     814.7   0.0581   0.4468   0.0068        390.2     24.1    171.2        7.7      205.9       15.6
32.520     814.7   0.0581   0.4470   0.0068        390.2     24.1    171.3        7.7      205.9       15.6
32.530     814.8   0.0581   0.4472   0.0068        390.2     24.1    171.4        7.7      205.8       15.6
32.540     814.8   0.0581   0.4474   0.0068        390.3     24.1    171.5        7.7      205.7       15.6
32.550     814.9   0.0581   0.4476   0.0068        390.3     24.1    171.6        7.7      205.7       15.6
32.560     814.9   0.0580   0.4479   0.0068        390.3     24.0    171.7        7.7      205.6       15.6
32.570     815.0   0.0580   0.4481   0.0068        390.4     24.0    171.8        7.7      205.5       15.5
32.580     815.0   0.0580   0.4483   0.0068        390.4     24.0    171.9        7.7      205.5       15.5
32.590     815.1   0.0580   0.4485   0.0068        390.4     24.0    172.0        7.7      205.4       15.5
32.600     815.1   0.0580   0.4487   0.0068        390.4     24.0    172.1        7.7      205.4       15.5
32.610     815.2   0.0580   0.4489   0.0068        390.5     24.0    172.2        7.7      205.3       15.5
32.620     815.2   0.0579   0.4491   0.0068        390.5     24.0    172.2        7.7      205.2       15.5
32.630     815.2   0.0579   0.4493   0.0068        390.5     24.0    172.3        7.7      205.2       15.5
32.640     815.3   0.0579   0.4495   0.0068        390.6     24.0    172.4        7.7      205.1       15.5
32.650     815.3   0.0579   0.4497   0.0068        390.6     24.0    172.5        7.7      205.0       15.5
32.660     815.4   0.0579   0.4500   0.0068        390.6     24.0    172.6        7.7      205.0       15.5
32.670     815.4   0.0579   0.4502   0.0068        390.6     24.0    172.7        7.7      204.9       15.5
32.680     815.5   0.0578   0.4504   0.0068        390.7     24.0    172.8        7.7      204.8       15.5
32.690     815.5   0.0578   0.4506   0.0068        390.7     24.0    172.9        7.7      204.8       15.5
32.700     815.6   0.0578   0.4508   0.0068        390.7     24.0    173.0        7.7      204.7       15.4
32.710     815.6   0.0578   0.4510   0.0068        390.8     24.0    173.1        7.7      204.6       15.4
32.720     815.7   0.0578   0.4512   0.0068        390.8     24.0    173.2        7.7      204.6       15.4
32.730     815.7   0.0578   0.4514   0.0068        390.8     24.0    173.3        7.7      204.5       15.4
32.740     815.8   0.0578   0.4516   0.0068        390.8     24.0    173.3        7.7      204.5       15.4
32.750     815.8   0.0577   0.4518   0.0068        390.9     24.0    173.4        7.7      204.4       15.4
32.760     815.9   0.0577   0.4520   0.0068        390.9     23.9    173.5        7.7      204.3       15.4
32.770     815.9   0.0577   0.4523   0.0068        390.9     23.9    173.6        7.7      204.3       15.4
32.780     815.9   0.0577   0.4525   0.0068        391.0     23.9    173.7        7.7      204.2       15.4
32.790     816.0   0.0577   0.4527   0.0068        391.0     23.9    173.8        7.8      204.1       15.4
32.800     816.0   0.0577   0.4529   0.0068        391.0     23.9    173.9        7.8      204.1       15.4
32.810     816.1   0.0576   0.4531   0.0068        391.0     23.9    174.0        7.8      204.0       15.4
32.820     816.1   0.0576   0.4533   0.0068        391.1     23.9    174.1        7.8      203.9       15.4
32.830     816.2   0.0576   0.4535   0.0068        391.1     23.9    174.2        7.8      203.9       15.3
32.840     816.2   0.0576   0.4537   0.0068        391.1     23.9    174.3        7.8      203.8       15.3
32.850     816.3   0.0576   0.4539   0.0068        391.2     23.9    174.4        7.8      203.8       15.3
32.860     816.3   0.0576   0.4541   0.0068        391.2     23.9    174.4        7.8      203.7       15.3
32.870     816.4   0.0576   0.4544   0.0068        391.2     23.9    174.5        7.8      203.6       15.3
32.880     816.4   0.0575   0.4546   0.0068        391.2     23.9    174.6        7.8      203.6       15.3
32.890     816.5   0.0575   0.4548   0.0068        391.3     23.9    174.7        7.8      203.5       15.3
32.900     816.5   0.0575   0.4550   0.0068        391.3     23.9    174.8        7.8      203.4       15.3
32.910     816.5   0.0575   0.4552   0.0068        391.3     23.9    174.9        7.8      203.4       15.3
32.920     816.6   0.0575   0.4554   0.0068        391.4     23.9    175.0        7.8      203.3       15.3
32.930     816.6   0.0575   0.4556   0.0068        391.4     23.9    175.1        7.8      203.2       15.3
32.940     816.7   0.0574   0.4558   0.0068        391.4     23.9    175.2        7.8      203.2       15.3
32.950     816.7   0.0574   0.4560   0.0068        391.4     23.9    175.3        7.8      203.1       15.3
32.960     816.8   0.0574   0.4562   0.0068        391.5     23.8    175.4        7.8      203.0       15.3
32.970     816.8   0.0574   0.4564   0.0068        391.5     23.8    175.5        7.8      203.0       15.2
32.980     816.9   0.0574   0.4567   0.0068        391.5     23.8    175.5        7.8      202.9       15.2
32.990     816.9   0.0574   0.4569   0.0068        391.6     23.8    175.6        7.8      202.9       15.2
33.000     817.0   0.0574   0.4571   0.0068        391.6     23.8    175.7        7.8      202.8       15.2
33.010     817.0   0.0573   0.4573   0.0068        391.6     23.8    175.8        7.8      202.7       15.2
33.020     817.0   0.0573   0.4575   0.0068        391.6     23.8    175.9        7.8      202.7       15.2
33.030     817.1   0.0573   0.4577   0.0068        391.7     23.8    176.0        7.8      202.6       15.2
33.040     817.1   0.0573   0.4579   0.0068        391.7     23.8    176.1        7.8      202.5       15.2
33.050     817.2   0.0573   0.4581   0.0068        391.7     23.8    176.2        7.8      202.5       15.2
33.060     817.2   0.0573   0.4583   0.0068        391.8     23.8    176.3        7.8      202.4       15.2
33.070     817.3   0.0572   0.4585   0.0068        391.8     23.8    176.4        7.8      202.3       15.2
33.080     817.3   0.0572   0.4588   0.0068        391.8     23.8    176.5        7.8      202.3       15.2
33.090     817.4   0.0572   0.4590   0.0068        391.8     23.8    176.6        7.8      202.2       15.2
33.100     817.4   0.0572   0.4592   0.0068        391.9     23.8    176.6        7.8      202.1       15.1
33.110     817.5   0.0572   0.4594   0.0068        391.9     23.8    176.7        7.8      202.1       15.1
33.120     817.5   0.0572   0.4596   0.0068        391.9     23.8    176.8        7.8      202.0       15.1
33.130     817.6   0.0572   0.4598   0.0068        391.9     23.8    176.9        7.8      202.0       15.1
33.140     817.6   0.0571   0.4600   0.0068        392.0     23.8    177.0        7.8      201.9       15.1
33.150     817.6   0.0571   0.4602   0.0068        392.0     23.7    177.1        7.9      201.8       15.1
33.160     817.7   0.0571   0.4604   0.0068        392.0     23.7    177.2        7.9      201.8       15.1
33.170     817.7   0.0571   0.4606   0.0068        392.1     23.7    177.3        7.9      201.7       15.1
33.180     817.8   0.0571   0.4608   0.0068        392.1     23.7    177.4        7.9      201.6       15.1
33.190     817.8   0.0571   0.4611   0.0068        392.1     23.7    177.5        7.9      201.6       15.1
33.200     817.9   0.0570   0.4613   0.0068        392.1     23.7    177.6        7.9      201.5       15.1
33.210     817.9   0.0570   0.4615   0.0067        392.2     23.7    177.7        7.9      201.4       15.1
33.220     818.0   0.0570   0.4617   0.0067        392.2     23.7    177.7        7.9      201.4       15.1
33.230     818.0   0.0570   0.4619   0.0067        392.2     23.7    177.8        7.9      201.3       15.0
33.240     818.1   0.0570   0.4621   0.0067        392.3     23.7    177.9        7.9      201.2       15.0
33.250     818.1   0.0570   0.4623   0.0067        392.3     23.7    178.0        7.9      201.2       15.0
33.260     818.1   0.0570   0.4625   0.0067        392.3     23.7    178.1        7.9      201.1       15.0
33.270     818.2   0.0569   0.4627   0.0067        392.3     23.7    178.2        7.9      201.1       15.0
33.280     818.2   0.0569   0.4629   0.0067        392.4     23.7    178.3        7.9      201.0       15.0
33.290     818.3   0.0569   0.4631   0.0067        392.4     23.7    178.4        7.9      200.9       15.0
33.300     818.3   0.0569   0.4633   0.0067        392.4     23.7    178.5        7.9      200.9       15.0
33.310     818.4   0.0569   0.4636   0.0067        392.5     23.7    178.6        7.9      200.8       15.0
33.320     818.4   0.0569   0.4638   0.0067        392.5     23.7    178.7        7.9      200.7       15.0
33.330     818.5   0.0569   0.4640   0.0067        392.5     23.7    178.8        7.9      200.7       15.0
33.340     818.5   0.0568   0.4642   0.0067        392.5     23.7    178.8        7.9      200.6       15.0
33.350     818.5   0.0568   0.4644   0.0067        392.6     23.6    178.9        7.9      200.5       15.0
33.360     818.6   0.0568   0.4646   0.0067        392.6     23.6    179.0        7.9      200.5       14.9
33.370     818.6   0.0568   0.4648   0.0067        392.6     23.6    179.1        7.9      200.4       14.9
33.380     818.7   0.0568   0.4650   0.0067        392.6     23.6    179.2        7.9      200.3       14.9
33.390     818.7   0.0568   0.4652   0.0067        392.7     23.6    179.3        7.9      200.3       14.9
33.400     818.8   0.0567   0.4654   0.0067        392.7     23.6    179.4        7.9      200.2       14.9
33.410     818.8   0.0567   0.4656   0.0067        392.7     23.6    179.5        7.9      200.1       14.9
33.420     818.9   0.0567   0.4659   0.0067        392.8     23.6    179.6        7.9      200.1       14.9
33.430     818.9   0.0567   0.4661   0.0067        392.8     23.6    179.7        7.9      200.0       14.9
33.440     819.0   0.0567   0.4663   0.0067        392.8     23.6    179.8        7.9      200.0       14.9
33.450     819.0   0.0567   0.4665   0.0067        392.8     23.6    179.8        7.9      199.9       14.9
33.460     819.0   0.0567   0.4667   0.0067        392.9     23.6    179.9        7.9      199.8       14.9
33.470     819.1   0.0566   0.4669   0.0067        392.9     23.6    180.0        7.9      199.8       14.9
33.480     819.1   0.0566   0.4671   0.0067        392.9     23.6    180.1        7.9      199.7       14.9
33.490     819.2   0.0566   0.4673   0.0067        393.0     23.6    180.2        7.9      199.6       14.9
33.500     819.2   0.0566   0.4675   0.0067        393.0     23.6    180.3        7.9      199.6       14.8
33.510     819.3   0.0566   0.4677   0.0067        393.0     23.6    180.4        7.9      199.5       14.8
33.520     819.3   0.0566   0.4679   0.0067        393.0     23.6    180.5        8.0      199.4       14.8
33.530     819.4   0.0566   0.4681   0.0067        393.1     23.6    180.6        8.0      199.4       14.8
33.540     819.4   0.0565   0.4684   0.0067        393.1     23.6    180.7        8.0      199.3       14.8
33.550     819.4   0.0565   0.4686   0.0067        393.1     23.6    180.8        8.0      199.2       14.8
33.560     819.5   0.0565   0.4688   0.0067        393.1     23.5    180.9        8.0      199.2       14.8
33.570     819.5   0.0565   0.4690   0.0067        393.2     23.5    180.9        8.0      199.1       14.8
33.580     819.6   0.0565   0.4692   0.0067        393.2     23.5    181.0        8.0      199.1       14.8
33.590     819.6   0.0565   0.4694   0.0067        393.2     23.5    181.1        8.0      199.0       14.8
33.600     819.7   0.0564   0.4696   0.0067        393.3     23.5    181.2        8.0      198.9       14.8
33.610     819.7   0.0564   0.4698   0.0067        393.3     23.5    181.3        8.0      198.9       14.8
33.620     819.8   0.0564   0.4700   0.0067        393.3     23.5    181.4        8.0      198.8       14.8
33.630     819.8   0.0564   0.4702   0.0067        393.3     23.5    181.5        8.0      198.7       14.7
33.640     819.8   0.0564   0.4704   0.0067        393.4     23.5    181.6        8.0      198.7       14.7
33.650     819.9   0.0564   0.4706   0.0067        393.4     23.5    181.7        8.0      198.6       14.7
33.660     819.9   0.0564   0.4709   0.0067        393.4     23.5    181.8        8.0      198.5       14.7
33.670     820.0   0.0563   0.4711   0.0067        393.5     23.5    181.9        8.0      198.5       14.7
33.680     820.0   0.0563   0.4713   0.0067        393.5     23.5    182.0        8.0      198.4       14.7
33.690     820.1   0.0563   0.4715   0.0067        393.5     23.5    182.0        8.0      198.3       14.7
33.700     820.1   0.0563   0.4717   0.0067        393.5     23.5    182.1        8.0      198.3       14.7
33.710     820.2   0.0563   0.4719   0.0067        393.6     23.5    182.2        8.0      198.2       14.7
33.720     820.2   0.0563   0.4721   0.0067        393.6     23.5    182.3        8.0      198.1       14.7
33.730     820.2   0.0563   0.4723   0.0067        393.6     23.5    182.4        8.0      198.1       14.7
33.740     820.3   0.0562   0.4725   0.0067        393.6     23.5    182.5        8.0      198.0       14.7
33.750     820.3   0.0562   0.4727   0.0067        393.7     23.5    182.6        8.0      197.9       14.7
33.760     820.4   0.0562   0.4729   0.0067        393.7     23.4    182.7        8.0      197.9       14.6
33.770     820.4   0.0562   0.4731   0.0067        393.7     23.4    182.8        8.0      197.8       14.6
33.780     820.5   0.0562   0.4733   0.0067        393.8     23.4    182.9        8.0      197.8       14.6
33.790     820.5   0.0562   0.4736   0.0067        393.8     23.4    183.0        8.0      197.7       14.6
33.800     820.6   0.0561   0.4738   0.0067        393.8     23.4    183.1        8.0      197.6       14.6
33.810     820.6   0.0561   0.4740   0.0067        393.8     23.4    183.1        8.0      197.6       14.6
33.820     820.6   0.0561   0.4742   0.0067        393.9     23.4    183.2        8.0      197.5       14.6
33.830     820.7   0.0561   0.4744   0.0067        393.9     23.4    183.3        8.0      197.4       14.6
33.840     820.7   0.0561   0.4746   0.0067        393.9     23.4    183.4        8.0      197.4       14.6
33.850     820.8   0.0561   0.4748   0.0067        393.9     23.4    183.5        8.0      197.3       14.6
33.860     820.8   0.0561   0.4750   0.0067        394.0     23.4    183.6        8.0      197.2       14.6
33.870     820.9   0.0560   0.4752   0.0067        394.0     23.4    183.7        8.0      197.2       14.6
33.880     820.9   0.0560   0.4754   0.0067        394.0     23.4    183.8        8.0      197.1       14.6
33.890     821.0   0.0560   0.4756   0.0067        394.1     23.4    183.9        8.1      197.0       14.6
33.900     821.0   0.0560   0.4758   0.0067        394.1     23.4    184.0        8.1      197.0       14.5
33.910     821.0   0.0560   0.4760   0.0067        394.1     23.4    184.1        8.1      196.9       14.5
33.920     821.1   0.0560   0.4763   0.0067        394.1     23.4    184.1        8.1      196.8       14.5
33.930     821.1   0.0560   0.4765   0.0067        394.2     23.4    184.2        8.1      196.8       14.5
33.940     821.2   0.0559   0.4767   0.0067        394.2     23.4    184.3        8.1      196.7       14.5
33.950     821.2   0.0559   0.4769   0.0067        394.2     23.4    184.4        8.1      196.6       14.5
33.960     821.3   0.0559   0.4771   0.0067        394.2     23.3    184.5        8.1      196.6       14.5
33.970     821.3   0.0559   0.4773   0.0067        394.3     23.3    184.6        8.1      196.5       14.5
33.980     821.4   0.0559   0.4775   0.0067        394.3     23.3    184.7        8.1      196.5       14.5
33.990     821.4   0.0559   0.4777   0.0067        394.3     23.3    184.8        8.1      196.4       14.5
34.000     821.4   0.0559   0.4779   0.0067        394.4     23.3    184.9        8.1      196.3       14.5
34.010     821.5   0.0558   0.4781   0.0067        394.4     23.3    185.0        8.1      196.3       14.5
34.020     821.5   0.0558   0.4783   0.0067        394.4     23.3    185.1        8.1      196.2       14.5
34.030     821.6   0.0558   0.4785   0.0067        394.4     23.3    185.2        8.1      196.1       14.5
34.040     821.6   0.0558   0.4787   0.0067        394.5     23.3    185.2        8.1      196.1       14.4
34.050     821.7   0.0558   0.4789   0.0067        394.5     23.3    185.3        8.1      196.0       14.4
34.060     821.7   0.0558   0.4792   0.0067        394.5     23.3    185.4        8.1      195.9       14.4
34.070     821.7   0.0558   0.4794   0.0067        394.5     23.3    185.5        8.1      195.9       14.4
34.080     821.8   0.0557   0.4796   0.0067        394.6     23.3    185.6        8.1      195.8       14.4
34.090     821.8   0.0557   0.4798   0.0067        394.6     23.3    185.7        8.1      195.7       14.4
34.100     821.9   0.0557   0.4800   0.0067        394.6     23.3    185.8        8.1      195.7       14.4
34.110     821.9   0.0557   0.4802   0.0067        394.7     23.3    185.9        8.1      195.6       14.4
34.120     822.0   0.0557   0.4804   0.0067        394.7     23.3    186.0        8.1      195.5       14.4
34.130     822.0   0.0557   0.4806   0.0067        394.7     23.3    186.1        8.1      195.5       14.4
34.140     822.0   0.0557   0.4808   0.0067        394.7     23.3    186.2        8.1      195.4       14.4
34.150     822.1   0.0556   0.4810   0.0067        394.8     23.3    186.2        8.1      195.3       14.4
34.160     822.1   0.0556   0.4812   0.0067        394.8     23.3    186.3        8.1      195.3       14.4
34.170     822.2   0.0556   0.4814   0.0067        394.8     23.2    186.4        8.1      195.2       14.3
34.180     822.2   0.0556   0.4816   0.0067        394.8     23.2    186.5        8.1      195.2       14.3
34.190     822.3   0.0556   0.4818   0.0067        394.9     23.2    186.6        8.1      195.1       14.3
34.200     822.3   0.0556   0.4820   0.0067        394.9     23.2    186.7        8.1      195.0       14.3
34.210     822.4   0.0556   0.4823   0.0067        394.9     23.2    186.8        8.1      195.0       14.3
34.220     822.4   0.0555   0.4825   0.0067        394.9     23.2    186.9        8.1      194.9       14.3
34.230     822.4   0.0555   0.4827   0.0067        395.0     23.2    187.0        8.1      194.8       14.3
34.240     822.5   0.0555   0.4829   0.0067        395.0     23.2    187.1        8.1      194.8       14.3
34.250     822.5   0.0555   0.4831   0.0067        395.0     23.2    187.2        8.1      194.7       14.3
34.260     822.6   0.0555   0.4833   0.0067        395.1     23.2    187.2        8.1      194.6       14.3
34.270     822.6   0.0555   0.4835   0.0067        395.1     23.2    187.3        8.2      194.6       14.3
34.280     822.7   0.0555   0.4837   0.0067        395.1     23.2    187.4        8.2      194.5       14.3
34.290     822.7   0.0554   0.4839   0.0067        395.1     23.2    187.5        8.2      194.4       14.3
34.300     822.7   0.0554   0.4841   0.0067        395.2     23.2    187.6        8.2      194.4       14.3
34.310     822.8   0.0554   0.4843   0.0067        395.2     23.2    187.7        8.2      194.3       14.2
34.320     822.8   0.0554   0.4845   0.0067        395.2     23.2    187.8        8.2      194.2       14.2
34.330     822.9   0.0554   0.4847   0.0067        395.2     23.2    187.9        8.2      194.2       14.2
34.340     822.9   0.0554   0.4849   0.0066        395.3     23.2    188.0        8.2      194.1       14.2
34.350     823.0   0.0554   0.4851   0.0066        395.3     23.2    188.1        8.2      194.0       14.2
34.360     823.0   0.0553   0.4854   0.0066        395.3     23.2    188.2        8.2      194.0       14.2
34.370     823.0   0.0553   0.4856   0.0066        395.3     23.2    188.3        8.2      193.9       14.2
34.380     823.1   0.0553   0.4858   0.0066        395.4     23.1    188.3        8.2      193.8       14.2
34.390     823.1   0.0553   0.4860   0.0066        395.4     23.1    188.4        8.2      193.8       14.2
34.400     823.2   0.0553   0.4862   0.0066        395.4     23.1    188.5        8.2      193.7       14.2
34.410     823.2   0.0553   0.4864   0.0066        395.5     23.1    188.6        8.2      193.6       14.2
34.420     823.3   0.0553   0.4866   0.0066        395.5     23.1    188.7        8.2      193.6       14.2
34.430     823.3   0.0552   0.4868   0.0066        395.5     23.1    188.8        8.2      193.5       14.2
34.440     823.3   0.0552   0.4870   0.0066        395.5     23.1    188.9        8.2      193.5       14.2
34.450     823.4   0.0552   0.4872   0.0066        395.6     23.1    189.0        8.2      193.4       14.1
34.460     823.4   0.0552   0.4874   0.0066        395.6     23.1    189.1        8.2      193.3       14.1
34.470     823.5   0.0552   0.4876   0.0066        395.6     23.1    189.2        8.2      193.3       14.1
34.480     823.5   0.0552   0.4878   0.0066        395.6     23.1    189.3        8.2      193.2       14.1
34.490     823.6   0.0552   0.4880   0.0066        395.7     23.1    189.3        8.2      193.1       14.1
34.500     823.6   0.0551   0.4882   0.0066        395.7     23.1    189.4        8.2      193.1       14.1
34.510     823.6   0.0551   0.4884   0.0066        395.7     23.1    189.5        8.2      193.0       14.1
34.520     823.7   0.0551   0.4887   0.0066        395.7     23.1    189.6        8.2      192.9       14.1
34.530     823.7   0.0551   0.4889   0.0066        395.8     23.1    189.7        8.2      192.9       14.1
34.540     823.8   0.0551   0.4891   0.0066        395.8     23.1    189.8        8.2      192.8       14.1
34.550     823.8   0.0551   0.4893   0.0066        395.8     23.1    189.9        8.2      192.7       14.1
34.560     823.9   0.0551   0.4895   0.0066        395.9     23.1    190.0        8.2      192.7       14.1
34.570     823.9   0.0550   0.4897   0.0066        395.9     23.1    190.1        8.2      192.6       14.1
34.580     823.9   0.0550   0.4899   0.0066        395.9     23.1    190.2        8.2      192.5       14.1
34.590     824.0   0.0550   0.4901   0.0066        395.9     23.0    190.3        8.2      192.5       14.0
34.600     824.0   0.0550   0.4903   0.0066        396.0     23.0    190.3        8.2      192.4       14.0
34.610     824.1   0.0550   0.4905   0.0066        396.0     23.0    190.4        8.2      192.3       14.0
34.620     824.1   0.0550   0.4907   0.0066        396.0     23.0    190.5        8.2      192.3       14.0
34.630     824.2   0.0550   0.4909   0.0066        396.0     23.0    190.6        8.2      192.2       14.0
34.640     824.2   0.0549   0.4911   0.0066        396.1     23.0    190.7        8.2      192.1       14.0
34.650     824.2   0.0549   0.4913   0.0066        396.1     23.0    190.8        8.3      192.1       14.0
34.660     824.3   0.0549   0.4915   0.0066        396.1     23.0    190.9        8.3      192.0       14.0
34.670     824.3   0.0549   0.4917   0.0066        396.1     23.0    191.0        8.3      191.9       14.0
34.680     824.4   0.0549   0.4919   0.0066        396.2     23.0    191.1        8.3      191.9       14.0
34.690     824.4   0.0549   0.4921   0.0066        396.2     23.0    191.2        8.3      191.8       14.0
34.700     824.5   0.0549   0.4924   0.0066        396.2     23.0    191.3        8.3      191.8       14.0
34.710     824.5   0.0548   0.4926   0.0066        396.2     23.0    191.3        8.3      191.7       14.0
34.720     824.5   0.0548   0.4928   0.0066        396.3     23.0    191.4        8.3      191.6       13.9
34.730     824.6   0.0548   0.4930   0.0066        396.3     23.0    191.5        8.3      191.6       13.9
34.740     824.6   0.0548   0.4932   0.0066        396.3     23.0    191.6        8.3      191.5       13.9
34.750     824.7   0.0548   0.4934   0.0066        396.4     23.0    191.7        8.3      191.4       13.9
34.760     824.7   0.0548   0.4936   0.0066        396.4     23.0    191.8        8.3      191.4       13.9
34.770     824.8   0.0548   0.4938   0.0066        396.4     23.0    191.9        8.3      191.3       13.9
34.780     824.8   0.0547   0.4940   0.0066        396.4     23.0    192.0        8.3      191.2       13.9
34.790     824.8   0.0547   0.4942   0.0066        396.5     23.0    192.1        8.3      191.2       13.9
34.800     824.9   0.0547   0.4944   0.0066        396.5     22.9    192.2        8.3      191.1       13.9
34.810     824.9   0.0547   0.4946   0.0066        396.5     22.9    192.3        8.3      191.0       13.9
34.820     825.0   0.0547   0.4948   0.0066        396.5     22.9    192.3        8.3      191.0       13.9
34.830     825.0   0.0547   0.4950   0.0066        396.6     22.9    192.4        8.3      190.9       13.9
34.840     825.0   0.0547   0.4952   0.0066        396.6     22.9    192.5        8.3      190.8       13.9
34.850     825.1   0.0546   0.4954   0.0066        396.6     22.9    192.6        8.3      190.8       13.9
34.860     825.1   0.0546   0.4956   0.0066        396.6     22.9    192.7        8.3      190.7       13.8
34.870     825.2   0.0546   0.4958   0.0066        396.7     22.9    192.8        8.3      190.6       13.8
34.880     825.2   0.0546   0.4960   0.0066        396.7     22.9    192.9        8.3      190.6       13.8
34.890     825.3   0.0546   0.4963   0.0066        396.7     22.9    193.0        8.3      190.5       13.8
34.900     825.3   0.0546   0.4965   0.0066        396.7     22.9    193.1        8.3      190.4       13.8
34.910     825.3   0.0546   0.4967   0.0066        396.8     22.9    193.2        8.3      190.4       13.8
34.920     825.4   0.0545   0.4969   0.0066        396.8     22.9    193.3        8.3      190.3       13.8
34.930     825.4   0.0545   0.4971   0.0066        396.8     22.9    193.3        8.3      190.2       13.8
34.940     825.5   0.0545   0.4973   0.0066        396.8     22.9    193.4        8.3      190.2       13.8
34.950     825.5   0.0545   0.4975   0.0066        396.9     22.9    193.5        8.3      190.1       13.8
34.960     825.5   0.0545   0.4977   0.0066        396.9     22.9    193.6        8.3      190.0       13.8
34.970     825.6   0.0545   0.4979   0.0066        396.9     22.9    193.7        8.3      190.0       13.8
34.980     825.6   0.0545   0.4981   0.0066        397.0     22.9    193.8        8.3      189.9       13.8
34.990     825.7   0.0544   0.4983   0.0066        397.0     22.9    193.9        8.3      189.9       13.8
35.000     825.7   0.0544   0.4985   0.0066        397.0     22.9    194.0        8.3      189.8       13.8
35.010     825.8   0.0544   0.4987   0.0066        397.0     22.9    194.1        8.3      189.7       13.7
35.020     825.8   0.0544   0.4989   0.0066        397.1     22.8    194.2        8.3      189.7       13.7
35.030     825.8   0.0544   0.4991   0.0066        397.1     22.8    194.3        8.4      189.6       13.7
35.040     825.9   0.0544   0.4993   0.0066        397.1     22.8    194.3        8.4      189.5       13.7
35.050     825.9   0.0544   0.4995   0.0066        397.1     22.8    194.4        8.4      189.5       13.7
35.060     826.0   0.0544   0.4997   0.0066        397.2     22.8    194.5        8.4      189.4       13.7
35.070     826.0   0.0543   0.4999   0.0066        397.2     22.8    194.6        8.4      189.3       13.7
35.080     826.1   0.0543   0.5001   0.0066        397.2     22.8    194.7        8.4      189.3       13.7
35.090     826.1   0.0543   0.5003   0.0066        397.2     22.8    194.8        8.4      189.2       13.7
35.100     826.1   0.0543   0.5005   0.0066        397.3     22.8    194.9        8.4      189.1       13.7
35.110     826.2   0.0543   0.5008   0.0066        397.3     22.8    195.0        8.4      189.1       13.7
35.120     826.2   0.0543   0.5010   0.0066        397.3     22.8    195.1        8.4      189.0       13.7
35.130     826.3   0.0543   0.5012   0.0066        397.3     22.8    195.2        8.4      188.9       13.7
35.140     826.3   0.0542   0.5014   0.0066        397.4     22.8    195.2        8.4      188.9       13.7
35.150     826.3   0.0542   0.5016   0.0066        397.4     22.8    195.3        8.4      188.8       13.6
35.160     826.4   0.0542   0.5018   0.0066        397.4     22.8    195.4        8.4      188.7       13.6
35.170     826.4   0.0542   0.5020   0.0066        397.4     22.8    195.5        8.4      188.7       13.6
35.180     826.5   0.0542   0.5022   0.0066        397.5     22.8    195.6        8.4      188.6       13.6
35.190     826.5   0.0542   0.5024   0.0066        397.5     22.8    195.7        8.4      188.5       13.6
35.200     826.5   0.0542   0.5026   0.0066        397.5     22.8    195.8        8.4      188.5       13.6
35.210     826.6   0.0541   0.5028   0.0066        397.5     22.8    195.9        8.4      188.4       13.6
35.220     826.6   0.0541   0.5030   0.0066        397.6     22.8    196.0        8.4      188.3       13.6
35.230     826.7   0.0541   0.5032   0.0066        397.6     22.7    196.1        8.4      188.3       13.6
35.240     826.7   0.0541   0.5034   0.0066        397.6     22.7    196.2        8.4      188.2       13.6
35.250     826.8   0.0541   0.5036   0.0066        397.6     22.7    196.2        8.4      188.1       13.6
35.260     826.8   0.0541   0.5038   0.0066        397.7     22.7    196.3        8.4      188.1       13.6
35.270     826.8   0.0541   0.5040   0.0066        397.7     22.7    196.4        8.4      188.0       13.6
35.280     826.9   0.0541   0.5042   0.0065        397.7     22.7    196.5        8.4      187.9       13.6
35.290     826.9   0.0540   0.5044   0.0065        397.8     22.7    196.6        8.4      187.9       13.5
35.300     827.0   0.0540   0.5046   0.0065        397.8     22.7    196.7        8.4      187.8       13.5
35.310     827.0   0.0540   0.5048   0.0065        397.8     22.7    196.8        8.4      187.7       13.5
35.320     827.0   0.0540   0.5050   0.0065        397.8     22.7    196.9        8.4      187.7       13.5
35.330     827.1   0.0540   0.5052   0.0065        397.9     22.7    197.0        8.4      187.6       13.5
35.340     827.1   0.0540   0.5054   0.0065        397.9     22.7    197.1        8.4      187.6       13.5
35.350     827.2   0.0540   0.5056   0.0065        397.9     22.7    197.1        8.4      187.5       13.5
35.360     827.2   0.0539   0.5058   0.0065        397.9     22.7    197.2        8.4      187.4       13.5
35.370     827.2   0.0539   0.5061   0.0065        398.0     22.7    197.3        8.4      187.4       13.5
35.380     827.3   0.0539   0.5063   0.0065        398.0     22.7    197.4        8.4      187.3       13.5
35.390     827.3   0.0539   0.5065   0.0065        398.0     22.7    197.5        8.4      187.2       13.5
35.400     827.4   0.0539   0.5067   0.0065        398.0     22.7    197.6        8.4      187.2       13.5
35.410     827.4   0.0539   0.5069   0.0065        398.1     22.7    197.7        8.4      187.1       13.5
35.420     827.5   0.0539   0.5071   0.0065        398.1     22.7    197.8        8.5      187.0       13.5
35.430     827.5   0.0538   0.5073   0.0065        398.1     22.7    197.9        8.5      187.0       13.4
35.440     827.5   0.0538   0.5075   0.0065        398.1     22.7    198.0        8.5      186.9       13.4
35.450     827.6   0.0538   0.5077   0.0065        398.2     22.6    198.1        8.5      186.8       13.4
35.460     827.6   0.0538   0.5079   0.0065        398.2     22.6    198.1        8.5      186.8       13.4
35.470     827.7   0.0538   0.5081   0.0065        398.2     22.6    198.2        8.5      186.7       13.4
35.480     827.7   0.0538   0.5083   0.0065        398.2     22.6    198.3        8.5      186.6       13.4
35.490     827.7   0.0538   0.5085   0.0065        398.3     22.6    198.4        8.5      186.6       13.4
35.500     827.8   0.0538   0.5087   0.0065        398.3     22.6    198.5        8.5      186.5       13.4
35.510     827.8   0.0537   0.5089   0.0065        398.3     22.6    198.6        8.5      186.4       13.4
35.520     827.9   0.0537   0.5091   0.0065        398.3     22.6    198.7        8.5      186.4       13.4
35.530     827.9   0.0537   0.5093   0.0065        398.4     22.6    198.8        8.5      186.3       13.4
35.540     827.9   0.0537   0.5095   0.0065        398.4     22.6    198.9        8.5      186.2       13.4
35.550     828.0   0.0537   0.5097   0.0065        398.4     22.6    199.0        8.5      186.2       13.4
35.560     828.0   0.0537   0.5099   0.0065        398.4     22.6    199.0        8.5      186.1       13.4
35.570     828.1   0.0537   0.5101   0.0065        398.5     22.6    199.1        8.5      186.0       13.4
35.580     828.1   0.0536   0.5103   0.0065        398.5     22.6    199.2        8.5      186.0       13.3
35.590     828.1   0.0536   0.5105   0.0065        398.5     22.6    199.3        8.5      185.9       13.3
35.600     828.2   0.0536   0.5107   0.0065        398.5     22.6    199.4        8.5      185.8       13.3
35.610     828.2   0.0536   0.5109   0.0065        398.6     22.6    199.5        8.5      185.8       13.3
35.620     828.3   0.0536   0.5111   0.0065        398.6     22.6    199.6        8.5      185.7       13.3
35.630     828.3   0.0536   0.5113   0.0065        398.6     22.6    199.7        8.5      185.6       13.3
35.640     828.4   0.0536   0.5115   0.0065        398.6     22.6    199.8        8.5      185.6       13.3
35.650     828.4   0.0536   0.5117   0.0065        398.7     22.6    199.9        8.5      185.5       13.3
35.660     828.4   0.0535   0.5119   0.0065        398.7     22.6    199.9        8.5      185.4       13.3
35.670     828.5   0.0535   0.5121   0.0065        398.7     22.5    200.0        8.5      185.4       13.3
35.680     828.5   0.0535   0.5123   0.0065        398.7     22.5    200.1        8.5      185.3       13.3
35.690     828.6   0.0535   0.5125   0.0065        398.8     22.5    200.2        8.5      185.2       13.3
35.700     828.6   0.0535   0.5127   0.0065        398.8     22.5    200.3        8.5      185.2       13.3
35.710     828.6   0.0535   0.5130   0.0065        398.8     22.5    200.4        8.5      185.1       13.3
35.720     828.7   0.0535   0.5132   0.0065        398.8     22.5    200.5        8.5      185.0       13.2
35.730     828.7   0.0534   0.5134   0.0065        398.9     22.5    200.6        8.5      185.0       13.2
35.740     828.8   0.0534   0.5136   0.0065        398.9     22.5    200.7        8.5      184.9       13.2
35.750     828.8   0.0534   0.5138   0.0065        398.9     22.5    200.8        8.5      184.9       13.2
35.760     828.8   0.0534   0.5140   0.0065        398.9     22.5    200.8        8.5      184.8       13.2
35.770     828.9   0.0534   0.5142   0.0065        399.0     22.5    200.9        8.5      184.7       13.2
35.780     828.9   0.0534   0.5144   0.0065        399.0     22.5    201.0        8.5      184.7       13.2
35.790     829.0   0.0534   0.5146   0.0065        399.0     22.5    201.1        8.5      184.6       13.2
35.800     829.0   0.0534   0.5148   0.0065        399.0     22.5    201.2        8.5      184.5       13.2
35.810     829.0   0.0533   0.5150   0.0065        399.1     22.5    201.3        8.5      184.5       13.2
35.820     829.1   0.0533   0.5152   0.0065        399.1     22.5    201.4        8.6      184.4       13.2
35.830     829.1   0.0533   0.5154   0.0065        399.1     22.5    201.5        8.6      184.3       13.2
35.840     829.2   0.0533   0.5156   0.0065        399.1     22.5    201.6        8.6      184.3       13.2
35.850     829.2   0.0533   0.5158   0.0065        399.2     22.5    201.7        8.6      184.2       13.2
35.860     829.2   0.0533   0.5160   0.0065        399.2     22.5    201.7        8.6      184.1       13.2
35.870     829.3   0.0533   0.5162   0.0065        399.2     22.5    201.8        8.6      184.1       13.1
35.880     829.3   0.0532   0.5164   0.0065        399.2     22.5    201.9        8.6      184.0       13.1
35.890     829.4   0.0532   0.5166   0.0065        399.3     22.4    202.0        8.6      183.9       13.1
35.900     829.4   0.0532   0.5168   0.0065        399.3     22.4    202.1        8.6      183.9       13.1
35.910     829.4   0.0532   0.5170   0.0065        399.3     22.4    202.2        8.6      183.8       13.1
35.920     829.5   0.0532   0.5172   0.0065        399.3     22.4    202.3        8.6      183.7       13.1
35.930     829.5   0.0532   0.5174   0.0065        399.4     22.4    202.4        8.6      183.7       13.1
35.940     829.6   0.0532   0.5176   0.0065        399.4     22.4    202.5        8.6      183.6       13.1
35.950     829.6   0.0532   0.5178   0.0065        399.4     22.4    202.6        8.6      183.5       13.1
35.960     829.6   0.0531   0.5180   0.0065        399.4     22.4    202.6        8.6      183.5       13.1
35.970     829.7   0.0531   0.5182   0.0065        399.5     22.4    202.7        8.6      183.4       13.1
35.980     829.7   0.0531   0.5184   0.0065        399.5     22.4    202.8        8.6      183.3       13.1
35.990     829.8   0.0531   0.5186   0.0065        399.5     22.4    202.9        8.6      183.3       13.1
36.000     829.8   0.0531   0.5188   0.0065        399.5     22.4    203.0        8.6      183.2       13.1
36.010     829.8   0.0531   0.5190   0.0065        399.6     22.4    203.1        8.6      183.1       13.0
36.020     829.9   0.0531   0.5192   0.0065        399.6     22.4    203.2        8.6      183.1       13.0
36.030     829.9   0.0530   0.5194   0.0065        399.6     22.4    203.3        8.6      183.0       13.0
36.040     830.0   0.0530   0.5196   0.0065        399.6     22.4    203.4        8.6      182.9       13.0
36.050     830.0   0.0530   0.5198   0.0065        399.7     22.4    203.5        8.6      182.9       13.0
36.060     830.0   0.0530   0.5200   0.0065        399.7     22.4    203.5        8.6      182.8       13.0
36.070     830.1   0.0530   0.5202   0.0065        399.7     22.4    203.6        8.6      182.7       13.0
36.080     830.1   0.0530   0.5204   0.0065        399.7     22.4    203.7        8.6      182.7       13.0
36.090     830.2   0.0530   0.5206   0.0065        399.8     22.4    203.8        8.6      182.6       13.0
36.100     830.2   0.0530   0.5208   0.0065        399.8     22.4    203.9        8.6      182.5       13.0
36.110     830.2   0.0529   0.5210   0.0065        399.8     22.4    204.0        8.6      182.5       13.0
36.120     830.3   0.0529   0.5212   0.0064        399.8     22.3    204.1        8.6      182.4       13.0
36.130     830.3   0.0529   0.5214   0.0064        399.9     22.3    204.2        8.6      182.3       13.0
36.140     830.4   0.0529   0.5216   0.0064        399.9     22.3    204.3        8.6      182.3       13.0
36.150     830.4   0.0529   0.5218   0.0064        399.9     22.3    204.3        8.6      182.2       13.0
36.160     830.4   0.0529   0.5220   0.0064        399.9     22.3    204.4        8.6      182.2       12.9
36.170     830.5   0.0529   0.5222   0.0064        400.0     22.3    204.5        8.6      182.1       12.9
36.180     830.5   0.0529   0.5224   0.0064        400.0     22.3    204.6        8.6      182.0       12.9
36.190     830.6   0.0528   0.5226   0.0064        400.0     22.3    204.7        8.6      182.0       12.9
36.200     830.6   0.0528   0.5228   0.0064        400.0     22.3    204.8        8.6      181.9       12.9
36.210     830.6   0.0528   0.5230   0.0064        400.1     22.3    204.9        8.6      181.8       12.9
36.220     830.7   0.0528   0.5232   0.0064        400.1     22.3    205.0        8.7      181.8       12.9
36.230     830.7   0.0528   0.5234   0.0064        400.1     22.3    205.1        8.7      181.7       12.9
36.240     830.7   0.0528   0.5236   0.0064        400.1     22.3    205.2        8.7      181.6       12.9
36.250     830.8   0.0528   0.5238   0.0064        400.1     22.3    205.2        8.7      181.6       12.9
36.260     830.8   0.0528   0.5240   0.0064        400.2     22.3    205.3        8.7      181.5       12.9
36.270     830.9   0.0527   0.5242   0.0064        400.2     22.3    205.4        8.7      181.4       12.9
36.280     830.9   0.0527   0.5244   0.0064        400.2     22.3    205.5        8.7      181.4       12.9
36.290     830.9   0.0527   0.5246   0.0064        400.2     22.3    205.6        8.7      181.3       12.9
36.300     831.0   0.0527   0.5248   0.0064        400.3     22.3    205.7        8.7      181.2       12.9
36.310     831.0   0.0527   0.5250   0.0064        400.3     22.3    205.8        8.7      181.2       12.8
36.320     831.1   0.0527   0.5252   0.0064        400.3     22.3    205.9        8.7      181.1       12.8
36.330     831.1   0.0527   0.5254   0.0064        400.3     22.3    206.0        8.7      181.0       12.8
36.340     831.1   0.0526   0.5256   0.0064        400.4     22.2    206.1        8.7      181.0       12.8
36.350     831.2   0.0526   0.5258   0.0064        400.4     22.2    206.1        8.7      180.9       12.8
36.360     831.2   0.0526   0.5260   0.0064        400.4     22.2    206.2        8.7      180.8       12.8
36.370     831.3   0.0526   0.5262   0.0064        400.4     22.2    206.3        8.7      180.8       12.8
36.380     831.3   0.0526   0.5264   0.0064        400.5     22.2    206.4        8.7      180.7       12.8
36.390     831.3   0.0526   0.5266   0.0064        400.5     22.2    206.5        8.7      180.6       12.8
36.400     831.4   0.0526   0.5268   0.0064        400.5     22.2    206.6        8.7      180.6       12.8
36.410     831.4   0.0526   0.5270   0.0064        400.5     22.2    206.7        8.7      180.5       12.8
36.420     831.5   0.0525   0.5272   0.0064        400.6     22.2    206.8        8.7      180.4       12.8
36.430     831.5   0.0525   0.5274   0.0064        400.6     22.2    206.9        8.7      180.4       12.8
36.440     831.5   0.0525   0.5276   0.0064        400.6     22.2    206.9        8.7      180.3       12.8
36.450     831.6   0.0525   0.5278   0.0064        400.6     22.2    207.0        8.7      180.2       12.8
36.460     831.6   0.0525   0.5280   0.0064        400.7     22.2    207.1        8.7      180.2       12.7
36.470     831.6   0.0525   0.5282   0.0064        400.7     22.2    207.2        8.7      180.1       12.7
36.480     831.7   0.0525   0.5284   0.0064        400.7     22.2    207.3        8.7      180.0       12.7
36.490     831.7   0.0525   0.5286   0.0064        400.7     22.2    207.4        8.7      180.0       12.7
36.500     831.8   0.0524   0.5288   0.0064        400.8     22.2    207.5        8.7      179.9       12.7
36.510     831.8   0.0524   0.5290   0.0064        400.8     22.2    207.6        8.7      179.8       12.7
36.520     831.8   0.0524   0.5292   0.0064        400.8     22.2    207.7        8.7      179.8       12.7
36.530     831.9   0.0524   0.5294   0.0064        400.8     22.2    207.7        8.7      179.7       12.7
36.540     831.9   0.0524   0.5296   0.0064        400.9     22.2    207.8        8.7      179.6       12.7
36.550     832.0   0.0524   0.5298   0.0064        400.9     22.2    207.9        8.7      179.6       12.7
36.560     832.0   0.0524   0.5300   0.0064        400.9     22.2    208.0        8.7      179.5       12.7
36.570     832.0   0.0524   0.5302   0.0064        400.9     22.1    208.1        8.7      179.4       12.7
36.580     832.1   0.0523   0.5304   0.0064        400.9     22.1    208.2        8.7      179.4       12.7
36.590     832.1   0.0523   0.5306   0.0064        401.0     22.1    208.3        8.7      179.3       12.7
36.600     832.2   0.0523   0.5308   0.0064        401.0     22.1    208.4        8.7      179.2       12.7
36.610     832.2   0.0523   0.5310   0.0064        401.0     22.1    208.5        8.7      179.2       12.6
36.620     832.2   0.0523   0.5312   0.0064        401.0     22.1    208.6        8.8      179.1       12.6
36.630     832.3   0.0523   0.5314   0.0064        401.1     22.1    208.6        8.8      179.1       12.6
36.640     832.3   0.0523   0.5316   0.0064        401.1     22.1    208.7        8.8      179.0       12.6
36.650     832.3   0.0523   0.5318   0.0064        401.1     22.1    208.8        8.8      178.9       12.6
36.660     832.4   0.0522   0.5320   0.0064        401.1     22.1    208.9        8.8      178.9       12.6
36.670     832.4   0.0522   0.5322   0.0064        401.2     22.1    209.0        8.8      178.8       12.6
36.680     832.5   0.0522   0.5324   0.0064        401.2     22.1    209.1        8.8      178.7       12.6
36.690     832.5   0.0522   0.5326   0.0064        401.2     22.1    209.2        8.8      178.7       12.6
36.700     832.5   0.0522   0.5328   0.0064        401.2     22.1    209.3        8.8      178.6       12.6
36.710     832.6   0.0522   0.5330   0.0064        401.3     22.1    209.4        8.8      178.5       12.6
36.720     832.6   0.0522   0.5332   0.0064        401.3     22.1    209.4        8.8      178.5       12.6
36.730     832.7   0.0522   0.5334   0.0064        401.3     22.1    209.5        8.8      178.4       12.6
36.740     832.7   0.0521   0.5336   0.0064        401.3     22.1    209.6        8.8      178.3       12.6
36.750     832.7   0.0521   0.5338   0.0064        401.4     22.1    209.7        8.8      178.3       12.6
36.760     832.8   0.0521   0.5340   0.0064        401.4     22.1    209.8        8.8      178.2       12.5
36.770     832.8   0.0521   0.5342   0.0064        401.4     22.1    209.9        8.8      178.1       12.5
36.780     832.8   0.0521   0.5344   0.0064        401.4     22.1    210.0        8.8      178.1       12.5
36.790     832.9   0.0521   0.5346   0.0064        401.5     22.1    210.1        8.8      178.0       12.5
36.800     832.9   0.0521   0.5348   0.0064        401.5     22.0    210.2        8.8      177.9       12.5
36.810     833.0   0.0521   0.5350   0.0064        401.5     22.0    210.2        8.8      177.9       12.5
36.820     833.0   0.0520   0.5352   0.0064        401.5     22.0    210.3        8.8      177.8       12.5
36.830     833.0   0.0520   0.5354   0.0064        401.5     22.0    210.4        8.8      177.7       12.5
36.840     833.1   0.0520   0.5356   0.0064        401.6     22.0    210.5        8.8      177.7       12.5
36.850     833.1   0.0520   0.5358   0.0064        401.6     22.0    210.6        8.8      177.6       12.5
36.860     833.2   0.0520   0.5360   0.0064        401.6     22.0    210.7        8.8      177.5       12.5
36.870     833.2   0.0520   0.5362   0.0064        401.6     22.0    210.8        8.8      177.5       12.5
36.880     833.2   0.0520   0.5364   0.0063        401.7     22.0    210.9        8.8      177.4       12.5
36.890     833.3   0.0519   0.5366   0.0063        401.7     22.0    211.0        8.8      177.3       12.5
36.900     833.3   0.0519   0.5368   0.0063        401.7     22.0    211.0        8.8      177.3       12.5
36.910     833.3   0.0519   0.5370   0.0063        401.7     22.0    211.1        8.8      177.2       12.4
36.920     833.4   0.0519   0.5372   0.0063        401.8     22.0    211.2        8.8      177.1       12.4
36.930     833.4   0.0519   0.5374   0.0063        401.8     22.0    211.3        8.8      177.1       12.4
36.940     833.5   0.0519   0.5376   0.0063        401.8     22.0    211.4        8.8      177.0       12.4
36.950     833.5   0.0519   0.5378   0.0063        401.8     22.0    211.5        8.8      176.9       12.4
36.960     833.5   0.0519   0.5380   0.0063        401.9     22.0    211.6        8.8      176.9       12.4
36.970     833.6   0.0519   0.5382   0.0063        401.9     22.0    211.7        8.8      176.8       12.4
36.980     833.6   0.0518   0.5384   0.0063        401.9     22.0    211.8        8.8      176.7       12.4
36.990     833.6   0.0518   0.5386   0.0063        401.9     22.0    211.8        8.8      176.7       12.4
37.000     833.7   0.0518   0.5388   0.0063        401.9     22.0    211.9        8.8      176.6       12.4
37.010     833.7   0.0518   0.5390   0.0063        402.0     22.0    212.0        8.8      176.5       12.4
[truncated: 680,185 more chars]
