# Supplementary material for: Maternal transmission as a microbial symbiont sieve, and the absence of lactation in male mammals
Source: Nat Commun. 2024 Jun 27;15:5341. doi: 10.1038/s41467-024-49559-5 (PMC11211401; doi:10.1038/s41467-024-49559-5)
Supplement: Supplementary file 5 — Supplementary Code 1 [file 41467_2024_49559_MOESM5_ESM.zip]

Archive with 41 entries (21 files):
- Supplementary Code 1/
- Supplementary Code 1/C_code.c
- Supplementary Code 1/C_code_20spp.c
- Supplementary Code 1/figure_2/
- Supplementary Code 1/figure_2/13_iterate_d_div_Wsym_sd_0.30_for_paper/
- Supplementary Code 1/figure_2/13_iterate_d_div_Wsym_sd_0.30_for_paper/00_symbiont_fitness_distribution/
- Supplementary Code 1/figure_2/13_iterate_d_div_Wsym_sd_0.30_for_paper/00_symbiont_fitness_distribution/simulate.c
- Supplementary Code 1/figure_2/13_iterate_d_div_Wsym_sd_0.30_for_paper/01_biparental_transmission/
- Supplementary Code 1/figure_2/13_iterate_d_div_Wsym_sd_0.30_for_paper/01_biparental_transmission/simulate.c
- Supplementary Code 1/figure_2/13_iterate_d_div_Wsym_sd_0.30_for_paper/02_maternal_transmission/
- Supplementary Code 1/figure_2/13_iterate_d_div_Wsym_sd_0.30_for_paper/02_maternal_transmission/simulate.c
- Supplementary Code 1/figure_2/13_iterate_d_div_Wsym_sd_0.30_for_paper/03_gaussian/
- Supplementary Code 1/figure_2/13_iterate_d_div_Wsym_sd_0.30_for_paper/03_gaussian/gaussian.c
- Supplementary Code 1/figure_2/14_timeser_d_div_Wsym_sd_0.30_for_paper/
- Supplementary Code 1/figure_2/14_timeser_d_div_Wsym_sd_0.30_for_paper/01_biparental_transmission/
- Supplementary Code 1/figure_2/14_timeser_d_div_Wsym_sd_0.30_for_paper/01_biparental_transmission/simulate.c
- Supplementary Code 1/figure_2/14_timeser_d_div_Wsym_sd_0.30_for_paper/02_maternal_transmission/
- Supplementary Code 1/figure_2/14_timeser_d_div_Wsym_sd_0.30_for_paper/02_maternal_transmission/simulate.c
- Supplementary Code 1/figure_2/24_fig2_update/
- Supplementary Code 1/figure_2/24_fig2_update/gnu.fig2.histogram
- Supplementary Code 1/figure_3/
- Supplementary Code 1/figure_3/01_biparental_transmission/
- Supplementary Code 1/figure_3/01_biparental_transmission/simulate.c
- Supplementary Code 1/figure_3/02_maternal_transmission/
- Supplementary Code 1/figure_3/02_maternal_transmission/simulate.c
- Supplementary Code 1/figure_3/gnu.fig3.microbiome
- Supplementary Code 1/figure_4/
- Supplementary Code 1/figure_4/01_symstart_0.05_w_0.6/
- Supplementary Code 1/figure_4/01_symstart_0.05_w_0.6/simulate.c
- Supplementary Code 1/figure_4/gnu.fig4.evolution
- Supplementary Code 1/figure_5/
- Supplementary Code 1/figure_5/01_biparental/
- Supplementary Code 1/figure_5/01_biparental/simulate_w_0.37_E0_0.1/
- Supplementary Code 1/figure_5/01_biparental/simulate_w_0.37_E0_0.1/simulate.c
- Supplementary Code 1/figure_5/03_biparental_ODE/
- Supplementary Code 1/figure_5/03_biparental_ODE/dynamics.c
- Supplementary Code 1/figure_5/gnu.fig5.horizontal
- Supplementary Code 1/Maternal_transmission_SI_code.nb
- Supplementary Code 1/Mathematica-DynSys.nb
- Supplementary Code 1/Mathematica-Figure5.nb
- Supplementary Code 1/readme.pdf
