# Supplementary material for: Maternal transmission as a microbial symbiont sieve, and the absence of lactation in male mammals
Source: Nat Commun. 2024 Jun 27;15:5341. doi: 10.1038/s41467-024-49559-5 (PMC11211401; doi:10.1038/s41467-024-49559-5)
Supplement: Supplementary file 5 — Supplementary Code 1 [file 41467_2024_49559_MOESM5_ESM.zip › Supplementary Code 1/figure_2/24_fig2_update/gnu.fig2.histogram]

#set terminal postscript portrait enhanced monochrome "Times-Roman" 12
#set terminal postscript eps color "Arial" 12
set terminal postscript landscape color "Arial" 12
set output "fig2.gnuplot.histogram.ps"

set border 	3
set nokey
set multiplot


#SYMBIONT FITNESS DISTRIBUTiON
set origin	0.0, 0.3
set size	0.3, 0.4
set label       "(a) symbiont pool" at 0.3,500 font ',14'
set label	"harmful"    at 0.2,370 font ',12'
set label	"beneficial" at 1.2,370 font ',12'
set label       "symbiont sieve" at 0.5, -200 font ',14'
set xlabel	"{/Times-Italic w}"
set xrange	[0.0:2.0]
set xtics	0, 0.5, 3
set mxtics	1	
set xtics	nomirror
set ylabel	"Frequency"
set yrange	[0.0:400.0]
set ytics	0, 100, 600
set nomytics	
set ytics	nomirror
set boxwidth 0.4 relative
set style fill solid
plot "../13_iterate_d_div_Wsym_sd_0.30_for_paper/00_symbiont_fitness_distribution/output.freq.distrib.dat" using 2:3 with boxes lc 'blue',\
     "../13_iterate_d_div_Wsym_sd_0.30_for_paper/03_gaussian/output.gaussian.dat" using 1:2 with lines lt 1 lc rgb 'black',\
     "../13_iterate_d_div_Wsym_sd_0.30_for_paper/line1.dat" using 1:2 with lines lt 3

#plot "00_symbiont_fitness_distribution/output.freq.distrib.shift.dat" using 2:3 with boxes ,\
     
set nolabel


#BIPARENTAL TRANSMISSION
set origin	0.4, 0.5
set size	0.3, 0.4
#set label       "(b) biparental transmission" at 0.1,450 font ',14'
set label 1     "biparental transmission" at 1,500 font ',14'
set label 2     "(b)" at 0.2,400 font ',12'
set xlabel	"{/Times-Italic w}"
set xrange	[0.0:2.0]
set xtics	0, 0.5, 3
set mxtics	1
set xtics	nomirror
set ylabel	"Frequency"
set yrange	[0.0:400.0]
set ytics	0, 100, 600
set nomytics	
set ytics	nomirror
set boxwidth 0.4 relative
set style fill solid
plot "../13_iterate_d_div_Wsym_sd_0.30_for_paper/01_biparental_transmission/output.freq.distrib.dat" using 2:3 with boxes lc 'blue',\
     "../13_iterate_d_div_Wsym_sd_0.30_for_paper/03_gaussian/output.gaussian.dat" using 1:2 with lines lt 1 lc rgb 'black',\
     "../13_iterate_d_div_Wsym_sd_0.30_for_paper/line1.dat"                                        using 1:2 with lines lt 3

set nolabel


#MATERNAL TRANSMISSION
set origin	0.4, 0.0
set size	0.3, 0.4
#set label       "(c) maternal transmission" at 0.1,450 font ',14'
set label 1     "maternal transmission" at 1,500 font ',14'
set label 2     "(c)" at 0.2,400 font ',12'
set xlabel	"{/Times-Italic w}"
set xrange	[0.0:2.0]
set xtics	0, 0.5, 3
set mxtics	1
set xtics	nomirror
set ylabel	"Frequency"
set yrange	[0.0:400.0]
set ytics	0, 100, 600
set nomytics	
set ytics	nomirror
set boxwidth 0.4 relative
set style fill solid
plot "../13_iterate_d_div_Wsym_sd_0.30_for_paper/02_maternal_transmission/output.freq.distrib.dat" using 2:3 with boxes lc 'blue',\
     "../13_iterate_d_div_Wsym_sd_0.30_for_paper/03_gaussian/output.gaussian.dat" using 1:2 with lines lt 1 lc rgb 'black',\
     "../13_iterate_d_div_Wsym_sd_0.30_for_paper/line1.dat"                                        using 1:2 with lines lt 3


set nolabel

 
#------------------------------------------------------------------------------------

#TIMESERIES PLOTS

set border	123

#set key	at 16,3500 samplen 1.5
set key		at 13,-2000 samplen 1.5


#BIPARENTAL TRANSMISSION, w=0.6
set origin	0.7, 0.5
set size	0.35, 0.3
#set label	"(d) biparental" at 3.5,2800 font ',14'
set label	"(d) {/Times-Italic w} = 0.6" at 2.5,2600 font ',12'
set xlabel	"time"
set xrange	[0.0:10.0]
set xtics	0, 5, 15
set mxtics	5
set xtics	nomirror
set ylabel	"host population size" offset 1,0
set yrange	[0.0:2500.0]
set ytics	0,1000,3000
set mytics	2
set ytics	nomirror
set y2label	"frequency" offset -3,0
set y2range	[0:1.15]
set y2tics	0,0.5,1
set my2tics	5
set ticslevel	0
plot \
"../14_timeser_d_div_Wsym_sd_0.30_for_paper/01_biparental_transmission/output.timeseries.Wsym_0.6.dat"	using 1:5  title 'number of hosts'  with lines lt 1 lw 1  lc rgb 'purple' axis x1y1,\
"../14_timeser_d_div_Wsym_sd_0.30_for_paper/01_biparental_transmission/output.timeseries.Wsym_0.6.dat"	using 1:8  title 'frequency of symbiont'  with lines lt 4 lw 1	lc rgb 'green'	axis x1y2

set nokey
set nolabel
#set noylabel

#MATERNAL TRANSMISSION, w=0.6
set origin	0.7, 0.0
set size	0.35, 0.3
set label	"(e)  {/Times-Italic w} = 0.6" at 2.5,2500 font ',12'
set xlabel	"time"
set y2label	"frequency" offset -3,0
plot \
"../14_timeser_d_div_Wsym_sd_0.30_for_paper/02_maternal_transmission/output.timeseries.Wsym_0.6.dat"  using 1:5 with lines lt 1 lw 1 lc rgb 'purple' axis x1y1,\
"../14_timeser_d_div_Wsym_sd_0.30_for_paper/02_maternal_transmission/output.timeseries.Wsym_0.6.dat"  using 1:8 with lines lt 4 lw 1 lc rgb 'green'  axis x1y2

set nolabel
