# Supplementary material for: Maternal transmission as a microbial symbiont sieve, and the absence of lactation in male mammals
Source: Nat Commun. 2024 Jun 27;15:5341. doi: 10.1038/s41467-024-49559-5 (PMC11211401; doi:10.1038/s41467-024-49559-5)
Supplement: Supplementary file 5 — Supplementary Code 1 [file 41467_2024_49559_MOESM5_ESM.zip › Supplementary Code 1/figure_4/gnu.fig4.evolution]

# set terminal postscript portrait enhanced monochrome "Times-Roman" 12
# set output "evolution.ps"
set terminal postscript eps color "Arial" 12 size 4,5 clip
set size 0.75,0.57
set output "fig4.evolution.eps"

set parametric
set autoscale

set multiplot

set noformat
set nologscale
set nokey
set nolabel
set notitle
set nomytics
set nomy2tics

set border 123

set key		at 12,2750 samplen 1.5

#SYBIONT START 0.05, , MODIFIER START 0.20, w=0.6
set origin      0.0, 0.22
set size        0.8, 0.3
set label 	"(a)" at 10,3000 font ',12'
#set label 	"(a)" at 10,2800 font ',14'
#set xlabel 	"time"
set xrange 	[0.0:20.0]
set xtics	0, 10, 100
set mxtics	2
set xtics	nomirror
set ylabel 	"host population size" offset 0,0
set yrange 	[0.0:2500.0]
set ytics	0,1000,6000
set mytics	2
set ytics 	nomirror
set y2label	"frequency" offset -2,0
set y2range	[0:1.15]
set y2tics	0,0.5,1
set my2tics	5
set ticslevel	0
plot \
"01_symstart_0.05_w_0.6/output.timeseries.dat"  using 1:5  title ' number of hosts'        with lines lt 1 lw 1 lc rgb 'purple' axis x1y1 ,\
"01_symstart_0.05_w_0.6/output.timeseries.dat"  using 1:8  title ' frequency of community {/Times-Italic S}' with lines lt 4 lw 1 lc rgb 'green'  axis x1y2 ,\
"01_symstart_0.05_w_0.6/output.timeseries.dat"  using 1:11 title " frequency of {/Times-Italic M^{/normal=10 {-}}}"      with lines lt 4 lw 1 lc rgb 'blue'   axis x1y2 

set nolabel
set noy2label
set noy2tics
set nokey

unset border
set border 123

#SYBIONT START 0.05, MODIFIER START 0.20, w=0.6 DISEQUILBRIUM
set origin      0.0, 0.0
set size        0.71, 0.2
set label 	"(b)" at 10, 0.15 font ',12' 
set xlabel 	"time"
set xrange 	[0.0:20.0]
set xtics	0, 10, 100
set mxtics	2
set xtics	nomirror
set ylabel	"D" offset 0,0
set yrange	[-0.05:0.12]
set ytics	-0.1,0.05,0.2
set mytics	2
#set y2range	[-0.05:0.12]
#set y2tics	-0.1,0.05,0.2
#set my2tics	2
set ticslevel	0
plot \
"01_symstart_0.05_w_0.6/output.timeseries.dat"  using 1:16 with lines lt 4 lw 1 lc rgb 'orange'  axis x1y1 

set nolabel
set nokey

set nomultiplot
