# Supplementary material for: Maternal transmission as a microbial symbiont sieve, and the absence of lactation in male mammals
Source: Nat Commun. 2024 Jun 27;15:5341. doi: 10.1038/s41467-024-49559-5 (PMC11211401; doi:10.1038/s41467-024-49559-5)
Supplement: Supplementary file 5 — Supplementary Code 1 [file 41467_2024_49559_MOESM5_ESM.zip › Supplementary Code 1/Maternal_transmission_SI_code.nb]

(* Content-type: application/vnd.wolfram.mathematica *)

(*** Wolfram Notebook File ***)
(* http://www.wolfram.com/nb *)

(* CreatedBy='Mathematica 12.0' *)

(*CacheID: 234*)
(* Internal cache information:
NotebookFileLineBreakTest
NotebookFileLineBreakTest
NotebookDataPosition[       158,          7]
NotebookDataLength[   2005616,      39397]
NotebookOptionsPosition[   1995205,      39143]
NotebookOutlinePosition[   1995540,      39158]
CellTagsIndexPosition[   1995497,      39155]
WindowFrame->Normal*)

(* Beginning of Notebook Content *)
Notebook[{

Cell[CellGroupData[{
Cell["\<\
Biparental invasion of a uniparental population (see Supplemental Material: \
Maternal transmission as a microbial symbiont sieve, and the absence of \
lactation in male mammals, Section S1.A)\
\>", "Section",
 CellChangeTimes->{{3.907142135803452*^9, 3.9071421653002243`*^9}, {
  3.9078464338478413`*^9, 3.907846435042615*^9}, {3.90792258363022*^9, 
  3.907922601784931*^9}, {3.908013234768464*^9, 3.908013244007092*^9}, {
  3.9082767880739813`*^9, 3.90827678843955*^9}, {3.908869904831707*^9, 
  3.908869909867353*^9}, {3.909476257807514*^9, 3.9094762670484324`*^9}, {
  3.909476450275388*^9, 
  3.909476456569676*^9}},ExpressionUUID->"2fa0223b-2562-4599-a39d-\
d6a1664635b4"],

Cell[CellGroupData[{

Cell[BoxData[
 RowBox[{
  RowBox[{"(*", " ", 
   RowBox[{
   "Define", " ", "transmission", " ", "probability", " ", "as", " ", "a", 
    " ", "function", " ", "of", " ", "parental", " ", "milk", " ", "volume", 
    " ", "supplied", " ", 
    RowBox[{"(", 
     RowBox[{"see", " ", 
      RowBox[{"Eqs", ".", 
       RowBox[{"(", 
        RowBox[{"S3", "-", "S4"}], ")"}]}]}], ")"}]}], " ", "*)"}], 
  "\[IndentingNewLine]", "\[IndentingNewLine]", 
  RowBox[{
   RowBox[{"Plot", "[", 
    RowBox[{
     RowBox[{"Evaluate", "[", 
      RowBox[{
       RowBox[{"(", 
        FractionBox[
         RowBox[{"1", "-", 
          RowBox[{"Exp", "[", 
           RowBox[{
            RowBox[{"-", "s"}], "*", "vM"}], "]"}]}], 
         RowBox[{"1", "-", 
          RowBox[{"Exp", "[", 
           RowBox[{"-", "s"}], "]"}]}]], ")"}], "/.", 
       RowBox[{"{", 
        RowBox[{
         RowBox[{"{", 
          RowBox[{"s", "\[Rule]", "1000"}], "}"}], ",", 
         RowBox[{"{", 
          RowBox[{"s", "\[Rule]", "100"}], "}"}], ",", 
         RowBox[{"{", 
          RowBox[{"s", "\[Rule]", "10"}], "}"}]}], "}"}]}], "]"}], ",", 
     RowBox[{"{", 
      RowBox[{"vM", ",", "0", ",", "1"}], "}"}], ",", 
     RowBox[{"PlotRange", "\[Rule]", 
      RowBox[{"{", 
       RowBox[{"0", ",", "1.05"}], "}"}]}], ",", 
     RowBox[{"PlotLegends", "\[Rule]", 
      RowBox[{"{", 
       RowBox[{
        RowBox[{"Style", "[", 
         RowBox[{"\"\<\[Sigma]=1000\>\"", ",", "15"}], "]"}], ",", 
        RowBox[{"Style", "[", 
         RowBox[{"\"\<\[Sigma]=100\>\"", ",", "15"}], "]"}], ",", 
        RowBox[{"Style", "[", 
         RowBox[{"\"\<\[Sigma]=10\>\"", ",", "15"}], "]"}]}], "}"}]}], ",", 
     RowBox[{"PlotLabel", "\[Rule]", 
      RowBox[{"Style", "[", 
       RowBox[{
       "\"\<Parental Symbiote\nTransmission Probability\>\"", ",", "16"}], 
       "]"}]}], ",", 
     RowBox[{"Frame", "\[Rule]", "True"}], ",", 
     RowBox[{"FrameLabel", "\[Rule]", 
      RowBox[{"{", 
       RowBox[{
        RowBox[{"Style", "[", 
         RowBox[{
         "\"\<\!\(\*SuperscriptBox[\(V\), \(\[Venus]\)]\) or \
\!\(\*SuperscriptBox[\(V\), \(\[Mars]\)]\)\>\"", ",", "16"}], "]"}], ",", 
        RowBox[{"Style", "[", 
         RowBox[{
         "\"\<\[Alpha](\!\(\*SuperscriptBox[\(V\), \(\[Venus]\)]\)) or \
\[Beta](\!\(\*SuperscriptBox[\(V\), \(\[Mars]\)]\))\>\"", ",", "16"}], 
         "]"}]}], "}"}]}], ",", 
     RowBox[{"FrameStyle", "\[Rule]", "16"}], ",", 
     RowBox[{"ImageSize", "\[Rule]", "400"}]}], "]"}], "\[IndentingNewLine]", 
   "\[IndentingNewLine]", 
   RowBox[{"(*", " ", 
    RowBox[{
    "Define", " ", "offspring", " ", "survival", " ", "probability", " ", 
     "as", " ", "a", " ", "function", " ", "of", " ", "parental", " ", "milk",
      " ", "volume", " ", "supplied", " ", 
     RowBox[{"(", 
      RowBox[{"see", " ", 
       RowBox[{"Eqs", ".", 
        RowBox[{"(", 
         RowBox[{"S1", "-", "S2"}], ")"}]}]}], ")"}]}], " ", "*)"}], 
   "\[IndentingNewLine]", "\[IndentingNewLine]", 
   RowBox[{"Plot", "[", 
    RowBox[{
     RowBox[{"Evaluate", "[", 
      RowBox[{
       RowBox[{"(", 
        RowBox[{"Exp", "[", 
         RowBox[{"-", 
          FractionBox["\[Gamma]", "vTot"]}], "]"}], ")"}], "/.", 
       RowBox[{"{", 
        RowBox[{
         RowBox[{"{", 
          RowBox[{"\[Gamma]", "\[Rule]", "1"}], "}"}], ",", 
         RowBox[{"{", 
          RowBox[{"\[Gamma]", "\[Rule]", "0.1"}], "}"}], ",", 
         RowBox[{"{", 
          RowBox[{"\[Gamma]", "\[Rule]", "0.01"}], "}"}]}], "}"}]}], "]"}], 
     ",", 
     RowBox[{"{", 
      RowBox[{"vTot", ",", "0", ",", "2.1"}], "}"}], ",", 
     RowBox[{"PlotRange", "\[Rule]", 
      RowBox[{"{", 
       RowBox[{"0", ",", "1"}], "}"}]}], ",", 
     RowBox[{"PlotLegends", "\[Rule]", 
      RowBox[{"{", 
       RowBox[{
        RowBox[{"Style", "[", 
         RowBox[{"\"\<\[Gamma]=1\>\"", ",", "15"}], "]"}], ",", 
        RowBox[{"Style", "[", 
         RowBox[{"\"\<\[Gamma]=0.1\>\"", ",", "15"}], "]"}], ",", 
        RowBox[{"Style", "[", 
         RowBox[{"\"\<\[Gamma]=0.01\>\"", ",", "15"}], "]"}]}], "}"}]}], ",", 
     
     RowBox[{"PlotLabel", "\[Rule]", 
      RowBox[{"Style", "[", 
       RowBox[{"\"\<Offspring Survival\nProbability\>\"", ",", "16"}], 
       "]"}]}], ",", 
     RowBox[{"Frame", "\[Rule]", "True"}], ",", 
     RowBox[{"FrameLabel", "\[Rule]", 
      RowBox[{"{", 
       RowBox[{
        RowBox[{"Style", "[", 
         RowBox[{
         "\"\<\!\(\*SubscriptBox[\(V\), \
\(Tot\)]\)=\!\(\*SuperscriptBox[\(V\), \
\(\[Venus]\)]\)+\!\(\*SuperscriptBox[\(V\), \(\[Mars]\)]\)\>\"", ",", "16"}], 
         "]"}], ",", 
        RowBox[{"Style", "[", 
         RowBox[{
         "\"\<exp[-\[Gamma]/\!\(\*SubscriptBox[\(V\), \(Tot\)]\)]\>\"", ",", 
          "16"}], "]"}]}], "}"}]}], ",", 
     RowBox[{"GridLines", "\[Rule]", 
      RowBox[{"{", 
       RowBox[{
        RowBox[{"{", 
         RowBox[{"1", ",", "1.2"}], "}"}], ",", "None"}], "}"}]}], ",", 
     RowBox[{"GridLinesStyle", "\[Rule]", 
      RowBox[{"Directive", "[", 
       RowBox[{"Thick", ",", "Gray", ",", " ", "Dashed"}], "]"}]}], ",", 
     RowBox[{"Epilog", "\[Rule]", 
      RowBox[{"{", 
       RowBox[{
        RowBox[{"Inset", "[", 
         RowBox[{
          RowBox[{"Rotate", "[", 
           RowBox[{
            RowBox[{"Style", "[", 
             RowBox[{
             "\"\<\!\(\*SuperscriptBox[\(V\), \(\[Venus]\)]\)=1, \
\!\(\*SuperscriptBox[\(V\), \(\[Mars]\)]\)=0\>\"", ",", "12"}], "]"}], ",", 
            FractionBox["\[Pi]", "2"]}], "]"}], ",", 
          RowBox[{"{", 
           RowBox[{"0.9", ",", "0.65"}], "}"}]}], "]"}], ",", 
        RowBox[{"Inset", "[", 
         RowBox[{
          RowBox[{"Rotate", "[", 
           RowBox[{
            RowBox[{"Style", "[", 
             RowBox[{
             "\"\<\!\(\*SuperscriptBox[\(V\), \(\[Venus]\)]\)=1, \
\!\(\*SuperscriptBox[\(V\), \(\[Mars]\)]\)=\[Delta]V\>\"", ",", "12"}], "]"}],
             ",", 
            FractionBox["\[Pi]", "2"]}], "]"}], ",", 
          RowBox[{"{", 
           RowBox[{"1.3", ",", "0.69"}], "}"}]}], "]"}]}], "}"}]}], ",", 
     RowBox[{"FrameStyle", "\[Rule]", "16"}], ",", 
     RowBox[{"ImageSize", "\[Rule]", "400"}]}], "]"}], 
   "\[IndentingNewLine]"}]}]], "Input",
 CellChangeTimes->{{3.908013489148719*^9, 3.9080135440183983`*^9}, {
   3.908013588228778*^9, 3.908013588335556*^9}, {3.9080136643761587`*^9, 
   3.908013712115677*^9}, {3.908013775095522*^9, 3.9080139093901176`*^9}, {
   3.908013956673514*^9, 3.9080140788616447`*^9}, {3.908014111684816*^9, 
   3.908014176251515*^9}, {3.908014231404532*^9, 3.908014426982646*^9}, {
   3.908014496335767*^9, 3.908014698672676*^9}, {3.908268350761512*^9, 
   3.908268405599682*^9}, {3.908268441669669*^9, 3.908268494108571*^9}, {
   3.908268529862109*^9, 3.908268534965967*^9}, {3.908270492394718*^9, 
   3.908270499461568*^9}, {3.908277797582859*^9, 3.908277801507841*^9}, {
   3.908278132404419*^9, 3.908278177683313*^9}, {3.9088674601494637`*^9, 
   3.908867487428903*^9}, {3.908867541555661*^9, 3.908867700081498*^9}, 
   3.9088677358781147`*^9, {3.908867782849162*^9, 3.908867898958152*^9}, {
   3.908868286559896*^9, 3.908868290451462*^9}, {3.9088684368502207`*^9, 
   3.908868545925148*^9}, {3.909476460212493*^9, 
   3.909476542205104*^9}},ExpressionUUID->"d9655b80-c80f-477c-ab27-\
0b2b816a223e"],

Cell[BoxData[
 TemplateBox[{GraphicsBox[{{{{}, {}, 
       TagBox[{
         Directive[
          Opacity[1.], 
          RGBColor[0.368417, 0.506779, 0.709798], 
          AbsoluteThickness[1.6]], 
         LineBox[CompressedData["
1:eJxF03kw1nkcB/DHExtr17Xb6pEj1yNlnw7KZvGpaESl3J5xW0dhHc/YiBaP
PMm5yMjKVahFcis546l25EhspNxPzsfzs8Yj5Njfr5n9Pp+Zz3zmNZ9/PvOZ
eSu7B1h6kkkkEgNvYpp5zvS2ztoYkkhRm7pefENhI7nAUYoOdDhcOFE9/Rq0
8zKzqynGcEqrtUrWfhg48mrMEKo5+FXku1fDJJztGqjKoViDSFbA35M5U6CW
qFC0rUSHVsWhbfruWdgw++W2G9UZqrw1qfrzczAX0892y3CDUy4RZl2nuGDn
8akpjeIBmzItRXmwAGwjucft2V5QyXggW7q2AIdUDSqWlS6Dx5Xud2nRPMgm
uxarF/jChLxussU0D0Qnou/ZUv3B/jPNMPgwBk/H3nS1WwcCX9iUSr6EQeBF
DzPHjCCgm0uZaqRgQG3lv1geYMDkc9pyZRkGwwdjjZIowSByl64Y0I5Bet7u
VnWH3+Cv8ccu/n0YmEmW6DdnX4F0msuK9igGpMif621HQiDYqzt9eBqDOl7n
UUzpKnT5l4UY8DDwc3auinULAxEHTWveEgYq3Rhtb0E4KJKKyO4rGAwaMEuf
cK6BQ3GVKXcVg+QymX0W1Agw1jDp6VjH4LRCYeGsdyTIUKYX929gEPEiS+qZ
dRQ4k+9L0TYxoEdMmifxoyBzwq6Fi1vnmFYSPYMJQw5sqatbGEjygl+p60aD
DdfVcgz3XFGT2NJANOgta5prbWPw3OmrM82h18Fz5uhPHrjzd124EU+JAUbc
Tack3OFdt9m2T2NA5dv6wlLctqwxsqoDC1bCc7jPcB820DyJfWbB+OCyxRvc
3/CDIhuyb4Bdd4n7CO7ph0+bYg1iof7rVKNp3G0eOzasRmJBfFC5cwF3jvw5
vb2RN0GoeCFrCXdof3ooVykOjroXqK3gtkocrnvSGgeT2ntbVnHTjKn8GLd4
mAy/VbyOW2zDX9uCnAADhtdkNnBzqh8HKRQkwPk/peU3cbf4kipmjRIhV5U5
SjhL1ZRXy0mERiHLgC3cV96nakWzkuBgEvUdYYtbQz7m1GRw0tupsY1b66xq
sdzLZHgra+tKWHSH3/SU9x9A22TGE2Y4DaXRhVNA3Su+mLBL/VZli3UKqIa5
thI+t0u1V70oBfgMWi9hvSCTxQR+CuRqJA4T3tflK7l0OhX864qmCO/STKHZ
Z6RC26rdAmEyq+Z881QqLDJOLxFeHBv0U9NNg7DGj3zCI/qbCfGxacB8m7JK
+FWmcuniQBpkX49dJ3z/os9sY+gtqM0T2yTMFK3WiKOkg6SN5xbhzOEwo9qt
XLiGbwnb0++WL/5bCKQvtQhHHkp/JS9agiy+zXQ0USxHVrfgzbQn1CCHdB+H
zOV6ZNka6REhoRbkugmjzh79NuQ2n5w9dC4bmU81kCz79SUyea1Uao96B/Kx
bdc6q0edyJ0xOt0v9vcgK6XMrxXzXiPPfxod+efQG+TCuYYOieQ+ZAmFBxiH
04+ceLnWK1/tLfLKiVLOpcgB5OAj7Jof2geRRx+xE3qVh5A/+/Tf0Qx7j3zg
5M4tr4YPyCb3lL0rZUcE/1JwURl3HEXW4tqID5wfQ/5OclGUvS6wcMudctXs
cWRfnYZ3YmcnkEtN3fObVwTmz8tJTWVMItdamexIN+YgR55h5dVMCaw8bDZY
wPqIrKcbk045MoXsqNizJtQnML8jaSKQOY2cKewcbKk2I7h/pPYemS2wyO9M
6+NBs8ikYufyCZk5ZEZWeZJMm8BNB26KSvvPI0ubMbSiJbjIH3583Xe1UeCK
XFDjOC8gO5Ufk1bYEjiKdZf5oYSHXDajcEfiHIasEvP9mZ33Bb6tJP4lZ//7
P/MYI7E=
          "]]}, Annotation[#, "Charting`Private`Tag$5827#1"]& ], 
       TagBox[{
         Directive[
          Opacity[1.], 
          RGBColor[0.880722, 0.611041, 0.142051], 
          AbsoluteThickness[1.6]], 
         LineBox[CompressedData["
1:eJxF13c4190bB3AaUnqMklIhGS1JGiK8rSKqp1KioUSohErSIhVKKSFUWvbM
3uu7aBhlZWREtu/Xh4zI+n0+/Z5L559zvf4493XOuc8593UkT9kdOD2Di4vr
FjcXF9Xrn+4so3UdUufi6nR+KU5Xn6W91L5JdDO4fBtYpr2vsOl1YFCyqA40
JCVq3B3fwaCkOuml6EHw2gr2WT/KhfRDsbApCROMPGOxoxUZGNc3DzCTNQXb
6qlAwp0CHLb4lesjaoEvAm58PrVFYGkvTWcGWWJbIu+1oaZSKEipJQxKnIEW
J+fxtY4v4G25HWwkawt75ofbRSkVaNjgoe0l6gCHtnciRFkN/F4vockcvYzO
Y7mHWrjqoC8QrZoX5Ijg0HUi8bLfkNZbvIWQuAqHMKMxzuEG2JiaJnmYXUPa
pzG9DvNGrCwl5FeEXIelsqnnB6smPIpbsHq/rDMObbgTJxb7HTvEQkO7rFyw
dq6yavDKZjgXPhekH7yFk+XGZj5Pm7F5q5yXib8r5sm93Sd1oQVvFv3r7il6
Fx+uzb3zjbsV10sCWEZZd3Fjy5IUf9NWGLl9nyF11A0iqqua7ma0Yv7QBZfs
IHfkxKQu32fRho7YrFwPNQ/snDj0yCitDQyLmeOGjR74Pi7PaJndDqdKPye2
xH3EXiZu1Lxsh+HDhrQM2n3s01MMsmxvh7yO7NBdM0+M+G1OZ8p1oDU5/YJY
yAPseLVBRj65A/t9687ulX0E44yJn86RnZAzkIpa+v4RMu65F2k3d4J3pk1H
u9VjpM5bmLB/SRdOZE4m5h/0Bk18BW66dmH3IqkymTBvsO3M1VKSu6ByQbfv
wZA3FpjuGrJs7cKiNd7yxv5PkOeyZ4WtZjdmuKXsyWt/gqn7L3/XnO9G3/ca
G2klH/jymJxiB3ajKFAypq/aB57S5rxbe7rhypu86r6oH34qfGSbu/Zgre6T
e0n2fgjUtcibFdGDcje7rm/v/eD9g+Z5tqgH0jPlYuQdn2Lvqs8/4wTZKNac
N9+45Cm2G6queb2Rjcu3Om1cpf1R99j26Y39bBROhMpXlvsjvlmxWuIRG3aq
dx5PrAmAQtatr8PRbCy5btYn6xoAq8J28/pCNs6MiCVd3RCITt99N36OsTF/
wH+LxMNneJ+iyF58jIPUjZf99X48g9GxrseKFzkwtTf8dUHlObJUumX8PDiI
5whksjqfo3aZzDqdBA6M5XpFe/EC+T2e4q+YHHCdK762OOAF/LirBIy+cnCg
857q2R1BKHwxs39wlIMxWauXvkFB2J7VO9Q2rxehp3dM5gwEIbU+TGbXsl4M
tXDTBIJfovYfAxsnlV4ENlzTTp18BV3hgPUDF3uhudwktPHQa/hYu2gQLr3o
PqI0mzfuNdLOuL5yftgLcfZV87j1b8CjctrodGgvLvJ1LdQyeYOUFEkHZnwv
Ctcas77efQNV8wBLRlYv7M5sleGqfwM7pVcr4z/3gnUvrMpvzlvYhhyvCa7t
xZJIYfc1m97CZbBJVftHL2jtP9sPeL5FT41Ts99QLxZYxEeGbQtG6LwsO4YI
Acs74iYqFsH4qsNcZi5OIDvYa+7nx8Gwt5NjM2UIWDSfOzvSHgyO1mLt0k0E
Mri+LfVaEAJb7Z+M6yoE5q/QL5JUD8Gp6qkj/RoEUk1Xyxk8DcEm2n1h1T0E
5jkH1DfRQpBXFpcgbEjA9CWPlwM7BI1z9h3NMSbAU9/KeakdCsGOyC0u5gSM
Td7G9/WHQj31zYtxRwLEt4PzgpeGQcB7e5XcdQLuprynDbXDoKTN1lV1IZBs
brc0zS8MYcuyy8fdCei3r7xslRsGzk6fynhPAt+tv35e0h6G1A1nf+x4RIDf
Vs3tulI4Ys1Oxog/JRDW19ckdzIcksk8i8wDCaheClVpvBeOqkerOV4vCJx1
4uvTqAuHq4z4zOdvCRTcrj3CczMCXe8NN76JJXBstldqelgE+i3fRMjFE/jp
oSF4pjQCT24OrAtLJLDCK6KgSCISM4bVPx1LI5AucHTFTb1IWBNK/C8zCOz1
4b8ufyESW0RvpxRlEbgRcFnhCSMSZj0aBsN5BBYuXfNAqycS2352ag3QCEQH
1bcNLIzC7dr7Md8ZBKrfar8wOh0Fq3Ozkx8VElCMFeJZzhsNqa7WOTolBD7K
F5wsUYjGA/cWgbJSAicTnbKdTaLxKb9icP8XAl5pTfbN0dHwXvy0VKGCgLSy
b5FPRTR66dlOjysJZGXvlNUZj8aFpvizP6oIdNLivoXvicFvoYmLNjUEXLTN
tho7xiDS0GVNcC0BkULhJ3Nfx+B5h551aR0B7aLrO236YnDHtSiUr4HAq6pd
iRt9YxGcrxq1opnAFuMJvh/Zscj4ek5rQQuB4roES7/WWLT7cpzGSY82LV7+
a0sc7isdDMluJeB9qsgx0jQOMaVPZj9pIyDb5lxm4hGHlZG9zSfaCRzsbnPP
qYlDu0d4RXcHgR6bZ83nud9h484r+hGdBG4Tu1Ul1r7Da+bZyeNdBBIGk/td
r7+D6OOEL1ndBPimXI/pisfj25LnGVs5BALPHDaV2xmPGOtbbYWkpSvlTgrZ
xuNcAjv/QC8B9ahq82+58VirP4fblCBQtDDuNK0tHto/lkQ0kJYDPbmcJwH7
+dyvmvQRyIzyT02XT4Dc+3lLdvYT4DrhujVaKwGydzWXp5PeKWyTHmSUAP6L
ErnSPwlUOGtmujon4PlmPtVh0hxDdo5BaQJ0WQ1fHQYJbJ5brabekoDRtXts
S0hfy6PnKQwnwKDi63GpIQJz1gTQFoknIoNH2v896b2Nrpq8iok4Qa+bLTJM
wM/XhvF7RyIyTV4sO0VaclKT1XQ+EbnJjbcGSFsny+0od02EcmTDz22/CLyz
XlzIepoIzj8d/94gvb2C/T4qNxF1Jz3mTZA+FBlQdOmfJDSnjUp1jhAIOn57
t6VkEhZ4lfuKjxJoWXC+xHhLEiadWs0MSdvd1PqsdjwJxZY2+hmk0xTX71O4
kIR267IbnaTHOxaXrXRLgoW8odri3wTuH+CUz4kjTUvysyf9ZU6N4W9aEpZu
o2u8IC2Sy6hkVyZB48uBMBbpkFWBX8vGk9CjO5q3cIxA7rhW3YvdyVBoWbMl
lPSspPVHH51MBpYeiiwgrW+1pP6WQzKqJD4tbSddXcZpOB2UjA9CEsulxwmI
e9SYGick41tdcqYmaQtVZpM+KxmVEVOXTEn3hwc2b2AnI0f5o8lT0tuO3Tm1
kisFFga7feJJOwvZ/hAWTsGYoB/3R9J8N7TbRrenQL7GImiUtMz+3k7mgxSY
SDScPDBBYKmLrorV2xTMzzcKsyYtGPfmwbz0FIiVxSo4k/7Nayi/vyUF/nc/
boog3bc11mXwVwpWWs5IzyLdZjG7LOCfVKyymQooIf2Fln6pcVsq8jzX3+sn
XdArWOC6NxXsY5ZvZ0yS9335WREZi1TY+16WW0g6zGl55rnHqRjItI5WJH1N
wXVypC0V9zOyc8+RtjOt+zdoLBWe9xsbnUhbPCSLj1AaNEqrfdxI/9vZpu2u
mobVUab0l6R1RPB0zYE0bJuM0YoiraIT2F5slYY+2f0WKaSl3+jfX+ibhkvW
w34fSYuWhtSlRaZBzuV7VAVp/vHxdUfy0tDPN3K2gfTo4fjSN11pcHl2Y5wg
XSogLCyvkY7ykZgQoSkCTLXzp8sOpaNW75qZKOmMc4VpDufSybz1NK4gHfLe
ySTbPx0vdLgkN5AOHCqLNo1NR6DQ664tpB9JrRvnZqTjH4Hqq6qknVwaXulx
0lEsdXhEj/T5uK19PTMyENy9rHsv6VPfHms+XpKBNSoO0QdJ71HSaq3SJl2i
9vIE6ZVE+Brz5xnozBpyuER6sRjXdZ6EDEzWXpvtRHq+gUlxVEEG1nrMt79B
+lc4n11fXwbOXVCuuUuaXWlB8+XJROPh9TX3SLfMyBNSWp6JwsKmtIeki03t
U27qZiJR86OwH2nGw4+zJY9nYiKc3z+AdHrWysOsi5lQqtvw+znpYJGq0Xmv
MpEwVGj7lvSVUmUEDmZi3dV2yTjS/PKpbR95syDYGhQWTzrUS+Hh2PIsuIx8
WpREumz3qlrTHVnYcr4zN420dWywi7dJFgz8R4czSE/yicsyzmdhSqNQPJv0
uiLhSzL+WdjlE66aT81vrbfo4egsSFtlbaKTNvbko93Ly4KtsecyJmm3XTP+
YbdnwVdvS34h6ab3RHiSUjZGifJTJaQdV53b02qQjZm1Ez2l1P55tA8sOpkN
6TCVM19IK+9s0Lh6LxtF7000K0h/CTPuiA7KxgwxTlAlacvZlV71CdnIuznI
qSLty/pUh9pscD0PvVBDeq30TtcLnGwMlHSF1pKm3aGvCuHOwR7p+tI60hyt
DAeetTkYz+yY00Balx7GX3ItB/aJU4uaSTeukEydfJSDcnMpnhbSDreCjiqE
5IAvcaKX8lv4RvoW5SCkJC2mlfS21/z/FjTloC+d+1Yb6dLJ+0PDAzlQ8vq2
p530WO4trSPLcyEYNKO6g7SP2HjnA4VcHLGK9+kkvfrmlce5OrnYZRyt10X6
kKpt/YrzuYjboRLaTTo+66hjR24u/IJ2inNI71xavVy0PBcfyn4mUK6/eoCp
354LRtw69JKeq7xL8B1/HuQDivcSpN8EstKaVuZhIMbxC+WtIzgupJSHLe4b
9/aRNk/fGu1wIg/qjQfU+0n/FknaF34pDyrZAwmUvR3X/6r2yIP+2qUrfpLO
3SKtsz0hD4u5zAcpL04RauTmzsf2T+FXBkkfezh2sFUkHxVZQTWUgy3aigrl
8mHqZL51iLTcoszMB8b5cPAu6aR8kROsYGubj+y6ELVh6rwXPIzYdzcfI00J
jylrOZ58uighHylzi9f9In1vr/78kYJ8OOfzOFIukd18p+5bPh6eKMulHNtz
J+PzTBpWv7PaOUKtN+hwuN8GGmSV49RGSZvcK252U6FBceiWI+UbDppiV3bQ
UN7tGEeZvnudn8lRGlwYc0R+k27d9uazviUNHGeaLmUemUV8qhdo2KxYfYXy
7olJV3EPGq4MHqygbNt1KVfAhwas/DpJ+UlV5wjXSxqIB12rx0h/jSu3+5FE
Q0HWsBNlM9Pw45GNNHhnt8wdJ31Xf9mzZ100aLMV1lEO3+pd6TlIw5clVgaU
2fzXDM7Po0OqOf4eZf6xXnfTRXSMjlWEUd7YYc74dwUdpYtmMig75u9RVtxK
x27F4F+Un8UwHKQ06Ri7Iyk0QTonQClBeDcdwlc+raHMbS+56pcZHT4bUo0p
P1wxJJzjRUdca2gc5Xfzz+6LC6TDeHANnXLZSOODVyF0iHbMq6QsUvZhhmsm
HcnVQ78oK+eqqV9k0REhMm/uJHU+opKumn+mozb3kSjlt65BfTvayHi/x7ZR
Zp0XklPqo8PtHkeXcruJu9XqMTo0LpkZUZZTtG+cJ8RAV873C5TTWrSLP6sy
0GIaGUL5q55rv5cuA5nure8oD7/LE9l9gAGeHmYmZaXrymYfrBiYqedUStm4
2dHd/SIDKgMHaig76abE6NxkwFOzvplyxsINwzQfBvoVZg9Srrlqs8zlJQN7
y6LGKY80RWmoRTKQKDxn9hT1HsRKP8jMZcAmfFCYcqbO0hVJnQzcrq/eSLku
+vAO+wEGOnmdt1H+Lfj0rPwkA+N7OeqUVRoEUqMXMpEiL29A+Yj2njprcSY8
V83cT/lalOeU7Bomjo1GGFHOujxbP0SdiSv7rcz+xP+mZWe2i4na4ruWf+Jr
3vKTOMiE+nync5S38481vjjDRKx6mwPlnPC+S35+TDxtm3CjXD9f/tmB10xM
6XLuUx6/eC5PMJoJmlyOF2U1tPN65TMRFzbuR9k0TEre4BMTqdvsAyk785kZ
zq1iwmj3+xeU86q/vXTrZmL8uVQw5UY1Uab2EBML/deGUZ4MMerk5mLhlM+S
SMrq9mWKzotYcKPHxlHO533/3lGDhf7BT+mUv9vO4mw2YEFXViKLMleV5oKB
Qyzwip3MoazxNueY3TkW8r9E0yjfOq8U0XOLBfrHeBZlmnJSv5U/C2Q1//Bn
PM961dYYFkx+jRZR1iyPcD9JZyFAUfczZcbZl8tM2CyMrtSpohxqrZJtzlWA
iQ0l1ZTdLKuP2AoXQDh7Qx1lSwuH306rC7DsH9t6ynqnhJ7fUS3A9t2ejZTn
mxrUBloUQOa+RQvlzyZuS949LMCJbSVtlH0O5R9mphSAsCnrpGy0f9S/pr4A
NzNu9FAW3bPpK2dWIRIP13L+5Evv/KKZ6wvhSH5WKJ/SaPZdf7MQqyNtBih3
Kh1aYFxSiPF9q4Yp22746H1b7D3sj+iPUB6SVROIO/+e/IcOj/7J9+NBAYuP
HyCp3DVBecZojOAymU/YT+ycorz8hrt5+pkiLNDN/uOtUyfTDN8VY9b19j/m
ZuhrebFLoG80/MfFdzeXFq79jEOHx/9Yq+t2Ao/WF9iRt5GyhHfPaFTvF8g8
mvrj2azT7PzHZbCu+r97fjU1VimUQ7Dv/9brLzl4sakcd37/36Hd2Z/4H1Vg
+eT/XXtnY8NV5UoYTf3f/GIRRGtrJVj/eY+2fAzjbhW6/vPDM6mWb6S/YuQ/
ax5KCJtV/hUT/3lYI6bV2qUaU/85NTO9GJI14PrT+uCgyEoRYf510zvWgzLJ
ummPna18sebat2mv05wzaZldP23dYEmrxMWN074idmJl87GmacuxD/FV7/k+
7YUCfbys3389K/9FvFRQ87TPbc6unWvQMu2YXafe5A3/9VDPUsF2/x/TTjXU
nemn0zptFz231yntfy3ZoF8T4tY2bRWlu36iiu3TPib+eZS74q+HPnm12Lt2
TDtwlqnDAenOv/NvTA2ewfrr2TddDypf6Jo2V5RpfMuC7mlffB7vtYDx17nr
7vEK2fZMW0j/otxtfva069d/qbia89cJryDdasqZ9vH4rUJik399y+2ta310
77TjOsVe8O8mpr3yrrDenPC/DpDgG/rzbvzn/wFELruA
          "]]}, 
        Annotation[#, "Charting`Private`Tag$5827#2"]& ], 
       TagBox[{
         Directive[
          Opacity[1.], 
          RGBColor[0.560181, 0.691569, 0.194885], 
          AbsoluteThickness[1.6]], 
         LineBox[CompressedData["
1:eJwV13c81d8fB3CkKCJ71VdKSgmV9EvlJWSEJMqMiPYQGkRGSGihEhEZlR1K
qEgiI3tk7+u665OUJv2Ovz6P5+Oex3ncc877nPf7reBydp8bDxcX11FuLq65
7243enP5xH7tcwv4bIJcI7R59WTdB2Q0YCzJ2lAteRybHsU+LJDRxz7xzfyl
gt4w+dSZnyBjBW0P7d28v8Jg7frjTZSMK/775as+0xyLPrVrejdkvGA76igz
HfwUSRLmoeEywXjVIjr5hFOEQP6C1ddlYnCg9fs146YqrDW8E5bvHgMdvk0G
2crVaAk5O9FTHQOX+pNCH4KqoThPJVP1wl08lqp/K6LxEVUzqaptLfeg7aeZ
rBRdA8Gpe5vlIx+AcSqj9rxePWL7fPRezCZCQrNxUKWoCTa2yblfJlPR++Dx
F36/dlA9Vosey6ZBR1z++YfEdoQ68rtZ6qXBbISVebS8HQWHz8q+jEnDt5tH
0uzndUDozI6Qy1vSsco+Ynp+WAc+BHXZLfB7ggLb2r0XIjuxMUtkwVL+DCz2
jwyxCuqCwL9AB8P/cmExr9XVSKkPscetHVUMcuFrDvkjO/ug2KZySORMLn60
TpefceiD9rPOwz1vcuE5NPRHJ6oPxc/uvShSzQPXYylp5t8+sC1Zr00a8pDN
kOd1bejH/qf36zwX5yPGgtt73YZBrLLg0N9HFMKUO2JF1dMhyPobah1NLoSe
l73TYOEQlmQnRSwqKsRhrgq3L+VD+M1vqWoxXIjV+RWTk5+H0FRe5Nn/vxeg
F0tMX+Yfho964OzPsRdYVxstXuA2jAZhcXFVnSKIdUc6jEuP4GLDVsR+K4Yd
97E78q6jEFJ9MVbDXwLlH4wI/dOjSL2hHvlnaQnW3kjb53JhFM2mq7scd5Wg
cuC0fVjYKNbViXuuuleCpHi+n1eyRjFQTaXnbymFeljtdrmpURi+SxP65PMa
onKvBDUvj0GqUKSfm7sMYyd7eqQu0eAQ+cdqVLIMhg0i/loBNDx2HaurUimD
81C/+oEwGlQkiosjbMpwt4jZeSmWBt0Lh+5K5JVBRcP388lXNGg+tE6PUStH
gpjvq8U/aHB2TD/4tL8cVq8T44+dHcfLYb36xu0VkLA7V/PUjI4Oo8DJG4YV
kOlvXLzUio7pnLeSpvsqELEyhnHdjo4tl7c6fzxagZteR/33H6XjlZjadHlU
BbQpqZisADqK9WWX59MrkHloj6ljPh2v0794xsS8h1PRlClHZAIVJxLkbFmV
YO+We/KkYgIFEydPOk5X4kLwqciw6gmkHtMqPcz1ASVpQclu9RMIOdJpd0b8
Awqyxo+Id0zAyEUk7ur2D9gs5v1cf2ICjbYh0jmRZPxa8/avQgz0Gp2WmLe+
Csc8vh98YM3Ad6Udwtmnq7GlxjvoaT8D2sO61eGXqvHTZvso9wgDoQlG/seu
VoP3qts963EGJMWtqJUPqnG47ejPHxQDmtwnG+Mqq8FizixczM3EpZ7YW2Fy
H6FVekIkYgUTf299E3at+YhbIc1xTBcmeH5lLpFbVYvmAov2vi4m5D7pTkGt
Fl8MuqKU+pjQSO5qd91ai/jGZUWnBplwM+aLzzEjv7+X2D5JY+LjA5dVuhdq
sdKT494zxcQtLRmt49W18Ht4dLfmYhaW+oYeLjpeB6bRWLiYNgua/w69tMyp
x3fuA6XtsSyYmpUH7XpVD4co7mbveBYOx8ubb6moh76yZrdcIgu3t/SPy3bU
oyAq5pNtCgsTZ+1lhmfqsTfWxvVNNgsPB/f7upt9Qo7onVzFCha4K3br3mB9
wuvhpyeuTLBQH6zRULW2EU9UJ+TyNrKhJVzHc2dzI+iPvKUEN7Px9IHzFnud
Rljcfyt5ZAsbV3NuJlH7G/Hondhq8e1k/Ge6h3RgI+pXObyx2UXGr0uQOtHZ
CC5VZ7UQazZ0J4LyFug2Qa6twvaCDxvyt5m/nnGaQG1smydcysZbZ/9n+VNN
yC+uieh8zYbjJjHb0p9NOBWimZ34lo2HHVqv6nmaIWXbU76mgg3pZeEXKMlm
mLwYN1apYUM0Y82UBppRJcZum+xgY36lG6vsVjMcn9RtuDLJBvPHQH+7egua
TFZcblvBwcujtyp2a7bgv95vUycUOQjo1E4v29aCD431olxKHEgWJZx+ZtCC
r92rDJWUOeT+2f/1dWiBfa5XhosaB3HfOmQUw1pwKk/O5uE2DowmP1l5DLSg
+Vcsj5wlB6mM0lqhm62wuDy1IeAKB2fum688Ed2K17qPUyv8OdiiP3L5Q2wr
avn6F/IGclCbsGi9b0orVnkF5F69ysHkXttbE69a0aw+4n8hjAPtomnLypFW
9Ejvm14bxUHX1Q193lvbENAg9V97KgdCy55Qo6Nt2LVTWNu+mgOdA1f7Riba
ULc7ZLP5Rw48bjnVDXPaQIm2n9Gt4aCDW/rJ4M82OG/f90ypjoNEWphjr2A7
us17zWgNHKjmnfjUqtEOe8XgNt0ODsz0VDMrgtshZdxW6jXKQeTxF0eSFDvA
l78vp2uWA4ZOdpjA2g6Ub9lmW/CPA0PptIwLah1YH7DGNJKLAk91DMdUqwN2
/VcEt/NQ8Fb0uvDLvAPr6v/yRc+ncGRgY+i+yx3ImUo5Ky9IYef+vDTelg7s
C6sWfSlNYVonc/SYfyfW+wYk/1Kj8DqVGX8xuBNFqxcJJ6pTCOJXsQy93okr
5zt/79xAQagp611KdCcWyXXsCdtIQckpJ7H/SSdqxwOnhDZTOOD33MaqqRNV
JQHXeLUovCguqofCZ5hu87kerUfBa2NloeT7z3Dp3Oa9fz/5fxrLk+58/Iz8
xA2548Q2mr4Rgg2fIZ+y9pj3AQrbtDRceLo+Y/xYs2u8NVmvbqowh/MZx1dF
xHTZUrhlEXzig2wXiqsslOFIIcNdf7mXRxeGl6+een6EwkBOZUSzQjdkTGaN
TS5QaGLzsjau7ob4k6z1ZcTlKrtMY1S6caVGMm/jRQpJGR8Erbd0I+Wpa5T0
JQou6VU3ek27kdD0vn3AmwIt4eOt8YvdsBaIS3Dwo8COrI+e+dQNtbDDViLB
FP6caItX9unBz78pKRdvU7DSPHhH1b8HpxNG9BuJs7hpoZuCe5BnHJysdIeC
Y+yPcztu9iA9suxGG/G7D7JGFo97sILr25b10RSuLXf+dqm2B2OnrnC33KUg
1sE2/SjbC8EagRZGHIV1O/lmj5T2Ql2qQc01lUJeRubqz+W9oMTFduUTa4jv
tTCu6kXJPGFprjQK28djU9c19+LsA8GfccR7bqw1+ULrRZKfVvqndAoeXWax
3qJ9eG+bxlR6RqH4XMzGyON9uPrNOTojm4LhY4Wjz6X68db1VDj3SzJ/rJBS
1dJ+8H/X8dtOvPzmn9FuhX7UGNnvvEj827vdhVelHw4G33ewiLMtrjta6/Rj
c3ClYFsRWQ/35P6ZY/34titpeXwxOS+ncn3jkn58Ff4tw/+GwsVlTiuGHAag
xWx96/qenMde9QO9zgO4tN9mRQzxnqvc4Z1HBqDcx+/8nlhpImXyk/sAKp4d
cleopNBWSC8vCR6A/XK+7h5idVMPp5isASS9qpo0rqJA9wl5aPh3AHV1jlMC
NRRUWPsFOs0Gsbxv14xKA4VXVqZl4XsHkZucYWZNrPdG11PbchBNfw77BBLb
3VTrSbMZREyC6fF24uvqCzO9Dg9i4e6tSZcbSbx4vd4t6j0Ipw6TyHdNJL5m
VoSbpQ4iWSdLSaOVrF/4C3/l70Ho8g05l3RSaHkTfs14ZhB9Bzvsu4mjTq1a
0PhvEBVnU7b/JhattZvXzTsE/SGxgq2fiUM+zFBCQyi28TpfRLzkT9xXuZVD
yJXQcM7poiA4vqvX02QIkh1xtuE9FHjL4nNXPhxCVHbZh9l+Ct3b9Y0GEofQ
ph2uJTdAIbeENRiXPIRLP0XubyG2e7lDVPTJEJRuZ/K5Ez/PHvDiyh+C12qD
mgFix4crtfqqh2D2oGOgZJDsl3dm5b2pIbQbtI46DVM4qVHatdBkGKGrBE4d
HyP3rak965XZMGiesjP+xBKnv/gf3TuMaEWDy/eIy9JWKX3YP4y/fRvwnlhM
6rZHwKFhbFMSHZejUSj95Srw4/wwVg+FVtYQC5QJ7RhNGoaQwJrl0nQKmcYu
SW+nhzG2UT0wiEHiU0VBG7+GMXtSKTqa+K3QYE/Zn2GIhH+8n0rc1HpQ6h3X
CBoWa3lXEX87aHvz/aIRtMRNJSxkUqSP2ev78b8RKD9/fvEGcVOctk2LwQjc
n+vlR7AofGfKLqHdG8HBDevtXDkUiYPx6ocPRlBzWinak3iTeaG/5cMR+Flu
LwsiPpdvRpUnj2D85cSXJGL2pYCG+KwRBMr7lPYSj82nRVpUjEAl6dO0BUWh
Xf75wjfsEfRwm5pv+kLeU0vDeTH6o9B/ySponaQQZvIqZKnhKObtFNg0QOyg
p8yfZjyKkiCxZwxink0Ci1/uGYX54Iw391dyX0QbJT/bjKKvlDtPlZjedGDt
UlKXG5hPelwjlt1zxCL17ihmpDKCN05R8DcKeVRIG4V/93dD928kPh2POahP
jGJljuI1b2LF8yYyWcxRbNZWLgsirk0WiU75MorYyhqZu8TifxJCo36PYn4z
j08x8dPsl6fdhcYQvV6WyfWd7KcofZuK5hj2YP2LcGKFvt2fU0LGcP7khgUR
0xTCK7bl7g8bg3LlHeNo4q9PVEL5IsYgUvgvJJ64wkNI4+TtMfA/l2NkErvy
t9zaGD+GMI9pp3rip5tsDd/ljWF99VY+wR8UVMOPvuzvGUOOuvjJUGKtLcEx
MhtpeN7El3/sJ4UOFxnNBA0aVjpoTJ4h9ryZ07l8Cw2bDvusO0+cNfZZds12
Gt7tdLkTSPxfzPpkTQMaFqwWXBlHzDPZkW1pR4Mqt6RzLXFdhnL1jSAafBe3
Oa/+Rc7nv8Zf3K00yB0139ZGLCTj8aK0nYaa87fruojfiUmcO/+ZBtZ5SesB
YqWF9nR6Hw1ajtyHGMTUFK2jkU7D+wcVW7l+k/xcM1uQMEvDDe4jS9YRP/VS
PbN17Tj8dZa5+RF/r70x7B44Dguv3d4Sfyj0CrQf+3t1HO12BlkyxBWmS6lr
oaSvSWL1LCO+3ZDxJzFiHCMDuhuUiNe2VIt/ujuO5DqnQk1ixy5uQ+WMcdhf
S/7Pmrhq/HzmUMs4shUE7t4ljuV19NqnSEeU6447C/9SmD0stblZiY5Ij1WT
gsSu75u+myvTYcw4tWcJsXqQ3kUzVTr+6q3gliL++G+Nj9H/6BAOcjJUJP7x
e8pf25SO40I0G23iA5PXI9Z60Um9PpTgTizW/+IxTyUdRltSpBuIbwr6+RVV
0XGkPF2umXjRNn2bUzV0WOnJL20j5oltWdzRQEd63UWJbuKvFtSlZ110iMXw
MMaImz6sMd9L0eF698DSGeLI7Pg/CbIT2DhhU6g8Q2G+X6DV1nMTWLLBQN6X
uHCS9avMcwI65TVuV4hdj9g8MrgwgWUaQRkBxJXmagzLy8Tu91VDiINX9Pmf
CZnAcKiPwk1i3o//y0x5MIFaLruCR8Q8Yl+4hUifd13g7+13xFzPHHOHRRkY
lrL05Zol+83qPPNIgoGpDeeDeIgj1S1UHaQZSGrpDeUllnqll92+jIGZG0Hh
/MSq1WsyP65hoHpyr98SYoexr+k52gycDNwhupy4WOFaos8JBtw8NedpE3vE
5d4QrWCA73Gn6Xnior9x1yoqGVgqET9+gfivY2igRzUDNQoLAi8RX1t58HxL
PQPzwztzLxM/zFp0MKqTgVYqdCaQ+MNbNxVRNgPtjcJ2N4mlR+TqRKSZ0Om1
lk8nfrMujF/kDBNXgs3FW4g126Q+RbkzwWv4bXcrcZ7vkzvinky4C6YHtBE/
/lQlK32JiYz7myY6iMPOzl8vH8SE2H6B3B7ifQVBFuvvMeH3Yq/QGPG4ll+c
8VsmnJvVlv8gFtntoRIkxEKPj2OR9D+Sj98JC2iJsDA6pVMvQ6y+NXtiUoyF
uwn/G5Ql3rOGnu4sw0Jt4on5y4jDFzgq7FRk4ek0R1+BmPe9sSSXFgsr6lY+
UCae3qbAdcWNhTB+z/itxL3rm1q9X7PwP7aZmjXxI6aI37wyFpYoOnLZELs8
s1S68Y6F0qaPTXOeUOy8lFTFIn1N7lm7ufnk+pdVN7HwW7I57SCxyCLWUfEx
Fri82qYOExvQ+P7mLGbjTYGprDtxXiIURx3Z6NxlkBlKPOUzxefszMbiKCfL
a8Sa1k+YfYfZSDs0/XvOpcLCBZ3H2BiSSTS6TlwV0L+zzoONKzODfRHEPS5+
TvmhbDyIivhym3jB6tK4gBzSZyYuLY4jPpirKbJslk3yYxAzi/il3U+hJi4O
fI4+CcwmFlpQInh1Hgc/ss2kcojLHXbwT/BzwHV3+c5c4hWL9P8VinEQbce8
+ZyY5mrBNiV94V05d7GXxGdkT9X4WpG+8sy/irfEASHJgb0ZHLyRP9XcQLz4
It9u52wO1iXRdBuJ446dFqXlcnDkK1/hnAtMtqZQhRy4KercbZqbX6S5kqeM
g0P2Ny1biE0SufiVWzloNu4vayeWLHK6ef4PB009K2x7ibPpy+KFTEkdP2jy
kE4clhByqH8PBadUS94JYtd97FU5FhRWKXOdmvPS16/zzEifUlJopMWYi5db
9lWRLiQPXE1qYRIf03wwuYj0EQEPc79y5tYfLG7ER+ru1ZkuX78Rz/7Pd3Hn
UwrPjsWafyfuYo+0pGeSeVx9s+Z827rgoMFz8k5o7nWbJv63dp9nyGsKO/jV
Wn/MxVvzrcR5pK4UGV6Q9Jv4VeiPw63tZB1xO3/OOWabk3IKqRO5vqju/TO3
/jTVQl1SB0oErPg355JLn2oCJyj8ivaynSG+t37zLQtS53y9Y5I753PDD60U
SF2yaVcn7yzxGtNTA+Ukr19qXZw7Z17uttTbJK+Obiie94948MW2E4dIHnIz
lbWZ8+sTKWrq5F2Td92QNef78gLf576zxbP/5r7/B2FTyyA=
          "]]}, 
        Annotation[#, "Charting`Private`Tag$5827#3"]& ]}}, {}, {}}, {
    DisplayFunction -> Identity, Ticks -> {Automatic, Automatic}, 
     AxesOrigin -> {0, 0}, FrameTicks -> {{Automatic, 
        Charting`ScaledFrameTicks[{Identity, Identity}]}, {Automatic, 
        Charting`ScaledFrameTicks[{Identity, Identity}]}}, 
     GridLines -> {None, None}, DisplayFunction -> Identity, 
     PlotRangePadding -> {{
        Scaled[0.02], 
        Scaled[0.02]}, {0, 0}}, PlotRangeClipping -> True, ImagePadding -> 
     All, DisplayFunction -> Identity, AspectRatio -> 
     NCache[GoldenRatio^(-1), 0.6180339887498948], Axes -> {True, True}, 
     AxesLabel -> {None, None}, AxesOrigin -> {0, 0}, DisplayFunction :> 
     Identity, Frame -> {{True, True}, {True, True}}, FrameLabel -> {{
        FormBox[
         StyleBox[
         "\"\[Alpha](\\!\\(\\*SuperscriptBox[\\(V\\), \\(\[Venus]\\)]\\)) or \
\[Beta](\\!\\(\\*SuperscriptBox[\\(V\\), \\(\[Mars]\\)]\\))\"", 16, 
          StripOnInput -> False], TraditionalForm], None}, {
        FormBox[
         StyleBox[
         "\"\\!\\(\\*SuperscriptBox[\\(V\\), \\(\[Venus]\\)]\\) or \
\\!\\(\\*SuperscriptBox[\\(V\\), \\(\[Mars]\\)]\\)\"", 16, StripOnInput -> 
          False], TraditionalForm], None}}, FrameStyle -> 16, 
     FrameTicks -> {{Automatic, Automatic}, {Automatic, Automatic}}, 
     GridLines -> {None, None}, GridLinesStyle -> Directive[
       GrayLevel[0.5, 0.4]], ImageSize -> 400, 
     Method -> {
      "DefaultBoundaryStyle" -> Automatic, "DefaultMeshStyle" -> 
       AbsolutePointSize[6], "ScalingFunctions" -> None, 
       "CoordinatesToolOptions" -> {"DisplayFunction" -> ({
           (Identity[#]& )[
            Part[#, 1]], 
           (Identity[#]& )[
            Part[#, 2]]}& ), "CopiedValueFunction" -> ({
           (Identity[#]& )[
            Part[#, 1]], 
           (Identity[#]& )[
            Part[#, 2]]}& )}}, PlotLabel -> FormBox[
       StyleBox[
       "\"Parental Symbiote\\nTransmission Probability\"", 16, StripOnInput -> 
        False], TraditionalForm], 
     PlotRange -> {{0., 0.9999999795918367}, {0, 1.05}}, PlotRangeClipping -> 
     True, PlotRangePadding -> {{
        Scaled[0.02], 
        Scaled[0.02]}, {Automatic, Automatic}}, 
     Ticks -> {Automatic, Automatic}}],FormBox[
    FormBox[
     TemplateBox[{
       StyleBox["\"\[Sigma]=1000\"", 15, StripOnInput -> False], 
       StyleBox["\"\[Sigma]=100\"", 15, StripOnInput -> False], 
       StyleBox["\"\[Sigma]=10\"", 15, StripOnInput -> False]}, "LineLegend", 
      DisplayFunction -> (FormBox[
        StyleBox[
         StyleBox[
          PaneBox[
           TagBox[
            GridBox[{{
               TagBox[
                GridBox[{{
                   GraphicsBox[{{
                    Directive[
                    EdgeForm[
                    Directive[
                    Opacity[0.3], 
                    GrayLevel[0]]], 
                    PointSize[0.5], 
                    Opacity[1.], 
                    RGBColor[0.368417, 0.506779, 0.709798], 
                    AbsoluteThickness[1.6]], {
                    LineBox[{{0, 10}, {20, 10}}]}}, {
                    Directive[
                    EdgeForm[
                    Directive[
                    Opacity[0.3], 
                    GrayLevel[0]]], 
                    PointSize[0.5], 
                    Opacity[1.], 
                    RGBColor[0.368417, 0.506779, 0.709798], 
                    AbsoluteThickness[1.6]], {}}}, AspectRatio -> Full, 
                    ImageSize -> {20, 10}, PlotRangePadding -> None, 
                    ImagePadding -> Automatic, 
                    BaselinePosition -> (Scaled[0.1] -> Baseline)], #}, {
                   GraphicsBox[{{
                    Directive[
                    EdgeForm[
                    Directive[
                    Opacity[0.3], 
                    GrayLevel[0]]], 
                    PointSize[0.5], 
                    Opacity[1.], 
                    RGBColor[0.880722, 0.611041, 0.142051], 
                    AbsoluteThickness[1.6]], {
                    LineBox[{{0, 10}, {20, 10}}]}}, {
                    Directive[
                    EdgeForm[
                    Directive[
                    Opacity[0.3], 
                    GrayLevel[0]]], 
                    PointSize[0.5], 
                    Opacity[1.], 
                    RGBColor[0.880722, 0.611041, 0.142051], 
                    AbsoluteThickness[1.6]], {}}}, AspectRatio -> Full, 
                    ImageSize -> {20, 10}, PlotRangePadding -> None, 
                    ImagePadding -> Automatic, 
                    BaselinePosition -> (Scaled[0.1] -> Baseline)], #2}, {
                   GraphicsBox[{{
                    Directive[
                    EdgeForm[
                    Directive[
                    Opacity[0.3], 
                    GrayLevel[0]]], 
                    PointSize[0.5], 
                    Opacity[1.], 
                    RGBColor[0.560181, 0.691569, 0.194885], 
                    AbsoluteThickness[1.6]], {
                    LineBox[{{0, 10}, {20, 10}}]}}, {
                    Directive[
                    EdgeForm[
                    Directive[
                    Opacity[0.3], 
                    GrayLevel[0]]], 
                    PointSize[0.5], 
                    Opacity[1.], 
                    RGBColor[0.560181, 0.691569, 0.194885], 
                    AbsoluteThickness[1.6]], {}}}, AspectRatio -> Full, 
                    ImageSize -> {20, 10}, PlotRangePadding -> None, 
                    ImagePadding -> Automatic, 
                    BaselinePosition -> (Scaled[0.1] -> Baseline)], #3}}, 
                 GridBoxAlignment -> {
                  "Columns" -> {Center, Left}, "Rows" -> {{Baseline}}}, 
                 AutoDelete -> False, 
                 GridBoxDividers -> {
                  "Columns" -> {{False}}, "Rows" -> {{False}}}, 
                 GridBoxItemSize -> {"Columns" -> {{All}}, "Rows" -> {{All}}},
                  GridBoxSpacings -> {
                  "Columns" -> {{0.5}}, "Rows" -> {{0.8}}}], "Grid"]}}, 
             GridBoxAlignment -> {"Columns" -> {{Left}}, "Rows" -> {{Top}}}, 
             AutoDelete -> False, 
             GridBoxItemSize -> {
              "Columns" -> {{Automatic}}, "Rows" -> {{Automatic}}}, 
             GridBoxSpacings -> {"Columns" -> {{1}}, "Rows" -> {{0}}}], 
            "Grid"], Alignment -> Left, AppearanceElements -> None, 
           ImageMargins -> {{5, 5}, {5, 5}}, ImageSizeAction -> 
           "ResizeToFit"], LineIndent -> 0, StripOnInput -> False], {
         FontFamily -> "Arial"}, Background -> Automatic, StripOnInput -> 
         False], TraditionalForm]& ), 
      InterpretationFunction :> (RowBox[{"LineLegend", "[", 
         RowBox[{
           RowBox[{"{", 
             RowBox[{
               RowBox[{"Directive", "[", 
                 RowBox[{
                   RowBox[{"Opacity", "[", "1.`", "]"}], ",", 
                   InterpretationBox[
                    ButtonBox[
                    TooltipBox[
                    GraphicsBox[{{
                    GrayLevel[0], 
                    RectangleBox[{0, 0}]}, {
                    GrayLevel[0], 
                    RectangleBox[{1, -1}]}, {
                    RGBColor[0.368417, 0.506779, 0.709798], 
                    RectangleBox[{0, -1}, {2, 1}]}}, AspectRatio -> 1, Frame -> 
                    True, FrameStyle -> 
                    RGBColor[
                    0.24561133333333335`, 0.3378526666666667, 
                    0.4731986666666667], FrameTicks -> None, PlotRangePadding -> 
                    None, ImageSize -> 
                    Dynamic[{
                    Automatic, 1.35 CurrentValue["FontCapHeight"]/
                    AbsoluteCurrentValue[Magnification]}]], 
                    "RGBColor[0.368417, 0.506779, 0.709798]"], Appearance -> 
                    None, BaseStyle -> {}, BaselinePosition -> Baseline, 
                    DefaultBaseStyle -> {}, ButtonFunction :> 
                    With[{Typeset`box$ = EvaluationBox[]}, 
                    If[
                    Not[
                    AbsoluteCurrentValue["Deployed"]], 
                    SelectionMove[Typeset`box$, All, Expression]; 
                    FrontEnd`Private`$ColorSelectorInitialAlpha = 1; 
                    FrontEnd`Private`$ColorSelectorInitialColor = 
                    RGBColor[0.368417, 0.506779, 0.709798]; 
                    FrontEnd`Private`$ColorSelectorUseMakeBoxes = True; 
                    MathLink`CallFrontEnd[
                    FrontEnd`AttachCell[Typeset`box$, 
                    FrontEndResource["RGBColorValueSelector"], {
                    0, {Left, Bottom}}, {Left, Top}, 
                    "ClosingActions" -> {
                    "SelectionDeparture", "ParentChanged", 
                    "EvaluatorQuit"}]]]], BaseStyle -> Inherited, Evaluator -> 
                    Automatic, Method -> "Preemptive"], 
                    RGBColor[0.368417, 0.506779, 0.709798], Editable -> False,
                     Selectable -> False], ",", 
                   RowBox[{"AbsoluteThickness", "[", "1.6`", "]"}]}], "]"}], 
               ",", 
               RowBox[{"Directive", "[", 
                 RowBox[{
                   RowBox[{"Opacity", "[", "1.`", "]"}], ",", 
                   InterpretationBox[
                    ButtonBox[
                    TooltipBox[
                    GraphicsBox[{{
                    GrayLevel[0], 
                    RectangleBox[{0, 0}]}, {
                    GrayLevel[0], 
                    RectangleBox[{1, -1}]}, {
                    RGBColor[0.880722, 0.611041, 0.142051], 
                    RectangleBox[{0, -1}, {2, 1}]}}, AspectRatio -> 1, Frame -> 
                    True, FrameStyle -> 
                    RGBColor[
                    0.587148, 0.40736066666666665`, 0.09470066666666668], 
                    FrameTicks -> None, PlotRangePadding -> None, ImageSize -> 
                    Dynamic[{
                    Automatic, 1.35 CurrentValue["FontCapHeight"]/
                    AbsoluteCurrentValue[Magnification]}]], 
                    "RGBColor[0.880722, 0.611041, 0.142051]"], Appearance -> 
                    None, BaseStyle -> {}, BaselinePosition -> Baseline, 
                    DefaultBaseStyle -> {}, ButtonFunction :> 
                    With[{Typeset`box$ = EvaluationBox[]}, 
                    If[
                    Not[
                    AbsoluteCurrentValue["Deployed"]], 
                    SelectionMove[Typeset`box$, All, Expression]; 
                    FrontEnd`Private`$ColorSelectorInitialAlpha = 1; 
                    FrontEnd`Private`$ColorSelectorInitialColor = 
                    RGBColor[0.880722, 0.611041, 0.142051]; 
                    FrontEnd`Private`$ColorSelectorUseMakeBoxes = True; 
                    MathLink`CallFrontEnd[
                    FrontEnd`AttachCell[Typeset`box$, 
                    FrontEndResource["RGBColorValueSelector"], {
                    0, {Left, Bottom}}, {Left, Top}, 
                    "ClosingActions" -> {
                    "SelectionDeparture", "ParentChanged", 
                    "EvaluatorQuit"}]]]], BaseStyle -> Inherited, Evaluator -> 
                    Automatic, Method -> "Preemptive"], 
                    RGBColor[0.880722, 0.611041, 0.142051], Editable -> False,
                     Selectable -> False], ",", 
                   RowBox[{"AbsoluteThickness", "[", "1.6`", "]"}]}], "]"}], 
               ",", 
               RowBox[{"Directive", "[", 
                 RowBox[{
                   RowBox[{"Opacity", "[", "1.`", "]"}], ",", 
                   InterpretationBox[
                    ButtonBox[
                    TooltipBox[
                    GraphicsBox[{{
                    GrayLevel[0], 
                    RectangleBox[{0, 0}]}, {
                    GrayLevel[0], 
                    RectangleBox[{1, -1}]}, {
                    RGBColor[0.560181, 0.691569, 0.194885], 
                    RectangleBox[{0, -1}, {2, 1}]}}, AspectRatio -> 1, Frame -> 
                    True, FrameStyle -> 
                    RGBColor[
                    0.37345400000000006`, 0.461046, 0.12992333333333334`], 
                    FrameTicks -> None, PlotRangePadding -> None, ImageSize -> 
                    Dynamic[{
                    Automatic, 1.35 CurrentValue["FontCapHeight"]/
                    AbsoluteCurrentValue[Magnification]}]], 
                    "RGBColor[0.560181, 0.691569, 0.194885]"], Appearance -> 
                    None, BaseStyle -> {}, BaselinePosition -> Baseline, 
                    DefaultBaseStyle -> {}, ButtonFunction :> 
                    With[{Typeset`box$ = EvaluationBox[]}, 
                    If[
                    Not[
                    AbsoluteCurrentValue["Deployed"]], 
                    SelectionMove[Typeset`box$, All, Expression]; 
                    FrontEnd`Private`$ColorSelectorInitialAlpha = 1; 
                    FrontEnd`Private`$ColorSelectorInitialColor = 
                    RGBColor[0.560181, 0.691569, 0.194885]; 
                    FrontEnd`Private`$ColorSelectorUseMakeBoxes = True; 
                    MathLink`CallFrontEnd[
                    FrontEnd`AttachCell[Typeset`box$, 
                    FrontEndResource["RGBColorValueSelector"], {
                    0, {Left, Bottom}}, {Left, Top}, 
                    "ClosingActions" -> {
                    "SelectionDeparture", "ParentChanged", 
                    "EvaluatorQuit"}]]]], BaseStyle -> Inherited, Evaluator -> 
                    Automatic, Method -> "Preemptive"], 
                    RGBColor[0.560181, 0.691569, 0.194885], Editable -> False,
                     Selectable -> False], ",", 
                   RowBox[{"AbsoluteThickness", "[", "1.6`", "]"}]}], "]"}]}],
              "}"}], ",", 
           RowBox[{"{", 
             RowBox[{#, ",", #2, ",", #3}], "}"}], ",", 
           RowBox[{"LegendMarkers", "\[Rule]", "None"}], ",", 
           RowBox[{"LabelStyle", "\[Rule]", 
             RowBox[{"{", "}"}]}], ",", 
           RowBox[{"LegendLayout", "\[Rule]", "\"Column\""}]}], "]"}]& ), 
      Editable -> True], TraditionalForm], TraditionalForm]},
  "Legended",
  DisplayFunction->(GridBox[{{
      TagBox[
       ItemBox[
        PaneBox[
         TagBox[#, "SkipImageSizeLevel"], Alignment -> {Center, Baseline}, 
         BaselinePosition -> Baseline], DefaultBaseStyle -> "Labeled"], 
       "SkipImageSizeLevel"], 
      ItemBox[#2, DefaultBaseStyle -> "LabeledLabel"]}}, 
    GridBoxAlignment -> {"Columns" -> {{Center}}, "Rows" -> {{Center}}}, 
    AutoDelete -> False, GridBoxItemSize -> Automatic, 
    BaselinePosition -> {1, 1}]& ),
  Editable->True,
  InterpretationFunction->(RowBox[{"Legended", "[", 
     RowBox[{#, ",", 
       RowBox[{"Placed", "[", 
         RowBox[{#2, ",", "After"}], "]"}]}], "]"}]& )]], "Output",
 CellChangeTimes->{{3.908013489646669*^9, 3.9080135446244307`*^9}, 
   3.9080135891060534`*^9, {3.9080136609883013`*^9, 3.9080137128923273`*^9}, {
   3.908013776925449*^9, 3.908013864422668*^9}, {3.90801389882511*^9, 
   3.908013909736403*^9}, {3.908013973812045*^9, 3.908013981748065*^9}, 
   3.9080140794883223`*^9, 3.908014134093821*^9, {3.908014271109078*^9, 
   3.9080142861719112`*^9}, {3.9080143300140343`*^9, 3.9080143356305304`*^9}, 
   3.908014418824106*^9, {3.908014507297295*^9, 3.908014558746833*^9}, {
   3.908014593888543*^9, 3.908014645368511*^9}, 3.908014699223176*^9, {
   3.908268356862022*^9, 3.908268372491757*^9}, 3.9082684062807207`*^9, {
   3.9082684469363737`*^9, 3.908268458439061*^9}, 3.908268536452832*^9, 
   3.908270502052492*^9, 3.908274403433711*^9, {3.908278151879713*^9, 
   3.908278178228386*^9}, 3.9088674924258337`*^9, {3.908867543106824*^9, 
   3.908867550394515*^9}, {3.9088675889690247`*^9, 3.908867664964772*^9}, 
   3.9088677006459923`*^9, 3.908867736360979*^9, {3.9088677833883057`*^9, 
   3.9088679232698936`*^9}, 3.90886830769281*^9, {3.9088684410427027`*^9, 
   3.9088685469320927`*^9}, 
   3.909476518769375*^9},ExpressionUUID->"e3103daa-22c5-4204-b848-\
0abf53f9e0bc"],

Cell[BoxData[
 TemplateBox[{GraphicsBox[{{{{}, {}, 
       TagBox[{
         Directive[
          Opacity[1.], 
          RGBColor[0.368417, 0.506779, 0.709798], 
          AbsoluteThickness[1.6]], 
         LineBox[CompressedData["
1:eJw9zHc41Y/DxvGDopSKb9nKqIyEfJV5PvdpC2VLKiKbjEKhJFlF9kjDHtnZ
e++9t6yDhpLqVCr0+z3X9TzP/c/7ev1zC5jYa5nRk0ikPXQk0v/0O4NMOpne
giD978TCeV6I8ZzG/7meEh+9xq37/w6KNolc4DbDWn6kZuGBFV5a/cnd49zO
YBO8ySS+3UEiTb9Qe5DbBxl77Pbf2CQl65lke6uPOxLn6R+EddKFKH5r3/wu
rSESp788OzNvmado/jX2iodtFJ49/Zd14GqfourxvtOHqqOht2Nx8ZjjNiX2
6aOcPsbP4BSv5GVE56D0iLEn8DLzc5B2b1sixXsrrR22pJMueA6ROywSLJYx
Sva6dC5brryANROdSj99jtLc3Wcfpja9hMUXu4XibXVKusn/GhVlv8R8+zWm
+5n9Sq0dnQMBerH49KK117aBqqTwzUzZ5G8sgvaxWT84SVPK5v5bKfcqDgqP
g8W3iG0i7xLofOonEo9m1cVJM69/yG2FnANf78bjQwkjh7KJINlL2YzFsC8e
oRqxZ5cXpMhKk3ln2w4kgNeKPSBEnyD/sN94IOOWAIkOu1CmNBVyLoNqZVx3
AsQjLgoPf9QjW0ZH/2AWSkTeg+IjbrrXyYKH5qVcbieisTaY+ERyIE9WS9nM
diRCbpt5aACTGzlS616KGn8S3l8Q3v+u15t8YbFtusQpCRMxaQ5nTELIW9zY
uYXakpA+nVpmYBFDrmO5rhPElwzdzsy+EasksltCbtAvx2T05Ye3JZ3KJssc
XWs1bU5GoaDbjsXmIvKnVmWGXu4U2FMedXeQasneF8126rqkIH5a61fvaguZ
d/EBz3hfCiRJrzbPlPSRC51ihY0Op4J+ibX5yJsxshpDxb/z/qko/7Avn5Y6
R54PHYHVfCpa5CeLCp5+ILvz01SXkQY/przDqXVfyWy5u/RvPU+D8FFWvnMS
v8kZ5MOmqz/ScDKkLVqDg5440XnO4Z7WK6ipmRmuNGwhxgzM79LnvMJhFTlN
0c5dhMN7L3+/renoeutYXxbFTmy5Exex3Swdn/bcVR/dt5eIZ6yMD61Nh9+l
HGOtT0KEbORoFjtvBkyOcojZi4oR3ULfS5/fzsCqVvD68e1HCPN81ib+gQyI
as/cr995jNigSPSlSGRiMPk8o95lJSKyR+WN2ONMsLutE7t5ThDihhbvcxcy
4W8TF0X/+wzR+PHhd5njWdB5vZvw/aNGXHGPpyt/kYXfR6pZTcW1CNrWKhas
ZoGS/3Fxc4YeEfh0jKtROxsDg5aJc7xXCCHhHwfO5WZDiOTW5aBvTJQXsUl3
M+fAeGPRgEfNjNA6JUlom+fA9pjL3GZGa+JDv6rKaF0ORuaur8ak2hNexpZ6
V/ly8Tju1nEF0VsE94q3ydydXOTRST835bpN5Hkk2FkM5sJvSMF4odydSGY0
Iv/geI2xg+0zTeGexMr5Gw2lp18j/a17PHP1Q0Ip0v2c+63XqNgcKyhj60f4
Tz7qISe8Rs6Bfafe5QYQg0JPdUk9r3GckqKtfiGE2GeTOlG/9hoB1yIuzAiF
E9b5hcY+Ynn4qTFMNTWNIop/1b89q58HYoM7t5D3GUF/vO8Gs28e5AocN/oM
YokL/tPfOgvy4EQLdl2PSiCe9XxyDZ7NQ/y8j8VV7WRikX3tr+bOfOSXvX99
zyaNkDZk9t1Nzkf0G7lT295nEB4pnNtHrPORZ8k+dms4h2j/eDAs5mk+KpIM
L96OyyPYZY5yXmnOhxv3XNwJjkLCxP1k7F5aPkJuqHxlGSsmsus1988KFIBP
drNk1VIZsbr1WkaSegFO5VP5M/SqiFOadlLm9wqQp3RPYzCklgh5erdYJLMA
quphWj4Z9cTk9GOlpdECZHpz8vSvNRIiwjH12YyF0D5hl2IR2EI42aUpO8gU
wjfUtl7WsJ2oLSrqljYpxPjBxEW3213E9vUGne/BhTj9/uG3UbteQv9U/3hJ
VSEqjB/0aav2E8kBM9fclgpBY71wXl5nkFjpX15U4iqCQTZNtiJwmFDkXrf9
e6YItWSDdOnVUcLXeNu3OqcinHvcmMH/bILof8Xl6p1YhOMyuUMSLlOEtewx
n60bRbj5rlBgl8scoXt+e3WDSDE6rhptCAjPE5Trcz/uaRdjeTuDktfqAnHI
tVRSzqMYUdtTLeg/viXYg4Msv74qhmdsi7s3wweCLsU0IWugGO0eQ79+Uz4S
H8sVxs03irFCO/rXMnWZaFhcVJ3QLkEwn1pt0+oXImet0jvSowRdMmdnO298
I56xhVepp5eAS9E6VPQPjfARsfqxdbAEDV7xR5kSfxAOBCQbN0qgLu0bGnN9
lbiss8fSQ7QUno1P6nmP/ybOWC/Fy+mU4kv9JvkhxTWCNyqaLTu9FJG8MUG7
zpLAlHVD1WKwFDU2VL1/nejwte6kt8DfUowXRg8n5tOj9dPn75E6ZRj78qT4
jPlmFDA0S2jcL8MdezkL2iQjYrleWDBnlIElRc9g1mILnE8rj3n8LYPb5CP3
qKptuHZ5L5u8WDm62YLe/HjEAjVHmso3nXKI1al3Nd/YCcGX8ZUWGeXwCm/i
8qthBUuBy3eBoXIEGWbc5Rthw2qrmsTk33LEuD2Y51/7B9201TgN3QpIDIlN
HnNgRxlzzyizZwUY/cSDjtRyIJk/hbUpowLdAV3OVvu44Kam+VCeVIkRR23V
myy8MDMRrvwmVokzrfbPZV/yQePOOi1btxKy6V96BIl9EE5ONxfMrASZadkt
z0AAbOX34yaHKlGV2B59+YwgNnp0R6NIVThhF0ONVhTC4B86lW16VRjtYP7d
efIAPLUNDtNI1disIq7o2C8KGysp85xD1Yg55BOzwnoIevcZ4yz1quHBNuTG
c1Uc4pn5u95kVsO3a3DLIw5JcNT5n4sersbfsZfxmSelQD9i6KVJV4NYUgcD
je4Ixui30Zr0avDSw3npaJg0GjlnxT0f1CBeTdPWxfRfvJYoMVPIqoFoZPHB
VLIMTmbn2YyQauHF6+JqsvkYuMauvlHVq4XinUgz8rI8hu/55ZFtavF7XWTE
74cCIgTzfCQ9a7H7e29zCKMSdthukvgnoxZiqhYe5gQB+r8ZHuPrtZAXc0m9
4X8cNUmDWp1sddgXGdBkdfgE7ipvHKwWrkOQ8qB81/AJ/AzV7EnQrAOtsLuM
RfYUPu5f3WeVUgcr69sjqpJnkd4mQDMor4PuYGTkpV9nYW6n2qrWUweBpYUY
nVZlzJbEOkj9qsN9A5fzOs4qGFY5XfdTrR6GNQ+YT7JcQPhnu8j3xvXgq9fk
9CapQyPiqdWESz1YnHSZZH6po+PNEmtNfD2Kq5p6g9c1UOsQZuJLqwerg12f
rYA27u2pPHZnawMUfX/tS8rThkL5ArP13gZ8JFLCuk/poIhBvuC8cgMEl7lT
BZ10kRE1zbDnRQMkWXYqB/68CAvFraOMeQ04/s+7ebl4feyfkc5abWpA295m
991qlxAr6qsz+bkBfum18k7ZBgivFE9JOtkI/WyqUXj0VWgY67lG6jdip/mu
fGcDQ+xg9Dzvd6MRG/WJVyv5jeCvPvDdOroREwrFdK2Xr+HunOsZ6aVG5LC5
3fNgMoH5lpa3tWFNONj0i8RUZIaJTFMp1/QmPHntRm4km0NDnd71SG0Tbu62
iiluNYd8FJk58VMT/P/U3Dq7YIHt+wvFHyo3g+7EdLu9vDXykeB4eqMZEmlD
IQYa9hCmEuXru1uwtl25pm3dHi98J+mLD7Ug7PG0aJeeA3y6OCIOXmoBe5+F
gQyzI/QvBxUzFbbg5gdGIff7N7Hh4v6nzaoVunZlO+qTnXGLm+uUl2crmrfV
bFrf4YJ3VcWBCtGtCDp+1/a2mwv6Nn3ly2xsRYV+0dnDureRHGZJCdzXhqY0
58wcLleo5Oj6XBhqw0nt65we03cRvSC5c4DSAe54vbCLr71wxeHIESa9DtAu
BIy9p3mB/4+0tqJNB2SVy0y2KTzEq13HopMiO/BQk4FrrekhyhWV9jl96ECq
woHysHlvTIUqS+6J6ET54s/mh0p+2E8Yq19824WcYYGsEL1AvGs1cQxY60LF
i5PWo1mByNY2Da9h7YbD1at/Mxie4JiVxYiwUjfCO+rLPuc/gXLEDaPVkG4s
cXg5r3AEw+aDq32MQg+MeXgi2tZDcEm1reXTmV5cd9+SlPBPBNh3bfrHRqsX
wu+a9nuqRmBwkDB8d7UXb/kkLTIeRkDDsJA259SLTeaPybO0CCg7xgmMJvZC
SlrUs288EnLRzu71G73gF3541qcwGpxUAcno4j4k/tS/bPPyOUbd3KIoBweg
qzFgOMOdCLfACLL/kQEc8OXdCCMSwRubM9+jNICLafZpxiaJMKqbkzbSHoC5
s+8jrYxELDKp9tzzHMDNOx7JHopJ+B7Bs6VifADuHy+QZk2SwZZb6Xo0eBAC
TsvOQ42pUKNuXBFbHcLeDyMBQ12ZKDpK0giOGcVnyxNZz/7kY5fRg776WxMw
/UYT/jRdims379935JsC07EyrcLQamgZvQqbuDIDrv4soUKeenxa6c0ya5kF
h4OPE79oE7x+yl7N5qLinMps+O2fLQh5P6VzxX8e9vNBW/hX2sF5x75Vb2UB
FaRrsaGNXXjuTvTvoLzF1mGBWQbRXkRbnxeSyHqHu1g9kOTRh6DuZ8zbSB+g
4TRCfzavH+t8IvLqDkt4nTxAVVgZwOLWOOrU2Edw/Nbg4uMdQru1zn7xQ8uw
MkrU1BMZhnDJuayZp5/hOKf57g8xAlQSZqK3VzAeeG5cRG4UIjbnpf33fkFb
29rucMExdO9cS+Qe/AK5hhBbbfZxfFlumwq49xUSTJLkSyvj6GuQrZY6+g1G
eb/XJvonsGz+7LL7+29I+z3TOJQ2Cf9TvI3JoTQsCu7p9zZ/gykOopdO+TtO
dFs/Yj08hfwD99PIX7/jZsatw2zTU2igK1LaF/MDR0osRrb6TSNk4LGzzIWf
2JLvOnaYZwYT0/ddRX7+BIM3UTVtNYO52d0CGjmr+LoudXatYgbme9vC9S79
gtgvV//uzbMQEb3ZSE/3G7YdItuTVWeRKlrxdK74N6SqHk7kRswiwVRILuHa
H+ywu1R5c3gWlyIPuYdzrqFddkPvGM8cLkSI3D3UtYbEW40ZmlfmUNt1SjnR
eR38mgtR9NFz+LxGKlUT34AtGkT8Bufw3Hzy69DwBkIkZoZ3bqfCOzZraZPH
X9yIq9TpplCx23xHYwEXiSJSZLtX9g4VB7iHb+vYkSjwk09VyaAi/yvbpW57
EoUSeLT9YCYVRIe6grIjiTIxqNxLn0WF/t22NUUnEsW7tNOrPJuKwKnKB0Ju
JMpn8eUHInlU0BKTAr76kCjmPMWfNkqoaDzkGBfy8r9/j0jJkU1UaG7K8WSO
I1FSlCTZ7ZqpmJr8YOwdT6Jcz5awOdNCxeoT0/13kkgU8ajiqh+tVIivXEw3
SidR6mYebdbrpCKikCiQKCJR9j6TObBzgAqBJ+4Rr4pJlGAvzpaF/zrHrNRZ
sJREOVMvrFY5SEUru7QcewWJwlo19ddymIq1Oweq1mtJFPIj1R11Y1Q80jSJ
vV1PolTsFW6PGqeCXSzu/pcGEiWo38DKdoIKqQnOEwvNJMq9qRlNjjdUVBXo
Chm1kiidF4nnH/9rlcCwTWNtJMroEebWuikqhk17FrQ6SJT2X+dGo6apuE7e
3tLZSaI4KDJ02sxQ8R97Qz7J
          "]]}, 
        Annotation[#, "Charting`Private`Tag$5997#1"]& ], 
       TagBox[{
         Directive[
          Opacity[1.], 
          RGBColor[0.880722, 0.611041, 0.142051], 
          AbsoluteThickness[1.6]], 
         LineBox[CompressedData["
1:eJwt1nk01I3bBvCvLEVTtJCkRBSRrQ3hGkop0oYQoaTQU5akLFlKRpTsS2VJ
slSSIiF5ZmxDMbJkyzrGWGZCwhPp5z3nvc+5znU+f17/3dLnrp68sIQgiIbF
/F//4t2VrbPkoi7x/7c9esPj7RsMwDt/TJlPZVyNSk6Nn5cwg33G5i4GaVzj
Qfy52EGJC1C0K9L7l9dVW7ZJUSvR3hmX1tQfXOYgo1Oy8le3cdZVXFzdSl/m
lKijINejF+DljlVbYo38ecZ1pqj713ZIeKJPtkdlL4+q7ie7LNbOMi84dKg5
8R+21723QPpw394bkZKDh/L0KLrmj93Chvj8ELdnIJ+vN0tXWqvVRi/LH/6v
hCduKFToTrtsTPgiFwgK/T/mqoOdul3FxwK9vYJQohhtSSHGdamCQc7b6Lex
3dJFXpNKINPi3almiWAEJVjouxEiCM9kaQdevgvOmQHR0BOScJ8W36pcFoI/
Xg0ycXe2wcLASLhTOBSyDQ49nNvq0I3xmw2xvwdfj4nGTV37IDvwum/X2zDQ
6Z/5BRQOQFC9v7aP7z6al3gbBe4xBjdg7bsH5g9ArA3ZKq90Cs0NB5/sy4qA
qFZe1EVHS9hEaO+f8n2IlzGYu+hhB0Zhy/tauUhkHY2Qyx1wgH73FaW0+kik
lu1d6SrsjAL+ZWleXlGYfv7Iag/hCvkdaaImm6OR4PlI0sLWA0mmWvdk6dFQ
6CibNpL3wgrfpoXfbjHoIB1ZuGrjg4D0yx6NErE4L3ySpEwE4GctPzuTFots
nViPGUoQHCeTrW9djkOlqIyS8uFgtK3XaDQVjcdUlnJUMpkCI71GA8WyeIid
9D3RcCUMZZeci3kuJiBfK0VfsOkBVB/yqrQJJ6KwcyFEZU8kxHp2iwfbJ+Gj
et7bfslYhAo0hJ8ReoTNOnXTsbvjMb/jEo/620cYMk06stMxEf2+SSPdfE9Q
94lb83N5Ml5J/C3VyEpB0OuPeVXyzyAi/TkhRD4VN15YDfykZID+Trxp0jcV
HWf9v6ZNPId215tDdLk09BuZ7izvyIaMIlP1utdTbPNvLVpH5IFTY8jLkMjA
Mz53jZLUQtw5fUHY7HoG7h6oUX8c8R6SrMANHY0Z4O0b+mdpQBGMeUt2MinP
EeY3tZrhUIwcnR0Os9OZ+JoXdqtbswyO+asqNzflICj/2pKXv6kYP/oPrcgg
DxkacbFHw2qhHetz2McjD2kLq2M9iTpQukIbdNLysPeXp/EKzzpIuTzvpM7n
oUlG8J2/9WeYUHp+fn77Br+X6inIy9bjFfWEbJ/0W5yvJZV51jLgvHdPsOBC
Ae7J+Fi7zjXB7CipjCZfiN3cjzd85ZtBPt8/7XeqEO6XbrjBrBliEQ8uTWYV
4ox+qcjoq2bQWCyjzlPvYZr63r3vTAsk4+JXv8pe3GkwaRGf04r6qdmU42Yl
OLB+y/yoaDs+CDW0CQWUgFVGfx+i1Y5nmzNWVeaUwH9NdSvrbDu8jU/c1iRK
cevyDM/E83Zse5btKPOiFO2FW631dnUg4JTVjimiDC4t4tSdBzqxvt3mu5F5
OXYYiPSYaX9Hq1/IGx2XcpDXr6Q+tvyOGJk3wSoB5Uj6a72r8Pp3rLzMp7wm
pxz54bk7z+V9x5K/Obc6/pRj/8EQtyzpbozJzko5ZfyLeZPvZ7Xmu1HuGnXu
7hQVTdNl5h2He+EnWrrnhiAN69ZlNcya9UKreFDIeRMNIxWf0/jP9aKAV/Pt
UUMaiotMu0du9iInrodX9DENXcKS/kNZvYguVcpI31+BqL8RSVW8fXBcVj1U
HlWJoryQtTOv+tD5wkH1ZnYlQu8tF5gr6sPxY0tuqpVXoubqaAmX1gfNOB2h
p5xKhFfvn8to7wNJ9p3SbcMqbCl+f/40Xz/ykeZmsFAFZ4GcV33m/Vi47jNH
d6pBMEt66/mJfnhIrD8QFFAD6918/I9+94P9sTBcK74GojkaRlW8A2jkm9z4
oqIGO2ibXGdEB/As6hI5XIoO7wS/8irNARzJNQs2aaGDsOYf2OE/gPhBFeEm
ch04JyzMCnmYsHZVU1tqXofTdQMUHkEmNs+pn9rnUgf9g+LrDogwkSWyJz49
tg5X9jbeer2JieJ92lLXRupgVlm7RnofE92RhiqiMZ/x9wn1tY87E7K69sdO
D31BSYH2PZdOJtg159zC5r+g+d+0mNI+Jl6dcoj+tKoeo8HbHwuwmdjjdPHb
Nu16TKnxM4KnmDCM+cd29mE9th004VVfMQiXkZtXE7UacOjFjIiRziAsjejV
nIMMjKu5y1cnDEJMhG+Ny0kGbqzK16QmD6K5Wfcs24YBR6+O0MJngzh+9t1U
/zUGAtmRa8LyBmHoliLd9pQBtVlpYrB6EBrxnj7UBQb4Fc48uPBrEOID0irx
hY3YUTAb2WPEQmumtfdaaiNsTH75iZ1gIeZyfGXkl0ZUJVQwD5mzIDJNsg5n
NqL4ooZBkh0LywRnKYGrv+KM0x7dhWsszCrX97tc+YorT9xQ+5iFNm/vOPLW
JmTS/yvIYrPgHR6jQ1FrgiqpS1iBw4Jkci6zQbsJpQf1eTMmWLD9t1/d9lQT
4qb/a4j4zQJrqVGDX0ATKAyxPDXSEH7FbFhW0tGEU6mi318oD2H169KbuyOa
0WxC3ffUdQjGAwvW22dbsPoQ4/iH4SHEsWvHXy9pxWxBImklZwg9nLg7u1e0
gssoF7EbH4L7rPJLskwrGl4f/js3PYTEFbZz5sateJ+8krGGjw3W3k+Jt1Nb
ERYmIFC1kY2AcP/WLsNv0JV6OXn4GBsFu4njEYltOH3/eY3zCzastAQ2zT5r
w01yT+r5XDYIkMbs8trQkEQStXrDxhFDcYp6dRv0PPK68J6NXivV8papNqQr
i2j8oLJBCrBTlTzejndbr1F62tk4V1suki3QAY2VAwviAsMQsQ1spHp0Qoh7
Xuu6xTBsTmuGO93qhJvMN8tyq2HkHJs4KBLaicvLw9nLbIZhQLYvtUnuRIPS
eqtY+2F4S+tlztZ0gh7Z9eGR8zCYA4Sf8qYuGA8tr7L1HUbRpQD5pJouDKfR
vBqSh2Hn7u/vtrEbqxI9zyb1DOOkbVZUp3UvPPxo29uOj4Azznh5oboP/V6n
nR4XjyBoZq/Nq/UD2GYFRUuRUTwc7ja1pjBRFFok9dl+FOI3rtaYjw+i5dwY
RTFrFI98dL+uJA+h4tPgl6z+UcQ7H92i/JINt3TXlLsbxvCgPkloOTGC6C9t
suZGY/izUV7zmOso/vSJVmt6j4ElmDLQ3T6GKJ6v62fSx1DrbCqrpMiFlKqa
U2T1GLa9P/yyN+EHJAsqfs+NjAGluhcUvMbx4lrFYydBDuRdjqpTNk2gPObB
B5IcB/XC808lmidwdbvZx29kDia49O4wv0lsvj7sPG7BQSNtb5nq7p9Ys5l/
tb4bB1zHpDM+wz9R5pai7x/CAeWAZMWzyCkMKxkUjCZx0L1Ol8Fj+At8ETG7
cnM5yJfzz9SZ/AX98dfvlpRzQOMp0JZKnEZZo4n9cgYHD5vuee4ymcEymsrd
670cdPb435SfmcHF/ZqdP7gc9PetlT6eOwu7ph/CNX84cNxEjza3/A+TBtcF
h4W4kFdwr1jC8xua14fS5dZx8VyhJKG/8Dc2/PhHgraFizSHLRppdnOgxGg6
TCtzYRmr6BMtPo/asirpYC0uTGLkfRW/zCP848aTJw24KP9ywPCp5x8cVqGl
T5hw8WOeKDJWWsBNEY/LIxZcPHLsmmxpXQBfC1ob7bm4k/xylO/WX0yuGdit
5szFWseVFW/XE2Tt4pOVLHcu5CRavUyvEOT7Jty0fG8u8idXW9ZfJcjxnzif
mhetW3dMy9CNIJur/Pw2vWgLX/r8vmsEOfOE2LSWDxfh3aWBW7wJ8je34RHq
oqeepodNBhNkwzapokZfLioU3VIePiHIMplxoyO3uDjBlxsglEKQr/1Y/Bz8
uejuGrG/k0qQcxyMs3cseva+g+yNdILM28Y85rpopfHT2bbZBHltC+f0r0XH
vNN9q1xAkMVIuaYLAVxI3/eJySokyEKm0VZSgVzkXijylCkiyEvjqq3Ii64R
U9cQKyHIfsMyR4IWPX9D7uOfcoJM6/zC5A/iIvTEuWQvKkGe4DP9uHXRYttT
/CdoBJnxfdfDQ4tW7RTXH6wiyENXSXKhi/741myLbQ1BDhYRGMpe9JHwKL52
OkFOVrFLr110q0PD4Mk6gvwcklajiz6vQ6r+/JkgR+XvW066zcX/AIdAU6w=

          "]]}, Annotation[#, "Charting`Private`Tag$5997#2"]& ], 
       TagBox[{
         Directive[
          Opacity[1.], 
          RGBColor[0.560181, 0.691569, 0.194885], 
          AbsoluteThickness[1.6]], 
         LineBox[CompressedData["
1:eJwt1Hk01d33B/Abijwe1JOSqBSlCAmV8L6KEsoUpQhliko0yBgNkigZIxGS
WWRISDLkml0kIkLmez+fMpTK8P381vqdtc466/XH2Wefvdfa4mecjWw5aDTa
GLX/75zhVExT47BXp/3/2h62Lnb7Oi0QOiU0t0MB6hX0Z1FzIiawNXLXrvmy
D+Rrhf6zqZYo7PKvHJVyw4OoMxFDIrZwyOAU2yUWAYk2aZVoa0dUhjx+1/Xj
BUr4Z3r1Up2x5nXX5lbkYZtkn4avmyum3E+FN3eXYLriwKrPIlchPOGpqWRd
gXdWqcO7ytxQMOJnHtT4AYELfG+CrT3Alay286VwPUxjXe6PcHnjuHx5qbpi
M8RVOiw0Um+gvrbwd3oQEz+dxB43SvpB8cNdd+aZNvQU6/t5uN2EWKOW4QfR
j0g5kW/cLnIH+x8ryrrQOxGUMqzqd94fx8RiZSSyuuD6U3iLbNld6B4q7TrA
2Y0TWroC3QL3EFM1Ze6i2QP1cO/Zu9aBUOFub1B1/QKJwZf9inn34RX3ZX79
g14sVxio6+cKhvczmeJr0X1obz74dF/qQ2h9e2Rf9v4rLB6qHpj2CkF9yGFC
QaEfLYUfX9dJPsJnxz8n42L7UbCUJ8HNLRSu5QLVa6wHILUjQejoxjBc0GUw
WCUDiDmmEihRG4ZlN1udtVcOwjfp/GWmSARuSWtvrXs1iKm6paMplRF42rF7
r+f8IOwm48x9zkfiU7P39jrNb9DVYGpJl0Uhmv/BB9G6byhzcCxeYv8YFlL2
a27xDEE+hFOuUyAavwzzzhzRHMLqPiXhO9Yx8Jxv9MvIH8K9Zc1Bp3if4FbL
uxL/sSHM7XBYopD3BOkJxw+YiA5jwCtmvJfrKYbf8fTBaxhZIoule1LjMXpv
dpBbagSC4g2P70o9g4nbZQFd/RHU5gu3TXo9g4p6X5PK1RGo9uQeqpVMgMSy
3m7rtyP46bzgp+iRgFybea/XfSN4yalbGt+UAI5H1/x+0kaxSfqb/DW3RIQ+
k4o9Sx9FT5m8U399Iu53xu9POz2KCCPvZL2NSQht6Q/g9hoFj8dqkc21SZCT
0RtWyh8Fm6HN2SKSjByTpqPG68Zw+7itgMm1ZPCJbmKaKY1BdNhv3WdmMgLr
PmfEHx2DHmfJrm8BL2D08FLR8htjSFfbYTP7MwWdZfw3xTvHsL/h8CVvo1Q4
dkSlfmeNoeuknRdHdirCFOxvKi0ZB8/1+HA+2zTsaDHfoyQ1DrtXK6o3tqVD
jT/730eXxrFAl2Umy2bg/u1i1XC/cUQ063zZHpgBg+2JffKh46hi3ZpR1MhE
gptlrOarcWze+lPy8MssJO/qE5AnxlFcsFKhiTcbbpqtqifnxmGkKadubJcN
e5c3Bsq8E7hp7WBqIfYSPrwp3PySE/h+5EJlkVYOWCJ5op7HJ6Aa4XnY83IO
aONCRVfOTiCg516zWkIOHI7y++50nsAGpxfdFXM5mOu0yvh7ZwJHA/qmGvJy
oX586zFa7gRimtnuD/tzsX63/zuNkgkMr55bNBR4BXkxjgGj6gn4JAvzfXJ8
Ba890nfGOieQVWEo0S+eh1/uStq8CxOYXW6VnqSfB62TUg0Ty1jQNLwob+ed
hx+nGGYvBFjo6QtUnejMQ1RTjW/6Rhb45iuPzTzMh9PxumIeDRYcdyvfWb5Q
AL7DMsptniyYHOErq5QqxOVzxhF7brJAPzvw09u4EB/qa7/6B7Cw+uEDh8nU
Qtx1y5b6Gs5C5fCwbrfxazAyK5VDM1kQjYxamZVWhKalzBMGnSxwZ17QtW8v
Qt4G3Ua3LyxMvj9wW3yxCJpCKwIfDLDAYJMzEcfeQIh1Xew+i4WrWtpdPotv
sPUh19LaRRaapmfjDUxKUHf/XnP4Zjbe8DZ38vqWQEDQPaF1KxvPNyavqE4v
gb1g9zSnDBseeoa39tJKIXxc7I+GIhtbn6fZbcoohYd8+86dmmz4Gp/cMU0r
g8CDCr1lZ9hY22XxRde0HN0vWgPTItno8L6bq+ZUjvRzoWVx0WyEb8q9I+db
Dh6jxOKgWDb4z3PJ/pdeDvuXBleME9ngWEz3+Txfjr+3RV8+yGKDJTG74Vzy
e9zdbtXaUsFGWq349Mni9/iXUfnZopoNu4u6DL3m9/i0zk5kqIaN/tdxl+R/
v4dPyunggQbqfR2t97/0KnB46D/DJx1slF8KPeM/XYFTsW/e/TfGhrdQqfL1
5ZUwiest0JtgQ6V4iNdxfSWsOrb+8mWzUcC5N++IdiVmxS5Fdv9gIz2yj1Mo
thJJi1e6Tv5hI6xUJjnpQBUagkiNYF4Cdjw1I+Wh1ZAKsc0XkiLQnWEj755W
je/OPnI/txEw0Odw31leDT39kz2t0gT2RqrxJrKrEV128LevHAE+iXyZW9of
UCt72S1XmcArJLhoLXyg5vdk/nlNAgvXPP/WnmPgym+L4WALApdF1mre9GXg
afRiD7clgdG3hUEqUQzwJ9pI37AiwOSaFMuoYoB5cWbC9iyB56EO9KANtdhp
Jlq26hwBnWyTO0c/1oIreMh+/jKBqCE5gTZ6PcbaY65LBBAwv7RzJ7dpPWSl
BdU07hHY+FfBeJ9TPap1ThubBxJIFVSOSoqoxz+DKbeDgwgU71PdcGW8Hq7B
l6x7Qgj0PtKWEwpvAN+BDFG5aAIS6tb6x0caEdPYav4ulcqXccbl/lwjGuYs
ycw0AlnGNmHvVjRh/5UlKtHpBJTP2X/aqtqEZi5+jouZBLTDL1jOhjQhnzcy
mSeHgNO4u3O0SjO434nZcb0mYKZbW8M+2IJDXWa9klUEVgty/edk1IL1KXV9
i5Tb29VPj1q0ICt5c0FnNdWP0/nTA1daMLlNbsi/horvEi/emdiCxL7k2I91
BPZEXfWsWKDuu5vbqDMJCA+Ky0UVMmH56gKH3hcCHSnmHqsqmMjgPvuGq5dA
+Pmo6keNTHC0KfuXUhb8yWce9I2JTxdtHbZ9JcCzfDbAb2UrjPae9pkdIDAr
2zTgdLEV6Z5rLC+MEuj08Iikb2nD7Nm+J6WTBDyCwtUCdrYhpqBK5cQUAdG4
7G/Nqm3oO6y4ZYqy5fsBBUvjNhTDf2TLDIFhbt1mb982FJZsVfL/RWAmfB1P
yec2KN7QmJeYI7DyZam70sN21JYxqse5SOgNLphvn/2IpXyr1BtWkYgcrfv+
kqMDjzxn+PYJkehjR95W+rcDpREJl9Mou87KZtI3daAoJon3zmoS0f9a/jXV
64DcUmHn3cIkhne/i771rANqS1OC7q0j4Rt0o6NH+xNs5GTKhsVJFCjRDB5G
dyIlmLk7fgeJkyrL1s8+74TxruWnFinTwMeyyumETlXQFktZEjrawgEKNZ1g
/TEpEpMj8fWkfPnH6U7sq/nYFilPgs/XSl7UoAucORz67rtInKkrF0xb9hn1
gssNOfaSELT0Y1Zc7kbYpikBlQMkLI7vDTrn0w3vTbknblJO1/9xUPBeN9a6
bnOso6xFty61iOvGM6bWqJkmCQ9xjZRZRjcOmXKcuKZF4tsgzVt2fQ84kuZV
kg+RKHLwlYph9CD6Bz21R5eEleuNGy5ivYg3jvry1piEkWVqaLf5V8RO0OTM
rEmwv7dk2tb044RZ/pG+CyRu/tptkbV2EDMfp/KH3EiEjPUeMw/4hrqcRAdD
PxLC150Zpt+HMHb5/bjVPRJPPNVb+ekj2G+f93tpCIkoxyObZTNHcTBn1Wfn
SBIPmmJ4/6GNY1DHnl7/hMS8mNRe/UsTeF6XcowrgerP8vjB3i4WSs5fXfE8
mUSd4zEJGWoO5R3L+BuSRmLr68OZXx+TsFmbevRKFgmUqttuc/uOwHYvHkYO
CSmnIwoB63/glf3keF0eiSaBuUSR9h8IDeMOaS4k8YOo7b3vPQmnFVynnN6Q
YFbuLpNXmkKyvLnFP6UkCLuYU55jUzhXYLrzUhmJAE3RquePprF/D0PUv5xE
7xr1liXaM2j/4MrxvILEK8kbKWqTM4jL1N/nU0WickmB6obon9ixu3294geq
Xm2BVxWP/oJOuWTqVA2J7r4b7lK/fuGAavZ171oSA/2rxA2yZyGTV5QpWE/C
bn1tmKnZb+RNEzlXGqj/bHOt4ljyB9MeFsvKG0m82FbyeKDwDyQXn6wTaiaR
YLN5T4LVX0jl9N4+0ELCLELaM0x4Dj0bgrZ5MkkcDZfykm6cQ261CW9cK4ny
Rk3txKvzCFxp3P2sjQQ5RyvSk1mASVFBVWY71T+7nsmPHQtISQwqfvKRxO24
zAkun0VsjJvc5dVBYpUdf1XeWho92maNu+0nEpIiHW7HLtLo6m/61ih3UvWY
XGnW5Eyjm1WeTd1LWb1eX0XbhUZvM9fco0b5hFft3L4rNLoDe52pJuWg3lK/
zR40+sGj2wKNKE8nJt2fvEOjq0oOtl2kXCXtEh/ylEaXyaWRLygbcmX78sbT
6Nb+jk7plHt7xq1vP6PRMw8rj2RRng22kbieRKPb7Z/uyacs8/14mmUajX4o
hP99BeXwfPU82QIaXZuv36mXsniwZ3hqIY3ub+Dd208527bo6qYiKt46H4Mh
yozVCntWl9Dog+NZCizKc9cl386X0+i6I3Xkb8r3DM/EuVXQ6G5fHlrMU169
Pf7Gj0oa3SehuI7WRUK+W3j/0AcqvtL+JG7Kb/NMNlsyqPqZxvP/Q1knKJSr
q5ZGTxs5485PucOmecionkYXXRE8uILyWTW+moYGKt+/YkeEKP8Pdz9Ldw==

          "]]}, Annotation[#, "Charting`Private`Tag$5997#3"]& ]}}, {}, {}}, {
    DisplayFunction -> Identity, Ticks -> {Automatic, Automatic}, 
     AxesOrigin -> {0, 0}, FrameTicks -> {{Automatic, 
        Charting`ScaledFrameTicks[{Identity, Identity}]}, {Automatic, 
        Charting`ScaledFrameTicks[{Identity, Identity}]}}, 
     GridLines -> {{1, 1.2}, None}, DisplayFunction -> Identity, 
     PlotRangePadding -> {{
        Scaled[0.02], 
        Scaled[0.02]}, {0, 0}}, PlotRangeClipping -> True, ImagePadding -> 
     All, DisplayFunction -> Identity, AspectRatio -> 
     NCache[GoldenRatio^(-1), 0.6180339887498948], Axes -> {True, True}, 
     AxesLabel -> {None, None}, AxesOrigin -> {0, 0}, DisplayFunction :> 
     Identity, Epilog -> {
       InsetBox[
        BoxData[
         FormBox[
          RotationBox[
           StyleBox[
           "\"\\!\\(\\*SuperscriptBox[\\(V\\), \\(\[Venus]\\)]\\)=1, \
\\!\\(\\*SuperscriptBox[\\(V\\), \\(\[Mars]\\)]\\)=0\"", 12, StripOnInput -> 
            False], BoxRotation -> 1.5707963267948966`], TraditionalForm]], {
        0.9, 0.65}], 
       InsetBox[
        BoxData[
         FormBox[
          RotationBox[
           StyleBox[
           "\"\\!\\(\\*SuperscriptBox[\\(V\\), \\(\[Venus]\\)]\\)=1, \
\\!\\(\\*SuperscriptBox[\\(V\\), \\(\[Mars]\\)]\\)=\[Delta]V\"", 12, 
            StripOnInput -> False], BoxRotation -> 1.5707963267948966`], 
          TraditionalForm]], {1.3, 0.69}]}, 
     Frame -> {{True, True}, {True, True}}, FrameLabel -> {{
        FormBox[
         StyleBox[
         "\"exp[-\[Gamma]/\\!\\(\\*SubscriptBox[\\(V\\), \\(Tot\\)]\\)]\"", 
          16, StripOnInput -> False], TraditionalForm], None}, {
        FormBox[
         StyleBox[
         "\"\\!\\(\\*SubscriptBox[\\(V\\), \
\\(Tot\\)]\\)=\\!\\(\\*SuperscriptBox[\\(V\\), \
\\(\[Venus]\\)]\\)+\\!\\(\\*SuperscriptBox[\\(V\\), \\(\[Mars]\\)]\\)\"", 16, 
          StripOnInput -> False], TraditionalForm], None}}, FrameStyle -> 16, 
     FrameTicks -> {{Automatic, Automatic}, {Automatic, Automatic}}, 
     GridLines -> {{1, 1.2}, None}, GridLinesStyle -> Directive[
       Thickness[Large], 
       GrayLevel[0.5], 
       Dashing[{Small, Small}]], ImageSize -> 400, 
     Method -> {
      "DefaultBoundaryStyle" -> Automatic, "DefaultMeshStyle" -> 
       AbsolutePointSize[6], "ScalingFunctions" -> None, 
       "CoordinatesToolOptions" -> {"DisplayFunction" -> ({
           (Identity[#]& )[
            Part[#, 1]], 
           (Identity[#]& )[
            Part[#, 2]]}& ), "CopiedValueFunction" -> ({
           (Identity[#]& )[
            Part[#, 1]], 
           (Identity[#]& )[
            Part[#, 2]]}& )}}, PlotLabel -> FormBox[
       StyleBox[
       "\"Offspring Survival\\nProbability\"", 16, StripOnInput -> False], 
       TraditionalForm], PlotRange -> {{0., 2.0999999571428574`}, {0, 1}}, 
     PlotRangeClipping -> True, PlotRangePadding -> {{
        Scaled[0.02], 
        Scaled[0.02]}, {Automatic, Automatic}}, 
     Ticks -> {Automatic, Automatic}}],FormBox[
    FormBox[
     TemplateBox[{
       StyleBox["\"\[Gamma]=1\"", 15, StripOnInput -> False], 
       StyleBox["\"\[Gamma]=0.1\"", 15, StripOnInput -> False], 
       StyleBox["\"\[Gamma]=0.01\"", 15, StripOnInput -> False]}, 
      "LineLegend", DisplayFunction -> (FormBox[
        StyleBox[
         StyleBox[
          PaneBox[
           TagBox[
            GridBox[{{
               TagBox[
                GridBox[{{
                   GraphicsBox[{{
                    Directive[
                    EdgeForm[
                    Directive[
                    Opacity[0.3], 
                    GrayLevel[0]]], 
                    PointSize[0.5], 
                    Opacity[1.], 
                    RGBColor[0.368417, 0.506779, 0.709798], 
                    AbsoluteThickness[1.6]], {
                    LineBox[{{0, 10}, {20, 10}}]}}, {
                    Directive[
                    EdgeForm[
                    Directive[
                    Opacity[0.3], 
                    GrayLevel[0]]], 
                    PointSize[0.5], 
                    Opacity[1.], 
                    RGBColor[0.368417, 0.506779, 0.709798], 
                    AbsoluteThickness[1.6]], {}}}, AspectRatio -> Full, 
                    ImageSize -> {20, 10}, PlotRangePadding -> None, 
                    ImagePadding -> Automatic, 
                    BaselinePosition -> (Scaled[0.1] -> Baseline)], #}, {
                   GraphicsBox[{{
                    Directive[
                    EdgeForm[
                    Directive[
                    Opacity[0.3], 
                    GrayLevel[0]]], 
                    PointSize[0.5], 
                    Opacity[1.], 
                    RGBColor[0.880722, 0.611041, 0.142051], 
                    AbsoluteThickness[1.6]], {
                    LineBox[{{0, 10}, {20, 10}}]}}, {
                    Directive[
                    EdgeForm[
                    Directive[
                    Opacity[0.3], 
                    GrayLevel[0]]], 
                    PointSize[0.5], 
                    Opacity[1.], 
                    RGBColor[0.880722, 0.611041, 0.142051], 
                    AbsoluteThickness[1.6]], {}}}, AspectRatio -> Full, 
                    ImageSize -> {20, 10}, PlotRangePadding -> None, 
                    ImagePadding -> Automatic, 
                    BaselinePosition -> (Scaled[0.1] -> Baseline)], #2}, {
                   GraphicsBox[{{
                    Directive[
                    EdgeForm[
                    Directive[
                    Opacity[0.3], 
                    GrayLevel[0]]], 
                    PointSize[0.5], 
                    Opacity[1.], 
                    RGBColor[0.560181, 0.691569, 0.194885], 
                    AbsoluteThickness[1.6]], {
                    LineBox[{{0, 10}, {20, 10}}]}}, {
                    Directive[
                    EdgeForm[
                    Directive[
                    Opacity[0.3], 
                    GrayLevel[0]]], 
                    PointSize[0.5], 
                    Opacity[1.], 
                    RGBColor[0.560181, 0.691569, 0.194885], 
                    AbsoluteThickness[1.6]], {}}}, AspectRatio -> Full, 
                    ImageSize -> {20, 10}, PlotRangePadding -> None, 
                    ImagePadding -> Automatic, 
                    BaselinePosition -> (Scaled[0.1] -> Baseline)], #3}}, 
                 GridBoxAlignment -> {
                  "Columns" -> {Center, Left}, "Rows" -> {{Baseline}}}, 
                 AutoDelete -> False, 
                 GridBoxDividers -> {
                  "Columns" -> {{False}}, "Rows" -> {{False}}}, 
                 GridBoxItemSize -> {"Columns" -> {{All}}, "Rows" -> {{All}}},
                  GridBoxSpacings -> {
                  "Columns" -> {{0.5}}, "Rows" -> {{0.8}}}], "Grid"]}}, 
             GridBoxAlignment -> {"Columns" -> {{Left}}, "Rows" -> {{Top}}}, 
             AutoDelete -> False, 
             GridBoxItemSize -> {
              "Columns" -> {{Automatic}}, "Rows" -> {{Automatic}}}, 
             GridBoxSpacings -> {"Columns" -> {{1}}, "Rows" -> {{0}}}], 
            "Grid"], Alignment -> Left, AppearanceElements -> None, 
           ImageMargins -> {{5, 5}, {5, 5}}, ImageSizeAction -> 
           "ResizeToFit"], LineIndent -> 0, StripOnInput -> False], {
         FontFamily -> "Arial"}, Background -> Automatic, StripOnInput -> 
         False], TraditionalForm]& ), 
      InterpretationFunction :> (RowBox[{"LineLegend", "[", 
         RowBox[{
           RowBox[{"{", 
             RowBox[{
               RowBox[{"Directive", "[", 
                 RowBox[{
                   RowBox[{"Opacity", "[", "1.`", "]"}], ",", 
                   InterpretationBox[
                    ButtonBox[
                    TooltipBox[
                    GraphicsBox[{{
                    GrayLevel[0], 
                    RectangleBox[{0, 0}]}, {
                    GrayLevel[0], 
                    RectangleBox[{1, -1}]}, {
                    RGBColor[0.368417, 0.506779, 0.709798], 
                    RectangleBox[{0, -1}, {2, 1}]}}, AspectRatio -> 1, Frame -> 
                    True, FrameStyle -> 
                    RGBColor[
                    0.24561133333333335`, 0.3378526666666667, 
                    0.4731986666666667], FrameTicks -> None, PlotRangePadding -> 
                    None, ImageSize -> 
                    Dynamic[{
                    Automatic, 1.35 CurrentValue["FontCapHeight"]/
                    AbsoluteCurrentValue[Magnification]}]], 
                    "RGBColor[0.368417, 0.506779, 0.709798]"], Appearance -> 
                    None, BaseStyle -> {}, BaselinePosition -> Baseline, 
                    DefaultBaseStyle -> {}, ButtonFunction :> 
                    With[{Typeset`box$ = EvaluationBox[]}, 
                    If[
                    Not[
                    AbsoluteCurrentValue["Deployed"]], 
                    SelectionMove[Typeset`box$, All, Expression]; 
                    FrontEnd`Private`$ColorSelectorInitialAlpha = 1; 
                    FrontEnd`Private`$ColorSelectorInitialColor = 
                    RGBColor[0.368417, 0.506779, 0.709798]; 
                    FrontEnd`Private`$ColorSelectorUseMakeBoxes = True; 
                    MathLink`CallFrontEnd[
                    FrontEnd`AttachCell[Typeset`box$, 
                    FrontEndResource["RGBColorValueSelector"], {
                    0, {Left, Bottom}}, {Left, Top}, 
                    "ClosingActions" -> {
                    "SelectionDeparture", "ParentChanged", 
                    "EvaluatorQuit"}]]]], BaseStyle -> Inherited, Evaluator -> 
                    Automatic, Method -> "Preemptive"], 
                    RGBColor[0.368417, 0.506779, 0.709798], Editable -> False,
                     Selectable -> False], ",", 
                   RowBox[{"AbsoluteThickness", "[", "1.6`", "]"}]}], "]"}], 
               ",", 
               RowBox[{"Directive", "[", 
                 RowBox[{
                   RowBox[{"Opacity", "[", "1.`", "]"}], ",", 
                   InterpretationBox[
                    ButtonBox[
                    TooltipBox[
                    GraphicsBox[{{
                    GrayLevel[0], 
                    RectangleBox[{0, 0}]}, {
                    GrayLevel[0], 
                    RectangleBox[{1, -1}]}, {
                    RGBColor[0.880722, 0.611041, 0.142051], 
                    RectangleBox[{0, -1}, {2, 1}]}}, AspectRatio -> 1, Frame -> 
                    True, FrameStyle -> 
                    RGBColor[
                    0.587148, 0.40736066666666665`, 0.09470066666666668], 
                    FrameTicks -> None, PlotRangePadding -> None, ImageSize -> 
                    Dynamic[{
                    Automatic, 1.35 CurrentValue["FontCapHeight"]/
                    AbsoluteCurrentValue[Magnification]}]], 
                    "RGBColor[0.880722, 0.611041, 0.142051]"], Appearance -> 
                    None, BaseStyle -> {}, BaselinePosition -> Baseline, 
                    DefaultBaseStyle -> {}, ButtonFunction :> 
                    With[{Typeset`box$ = EvaluationBox[]}, 
                    If[
                    Not[
                    AbsoluteCurrentValue["Deployed"]], 
                    SelectionMove[Typeset`box$, All, Expression]; 
                    FrontEnd`Private`$ColorSelectorInitialAlpha = 1; 
                    FrontEnd`Private`$ColorSelectorInitialColor = 
                    RGBColor[0.880722, 0.611041, 0.142051]; 
                    FrontEnd`Private`$ColorSelectorUseMakeBoxes = True; 
                    MathLink`CallFrontEnd[
                    FrontEnd`AttachCell[Typeset`box$, 
                    FrontEndResource["RGBColorValueSelector"], {
                    0, {Left, Bottom}}, {Left, Top}, 
                    "ClosingActions" -> {
                    "SelectionDeparture", "ParentChanged", 
                    "EvaluatorQuit"}]]]], BaseStyle -> Inherited, Evaluator -> 
                    Automatic, Method -> "Preemptive"], 
                    RGBColor[0.880722, 0.611041, 0.142051], Editable -> False,
                     Selectable -> False], ",", 
                   RowBox[{"AbsoluteThickness", "[", "1.6`", "]"}]}], "]"}], 
               ",", 
               RowBox[{"Directive", "[", 
                 RowBox[{
                   RowBox[{"Opacity", "[", "1.`", "]"}], ",", 
                   InterpretationBox[
                    ButtonBox[
                    TooltipBox[
                    GraphicsBox[{{
                    GrayLevel[0], 
                    RectangleBox[{0, 0}]}, {
                    GrayLevel[0], 
                    RectangleBox[{1, -1}]}, {
                    RGBColor[0.560181, 0.691569, 0.194885], 
                    RectangleBox[{0, -1}, {2, 1}]}}, AspectRatio -> 1, Frame -> 
                    True, FrameStyle -> 
                    RGBColor[
                    0.37345400000000006`, 0.461046, 0.12992333333333334`], 
                    FrameTicks -> None, PlotRangePadding -> None, ImageSize -> 
                    Dynamic[{
                    Automatic, 1.35 CurrentValue["FontCapHeight"]/
                    AbsoluteCurrentValue[Magnification]}]], 
                    "RGBColor[0.560181, 0.691569, 0.194885]"], Appearance -> 
                    None, BaseStyle -> {}, BaselinePosition -> Baseline, 
                    DefaultBaseStyle -> {}, ButtonFunction :> 
                    With[{Typeset`box$ = EvaluationBox[]}, 
                    If[
                    Not[
                    AbsoluteCurrentValue["Deployed"]], 
                    SelectionMove[Typeset`box$, All, Expression]; 
                    FrontEnd`Private`$ColorSelectorInitialAlpha = 1; 
                    FrontEnd`Private`$ColorSelectorInitialColor = 
                    RGBColor[0.560181, 0.691569, 0.194885]; 
                    FrontEnd`Private`$ColorSelectorUseMakeBoxes = True; 
                    MathLink`CallFrontEnd[
                    FrontEnd`AttachCell[Typeset`box$, 
                    FrontEndResource["RGBColorValueSelector"], {
                    0, {Left, Bottom}}, {Left, Top}, 
                    "ClosingActions" -> {
                    "SelectionDeparture", "ParentChanged", 
                    "EvaluatorQuit"}]]]], BaseStyle -> Inherited, Evaluator -> 
                    Automatic, Method -> "Preemptive"], 
                    RGBColor[0.560181, 0.691569, 0.194885], Editable -> False,
                     Selectable -> False], ",", 
                   RowBox[{"AbsoluteThickness", "[", "1.6`", "]"}]}], "]"}]}],
              "}"}], ",", 
           RowBox[{"{", 
             RowBox[{#, ",", #2, ",", #3}], "}"}], ",", 
           RowBox[{"LegendMarkers", "\[Rule]", "None"}], ",", 
           RowBox[{"LabelStyle", "\[Rule]", 
             RowBox[{"{", "}"}]}], ",", 
           RowBox[{"LegendLayout", "\[Rule]", "\"Column\""}]}], "]"}]& ), 
      Editable -> True], TraditionalForm], TraditionalForm]},
  "Legended",
  DisplayFunction->(GridBox[{{
      TagBox[
       ItemBox[
        PaneBox[
         TagBox[#, "SkipImageSizeLevel"], Alignment -> {Center, Baseline}, 
         BaselinePosition -> Baseline], DefaultBaseStyle -> "Labeled"], 
       "SkipImageSizeLevel"], 
      ItemBox[#2, DefaultBaseStyle -> "LabeledLabel"]}}, 
    GridBoxAlignment -> {"Columns" -> {{Center}}, "Rows" -> {{Center}}}, 
    AutoDelete -> False, GridBoxItemSize -> Automatic, 
    BaselinePosition -> {1, 1}]& ),
  Editable->True,
  InterpretationFunction->(RowBox[{"Legended", "[", 
     RowBox[{#, ",", 
       RowBox[{"Placed", "[", 
         RowBox[{#2, ",", "After"}], "]"}]}], "]"}]& )]], "Output",
 CellChangeTimes->{{3.908013489646669*^9, 3.9080135446244307`*^9}, 
   3.9080135891060534`*^9, {3.9080136609883013`*^9, 3.9080137128923273`*^9}, {
   3.908013776925449*^9, 3.908013864422668*^9}, {3.90801389882511*^9, 
   3.908013909736403*^9}, {3.908013973812045*^9, 3.908013981748065*^9}, 
   3.9080140794883223`*^9, 3.908014134093821*^9, {3.908014271109078*^9, 
   3.9080142861719112`*^9}, {3.9080143300140343`*^9, 3.9080143356305304`*^9}, 
   3.908014418824106*^9, {3.908014507297295*^9, 3.908014558746833*^9}, {
   3.908014593888543*^9, 3.908014645368511*^9}, 3.908014699223176*^9, {
   3.908268356862022*^9, 3.908268372491757*^9}, 3.9082684062807207`*^9, {
   3.9082684469363737`*^9, 3.908268458439061*^9}, 3.908268536452832*^9, 
   3.908270502052492*^9, 3.908274403433711*^9, {3.908278151879713*^9, 
   3.908278178228386*^9}, 3.9088674924258337`*^9, {3.908867543106824*^9, 
   3.908867550394515*^9}, {3.9088675889690247`*^9, 3.908867664964772*^9}, 
   3.9088677006459923`*^9, 3.908867736360979*^9, {3.9088677833883057`*^9, 
   3.9088679232698936`*^9}, 3.90886830769281*^9, {3.9088684410427027`*^9, 
   3.9088685469320927`*^9}, 
   3.909476519000578*^9},ExpressionUUID->"e20df757-e20f-43e6-9c66-\
25272ef8a7c6"]
}, Open  ]],

Cell[BoxData[
 RowBox[{"(*", " ", 
  RowBox[{
  "Conduct", " ", "parameter", " ", "sweep", " ", "over", " ", "\[Gamma]", 
   " ", "and", " ", "\[Sigma]", " ", 
   RowBox[{"(", 
    RowBox[{
    "\[Sigma]", " ", "is", " ", "labelled", " ", "as", " ", "s", " ", "in", 
     " ", "the", " ", "following", " ", "code"}], ")"}]}], " ", 
  "*)"}]], "Input",
 CellChangeTimes->{{3.909476549882847*^9, 
  3.909476626742573*^9}},ExpressionUUID->"82779a13-8987-4a5b-beb3-\
0cd6290815e7"],

Cell[CellGroupData[{

Cell["\[Gamma]=0.01, s=1000", "Subsection",
 CellChangeTimes->{{3.8902925697381496`*^9, 3.8902925706919537`*^9}, {
   3.89029360590981*^9, 3.890293619875443*^9}, {3.890293722725507*^9, 
   3.890293738845214*^9}, {3.890296139425448*^9, 3.890296145612186*^9}, {
   3.9071421837103167`*^9, 3.907142207275301*^9}, {3.9071422731425056`*^9, 
   3.907142280824053*^9}, {3.9071424759835043`*^9, 3.907142479106045*^9}, {
   3.907213642695126*^9, 3.907213656157929*^9}, 3.908014834068267*^9, {
   3.908274295715912*^9, 3.908274305292242*^9}, 3.908275713096592*^9, {
   3.908277974151826*^9, 3.908277996334015*^9}, 
   3.909476634997645*^9},ExpressionUUID->"3edd26eb-c88f-4b2a-b5e4-\
e78fa93a17a6"],

Cell[CellGroupData[{

Cell[BoxData[
 RowBox[{
  RowBox[{"(*", " ", 
   RowBox[{
    RowBox[{
    "Sweep", " ", "over", " ", "different", " ", "biparental", " ", "male", 
     " ", "milk", " ", "volumes"}], ",", " ", "vM", ",", " ", 
    RowBox[{
    "and", " ", "fitness", " ", "of", " ", "hosts", " ", "carrying", " ", 
     "the", " ", "symbiote"}], ",", " ", "w"}], " ", "*)"}], 
  "\[IndentingNewLine]", "\[IndentingNewLine]", 
  RowBox[{
   RowBox[{
    RowBox[{"vwTable", "=", 
     RowBox[{"Flatten", "[", 
      RowBox[{
       RowBox[{"Table", "[", 
        RowBox[{
         RowBox[{"{", 
          RowBox[{"i", ",", "j", ",", "0"}], "}"}], ",", 
         RowBox[{"{", 
          RowBox[{"i", ",", "0", ",", "1", ",", "0.025"}], "}"}], ",", 
         RowBox[{"{", 
          RowBox[{"j", ",", "0.05", ",", "1", ",", "0.025"}], "}"}]}], "]"}], 
       ",", "1"}], "]"}]}], ";"}], "\[IndentingNewLine]", 
   RowBox[{
    RowBox[{"fpTable", "=", "vwTable"}], ";"}], "\[IndentingNewLine]", 
   "\[IndentingNewLine]", 
   RowBox[{"(*", " ", 
    RowBox[{
    "Define", " ", "\[Alpha]", " ", "and", " ", "\[Beta]", " ", 
     "transmission", " ", "probability", " ", "functions"}], " ", "*)"}], 
   "\[IndentingNewLine]", 
   RowBox[{
    RowBox[{
     RowBox[{"\[Alpha]", "[", "vF_", "]"}], ":=", 
     RowBox[{"(", 
      FractionBox[
       RowBox[{"1", "-", 
        RowBox[{"Exp", "[", 
         RowBox[{
          RowBox[{"-", "s"}], "*", "vF"}], "]"}]}], 
       RowBox[{"1", "-", 
        RowBox[{"Exp", "[", 
         RowBox[{"-", "s"}], "]"}]}]], ")"}]}], ";"}], "\[IndentingNewLine]", 
   
   RowBox[{
    RowBox[{
     RowBox[{"\[Beta]", "[", "vM_", "]"}], ":=", 
     RowBox[{"(", 
      FractionBox[
       RowBox[{"1", "-", 
        RowBox[{"Exp", "[", 
         RowBox[{
          RowBox[{"-", "s"}], "*", "vM"}], "]"}]}], 
       RowBox[{"1", "-", 
        RowBox[{"Exp", "[", 
         RowBox[{"-", "s"}], "]"}]}]], ")"}]}], ";"}], "\[IndentingNewLine]", 
   "\[IndentingNewLine]", "\[IndentingNewLine]", 
   RowBox[{"For", "[", 
    RowBox[{
     RowBox[{"vwi", "=", "1"}], ",", 
     RowBox[{"vwi", "\[LessEqual]", 
      RowBox[{"Length", "[", "vwTable", "]"}]}], ",", 
     RowBox[{"vwi", "++"}], ",", "\[IndentingNewLine]", "\[IndentingNewLine]", 
     RowBox[{"(*", " ", 
      RowBox[{
      "Define", " ", "fixed", " ", "parameters", " ", "in", " ", "simulation",
        " ", "and", " ", "parameters", " ", "to", " ", "vary", " ", 
       RowBox[{"(", 
        RowBox[{"vM", " ", "and", " ", "w"}], ")"}]}], " ", "*)"}], 
     "\[IndentingNewLine]", 
     RowBox[{
      RowBox[{"params", "=", 
       RowBox[{"{", 
        RowBox[{
         RowBox[{"b0", " ", "\[Rule]", " ", "10"}], ",", " ", 
         RowBox[{"d0", " ", "\[Rule]", " ", "1"}], ",", " ", 
         RowBox[{"dprime", " ", "\[Rule]", " ", 
          RowBox[{"1", "/", "1000"}]}], ",", " ", 
         RowBox[{"v", " ", "\[Rule]", "1000"}], ",", "\[IndentingNewLine]", 
         RowBox[{"vF", "\[Rule]", "1"}], ",", "\[IndentingNewLine]", 
         RowBox[{"vM", "\[Rule]", " ", 
          RowBox[{"vwTable", "[", 
           RowBox[{"[", 
            RowBox[{"vwi", ",", "1"}], "]"}], "]"}]}], ",", " ", 
         RowBox[{"\[Epsilon]", " ", "\[Rule]", "0.6"}], ",", " ", 
         "\[IndentingNewLine]", 
         RowBox[{"\[Gamma]", "\[Rule]", "0.01"}], ",", 
         RowBox[{"s", "\[Rule]", "1000"}], ",", "\[IndentingNewLine]", 
         RowBox[{"w", "\[Rule]", " ", 
          RowBox[{"vwTable", "[", 
           RowBox[{"[", 
            RowBox[{"vwi", ",", "2"}], "]"}], "]"}]}], ",", 
         RowBox[{"tt", "\[Rule]", "10000"}]}], "}"}]}], ";", 
      "\[IndentingNewLine]", "\[IndentingNewLine]", 
      RowBox[{"(*", " ", 
       RowBox[{
        RowBox[{
        "Create", " ", "RHS", " ", "of", " ", "Dynamical", " ", "System", "  ",
          "with"}], " ", "..."}], " ", "*)"}], "\[IndentingNewLine]", 
      RowBox[{"(*", " ", 
       RowBox[{
        RowBox[{
        "Females", " ", "lactating", " ", "at", " ", "volume", " ", "vF"}], 
        ",", " ", 
        RowBox[{"with", " ", "and", " ", "without", " ", "symbiote"}], ",", 
        " ", 
        RowBox[{
        "femalePos", " ", "and", " ", "femaleNeg", " ", "respectively"}]}], 
       " ", "*)"}], "\[IndentingNewLine]", 
      RowBox[{"(*", " ", 
       RowBox[{
        RowBox[{
        "Males", " ", "lactating", " ", "at", " ", "volume", " ", "0"}], ",", 
        " ", 
        RowBox[{"with", " ", "and", " ", "without", " ", "symbiote"}], ",", 
        " ", 
        RowBox[{
        "maleUnPos", " ", "and", " ", "maleUnNeg", " ", "respectively"}]}], 
       " ", "*)"}], "\[IndentingNewLine]", 
      RowBox[{"(*", " ", 
       RowBox[{
        RowBox[{
        "Males", " ", "lactating", " ", "at", " ", "volume", " ", "vM"}], ",",
         " ", 
        RowBox[{"with", " ", "and", " ", "without", " ", "symbiote"}], ",", 
        " ", 
        RowBox[{
        "maleBiPos", " ", "and", " ", "maleBiNeg", " ", "respectively"}]}], 
       " ", "*)"}], "\[IndentingNewLine]", 
      RowBox[{"system", " ", "=", " ", 
       RowBox[{
        RowBox[{
         RowBox[{"{", "\[IndentingNewLine]", 
          RowBox[{"(*", 
           RowBox[{
            RowBox[{"d", " ", 
             RowBox[{"maleBiNeg", " ", "/", " ", "dt"}]}], " ", ":="}], " ", 
           "*)"}], "\[IndentingNewLine]", 
          RowBox[{
           RowBox[{
            RowBox[{
             RowBox[{"b0", "/", "2"}], " ", "*", " ", 
             RowBox[{"Exp", "[", 
              RowBox[{
               RowBox[{"-", "\[Gamma]"}], "/", 
               RowBox[{"(", 
                RowBox[{"vF", "+", "vM"}], ")"}]}], "]"}], " ", "*", " ", 
             FractionBox[
              RowBox[{"(", 
               RowBox[{
                RowBox[{"maleBiNeg", " ", "femaleNeg"}], "+", 
                RowBox[{
                 RowBox[{"(", 
                  RowBox[{"1", "-", 
                   RowBox[{"\[Alpha]", "[", "vF", "]"}]}], ")"}], "femalePos",
                  "*", "maleBiNeg"}], "+", 
                RowBox[{
                 RowBox[{"(", 
                  RowBox[{"1", "-", 
                   RowBox[{"\[Beta]", "[", "vM", "]"}]}], ")"}], "femaleNeg", 
                 "*", "maleBiPos"}], "+", 
                RowBox[{
                 RowBox[{"(", 
                  RowBox[{"1", "-", 
                   RowBox[{"\[Alpha]", "[", "vF", "]"}]}], ")"}], 
                 RowBox[{"(", 
                  RowBox[{"1", "-", 
                   RowBox[{"\[Beta]", "[", "vM", "]"}]}], ")"}], "femalePos", 
                 "*", "maleBiPos"}]}], ")"}], 
              RowBox[{"(", 
               RowBox[{"femaleNeg", " ", "+", " ", "femalePos"}], ")"}]]}], 
            " ", "-", " ", 
            RowBox[{"maleBiNeg", 
             RowBox[{
              RowBox[{"(", 
               RowBox[{"d0", " ", "+", " ", 
                RowBox[{"dprime", " ", "v", " ", 
                 RowBox[{"(", "total", ")"}]}]}], ")"}], " ", "/", " ", 
              "1"}]}], " ", "-", " ", 
            RowBox[{"\[Epsilon]", " ", "maleBiNeg"}], "+", 
            RowBox[{"\[Epsilon]", " ", "maleBiPos"}]}], ",", 
           "\[IndentingNewLine]", "\[IndentingNewLine]", 
           RowBox[{"(*", 
            RowBox[{
             RowBox[{"d", " ", 
              RowBox[{"maleBiPos", " ", "/", " ", "dt"}]}], " ", ":="}], " ", 
            "*)"}], "\[IndentingNewLine]", 
           RowBox[{
            RowBox[{
             RowBox[{"b0", "/", "2"}], " ", "*", " ", 
             RowBox[{"Exp", "[", 
              RowBox[{
               RowBox[{"-", "\[Gamma]"}], "/", 
               RowBox[{"(", 
                RowBox[{"vF", "+", "vM"}], ")"}]}], "]"}], " ", "*", " ", 
             FractionBox[
              RowBox[{"(", 
               RowBox[{
                RowBox[{
                 RowBox[{"\[Alpha]", "[", "vF", "]"}], "maleBiNeg", " ", 
                 "femalePos"}], " ", "+", " ", 
                RowBox[{
                 RowBox[{"\[Beta]", "[", "vM", "]"}], "maleBiPos", "*", 
                 "femaleNeg"}], " ", "+", " ", 
                RowBox[{
                 RowBox[{"(", 
                  RowBox[{
                   RowBox[{"\[Alpha]", "[", "vF", "]"}], "+", 
                   RowBox[{"\[Beta]", "[", "vM", "]"}], "-", 
                   RowBox[{
                    RowBox[{"\[Alpha]", "[", "vF", "]"}], "*", 
                    RowBox[{"\[Beta]", "[", "vM", "]"}]}]}], ")"}], 
                 "maleBiPos", "*", "femalePos"}]}], ")"}], 
              RowBox[{"(", 
               RowBox[{"femaleNeg", " ", "+", " ", "femalePos"}], ")"}]]}], 
            " ", "-", " ", 
            RowBox[{"maleBiPos", 
             RowBox[{
              RowBox[{"(", 
               RowBox[{"d0", " ", "+", " ", 
                RowBox[{"dprime", " ", "v", " ", 
                 RowBox[{"(", "total", ")"}]}]}], ")"}], " ", "/", " ", 
              "w"}]}], " ", "+", " ", 
            RowBox[{"\[Epsilon]", " ", "maleBiNeg"}], " ", "-", " ", 
            RowBox[{"\[Epsilon]", " ", "maleBiPos"}]}], ",", 
           "\[IndentingNewLine]", "\[IndentingNewLine]", 
           RowBox[{"(*", 
            RowBox[{
             RowBox[{"d", " ", 
              RowBox[{"maleUnNeg", " ", "/", " ", "dt"}]}], " ", ":="}], " ", 
            "*)"}], "\[IndentingNewLine]", 
           RowBox[{
            RowBox[{
             RowBox[{"b0", "/", "2"}], " ", "*", " ", 
             RowBox[{"Exp", "[", 
              RowBox[{
               RowBox[{"-", "\[Gamma]"}], "/", 
               RowBox[{"(", 
                RowBox[{"vF", "+", "0"}], ")"}]}], "]"}], " ", "*", " ", 
             FractionBox[
              RowBox[{"(", 
               RowBox[{
                RowBox[{"maleUnNeg", " ", "femaleNeg"}], "+", 
                RowBox[{
                 RowBox[{"(", 
                  RowBox[{"1", "-", 
                   RowBox[{"\[Alpha]", "[", "vF", "]"}]}], ")"}], "femalePos",
                  "*", "maleUnNeg"}], "+", 
                RowBox[{
                 RowBox[{"(", 
                  RowBox[{"1", "-", 
                   RowBox[{"\[Beta]", "[", "0", "]"}]}], ")"}], "femaleNeg", 
                 "*", "maleUnPos"}], "+", 
                RowBox[{
                 RowBox[{"(", 
                  RowBox[{"1", "-", 
                   RowBox[{"\[Alpha]", "[", "vF", "]"}]}], ")"}], 
                 RowBox[{"(", 
                  RowBox[{"1", "-", 
                   RowBox[{"\[Beta]", "[", "0", "]"}]}], ")"}], "femalePos", 
                 "*", "maleUnPos"}]}], ")"}], 
              RowBox[{"(", 
               RowBox[{"femaleNeg", " ", "+", " ", "femalePos"}], ")"}]]}], 
            " ", "-", " ", 
            RowBox[{"maleUnNeg", 
             RowBox[{
              RowBox[{"(", 
               RowBox[{"d0", " ", "+", " ", 
                RowBox[{"dprime", " ", "v", " ", 
                 RowBox[{"(", "total", ")"}]}]}], ")"}], " ", "/", " ", 
              "1"}]}], " ", "-", " ", 
            RowBox[{"\[Epsilon]", " ", "maleUnNeg"}], "+", 
            RowBox[{"\[Epsilon]", " ", "maleUnPos"}]}], ",", 
           "\[IndentingNewLine]", "\[IndentingNewLine]", 
           RowBox[{"(*", 
            RowBox[{
             RowBox[{"d", " ", 
              RowBox[{"maleUnPos", " ", "/", " ", "dt"}]}], " ", ":="}], " ", 
            "*)"}], "\[IndentingNewLine]", 
           RowBox[{
            RowBox[{
             RowBox[{"b0", "/", "2"}], " ", "*", " ", 
             RowBox[{"Exp", "[", 
              RowBox[{
               RowBox[{"-", "\[Gamma]"}], "/", 
               RowBox[{"(", 
                RowBox[{"vF", "+", "0"}], ")"}]}], "]"}], " ", "*", " ", 
             FractionBox[
              RowBox[{"(", 
               RowBox[{
                RowBox[{
                 RowBox[{"\[Alpha]", "[", "vF", "]"}], "maleUnNeg", " ", 
                 "femalePos"}], " ", "+", " ", 
                RowBox[{
                 RowBox[{"\[Beta]", "[", "0", "]"}], "maleUnPos", "*", 
                 "femaleNeg"}], " ", "+", " ", 
                RowBox[{
                 RowBox[{"(", 
                  RowBox[{
                   RowBox[{"\[Alpha]", "[", "vF", "]"}], "+", 
                   RowBox[{"\[Beta]", "[", "0", "]"}], "-", 
                   RowBox[{
                    RowBox[{"\[Alpha]", "[", "vF", "]"}], "*", 
                    RowBox[{"\[Beta]", "[", "0", "]"}]}]}], ")"}], 
                 "maleUnPos", "*", "femalePos"}]}], ")"}], 
              RowBox[{"(", 
               RowBox[{"femaleNeg", " ", "+", " ", "femalePos"}], ")"}]]}], 
            " ", "-", " ", 
            RowBox[{"maleUnPos", 
             RowBox[{
              RowBox[{"(", 
               RowBox[{"d0", " ", "+", " ", 
                RowBox[{"dprime", " ", "v", " ", 
                 RowBox[{"(", "total", ")"}]}]}], ")"}], " ", "/", " ", 
              "w"}]}], " ", "+", " ", 
            RowBox[{"\[Epsilon]", " ", "maleUnNeg"}], "-", 
            RowBox[{"\[Epsilon]", " ", "maleUnPos"}]}], ",", 
           "\[IndentingNewLine]", "\[IndentingNewLine]", 
           RowBox[{"(*", 
            RowBox[{
             RowBox[{"d", " ", 
              RowBox[{"femaleNeg", " ", "/", " ", "dt"}]}], " ", ":="}], " ", 
            "*)"}], "\[IndentingNewLine]", 
           RowBox[{
            RowBox[{
             RowBox[{"b0", "/", "2"}], "  ", "*", " ", 
             RowBox[{"(", 
              RowBox[{
               RowBox[{
                RowBox[{"Exp", "[", 
                 RowBox[{
                  RowBox[{"-", "\[Gamma]"}], "/", 
                  RowBox[{"(", 
                   RowBox[{"vF", "+", "vM"}], ")"}]}], "]"}], 
                FractionBox[
                 RowBox[{
                  RowBox[{"maleBiNeg", " ", "femaleNeg"}], "+", 
                  RowBox[{
                   RowBox[{"(", 
                    RowBox[{"1", "-", 
                    RowBox[{"\[Alpha]", "[", "vF", "]"}]}], ")"}], 
                   "femalePos", "*", "maleBiNeg"}], "+", 
                  RowBox[{
                   RowBox[{"(", 
                    RowBox[{"1", "-", 
                    RowBox[{"\[Beta]", "[", "vM", "]"}]}], ")"}], "femaleNeg",
                    "*", "maleBiPos"}], "+", 
                  RowBox[{
                   RowBox[{"(", 
                    RowBox[{"1", "-", 
                    RowBox[{"\[Alpha]", "[", "vF", "]"}]}], ")"}], 
                   RowBox[{"(", 
                    RowBox[{"1", "-", 
                    RowBox[{"\[Beta]", "[", "vM", "]"}]}], ")"}], "femalePos",
                    "*", "maleBiPos"}]}], 
                 RowBox[{"(", 
                  RowBox[{"femaleNeg", " ", "+", " ", "femalePos"}], ")"}]]}],
                " ", "+", "  ", 
               RowBox[{
                RowBox[{"Exp", "[", 
                 RowBox[{
                  RowBox[{"-", "\[Gamma]"}], "/", 
                  RowBox[{"(", 
                   RowBox[{"vF", "+", "0"}], ")"}]}], "]"}], 
                FractionBox[
                 RowBox[{
                  RowBox[{"maleUnNeg", " ", "femaleNeg"}], "+", 
                  RowBox[{
                   RowBox[{"(", 
                    RowBox[{"1", "-", 
                    RowBox[{"\[Alpha]", "[", "vF", "]"}]}], ")"}], 
                   "femalePos", "*", "maleUnNeg"}], "+", 
                  RowBox[{
                   RowBox[{"(", 
                    RowBox[{"1", "-", 
                    RowBox[{"\[Beta]", "[", "0", "]"}]}], ")"}], "femaleNeg", 
                   "*", "maleUnPos"}], "+", 
                  RowBox[{
                   RowBox[{"(", 
                    RowBox[{"1", "-", 
                    RowBox[{"\[Alpha]", "[", "vF", "]"}]}], ")"}], 
                   RowBox[{"(", 
                    RowBox[{"1", "-", 
                    RowBox[{"\[Beta]", "[", "0", "]"}]}], ")"}], "femalePos", 
                   "*", "maleUnPos"}]}], 
                 RowBox[{"(", 
                  RowBox[{"femaleNeg", " ", "+", " ", "femalePos"}], 
                  ")"}]]}]}], ")"}]}], " ", "-", " ", 
            RowBox[{"femaleNeg", 
             RowBox[{
              RowBox[{"(", 
               RowBox[{"d0", " ", "+", " ", 
                RowBox[{"dprime", " ", "v", " ", 
                 RowBox[{"(", "total", ")"}]}]}], ")"}], " ", "/", " ", 
              "1"}]}], " ", "-", " ", 
            RowBox[{"\[Epsilon]", " ", "femaleNeg"}], "+", 
            RowBox[{"\[Epsilon]", "*", "femalePos"}]}], ",", 
           "\[IndentingNewLine]", "\[IndentingNewLine]", 
           RowBox[{"(*", 
            RowBox[{
             RowBox[{"d", " ", 
              RowBox[{"femalePos", " ", "/", " ", "dt"}]}], " ", ":="}], " ", 
            "*)"}], "\[IndentingNewLine]", 
           RowBox[{
            RowBox[{
             RowBox[{"b0", "/", "2"}], "  ", "*", " ", 
             RowBox[{"(", 
              RowBox[{
               RowBox[{
                RowBox[{"Exp", "[", 
                 RowBox[{
                  RowBox[{"-", "\[Gamma]"}], "/", 
                  RowBox[{"(", 
                   RowBox[{"vF", "+", "vM"}], ")"}]}], "]"}], 
                FractionBox[
                 RowBox[{"(", 
                  RowBox[{
                   RowBox[{
                    RowBox[{"\[Alpha]", "[", "vF", "]"}], "maleBiNeg", " ", 
                    "femalePos"}], " ", "+", " ", 
                   RowBox[{
                    RowBox[{"\[Beta]", "[", "vM", "]"}], "maleBiPos", "*", 
                    "femaleNeg"}], " ", "+", " ", 
                   RowBox[{
                    RowBox[{"(", 
                    RowBox[{
                    RowBox[{"\[Alpha]", "[", "vF", "]"}], "+", 
                    RowBox[{"\[Beta]", "[", "vM", "]"}], "-", 
                    RowBox[{
                    RowBox[{"\[Alpha]", "[", "vF", "]"}], "*", 
                    RowBox[{"\[Beta]", "[", "vM", "]"}]}]}], ")"}], 
                    "maleBiPos", "*", "femalePos"}]}], ")"}], 
                 RowBox[{"(", 
                  RowBox[{"femaleNeg", " ", "+", " ", "femalePos"}], ")"}]]}],
                " ", "+", "  ", 
               RowBox[{
                RowBox[{"Exp", "[", 
                 RowBox[{
                  RowBox[{"-", "\[Gamma]"}], "/", 
                  RowBox[{"(", 
                   RowBox[{"vF", "+", "0"}], ")"}]}], "]"}], 
                FractionBox[
                 RowBox[{"(", 
                  RowBox[{
                   RowBox[{
                    RowBox[{"\[Alpha]", "[", "vF", "]"}], "maleUnNeg", " ", 
                    "femalePos"}], " ", "+", " ", 
                   RowBox[{
                    RowBox[{"\[Beta]", "[", "0", "]"}], "maleUnPos", "*", 
                    "femaleNeg"}], " ", "+", " ", 
                   RowBox[{
                    RowBox[{"(", 
                    RowBox[{
                    RowBox[{"\[Alpha]", "[", "vF", "]"}], "+", 
                    RowBox[{"\[Beta]", "[", "0", "]"}], "-", 
                    RowBox[{
                    RowBox[{"\[Alpha]", "[", "vF", "]"}], "*", 
                    RowBox[{"\[Beta]", "[", "0", "]"}]}]}], ")"}], 
                    "maleUnPos", "*", "femalePos"}]}], ")"}], 
                 RowBox[{"(", 
                  RowBox[{"femaleNeg", " ", "+", " ", "femalePos"}], 
                  ")"}]]}]}], ")"}]}], " ", "-", " ", 
            RowBox[{"femalePos", 
             RowBox[{
              RowBox[{"(", 
               RowBox[{"d0", " ", "+", " ", 
                RowBox[{"dprime", " ", "v", " ", 
                 RowBox[{"(", "total", ")"}]}]}], ")"}], " ", "/", " ", 
              "w"}]}], " ", "+", " ", 
            RowBox[{"\[Epsilon]", " ", "femaleNeg"}], " ", "-", " ", 
            RowBox[{"\[Epsilon]", "*", "femalePos"}]}]}], 
          "\[IndentingNewLine]", "}"}], "/.", 
         RowBox[{"{", 
          RowBox[{"total", "\[Rule]", " ", 
           RowBox[{"(", 
            RowBox[{
            "maleBiNeg", "+", "maleBiPos", "+", "maleUnNeg", "+", "maleUnPos",
              "+", "femaleNeg", "+", "femalePos"}], ")"}]}], "}"}]}], "/.", 
        "params"}]}], ";", "\[IndentingNewLine]", "\[IndentingNewLine]", 
      "\[IndentingNewLine]", 
      RowBox[{"(*", " ", 
       RowBox[{
        RowBox[{"Calculate", " ", "FP", " ", "at", " ", "Biparental"}], "-", 
        RowBox[{
        "free", " ", "Equilibrium", " ", "using", " ", "fisherian", " ", 
         "sex", " ", "ratios"}]}], " ", "*)"}], "\[IndentingNewLine]", 
      RowBox[{"(*", " ", 
       RowBox[{
        RowBox[{
        "This", " ", "equilibrium", " ", "forms", " ", "the", " ", "initial", 
         " ", "condition", " ", "for", " ", "the", " ", "population"}], ",", 
        " ", 
        RowBox[{
        "to", " ", "which", " ", "biparental", " ", "males", " ", "are", " ", 
         "introduced", " ", "at", " ", "low", " ", "frequency"}]}], " ", 
       "*)"}], "\[IndentingNewLine]", 
      RowBox[{"fp", "=", 
       RowBox[{"Quiet", "[", 
        RowBox[{"Solve", "[", 
         RowBox[{
          RowBox[{"Join", "[", 
           RowBox[{
            RowBox[{"(", 
             RowBox[{"(", 
              RowBox[{
               RowBox[{
                RowBox[{"(", 
                 RowBox[{
                  RowBox[{"{", 
                   RowBox[{
                    RowBox[{
                    RowBox[{"system", "[", 
                    RowBox[{"[", "3", "]"}], "]"}], "\[Equal]", "0"}], ",", 
                    RowBox[{
                    RowBox[{"system", "[", 
                    RowBox[{"[", "4", "]"}], "]"}], "\[Equal]", "0"}]}], 
                   "}"}], "/.", 
                  RowBox[{"{", 
                   RowBox[{"total", "\[Rule]", " ", 
                    RowBox[{"(", 
                    RowBox[{
                    "maleBiNeg", "+", "maleBiPos", "+", "maleUnNeg", "+", 
                    "maleUnPos", "+", "femaleNeg", "+", "femalePos"}], 
                    ")"}]}], "}"}]}], ")"}], "/.", 
                RowBox[{"{", 
                 RowBox[{
                  RowBox[{"femaleNeg", "\[Rule]", 
                   RowBox[{"maleBiNeg", "+", "maleUnNeg"}]}], ",", 
                  RowBox[{"femalePos", "\[Rule]", 
                   RowBox[{"maleBiPos", "+", "maleUnPos"}]}]}], "}"}]}], "/.", 
               RowBox[{"{", 
                RowBox[{
                 RowBox[{"maleBiNeg", "\[Rule]", "0"}], ",", 
                 RowBox[{"maleBiPos", "\[Rule]", "0"}]}], "}"}]}], ")"}], 
             ")"}], ",", 
            RowBox[{"{", 
             RowBox[{
              RowBox[{"maleUnNeg", ">", "0"}], ",", 
              RowBox[{"maleUnPos", ">", "0"}]}], "}"}]}], "]"}], ",", 
          RowBox[{"{", 
           RowBox[{"maleUnNeg", ",", "maleUnPos"}], "}"}], ",", "Reals"}], 
         "]"}], "]"}]}], ";", "\[IndentingNewLine]", "\[IndentingNewLine]", 
      RowBox[{"(*", " ", 
       RowBox[{
       "Check", " ", "the", " ", "number", " ", "of", " ", "internal", " ", 
        "equilbria"}], " ", "*)"}], "\[IndentingNewLine]", 
      RowBox[{"If", "[", 
       RowBox[{
        RowBox[{
         RowBox[{"Length", "[", "fp", "]"}], ">", "1"}], ",", 
        RowBox[{"Print", "[", 
         RowBox[{"\"\<Too Many FP: params VM=\>\"", "<>", 
          RowBox[{"ToString", "[", 
           RowBox[{"vM", "/.", "params"}], "]"}], "<>", "\"\<; w=\>\"", "<>", 
          
          RowBox[{"ToString", "[", 
           RowBox[{"w", "/.", "params"}], "]"}]}], "]"}]}], "]"}], ";", 
      "\[IndentingNewLine]", 
      RowBox[{"If", "[", 
       RowBox[{
        RowBox[{
         RowBox[{"Length", "[", "fp", "]"}], "\[Equal]", "0"}], ",", 
        RowBox[{"Print", "[", 
         RowBox[{"\"\<Too Few FP: params VM=\>\"", "<>", 
          RowBox[{"ToString", "[", 
           RowBox[{"vM", "/.", "params"}], "]"}], "<>", "\"\<; w=\>\"", "<>", 
          
          RowBox[{"ToString", "[", 
           RowBox[{"w", "/.", "params"}], "]"}]}], "]"}]}], "]"}], ";", 
      "\[IndentingNewLine]", 
      RowBox[{"fpNum", "=", 
       RowBox[{"fp", "/.", "params"}]}], ";", "\[IndentingNewLine]", 
      "\[IndentingNewLine]", 
      RowBox[{"(*", 
       RowBox[{"Solve", " ", "for", " ", "fixed", " ", 
        RowBox[{"points", "."}]}], "*)"}], "\[IndentingNewLine]", 
      RowBox[{"subs", " ", "=", " ", 
       RowBox[{"{", "\[IndentingNewLine]", 
        RowBox[{
         RowBox[{"maleBiNeg", " ", "\[Rule]", " ", 
          RowBox[{"maleBiNeg", " ", "[", "t", "]"}]}], ",", 
         RowBox[{"maleBiPos", "\[Rule]", " ", 
          RowBox[{"maleBiPos", " ", "[", "t", "]"}]}], ",", 
         RowBox[{"maleUnNeg", "\[Rule]", " ", 
          RowBox[{"maleUnNeg", " ", "[", "t", "]"}]}], ",", 
         RowBox[{"maleUnPos", "\[Rule]", " ", 
          RowBox[{"maleUnPos", " ", "[", "t", "]"}]}], ",", 
         RowBox[{"femaleNeg", "\[Rule]", " ", 
          RowBox[{"femaleNeg", " ", "[", "t", "]"}]}], ",", 
         RowBox[{"femalePos", "\[Rule]", " ", 
          RowBox[{"femalePos", " ", "[", "t", "]"}]}]}], 
        "\[IndentingNewLine]", "}"}]}], ";", "\[IndentingNewLine]", 
      "\[IndentingNewLine]", 
      RowBox[{"(*", " ", 
       RowBox[{
        RowBox[{
        "Solve", " ", "the", " ", "dynamical", " ", "system", " ", "under", 
         " ", "the", " ", "assumption", " ", "that"}], " ", "..."}], " ", 
       "*)"}], "\[IndentingNewLine]", 
      RowBox[{"(*", " ", 
       RowBox[{
       "femaleNeg", " ", "and", " ", "femalePos", " ", "are", " ", "at", " ", 
        "their", " ", "equilibrium", " ", "abundances"}], " ", "*)"}], 
      "\[IndentingNewLine]", 
      RowBox[{"(*", " ", 
       RowBox[{
       "maleUnNeg", " ", "and", " ", "maleUnPos", " ", "are", " ", "at", " ", 
        "near", " ", "their", " ", "equilibrium", " ", "abundances", " ", 
        RowBox[{"(", 
         RowBox[{
         "minus", " ", "some", " ", "number", " ", "of", " ", "mutants"}], 
         ")"}]}], " ", "*)"}], "\[IndentingNewLine]", 
      RowBox[{"(*", " ", 
       RowBox[{
       "maleBiNeg", " ", "and", " ", "maleNiPos", " ", "are", " ", "at", " ", 
        "low", " ", "abundance", " ", 
        RowBox[{"(", 
         RowBox[{
         "representing", " ", "the", " ", "number", " ", "of", " ", 
          "mutants"}], ")"}]}], " ", "*)"}], "\[IndentingNewLine]", 
      RowBox[{"solved", " ", "=", " ", 
       RowBox[{"NDSolve", "[", 
        RowBox[{
         RowBox[{"{", "\[IndentingNewLine]", 
          RowBox[{
           RowBox[{
            RowBox[{
             RowBox[{"maleBiNeg", "'"}], "[", "t", "]"}], "\[Equal]", 
            RowBox[{"(", 
             RowBox[{
              RowBox[{"system", "[", 
               RowBox[{"[", "1", "]"}], "]"}], "/.", "subs"}], ")"}]}], ",", 
           "\[IndentingNewLine]", 
           RowBox[{
            RowBox[{
             RowBox[{"maleBiPos", "'"}], "[", "t", "]"}], "\[Equal]", 
            RowBox[{"(", 
             RowBox[{
              RowBox[{"system", "[", 
               RowBox[{"[", "2", "]"}], "]"}], "/.", "subs"}], ")"}]}], ",", 
           "\[IndentingNewLine]", 
           RowBox[{
            RowBox[{
             RowBox[{"maleUnNeg", "'"}], "[", "t", "]"}], "\[Equal]", 
            RowBox[{"(", 
             RowBox[{
              RowBox[{"system", "[", 
               RowBox[{"[", "3", "]"}], "]"}], "/.", "subs"}], ")"}]}], ",", 
           "\[IndentingNewLine]", 
           RowBox[{
            RowBox[{
             RowBox[{"maleUnPos", "'"}], "[", "t", "]"}], "\[Equal]", 
            RowBox[{"(", 
             RowBox[{
              RowBox[{"system", "[", 
               RowBox[{"[", "4", "]"}], "]"}], "/.", "subs"}], ")"}]}], ",", 
           "\[IndentingNewLine]", 
           RowBox[{
            RowBox[{
             RowBox[{"femaleNeg", "'"}], "[", "t", "]"}], "\[Equal]", 
            RowBox[{"(", 
             RowBox[{
              RowBox[{"system", "[", 
               RowBox[{"[", "5", "]"}], "]"}], "/.", "subs"}], ")"}]}], ",", 
           "\[IndentingNewLine]", 
           RowBox[{
            RowBox[{
             RowBox[{"femalePos", "'"}], "[", "t", "]"}], "\[Equal]", 
            RowBox[{"(", 
             RowBox[{
              RowBox[{"system", "[", 
               RowBox[{"[", "6", "]"}], "]"}], "/.", "subs"}], ")"}]}], ",", 
           "\[IndentingNewLine]", 
           RowBox[{
            RowBox[{"maleBiNeg", "[", "0", "]"}], "\[Equal]", " ", "0.01"}], 
           ",", "\[IndentingNewLine]", 
           RowBox[{
            RowBox[{"maleBiPos", "[", "0", "]"}], "\[Equal]", "   ", "0.01"}],
            ",", "\[IndentingNewLine]", 
           RowBox[{
            RowBox[{
             RowBox[{"maleUnNeg", "[", "0", "]"}], "\[Equal]", 
             RowBox[{
              RowBox[{"(", " ", 
               RowBox[{"maleUnNeg", "/.", 
                RowBox[{"fp", "[", 
                 RowBox[{"[", 
                  RowBox[{"Length", "[", "fp", "]"}], "]"}], "]"}]}], ")"}], 
              "-", "0.01"}]}], " ", "/.", "params"}], ",", 
           "\[IndentingNewLine]", 
           RowBox[{
            RowBox[{
             RowBox[{"maleUnPos", "[", "0", "]"}], "\[Equal]", " ", 
             RowBox[{
              RowBox[{"(", 
               RowBox[{"maleUnPos", "/.", 
                RowBox[{"fp", "[", 
                 RowBox[{"[", 
                  RowBox[{"Length", "[", "fp", "]"}], "]"}], "]"}]}], ")"}], 
              "-", "0.01"}]}], " ", "/.", "params"}], ",", 
           "\[IndentingNewLine]", 
           RowBox[{
            RowBox[{
             RowBox[{"femaleNeg", "[", "0", "]"}], "\[Equal]", "  ", 
             RowBox[{"(", 
              RowBox[{"maleUnNeg", "/.", 
               RowBox[{"fp", "[", 
                RowBox[{"[", 
                 RowBox[{"Length", "[", "fp", "]"}], "]"}], "]"}]}], ")"}]}], 
            " ", "/.", "params"}], ",", "\[IndentingNewLine]", 
           RowBox[{
            RowBox[{
             RowBox[{"femalePos", "[", "0", "]"}], "\[Equal]", 
             RowBox[{"(", "  ", 
              RowBox[{"maleUnPos", "/.", 
               RowBox[{"fp", "[", 
                RowBox[{"[", 
                 RowBox[{"Length", "[", "fp", "]"}], "]"}], "]"}]}], ")"}]}], 
            " ", "/.", "params"}]}], "\[IndentingNewLine]", "}"}], ",", " ", 
         RowBox[{"{", "\[IndentingNewLine]", 
          RowBox[{
          "maleBiNeg", ",", "maleBiPos", ",", "maleUnNeg", ",", "maleUnPos", 
           ",", "femaleNeg", ",", "femalePos"}], "\[IndentingNewLine]", "}"}],
          ",", " ", 
         RowBox[{"{", 
          RowBox[{"t", ",", " ", "0", ",", " ", 
           RowBox[{"tt", "/.", "params"}]}], "}"}]}], "]"}]}], ";", 
      "\[IndentingNewLine]", "\[IndentingNewLine]", 
      RowBox[{
       RowBox[{"vwTable", "[", 
        RowBox[{"[", 
         RowBox[{"vwi", ",", "3"}], "]"}], "]"}], "=", 
       RowBox[{
        RowBox[{
         RowBox[{
          FractionBox[
           RowBox[{"(", 
            RowBox[{
             RowBox[{"maleUnNeg", "[", "t", "]"}], "+", 
             RowBox[{"maleUnPos", "[", "t", "]"}]}], ")"}], 
           RowBox[{
            RowBox[{"(", 
             RowBox[{
              RowBox[{"maleBiNeg", "[", "t", "]"}], "+", 
              RowBox[{"maleBiPos", "[", "t", "]"}]}], ")"}], "+", 
            RowBox[{"(", 
             RowBox[{
              RowBox[{"maleUnNeg", "[", "t", "]"}], "+", 
              RowBox[{"maleUnPos", "[", "t", "]"}]}], ")"}]}]], "/.", 
          RowBox[{"solved", "[", 
           RowBox[{"[", "1", "]"}], "]"}]}], "/.", 
         RowBox[{"t", "\[Rule]", "tt"}]}], "/.", "params"}]}], ";", 
      "\[IndentingNewLine]", 
      RowBox[{
       RowBox[{"fpTable", "[", 
        RowBox[{"[", 
         RowBox[{"vwi", ",", "3"}], "]"}], "]"}], "=", 
       RowBox[{"fp", "[", 
        RowBox[{"[", 
         RowBox[{"Length", "[", "fp", "]"}], "]"}], "]"}]}], ";"}]}], 
    "\[IndentingNewLine]", "]"}], "\[IndentingNewLine]", 
   "\[IndentingNewLine]", 
   RowBox[{"ListDensityPlot", "[", 
    RowBox[{"vwTable", ",", 
     RowBox[{"ColorFunction", "\[Rule]", "\"\<LightTemperatureMap\>\""}], ",", 
     RowBox[{"InterpolationOrder", "\[Rule]", "0"}], ",", 
     RowBox[{"FrameLabel", "\[Rule]", 
      RowBox[{"{", 
       RowBox[{
        RowBox[{"Style", "[", 
         RowBox[{
         "\"\<\!\(\*SuperscriptBox[\(V\), \(\[Mars]\)]\) (Vol. male \
milk)\>\"", ",", "16"}], "]"}], ",", 
        RowBox[{"Style", "[", 
         RowBox[{"\"\<w (Rel. Fitness Symbiont)\>\"", ",", "16"}], "]"}]}], 
       "}"}]}], ",", 
     RowBox[{"PlotLabel", "\[Rule]", 
      RowBox[{"Style", "[", 
       RowBox[{
        RowBox[{"\"\<\[Gamma]=\>\"", "<>", 
         RowBox[{"ToString", "[", 
          RowBox[{"\[Gamma]", "/.", "params"}], "]"}], "<>", 
         "\"\<, \[Sigma]=\>\"", "<>", 
         RowBox[{"ToString", "[", 
          RowBox[{"s", "/.", "params"}], "]"}]}], ",", "18"}], "]"}]}], ",", 
     RowBox[{"FrameStyle", "\[Rule]", "14"}], ",", 
     RowBox[{"ImageSize", "\[Rule]", "300"}]}], "]"}], "\[IndentingNewLine]", 
   "\[IndentingNewLine]", 
   RowBox[{"BarLegend", "[", 
    RowBox[{"\"\<LightTemperatureMap\>\"", ",", 
     RowBox[{
     "LegendLabel", "\[Rule]", 
      "\"\<  Fraction\nUniparental\n     male\>\""}]}], "]"}], 
   "\[IndentingNewLine]", "\[IndentingNewLine]"}]}]], "Input",
 CellChangeTimes->{{3.8902962861292973`*^9, 3.890296396014673*^9}, {
   3.890296427548501*^9, 3.8902965225619*^9}, {3.89029655647528*^9, 
   3.890296578645082*^9}, {3.890296622693513*^9, 3.890296622801409*^9}, {
   3.8902967855552883`*^9, 3.89029681674833*^9}, {3.890296872328064*^9, 
   3.890296875374921*^9}, 3.890382837736712*^9, {3.907142086082142*^9, 
   3.907142102778607*^9}, {3.9071421918862133`*^9, 3.907142233369945*^9}, {
   3.907142285446802*^9, 3.907142287274034*^9}, 3.9071424930482187`*^9, {
   3.907142591760542*^9, 3.907142735342333*^9}, {3.907142829414069*^9, 
   3.907142938116708*^9}, {3.9071429886971483`*^9, 3.9071430022932987`*^9}, {
   3.907212284776043*^9, 3.907212286565812*^9}, {3.907212616624817*^9, 
   3.907212684803232*^9}, {3.907212904170162*^9, 3.907212904270289*^9}, {
   3.907222706016039*^9, 3.9072227064641523`*^9}, {3.907231490364047*^9, 
   3.907231546668631*^9}, 3.907922314059617*^9, {3.908014830076223*^9, 
   3.908014830160741*^9}, {3.9080148812890263`*^9, 3.908014964131815*^9}, {
   3.908015002356316*^9, 3.90801504197576*^9}, {3.908015107228035*^9, 
   3.9080151133124447`*^9}, {3.908015214519829*^9, 3.9080153070182953`*^9}, {
   3.908016197328562*^9, 3.90801654962984*^9}, {3.908262892459991*^9, 
   3.908263016824585*^9}, {3.908263061061392*^9, 3.9082630928604383`*^9}, {
   3.9082631506548233`*^9, 3.9082631920313053`*^9}, {3.908263231645526*^9, 
   3.908263354834519*^9}, {3.908263425413488*^9, 3.90826342801917*^9}, {
   3.9082634860098677`*^9, 3.9082635543117228`*^9}, {3.908263640180985*^9, 
   3.9082636574677973`*^9}, {3.908264149153433*^9, 3.908264149473002*^9}, {
   3.908264256314693*^9, 3.908264283229465*^9}, 3.908273902659884*^9, {
   3.908273993955237*^9, 3.908273995711236*^9}, {3.9082742746769857`*^9, 
   3.90827428784678*^9}, 3.90827573410334*^9, 3.908277998529543*^9, {
   3.9094766833554087`*^9, 3.9094772323160677`*^9}, {3.909477268720747*^9, 
   3.909477290681777*^9}, {3.909477612610928*^9, 
   3.9094776130580673`*^9}},ExpressionUUID->"2f5406d3-f7dc-48f7-b704-\
11a646080610"],

Cell[BoxData[
 GraphicsBox[GraphicsComplexBox[CompressedData["
1:eJyVnc+vXdd5nkmhysQFiv4HLdDOWx1SSEfuv9DOG6CFdSm0gw4z7TSTzgLo
XnoWoIA7aIwOAgTwJIEQE9G9hwRNQYJMgqRiy7FiMwJadNLaLnz3fnn8PouP
vitODt671vt+63zr7H32w/Prn/6H//xv33vr1q1bT//ZrVu/vb04/+2/P/r2
ret/3/829f1d3zv77b8/G8ejry5/++8Hy/gfy/h2+xfqv9jHv7vr6+HLD9XP
8W29Dxb/f8N45t89/PbfR4uf49/b9XvX9++ofo5v9+/R4r/AePsfL36O9/48
UT/HN9/Hi/8C45l/5/r+fbL4Od7351P1c3xb72eL/w8x3vfn6eLneN+fZ+rn
+PVyD88X//cwnvnX5c9eLH4b3/rxchm/kPFtvZ+rn+PH6/59Po73/fubG4+/
f73en9x4fOvHT8fxfjx+MY73er8Yx3u/fzaOJ29b79+O473en4/jvT9f3nh8
W++XNx7f/v5343jvzy/G8T+v9f7yxuPbel+N470/r8bx5G1///txnHo7rv5E
nx+pM/82NJ8fTVsedeZH5/nSnl/t+XjKO+w6z798PubzL+sz7w7yovl8HW3P
9/Fzfe8gr/fjgT7fU9NPnfmpz+d706zP9UW/u8+P5vVD9HT9wfW9g7zen0d6
/fHm643jsj7mdb3H8K+a9ZkXfbbP7/14gv18guNpvR7i+g7I68fr6fqI1zvU
9Fve7++a10OmWZ950Yd9fvfvU+znp+P1Gdf3r5DX+/+ZXp9R0295vR9P0d9V
sz7z7iCv+/cM+/lsvF7k+v418no/nuv1IjX9lpf6vJ40zfrMu4O86Fxf2vWo
Xb9yfQfk9X749Wk063N9zIvm9e+k6be83J9c7/L6d7qenvIynutjXi9P199T
Xu//6XraNOtNeam/9W+9Hp+u76e87p9f3xsPTHl9/P0Mx6dr+i0v9ckDpllv
yuv+/Rz9dR3/lNfHx8ofE89MeakfPiGvTPwz5XX//g79XTXrTXl9fPwCx49r
+i0v1y/bOn658BM160153T/nrWjWm/L6+HC+M96b8lLf+I6a9ZjH+cyn3tb1
/ZEPOY+3E69R375hXvTGN85r1PRb3q9/89t/f7rwnvEb6zEvOvOjt/kfKv9R
x8/13UZe8slnt6AzzvpcX+/DAzwuTrwX/kt/7mKc/tvQmd/7c1T+o34X/qzv
NvL6/jmvvZkHj8v6mJf92a4fT7wXTX5jPeZFx9/78UT5jzp+ru9Xu878frw6
r0WzPtfHvNQPn5H/yG+sx7x+/HyC/n2q/Eed+lzfW8hL/sRr0azP9TGv9+Mp
9nPlN9ZjXvR17G9+jP49U/6jTj2u723kJX/zOa9Fsz7Xx7yv6vH7Ao/vld9Y
j3l9fL3A+EvlP+r4ub5f1ePpJY4P57Vo1uf6mBdtvGaafsvL/TFeo2a9KS/j
E69Fs96U1/1bec00/ZaX42H7+8pr1Kw35XX/nNeiWW/KizZeM02/5WV/jNeo
WW/Ky/iW47wWzXpTXvR2XbHymmn6LS/1t+eHldeoWW/K6/45r0Wz3pTXx8fK
a6bpt7zf2/X2fL/ymvFb/FNexrdb57Vo1pvy+vhYec00/ZaX+jflPdZjHucz
n5pcNd0al028ZnWmvNxOvEZtOcw72zV5z/iN9Zh3D3k9/qHyH3X8XB/zun8P
0N+V31h/ykt98h71Hej4mXcPeb0vR+U/6vi5vveRl/xtv5zXolmf6+t+PXpd
f7s98V40+Y31uL57yIveeOBHyn/U8XN9zIs+H3gtmvWnvNQPn/X+rfzGesyL
Puzzu3+fKv9Rpz7Xx7zeD+e1aNaf8r6z6y3n6cJ/5DfWY9495HX/nin/Uac+
1/efkNf/L+i8Fs36XB/z+v69wON75TfWm/L68fRS+Y+afsvr/XBei2b9KS/a
eM00/ZbXz2crrxm/0W95fX51XotmvSmv93/lNdPvw2953b+V14zf6Le86IfX
/XNei2a9Ka+Pv5XXTB/ht7x/v2vjNeO31Jvyun/Oa9GsN+V1/1ZeM32A3/JS
33jN+C31przun/NaNOtNedHGa6Yv4Le8P6j+rbxm/Bb/lNf9c16LZr0pr89/
K6+Zpt/yUv+mvMd6zON85lNv1zUrd5nO/F/X4+zETTe9ZV4086Lt76anebn9
aL8ln92M336gt5l/WX93XqOOn+s7Iq+52nmNOn6uj3nR5D3jN9ab8lI/fGb8
Rx0/847Iy/hW5xHu/8pvrM/19T4/el1v68OJz6LPoFmf67tEXsbJZ5OOn+v7
CHnJJ59Nmn7LSz3yWfgv/eF4/MxLf+Lv/jmvUcfP9X2EvN4P5zXq+Lk+5j3Y
9XZ8PMXx83ThN9Zj3hXyun/PlP+o4+f6jshL/YnXolmf62Peg7p/zmvU8TPv
Cnn9OQbnNer4ub4HyOvjw/mPmn7Li554jTr1przcn4nXqOOf8vr52XmNOv4p
r9+X5LxGTb/l5XjY+um8Rh3/lNf9c16jjn/K6+Nv5TXTD+G3vOyP8ZrxW/xT
XvfPeS2a9aa8Pp+uvGaafstL/fAZec34Lf4pr/vnvBbNelNetPGaafotr/u3
8prxG/2W1/1zXotmvSmvj4+V10zTb3nRN+U91mMe5zOf2l5XCx9e1vr9dbmb
ch3z7XU/46iJ26bXAaPJefZ38ptxIufxdtufDxf+u4S2dVle9895LZr1p7x+
3+7Ka6bpt7zen+PCf5fQrMe8+8jrfXuE/Vv5jfW5Pub1+OOF/8hvrG95md/9
e6L8F836XN858vpxtfKa8WDqcX3M6/35ZOE/8hvrTXndv08X/jN+O8Bveb0f
K69Rs/6U98Gu83of+Y/8xnrMu0Be9+/Zwn/kN9bn+pjX/Vt5jZr1p7zU3+7f
ifeiyW+sx7wL5PX4S+U/6vi5vg+Q18eH81o063N9zOvz98prplNvysv9MV4z
fuvvE/G8jOf1PuO1aNab8qIPwmum78FvealvvGb8lnpTXp8/nNeiWW/K6+Nv
5TXTR/gtL/W3fq68ZvyWelNe9895LZr1prw+PlZeM30HfstLfeM147f4p7yM
b/10XotmvSmvry+c16jpt7zUf2fgNerUm/K6f85r1Kk35UVv/9/i/EdNv+Wl
/ta/mfdYz9aX+cynDjds65vft8n5D3c98Rp18qe86If7/bop59FP3X38EOep
+TZ+ro95Xc95zdYx5XX/nNeo45vyoo3XTNNveb0/R+U/6tSb8jJ+ffM1vBbN
+paX+Rnfrh9PvEZ9Dzp+ro95GQ+vnVd/n6DfT5b6zLtCXvK3XOe1aNbn+piX
+uSzSafelNf9c16jjn/K6/45r1Gn3pR3WcfH09f+8JrxW/zMOyKv++e8Rp16
XN9D5HX/nNeom2c977Lu3wvc/5XfWI95R+Qda/yl8h91/Fxf8g77/N6Pz3G8
rpr1uT7m9f9Lrrxmmn7L6+efldeM3+i3vOiJ16JZb8rr/q28Zvp9+C2v+7fy
mvHbAX7L6/45r0W/mWc9r4+/lddMX8FvedHGa8ZvF/BbXvfPeS2a9aa87t/K
a6YP8Fte92/lNeM3+i2v++e8Fs16U173b+U10/RbXp+/V14zfku9Ka/757wW
zXpTXvdv5TXT9Fte6t+U91iPeZzPfOrtOuGHyofUmd+fy3kw8lq/brrmRTMv
mrxm/MZ6U170TbmO9ae8Hl95zfht4sDMj86t8Vo06015ue33h344asthXu/P
ymvGb/RH30Zexq9tv8NrE7/RTx1/9Hb9uPKa8SD9l5IX3a83rrwWzXrMy/GW
+Rnfzhcrr1GzPtfHvNQzXjN+i5950Yd9fvdv5TXjt9Tj+pjX/Vt5zfiNfsv7
dZ3/nuL4ear8Fj/z+jh7iv6d+Cya/Mb6XN9t5PV+rLxmmn7qzE/97f6d+Cz6
Epr1uL7u1wvUO/HZYeC3+Lm+6Pj7+HD+o6b/juRFT7xGnXpTXu7PxGvU8U95
GSefTTr+Ka/757xGTb/l9fHhvEbdn7f0vO6f8xp1/FNeH3/Oa9T0W17qk88m
Hf+U1/1zXqOOf8qL3m6d16jpt7ycTydeo45/yuv+Oa9Rxz/lRYfPyGum6be8
7t/Ka8Zv9Fte9895LZr1przo8Bl5zTT9lhdtfEfNeszjfOZT53Wc7e8rH5Lv
OD964rVo5k95fN9k8iZNv+Uddn3T1+1Yz97Xmfn9vk7nNer+fyzPI0fd9JZ+
y0t94zXT0zzehs+M/6j79zs8rz9n+Qj3f+U31re8+PtzoCuvmab/UvKiw2fG
f9T0Rx+Ql/Ht/O28Fs36XB/zUo98dti18Vv8zOt9/wT9c16jjp/rY173z3mN
mn7LS/3N9xTHz8pvrMe8u8jr/j1T/qOOn+tjXu/Hic+M31jf8uJP/e3+vcD9
X/mN9bm+u8jrei+V/8hv8XN9h6r3EseH818063N9zOv/t1t5zTT9ltfPZyuv
Gb/Rb3l9fnVei2a9Ka/7t/Kaafotr4+3ldeM3+i3vO6f81o06015ffytvGaa
fsv7l7s2XjN+i3/K6/45r0Wz3pTX/Vt5zTT9ltf9W3nN+I1+y+vfWXNei2a9
Ka+/t9B5jfocfsvr/jmvUdNved0/5zVq+i2v++f8R02/5f1+9W/mPdaz9WU+
86n5OwXGc9GZH/472/XEa9TMi2Ze9Hb9tfKaafqpM79/l/jEZ8ZvrMf1Me+9
que8Rk2/5XX/Zq5jvSkv2rjvIH+nnzq+6InXqO/Cz3m5zfi2P49w/53f6KeO
P3p7HKy8Zpr+S8mLDp+lbxO/0W950eQz06w/5fXvrnyCx43zG/3U8Xf/nNeo
6b8jed0/5zVq+i2vj4+nOH6c3+in3q6Tfoz+Oa9Rpx7Xd4a83o8Tn038Rj91
/H3/XuD+r/zG+lwf83r8pfIf+Y1+y+vjw3ktmvWnvOiJ16jpt7x+/nFeo6bf
8vr86rxGTb/l5fE68Rp1/FNeHx/Oa9TxT3ndP+c1avotr4+/lddM02950cZr
xm/0W173z3ktmvWmvO6f8xp1/FNe9895jZp+y+v+Oa9R02953T/nNer78Fte
9895jTr+Ka+fL53/qOOf8rp/K6+ZTr0pL/VvynusxzzOZz51vw6z8iH5LvP7
e375uwMrr0Uzn/UvkZfxfL4xecZvrMf1RcfPz8EZr/XnXtbv4fxI8vg+SeM1
6ulzesnj62jGa9RX8FtedLjZ+I88R7/l9f4clf+oD/BbXu/3I9z/ld9Yf8rr
cec1asvJbeZ3/54or1HTf0/yoslnk049y8vnF3t/PsH+Ob+dw0+d+d035zXq
A/yW1/vhvEZ9Cb/l5XH3G/Ae+Y88Fz/zrpDX+/FM+Y869bk+5nX/nmM/V35j
/Snvsu6f8xp1/My7Ql6PO69Rx8/1Ma+Pj89x/Di/HeC3vD5/O69Rp96U1/vj
vEZNv+VF5/OG5DXT9Fte9mfr58pr1Kw35XX/nNeiWW/K6/OH8xo1/ZbX/XNe
oz7Cb3m5f/m8IXnNdOpNed2/ldeoWW/K6/45r0Wz3pTXx4fzGjX9ltfPn85r
1PRbXl9frLxmmn7LS//yecPur/Nbf1+P53X/nNeiWW/Ki87nDclrplNvykv9
rX8z77Ee8zif+dS5rpz4MOOZ/xZ0f7+q/04C81mfedHb/V2/N5P8xvqWF799
r8mk6T9C9/ewrJ97m/QF/NT9OY31fZGTpt/yoslnk6af+t19fu+P8xr1Hfip
mwMfY9/mW/otr8dPfz+Tecadltf9e4L+uj6THOb14+tjPP6c3+i3vN4f5zVq
+i2v++e8Rk2/5UVv/XReo6bf8qLJZ9GX0Kxnedv7kJ6if85r1KnH9TGv++e8
Rk2/5fX9e4H7P/Hb8zGvx53XqOm3vD4+Psfx45p+y+vzt/MaNf2W1/vjvEZN
v+VF9/evPho1/ZZ3tuvwWR4vpllvyuv+Oa9Fs96UF92/l7HyGjX9ltf9W3nN
9BX8ltfPO85r0aw35XX/Vl4zHf+U1/1zXotmvSmvjw/nNWr6La+vR53XqOm3
vO7fymumz+G3vPQvfJb+mma9Ka/79wr9XTXrTXl9fKy8Zpp+y0t94ztq1mMe
5zOfOtd9263zYcYzP9+f2teNzmvUbyGP+ZkfHT40/iO/0U99uc+PJp+R/zh+
Bf9H0Of7/H6dxnmNOvW5PuZ1/5zXqFNvyosmn5H/OE6/5aX+9rh0XqNOfeZF
Jy964rU389txWR/zetx5jbfGfczr/jmvUfd1v+f149V5jdpy+vH68ev6h4HX
qOPn+pjX/XNeo069KS/j2+8wOq9Rxz/ldd9OvEf+I7+l3pTX++G8Rn0b/uTd
Rl7qvwM+m/gtfq4vef35yScjr1HHz/UxL3riNWr6La/757xGTb/lRW/P/85r
1PRbXu+P8xr1EX7LizZeM02/5fXxvfIaNetNed0/57Vo1pvyovN6n/EaNf2W
1/1zXqN+CL/ldf9WXjNNv+V1/1Zeo2a9KS/j23nPeS2a9aa87p/zGvUt+C0v
mnw2afotr/u38ppp+i2v+7fyGjXrTXkZ3/7u/BfNelNe92/lNdOpN+Wlfr/e
6LzHeszjfOZT93Wa82HGMz/819edzmvU/fsgp/rMiyafXUJznH7q8F/q9/fj
nPgvmuOpz/UxL9p4jZr1p7zun/NaNOtNedHks0nTb3nNJSc+O9t11nuGcfot
j6+jxT/pM/gtj1zV63V+s9f5jNu6r37Lesw7R14/vta/9+NxXYf5chuf8Rq1
5fA2ed2/ldeoWY/rY1701s+V16hZb8pL/S3nx8p/0azHvAvkdd+eLfx3S3Tq
cX33kdf7ceI14zfW5/qYl/rb/XNei2Z95l0gr8ed16jj5/rOkdfHh/MaNf2W
1+dv5zVq+i2v98d5jfoh/JYXbbxmmn7Ly34Yr1Gz3pTX/XNei2a9Ka/757xG
Tb/ldf+c16jpt7zcP+M10/FPed2/ldeoWW/K6/45r0Wz3pSX8YnXqFNvyuvn
Yec16vinvL6+WHnN9H34LS/1jdeoWW/K6/45r0Wz3pQXbbxmOvWmvNTfbmfe
Yz3mcT7zqXPdtOWufEi+y/zwX79u4LwWzXzWPyAv4+Gz5F1Bc5x+6st9fl83
Oq9Fsz7Xx7zcn4nXqOOf8rp/zmvUqTflRU+8Rk2/5aX+dv3lvEYdP/PuIM/e
F3kzfjsu62Nej8+v27HelNf9WznO+C31przo5E7cxvqWl/mpf8DfWZc+m8e8
7p/zGvUd5Fhe/j7xGnX8U1737+lrf3jtHJr1przu6zPlP+rUm/JSP3xovBbN
+paX+X08v8D9X/mN9bg+5vX546XyHzX9ltf9c16LZv0pL3riNWr6La/3x3mN
+gi/5UUbr5mm3/L6OF95jZr1przun/NaNOtNedETr1HTb3ndv5XXTNNved0/
57Vo1pvyun8rr5m+B7/lRRuvGb/Rb3ndv5XXqFlvyuvnT+e1aNab8rp/K6+Z
pt/yDtW/ldeoWW/K6/69Qn9XzXpTXvdv5TXTt+C3vNS/Ke+xHvM4n/nU/f/0
zocZz/zw3+Wuw2fJn/gt+azPvGjy2SV0xlnf8sJ/fV05/64563N9zIs2XqNm
vSmv++e8Fs16U15fBzuvUdNvef2+whOfne36AM16U1608ZrpM/gtj++L7PU6
v9FveXwdzXgtmvWmPOOqifPotzxy1GG4Zf0pr/u3/t347TDM4+3Wz5XXqKcc
5l3ueuK1aNZj3hXyun8rr5lOPa6Ped2/59hH5zf6Le+y7p/zWjTrM+8KeT3u
vEYdP9fHvD4+nNeo6be8Pn87r1HTb3m9P85r1A/ht7zoideo6be87M/2uHBe
o+7PW3pe9895jTr+Ka/757xGTb/ldf+c16jpt7zcv4nXqOOf8rp/zmvU78Nv
ed0/5zXq+Ke87p/zGvVt+C0venv+dl6jpt/y+vpi5TXT9Fte+me8Rs16U173
z3ktmvWmvGjjNdO34be81L8p77Ee8zif+dT39uuObX0rH5LvMj/juW6ZeC2a
+azPvOj+fpwT/0VznH7q+KMnXotmfa4v+oN9fu4f+WzSqcf1MS/j2/XdD5XX
qPvzlmte5kdPvEZNf9bHvNQnn006/imv93v+XhXWm/J6fP7cHetZ3tk+v/fD
eY26Pwewfk4v86PPB16jpp+6/x9w5apJ83W2c8nr/jmvGWdOeb0fzmu2jikv
t+Sz6Eto5k55vR/Oa9T0W173z3mNOv4pr+/XC9z/id+ej3lnNe68Rk2/5UVv
x4fzGjX9lhdNPps0/ZbX++O8Rk2/5UUbr5mm3/Kit+uildeoWW/K6/45r0Wz
3pQXveU4r1HTb3ndv5XXTB/ht7xo8plp1pvyun8rr5mm3/K6f85r0aw35UVP
vEZNv+VFT7xGTb/ldf9WXjNNv+VF9/flfKqa9aa86Lxf1HgtmvWmvOj+fpxP
R516U173b+Y91mMe5zOfOtcF4TfyIfku8/v7b/I9D85r0cxn/ej+vOTThc8m
fqOf+nKf/9auyWsfQHM89bm+W8jr676V14zfUp/rY17qbbf+u+bhN9ab8qKN
10zTb3l9XbrymvFb/FNexo3XqFlvyuvxE69Rk9/in/K6f85r0aw/5fXj1d+X
eQ5Nv+Wl/kF4zfit38fhed2/metYb8rLeH9/zmc4z6z81s8Dntf9e4rjdeU3
1pvyun8rr5nu8/Ip5y3kZV5/f85nI7/Fz/UlL/O7L85r0azH9TGvzx/Oa9T0
W173z3mNmn7Li87rffFP/Ea/5fX+OK9RH+G3vOiJ16jpt7zoideo6be87p/z
GjX9lhc98Ro1/ZbX/XNeo76C3/K6f85r1PRbXvfPeY36HvyWF53X+7q/rum3
vO6f8xr1LfgtLzqfN4x/4jf6La/757xGfQ6/5XX/nNeo78Fved0/5zXqd+C3
vO7fymumU2/K6/7NvMd6tr7MZz51P4+vfNjXEd9/Pf/tXZ/vOnzW1zkrvzGf
9ZkXne9XTd4ldPiN9S0v/Jf64bPkRZPfWJ/rY95Fja+8Rs36U173z3ktmvWm
vNw/4zXT8TMvOt+f2q87rLxGzXpcH/P6dZWV16hZb8rr8ZXXqFlvyuv+Oa9F
sx7zzpGX8XwurR9/rumnzny+LzLrO4hmPa7P3ndpvEbNelOecdV3RLPelJf9
6PPsyn+5ZT3jwNvVx2evb8l/t0TnlutjXvfvxGvGb6w/5aX+dv+c16JZn3kX
yOtx5zXq+Lm+c+R1X53XqOm3vD5/O69R0295vS/Oa9QP4be86InXqOm3vOzH
xGvU/XlLz4vefM5r1PRbXvfPeY06/imv++e8Rk2/5aX+xGvU8U953T/nNer3
4be8Pj6c16jjn/IyPvEadX8e0/Myvv3deY26P3/peX194bxGfR9+y0v9ideo
+/OYntf9e4X+uk69KS/aeM30bfgtL/W325n3WM/W15+nPOVT9//zrnxIvsv8
t6AnXotmPuszLzp8lrwraI7TT325z+/rCue1aNbn+qK/u8/v9205r1FfwB/9
DvJ6P5zXqI/wMy/zo8ln4b/0g+P0vwUdf78u4bxGTX/qv4O83p/5d+9Yj+vr
fj1Cvfl3EViP67uDvN6PJ7gecH5LPa6Pef348u9VCb+x/pSX+tc3N/jcHesz
r/d7/Zyb8Rp1/Fyfve9y69/8uh3rWV5/fvL0uhj5L/0mv6Ue19fH21P0z3mN
t6nP9RmXTbxm65jy+v69wP1f+W3KYV7//SXOZ85v9Fte9NZP57Vo1p/yoide
o74Fv+X1/jivUR/ht7xo4zXT9FteHr/brfNaNOtNeX3+W3nNdPxTXvfPeS2a
9aa87t/Ka6aP8Fte7t/Ea9GsN+V1/1ZeM30Pfsvr42PlNeO3+Ke8fv5feY2a
9aa86InXollvyuvjY+U10+fwW173b+U1atab8rp/zmvRrDfldf9WXjN9C37L
S/2b8h7rfdM8jud5b1uv82HGM/+r6+uZP8X7hpzXqN9CHvP7/a8vvv3g+v6d
+OwSmvxGP3W//zXXHSdeI/9x/BL+B9D9/tcXr3nN+I/6u/Cn/j3kZXy7vvyh
8l/4jfW5vt6PB7guOvGa8Rvrc33Rh31+789R+Y/6XfhT/x7yMr7tl/+uefiN
9bm+fvw8Qr3HWK/zW79/dv0d9Mzv/XBeo46f62Ne9HZ+cF6jpp8683t/1u/V
NH6j/1zyej/mz92x/pQX3d+P83zRZ9D0T5+b4+tm4b9D9fvpUp/rY17vx8x1
rD/ldf+c14wzp7zul/OarWPK63HnNWrLYV70tn/Oa9T0W170xGvUt+G3vN4f
5zXqh/BbXrTxmmn6Le+9XW/H0cpr1Kw35XX/nNeiWW/Ki877RY3XqOm3vO7f
ymumH8JvedETr/X35zxf/JbX/Vt5zXS/n9bzun/Oa9GsN+VFT7xGfRt+y4ve
nj+d16jpt7zu38prpu/Db3npn/EaNetNeRnfnt+c//r7c071prxo4zXT/X5a
z0t94ztq1vumeRzP8xL5jXyY8cz/1T5+2PXEa9TJZ33mRZPPyH8cp5+6Xz98
+ZrP4if/cTx+ri958Uf35x1XXqOm/0Lyoslnxm+sb3nx93XTidcO0Bynv/n2
lBfdn3dceY36AL/lRZPXjN9Yf8rr8ROfne3a+I1+6vh7P5zXqOm/J3nR5LOJ
3+inbt5cv7dy0vSfS173z3mNmn7L6/3wz92R36bvYYm/j48f43h1Tb/l9X44
r1HTb3nGVZO21/WM2/p+z7cTB/a8l/p309M83pLPJm05zOvzt/MaNf2W1/vj
vEZNv+VFG6+Zpt/yoq9v3sBrxm/0W173z3ktmvWmvD5/OK9R02953T/nNWr6
La+ff1ZeM02/5XX/Vl4zfqPf8rp/zmvRrDfl9fHhvEZNv+X186fzGjX9ltf9
W3nNNP2Wd9h1+Iy8ZvzWPOt5/fzm/Bf9Zp71vOj+fOOLUdNved2/le+oWe+b
5nE8zxvGh+S7zH8beuK1fv3xlM/6zIvO64vJM35jPcvr77/5fOEz4zfW5/qi
8/phjzuvUX8Af+rfRl737wH2y/mNfsuLJp9Nmn7L6/1xXqOmP/o28nq/ndfe
zIPHZX3M63onPjuD5nh//vLzRWd+92/+XXPW5/qY148v/927c2j6La/3Z/5d
BNaf8rp/8/dmst6UF731c/5eFdab8qInXqOmnzrvP+3+ze/LZD2uj3ndv/l1
O9ab8vr+zVzHelNejzuv8ZZ+y+vjw3nN1jHl5XbiNWrLYV7vj/MaNf2WFz3x
GjX9lhd9bfsaXqOm3/K6b85r1PRbXvfPeY2afsvr/jmvUV/Bb3nRE69R0295
3T/nNWr6La/757xGTb/ldf+c16jpt7zoideo6be87t/Ka6bpt7zteeel8ho1
60153b8TPxm/sd6UFz3xGnXqTXndv5XvTNN/0zyO93nd+TDjmf829MRr1PQz
P/OjyWcTv9FPHX9/LuTEa+Q/jtN/hI7/YY1/qPxHHT/Xd0Re9895LZr1uT7m
9XXHymum6be81A+fGf9Rxz/l9X47r72ZB49jXj++HmO9zm/0Rz9EXvfPeY2a
fsuL7u/PmX/nnH7qzO/9mX/3jvW4vvTn7j6/+zf/LgLrcX3M6/2YvzeT9Swv
8zNOPiP/cTx+ri958dvn3iZNf+ozL/W395M7r1Hb5/L4Pkt73WzS8XN99rrc
TbmO9aY8ctNNbycOzLx+PnBes3VMeb0/zmvUlsO86InXqOm3vOjtus95jZp+
y+v+Oa9R02953TfnNWr6La/757xGTb/l9fOP8xo1/ZbX/XNeo6bf8rp/zmvU
9Fte9895jZp+y4ueeI2afsvr/q28Zpp+y4s2XjN+o9/yun+v0N9Vs96UFz3x
GjX9ltf9W/nONP03zeN4n/edDzPO+dETr1G/fcO8aPLaxG/0W140+WziN/r7
+3z+Zr/e/YvXOp83JP8Zv6U+13eBvOTn843Ga9RH+JmX1ys/2PVBeM106nF9
0Xf3+dHGa8Zvqcf1Ma/v38prX89vR8273OdHb9ePj5X/qK/gp8783o8fKa9F
sz7Xx7xo8prxG+tZ3vk+v1+X+ET5j/yW+lzfOfJ6P+bfvWN9ro950dv7OD5b
+M/47Qp+y8vjl3xm/Mb6zDtHXu/H/L0qrM/1MS/6sPOZfe6O/HYBv+Wlft5H
Y7wWzfpTXj+e5tftWG/Ki87z8E05j37Li554zThzyoueeI2afsuLnniNmn7L
y98nXqPu71v1vO6f8xp1/FNe9895jZp+y4vebp3XqOm3vOiJ16gv4Le8Pn87
r1HHP+VlfDv/Of9Rp96U1/1zXqNOvSkvejtPOa9R02950fm8ofEa9Tn8ltfH
h/MadepNeRnf+um8Rt3f1+N50dv1gPMaNf2W13yw8p3p/v7Wm+dx/Gw/L5Lf
TGf+29ATr1Ezj7o/L5nnjZXXTNNP3Z+fzPPCiffCf1/Pbz9Y1ndv1+G/ezX+
IfzOb6nP9TEveuvfA5xPfrjwG+tPeakfXkte+M/4LfWZF53vv4meeI069bk+
5kWTzy6h38xvxzGvxx/D7/x2Cb/ldf+c16jpjz5DXsb7+1VP/BdNfks9ri86
86PJZ9HGb+fw34cO/3X/nNeo78AffYa87p/zGvUl/Mw72+enHvks2vgt9bi+
6PBf74fzGnXqcX3M6+N55TXT5/AzL/yX+tvtymvGb6nH9TGv6zmvRbMe886Q
18eH8xo1/ZbX52/nNWr6LS/3Z+I16r6O87yMG6+Zjn/Ky7jxmvFb/FNe9MRr
0aw35XX/nNeo45/y+vhzXqOm3/JS33jNdOpNed2/ldeM3+i3vD4+nNeiWW/K
y/jEa9SpN+X186fzGnX8U14//6y8ZvoD+C0v9Y3XjN9Sb8rr/jmvRbPelBdt
vGaafstL/c238h01633TPI7f2c9b5DfyYcYzvz8f+dOR16jfRh7zMz+6vx9n
5b8jNP3U/f05P134rL//9MRvrM/1RffnJ3+68Nmkvwt/6t9FXvfvAR5vrum3
vGjyWX//6cpv9FMf9vm9P85r1O/Cn/p3kZfx7Xreee3N/HZc1tePn0eot/Ka
6f685U/x/bD5XofH6N8THI9P0O8nSz2uj3nR2/ngxGfkv/Ab61te/KlPXiP/
cTx+ru8O8no/PsXx6fyW+lwf86Lz/TjkP/Ib61te/NHks/Bf8jhO/3ckr/fD
eY069ae8Pp6fYz9XfmM9y4u/++W8Fs36XB/zut5LnM9WfmO9Ka+PD+e1aNaf
8vr8vfKaafotr/dn5TVq1pvyoo3XjN/ot7zef+e1aNab8rp/K6+Zpt/y+vzh
vBbNelNe92/lNdNH+C2vnz+d16JZb8rr/q28Zpp+y+v+fYnjZ9WsN+X18bHy
GjXrTXn9/Om81t+H+pPFb3ndv5XXTN+H3/Ki+/txfqKa9aa8fn5z/otmvSkv
OnxGXjOdelNe92/lO2rW+6Z5HM95Zbt1Psx45r8NPfEadX9/zhdLfuZHhw+N
/8hv9FPHf3vX4TPjP4735y9P64vu77/54jWfGf9Rx8/13UZe9895LZr1uT7m
pV74zPiP4/EzLzr+3p+j8h91/FzfbeT1fj/C/q38xvpcH/O63onPwn/Gb/35
yy8WfbbP7/45r1GnPtfHvGjy2sRv9Fte788neLw4v8XPvFvI6/45r1HHz/Ux
r/fjxGfU5Df6LW97Xlj5bNLxMy8687t/zmvU8XN9t5HX+/Ec/XV+o9/yUn+7
f85r1PFPeT3uvEYd/5TXx4fzGjX9lhc98Ro1/ZbX++O8Rj29j7Pfh/TFyGvU
9Fte9KH6uvIaNf2W1/1zXqOm3/K6f85r1JbDvO6f8xr1FfyWFz3xGjX9ltf9
c16jpt/yum/Oa9T0W173z3mNmn7LiyafTZp+y+v+Oa9R02950ROvUdNved0/
5zVq+i0veuI16tSb8rp/K9+Zpv+meRzv4975MOOZ/zb0xGvU9Cf/IfL6ff0n
Ppv4jX7q+HMeDJ/Fb/zG+lxfdH9/zonPjP+oU5/rOyKv++e8Fs36XB/z+nel
Trx32DX5jfWYFx1/7/dR+Y+a/juS1/vtvPZmHjyOeT1+4rOzXRu/9ecv17z4
u3/Oa9Txc33Mi554jZp+y+vrnhOfTfxGf/RD5HX/nNeo6be83g/nNer+/KXn
5fgm7xm/sR7zjsjr/j1T/qOOn+tjnv3unGnWn/L4uwTkta/nt/V38ZjX+z9/
bybr2e8oZH4fHzf/nhX6La+fD+bP3bHelNf747xGTb/lRU+8Rk2/5WU/Dvt1
UPyT7s9beh656aa38U953T/nNVvHlNf9c16jthzm9eumzmvU8U953T/nNWr6
La/757xGHf+U131zXqOm3/KiJ16jpt/y+vraeY2afstL/yZeo45/yuv+vUJ/
Xcc/5UVPvEZNv+WlvvGd6f685c3zOH6/zgvOhxnn/H5fw58p/1G/LXn3kdfn
jROfGb+xPtfHvPNdk8/Cf8Zv/XnLny06/NfjH2K9zm+pz/UxL/rX19c1P1Re
oz7Cz7zf7HnZj/Ca8d8djKce1xf9zj6/92flNeO31Of6mBd9bXsDr309Dx7H
vP5cxuOF/4zfruBnXl4/7P34Efq78hvrc33M68+9rLxmOvWmvP5/60+U/6gv
4Le87t/Ka8Zv9Fte78fKa8ZvV/BbXo5v8pnxG+sx7wJ53b+V10zHz/UxL/qw
89n0u+asN+Wlfj5vaLwWzXpTXu//+jsI5DfWY9458vq6e/7eTNbn+pjX19nz
96qw3pQXPfEaNf2WF228Zpp+y+v9X3nN+I1+yzOuMs16Ux65aeI21pvy+vhb
ec20cR3zcjvxWjRzp7w+PlZeMx3/lNfnU+e/aNab8rrvzmvUqTfl9fWo8xp1
/FNeHx8rr5k+h9/y+vhYec347R78ltfHh/NaNOtNeX18rLxmmn7L6+Nk5Ttq
1vumeRw/248b40PqzH8bOnxm/Mdx5kXfQ17Gw4fGa9Gsz/VFZ36fN/4Cj+eJ
336wrC95/f05GXdeo/4A/gvJ6/+3O/Fa+M/47Qp+y+v3lZz4LPxn/Jb6lpf5
vd/Oa9TvwH9H8vp5ynmNmn7L6/ETn5H/zqAv4Wde5nf/nNeo34P/nuRF5/ON
xmvUqWd54b/eH+c16nP470te9895jZp+y+v9cF6jvoTf8qLJZxO/vQe/5fV+
OK9R02953b+V10yfw295ff+c18iDB/gtr8dfKv9x/D34La+Pj/l3EVh/yuvz
9/y9maw35fX+OK9R02950ROvUdNveWe7nniNuj9/6Xn2utmk45/yjKvIa9T0
Wx65ibxm2riPebl/xmvUrDfldf+c16KZO+V1/1ZeM516U173b+U1atab8rrP
zmv9/Tk/W/yW19cXzmvUH8Bvee/teuI16v7+HM/r/jmvUafelBc98Ro1/ZaX
x9fWv5XvTKfeN83jeB7nEx9mPPPfhg6fGf9R08/8zI8On8U/8Rv91PHfrfPM
ic/Ifxlnfa4vefHfrXHnNWr6LyQvmnw2afotL5p8doDmOP3U+f6b6InXqA/w
35G8aPLZpOm3vB4/8dkZNMfpp46/+/cE/XVNf+ofkJdx8hn5j+P0U8ff++O8
Rk3/fcnr/jmvUdNved0/5zVq+qkzP/sx8Rp1/FxfdL7/pvfDeY069bg+5vXx
7LxGTT915qf+dn+d16jj5/qY1/Xm3zVnvSmvj4+b/w4e/ZbX5+/5dxFYb8rr
/XFeo6bf8qKN10zTb3l5ft72aeU1atab8rp/8/syWW/K6/45r1HTb3ndv5XX
TNNveX1+cl67h1v6La/7t/Ka6finvO7fl+jvqllvyuv+Oa9R0295/fzpvEZN
v+V1/1ZeM30Ov+Wlb+Ez8prxW/xTXvfPeS2a9aa86P5+nL8dNf2W1/8vsvId
Net90zyO394fd9v6nA8znvn9/Td5XDuvUb+NvOQzL7q/H+fnym+sZ3n9+ckv
Fz4zfmN9ri+6Pz/55chr1KnP9fX7KD58Pb7dOq9Rx8/1MS+afEb+4zj91Id9
fupPvEad+lwf8zJ+ffe+htfezINHzevPS2b8xGtn0Bzvz1+e1pe8+Lt/T5T/
qOPn+pgXfQ4+M35jfcuLP/UnXqOOn+tjXu+H8xp1f/7S83o/PkN/nd/685ae
l3HyWfgv/eZ4/FNe74fzGnXqT3mpv63zOfq78hvrWV5/fvJL5TVq1uf6mHer
6jmvRbPelNfHh/MaNf2WFz3xGjX9ltf747xGTb/lRRuvmabf8vJ8ue3bymvG
b/15S8/r/jmvRbPelBed1/uM16jpt7zun/Matb1vk3nRxmum6be87t/Ka8Zv
xoHM6/45r0Wz3pTXx4fzGrXlMC964jVq+i2v+7fymun78Fte+me8Rs16U173
zXktmvWmvGjjNdP0W17qG99Rs943zeP4VT0uVj4k32V+xvv/RZzXopnP+syL
Jp9N/EY/dX9+8sRn8X8AzXH6H0DH3+9b/3DhP+M3+lP/IfL6uHZei2Z9ro95
0eGz5B2gOU4/dfy9PyuvGb/Rn/oPkdf7/Qj75/xGv+X1+OOF/4zf6KeOv/vn
vBbN+lwf8/p9Mh/j8b7yG+tZXvy9PyuvGb/Rfy553b+V16hZb8rr/Vh5zfiN
fsuLJp+ZZr0pr/dj5TXT9Fte9+/5wn/Gb/RbXt8/57Vo1p/yetx5jZp+y+vj
w3mNmn7L6/P3/LvmrDfl9f44r1HTb3nRxmum6be8fr5Zec34jX7L6/7N36vC
elNe9895jZp+y+v+Oa9RX8Fvefa62aTpt7zu38prxm/T63yZT26abllvyuv+
Oa/ZOqa8fv50XqO2HOZ1/1ZeM02/5UUbrxm/0W953T/ntWjWm/KijddM0295
3b+V76hZ75vmcbz/H2DlQ/Jd5v/eri92PfFaNPNZn3nR5LWJ3+i3vOjwmfEf
x+mnvr/P7/EPlf+oP4D/QvKi37run/NaNOtb3va4+eFrTV6jvgOdelxf9N19
fu/PUfmP+gA/deZHbz7ntf7+nC8XP/XlPj96u3488Rk1+e0K/qPk9X78CP11
fqM/+gPk9ePrYzzend9Sj+uLzvzoideoL+CnvrvP7/1wXqO+Az918qLzeUPj
Neor+C2v98N5jTr1mBed1w97P5zXqFOP62NeH3/Oa9QX8Fte6ufzhsZr1P15
TM/r/Xdeo069KS96O16c16jpt7w+fzivUdNveX38Oa9R02950ROvUdNvebm+
IJ9Nuj9v6Xndv5t/j2b8U173b/5eFdab8vr4c16jpt/y+vlzfl8m6015/TuC
zmvU/T5Zz+vnt/l1Odab8rp/M7ex3pTXx4fzGjX9ltfHh/Ma9bnkMK+PD+c1
6tSb8vr4cF6jTr0pr6+vndeo6be81N/+vvKd6f485s3zON7/L7DyIfku87+1
67NdT7wWzXzWZ170dj+c16jpp+7vz8nj7MRn5L8389sPlvUlrz8/mXHnNer7
8F9IXvQ/AJ+R/8hvV/Az79Y+Pzp8aPx3gE59ri867z/t98U7r1Hfhf+O5EVv
x8uJzy6hyW/0U4f/+nPaK6+ZTn2u7x7yej+eKP9Rpx7Xd4a85Pf356z8F35j
fa6vH68fY38+wf45v53Dfx/63X1+74fzGvVd+FP/DHm9H85r1JfwM+9sn596
5LPwn/Fbf3/OaX3R8fd+OK9Rx8/1nSGv92PlNdPn8DMv/Jd62+3Ka8Zvqcf1
Ma/rOa9Fsx7zzpDXx4fzGjX9ltfnb+c1avotr/fbeY06/ikv48ZrpuOf8jJu
vGb81p+39LzoideiWW/K6+cH5zXq+Ke8Pv6c16iP8Fte6huvmU69Ka/7t/Ka
8Rv9lsfXzYzXollvysv4xGvUqTfl9fOn85px5pTXzz8rr5m+gN/yUt94zfjt
feRYXvfPeS2a9aa8Pj5WXjNNv+Wl/na8rHxHzXrfNI/jd/f7HX4jH5LvMj+v
H96tvjmvRTOf9ZkX/ZfX9+/Ea8ZvrGd5/f05edyd+Iz8l3HW5/ru7PqP9/kZ
J59N+rvwX0he6v0KvHYLvEZ+i9/y4s84+Yz8x/H4ub7of7HP7/1xXqN+F/47
kpd62/X8ic+uoN/Mb0fN689LZvwx/Cu/sT7Xl7zv7PN7P54o/1GnHtd3F3nJ
384HH+PxvvIb63N90fH3/nyC/Vv5jfW5vuQd9vm9H58q/1GnPtd3F3m9Hyc+
O4MOv7E+15e8+DMePiP/JY/j8XN9zOv9eKb8R536zLuLvN6P59hP57f4ub7e
j+evxzef81o063N9zLtT9V4q/3Gcfsvr48N5LZr1p7xo4zXT9Fte7/fKa9Ss
N+VlfPOtvGb8Fv+UF73tv/NaNOtNeX0+XXnNdPxTXp8/nNf6d31O9aa8Pv5W
XjP9EH7L6/45r0Wz3pTX/Vt5zTT9ltfHx/y+TNab8vr4WHmNmvWmvH7+dF6L
Zr0pr/u38prd3off8qLDZ1mfadaZ8vr5zfkvmvWmvOj+fpxfjDr1przu38p3
1Kz3TfM4nnVut86HGc/8b0FPvEbd37/zasnP/OjwofHfX0LTT92fn3z1ms+M
/8hv9B+hw3+3a3zlNeO31Of68jjK/O7fA5xPVn5jPa6Pef04/kj5j+P0U4f/
Ut94zfgt9bk+5vV+n3ht4rf4p7wef4zr+ZXfWN/yzvb53b8nOB5XfmN9ri+P
n8xPfviQ/Gf8Rj91/KlPPjtAZ5z1uT7mdf8+xfHp/Jb6U17vx4nXqL8D3Z+/
9LzsB3nPNOszL/X6+29eLXxm/MZ6XB/zun/PsZ8rv7H+lJf62/1zXotm/Snv
Vo07r1HHz7x+nn+J48N5jZp+y4s2XjNNv+X1/qy8ZvxGv+VFT7wWzXpTXvT2
+Ft5zfQ9+C2v+7fymvEb/ZYXPfFaf7/OLxe/5XX/nNeor+C3vOiJ16jpt7zu
n/MaNf2W1/1zXqOm3/KiJ16jpt/yoideo57ex9nvS3w18hr1OfyWFz3xGvXE
gf15yVevb43XqOm3vNxOvEbd12meF218Z5r+m+Zx/Fg+58OMZ/63oCdeo6Y/
+VfIyzj5bOI3+qnj79eVT7z2XWiO9+cvT/WTF3+Pf/j6cTHxW/xc30Pk9b47
r0WzPtfHvH5cn3jtXWiO008df+/PymvGb/FzfQ+RF228Rs16XB/zut7jhf/I
b6zHvNSLv/v3RPkvmvW5PuZFh8/68b7yG+tbXvy5P+Ez8prxW/xcH/O6fyuv
UbPelNf7v/Ka8Vv8lpf5/b1nJz4L/5HfWI/rS178vR8rr5mmP/WZl/p5fZG8
Rs16lpf5/b4a57Vo1uP6mNfnj5fKfxyn3/L6+HBei2b9Ka+fD5zXqOm3vN4f
5zVq+i0vmnw2afotL9cT1+37Gl6jjn/K6/45r1HHP+VFk88mTb/l8Xfpur+u
6bc8+12CSdNved0/5zXq+Kc8+16TScc/5dnn3iZNv+X186fzGvX0Ob3Mt9fN
Jk2/5aV/E69R2+t6zCM33fQ2/imvjw/nNVvHlJf6xnemmXPTPI7fr3nOhxnP
/N+DDp8Z/1F/C37mZ/79WveJ14zfWH/KiyafGb+xPvPS13z/TY9/iOPR+e27
8F9IXur9+vq644fKa9SpZ3m/2fOiD+Czid9Sj+uLfmef3/tzxPHu/Jb6XB/z
Mn5tewOvfT0PHse8jG/Xj4/BB85vqWd57+3zez9+pLwWzfpcH/Oit9uP8Xhf
+Y31przUN14zfkt9yzvs87t/K68Zv6Ue18e83o/P0F/nt9Sb8rp/Jz4zfmP9
Ka/7t/Ka6dSf8no/nqO/zm+pN+VlPJ83NF6LZv0pL3riNeoz+C0vejtenNeo
6be86InXqOm3vOiJ16jpt7xo4zXT9FtePrdjvGb8Fv+U1/1zXotmvSkvOq/3
Ga9R02950dut8xr1Q/gtL9p4zfQF/JaX/t0RXjN+i3/Ky/h2/nP+i2a9Ka+P
j/l7VVhvyovO57aN16jpt7zofE6HvGb6PvyW18fHymvGb6k35WWcXGWa9aa8
Pj6c24wzp7z+XOPKd9Ss803zOG48OPEcNf3GV/T342fiJeY5/yQvmjwUnjF/
+Cb6AP0b+CfeYN51ua/hB+aFJ4wHmMfr+Wjjk+12vV43f67f7fqb/m19fj3N
vFwP2/Ux83h9G23+7Xa9fjV/rj/tepR+Xk9Gm3+6XmTedP1H/3Q9R/90fUa/
XW/Rz+slu36i366HzM/rGWrmbbd+vUK/XX/Qz+sHu56gn9cD0eafnu+Zx+dr
avrz/Gs6fj6f2vMr/fZ8af7peZJ+u6Wf47fq3/df634/zTre749Z5+f70Wz+
5f58ZPO3fw90fr5fzOa/tz+/2Px+f8Y6P88fNn/790Tn9/sb1vn9foR1fr+/
YJ2f873N3/491fn9evw6P+dvm3+2n69tfr++vc7f/n2u8/v15HV+vx68zu/X
c9f5OZ/a/O3fFzr/uJ8vbX6/nrnOf38/H9r8w37+s/nbvy91fr+et86/2M9n
Nj/nL5uf85XN3/690vn9us06v6/T1/k9/tXr63PTP7v3u+enVf+/j373/LTq
v6rz06r/Z52fVn1/v542/V6dn1b9b+r8tOp/ePW756dV/+M6P636/+zXv6af
1vlp1S/f+d3z06r/qs5Pq/7vdX5a9T+5vn2q+o/r/LTqb9X5adV/WOenVf/f
d373/LTqf3d9+7nq79X5adV9flr1f63z06r/UZ2fVv3X1/vp+n/X+WnV/6PO
T6v+j3V+WvU/r/PTqp/t12+mH9f5adV/WeenVf+XOj+t+ladn1b9v67X4/qL
Oj99hesrH99u/2i//d63/3zXPe80vj1P/onOf2cfj+b87e/ff605n+dNzs91
XjTn/0FdB361zL/crwOjOb+vE79a5uf/TaI5v3+X9Ktlfl5Xjub8hzhvc37+
XySa87fbB6815+d16N6P0/zfx3mf83OdGs35Z3he4Pxcx0Zz/mVd5361zM/r
xL2fj1D/Mfb/Me7vE9R/jH79CP18gv3/GPtxmn++j/f+f4z+f/Jac/6hrrO/
Wub399h+b5l/iec1zs/rsN2/T9G/z9C/z3B/f4z+fYZ+PUU/f4z+PcN+PEX/
nqF/z9C/57j/z9XP+eGAfjy/QP+fox8vUP/lovvx/gL1X+L+fr5ozu9+nuaH
M6g5P5rz+/+JTprzu/9/g/79ZNGc3/37Cfr100Vzfvfjp+jXF4vm/O7HF+jX
SffnBL9a8jh/u+7/Gfp3ug5hHuef7dcl1N2/n6Eff4t+/XzRnN/9OM3P76/2
8fzzZX4051/t1z3dz9N1EPM4v78v8qS731+if6f5/f096d8vlvnRnN+fz03/
fon+nfI4f/v7q0V3/36Jx9Mr9OsV+vlqmd/9eIV+/T0ef3+Pfr9CP3z+rf1f
35/8+wqPy+99m3///zJtfsg=
   "], {
    {GrayLevel[0.8], EdgeForm[None], 
     GraphicsGroupBox[{
       PolygonBox[{{9273, 1, 9121, 9433}, {9432, 9120, 9272, 9436}}], 
       PolygonBox[CompressedData["
1:eJwt1WeYVdUVBuBNB+n2BjJSBARRCYQywAAzMPQODgwwDAxVadIRpMbYBQSl
x16p0gV7o3ds6VEDtoDR9MS860l+vM9d3zn37nvOrhmFE3qPL55SWkUpnq6V
0uorUlrDWp6Sn2SlehWP84T8CV/XTGmS30ymhbyUcpemdBFlWSI/wg2XpFSX
ejwsr2P75SntYBtr5Yeo7X4davGg/At2ur+L3ayXH6W8titQkWVyDteWSKka
1ekgn/Nsd3iucdzOWXmN6ycvS+kUp1kt/8n1W7iVxnzL43Fd2+e5wGPyCr5R
f8vXLJdXcVw7JzjGSvkuXqnkvdjObHkGRyv6DseZLk/hqwra4hvulA+xsEZK
i1jMQfkA89ULmMd++QPWX6d/eIL35fdYq17HGt6Vj1CUkdJIRnBYfpnhV8kU
8ZL8PHdfqX3m85w8kTKeqyzlmCA/yxz353IXz8jzeKyyPmMld8uLmF3Fd5jD
QvmP+nWscRjNGL6Qf+b64KopDSGfxfJ9tL04pXZkca/8c4a6X8Aw7pEfoL37
2eRwv7xbm7W17SOJaZfiIFnq1rThgHzCzU7Xp9SZXI7HmLl+rftXcw1b5S3o
omTKJ6+bNstNo599rmM9P4257FOXp2pUZ5u8E00nQ5Z0fdohb8DUTl4heeT0
srwJUzuZUskUShvll9BtyfRJujS9KD9FSXWsVVM8PSnPifXgC8tZwVx5Jpv9
cAtbmSW/6rt1/aYON7BHnh/z0p/MZBYL5Odcv8j9spTjWfkZyvx/bygd+4P8
AqZxKo+pkZ6X99NK3ZJMPpA/5TZ1fwbwifwhvdU96cUZeR83qutRn73y2/xE
fSuNeUt+N/pb3YSmvCO/Twt1M5rznnyY9uq2tOOQ/Do3qRvQkNfkN2Ptqxtx
M2/IR+mgziaHI/JxOqk7kssx+TQ91N3ozin5VwxS5zGQX8of00/dh758JP+O
YeqhFPBb+Q+MUBcynN/LJ+mq7kwXTsi/YYg6n8H8Wj5m7EaZZKMZw1H5DA3j
nWkQzyufootJ2ZVunJQLmG7AZzCToXI+ywz6oyxnkJzJnf5vClNjnOUmsQdq
e3XsrTFesdezONY291BH7stBE+gQh+kj38YmE2ozWxgg94x9wiQ/yzl6yFkM
KOb75NFGHk0bEzWLtoySqzHN/01nRqzlOE9YoF7IImrJGbFHx9phLjXkXK6z
qGqQQUc5m5YWWyataC93pYTnKkkpusjXRL9oZwpTuVquGfupel6ss9gH5Bu5
X/0AD1JfzovzUf8uYSkD5WHRNxZfHgMplD+Ns8dvGnFzrCG5X+zl+m0DG+kv
94qzQf/u5wC9Y3+Ns8a4TmUaQ2J/pZl3ak4L2smtYpz0bz/60zr2yNhEvWcx
itM55hQPeYaHeSTmltw4zoA4N1kZZ6lcL/Zt9b3cF/uPfEvsV+rlrIh3iX6P
PUs9i9lUl7vxmf/7nC/oLjdiiftLWRbzWh5DDZtQBtczVv53rF86ksu/KBZj
57Mb3Wv+73DYy59t+N/zA6/Ke7ig/o7z7JZfjDFxCBRSwAvyV9qYqJnxTOBL
+fYYd89Qi9qMk1/jtEPhDKfYJ++israrUJWd8g4qqitRge3ytpgzDqIGNOQV
+Z3Yyx0we9nH2/Jbce6p97CLN+URDDJ38hnMcPkNPvQMH/Exr8c5QUcHXi6d
2CRvJEfdgWw2yFtjPD1DfeqyRf4x9kQ604X/UDn6ymchw6kkl49nUeczOM6X
6PfYx2lGc77jQuwfNKEp5/lrnCm0pg1/4e9k0ZZ2/I1/xn5PNjn8gx/iXKAl
mXxPCf/dw2dPelFcLkVvdR/6UlIuE+tL3Z8BlJbLxbpU5zGQsnLV6Gt1ESOp
EuPIEPVQCqggX8ZY9biYJ1wqX8VE9SQmc6V8BXeoxzOBy+VLGKUezRguju9Q
0sFbitKMlz93b5S5WMRIPov9yPVDDurDHGGaXESmPbMVrRkpT+Ksds7xJZPl
/wIHe6oY
        "]], PolygonBox[CompressedData["
1:eJwk3XPYXMfbAODYttk0tt00bGw0tu1GjW3bdtPYtm01btQkv6hpvvtc3x/3
le0+7+DMPDNndvd9tymbdKzaIVSIECEWhw0RIpx/G4UJEaIxTWhKM5pThl8o
SznKU4EzkUOEOMs5znOBi7QQa0krWtOGtrSjPR3oSCc604WudKM7PehJL3rz
G33oSz8qUonKVKEq1ahODWpSi9rU4VfqUo/6NKAhhUKGCFGYIhTlJ4rxM8Up
QUlKUZpsZCcHOclF7uDn1VWcEpSkFKXJI5aXfOSnAAVJZLwTk4SkJCN5MAdi
4YlARCIRmTMm6SznOM8FLnKAgxziMEc4SiFtF6YIRfmJYkQhKtGITgxikkEb
GclEZrKQlQliE5nEZKYwlTe85R/e8Z4PDGEowxjOCEbynBf8zUte8Zo73OUe
93nAQ/7HRz7xmS98JUTUECFCEorQhCEsX0KL8y/f+I/v9FdmAL8zkEEM5gfS
8CNpSUd6whGeCEQkEpG5EiVEiKtc4zo3uEkssdjEIS7xiE8CEpKIxCQhKclI
TgpSkorUQZ6Ql3zkpwAFg3khI5nITBayko3s5CAnucgdXJc5S8OPpCUd6YlF
bOIQl3jEJwEJg3wkMUlIyitD/Zo3vOUf3rGHvexjPwc4yDa2s4Od7GI3f7CJ
P9nMFrYygpGMYjRjGMt7PvA/PvKJz/SlH/0ZwO8MZBCDGcJQhjGccYxnAhOZ
xGQe8JC/eMRjnnCL29zhLve4H1yHtbSbPexlH/uZY4zmMo/5LGBhsF6YyCQm
M4WpXFHXVa5xnRvc5BznucBFLnGZpzzjOS/4m5cc4jBHOMoxjnOCk5ziNGc4
yxSmMo3pzGAms5jNHOYyj/msYS3rWM8GNtLLNfTmN/rQl36MYjRjGMs4xjOE
oQxjOCMYyTlr5jwXuMglLlNRrBKVqUJVqtGfAfzOQAYxmGQkJwUpSUVqyvAL
ZSlHeSrQha50ozs96Mmv1KUe9WlAQxrRmCY0pRnN+WIsvvIv3/iP7yxgIYtY
zBKWsozlrGAlq1hNKHt9aMIQNtj3Cc80bUxnBjOZxWyiEJVoRCcGMQlBSEIR
mjCEpQUtaUVr2tCWdrSnAx3pRGf+tXd84z++B/usvoQkAhGJRGSiEJUc1kBO
cpGbPOSlSTTjRTOa04KW1KQWtanDr9SlCEX5iWL8THFKUJJSlKYMv1CWcpSn
AhWpRD3q04CGNKIxb9wb3vIP73jPByqLVaEq1ahODf4Se8RjnvCUZ3QQ60gn
OtOFruQjPwUoSCEKE43oxCAmsYhNBCISichEISr/08ZHPvE5uJ/xlX/5xn98
J4SfDUkoQhOGsIQjPK1oTRva0o725CAnuchNHvKSicxkISvZyE4c4hKP+CQg
YTBv+lCXetSnAQ0ZwlCGMZwRjOQCF7nEZa5wlWtc5wY3ucVtjnCUYxznBCfZ
x34OcJBDHGYFK1nFatawlkUsZglLWcZy/mQzW9jKNrazjvVsYCN/sIk73OUe
93nAQ+Ywl3nMZwELaUf7IF/oSCc6M4rRjGEs4xjPBCYyiclMYSr9GcDvDGQQ
g+lFb36jD33pRxe60o3u9KAn05jODGYyi9m0oCWtaE0b2tKIxjShKc1ozo/m
Pi3pSE8GMpKClKQiNT+QhkQkJglJSUbyIK6uNEF9pCUd6YP5dA84zBGOcozj
bGM7O9jJLnYH9wtlKlGZKlSlWjBvYpv4k81sYSvJxJKTgpSkIjUNxBrSiMY0
oSm1qcOv1KUe9WlGc1rQkla0JoG6EpKIxCQhKRnISCYyk4WsXLPHXucGN7nF
7eD8KRaeCEQkEpGJQlSiEZ0YxKQQhSlCUX6iGD9TnBKUpBSliUVs4hCXeMQn
D3nJR34KUJBsZCcHOclF7mC8XXM1qlODmtSiPBWC+aESlalCKUpThl8oSzkG
MZghDGUYwxnBSEYxmjGMZRzjmcBEJjE5qFeffqEs5ShPBapTg5rUojZ1gnWj
TD/6M4DfGchzsRf8zUte8TrIU7H0ZCAjmcjMFKYyjenMYCYLWMgiFrOEpcxi
NnOYyzzm8xPF+JnilKAkBShIIQpThKLkIjd5yEs+8hPNvTk6MYhJLGLTRqwt
7WhPBzrSg570oje/0YdOdKYLXelGd9awlnWsZwMbWcZyVrCSVawO1pMzQVOa
0ZwWtKQVrWlDW9rRnuDNiI50ojNd6MqCiMaTRSxmCUuZxWzmMJd5zGcKU5nG
dGYwk3GMZwITmcRklrGcFaxkFav5iWL8THFKUJI1rGUd69nARv5gE3+ymS1s
5b2x+MD/+MgnPgfzKJabPOQlH/nJQlaykZ0c5AzaiaAd/mATf7KZAxzkEIc5
wlGOcZwTnOQUpznDWc5xngtc5B73ecBD/uIRq1jNGtayjvVc4jJXuMo1rnOD
m9ziNne4yxa2so3t7GAne1zbXvaxnwMcZAQjGcVoxjCWAhSkEIUpQlF6hZfH
/EYf+tKPJdpYyjKWs4KVzGAms5jNHOYG/VXmLve4zwMe0kYbbWlHezrQkQti
F7nEZa5wlWtc5wY3ucVttimznR3sZBe76URnutCVbnSnGc1pQUta0Zovcugr
//KN//ge7KtigxnCUIYxnL70oz8D+J2BVKUa1alBTWpRngpUpBKVqUIPegbj
TW9+ow8NaEgjGtOEppSiNGX4hbKUC67bWO8O5p+97GM/j3nCU57xnBf8zUte
8Zo3vCVLOOuFbGQnBzlJR3oykJFMZKYABSlEYYpQlFzkJg95yUd+whCWcIQn
AhFJRWp+IA0/kpZP9tzPfOEr//KN//hO8GZrSEIRmjOeO8s5znOBi8HrLrHI
RCEq0YhOPOKTgIQkIjE1lalFberwK3WpTBWqUo3q1GAVq1nDWtaxnlLqKk0Z
fqEs5dggtpE/2MSfbA7uN2IxiUVs4hCXJCQlGclJQUp2KbObPexlH/t5JXdf
84a3/MM7Dogd5BCHOcJRLnGZK1zlGtf5JCc+84Wv/Ms3Ysi5mMQiNnGISxKS
kozkpCAl8YhPAhKSiMSkIz0ZyEgmMvOfNr4TwuOQhCI0/3juHe/5wP/4SCqx
1PxAGn4kLWEISzjCE4GIRCIyUYhKNKIH69meMoDfGcggBvOPsXjHez7wPz5y
j/s84CF/8Ygb3OQWt7nDXU6p6zRnOMs5zvO32Mtg3njNG96yha1sYzs72Mlj
nvCUZzznBV3U1ZVudKcHPflRLC3pSE8GMgb9FXvEY57wlGe84W1w3bzjPR94
zougv7zkFa9ZF1K+s4GN/MEmVrCSVaxmDWvZwU52sZs97GUf+znAQQ5xmCMc
5RjHOcFJ/mQzW9jKNrZzgYtc4jJXuMo1rnODm9ziNqc4zRnOBu+vcZ473OUe
93nAQ57zgr95ySte8z8+8onPwftcfOUNb/mHd7znAxGcySISichEISpxiEs8
4pOAhEQjOjGISSxi85e6HvGYJzzlGYnEEpOEpCQjOSlISSpS8wNp+JG0pCM9
GcjIInUtZglLWcZyMollJgtZyUZ2utGdHvSkF70pSznKU4GKVKIEJSlFacrw
C0Uoyk8U42eKU5kqVKUa1anBb/ShL/3ozwDqUZ8GNKQRjalJLWpTh1+py+8M
ZBCDGcJQNrCRP9jEn2xmC1vZxnZ2sJNJTGYKU5nGdGYwk1nMZg5zOWGPPskp
TnOGs8G5xFh/4z++B+9X+tmQjGEs4xjPBCYyj/ksYGEwfyxmGMMZwUhGMZol
LGUZy1nBSlaxmjWsZR3rg+vzWm4nu9jNHvYSSiw0YQhLOMKTwl6TklSk5gfS
BPc9e8dmtrA1OM+xPdhPWM8GNvIHm1jBSlaxmjWsJZR7QGjCEJZwhGce81nA
QhaxOPhXmcXBeZalLGM5ccTiEo/4JCAhEYhIJCIThajBudzc3OYOd7nH/eB1
qbrmMo/5LGAhQxjKMIYzgpH8yzf+4zsh1B0yuL95/JFPfOYLXznCUY5xnBOc
ZB/7OcBBDnGYHexkF7vZw16mMZ0ZzGQWsxnFaMYwlnGMD87vru0hf/GIxzwJ
Xgfra0c60ZkudKUVrWlDW9rRniY0pRnNaUFLcpCTXOQmD3nJR34KUJBCFKYs
5ShPBSpSiRKUpBSlKcMvFKEoP1GMnylOJjIH51+yko3sHHImOMwRjnKM48F5
QSx6cA4iJrGITSISk4SkJCM5KUgZnFNIzQ+k4UfSko70ZCAjvzOQQQxmCEMZ
xnBGMJJRjOY3+tCXfvRnAHGssbjEIz4JSMgksclMYSrTmE496tOAhjSiMWMY
yzjGM4GJVKYKValGdWpQk1rUpg6/UjcYX7mSlWxkJwc5SUVqfiANP5I2eB8l
muuiL/3ozwDWxLLuWcd6NrCRKLGtS6IRnRjEJBzhiUBEIhGZEIQkFKEJQ1i+
qOsr//KN//jOAhayiMUsYSnJlElOClKSitTEIjZxiEs84pOAhCQiMUlIGvRX
XTGJRWziEJcCFKQQhSlCUZKQNGif5KQgJfGITwISkojEpCM9GchIJjKThaxk
Izs5yEkucpOHvOQjP7OYzRzmMo/5lKI0ZfiFspSjPBWoSCUqU4VUpOYH0vAj
aYN+GIvs5CAnucjNe7EP/I+PfOIzy1jOClayitVci+G8xw1ucovbRBKLHOQL
UYlG9GCeY5pnQngcklCEDsbbc0X5iWL8THGuiF0N2uE6N7gZjJ9YTnKRmzzk
JR/5KUBBClGYDK4tI5nITBaycktdt7nDXe5xn3Oc5wIXucRlXvGaN7zlH97x
lGc85wV/85I97GUf+znAQbaxnR3sZBe7+YNN/MlmtrCVBzzkLx7xmCec4CSn
OM0ZznKIwxzhKMc4TlWqUZ0a1KQWtanDr9SlHvVpQEMa0ZgmNGVQdPsmQxjK
MIYzjvFMYCKTmMwIRjKK0YxhLLOYzRzmMo/5JLE3JSUZyUlBStqItaUd7elA
RxrQkEY0pglNaUZzWtCSVrSmNnX4lbrUoz6d6EwXutKN7vSlH/0ZwO8MZJe9
cjd72Ms+9rOFrWxjOzvYyb+R7Hf8x3dCRLYOiKSuyEQhKtGIzjKWs4KVrGI1
PehJL3rzG32CcSMpyUhOClISg5jEIjZxiEsWspKN7OQgJ+lITwYykonMpCI1
P5CGH0lLGznRlna0pwMdaUZzWtCSVrSmL/3ozwB+ZyAjGMkoRjOGsUG+MZgh
DGUYw+lEZ7rQlW50ZxzjmcBEJjGZKUxlGtOZwUx60JNe9OY3+nDHXnaXe9zn
AQ+5wEUucZkrXOUnY1GMnylOCUpSgIIUojBFKEoucpOHvOQjfzDe9qzMZCEr
2chOVbFqVKcGNalFKUpThl8oSznKU4GKVKIyVRgmF4czgpGMYnTwObpYfBKQ
kEQkDq5D2yUpRWnK8AuVqRL0i2pUpwZlKUd5KlCRSkST69GJQUxiEZsIRAzW
AZGJQlQSkZgkJCUZyZnEZKYwlWlM50fSko70ZCAjcYhLPOKTgITkICe5yE0e
8pKP/BSgIIUoTCYyk4WsZCM7RSjKTxTjZ4pTlnKUpwIVqURNalGbOvxKXSpT
hapUozo1aEVr2tCWdrSnG93pQU960ZsOdKQTnelCV0pQklKUpgy/8Bt96Es/
+jOA3xnIIAYzhKEMYzgjGMkoRhOK0IQhLOEIzxjGMo7xTGAil7jMFa5yjeus
YjVrWMs61rOEpSxjOStYyTzms4CFLGIxG9jIH2ziTzZzg5vc4jZ3uMsudrOH
vexjP1vYyja2s4Od3OM+D3jIXzwihntVTGIRmzjEJR7xSUBCEpE4eP9YmXe8
5wP/4yOf+MwXvvIv35jBTGYxmznMpR71aUBDGtGYv3nJK17zhrf8x3dC6ENI
QhE6eN3puSc85RnPecEBDnKIwxzhKJGUiUwUogaf7xI9+HzVnrI6eD3BWtax
nibKNKUZzWlByyDfxAYyiMEMYWjwez72jrjEIz4JSBjsJ0QnBjGJRWwiEJFI
RCYKUWlFa9rQlna0J4y9PizhCE8EIhJKLHQQJyzhCM9v9KEv/ejPADrQkU50
pgtducFNbnGbO9zlX/eMb/zHd0J4LiR/efyIxzzhKc9oItaUZjSnBS2pSS1q
U4dfqcuPpCUd6YNzMBlJQUpSkZofSEMiEpOEpCQjOf/T9kc+8ZkvfOU5L/ib
l7ziNW94yz+84z0fgvului4H53quco3rnOEs5zjPBS5yjOOc4CSnOM0MZjKL
2cxhLvOYzwIWsojFbGAjf7CJP9nMKlazhrWsYz1LWMoylrOClUxiMlOYyjSm
B/2OqN/B56tc5BKXg89FxbrTg570oje/M5BBDGYIQxnGcEYwklGMZgxjGcd4
JjCRxzzhKc94zgv+5iWveM0b3nKP+zzgYZBnPKKbNdadHvSkF735JPaZL3zl
X75xgIMc4jBHOMo/vOM9H4K84SNb2Mo2trODnexiN3vYyz72B/NuLzjOCU5y
itPB/q9PS1nGclawkjGMZRzjmcBEzoU2L1zgIpe4zAMe8hePeMwTbnGbO9zl
HvdZw1rWsZ4NbAz+2xl+PRvYyB9s4orYVa5xnRvcDNoTe8RjnvCUZ/zJZraw
lW1s5zkv+JuXvOI1J9R1klOc5gxn2cZ2drCTXezmUyjzyBe+8i/fgvf3xapR
nRrUpBaveM0b3vIP76hNHX6lLvWoTzOa04KWtKI1f7CJP9nMFrayh73sYz8H
OMghDnOEoxzjePB3Evr6nRAehyQUoYPxNRbXucFNbnGbC1zkEpeD+eAqUYhK
NKITg5h8sVa/8i/fgs9H+c57PvA/PvKJz7ziNW94G3xuyjtucZs73OUe94PP
R7URnghEJBKRg/kXe8ZzXvA3L3nAQ/7iEY95EtSrzF3ucZ8HPAxeRxKSUIQm
DGH5lbrUoz4NaMgOdrKL3exhL/vYzwEOcojDHOEoxzge5B8nOcVpznCWc5yn
He3pQEc60TnoR1j9oAENaUTj4PNesY984nMwH3ylEY1pQlOa0Ty4PnMflnCE
JwIRgzyVI+94zwf+x0f+5iWveM0b3nIqjP5zhrOc4zyLWMwSlrKM5cxhLvOY
zwIWMo3pzGAms5jNClayitWsYS0XuMglLgd/t8NV/mQzW9jKNrazjvVsYCN/
sIkjHOUYxznBSfobowH8zkAGMZgudKUb3elBT1rQkla0pg1tmcZ0ZjCTWcxm
DnOZx3wWsJBFLGYJS1nGciYwkUlMZgpT6UVvfqMPfenHEIYyjOGMYCSjGM0Y
xjKO8UHeuub9HOAghzjMDnayi93sYS+jGM0YxjKO8cHfRcmh+CQgIYlITAxi
EovYxCEukYhMFKISjejBfUNu3ecBD/mLR9zgJre4zR3uUkqZ0pThF8pSLrgv
iT3hKc94zgsucZkrXOUa1ymvTAUqUonKVKEABSlEYYpQlJ8oxs8UpwQlecoz
nvOCv3nJez7wPz4G9xU+B/u0to8Hn69yMlhXnA4+7xRbzgpWsorVZCEr2chO
DnKSitT8QBp+JC3pSE8GMpKJzOQiN3nISz7yB+3JiZWsYjVrWEssYhOHuMQj
fpC/yixkEYtZwlJ60JNe9OY3+jDBWXYik5jMFKYyitGMYSzjGM8QhjKM4Yxg
JL9Sl3rUpwENqU4NalKL2tRhH/s5wEEOcZhGNA5eH9CUZjSnIpWoTBWqUo0W
tKQVrWlDW45wlGMc5wQn2cFOdrGbPeylEIUpQtHg/S+KUYZfKEs5ylOBFaxk
FatZw1oWsZglLGUZy5nDXOYxnwUs5E82s4WtbGM761jPBjbyB5uYxnRmMJNZ
zKYd7elARzrRmf4M4HcGMojBvJErb/mHd7znQ3A/iu5+RDjCE4GI/OcM+p0Q
HockFKE547mzwfmU81zgIsc4zglOcorTHOAghzjMEY7yD+94z4fg73P4yCQm
M4WpTGM6M5jJLGYzh7nBOZ/PfOFr8D413/ibl7ziNW94yyUuc4WrXON60F9j
dJoznOUc5/mZ4pSgJKUoTRe60o3u9KBnMG/GaBN/spktbGUNa1nHejawkcfa
fsJTnvGcFywQW8giFrOEpdwQu8ktbnOHu9zjPg94yF88Yh7zg/pYyCIWk0df
85KP/BSgIA+08ZC/eBT0jyfB+7ZypQY1qUVt6vAzxSlBSUpRmjL8QlnKUZ4K
/EAafiQt6UhPBjKSicxkISsVqURlqlCVauQhL/nITwEKko3s5CAnuchNA3tf
QxrRmCY0JZlYclKQklSkDu7PYuOD/ZKJTGIynehMF7rSje60oS3taE8HOtKX
fvRnAL8zkEEMZghDGcZwRjCSUYxmDGNJoE8JSURikpA0OI+ITWUa05nBTGYx
mznMZR7zg/tobPseRSjKTxTjhDP6SU5xmjOc5QpXucZ1bnCTQ3LiMEc4yjGO
s4e97GM/BzjINrazg53sYjcnOMkpTgf7C2c5x3kucJFLXOYVr3nDW/7hHU95
xnNe8DcvucJVrnE9WD/c5D0f+B8f+cRnvvCVf/kW7IN8J4O1kZFMZCYLWQlH
eCIQkUhEJgpRiUZ0YhCTWMQmDnGJR3xuaeM2d7jLPe4TQiwkoQhNGMLyA2n4
kbSkIz0JSEgiEpOEpGQjOznISS5yk4zkpCAlqUhNWa9tylGeClSkEj/LleKU
oCSlKB3kk1hRfqJY8HMUJ0tc40Q2spODnOQiN3nISz7yU4CCFKIwRShKeSpQ
kUpUpgqlKE0ZfqEs5UhCUpKRnBSkJAYxiUVs4hCXnyjGzxSnBCWZxWzmMJd5
zCcVqfmBNPxIWqpSjerUoCa16Es/+jOA3xnICEYyitGMYSyDGMwQhjKM4Uxh
KtOYzgxmMo7xTGAik5hMOtKTgYxkIjO1qcOv1KUe9WlAQxrRmCY0pVsc+xw9
6EkvetOK1rShLe1ozwo5sZJVrGYNa6lODWpSi9rUoSKVqEwVqlKNRjSmCU1p
RnNa0JJWtKYNbWlHezrQkU505lfqUo/6NKAhvejNb/ShL/3ozwB+ZyCDGMwQ
hjKM4YxgJKMYzRjGMo7xTGAik5jMFKYyjenMYCazmM0c5jKP+SxgIYtYzBKW
sozlwXiYm+a0oCWtaM06sfVsYCN/sIk/2cwWtrKN7exgJ7vYzR72so/9HOAg
hzjMEY5yjOPB/YOTwTxouy3taE8HOtKJznSha5BPdKcHPelFb36jT7CuE1vX
lOEXylKOGMQkFrGJQ1wuJHGf4BKXucJVYiTw88QiNnGISxjCEo7wRCAi5dVV
gYpUojJVuCSnL3OFq1zjOje4yS1uc4e7VFWmGtWpQU1q8RPF+JnilKAkBShI
IQpThKI0oCGNaEwTmtKM5rSgJa1ozRSmMo3pzGAmZ/TpLOc4zwUuUlusDr9S
l3rUJxWp+YE0/EhaspCVbGQnBznJRW7ykJd85CcJSUlGclKQki5ypSvd6E4P
egb5pE/HOcFJTnGaf3jHez7wPz6ygY38wSb+ZDOrWM0a1rKO9SxhKctYHuxT
rCSMnAtLOMITgYhBPor1oS/96M8A5jGfBSxkEYuJp0x8EpCQRCQmEpGJQlSi
ET3Yv5WZySxmM4e5TGIyU5jKNKbzOwMZxGCGMJRPfOYLX/mXb/zHd0JoKySh
CM1jzz3hKc94zgvucZ8HPOQvHnGAgxziMEc4yha2so3t7GAnu9jNHvayj/0M
YzgjGMkoRjOGsYxjPBOYGIyLXJnNHOYyj/mckiunOcNZznGeC1zkEpe5wlX+
ju88yCte84a3/Md3Qlj7IQlFaD557jNf+Mq/fOMYxznBSU5xmgMc5BCHOcJR
/uEd7/nA//jIGMYyjvFMYCK72M0e9rKP/QxjOCMYyShG85gnPOUZz3nBJS5z
hatc4zrRiE4MYhKL2LSiNW1oSzva81c8889jnvCUZ3QQ60gnOtOFrvxGH/rS
j/4M4AxnOcd5LnCRG9zkFre5w13ucZ8HPAz6wSN+ZyCDGMwQhjKJyUxhKtOY
zjzms4CFLGIxCVxDQhKRmCQk5QfS8CNpSUd6kpGcFKQkFanJRnZykJNc5CYD
GclEZrKQlRCEJBShCUNY3luTH/gfH/nEZ77wlX/5xn98D/YpZcITgYhEIjJR
iEo0ohODmMQiNnGISzzis8FYbOQPNvEnm9nCVraxnR3sZAlLWcZyVrCSOMQl
HvGD8SUhq1jNGtayjvVBedewnBWsZBWrg3OBWHd60JNe9A7yRV8vconLXOEq
d7jLPe7zgIfBvCqTmCQkJRnJiUBEIhGZKEQlFKEJQ1jCEZ4U9qCUpCI1P5CG
N/aUt/zDO97zgee8CPYbXvKK1/zFIx7zhKc843985BOf+cJXftRGWtKRngxk
JBShg/sVYQlH+GC/V+Yb//GdEJ4LSSYyk4WsZCM79ahPAxrSiMY0oSnNaE4L
WlKEovxEMX6mOCUoSSlKU4ZfuKMPd7nHfR7wkERiiUlCUpKRnHzkpwAFKURh
ylKO8lSgIpXIQU5ykZs85KUyVahKNapTg5rUojZ1+JW6dKAjnehMF7oSh7jE
Iz4JSMg113CdG9zkFrfJJFcyk4WsZCM7P5KWdKQnAxmDvCIlqUjND6Thf3L3
I5/4zBe+8oa3/MO7YL/gA/WUqU8DGtKIxvwr9o3/+B7sO54LyXOPX/A3L3nF
a5qINaUZzWlBSypThapUozo1qEktalOHX6kbrHNreG3w+oP1bGAjC1jIIhaz
hKXBuci9NjJRiEo0ogf/GuvoxCAmsYgd5Js2SlKK0pThF/KRnwIUpBCFKUJR
fqIYP1OcspSjPBWoSCVykJNc5CYPeRnhzDGSUYxmDGMZx3gmMJFJTGYQgxnC
UIYxnFmubTZzmMs85jOFqUxjOjOYSQMa0ojGNKEptanDr9SlHvWpSjWqU4Oa
1GIEIxnFaMYwllSk5gfS8CNpSUd6MpCRTGQmCUlJRnJSkJJxjGcCE5nEZJrR
nBa0pBWtuZPQ/sA97vOAh3RIZD3Sic50oSs/ixWnBCUpRWnykJd85KcABemh
jZ70oje/0YdBDGYIQxnGcNrQlna0pwMd6URnutCVbnQnC1nJRnZykJNc5CYP
eclHfgpQkEIUpghFg3HX1zT8SFrSkZ5kJCcFKUlFarKRnRzkJBe5yUBGMpGZ
LGTliza+8i/f+I/vJBBLSCISk4SkvBJ7zRve8g/veM8H/sdHPvGZEMqEJBSh
CUNYwhGeCEQkEpGJQlSiEZ0YxOQndRXjZ4pTgpKUojRl+IWylKM8FahIJSpT
hWhyJToxiEksYrNAbCGLWMwSlrKM5axgJatYHcyTPhWmCEWD/lGMWMQmDnGJ
R3z+UGYTf7KZLWwljrbjEo/4JCAhiUhMEpKSjOREICKRiEwUovKrNupSj/o0
oCHVqUFNalGbOlSkEpWpQlWq0YKWtKI1bWhLO9oH64+OdKIzoxjNGMYyjvEM
YSjDGM4IRtKFrnSje7AO6ckEJjKJyUxhKtOYzgxmMovZHOEoxzjOCU6yiMUs
YSnLWM4KVrKK1axhLetYzwY2BvPEJvozgN8ZyCAGM4e5zGM+C1jIPvZzgIMc
4jB/spktbGUb2znFac5wlnOcZwc72cVu9rA3qE+uHOYIRznG8WD/EuvNb/Sh
L/0owy+UpRzlqcCPciUt6UhPBjKSgpSkIjU/kIb/KfORT3zmC195w1v+4R3v
+cBzXvA3L3nFazKpKzNZyEo2shOK0IQhLOEIz7/KfOM/vhPCcyFpQlOa0ZwW
tKQVrWlDW9rRnprUojZ1gnVCXcpSjvJUoCKV+Etbj3jME57yjGtc5wY3ucVt
LnCRS1zmClcpoq6i/ESx4P5EcXKQk1zkJg95yUd+ClCQQhSmHvVpQEMa0ZjK
VKEq1ahODfbIib3sYz8HOMg2trODnexiNyc4ySlOc4azLHAWWcgiFrOEpdzT
xn0e8DAYLx5xg5vc4jZ3uMslLnOFq1zjOmc4yznOc4GLrNHGWtaxng1s5B+x
d7znQ5CXfOQxT3jKM57zgt/oQ1/60Z8BlEliXVCWcpSnAr3ozW/0oS/9qE4N
alKL2tThV+pSj/o0oCGNaEwTmtKM5vyt7Ze84jVveBvkr1hLWtGaNrSlC13p
Rnd60JN2tKcDHelEZ/ozgN8ZyCAGM4ShDGM4IxjJKEYzhrGMYzz/6dN3Qhjz
kIQiNMc8d5wTnOQUp1kmtpwVrGQVq4lEZKIQlWhEJx7xSUBCEpGYvvSjPwP4
nYH0oCe96M1v9CEMYQlHeCIQkTa0pR3t6UBHOtE5eF+ZrnSje9Bf17A6yDvW
so71bGAjf7CJP9nMFrayje3sYCeTmMwUpjKN6exid7Au2cs+9nOAgxziMEc4
yic+84Wv/Ms3xjCWcYxnAhOZwUxmMZs5zGUYwxnBSEYxmiUsDeaN5axgJfOY
zwIWsojFQb56DfaaN7zlH94FnyPKlYlMYjJTmMoRjnKM45zgJCEISShCE4aw
JCM5KUhJKlKTgYxkIjNZyMoPpOFH0pKO9OQhL/nITwEKEo7wRCAikYjMF3P/
lX/5xn98Dz63EMtODnKSi9zEIjZxiEs84pOAhCQiMUlIGqxDYzeQQQxmCEOD
fcre+oznvOBvXnKFq1zjOje4yTnOc4GLXOJycN7W1w/8j4984jMPxB7yF494
zBPWsJZ1rGcDG7nFbe5wl3vcp5u+dqcHPelFb+KJxQ9eH5CQRCRmmmuezgxm
MovZvNKn17zhbbCP84497GUf+znAwWAfUWYlq1jNGtayiMUsYSnLWM4c5jKP
+SxgIX+ymS1sZRvb2cd+DnCQQxxmHevZwEb+YBOnOM0ZznKO8+xgJ7vYzR72
UpFKVKYKVanGzxSnBCUpRemgHde8iT/ZzBa2co7zXOAil7jMCU4Gn29wmjOc
ZRvb2cFOdrGbQxzmCEeDfZzjXOEq17jODW4G+cND/uIRj3nCU57xnBf8zUsK
uYbCFKEoP1GMW2K3ucNd7nE/mHd7x172sZ8DHGQb29nBTnaxmz/YxJ9sZgtb
KZDS+qYQhSlCUX6iGD9TnBKUpCrVqE4NalKL8lSgIpWoTBVKUZoy/EJZypGL
3OQhL/nIH/xccj9HWcpRngrEE4tPAhKSiMT8lsJ9jL70oz8DSCWWmh9Iw4+k
JQtZyUZ2cpCTKUxlGtOZwUzGMZ4JTGQSk1nAQhaxmCUsZRazmcNc5jGfNrSl
He3pQEfSkZ4MZCQTmalNHX6lLvWoTwMa0ojGNKFpUJ9r7kgnOtOFrvxp7Daz
ha1sYzvrWM8GNvIHm6hODWpSi9rUoQUtaUVr2tCWdrSnAx3pRGe60JVudKcH
PRnCUIYxnBGM5FfqUo/6NKAhvejNb/ShL/3ozwB+ZyCDGEwjGtOEpjSjOaMY
zRjGMo7xTGAik5jMFKayg53sYjd72MsiFrOEpSxjOStYySpWs4a1wfWZm5GM
YjRjGMsRsaMc4zgnOMkFLnKJy1zhKvvYzwEOcojDTGM6M5jJLGZzitOc4Szn
OB/Mj7Y704WudKM7PehJL3oH64o+9KUf/RnA7wwM4knF6Us/+jOANWJrWcd6
NrAx2Ee0XZwSlKQUpalIJSpThapU47HcfcJTnvGcF6zSxuqgHdayjvXcELvJ
LW5zh7vc4z4PeMhfPGKDMhv5g038yWa2sJVtbGcHO1nCUpaxnBWsZBe72cNe
9rGfAxzkEIc5wlGOcZwTnOQUp7mkT5e5wlWucZ1JYpOZwlSmMZ1hDGcEIxnF
aMYwlnGMZwITmcd8FrCQRSxmBjOZxWzmMJdr5uA6N7jJLW7ztz695BWvecNb
/uEd7/nA//jIFrayje3sYGcw/mzkDzYF+xSbiSRXIhOFqEQjOsPEhjOCkYxi
NDHEYhKL2MQhLrvEdrOHvexjP4PEBjOEoUG9DCcJSUlGclKQklXKrGYNa1nH
epawlGUsZwUrmcd8FrCQRSzmDGc5x3kucJH/+E4IbYUkFKEJQ1jCEZ4IROST
n/3MF77yL984xnFOcJJTnGYGM5nFbOYwlwMc5BCHOcJRxjCWcYxnAhODPGQy
U5jKNKbTje70oCe96B2sP7lyl3vc5wEPec6LII94yStekyG8+x+ZyEwWsvID
aYLvTyUt6UgffA9fONfPv3zjP77zng/8j4/B9xfzmVe85g1v+Yd3wfcsqys7
OchJLnITjvBEICKRiBx8LyAhg+87JDRhCEsjGtOEpjSjOS1oSSta04a2VKcG
NalFbepQhl8oSznKU4Gn+vqM57zgb15yi9vc4S73uB98z7IyUYlGdGIQk58p
TglKUorS5CEv+chPAQpSiMIUoSg/UYxfqUs96tOAhlSkEpWpQlWqBf/qUzWq
UyP4fmdqBd+nLJacFKQkFamJRWziEJd4xGdeWOuLBSxkUdj//3/+daAjnegc
fA8vXWlFa9rQlna0pwlNaUZzWtCSfOSnAAUpRGGWsJRlLGcFK8lE5uD3r8lK
NrKTg5zkIjd5yBt87x+TmcJUpjGdGcxkFrOZw1zGMJZxjGcCE4PfFzd2FahI
JSpThXbGqD0d6EgnOgffGyn2kL94xGOeBN+7LZaQRCQmCUmDeRYrxs8UpwQl
+V3bAxnEYIYwlGEMZwQjGcVoutGdHvSkF735jT70pR/9GcB/7j3fCZHMOiMU
obmi7atc4zo3uMkgBjOEoQxjeLAv2FO+8R/fCWFPChnclzz+yCc+84WvvOEt
//CO93wglDKhCUNYwhGeCEQM7ldEJgpR+ZG0pCM9GchIClKSitT8QBqiET24
jxGTWMQmE5nJQlaykZ0c5CQXuclDXprQlGY0pwUtKUJRfqIYP1OcEpSkFKUp
wy+UpRzlqUBFKpGIxCQhKclITj7yU4CCFKIw9ahPAxrSiMZUpgpVqUZ1atCK
1rShLe1oT01qUZs6/Epd+prjfvRnQJCXDAy+r10sLvGITwISsieKcwD72B98
DzsHaaZMc1rQkla0pgENaURjmtCU2tThV+pSj/q0oW2w/mhPBzrSic50oSvd
6M44xjOBiUxiMiMYyShGM4ax9KAnvejNb/RhClOZxnRmMJNZzGYOc5nHfE5w
klOc5gxnWcZyVrCSVazmDzbxJ5vZwlbyxJZ35CM/BSgY/P6VNfMoOL/zhKc8
Y4EyC1nEYpawlEMc5ghHOcZxtrGdHexkF7s5x3kucJFLXGYPe9nHfg5wkBL2
lJKUojRl+IUw9pSwhCM8EYjIJ3vPZ77wlX/5FuxHqewfhCI0YQjLF2eyr/zL
N/7jO+/5wP/4GJzb+MwJTnKK05zhLIc4HLwu5CjHOE42bWQnBznJRW7OiZ3n
Ahe5xGX2sJd97OcAB7nCVa5xnRvcJI+68pKP/BSgIBnISCYyk4Ws/MUjHvOE
pzzjGte5wU1ucZsEJCQRiUlCUmIRmzjEJR7xiUJUohGdGMTkB9LwI2lJR3qS
kZwUpCQVqQlHeCIQkUhEDvrlmm9zh7vc4z6veM0b3vIP73jKM57zgr95GYy7
ui5yictc4SqnOM0ZzgbzxHnmMJd5zGcBC5nGdGYwk1nMZgITmcRkpjCVfezn
AAc5xGEa0ZgmNKUZzWlBS1rRmja05QhHOcZxTnCSHexkF7vZw14WsZglLGUZ
y7nDXe5xnwc8pBCFKUJRfqJYEDd2D/mLRzzmSTC+Yi/4m5e84jU/U5wSlKQU
pfmTzWxhK9vYTnVqUJNa1KYOK1jJKlazhrWsYz0b2MgfbCJOanlJPOKTgIQk
IjFJSEoykpOClKQiNT+QhjnxzDvzmM8CFjKN6cxgJrOYzTrWB78vzEb+YBP7
2M8BDnKIw+xgJ7vYzR72sojFLGEpy1jOEY5yjOOc4CSnOM0ZznKO86xgJatY
zRrWUoZfKEs5ylOBQhSmCEX5iWLB7xHHtT64xnVucJMTnOQUpznDWQ5xmCMc
5RjHg8/L1DWRSUxmClN5KvaM57zgb15yi9vc4S73uM8DHvIXj4K/0+BJ0D91
XecGN7nFbfKQl3zkpwAF+VWu1KUe9WlAQ0aJjWYMYxnH+ODnqRv8Pin1aUBD
fpQraUlHejKQkX/V9Y3/+E4Iz4Xkfx5/5BOf+cJX3vCWf3jHez4QSpnQhCEs
4QjPX0lcP495wlOeEU0sOjGISSxiE4GIRCIyUYjKNWWuc4ObwecW3KaMM8Ev
lKUc5anAz665OCUoSSlK04jGwe/J0pRmNKcilahMFapSjerUoCa1qE0dhjCU
YQxnBCNpQUta0Zo2tKU/A/idgQxiMO1oTwc60onOdKEr3ehOD3rSi978Rh/6
0i+oxxy0pwMd6URnutCVbnSnBz3pRW9+ow996UdZZ5FylKcCFalECUpSitKU
4ReKUJSfKMbPFCcf+SlAQQpRmMpUoSrVqE4NIjkbRSYKUYlGdGqK1aI2dfiV
utSjPg1oSCMaE0+Z+CQgIYlITCFnxMIUoSg/USx4H11sLetYzwY2co7zXOAi
l7jMHvayj/0c4CCHOMwRjnKM47TSp9a0oS3taM8Vsatc4zo3uMkrXvOGt/zD
O25xmzvc5R73ecBD/uIRj3nCU57xnBf8zUtOcJJTnOYMZ2miT01pRnNa0JJM
ZCYLWclGdrrRnR70pBe9+Z2BDGIwQxjKY57wlGc85wX3uM8DHvIXj7jBTW5x
mzvcJYa+xiQWsYlD3OD6xF7yite84S1nOMs5znOBi3SgI53oTBe6Eoe4QR4R
nwT/V6Fd9QYVgwEABbbhMBgOcx9DpzDc3S04BAvubMNhyMZwd3fe0ADht2CP
QEiwYWOcPpyHplfS5vt6e9vSjvZ0IJY44knghzGoip/8CucV+MNfqvlHDbVc
W5t0Msgki45kk0MueeRTQGHoJ/d+4COfwj49n6mvrkHIGxrRmCbUIYJIoqhL
PRJJIpkUUkmjKdGhX2lODC34wle+8T20k6pQ1tff+UFV+J/hF7XkUu2wnkEE
kUSxW10Ze9jLPvZzmCMc5RjHOUE5FRygkoMc4jwXuMglLnOFk5ziNGc4yzmW
sZwVrGQVq5nDXOYxP8Q9C1jIIhazJOQtS1nDWtaxng1sZBPFlFDKZrawlW1s
Zwc72RXKxtYd7GQXuyljD3vZx37KqQjfdyo5yCEOcyTMNz1rOjOYySxmM1bd
OMYzgYlMCvNnsfKaN7zlHe/DOQtz4ue84GXYz+AVt7nDXe6F/Qke8JBHPOYJ
T3nGb+/+w1+q+UcNXehKN7qTQy7JpJBKGulk0FisNKEp0TSjOXWpR30a0JBG
xJNAIkkkkxLW+cmmE53pQldSSSOdDDLJIoYWtKQVrWlDN7qTQy555FNAIT3o
SRG9aEs72tOBWOJ4qG2PeMwTnvKM29zhLve4zwP6M4CBDGIwQyiiF73pQ1/6
kUc+BRTSg55kkkVHsulEZyYyiclMYSrTGMowhjOCkYxiNGNCfDGO8Uwgljji
SSCRJK5yjevc4Ca3Qr4YIoopoZTNbOE/gMI4mw==
        "]]}]}, {}, {}, {}, {}},
   VertexColors->CompressedData["
1:eJzt3X9YjvceB/A21WxchFLHjzqnX1qhLGGY70F2EZFfl6ZifhRdY9KF2Wg0
1g8npGlcnoUwnZBzToyy1WoooXYUc99sh5jCTafsaGv5ce7u771/nN3O+XYe
e77387z/2nW9/vjsvj+fz/fH87meJ3+YvWhS5PNWVlbfultZtZH/uzu1zF50
k0jMg8qJczYL5G639ICxoWXEZufguR+7SyQ69LHrHYNAHCR7cd5Mdv/T9RuG
iR4S8d04I3PmboG8OqI+LCaK3ZfnGnJe8pSI7e2ooQX7BFK5Ly9g7kJ27xgc
mlws+7W4uyHWuQJJa4w+O2IJu08Na9tzWS+JdLxR6tk/XyDiT31i261g98gx
gVO8vCSypNaubmyRQDrNPzW7IJ7dX6m3chJk/6ib1RdBpQLxOG8ompbE7qsO
+o//8GWJrF07PNG3QiB55QGbxA3sPuzYPNHXWyKV2Ufcms4LxOf2uPzh6ewe
137E1ouydwxPeG3vZYFMfNfxpw0Gdm+4WD93pY9EKrqGTw64JpDJ731X/WUm
uw//7gN7594S+X753/6y56ZARr6zS6zMYvfmKNdlX8gu1je+ea9OIMtKCl8s
yWH3HGvfSdP6SOQlQ7Rfj/sCcXw0KGzLIXa/H+IXXSe7S//wLS7NAmko/PNb
gfnsfizeEBvfVyIh0Ydym6xEciY3Kv50IbvXVMztbucrkTu54/tn2Ypk6/WS
OM8T7N72g6nW22S/km4/yb29SObPdiqfUsbuY865FDn7ScThjfDcBZ1E8vpA
rykTK9h96UPvcxmy25xbOXVFV5Gsj+wc5ljF7h4LHLK69pNIQIfolUHdRXLE
eezSzIvsPmxjvSFJ9qDK+JQqF5HkCdbzbl1m94NjRjXckz14cb+GDu4i8Ute
3fbmFXYvmfFc+ZRXJHKvNOPBD71E0twl3iv9OrsPWrpuQI7sVe3FsuU+IrnW
3SumtobdheER9s2y79i51z2tr0iGfN513Plb7N7U+5L3a/4SKUkkcf79RJK6
o/rqhDvsnnWiT89Y2W0/T2sY7y+SwQlnuwTXsXtQsmHxVtldY6zevdBfft+d
nQ4X/JPdO98v3nZQ9szq4hFHA0RyvPZhVVo9u4+JS3nhkOx5MTNDv5c9cVfQ
7IJWOAnzHbJH9rOl7dOCZW/scNLOtxV+0yry7mrZn4t1v3JDztvh7Ih1l+vY
PaLkkd9o2ZvcHL7eLdex6Gq7mvw77J4i3TA0yX3V7cyPXmvkvjrQOalXyS12
33/9wvx02XfN8h+Z4C0SmyXZa56vYfdNp5qSe8i+aIln8REPkRTELOiyvJrd
HzYbPk2V9wH7OXMWe/xeJHWfdTk84FttHzdzfMeV7SUy5Hj3k6F7L5ID97Lf
2vbOKWYPUt1H9QwT+y/P6a/6HjgcDv+N/f/dV43tvOUHDofD4Xw6zi843HKc
t/XOm/NWLzgcbnzvfI8M8pl6kjQ83jE4wauSrN7vFHH8/l1m5+294JZ9nvKW
Hzj6Bw6Hw/Xo2J/h6B84+ofP/MD15ehnONz8vcdHo7K3BJwkoyOs16TaVRJP
12sxw+7fZXbe3gsOh8PhcDj8vzlvn3d4c97qBdeXo5+RHzgcjvWuJw9Rfa7q
lSZ23vIDf7rnnEvb1DIvPdbUdnHLvPT0zPeVeSmrG+t5IqOpO3v3ULxs8j6T
Om/1gsPhuP+Y2pEfuDk5+hkOh8PhcDjuG8gPD3mA69szo7KUeelXW5yUeenb
R+i8lNV5ey84HA6Hw+FwvTk+XyA/cDicT8f+A4dbjmO9w1vjed6Jyrx0nKuV
Mi8t6EvnpazO23vBsf/wlB/eHPWCw+FwPvdD3py3esHhcMvZD3nLDxz9A7cc
Rz/DW+PO37y4uWVeWn2qNrZlXupUlKTMS1mdt/eCw+FwnKeWkR/enLd6wfXl
vPUzb85bveBwrHfLcd76B64vRz/ry1GvX/dC1YtLqTc0mtZ5y0/6oUvK91Fr
1xLl+6izNqxS5qWsztt7YX0hPzzlhzdHveBwOBwOh8NxH+MhD3D0DxwOh5uD
r1uUoMxLAzc/jmmZl2b70N/7szrOCzgc/Yz8GNeDVQ9U/bCJ3dR14b1ecLg5
OtY7HG45jvUONydHP+vLUS99OK+fT3nJT5NtijIvXVjZRvk+qv9IOi9ldd7e
C+vdsh31gsPhcDjOC/Nz1AsOt5z1xZvzVi843Jwc6x35MQdPi6Lz0sZu1sq8
tCSQzktZfVFgsBJ/YLydEn/spB1KfFY3dZ+gf7De4XD0MxwOh2M/hMPhcDgc
bpn3DV48SHUf1TNM7KbuE979vb6JyrzUw8NKmZeW96XzUlbn7b3gcDic1atU
/+QU9S9/NK3zlh84HA43tfPyecfUeYCbh6OfkR84+geOesHNxxtH03npsFfp
vHSoL52XsjrWl2U76gWHw+FwOBwOh8PhcPh/Oj4vw+Hm7/Ns6by00JbOSz3U
76OyOm/vBcd5wVN+4L/uG1WXTlIPuG9a5y0/L6v+92LqUxpM67zlBw6Hw+F8
O+6HcPSP5eSHN+etXnA43PzdPSNemZdul5pjWualEY50Xsrq5n5e8FIv3vzt
GdSjj1Gfdtu0zlt+4HA4HA6Hwy3VcZ+Hwy1nfcGx/8Dhlu4Z6t9T/aP691Qr
1O+jsrq5nxe81ItXR73gcMtx3tY7b85bveD6ct76mTfnrV5wOBwOx3kBh8Ph
LV7Th85LP3On89LT6ryU1VfspPHDw5yV+OsjDyjxWX2W4yjFL/sXnGjxn/8a
YlLnrV5wOBwOh8Phv5Xj8zIc/QOH8+m8rS/enLd68eaoFxxufL+QnKbMSwcd
b6vMSz+ZQeelrM7be8HhcP04znc4HA6Hw+FwOA/3QNwPUS9LcNQL+YEb3x3U
3/tfUr+Pekb9Piqr8/ZeWF9wOBwOh8P1dr7z5rzVCw6Hw+F8Os4vuDk5+hne
Gh+vzktt1L+neladl7I6+hkOh8PhuP/wlx+4vpy3foZjvZtTP/OWH7i++oc3
561ecLg5Oda7PjxIdTfV003sGzZuUualE2zo7/3fn07npazOW57NfX3x5rzV
izdHveBwOBwOh8PhPDvuq/py1AtuTo5+hrfGl6l+6wT14f8yrW+fk6LMS/Oc
rJV5aX4gnZey+kI1fpIav+YHGp/VeasXXJ+O/RmO/oHD4VjvcDgcDofDeXDc
N+Bw8/eJ6u/9bZ/4vT+r8/Ze2A/hcPQz8gOHw7HezctRLzgc6wvOp6N/4Ogf
uKX7L/PSF9R5afkTc9T/1RMn0PiprjR+mzAan9V5yw9vPu1N6t+WUz/8wLTO
W37gOL+QH8vLD2/OW73g+upn3vIDh2N9weFwOBznBRz+391Y81Xe3gvrHQ6H
m8t65815qxccDsd+iP0QDofDcV7wkAfkBw63XP+5H52Xlvei89LL6ryU1Y21
3j3foP7JWuqpR03rvNWLV8d5AYfD4XC4+TnOdzj6B47+QX70mB84HA7/rd1Y
f3+1YSONL+T2VOLHlexX4rP66MnUL4ymz+m2Ktukzlu9glUPVP2wiZ23/PDq
uP/oy1EvfTnqBTcnRz/DzcnRz8gP8oP8ID985gcONwe/Nut1xQPCTp9o8eXd
I0zq+Pet4HA4HI77KhwOx3qHo3/gPDn6Bw7H+oLDn+ZVHemc09OxVJlzBttO
N6mHaMxLWd3U69HSnJd+huP8Qn7gcDgcDofDcf+Bw+H8+wDVQ7+i/k2DaZ23
/MDh/48be77Ky3vB4XA4HA6Hw83LMY+Cw+FwPvdD3py3esH11c+85Qf+687b
38801nw1SI3vo8bPUOOzuqnXEdYXHA7H/qMvR73g5tQ/vDlv9YLD4ZazH/KW
HzgcDofDn+YV6rw0Up2Xfq3OS1l9e0GwEv/WZAclfuGV3Up8VuctP6a+V+jl
voH86Cs/vDlv9YLD4XA4n47zS1+OeunLUS84+gcO59OxvvThxv73rcy1Xuhn
OBwOx34Ih8PhcDgc9w0eHPlBfuBwOF8ep85LvdR5abk6L2X1dtNp/KPraXyv
Ihqf1XnLzxLV/36Cuve/TOu85cfU55Rezi/kBw7H+oLD9ei8rS/enLd68eao
l74c9dJXfuD66h+4vhz9DG+NG/v7q7y8l7F8aITqB6lX/sO0zlt+4Pp0nBdw
9A8cDofD4XC4fh33MX056gWHm79jvor9EI7+gcP13M+8OW/1gsPNybHe9eWo
FxwOh8PhcEu5bxhrvvp8OI1fkEnjd6yi8Vnd1HWBw+GWux/y6qiXvvIDh8Ph
cDgcbmmO+6G+HPWCt8aTr05QPMTJR/GMt/JM6rzlx1jzVZdlNP6Z/T2U+P0q
9inxWZ23/MDhOL/gcDgcDofD4ebuuK/qy1EvfeWHN+etXnC4Obix5qtRf6Xx
Ux46K/E/fXRAic/qpt5nsP+Yx/nFW37gcHNyrHc43HIc6x0Oh8P5dN72Z96c
t3rB0c/oZ+P7aNW7qP6hiX1Bbzov/diNzktPqvNSVh94iMYf2s1FiZ/3uxwl
vpbz2m+8PE+Q6m6qp7fSeet/c60Xr++F/FhmfuDoHx7yw9t7wS3Ltb4PsDu1
zF50k0jMg8qJczYL5G639ICxoWXEZufguR+7SyQ69LHrHYNAHCR7cd5Mbf/T
9RuGiR4S8d04I3PmboG8OqI+LCZK25fnGnJe8pSI7e2ooQX7BFK5Ly9g7kJt
7xgcmlws+7W4uyHWuQJJa4w+O2KJtk8Na9tzWS+JdLxR6tk/XyDiT31i263Q
9sgxgVO8vCSypNaubmyRQDrNPzW7IF7bX6m3chJk/6ib1RdBpQLxOG8ompak
7asO+o//8GWJrF07PNG3QiB55QGbxA3aPuzYPNHXWyKV2Ufcms4LxOf2uPzh
6doe137E1ouydwxPeG3vZYFMfNfxpw0GbW+4WD93pY9EKrqGTw64JpDJ731X
/WWmtg//7gN7594S+X753/6y56ZARr6zS6zM0vbmKNdlX8gu1je+ea9OIMtK
Cl8sydH2HGvfSdP6SOQlQ7Rfj/sCcXw0KGzLIW2/H+IXXSe7S//wLS7NAmko
/PNbgfnafizeEBvfVyIh0Ydym6xEciY3Kv50obbXVMztbucrkTu54/tn2Ypk
6/WSOM8T2t72g6nW22S/km4/yb29SObPdiqfUqbtY865FDn7ScThjfDcBZ1E
8vpArykTK7R96UPvcxmy25xbOXVFV5Gsj+wc5lil7R4LHLK69pNIQIfolUHd
RXLEeezSzIvaPmxjvSFJ9qDK+JQqF5HkCdbzbl3W9oNjRjXckz14cb+GDu4i
8Ute3fbmFW0vmfFc+ZRXJHKvNOPBD71E0twl3iv9urYPWrpuQI7sVe3FsuU+
IrnW3SumtkbbheER9s2y79i51z2tr0iGfN513Plb2t7U+5L3a/4SKUkkcf79
RJK6o/rqhDvannWiT89Y2W0/T2sY7y+SwQlnuwTXaXtQsmHxVtldY6zevdBf
fs6dnQ4X/FPbO98v3nZQ9szq4hFHA0RyvPZhVVq9to+JS3nhkOx5MTNDv5c9
cVfQ7IKnOAnzHbJH9rOl7dOCZW/scNLO9yl+0yry7mrZn4t1v3JDfq/D2RHr
Ltdpe0TJI7/Rsje5OXy9W85b0dV2Nfl3tD1FumFokuvS7cyPXmvkuhzonNSr
5Ja2779+YX667Ltm+Y9M8BaJzZLsNc/XaPumU03JPWRftMSz+IiHSApiFnRZ
Xq3tD5sNn6bKfWs/Z85ij9+LpO6zLocHfFtm9LnNs75/Pqu5Cm/3GV7v4Xr/
fKT359e76z3/vD0P3DSfH7XOU9Y+6XyPDPKZepI0PN4xOMGrkqze7xRxXP7/
ajnre/X4aFR2y3uNjrBe0/Jenq7XlPfSctb4OefSlLwda2qr5O30TJo3LWeN
nxmVpcT5aouTEuftIzSOlrPGz/OmdR/nSuteoNZdy1njO3/z4uaWONWnamNb
4jgVJSlxtJw1fvqhS8pz1q4lynPO2rBKiaPlrPHXLUpQ4gRufhzTEifbh+ZB
y1njN9mmKHEWVrZRntN/JI2j5azx06JonMZu1kqckkAaR8sXBQYrcQbG2ylx
xk7aocTR8vfUfcND3TfK1T7RctbnbxxN4wx7lcYZ6kvjaDlr/Hm2NE6hLY3j
oT6nlrPGd8+IV+Jsl5qVPolwpHG0nDV+hprnP6p5rlCfU8tZ49f0oXE+c6dx
TqtxtHzFThonPIz+nmh9JP09kZZfSKb75KDjdJ/8ZAaNo+Wsz++g5uGS+pxn
1OfUctb449U4Nk+cm1rOGn/Dxk1KnAk2NA/vT6dxtJw1/vY5dB/Ic6L7QL66
D2j5QjVO0gkap+YHGkfLn/W/b/tLnBee2Ge0PHECjZPqSuO0CaNxtJw1Puvz
/9yPxinvReNcVuNoOev9ijX/DRtpHCG3pxInrmS/EkfLn3V9QzTiaDlrflob
/1k9/y/zGR81TsYTc5snvUKNE6nG+VqNo+XbC+g5fmuygxKn8Mpuug9oeGvr
+7/mP06N4/XEOtLydtNpnKPraRyvIhpHy3+r/YeX+Kz/Ts2z/vuNz/r3y8b6
/p6xPv+yxv83ooKPKw==
    "]],
  AspectRatio->1,
  AxesOrigin->{Automatic, Automatic},
  DisplayFunction->Identity,
  Frame->True,
  FrameLabel->{{
     FormBox[
      StyleBox["\"w (Rel. Fitness Symbiont)\"", 16, StripOnInput -> False], 
      TraditionalForm], None}, {
     FormBox[
      StyleBox[
      "\"\\!\\(\\*SuperscriptBox[\\(V\\), \\(\[Mars]\\)]\\) (Vol. male \
milk)\"", 16, StripOnInput -> False], TraditionalForm], None}},
  FrameStyle->14,
  FrameTicks->{{Automatic, Automatic}, {Automatic, Automatic}},
  GridLines->{None, None},
  GridLinesStyle->Directive[
    GrayLevel[0.5, 0.4]],
  ImageSize->300,
  Method->{
   "DefaultBoundaryStyle" -> Automatic, "DefaultColorFunction" -> 
    "M10DefaultDensityGradient", "GridLinesInFront" -> True},
  PlotLabel->FormBox[
    StyleBox["\"\[Gamma]=0.01, \[Sigma]=1000\"", 18, StripOnInput -> False], 
    TraditionalForm],
  PlotRange->{{0., 1.}, {0.05, 1.}},
  PlotRangeClipping->True,
  PlotRangePadding->{{
     Scaled[0.02], 
     Scaled[0.02]}, {
     Scaled[0.02], 
     Scaled[0.02]}},
  Ticks->{Automatic, Automatic}]], "Output",
 CellChangeTimes->{
  3.9094776450409107`*^9},ExpressionUUID->"850a3adf-0af2-43ba-80ba-\
19cffdd84eb7"],

Cell[BoxData[
 TemplateBox[{StyleBox[
    StyleBox[
     PaneBox[
      TagBox[
       GridBox[{{
          StyleBox[
           TagBox[
            FormBox[
            "\"  Fraction\\nUniparental\\n     male\"", TraditionalForm], 
            TraditionalForm, Editable -> True], {FontFamily -> "Arial"}, 
           Background -> Automatic, StripOnInput -> False]}, {
          GraphicsBox[{{}, {}, 
            RasterBox[CompressedData["
1:eJwlV3k4VesbVTI2qWtIZUiK3FCIyG2lIjeklKFUSBlKcdFAylQoujI0qZBQ
KkMqIjJUxlxj5ozHmc/eVySV+H33+f2xn+fstfc++9vvWut917fiiLfNMWEh
IaFacswix3+/Ve+Hxt3a8AHJvJ8+16VacEjuos/mrwJU6EzVrNlThRmTodUl
rBasS5Jfzf4ugFPNGaESr2o43a7pZb1thbDCq564aQGmDo0a7IqqQTmVE//b
zTa0p+yO2yRMIWnshPfAw1qsML1hjpOf8FiFbzYiRsHgCjPTt6wOYXfPTx/f
3o7zGZFTf8+j0Kbo0jenpx5Doy4vby7rwC71lfkbF1Hwfdkjc2viI7aZmx+v
/NKBFU/fug/JUJDaaWe1ZvE/SE/WUqZqOzGueUAhZimFZ/1Nl95oNmLOV+l2
+QddqM772rJBiUJG8aq+TNUmuFn8jDY9140k3bio/pUU/EWGv3vnN6HqwaDJ
X9Y98CpYu/mKOoWtu1NlDLc0Y/Vk9bd7q3sBw5oxHU0Ki+4eWj/7n2ZE7crJ
rvnVi8Ulrlm96ykMjCy1qndsATs90XW87TNGNs8cjtCnkLOu0yOR0wLzn4Hy
ys/68LoiSXrdJgoXz9+4dOhsK57scWm0CO9H9Hb9ui5QsKyySV0t0gaRtoeV
mzQHcLi6OTh8O4Wli6RK6Pg26M/cvN98ewDrdp7coPknBa5jQ8dr5U9w07h6
zn3OIIQbxHntVhReZ14dC835hJu2F/b+8h5Eu3V6aogNhYjRHQstjNtRFeKj
ldAziKwW2GnYU7AzFvlduq4d3566SqzZMYQg2565bY4UPEoywuNtO3B56uBs
jbtDUNxtPzbmQuGFRZO+50AHRlKD1E+xh9CxMvT9RQ8K090/ODjRCTPTe7vy
Nwzj+rcnNyS8KZgfX3VfdqITmZw3/hNhw/izvs0t8TSFhO/WuwUhXRD9uyfJ
qGkYs1OmDZSCKPRFBQq/n9sNN52f5RcVGHjjqy7xJIyC+pKMgqSb3ahqX8qq
PM6Av5lNt94VCn6PGj3/WtGD1eeN5ou9ZkBzadDTslgKb/V/LDd/1oMIpQO6
FiIjYAoygnbepCBepdqkaNAL5ruA/bE2I0ipaLT6dI/CPlvr8K8VvdjhcSe4
NWUEDje+Kzo/pJDMCND/aPkZj+YVZcgJRrDIc+W/3CwKHL90TlrHZ4g976x3
NGKiztiq4nQeBV3hxnsBR/rgbjs5mhLJRLjU2XihQsJ7/H8f3Ifq73JLGG1M
GDNSXaNLKdSsUBVWO9cPtWSDzeoqLIwX1unJvqdw1UGt5+KsAURttT/q5c1C
dvS4yIM6CtqpJXpcswGwmWeu5pWw4Oak2PF7M4VPrD1/28YMwDz6Zt64BBtK
uuaPCzooBGqzWOXNA3isXdC+0Z6NTlHfAJM+Ckpng0zWyg1CvO3TVFA6G3Hd
d3d+ZFB4/3bR3VsHB+Fx7qtKxSgbO3M+LLPnUThY9WVvxf1B9La8/DSxjgPZ
pOvnnUYphLlL7Q8nepp8W/5BcJSDMp2skJkJCo/EtQ6byg9B5unHV4zbHLjX
V1xOmaLQkGXhKmY/hPW3OjN6PnKw8Gj3Vcym8WWnp0dt4hCswhk3WoS4KJz6
EtsvRmMJP+JkdMsQjnv/e7lWjwunG3NvBM+nsflauq+V1DAiHKdOl3twIaal
mqT0G42jWpVnF+4axsMd4m6F97jIqzJOKVtC40pjf1Bz9DDKdKXtcpq4cHCy
TXdSpJHr8ys0oXYYvUrKZhlzeBCaPJk1s5LGp0XLIm3FGJicu1b/3kYeHl+P
yElZQ+Nn/sYYOVMGpCcNVid48bB7TcoLaNNQ3mcX1xXGwHrGNtmrqTx8ryh8
3a9Hw/Sr38275QxYNVmLhrbx8OBAU2mwEY0TN+PuHppmwLPEceKsOB9/jrEr
lbbQiDPITVUyHkHEY3fmKWM+RqNn1ZSZ0ijo/JgxGDCCtES/9mM+fNxRXdrg
ZEGjN4D75GHhCMpCgqsOpvNhUqrTMrObxuxl4nnHvo6gxyu6YG8nH1xbi44U
OxrqJateqekyMelwK3PnPAHiKddeHKSx69C2Yo4PE9KmD2+abBHAKDJosN+F
ht+0c9nTHCbWr8+N2OgvwJDSDWawOw3RjNW1MVwmHLX0jBJTBFDLV+675EXu
tzPufUp0/MDqqX9RkQCZBvHFe31oDIrZ0HUHWGB7qeT2tQqgWip8S8WfvLfI
fTY3ngWtmDscYUqAtK2n/UbP0ig+fkFGop4F/6dSqmvEKayoYVqXn6ehtjxB
XV2YjeK6yMO7VCikWDmsjQ2mcaPh8aYdm9gQ4k7f9jOmoNBaK344nNQh+O0u
Nz82dkicab1tR+Gew6aRtZE0vNe1uVx+ysY1dcH8tz6kz/Y9q/h5ldRzkOOf
PsxG646j5sNXKdxxVUyu+5vGnwkzke+WcSDv3hMmnkFBjhMbeCee8LJd5u7Q
Xg6cI2xKNcso3Dg1y97jJg3VCY2cWTEcZGbUfrPpoiA97qtrkET4fbSlQvk9
B/z3W3TOjVGID2AsFE2mMe1g14YpDnQYhV73ib6lZmz5bQ+ITiS9WIeJ7gOE
tR9VqtGIvVRd8zCDRueb0B8XvLgoU8kcZJnQmC9pmOGbRfR28tb8++lciGxV
WD6f8BoT+yTUJJtGvmK2ckkvFxYuiXY6Z2hIyiw/LPWchlJTpW6PNA/xIXPj
7K/TiEq6ZtT/kjwX2mn2w5KHzpSw+qAnNMSUZ2RzXtP4oUPtl7/Mg2LZd5G0
9zQuZ/iMBZUQ3gulVzmW8PAmUSG2o4fGoTd3t0sV0bBsq8jL5/MgpfDoWizB
RfYlbKomPK4aPWUsqcDH0Yx1MTsInsO/qnNxM6nD/OU1LlZ8FGkWX53ppmF3
OWzNhlnkezVq9xZd4GN+wbYrhQSfVghU5r+j8HzHmX6pHD6ObG6I9CZ4ZsFf
cg8jSP88uvKERx8fBVV2EWoEt7b2XHCAzM0joU0TZQsEmGs9cKm/i8Yky1lk
EckhxskXwuRA8k6HZ/gtgqeGOExV/yOAzBuNBd7eArx0Ggu1Jri5/O6xi3EC
UB0dd6qI7sXZQSFiBB99voO7YZ8A1eOXVik2CXDQRzS4rJPGnZ0Y5MsKkLpI
5/lpIbLeydgLZwluMqzf+bCLjwCtfuOGdRREQuWDtAnOPa/VeOAeHzYWMTWq
ZN4ekHgYyOqgES+9umqREx9rPQz3BcWRfBG3NiCF4EbZCqU1K/gQuczsb62g
ILy04Kw9wYdMZV4GM3joe5Bw4vcvFOzTcGYhwaP75j3Vf8RD4dst38JUaDzT
qPWvbqehe3ZOmsCTh+s9grBuGxpCL2z8ggneu3DqdvpaHo5PJi3QIX6y3dT7
lwHBLz0ei3WkudgmY5505QWNrHfHfOhPNNaa8CIW53OxXOfrqsFhwpMFfeoR
wdu6hi7U+nOxP9g/WJtBw/HYgFPUBxqMVeq/jW7gIm1xTn5QH40uH0XvU+T/
nNUNSpgTxCcZrJFaUheHoIMX9xE/9GqYHest5GCD4Qp5uVYa7ZFEsLHkuqbt
gpZzHAR/PGB5tIGsM6HznvIFcl37aGG1IQe1TonBz6tptCbLPhM9QcNGx8+5
9Acbi8ca8qcryPmTfW/4DjQa9cIkXrxh42CEGNOC6LrpVXxdixkNC4O4/MdB
bGTKm8jfKSB9q6Kp6zXp79WGqY7Jf7BBPwu0ZObRaPi4gJNM6rrNOHdO4jQL
hlteBus+Jc93Wk5ekqJRvvlt9pUyFsJaBfkhxMe1w1fFTkwT/Zk02AWHsPDR
TY3ZkEJ0RtfI7uGTPLetd8bfhAXZH87yy0j/qPohutqgm4KeGe/x8dksOF1L
svRIpLFd1HSDQg2FPPMfe5zfMZGl3Bb8ivStd4vCtwsXUNC0kPhpe4mJsRfz
X8y+QvSnULGXQ/JNltWSdAtTkkd27GBaE37L1WeONBJ9rdqtZmUiykREd4j8
fVLHzXp/+L4KppBmoz+hXz2CxpPFllzSp0twPvTuSQqKtqYpa6NGID9rPNjA
l8Ymi6LroSRHJtnvM1f5cwSuiZov/psPRXbfUtyJD2UPuI7KSY6gPN7TWIPM
mZZw80caqhRiVE1ez65jIKsq89+fRIevTR5qHCT7kxkb0QUeVxiI+zGc3rCd
RsrMr+xrVQL4hta7NpgziI9W7E/RpxFR6rC+7JYAI7nXi3TEGXA5cnj+X+o0
vM6/ePmvhwAOfbYLb1eTHHrzbsXWpTT2Gi7YqGIkQN28Zcd+RQxjfV3nael5
NAy/ebzZO1eAPzYNFB8xG4b8tIwG8xeZQ6/ebb7cy0e+Z4ZUjcgwZuns7Suk
Sa70U6wsyOZD9fZxN80PQ+Aeux5/ZZACtS7AlH2Rj1tV2iXxl4bQcqfBzLGV
5DWqtUZ+Nx+SX8cXTW4bQnGD5M+1HyiUPNOytCB+vrCy2P2Q8BDSZpnnThP+
0o5faQz6wsO/e4JLKysHcXXDZdemxxSuqDNsct7x4Bqy/Tf1sEH4elbKpSVR
8GFubu9P5KE9R8LzmskgDtyfqfeLIXk//c7+RW48mH/+5+0XoUFsbTYOMb1I
4Y8j471bDUj/npso7VA+AA2RQD05MhdXKls7+4vzoGW0/3hp8AAWGxay2aQv
SfZlDWd0cfHAQ7FcBQP44TV+r3gvhdG7c9w7nnChrlX9u9Svfgylrt8TY0qh
Y78TVzyIi/nRezq6z/ejru2UyGEDktPlik8aWXHxhdUTlvGjD91OzeJxahSG
0w5sl/6Ni/yWdGn/833ouaWSW0r2f7dOLQ4vr+PgHbUponr6M3ob/Wy5ZN+5
06iuwiuMgzbJ1m9Lwz7js9iHn7JfBJgWCROSN+KAsfq45ymRz+iDbNq2AQHy
mw3xgeTbr1tn9VRE9aL/rLu5D+n3bvdHL/yVxYao021LmXkEz31N3SsRQN4z
q0TBhQ3Z89pvPWJ7MMCSuFH7RIAGPZeftUvYUPuP4MU9GFRy3DRxW4BQ8tYz
TSxsfHHowUKybxmyfzaoEimA3semcypRLJg3ji92le/GcOyvSOvTArBvRRX+
Axb286IvFdzrwkj1Lq0gVwGSXbdMBH5jwkts5YSEcheYMyltj/cIsEd7Uk8t
l/l/nTzsBNNgNPATmV8iP3P9Wt2Y+Bt7uvJWd4LlvXXFbC0Biqrc84MVmUh2
ZO+c86QD7EcJ1VrLBfCKVxr9vX0EuWeDS+w1O8DpZ5x0lBRA+XCHduc14s8E
Wa2nee3gyulLR03y0bYm9tQl0xE05WanTOu2g2cdWfySyUfUV7Psdb8YGKjf
vsim8BP4kZ3Og218bKqY5vW+ZPyfXyOywrI1Ygve8UHHFGhc8WJg9hy/8cnS
NlDfArONnvOR5nDKc4MqA4uVJd0sTdrgUZxTZ5HCR0/bljHDjmFQpdX57z62
ItrlZ+RUDB/s4n/DxwKGMVcl5uJr/1Zki5ubZgfyMZ6aKp29fBhrInbvzF7e
StabOPuwBx9Ckbsz3MqGYMaVlk1734IvdoNlC+z4mHdSSF/5yBCO7uoavOnV
AplpzQtl2/hYsjevqmvOEELz72dHS7fAICPQyGc98bmhs33Co0GkyB4JCClp
xgHL6m/KSnysU5JiW+4cREngatPTR5txYey3V83z+PhDpPycqGAA3X1cqePz
mpGS5Owb9oOHP3neEuWxA/i2Nbf38MsmVJpka+uyebBtVkoK0BmAzCO/x3sP
NoHB/s4f/sRD5akUW7cn/dCZu9HffE4TxK6bPUkk/u82mjnTRfchtW8yONCh
EWsMEtxNn/Mw9p+QNxD/ZIbKHX38Dyz7+lUnkkkea31bVBb4GUu9JXOtJhvg
fXntUGYMD+opij065b2wNUgwMzBvQDyJGfaBPGw5cXEqQ6QX12eW9Snf/oiX
rR8OinvwsN+gT0Heogf11emnJdn16AhcvLTIlgdf4c2Iud4N0eua88cN6vF9
BUlW23i42njfeeZTF0wcCtI/R9Zhee3TxKXreUi7+yvUd1kXgpRhXN1Ri80+
k3vqFXn4T90jzp14za5uzVOrhYuc6cKgeTy06pa+d8jswJe83SeSztbgf7/6
z18=
             "], {{
               Rational[-15, 2], 
               Rational[-225, 2]}, {
               Rational[15, 2], 
               Rational[225, 2]}}], {Antialiasing -> False, 
             AbsoluteThickness[0.1], 
             Directive[
              Opacity[0.3], 
              GrayLevel[0]], 
             LineBox[
              NCache[{{
                 Rational[15, 2], 
                 Rational[-225, 2]}, {
                 Rational[-15, 2], 
                 Rational[-225, 2]}, {
                 Rational[-15, 2], 
                 Rational[225, 2]}, {
                 Rational[15, 2], 
                 Rational[225, 2]}, {
                 Rational[15, 2], 
                 Rational[-225, 2]}}, {{7.5, -112.5}, {-7.5, -112.5}, {-7.5, 
               112.5}, {7.5, 112.5}, {7.5, -112.5}}]]}, {
             CapForm[None], {}}, {Antialiasing -> False, 
             StyleBox[
              LineBox[{{7.5, -112.5}, {7.5, 112.5}}], 
              Directive[
               AbsoluteThickness[0.2], 
               Opacity[0.3], 
               GrayLevel[0]], StripOnInput -> False], 
             StyleBox[
              StyleBox[{{
                 StyleBox[
                  LineBox[{{{7.5, -112.5}, 
                    Offset[{4., 0}, {7.5, -112.5}]}, {{7.5, -67.5}, 
                    Offset[{4., 0}, {7.5, -67.5}]}, {{7.5, -22.5}, 
                    Offset[{4., 0}, {7.5, -22.5}]}, {{7.5, 22.5}, 
                    Offset[{4., 0}, {7.5, 22.5}]}, {{7.5, 67.5}, 
                    Offset[{4., 0}, {7.5, 67.5}]}, {{7.5, 112.5}, 
                    Offset[{4., 0}, {7.5, 112.5}]}}], 
                  Directive[
                   AbsoluteThickness[0.2], 
                   GrayLevel[0.4]], StripOnInput -> False], 
                 StyleBox[
                  LineBox[{{{7.5, -101.25}, 
                    Offset[{2.5, 0.}, {7.5, -101.25}]}, {{7.5, -90.}, 
                    Offset[{2.5, 0.}, {7.5, -90.}]}, {{7.5, -78.75}, 
                    Offset[{2.5, 0.}, {7.5, -78.75}]}, {{7.5, -56.25}, 
                    Offset[{2.5, 0.}, {7.5, -56.25}]}, {{7.5, -45.}, 
                    Offset[{2.5, 0.}, {7.5, -45.}]}, {{7.5, -33.75}, 
                    Offset[{2.5, 0.}, {7.5, -33.75}]}, {{7.5, -11.25}, 
                    Offset[{2.5, 0.}, {7.5, -11.25}]}, {{7.5, 0.}, 
                    Offset[{2.5, 0.}, {7.5, 0.}]}, {{7.5, 
                    11.250000000000014`}, 
                    Offset[{2.5, 0.}, {7.5, 11.250000000000014`}]}, {{7.5, 
                    33.75}, 
                    Offset[{2.5, 0.}, {7.5, 33.75}]}, {{7.5, 45.}, 
                    Offset[{2.5, 0.}, {7.5, 45.}]}, {{7.5, 56.25}, 
                    Offset[{2.5, 0.}, {7.5, 56.25}]}, {{7.5, 78.75}, 
                    Offset[{2.5, 0.}, {7.5, 78.75}]}, {{7.5, 90.}, 
                    Offset[{2.5, 0.}, {7.5, 90.}]}, {{7.5, 101.25}, 
                    Offset[{2.5, 0.}, {7.5, 101.25}]}}], 
                  Directive[
                   AbsoluteThickness[0.2], 
                   GrayLevel[0.4], 
                   Opacity[0.3]], StripOnInput -> False]}, 
                StyleBox[
                 StyleBox[{{
                    StyleBox[{
                    InsetBox[
                    FormBox["0", TraditionalForm], 
                    Offset[{7., 0.}, {7.5, -112.5}], {-1, 0.}, Automatic, {1, 
                    0}], 
                    InsetBox[
                    FormBox[
                    TagBox[
                    InterpretationBox["\"0.2\"", 0.2, AutoDelete -> True], 
                    NumberForm[#, {
                    DirectedInfinity[1], 1}]& ], TraditionalForm], 
                    Offset[{7., 0.}, {7.5, -67.5}], {-1, 0.}, Automatic, {1, 
                    0}], 
                    InsetBox[
                    FormBox[
                    TagBox[
                    InterpretationBox["\"0.4\"", 0.4, AutoDelete -> True], 
                    NumberForm[#, {
                    DirectedInfinity[1], 1}]& ], TraditionalForm], 
                    Offset[{7., 0.}, {7.5, -22.5}], {-1, 0.}, Automatic, {1, 
                    0}], 
                    InsetBox[
                    FormBox[
                    TagBox[
                    InterpretationBox["\"0.6\"", 0.6, AutoDelete -> True], 
                    NumberForm[#, {
                    DirectedInfinity[1], 1}]& ], TraditionalForm], 
                    Offset[{7., 0.}, {7.5, 22.5}], {-1, 0.}, Automatic, {1, 
                    0}], 
                    InsetBox[
                    FormBox[
                    TagBox[
                    InterpretationBox["\"0.8\"", 0.8, AutoDelete -> True], 
                    NumberForm[#, {
                    DirectedInfinity[1], 1}]& ], TraditionalForm], 
                    Offset[{7., 0.}, {7.5, 67.5}], {-1, 0.}, Automatic, {1, 
                    0}], 
                    InsetBox[
                    FormBox[
                    TagBox[
                    InterpretationBox["\"1.0\"", 1., AutoDelete -> True], 
                    NumberForm[#, {
                    DirectedInfinity[1], 1}]& ], TraditionalForm], 
                    Offset[{7., 0.}, {7.5, 112.5}], {-1, 0.}, Automatic, {1, 
                    0}]}, 
                    Directive[
                    AbsoluteThickness[0.2], 
                    GrayLevel[0.4]], {
                    Directive[
                    Opacity[1], 
                    GrayLevel[0.3]], 
                    Directive[
                    Opacity[1], 
                    GrayLevel[0.3]]}, StripOnInput -> False], 
                    
                    StyleBox[{{}, {}, {}, {}, {}, {}, {}, {}, {}, {}, {}, {}, \
{}, {}, {}}, 
                    Directive[
                    AbsoluteThickness[0.2], 
                    GrayLevel[0.4], 
                    Opacity[0.3]], {
                    Directive[
                    Opacity[1], 
                    GrayLevel[0.3]], 
                    Directive[
                    Opacity[1], 
                    GrayLevel[0.3]]}, StripOnInput -> False]}, {}}, {
                   Directive[
                    Opacity[1], 
                    GrayLevel[0.3]], 
                   Directive[
                    Opacity[1], 
                    GrayLevel[0.3]]}, StripOnInput -> False], "GraphicsLabel",
                  StripOnInput -> False]}, "GraphicsTicks", StripOnInput -> 
               False], 
              Directive[
               AbsoluteThickness[0.2], 
               Opacity[0.3], 
               GrayLevel[0]], StripOnInput -> False]}}, PlotRangePadding -> 
           Scaled[0.02], PlotRange -> All, Frame -> True, 
           FrameTicks -> {{False, False}, {True, False}}, FrameStyle -> 
           Opacity[0], FrameTicksStyle -> Opacity[0], 
           ImageSize -> {Automatic, 225}, BaseStyle -> {}]}}, 
        GridBoxAlignment -> {"Columns" -> {{Center}}}, AutoDelete -> False, 
        GridBoxItemSize -> {
         "Columns" -> {{Automatic}}, "Rows" -> {{Automatic}}}, 
        GridBoxSpacings -> {
         "Columns" -> {{Automatic}}, "Rows" -> {{Automatic}}}], "Grid"], 
      Alignment -> Left, AppearanceElements -> None, 
      ImageMargins -> {{5, 5}, {5, 5}}, ImageSizeAction -> "ResizeToFit"], 
     LineIndent -> 0, StripOnInput -> False], {FontFamily -> "Arial"}, 
    Background -> Automatic, StripOnInput -> False]},
  "BarLegend",
  DisplayFunction->(#& ),
  InterpretationFunction:>(RowBox[{"BarLegend", "[", 
     RowBox[{"\"LightTemperatureMap\"", ",", 
       RowBox[{
        "LegendLabel", "\[Rule]", 
         "\"  Fraction\\nUniparental\\n     male\""}]}], "]"}]& )]], "Output",\

 CellChangeTimes->{
  3.909477645129977*^9},ExpressionUUID->"47468e64-afb7-49ef-ba75-\
93e84264b51f"]
}, Open  ]]
}, Closed]],

Cell[CellGroupData[{

Cell["\[Gamma]=0.01, s=100", "Subsection",
 CellChangeTimes->{{3.8902925697381496`*^9, 3.8902925706919537`*^9}, {
   3.89029360590981*^9, 3.890293619875443*^9}, {3.890293722725507*^9, 
   3.890293738845214*^9}, {3.890296139425448*^9, 3.890296145612186*^9}, {
   3.9071421837103167`*^9, 3.907142207275301*^9}, {3.9071422731425056`*^9, 
   3.907142280824053*^9}, {3.9071424759835043`*^9, 3.907142479106045*^9}, {
   3.907213642695126*^9, 3.907213656157929*^9}, 3.908014834068267*^9, {
   3.908274295715912*^9, 3.908274305292242*^9}, 3.908275713096592*^9, {
   3.908277974151826*^9, 3.908277996334015*^9}, 3.909476634997645*^9, 
   3.90947775235393*^9},ExpressionUUID->"5e6f5a56-60d8-4fd6-a685-\
a1bf4c58a415"],

Cell[CellGroupData[{

Cell[BoxData[
 RowBox[{
  RowBox[{"(*", " ", 
   RowBox[{
    RowBox[{
    "Sweep", " ", "over", " ", "different", " ", "biparental", " ", "male", 
     " ", "milk", " ", "volumes"}], ",", " ", "vM", ",", " ", 
    RowBox[{
    "and", " ", "fitness", " ", "of", " ", "hosts", " ", "carrying", " ", 
     "the", " ", "symbiote"}], ",", " ", "w"}], " ", "*)"}], 
  "\[IndentingNewLine]", "\[IndentingNewLine]", 
  RowBox[{
   RowBox[{
    RowBox[{"vwTable", "=", 
     RowBox[{"Flatten", "[", 
      RowBox[{
       RowBox[{"Table", "[", 
        RowBox[{
         RowBox[{"{", 
          RowBox[{"i", ",", "j", ",", "0"}], "}"}], ",", 
         RowBox[{"{", 
          RowBox[{"i", ",", "0", ",", "1", ",", "0.025"}], "}"}], ",", 
         RowBox[{"{", 
          RowBox[{"j", ",", "0.05", ",", "1", ",", "0.025"}], "}"}]}], "]"}], 
       ",", "1"}], "]"}]}], ";"}], "\[IndentingNewLine]", 
   RowBox[{
    RowBox[{"fpTable", "=", "vwTable"}], ";"}], "\[IndentingNewLine]", 
   "\[IndentingNewLine]", 
   RowBox[{"(*", " ", 
    RowBox[{
    "Define", " ", "\[Alpha]", " ", "and", " ", "\[Beta]", " ", 
     "transmission", " ", "probability", " ", "functions"}], " ", "*)"}], 
   "\[IndentingNewLine]", 
   RowBox[{
    RowBox[{
     RowBox[{"\[Alpha]", "[", "vF_", "]"}], ":=", 
     RowBox[{"(", 
      FractionBox[
       RowBox[{"1", "-", 
        RowBox[{"Exp", "[", 
         RowBox[{
          RowBox[{"-", "s"}], "*", "vF"}], "]"}]}], 
       RowBox[{"1", "-", 
        RowBox[{"Exp", "[", 
         RowBox[{"-", "s"}], "]"}]}]], ")"}]}], ";"}], "\[IndentingNewLine]", 
   
   RowBox[{
    RowBox[{
     RowBox[{"\[Beta]", "[", "vM_", "]"}], ":=", 
     RowBox[{"(", 
      FractionBox[
       RowBox[{"1", "-", 
        RowBox[{"Exp", "[", 
         RowBox[{
          RowBox[{"-", "s"}], "*", "vM"}], "]"}]}], 
       RowBox[{"1", "-", 
        RowBox[{"Exp", "[", 
         RowBox[{"-", "s"}], "]"}]}]], ")"}]}], ";"}], "\[IndentingNewLine]", 
   "\[IndentingNewLine]", "\[IndentingNewLine]", 
   RowBox[{"For", "[", 
    RowBox[{
     RowBox[{"vwi", "=", "1"}], ",", 
     RowBox[{"vwi", "\[LessEqual]", 
      RowBox[{"Length", "[", "vwTable", "]"}]}], ",", 
     RowBox[{"vwi", "++"}], ",", "\[IndentingNewLine]", "\[IndentingNewLine]", 
     RowBox[{"(*", " ", 
      RowBox[{
      "Define", " ", "fixed", " ", "parameters", " ", "in", " ", "simulation",
        " ", "and", " ", "parameters", " ", "to", " ", "vary", " ", 
       RowBox[{"(", 
        RowBox[{"vM", " ", "and", " ", "w"}], ")"}]}], " ", "*)"}], 
     "\[IndentingNewLine]", 
     RowBox[{
      RowBox[{"params", "=", 
       RowBox[{"{", 
        RowBox[{
         RowBox[{"b0", " ", "\[Rule]", " ", "10"}], ",", " ", 
         RowBox[{"d0", " ", "\[Rule]", " ", "1"}], ",", " ", 
         RowBox[{"dprime", " ", "\[Rule]", " ", 
          RowBox[{"1", "/", "1000"}]}], ",", " ", 
         RowBox[{"v", " ", "\[Rule]", "1000"}], ",", "\[IndentingNewLine]", 
         RowBox[{"vF", "\[Rule]", "1"}], ",", "\[IndentingNewLine]", 
         RowBox[{"vM", "\[Rule]", " ", 
          RowBox[{"vwTable", "[", 
           RowBox[{"[", 
            RowBox[{"vwi", ",", "1"}], "]"}], "]"}]}], ",", " ", 
         RowBox[{"\[Epsilon]", " ", "\[Rule]", "0.6"}], ",", " ", 
         "\[IndentingNewLine]", 
         RowBox[{"\[Gamma]", "\[Rule]", "0.01"}], ",", 
         RowBox[{"s", "\[Rule]", "100"}], ",", "\[IndentingNewLine]", 
         RowBox[{"w", "\[Rule]", " ", 
          RowBox[{"vwTable", "[", 
           RowBox[{"[", 
            RowBox[{"vwi", ",", "2"}], "]"}], "]"}]}], ",", 
         RowBox[{"tt", "\[Rule]", "10000"}]}], "}"}]}], ";", 
      "\[IndentingNewLine]", "\[IndentingNewLine]", 
      RowBox[{"(*", " ", 
       RowBox[{
        RowBox[{
        "Create", " ", "RHS", " ", "of", " ", "Dynamical", " ", "System", "  ",
          "with"}], " ", "..."}], " ", "*)"}], "\[IndentingNewLine]", 
      RowBox[{"(*", " ", 
       RowBox[{
        RowBox[{
        "Females", " ", "lactating", " ", "at", " ", "volume", " ", "vF"}], 
        ",", " ", 
        RowBox[{"with", " ", "and", " ", "without", " ", "symbiote"}], ",", 
        " ", 
        RowBox[{
        "femalePos", " ", "and", " ", "femaleNeg", " ", "respectively"}]}], 
       " ", "*)"}], "\[IndentingNewLine]", 
      RowBox[{"(*", " ", 
       RowBox[{
        RowBox[{
        "Males", " ", "lactating", " ", "at", " ", "volume", " ", "0"}], ",", 
        " ", 
        RowBox[{"with", " ", "and", " ", "without", " ", "symbiote"}], ",", 
        " ", 
        RowBox[{
        "maleUnPos", " ", "and", " ", "maleUnNeg", " ", "respectively"}]}], 
       " ", "*)"}], "\[IndentingNewLine]", 
      RowBox[{"(*", " ", 
       RowBox[{
        RowBox[{
        "Males", " ", "lactating", " ", "at", " ", "volume", " ", "vM"}], ",",
         " ", 
        RowBox[{"with", " ", "and", " ", "without", " ", "symbiote"}], ",", 
        " ", 
        RowBox[{
        "maleBiPos", " ", "and", " ", "maleBiNeg", " ", "respectively"}]}], 
       " ", "*)"}], "\[IndentingNewLine]", 
      RowBox[{"system", " ", "=", " ", 
       RowBox[{
        RowBox[{
         RowBox[{"{", "\[IndentingNewLine]", 
          RowBox[{"(*", 
           RowBox[{
            RowBox[{"d", " ", 
             RowBox[{"maleBiNeg", " ", "/", " ", "dt"}]}], " ", ":="}], " ", 
           "*)"}], "\[IndentingNewLine]", 
          RowBox[{
           RowBox[{
            RowBox[{
             RowBox[{"b0", "/", "2"}], " ", "*", " ", 
             RowBox[{"Exp", "[", 
              RowBox[{
               RowBox[{"-", "\[Gamma]"}], "/", 
               RowBox[{"(", 
                RowBox[{"vF", "+", "vM"}], ")"}]}], "]"}], " ", "*", " ", 
             FractionBox[
              RowBox[{"(", 
               RowBox[{
                RowBox[{"maleBiNeg", " ", "femaleNeg"}], "+", 
                RowBox[{
                 RowBox[{"(", 
                  RowBox[{"1", "-", 
                   RowBox[{"\[Alpha]", "[", "vF", "]"}]}], ")"}], "femalePos",
                  "*", "maleBiNeg"}], "+", 
                RowBox[{
                 RowBox[{"(", 
                  RowBox[{"1", "-", 
                   RowBox[{"\[Beta]", "[", "vM", "]"}]}], ")"}], "femaleNeg", 
                 "*", "maleBiPos"}], "+", 
                RowBox[{
                 RowBox[{"(", 
                  RowBox[{"1", "-", 
                   RowBox[{"\[Alpha]", "[", "vF", "]"}]}], ")"}], 
                 RowBox[{"(", 
                  RowBox[{"1", "-", 
                   RowBox[{"\[Beta]", "[", "vM", "]"}]}], ")"}], "femalePos", 
                 "*", "maleBiPos"}]}], ")"}], 
              RowBox[{"(", 
               RowBox[{"femaleNeg", " ", "+", " ", "femalePos"}], ")"}]]}], 
            " ", "-", " ", 
            RowBox[{"maleBiNeg", 
             RowBox[{
              RowBox[{"(", 
               RowBox[{"d0", " ", "+", " ", 
                RowBox[{"dprime", " ", "v", " ", 
                 RowBox[{"(", "total", ")"}]}]}], ")"}], " ", "/", " ", 
              "1"}]}], " ", "-", " ", 
            RowBox[{"\[Epsilon]", " ", "maleBiNeg"}], "+", 
            RowBox[{"\[Epsilon]", " ", "maleBiPos"}]}], ",", 
           "\[IndentingNewLine]", "\[IndentingNewLine]", 
           RowBox[{"(*", 
            RowBox[{
             RowBox[{"d", " ", 
              RowBox[{"maleBiPos", " ", "/", " ", "dt"}]}], " ", ":="}], " ", 
            "*)"}], "\[IndentingNewLine]", 
           RowBox[{
            RowBox[{
             RowBox[{"b0", "/", "2"}], " ", "*", " ", 
             RowBox[{"Exp", "[", 
              RowBox[{
               RowBox[{"-", "\[Gamma]"}], "/", 
               RowBox[{"(", 
                RowBox[{"vF", "+", "vM"}], ")"}]}], "]"}], " ", "*", " ", 
             FractionBox[
              RowBox[{"(", 
               RowBox[{
                RowBox[{
                 RowBox[{"\[Alpha]", "[", "vF", "]"}], "maleBiNeg", " ", 
                 "femalePos"}], " ", "+", " ", 
                RowBox[{
                 RowBox[{"\[Beta]", "[", "vM", "]"}], "maleBiPos", "*", 
                 "femaleNeg"}], " ", "+", " ", 
                RowBox[{
                 RowBox[{"(", 
                  RowBox[{
                   RowBox[{"\[Alpha]", "[", "vF", "]"}], "+", 
                   RowBox[{"\[Beta]", "[", "vM", "]"}], "-", 
                   RowBox[{
                    RowBox[{"\[Alpha]", "[", "vF", "]"}], "*", 
                    RowBox[{"\[Beta]", "[", "vM", "]"}]}]}], ")"}], 
                 "maleBiPos", "*", "femalePos"}]}], ")"}], 
              RowBox[{"(", 
               RowBox[{"femaleNeg", " ", "+", " ", "femalePos"}], ")"}]]}], 
            " ", "-", " ", 
            RowBox[{"maleBiPos", 
             RowBox[{
              RowBox[{"(", 
               RowBox[{"d0", " ", "+", " ", 
                RowBox[{"dprime", " ", "v", " ", 
                 RowBox[{"(", "total", ")"}]}]}], ")"}], " ", "/", " ", 
              "w"}]}], " ", "+", " ", 
            RowBox[{"\[Epsilon]", " ", "maleBiNeg"}], " ", "-", " ", 
            RowBox[{"\[Epsilon]", " ", "maleBiPos"}]}], ",", 
           "\[IndentingNewLine]", "\[IndentingNewLine]", 
           RowBox[{"(*", 
            RowBox[{
             RowBox[{"d", " ", 
              RowBox[{"maleUnNeg", " ", "/", " ", "dt"}]}], " ", ":="}], " ", 
            "*)"}], "\[IndentingNewLine]", 
           RowBox[{
            RowBox[{
             RowBox[{"b0", "/", "2"}], " ", "*", " ", 
             RowBox[{"Exp", "[", 
              RowBox[{
               RowBox[{"-", "\[Gamma]"}], "/", 
               RowBox[{"(", 
                RowBox[{"vF", "+", "0"}], ")"}]}], "]"}], " ", "*", " ", 
             FractionBox[
              RowBox[{"(", 
               RowBox[{
                RowBox[{"maleUnNeg", " ", "femaleNeg"}], "+", 
                RowBox[{
                 RowBox[{"(", 
                  RowBox[{"1", "-", 
                   RowBox[{"\[Alpha]", "[", "vF", "]"}]}], ")"}], "femalePos",
                  "*", "maleUnNeg"}], "+", 
                RowBox[{
                 RowBox[{"(", 
                  RowBox[{"1", "-", 
                   RowBox[{"\[Beta]", "[", "0", "]"}]}], ")"}], "femaleNeg", 
                 "*", "maleUnPos"}], "+", 
                RowBox[{
                 RowBox[{"(", 
                  RowBox[{"1", "-", 
                   RowBox[{"\[Alpha]", "[", "vF", "]"}]}], ")"}], 
                 RowBox[{"(", 
                  RowBox[{"1", "-", 
                   RowBox[{"\[Beta]", "[", "0", "]"}]}], ")"}], "femalePos", 
                 "*", "maleUnPos"}]}], ")"}], 
              RowBox[{"(", 
               RowBox[{"femaleNeg", " ", "+", " ", "femalePos"}], ")"}]]}], 
            " ", "-", " ", 
            RowBox[{"maleUnNeg", 
             RowBox[{
              RowBox[{"(", 
               RowBox[{"d0", " ", "+", " ", 
                RowBox[{"dprime", " ", "v", " ", 
                 RowBox[{"(", "total", ")"}]}]}], ")"}], " ", "/", " ", 
              "1"}]}], " ", "-", " ", 
            RowBox[{"\[Epsilon]", " ", "maleUnNeg"}], "+", 
            RowBox[{"\[Epsilon]", " ", "maleUnPos"}]}], ",", 
           "\[IndentingNewLine]", "\[IndentingNewLine]", 
           RowBox[{"(*", 
            RowBox[{
             RowBox[{"d", " ", 
              RowBox[{"maleUnPos", " ", "/", " ", "dt"}]}], " ", ":="}], " ", 
            "*)"}], "\[IndentingNewLine]", 
           RowBox[{
            RowBox[{
             RowBox[{"b0", "/", "2"}], " ", "*", " ", 
             RowBox[{"Exp", "[", 
              RowBox[{
               RowBox[{"-", "\[Gamma]"}], "/", 
               RowBox[{"(", 
                RowBox[{"vF", "+", "0"}], ")"}]}], "]"}], " ", "*", " ", 
             FractionBox[
              RowBox[{"(", 
               RowBox[{
                RowBox[{
                 RowBox[{"\[Alpha]", "[", "vF", "]"}], "maleUnNeg", " ", 
                 "femalePos"}], " ", "+", " ", 
                RowBox[{
                 RowBox[{"\[Beta]", "[", "0", "]"}], "maleUnPos", "*", 
                 "femaleNeg"}], " ", "+", " ", 
                RowBox[{
                 RowBox[{"(", 
                  RowBox[{
                   RowBox[{"\[Alpha]", "[", "vF", "]"}], "+", 
                   RowBox[{"\[Beta]", "[", "0", "]"}], "-", 
                   RowBox[{
                    RowBox[{"\[Alpha]", "[", "vF", "]"}], "*", 
                    RowBox[{"\[Beta]", "[", "0", "]"}]}]}], ")"}], 
                 "maleUnPos", "*", "femalePos"}]}], ")"}], 
              RowBox[{"(", 
               RowBox[{"femaleNeg", " ", "+", " ", "femalePos"}], ")"}]]}], 
            " ", "-", " ", 
            RowBox[{"maleUnPos", 
             RowBox[{
              RowBox[{"(", 
               RowBox[{"d0", " ", "+", " ", 
                RowBox[{"dprime", " ", "v", " ", 
                 RowBox[{"(", "total", ")"}]}]}], ")"}], " ", "/", " ", 
              "w"}]}], " ", "+", " ", 
            RowBox[{"\[Epsilon]", " ", "maleUnNeg"}], "-", 
            RowBox[{"\[Epsilon]", " ", "maleUnPos"}]}], ",", 
           "\[IndentingNewLine]", "\[IndentingNewLine]", 
           RowBox[{"(*", 
            RowBox[{
             RowBox[{"d", " ", 
              RowBox[{"femaleNeg", " ", "/", " ", "dt"}]}], " ", ":="}], " ", 
            "*)"}], "\[IndentingNewLine]", 
           RowBox[{
            RowBox[{
             RowBox[{"b0", "/", "2"}], "  ", "*", " ", 
             RowBox[{"(", 
              RowBox[{
               RowBox[{
                RowBox[{"Exp", "[", 
                 RowBox[{
                  RowBox[{"-", "\[Gamma]"}], "/", 
                  RowBox[{"(", 
                   RowBox[{"vF", "+", "vM"}], ")"}]}], "]"}], 
                FractionBox[
                 RowBox[{
                  RowBox[{"maleBiNeg", " ", "femaleNeg"}], "+", 
                  RowBox[{
                   RowBox[{"(", 
                    RowBox[{"1", "-", 
                    RowBox[{"\[Alpha]", "[", "vF", "]"}]}], ")"}], 
                   "femalePos", "*", "maleBiNeg"}], "+", 
                  RowBox[{
                   RowBox[{"(", 
                    RowBox[{"1", "-", 
                    RowBox[{"\[Beta]", "[", "vM", "]"}]}], ")"}], "femaleNeg",
                    "*", "maleBiPos"}], "+", 
                  RowBox[{
                   RowBox[{"(", 
                    RowBox[{"1", "-", 
                    RowBox[{"\[Alpha]", "[", "vF", "]"}]}], ")"}], 
                   RowBox[{"(", 
                    RowBox[{"1", "-", 
                    RowBox[{"\[Beta]", "[", "vM", "]"}]}], ")"}], "femalePos",
                    "*", "maleBiPos"}]}], 
                 RowBox[{"(", 
                  RowBox[{"femaleNeg", " ", "+", " ", "femalePos"}], ")"}]]}],
                " ", "+", "  ", 
               RowBox[{
                RowBox[{"Exp", "[", 
                 RowBox[{
                  RowBox[{"-", "\[Gamma]"}], "/", 
                  RowBox[{"(", 
                   RowBox[{"vF", "+", "0"}], ")"}]}], "]"}], 
                FractionBox[
                 RowBox[{
                  RowBox[{"maleUnNeg", " ", "femaleNeg"}], "+", 
                  RowBox[{
                   RowBox[{"(", 
                    RowBox[{"1", "-", 
                    RowBox[{"\[Alpha]", "[", "vF", "]"}]}], ")"}], 
                   "femalePos", "*", "maleUnNeg"}], "+", 
                  RowBox[{
                   RowBox[{"(", 
                    RowBox[{"1", "-", 
                    RowBox[{"\[Beta]", "[", "0", "]"}]}], ")"}], "femaleNeg", 
                   "*", "maleUnPos"}], "+", 
                  RowBox[{
                   RowBox[{"(", 
                    RowBox[{"1", "-", 
                    RowBox[{"\[Alpha]", "[", "vF", "]"}]}], ")"}], 
                   RowBox[{"(", 
                    RowBox[{"1", "-", 
                    RowBox[{"\[Beta]", "[", "0", "]"}]}], ")"}], "femalePos", 
                   "*", "maleUnPos"}]}], 
                 RowBox[{"(", 
                  RowBox[{"femaleNeg", " ", "+", " ", "femalePos"}], 
                  ")"}]]}]}], ")"}]}], " ", "-", " ", 
            RowBox[{"femaleNeg", 
             RowBox[{
              RowBox[{"(", 
               RowBox[{"d0", " ", "+", " ", 
                RowBox[{"dprime", " ", "v", " ", 
                 RowBox[{"(", "total", ")"}]}]}], ")"}], " ", "/", " ", 
              "1"}]}], " ", "-", " ", 
            RowBox[{"\[Epsilon]", " ", "femaleNeg"}], "+", 
            RowBox[{"\[Epsilon]", "*", "femalePos"}]}], ",", 
           "\[IndentingNewLine]", "\[IndentingNewLine]", 
           RowBox[{"(*", 
            RowBox[{
             RowBox[{"d", " ", 
              RowBox[{"femalePos", " ", "/", " ", "dt"}]}], " ", ":="}], " ", 
            "*)"}], "\[IndentingNewLine]", 
           RowBox[{
            RowBox[{
             RowBox[{"b0", "/", "2"}], "  ", "*", " ", 
             RowBox[{"(", 
              RowBox[{
               RowBox[{
                RowBox[{"Exp", "[", 
                 RowBox[{
                  RowBox[{"-", "\[Gamma]"}], "/", 
                  RowBox[{"(", 
                   RowBox[{"vF", "+", "vM"}], ")"}]}], "]"}], 
                FractionBox[
                 RowBox[{"(", 
                  RowBox[{
                   RowBox[{
                    RowBox[{"\[Alpha]", "[", "vF", "]"}], "maleBiNeg", " ", 
                    "femalePos"}], " ", "+", " ", 
                   RowBox[{
                    RowBox[{"\[Beta]", "[", "vM", "]"}], "maleBiPos", "*", 
                    "femaleNeg"}], " ", "+", " ", 
                   RowBox[{
                    RowBox[{"(", 
                    RowBox[{
                    RowBox[{"\[Alpha]", "[", "vF", "]"}], "+", 
                    RowBox[{"\[Beta]", "[", "vM", "]"}], "-", 
                    RowBox[{
                    RowBox[{"\[Alpha]", "[", "vF", "]"}], "*", 
                    RowBox[{"\[Beta]", "[", "vM", "]"}]}]}], ")"}], 
                    "maleBiPos", "*", "femalePos"}]}], ")"}], 
                 RowBox[{"(", 
                  RowBox[{"femaleNeg", " ", "+", " ", "femalePos"}], ")"}]]}],
                " ", "+", "  ", 
               RowBox[{
                RowBox[{"Exp", "[", 
                 RowBox[{
                  RowBox[{"-", "\[Gamma]"}], "/", 
                  RowBox[{"(", 
                   RowBox[{"vF", "+", "0"}], ")"}]}], "]"}], 
                FractionBox[
                 RowBox[{"(", 
                  RowBox[{
                   RowBox[{
                    RowBox[{"\[Alpha]", "[", "vF", "]"}], "maleUnNeg", " ", 
                    "femalePos"}], " ", "+", " ", 
                   RowBox[{
                    RowBox[{"\[Beta]", "[", "0", "]"}], "maleUnPos", "*", 
                    "femaleNeg"}], " ", "+", " ", 
                   RowBox[{
                    RowBox[{"(", 
                    RowBox[{
                    RowBox[{"\[Alpha]", "[", "vF", "]"}], "+", 
                    RowBox[{"\[Beta]", "[", "0", "]"}], "-", 
                    RowBox[{
                    RowBox[{"\[Alpha]", "[", "vF", "]"}], "*", 
                    RowBox[{"\[Beta]", "[", "0", "]"}]}]}], ")"}], 
                    "maleUnPos", "*", "femalePos"}]}], ")"}], 
                 RowBox[{"(", 
                  RowBox[{"femaleNeg", " ", "+", " ", "femalePos"}], 
                  ")"}]]}]}], ")"}]}], " ", "-", " ", 
            RowBox[{"femalePos", 
             RowBox[{
              RowBox[{"(", 
               RowBox[{"d0", " ", "+", " ", 
                RowBox[{"dprime", " ", "v", " ", 
                 RowBox[{"(", "total", ")"}]}]}], ")"}], " ", "/", " ", 
              "w"}]}], " ", "+", " ", 
            RowBox[{"\[Epsilon]", " ", "femaleNeg"}], " ", "-", " ", 
            RowBox[{"\[Epsilon]", "*", "femalePos"}]}]}], 
          "\[IndentingNewLine]", "}"}], "/.", 
         RowBox[{"{", 
          RowBox[{"total", "\[Rule]", " ", 
           RowBox[{"(", 
            RowBox[{
            "maleBiNeg", "+", "maleBiPos", "+", "maleUnNeg", "+", "maleUnPos",
              "+", "femaleNeg", "+", "femalePos"}], ")"}]}], "}"}]}], "/.", 
        "params"}]}], ";", "\[IndentingNewLine]", "\[IndentingNewLine]", 
      "\[IndentingNewLine]", 
      RowBox[{"(*", " ", 
       RowBox[{
        RowBox[{"Calculate", " ", "FP", " ", "at", " ", "Biparental"}], "-", 
        RowBox[{
        "free", " ", "Equilibrium", " ", "using", " ", "fisherian", " ", 
         "sex", " ", "ratios"}]}], " ", "*)"}], "\[IndentingNewLine]", 
      RowBox[{"(*", " ", 
       RowBox[{
        RowBox[{
        "This", " ", "equilibrium", " ", "forms", " ", "the", " ", "initial", 
         " ", "condition", " ", "for", " ", "the", " ", "population"}], ",", 
        " ", 
        RowBox[{
        "to", " ", "which", " ", "biparental", " ", "males", " ", "are", " ", 
         "introduced", " ", "at", " ", "low", " ", "frequency"}]}], " ", 
       "*)"}], "\[IndentingNewLine]", 
      RowBox[{"fp", "=", 
       RowBox[{"Quiet", "[", 
        RowBox[{"Solve", "[", 
         RowBox[{
          RowBox[{"Join", "[", 
           RowBox[{
            RowBox[{"(", 
             RowBox[{"(", 
              RowBox[{
               RowBox[{
                RowBox[{"(", 
                 RowBox[{
                  RowBox[{"{", 
                   RowBox[{
                    RowBox[{
                    RowBox[{"system", "[", 
                    RowBox[{"[", "3", "]"}], "]"}], "\[Equal]", "0"}], ",", 
                    RowBox[{
                    RowBox[{"system", "[", 
                    RowBox[{"[", "4", "]"}], "]"}], "\[Equal]", "0"}]}], 
                   "}"}], "/.", 
                  RowBox[{"{", 
                   RowBox[{"total", "\[Rule]", " ", 
                    RowBox[{"(", 
                    RowBox[{
                    "maleBiNeg", "+", "maleBiPos", "+", "maleUnNeg", "+", 
                    "maleUnPos", "+", "femaleNeg", "+", "femalePos"}], 
                    ")"}]}], "}"}]}], ")"}], "/.", 
                RowBox[{"{", 
                 RowBox[{
                  RowBox[{"femaleNeg", "\[Rule]", 
                   RowBox[{"maleBiNeg", "+", "maleUnNeg"}]}], ",", 
                  RowBox[{"femalePos", "\[Rule]", 
                   RowBox[{"maleBiPos", "+", "maleUnPos"}]}]}], "}"}]}], "/.", 
               RowBox[{"{", 
                RowBox[{
                 RowBox[{"maleBiNeg", "\[Rule]", "0"}], ",", 
                 RowBox[{"maleBiPos", "\[Rule]", "0"}]}], "}"}]}], ")"}], 
             ")"}], ",", 
            RowBox[{"{", 
             RowBox[{
              RowBox[{"maleUnNeg", ">", "0"}], ",", 
              RowBox[{"maleUnPos", ">", "0"}]}], "}"}]}], "]"}], ",", 
          RowBox[{"{", 
           RowBox[{"maleUnNeg", ",", "maleUnPos"}], "}"}], ",", "Reals"}], 
         "]"}], "]"}]}], ";", "\[IndentingNewLine]", "\[IndentingNewLine]", 
      RowBox[{"(*", " ", 
       RowBox[{
       "Check", " ", "the", " ", "number", " ", "of", " ", "internal", " ", 
        "equilbria"}], " ", "*)"}], "\[IndentingNewLine]", 
      RowBox[{"If", "[", 
       RowBox[{
        RowBox[{
         RowBox[{"Length", "[", "fp", "]"}], ">", "1"}], ",", 
        RowBox[{"Print", "[", 
         RowBox[{"\"\<Too Many FP: params VM=\>\"", "<>", 
          RowBox[{"ToString", "[", 
           RowBox[{"vM", "/.", "params"}], "]"}], "<>", "\"\<; w=\>\"", "<>", 
          
          RowBox[{"ToString", "[", 
           RowBox[{"w", "/.", "params"}], "]"}]}], "]"}]}], "]"}], ";", 
      "\[IndentingNewLine]", 
      RowBox[{"If", "[", 
       RowBox[{
        RowBox[{
         RowBox[{"Length", "[", "fp", "]"}], "\[Equal]", "0"}], ",", 
        RowBox[{"Print", "[", 
         RowBox[{"\"\<Too Few FP: params VM=\>\"", "<>", 
          RowBox[{"ToString", "[", 
           RowBox[{"vM", "/.", "params"}], "]"}], "<>", "\"\<; w=\>\"", "<>", 
          
          RowBox[{"ToString", "[", 
           RowBox[{"w", "/.", "params"}], "]"}]}], "]"}]}], "]"}], ";", 
      "\[IndentingNewLine]", 
      RowBox[{"fpNum", "=", 
       RowBox[{"fp", "/.", "params"}]}], ";", "\[IndentingNewLine]", 
      "\[IndentingNewLine]", 
      RowBox[{"(*", 
       RowBox[{"Solve", " ", "for", " ", "fixed", " ", 
        RowBox[{"points", "."}]}], "*)"}], "\[IndentingNewLine]", 
      RowBox[{"subs", " ", "=", " ", 
       RowBox[{"{", "\[IndentingNewLine]", 
        RowBox[{
         RowBox[{"maleBiNeg", " ", "\[Rule]", " ", 
          RowBox[{"maleBiNeg", " ", "[", "t", "]"}]}], ",", 
         RowBox[{"maleBiPos", "\[Rule]", " ", 
          RowBox[{"maleBiPos", " ", "[", "t", "]"}]}], ",", 
         RowBox[{"maleUnNeg", "\[Rule]", " ", 
          RowBox[{"maleUnNeg", " ", "[", "t", "]"}]}], ",", 
         RowBox[{"maleUnPos", "\[Rule]", " ", 
          RowBox[{"maleUnPos", " ", "[", "t", "]"}]}], ",", 
         RowBox[{"femaleNeg", "\[Rule]", " ", 
          RowBox[{"femaleNeg", " ", "[", "t", "]"}]}], ",", 
         RowBox[{"femalePos", "\[Rule]", " ", 
          RowBox[{"femalePos", " ", "[", "t", "]"}]}]}], 
        "\[IndentingNewLine]", "}"}]}], ";", "\[IndentingNewLine]", 
      "\[IndentingNewLine]", 
      RowBox[{"(*", " ", 
       RowBox[{
        RowBox[{
        "Solve", " ", "the", " ", "dynamical", " ", "system", " ", "under", 
         " ", "the", " ", "assumption", " ", "that"}], " ", "..."}], " ", 
       "*)"}], "\[IndentingNewLine]", 
      RowBox[{"(*", " ", 
       RowBox[{
       "femaleNeg", " ", "and", " ", "femalePos", " ", "are", " ", "at", " ", 
        "their", " ", "equilibrium", " ", "abundances"}], " ", "*)"}], 
      "\[IndentingNewLine]", 
      RowBox[{"(*", " ", 
       RowBox[{
       "maleUnNeg", " ", "and", " ", "maleUnPos", " ", "are", " ", "at", " ", 
        "near", " ", "their", " ", "equilibrium", " ", "abundances", " ", 
        RowBox[{"(", 
         RowBox[{
         "minus", " ", "some", " ", "number", " ", "of", " ", "mutants"}], 
         ")"}]}], " ", "*)"}], "\[IndentingNewLine]", 
      RowBox[{"(*", " ", 
       RowBox[{
       "maleBiNeg", " ", "and", " ", "maleNiPos", " ", "are", " ", "at", " ", 
        "low", " ", "abundance", " ", 
        RowBox[{"(", 
         RowBox[{
         "representing", " ", "the", " ", "number", " ", "of", " ", 
          "mutants"}], ")"}]}], " ", "*)"}], "\[IndentingNewLine]", 
      RowBox[{"solved", " ", "=", " ", 
       RowBox[{"NDSolve", "[", 
        RowBox[{
         RowBox[{"{", "\[IndentingNewLine]", 
          RowBox[{
           RowBox[{
            RowBox[{
             RowBox[{"maleBiNeg", "'"}], "[", "t", "]"}], "\[Equal]", 
            RowBox[{"(", 
             RowBox[{
              RowBox[{"system", "[", 
               RowBox[{"[", "1", "]"}], "]"}], "/.", "subs"}], ")"}]}], ",", 
           "\[IndentingNewLine]", 
           RowBox[{
            RowBox[{
             RowBox[{"maleBiPos", "'"}], "[", "t", "]"}], "\[Equal]", 
            RowBox[{"(", 
             RowBox[{
              RowBox[{"system", "[", 
               RowBox[{"[", "2", "]"}], "]"}], "/.", "subs"}], ")"}]}], ",", 
           "\[IndentingNewLine]", 
           RowBox[{
            RowBox[{
             RowBox[{"maleUnNeg", "'"}], "[", "t", "]"}], "\[Equal]", 
            RowBox[{"(", 
             RowBox[{
              RowBox[{"system", "[", 
               RowBox[{"[", "3", "]"}], "]"}], "/.", "subs"}], ")"}]}], ",", 
           "\[IndentingNewLine]", 
           RowBox[{
            RowBox[{
             RowBox[{"maleUnPos", "'"}], "[", "t", "]"}], "\[Equal]", 
            RowBox[{"(", 
             RowBox[{
              RowBox[{"system", "[", 
               RowBox[{"[", "4", "]"}], "]"}], "/.", "subs"}], ")"}]}], ",", 
           "\[IndentingNewLine]", 
           RowBox[{
            RowBox[{
             RowBox[{"femaleNeg", "'"}], "[", "t", "]"}], "\[Equal]", 
            RowBox[{"(", 
             RowBox[{
              RowBox[{"system", "[", 
               RowBox[{"[", "5", "]"}], "]"}], "/.", "subs"}], ")"}]}], ",", 
           "\[IndentingNewLine]", 
           RowBox[{
            RowBox[{
             RowBox[{"femalePos", "'"}], "[", "t", "]"}], "\[Equal]", 
            RowBox[{"(", 
             RowBox[{
              RowBox[{"system", "[", 
               RowBox[{"[", "6", "]"}], "]"}], "/.", "subs"}], ")"}]}], ",", 
           "\[IndentingNewLine]", 
           RowBox[{
            RowBox[{"maleBiNeg", "[", "0", "]"}], "\[Equal]", " ", "0.01"}], 
           ",", "\[IndentingNewLine]", 
           RowBox[{
            RowBox[{"maleBiPos", "[", "0", "]"}], "\[Equal]", "   ", "0.01"}],
            ",", "\[IndentingNewLine]", 
           RowBox[{
            RowBox[{
             RowBox[{"maleUnNeg", "[", "0", "]"}], "\[Equal]", 
             RowBox[{
              RowBox[{"(", " ", 
               RowBox[{"maleUnNeg", "/.", 
                RowBox[{"fp", "[", 
                 RowBox[{"[", 
                  RowBox[{"Length", "[", "fp", "]"}], "]"}], "]"}]}], ")"}], 
              "-", "0.01"}]}], " ", "/.", "params"}], ",", 
           "\[IndentingNewLine]", 
           RowBox[{
            RowBox[{
             RowBox[{"maleUnPos", "[", "0", "]"}], "\[Equal]", " ", 
             RowBox[{
              RowBox[{"(", 
               RowBox[{"maleUnPos", "/.", 
                RowBox[{"fp", "[", 
                 RowBox[{"[", 
                  RowBox[{"Length", "[", "fp", "]"}], "]"}], "]"}]}], ")"}], 
              "-", "0.01"}]}], " ", "/.", "params"}], ",", 
           "\[IndentingNewLine]", 
           RowBox[{
            RowBox[{
             RowBox[{"femaleNeg", "[", "0", "]"}], "\[Equal]", "  ", 
             RowBox[{"(", 
              RowBox[{"maleUnNeg", "/.", 
               RowBox[{"fp", "[", 
                RowBox[{"[", 
                 RowBox[{"Length", "[", "fp", "]"}], "]"}], "]"}]}], ")"}]}], 
            " ", "/.", "params"}], ",", "\[IndentingNewLine]", 
           RowBox[{
            RowBox[{
             RowBox[{"femalePos", "[", "0", "]"}], "\[Equal]", 
             RowBox[{"(", "  ", 
              RowBox[{"maleUnPos", "/.", 
               RowBox[{"fp", "[", 
                RowBox[{"[", 
                 RowBox[{"Length", "[", "fp", "]"}], "]"}], "]"}]}], ")"}]}], 
            " ", "/.", "params"}]}], "\[IndentingNewLine]", "}"}], ",", " ", 
         RowBox[{"{", "\[IndentingNewLine]", 
          RowBox[{
          "maleBiNeg", ",", "maleBiPos", ",", "maleUnNeg", ",", "maleUnPos", 
           ",", "femaleNeg", ",", "femalePos"}], "\[IndentingNewLine]", "}"}],
          ",", " ", 
         RowBox[{"{", 
          RowBox[{"t", ",", " ", "0", ",", " ", 
           RowBox[{"tt", "/.", "params"}]}], "}"}]}], "]"}]}], ";", 
      "\[IndentingNewLine]", "\[IndentingNewLine]", 
      RowBox[{
       RowBox[{"vwTable", "[", 
        RowBox[{"[", 
         RowBox[{"vwi", ",", "3"}], "]"}], "]"}], "=", 
       RowBox[{
        RowBox[{
         RowBox[{
          FractionBox[
           RowBox[{"(", 
            RowBox[{
             RowBox[{"maleUnNeg", "[", "t", "]"}], "+", 
             RowBox[{"maleUnPos", "[", "t", "]"}]}], ")"}], 
           RowBox[{
            RowBox[{"(", 
             RowBox[{
              RowBox[{"maleBiNeg", "[", "t", "]"}], "+", 
              RowBox[{"maleBiPos", "[", "t", "]"}]}], ")"}], "+", 
            RowBox[{"(", 
             RowBox[{
              RowBox[{"maleUnNeg", "[", "t", "]"}], "+", 
              RowBox[{"maleUnPos", "[", "t", "]"}]}], ")"}]}]], "/.", 
          RowBox[{"solved", "[", 
           RowBox[{"[", "1", "]"}], "]"}]}], "/.", 
         RowBox[{"t", "\[Rule]", "tt"}]}], "/.", "params"}]}], ";", 
      "\[IndentingNewLine]", 
      RowBox[{
       RowBox[{"fpTable", "[", 
        RowBox[{"[", 
         RowBox[{"vwi", ",", "3"}], "]"}], "]"}], "=", 
       RowBox[{"fp", "[", 
        RowBox[{"[", 
         RowBox[{"Length", "[", "fp", "]"}], "]"}], "]"}]}], ";"}]}], 
    "\[IndentingNewLine]", "]"}], "\[IndentingNewLine]", 
   "\[IndentingNewLine]", 
   RowBox[{"ListDensityPlot", "[", 
    RowBox[{"vwTable", ",", 
     RowBox[{"ColorFunction", "\[Rule]", "\"\<LightTemperatureMap\>\""}], ",", 
     RowBox[{"InterpolationOrder", "\[Rule]", "0"}], ",", 
     RowBox[{"FrameLabel", "\[Rule]", 
      RowBox[{"{", 
       RowBox[{
        RowBox[{"Style", "[", 
         RowBox[{
         "\"\<\!\(\*SuperscriptBox[\(V\), \(\[Mars]\)]\) (Vol. male \
milk)\>\"", ",", "16"}], "]"}], ",", 
        RowBox[{"Style", "[", 
         RowBox[{"\"\<w (Rel. Fitness Symbiont)\>\"", ",", "16"}], "]"}]}], 
       "}"}]}], ",", 
     RowBox[{"PlotLabel", "\[Rule]", 
      RowBox[{"Style", "[", 
       RowBox[{
        RowBox[{"\"\<\[Gamma]=\>\"", "<>", 
         RowBox[{"ToString", "[", 
          RowBox[{"\[Gamma]", "/.", "params"}], "]"}], "<>", 
         "\"\<, \[Sigma]=\>\"", "<>", 
         RowBox[{"ToString", "[", 
          RowBox[{"s", "/.", "params"}], "]"}]}], ",", "18"}], "]"}]}], ",", 
     RowBox[{"FrameStyle", "\[Rule]", "14"}], ",", 
     RowBox[{"ImageSize", "\[Rule]", "300"}]}], "]"}], "\[IndentingNewLine]", 
   "\[IndentingNewLine]", 
   RowBox[{"BarLegend", "[", 
    RowBox[{"\"\<LightTemperatureMap\>\"", ",", 
     RowBox[{
     "LegendLabel", "\[Rule]", 
      "\"\<  Fraction\nUniparental\n     male\>\""}]}], "]"}], 
   "\[IndentingNewLine]", "\[IndentingNewLine]"}]}]], "Input",
 CellChangeTimes->{{3.8902962861292973`*^9, 3.890296396014673*^9}, {
   3.890296427548501*^9, 3.8902965225619*^9}, {3.89029655647528*^9, 
   3.890296578645082*^9}, {3.890296622693513*^9, 3.890296622801409*^9}, {
   3.8902967855552883`*^9, 3.89029681674833*^9}, {3.890296872328064*^9, 
   3.890296875374921*^9}, 3.890382837736712*^9, {3.907142086082142*^9, 
   3.907142102778607*^9}, {3.9071421918862133`*^9, 3.907142233369945*^9}, {
   3.907142285446802*^9, 3.907142287274034*^9}, 3.9071424930482187`*^9, {
   3.907142591760542*^9, 3.907142735342333*^9}, {3.907142829414069*^9, 
   3.907142938116708*^9}, {3.9071429886971483`*^9, 3.9071430022932987`*^9}, {
   3.907212284776043*^9, 3.907212286565812*^9}, {3.907212616624817*^9, 
   3.907212684803232*^9}, {3.907212904170162*^9, 3.907212904270289*^9}, {
   3.907222706016039*^9, 3.9072227064641523`*^9}, {3.907231490364047*^9, 
   3.907231546668631*^9}, 3.907922314059617*^9, {3.908014830076223*^9, 
   3.908014830160741*^9}, {3.9080148812890263`*^9, 3.908014964131815*^9}, {
   3.908015002356316*^9, 3.90801504197576*^9}, {3.908015107228035*^9, 
   3.9080151133124447`*^9}, {3.908015214519829*^9, 3.9080153070182953`*^9}, {
   3.908016197328562*^9, 3.90801654962984*^9}, {3.908262892459991*^9, 
   3.908263016824585*^9}, {3.908263061061392*^9, 3.9082630928604383`*^9}, {
   3.9082631506548233`*^9, 3.9082631920313053`*^9}, {3.908263231645526*^9, 
   3.908263354834519*^9}, {3.908263425413488*^9, 3.90826342801917*^9}, {
   3.9082634860098677`*^9, 3.9082635543117228`*^9}, {3.908263640180985*^9, 
   3.9082636574677973`*^9}, {3.908264149153433*^9, 3.908264149473002*^9}, {
   3.908264256314693*^9, 3.908264283229465*^9}, 3.908273902659884*^9, {
   3.908273993955237*^9, 3.908273995711236*^9}, {3.9082742746769857`*^9, 
   3.90827428784678*^9}, 3.90827573410334*^9, 3.908277998529543*^9, {
   3.9094766833554087`*^9, 3.9094772323160677`*^9}, {3.909477268720747*^9, 
   3.909477290681777*^9}, {3.909477612610928*^9, 3.9094776130580673`*^9}, 
   3.909477757399239*^9},ExpressionUUID->"486236b3-0948-40b7-9909-\
4d7ba54bf49f"],

Cell[BoxData[
 GraphicsBox[GraphicsComplexBox[CompressedData["
1:eJyVnc+vXdd5nkmhysQFiv4HLdDOWx1SSEfuv9DOG6CFdSm0gw4z7TSTzgLo
XnoWoIA7aIwOAgTwJIEQE9G9hwRNQYJMgqRiy7FiMwJadNLaLnz3fnn8PouP
vitODt671vt+63zr7H32w/Prn/6H//xv33vr1q1bT//ZrVu/vb04/+2/P/r2
ret/3/829f1d3zv77b8/G8ejry5/++8Hy/gfy/h2+xfqv9jHv7vr6+HLD9XP
8W29Dxb/f8N45t89/PbfR4uf49/b9XvX9++ofo5v9+/R4r/AePsfL36O9/48
UT/HN9/Hi/8C45l/5/r+fbL4Od7351P1c3xb72eL/w8x3vfn6eLneN+fZ+rn
+PVyD88X//cwnvnX5c9eLH4b3/rxchm/kPFtvZ+rn+PH6/59Po73/fubG4+/
f73en9x4fOvHT8fxfjx+MY73er8Yx3u/fzaOJ29b79+O473en4/jvT9f3nh8
W++XNx7f/v5343jvzy/G8T+v9f7yxuPbel+N470/r8bx5G1///txnHo7rv5E
nx+pM/82NJ8fTVsedeZH5/nSnl/t+XjKO+w6z798PubzL+sz7w7yovl8HW3P
9/Fzfe8gr/fjgT7fU9NPnfmpz+d706zP9UW/u8+P5vVD9HT9wfW9g7zen0d6
/fHm643jsj7mdb3H8K+a9ZkXfbbP7/14gv18guNpvR7i+g7I68fr6fqI1zvU
9Fve7++a10OmWZ950Yd9fvfvU+znp+P1Gdf3r5DX+/+ZXp9R0295vR9P0d9V
sz7z7iCv+/cM+/lsvF7k+v418no/nuv1IjX9lpf6vJ40zfrMu4O86Fxf2vWo
Xb9yfQfk9X749Wk063N9zIvm9e+k6be83J9c7/L6d7qenvIynutjXi9P199T
Xu//6XraNOtNeam/9W+9Hp+u76e87p9f3xsPTHl9/P0Mx6dr+i0v9ckDpllv
yuv+/Rz9dR3/lNfHx8ofE89MeakfPiGvTPwz5XX//g79XTXrTXl9fPwCx49r
+i0v1y/bOn658BM160153T/nrWjWm/L6+HC+M96b8lLf+I6a9ZjH+cyn3tb1
/ZEPOY+3E69R375hXvTGN85r1PRb3q9/89t/f7rwnvEb6zEvOvOjt/kfKv9R
x8/13UZe8slnt6AzzvpcX+/DAzwuTrwX/kt/7mKc/tvQmd/7c1T+o34X/qzv
NvL6/jmvvZkHj8v6mJf92a4fT7wXTX5jPeZFx9/78UT5jzp+ru9Xu878frw6
r0WzPtfHvNQPn5H/yG+sx7x+/HyC/n2q/Eed+lzfW8hL/sRr0azP9TGv9+Mp
9nPlN9ZjXvR17G9+jP49U/6jTj2u723kJX/zOa9Fsz7Xx7yv6vH7Ao/vld9Y
j3l9fL3A+EvlP+r4ub5f1ePpJY4P57Vo1uf6mBdtvGaafsvL/TFeo2a9KS/j
E69Fs96U1/1bec00/ZaX42H7+8pr1Kw35XX/nNeiWW/KizZeM02/5WV/jNeo
WW/Ky/iW47wWzXpTXvR2XbHymmn6LS/1t+eHldeoWW/K6/45r0Wz3pTXx8fK
a6bpt7zf2/X2fL/ymvFb/FNexrdb57Vo1pvy+vhYec00/ZaX+jflPdZjHucz
n5pcNd0al028ZnWmvNxOvEZtOcw72zV5z/iN9Zh3D3k9/qHyH3X8XB/zun8P
0N+V31h/ykt98h71Hej4mXcPeb0vR+U/6vi5vveRl/xtv5zXolmf6+t+PXpd
f7s98V40+Y31uL57yIveeOBHyn/U8XN9zIs+H3gtmvWnvNQPn/X+rfzGesyL
Puzzu3+fKv9Rpz7Xx7zeD+e1aNaf8r6z6y3n6cJ/5DfWY9495HX/nin/Uac+
1/efkNf/L+i8Fs36XB/z+v69wON75TfWm/L68fRS+Y+afsvr/XBei2b9KS/a
eM00/ZbXz2crrxm/0W95fX51XotmvSmv93/lNdPvw2953b+V14zf6Le86IfX
/XNei2a9Ka+Pv5XXTB/ht7x/v2vjNeO31Jvyun/Oa9GsN+V1/1ZeM32A3/JS
33jN+C31przun/NaNOtNedHGa6Yv4Le8P6j+rbxm/Bb/lNf9c16LZr0pr89/
K6+Zpt/yUv+mvMd6zON85lNv1zUrd5nO/F/X4+zETTe9ZV4086Lt76anebn9
aL8ln92M336gt5l/WX93XqOOn+s7Iq+52nmNOn6uj3nR5D3jN9ab8lI/fGb8
Rx0/847Iy/hW5xHu/8pvrM/19T4/el1v68OJz6LPoFmf67tEXsbJZ5OOn+v7
CHnJJ59Nmn7LSz3yWfgv/eF4/MxLf+Lv/jmvUcfP9X2EvN4P5zXq+Lk+5j3Y
9XZ8PMXx83ThN9Zj3hXyun/PlP+o4+f6jshL/YnXolmf62Peg7p/zmvU8TPv
Cnn9OQbnNer4ub4HyOvjw/mPmn7Li554jTr1przcn4nXqOOf8vr52XmNOv4p
r9+X5LxGTb/l5XjY+um8Rh3/lNf9c16jjn/K6+Nv5TXTD+G3vOyP8ZrxW/xT
XvfPeS2a9aa8Pp+uvGaafstL/fAZec34Lf4pr/vnvBbNelNetPGaafotr/u3
8prxG/2W1/1zXotmvSmvj4+V10zTb3nRN+U91mMe5zOf2l5XCx9e1vr9dbmb
ch3z7XU/46iJ26bXAaPJefZ38ptxIufxdtufDxf+u4S2dVle9895LZr1p7x+
3+7Ka6bpt7zen+PCf5fQrMe8+8jrfXuE/Vv5jfW5Pub1+OOF/8hvrG95md/9
e6L8F836XN858vpxtfKa8WDqcX3M6/35ZOE/8hvrTXndv08X/jN+O8Bveb0f
K69Rs/6U98Gu83of+Y/8xnrMu0Be9+/Zwn/kN9bn+pjX/Vt5jZr1p7zU3+7f
ifeiyW+sx7wL5PX4S+U/6vi5vg+Q18eH81o063N9zOvz98prplNvysv9MV4z
fuvvE/G8jOf1PuO1aNab8qIPwmum78FvealvvGb8lnpTXp8/nNeiWW/K6+Nv
5TXTR/gtL/W3fq68ZvyWelNe9895LZr1prw+PlZeM30HfstLfeM147f4p7yM
b/10XotmvSmvry+c16jpt7zUf2fgNerUm/K6f85r1Kk35UVv/9/i/EdNv+Wl
/ta/mfdYz9aX+cynDjds65vft8n5D3c98Rp18qe86If7/bop59FP3X38EOep
+TZ+ro95Xc95zdYx5XX/nNeo45vyoo3XTNNveb0/R+U/6tSb8jJ+ffM1vBbN
+paX+Rnfrh9PvEZ9Dzp+ro95GQ+vnVd/n6DfT5b6zLtCXvK3XOe1aNbn+piX
+uSzSafelNf9c16jjn/K6/45r1Gn3pR3WcfH09f+8JrxW/zMOyKv++e8Rp16
XN9D5HX/nNeom2c977Lu3wvc/5XfWI95R+Qda/yl8h91/Fxf8g77/N6Pz3G8
rpr1uT7m9f9Lrrxmmn7L6+efldeM3+i3vOiJ16JZb8rr/q28Zvp9+C2v+7fy
mvHbAX7L6/45r0W/mWc9r4+/lddMX8FvedHGa8ZvF/BbXvfPeS2a9aa87t/K
a6YP8Fte92/lNeM3+i2v++e8Fs16U173b+U10/RbXp+/V14zfku9Ka/757wW
zXpTXvdv5TXT9Fte6t+U91iPeZzPfOrtOuGHyofUmd+fy3kw8lq/brrmRTMv
mrxm/MZ6U170TbmO9ae8Hl95zfht4sDMj86t8Vo06015ue33h344asthXu/P
ymvGb/RH30Zexq9tv8NrE7/RTx1/9Hb9uPKa8SD9l5IX3a83rrwWzXrMy/GW
+Rnfzhcrr1GzPtfHvNQzXjN+i5950Yd9fvdv5TXjt9Tj+pjX/Vt5zfiNfsv7
dZ3/nuL4ear8Fj/z+jh7iv6d+Cya/Mb6XN9t5PV+rLxmmn7qzE/97f6d+Cz6
Epr1uL7u1wvUO/HZYeC3+Lm+6Pj7+HD+o6b/juRFT7xGnXpTXu7PxGvU8U95
GSefTTr+Ka/757xGTb/l9fHhvEbdn7f0vO6f8xp1/FNeH3/Oa9T0W17qk88m
Hf+U1/1zXqOOf8qL3m6d16jpt7ycTydeo45/yuv+Oa9Rxz/lRYfPyGum6be8
7t/Ka8Zv9Fte9895LZr1przo8Bl5zTT9lhdtfEfNeszjfOZT53Wc7e8rH5Lv
OD964rVo5k95fN9k8iZNv+Uddn3T1+1Yz97Xmfn9vk7nNer+fyzPI0fd9JZ+
y0t94zXT0zzehs+M/6j79zs8rz9n+Qj3f+U31re8+PtzoCuvmab/UvKiw2fG
f9T0Rx+Ql/Ht/O28Fs36XB/zUo98dti18Vv8zOt9/wT9c16jjp/rY173z3mN
mn7LS/3N9xTHz8pvrMe8u8jr/j1T/qOOn+tjXu/Hic+M31jf8uJP/e3+vcD9
X/mN9bm+u8jrei+V/8hv8XN9h6r3EseH818063N9zOv/t1t5zTT9ltfPZyuv
Gb/Rb3l9fnVei2a9Ka/7t/Kaafotr4+3ldeM3+i3vO6f81o06015ffytvGaa
fsv7l7s2XjN+i3/K6/45r0Wz3pTX/Vt5zTT9ltf9W3nN+I1+y+vfWXNei2a9
Ka+/t9B5jfocfsvr/jmvUdNved0/5zVq+i2v++f8R02/5f1+9W/mPdaz9WU+
86n5OwXGc9GZH/472/XEa9TMi2Ze9Hb9tfKaafqpM79/l/jEZ8ZvrMf1Me+9
que8Rk2/5XX/Zq5jvSkv2rjvIH+nnzq+6InXqO/Cz3m5zfi2P49w/53f6KeO
P3p7HKy8Zpr+S8mLDp+lbxO/0W950eQz06w/5fXvrnyCx43zG/3U8Xf/nNeo
6b8jed0/5zVq+i2vj4+nOH6c3+in3q6Tfoz+Oa9Rpx7Xd4a83o8Tn038Rj91
/H3/XuD+r/zG+lwf83r8pfIf+Y1+y+vjw3ktmvWnvOiJ16jpt7x+/nFeo6bf
8vr86rxGTb/l5fE68Rp1/FNeHx/Oa9TxT3ndP+c1avotr4+/lddM02950cZr
xm/0W173z3ktmvWmvO6f8xp1/FNe9895jZp+y+v+Oa9R02953T/nNer78Fte
9895jTr+Ka+fL53/qOOf8rp/K6+ZTr0pL/VvynusxzzOZz51vw6z8iH5LvP7
e375uwMrr0Uzn/UvkZfxfL4xecZvrMf1RcfPz8EZr/XnXtbv4fxI8vg+SeM1
6ulzesnj62jGa9RX8FtedLjZ+I88R7/l9f4clf+oD/BbXu/3I9z/ld9Yf8rr
cec1asvJbeZ3/54or1HTf0/yoslnk049y8vnF3t/PsH+Ob+dw0+d+d035zXq
A/yW1/vhvEZ9Cb/l5XH3G/Ae+Y88Fz/zrpDX+/FM+Y869bk+5nX/nmM/V35j
/Snvsu6f8xp1/My7Ql6PO69Rx8/1Ma+Pj89x/Di/HeC3vD5/O69Rp96U1/vj
vEZNv+VF5/OG5DXT9Fte9mfr58pr1Kw35XX/nNeiWW/K6/OH8xo1/ZbX/XNe
oz7Cb3m5f/m8IXnNdOpNed2/ldeoWW/K6/45r0Wz3pTXx4fzGjX9ltfPn85r
1PRbXl9frLxmmn7LS//yecPur/Nbf1+P53X/nNeiWW/Ki87nDclrplNvykv9
rX8z77Ee8zif+dS5rpz4MOOZ/xZ0f7+q/04C81mfedHb/V2/N5P8xvqWF799
r8mk6T9C9/ewrJ97m/QF/NT9OY31fZGTpt/yoslnk6af+t19fu+P8xr1Hfip
mwMfY9/mW/otr8dPfz+Tecadltf9e4L+uj6THOb14+tjPP6c3+i3vN4f5zVq
+i2v++e8Rk2/5UVv/XReo6bf8qLJZ9GX0Kxnedv7kJ6if85r1KnH9TGv++e8
Rk2/5fX9e4H7P/Hb8zGvx53XqOm3vD4+Psfx45p+y+vzt/MaNf2W1/vjvEZN
v+VF9/evPho1/ZZ3tuvwWR4vpllvyuv+Oa9Fs96UF92/l7HyGjX9ltf9W3nN
9BX8ltfPO85r0aw35XX/Vl4zHf+U1/1zXotmvSmvjw/nNWr6La+vR53XqOm3
vO7fymumz+G3vPQvfJb+mma9Ka/79wr9XTXrTXl9fKy8Zpp+y0t94ztq1mMe
5zOfOtd9263zYcYzP9+f2teNzmvUbyGP+ZkfHT40/iO/0U99uc+PJp+R/zh+
Bf9H0Of7/H6dxnmNOvW5PuZ1/5zXqFNvyosmn5H/OE6/5aX+9rh0XqNOfeZF
Jy964rU389txWR/zetx5jbfGfczr/jmvUfd1v+f149V5jdpy+vH68ev6h4HX
qOPn+pjX/XNeo069KS/j2+8wOq9Rxz/ldd9OvEf+I7+l3pTX++G8Rn0b/uTd
Rl7qvwM+m/gtfq4vef35yScjr1HHz/UxL3riNWr6La/757xGTb/lRW/P/85r
1PRbXu+P8xr1EX7LizZeM02/5fXxvfIaNetNed0/57Vo1pvyovN6n/EaNf2W
1/1zXqN+CL/ldf9WXjNNv+V1/1Zeo2a9KS/j23nPeS2a9aa87p/zGvUt+C0v
mnw2afotr/u38ppp+i2v+7fyGjXrTXkZ3/7u/BfNelNe92/lNdOpN+Wlfr/e
6LzHeszjfOZT93Wa82HGMz/819edzmvU/fsgp/rMiyafXUJznH7q8F/q9/fj
nPgvmuOpz/UxL9p4jZr1p7zun/NaNOtNedHks0nTb3nNJSc+O9t11nuGcfot
j6+jxT/pM/gtj1zV63V+s9f5jNu6r37Lesw7R14/vta/9+NxXYf5chuf8Rq1
5fA2ed2/ldeoWY/rY1701s+V16hZb8pL/S3nx8p/0azHvAvkdd+eLfx3S3Tq
cX33kdf7ceI14zfW5/qYl/rb/XNei2Z95l0gr8ed16jj5/rOkdfHh/MaNf2W
1+dv5zVq+i2v98d5jfoh/JYXbbxmmn7Ly34Yr1Gz3pTX/XNei2a9Ka/757xG
Tb/ldf+c16jpt7zcP+M10/FPed2/ldeoWW/K6/45r0Wz3pSX8YnXqFNvyuvn
Yec16vinvL6+WHnN9H34LS/1jdeoWW/K6/45r0Wz3pQXbbxmOvWmvNTfbmfe
Yz3mcT7zqXPdtOWufEi+y/zwX79u4LwWzXzWPyAv4+Gz5F1Bc5x+6st9fl83
Oq9Fsz7Xx7zcn4nXqOOf8rp/zmvUqTflRU+8Rk2/5aX+dv3lvEYdP/PuIM/e
F3kzfjsu62Nej8+v27HelNf9WznO+C31przo5E7cxvqWl/mpf8DfWZc+m8e8
7p/zGvUd5Fhe/j7xGnX8U1737+lrf3jtHJr1przu6zPlP+rUm/JSP3xovBbN
+paX+X08v8D9X/mN9bg+5vX546XyHzX9ltf9c16LZv0pL3riNWr6La/3x3mN
+gi/5UUbr5mm3/L6OF95jZr1przun/NaNOtNedETr1HTb3ndv5XXTNNved0/
57Vo1pvyun8rr5m+B7/lRRuvGb/Rb3ndv5XXqFlvyuvnT+e1aNab8rp/K6+Z
pt/yDtW/ldeoWW/K6/69Qn9XzXpTXvdv5TXTt+C3vNS/Ke+xHvM4n/nU/f/0
zocZz/zw3+Wuw2fJn/gt+azPvGjy2SV0xlnf8sJ/fV05/64563N9zIs2XqNm
vSmv++e8Fs16U15fBzuvUdNvef2+whOfne36AM16U1608ZrpM/gtj++L7PU6
v9FveXwdzXgtmvWmPOOqifPotzxy1GG4Zf0pr/u3/t347TDM4+3Wz5XXqKcc
5l3ueuK1aNZj3hXyun8rr5lOPa6Ped2/59hH5zf6Le+y7p/zWjTrM+8KeT3u
vEYdP9fHvD4+nNeo6be8Pn87r1HTb3m9P85r1A/ht7zoideo6be87M/2uHBe
o+7PW3pe9895jTr+Ka/757xGTb/ldf+c16jpt7zcv4nXqOOf8rp/zmvU78Nv
ed0/5zXq+Ke87p/zGvVt+C0venv+dl6jpt/y+vpi5TXT9Fte+me8Rs16U173
z3ktmvWmvGjjNdO34be81L8p77Ee8zif+dT39uuObX0rH5LvMj/juW6ZeC2a
+azPvOj+fpwT/0VznH7q+KMnXotmfa4v+oN9fu4f+WzSqcf1MS/j2/XdD5XX
qPvzlmte5kdPvEZNf9bHvNQnn006/imv93v+XhXWm/J6fP7cHetZ3tk+v/fD
eY26Pwewfk4v86PPB16jpp+6/x9w5apJ83W2c8nr/jmvGWdOeb0fzmu2jikv
t+Sz6Eto5k55vR/Oa9T0W173z3mNOv4pr+/XC9z/id+ej3lnNe68Rk2/5UVv
x4fzGjX9lhdNPps0/ZbX++O8Rk2/5UUbr5mm3/Kit+uildeoWW/K6/45r0Wz
3pQXveU4r1HTb3ndv5XXTB/ht7xo8plp1pvyun8rr5mm3/K6f85r0aw35UVP
vEZNv+VFT7xGTb/ldf9WXjNNv+VF9/flfKqa9aa86Lxf1HgtmvWmvOj+fpxP
R516U173b+Y91mMe5zOfOtcF4TfyIfku8/v7b/I9D85r0cxn/ej+vOTThc8m
fqOf+nKf/9auyWsfQHM89bm+W8jr676V14zfUp/rY17qbbf+u+bhN9ab8qKN
10zTb3l9XbrymvFb/FNexo3XqFlvyuvxE69Rk9/in/K6f85r0aw/5fXj1d+X
eQ5Nv+Wl/kF4zfit38fhed2/metYb8rLeH9/zmc4z6z81s8Dntf9e4rjdeU3
1pvyun8rr5nu8/Ip5y3kZV5/f85nI7/Fz/UlL/O7L85r0azH9TGvzx/Oa9T0
W173z3mNmn7Li87rffFP/Ea/5fX+OK9RH+G3vOiJ16jpt7zoideo6be87p/z
GjX9lhc98Ro1/ZbX/XNeo76C3/K6f85r1PRbXvfPeY36HvyWF53X+7q/rum3
vO6f8xr1LfgtLzqfN4x/4jf6La/757xGfQ6/5XX/nNeo78Fved0/5zXqd+C3
vO7fymumU2/K6/7NvMd6tr7MZz51P4+vfNjXEd9/Pf/tXZ/vOnzW1zkrvzGf
9ZkXne9XTd4ldPiN9S0v/Jf64bPkRZPfWJ/rY95Fja+8Rs36U173z3ktmvWm
vNw/4zXT8TMvOt+f2q87rLxGzXpcH/P6dZWV16hZb8rr8ZXXqFlvyuv+Oa9F
sx7zzpGX8XwurR9/rumnzny+LzLrO4hmPa7P3ndpvEbNelOecdV3RLPelJf9
6PPsyn+5ZT3jwNvVx2evb8l/t0TnlutjXvfvxGvGb6w/5aX+dv+c16JZn3kX
yOtx5zXq+Lm+c+R1X53XqOm3vD5/O69R0295vS/Oa9QP4be86InXqOm3vOzH
xGvU/XlLz4vefM5r1PRbXvfPeY06/imv++e8Rk2/5aX+xGvU8U953T/nNer3
4be8Pj6c16jjn/IyPvEadX8e0/Myvv3deY26P3/peX194bxGfR9+y0v9ideo
+/OYntf9e4X+uk69KS/aeM30bfgtL/W325n3WM/W15+nPOVT9//zrnxIvsv8
t6AnXotmPuszLzp8lrwraI7TT325z+/rCue1aNbn+qK/u8/v9205r1FfwB/9
DvJ6P5zXqI/wMy/zo8ln4b/0g+P0vwUdf78u4bxGTX/qv4O83p/5d+9Yj+vr
fj1Cvfl3EViP67uDvN6PJ7gecH5LPa6Pef348u9VCb+x/pSX+tc3N/jcHesz
r/d7/Zyb8Rp1/Fyfve9y69/8uh3rWV5/fvL0uhj5L/0mv6Ue19fH21P0z3mN
t6nP9RmXTbxm65jy+v69wP1f+W3KYV7//SXOZ85v9Fte9NZP57Vo1p/yoide
o74Fv+X1/jivUR/ht7xo4zXT9FteHr/brfNaNOtNeX3+W3nNdPxTXvfPeS2a
9aa87t/Ka6aP8Fte7t/Ea9GsN+V1/1ZeM30Pfsvr42PlNeO3+Ke8fv5feY2a
9aa86InXollvyuvjY+U10+fwW173b+U1atab8rp/zmvRrDfldf9WXjN9C37L
S/2b8h7rfdM8jud5b1uv82HGM/+r6+uZP8X7hpzXqN9CHvP7/a8vvv3g+v6d
+OwSmvxGP3W//zXXHSdeI/9x/BL+B9D9/tcXr3nN+I/6u/Cn/j3kZXy7vvyh
8l/4jfW5vt6PB7guOvGa8Rvrc33Rh31+789R+Y/6XfhT/x7yMr7tl/+uefiN
9bm+fvw8Qr3HWK/zW79/dv0d9Mzv/XBeo46f62Ne9HZ+cF6jpp8683t/1u/V
NH6j/1zyej/mz92x/pQX3d+P83zRZ9D0T5+b4+tm4b9D9fvpUp/rY17vx8x1
rD/ldf+c14wzp7zul/OarWPK63HnNWrLYV70tn/Oa9T0W170xGvUt+G3vN4f
5zXqh/BbXrTxmmn6Le+9XW/H0cpr1Kw35XX/nNeiWW/Ki877RY3XqOm3vO7f
ymumH8JvedETr/X35zxf/JbX/Vt5zXS/n9bzun/Oa9GsN+VFT7xGfRt+y4ve
nj+d16jpt7zu38prpu/Db3npn/EaNetNeRnfnt+c//r7c071prxo4zXT/X5a
z0t94ztq1vumeRzP8xL5jXyY8cz/1T5+2PXEa9TJZ33mRZPPyH8cp5+6Xz98
+ZrP4if/cTx+ri958Uf35x1XXqOm/0Lyoslnxm+sb3nx93XTidcO0Bynv/n2
lBfdn3dceY36AL/lRZPXjN9Yf8rr8ROfne3a+I1+6vh7P5zXqOm/J3nR5LOJ
3+inbt5cv7dy0vSfS173z3mNmn7L6/3wz92R36bvYYm/j48f43h1Tb/l9X44
r1HTb3nGVZO21/WM2/p+z7cTB/a8l/p309M83pLPJm05zOvzt/MaNf2W1/vj
vEZNv+VFG6+Zpt/yoq9v3sBrxm/0W173z3ktmvWmvD5/OK9R02953T/nNWr6
La+ff1ZeM02/5XX/Vl4zfqPf8rp/zmvRrDfl9fHhvEZNv+X186fzGjX9ltf9
W3nNNP2Wd9h1+Iy8ZvzWPOt5/fzm/Bf9Zp71vOj+fOOLUdNved2/le+oWe+b
5nE8zxvGh+S7zH8beuK1fv3xlM/6zIvO64vJM35jPcvr77/5fOEz4zfW5/qi
8/phjzuvUX8Af+rfRl737wH2y/mNfsuLJp9Nmn7L6/1xXqOmP/o28nq/ndfe
zIPHZX3M63onPjuD5nh//vLzRWd+92/+XXPW5/qY148v/927c2j6La/3Z/5d
BNaf8rp/8/dmst6UF731c/5eFdab8qInXqOmnzrvP+3+ze/LZD2uj3ndv/l1
O9ab8vr+zVzHelNejzuv8ZZ+y+vjw3nN1jHl5XbiNWrLYV7vj/MaNf2WFz3x
GjX9lhd9bfsaXqOm3/K6b85r1PRbXvfPeY2afsvr/jmvUV/Bb3nRE69R0295
3T/nNWr6La/757xGTb/ldf+c16jpt7zoideo6be87t/Ka6bpt7zteeel8ho1
60153b8TPxm/sd6UFz3xGnXqTXndv5XvTNN/0zyO93nd+TDjmf829MRr1PQz
P/OjyWcTv9FPHX9/LuTEa+Q/jtN/hI7/YY1/qPxHHT/Xd0Re9895LZr1uT7m
9XXHymum6be81A+fGf9Rxz/l9X47r72ZB49jXj++HmO9zm/0Rz9EXvfPeY2a
fsuL7u/PmX/nnH7qzO/9mX/3jvW4vvTn7j6/+zf/LgLrcX3M6/2YvzeT9Swv
8zNOPiP/cTx+ri958dvn3iZNf+ozL/W395M7r1Hb5/L4Pkt73WzS8XN99rrc
TbmO9aY8ctNNbycOzLx+PnBes3VMeb0/zmvUlsO86InXqOm3vOjtus95jZp+
y+v+Oa9R02953TfnNWr6La/757xGTb/l9fOP8xo1/ZbX/XNeo6bf8rp/zmvU
9Fte9895jZp+y4ueeI2afsvr/q28Zpp+y4s2XjN+o9/yun+v0N9Vs96UFz3x
GjX9ltf9W/nONP03zeN4n/edDzPO+dETr1G/fcO8aPLaxG/0W140+WziN/r7
+3z+Zr/e/YvXOp83JP8Zv6U+13eBvOTn843Ga9RH+JmX1ys/2PVBeM106nF9
0Xf3+dHGa8Zvqcf1Ma/v38prX89vR8273OdHb9ePj5X/qK/gp8783o8fKa9F
sz7Xx7xo8prxG+tZ3vk+v1+X+ET5j/yW+lzfOfJ6P+bfvWN9ro950dv7OD5b
+M/47Qp+y8vjl3xm/Mb6zDtHXu/H/L0qrM/1MS/6sPOZfe6O/HYBv+Wlft5H
Y7wWzfpTXj+e5tftWG/Ki87z8E05j37Li554zThzyoueeI2afsuLnniNmn7L
y98nXqPu71v1vO6f8xp1/FNe9895jZp+y4vebp3XqOm3vOiJ16gv4Le8Pn87
r1HHP+VlfDv/Of9Rp96U1/1zXqNOvSkvejtPOa9R02950fm8ofEa9Tn8ltfH
h/MadepNeRnf+um8Rt3f1+N50dv1gPMaNf2W13yw8p3p/v7Wm+dx/Gw/L5Lf
TGf+29ATr1Ezj7o/L5nnjZXXTNNP3Z+fzPPCiffCf1/Pbz9Y1ndv1+G/ezX+
IfzOb6nP9TEveuvfA5xPfrjwG+tPeakfXkte+M/4LfWZF53vv4meeI069bk+
5kWTzy6h38xvxzGvxx/D7/x2Cb/ldf+c16jpjz5DXsb7+1VP/BdNfks9ri86
86PJZ9HGb+fw34cO/3X/nNeo78AffYa87p/zGvUl/Mw72+enHvks2vgt9bi+
6PBf74fzGnXqcX3M6+N55TXT5/AzL/yX+tvtymvGb6nH9TGv6zmvRbMe886Q
18eH8xo1/ZbX52/nNWr6LS/3Z+I16r6O87yMG6+Zjn/Ky7jxmvFb/FNe9MRr
0aw35XX/nNeo45/y+vhzXqOm3/JS33jNdOpNed2/ldeM3+i3vD4+nNeiWW/K
y/jEa9SpN+X186fzGnX8U14//6y8ZvoD+C0v9Y3XjN9Sb8rr/jmvRbPelBdt
vGaafstL/c238h01633TPI7f2c9b5DfyYcYzvz8f+dOR16jfRh7zMz+6vx9n
5b8jNP3U/f05P134rL//9MRvrM/1RffnJ3+68Nmkvwt/6t9FXvfvAR5vrum3
vGjyWX//6cpv9FMf9vm9P85r1O/Cn/p3kZfx7Xreee3N/HZc1tePn0eot/Ka
6f685U/x/bD5XofH6N8THI9P0O8nSz2uj3nR2/ngxGfkv/Ab61te/KlPXiP/
cTx+ru8O8no/PsXx6fyW+lwf86Lz/TjkP/Ib61te/NHks/Bf8jhO/3ckr/fD
eY069ae8Pp6fYz9XfmM9y4u/++W8Fs36XB/zut5LnM9WfmO9Ka+PD+e1aNaf
8vr8vfKaafotr/dn5TVq1pvyoo3XjN/ot7zef+e1aNab8rp/K6+Zpt/y+vzh
vBbNelNe92/lNdNH+C2vnz+d16JZb8rr/q28Zpp+y+v+fYnjZ9WsN+X18bHy
GjXrTXn9/Om81t+H+pPFb3ndv5XXTN+H3/Ki+/txfqKa9aa8fn5z/otmvSkv
OnxGXjOdelNe92/lO2rW+6Z5HM95Zbt1Psx45r8NPfEadX9/zhdLfuZHhw+N
/8hv9FPHf3vX4TPjP4735y9P64vu77/54jWfGf9Rx8/13UZe9895LZr1uT7m
pV74zPiP4/EzLzr+3p+j8h91/FzfbeT1fj/C/q38xvpcH/O63onPwn/Gb/35
yy8WfbbP7/45r1GnPtfHvGjy2sRv9Fte788neLw4v8XPvFvI6/45r1HHz/Ux
r/fjxGfU5Df6LW97Xlj5bNLxMy8687t/zmvU8XN9t5HX+/Ec/XV+o9/yUn+7
f85r1PFPeT3uvEYd/5TXx4fzGjX9lhc98Ro1/ZbX++O8Rj29j7Pfh/TFyGvU
9Fte9KH6uvIaNf2W1/1zXqOm3/K6f85r1JbDvO6f8xr1FfyWFz3xGjX9ltf9
c16jpt/yum/Oa9T0W173z3mNmn7LiyafTZp+y+v+Oa9R02950ROvUdNved0/
5zVq+i0veuI16tSb8rp/K9+Zpv+meRzv4975MOOZ/zb0xGvU9Cf/IfL6ff0n
Ppv4jX7q+HMeDJ/Fb/zG+lxfdH9/zonPjP+oU5/rOyKv++e8Fs36XB/z+nel
Trx32DX5jfWYFx1/7/dR+Y+a/juS1/vtvPZmHjyOeT1+4rOzXRu/9ecv17z4
u3/Oa9Txc33Mi554jZp+y+vrnhOfTfxGf/RD5HX/nNeo6be83g/nNer+/KXn
5fgm7xm/sR7zjsjr/j1T/qOOn+tjnv3unGnWn/L4uwTkta/nt/V38ZjX+z9/
bybr2e8oZH4fHzf/nhX6La+fD+bP3bHelNf747xGTb/lRU+8Rk2/5WU/Dvt1
UPyT7s9beh656aa38U953T/nNVvHlNf9c16jthzm9eumzmvU8U953T/nNWr6
La/757xGHf+U131zXqOm3/KiJ16jpt/y+vraeY2afstL/yZeo45/yuv+vUJ/
Xcc/5UVPvEZNv+WlvvGd6f685c3zOH6/zgvOhxnn/H5fw58p/1G/LXn3kdfn
jROfGb+xPtfHvPNdk8/Cf8Zv/XnLny06/NfjH2K9zm+pz/UxL/rX19c1P1Re
oz7Cz7zf7HnZj/Ca8d8djKce1xf9zj6/92flNeO31Of6mBd9bXsDr309Dx7H
vP5cxuOF/4zfruBnXl4/7P34Efq78hvrc33M68+9rLxmOvWmvP5/60+U/6gv
4Le87t/Ka8Zv9Fte78fKa8ZvV/BbXo5v8pnxG+sx7wJ53b+V10zHz/UxL/qw
89n0u+asN+Wlfj5vaLwWzXpTXu//+jsI5DfWY9458vq6e/7eTNbn+pjX19nz
96qw3pQXPfEaNf2WF228Zpp+y+v9X3nN+I1+yzOuMs16Ux65aeI21pvy+vhb
ec20cR3zcjvxWjRzp7w+PlZeMx3/lNfnU+e/aNab8rrvzmvUqTfl9fWo8xp1
/FNeHx8rr5k+h9/y+vhYec347R78ltfHh/NaNOtNeX18rLxmmn7L6+Nk5Ttq
1vumeRw/248b40PqzH8bOnxm/Mdx5kXfQ17Gw4fGa9Gsz/VFZ36fN/4Cj+eJ
336wrC95/f05GXdeo/4A/gvJ6/+3O/Fa+M/47Qp+y+v3lZz4LPxn/Jb6lpf5
vd/Oa9TvwH9H8vp5ynmNmn7L6/ETn5H/zqAv4Wde5nf/nNeo34P/nuRF5/ON
xmvUqWd54b/eH+c16nP470te9895jZp+y+v9cF6jvoTf8qLJZxO/vQe/5fV+
OK9R02953b+V10yfw295ff+c18iDB/gtr8dfKv9x/D34La+Pj/l3EVh/yuvz
9/y9maw35fX+OK9R02950ROvUdNveWe7nniNuj9/6Xn2utmk45/yjKvIa9T0
Wx65ibxm2riPebl/xmvUrDfldf+c16KZO+V1/1ZeM516U173b+U1atab8rrP
zmv9/Tk/W/yW19cXzmvUH8Bvee/teuI16v7+HM/r/jmvUafelBc98Ro1/ZaX
x9fWv5XvTKfeN83jeB7nEx9mPPPfhg6fGf9R08/8zI8On8U/8Rv91PHfrfPM
ic/Ifxlnfa4vefHfrXHnNWr6LyQvmnw2afotL5p8doDmOP3U+f6b6InXqA/w
35G8aPLZpOm3vB4/8dkZNMfpp46/+/cE/XVNf+ofkJdx8hn5j+P0U8ff++O8
Rk3/fcnr/jmvUdNved0/5zVq+qkzP/sx8Rp1/FxfdL7/pvfDeY069bg+5vXx
7LxGTT915qf+dn+d16jj5/qY1/Xm3zVnvSmvj4+b/w4e/ZbX5+/5dxFYb8rr
/XFeo6bf8qKN10zTb3l5ft72aeU1atab8rp/8/syWW/K6/45r1HTb3ndv5XX
TNNveX1+cl67h1v6La/7t/Ka6finvO7fl+jvqllvyuv+Oa9R0295/fzpvEZN
v+V1/1ZeM30Ov+Wlb+Ez8prxW/xTXvfPeS2a9aa86P5+nL8dNf2W1/8vsvId
Net90zyO394fd9v6nA8znvn9/Td5XDuvUb+NvOQzL7q/H+fnym+sZ3n9+ckv
Fz4zfmN9ri+6Pz/55chr1KnP9fX7KD58Pb7dOq9Rx8/1MS+afEb+4zj91Id9
fupPvEad+lwf8zJ+ffe+htfezINHzevPS2b8xGtn0Bzvz1+e1pe8+Lt/T5T/
qOPn+pgXfQ4+M35jfcuLP/UnXqOOn+tjXu+H8xp1f/7S83o/PkN/nd/685ae
l3HyWfgv/eZ4/FNe74fzGnXqT3mpv63zOfq78hvrWV5/fvJL5TVq1uf6mHer
6jmvRbPelNfHh/MaNf2WFz3xGjX9ltf747xGTb/lRRuvmabf8vJ8ue3bymvG
b/15S8/r/jmvRbPelBed1/uM16jpt7zun/Matb1vk3nRxmum6be87t/Ka8Zv
xoHM6/45r0Wz3pTXx4fzGrXlMC964jVq+i2v+7fymun78Fte+me8Rs16U173
zXktmvWmvGjjNdP0W17qG99Rs943zeP4VT0uVj4k32V+xvv/RZzXopnP+syL
Jp9N/EY/dX9+8sRn8X8AzXH6H0DH3+9b/3DhP+M3+lP/IfL6uHZei2Z9ro95
0eGz5B2gOU4/dfy9PyuvGb/Rn/oPkdf7/Qj75/xGv+X1+OOF/4zf6KeOv/vn
vBbN+lwf8/p9Mh/j8b7yG+tZXvy9PyuvGb/Rfy553b+V16hZb8rr/Vh5zfiN
fsuLJp+ZZr0pr/dj5TXT9Fte9+/5wn/Gb/RbXt8/57Vo1p/yetx5jZp+y+vj
w3mNmn7L6/P3/LvmrDfl9f44r1HTb3nRxmum6be8fr5Zec34jX7L6/7N36vC
elNe9895jZp+y+v+Oa9RX8Fvefa62aTpt7zu38prxm/T63yZT26abllvyuv+
Oa/ZOqa8fv50XqO2HOZ1/1ZeM02/5UUbrxm/0W953T/ntWjWm/KijddM0295
3b+V76hZ75vmcbz/H2DlQ/Jd5v/eri92PfFaNPNZn3nR5LWJ3+i3vOjwmfEf
x+mnvr/P7/EPlf+oP4D/QvKi37run/NaNOtb3va4+eFrTV6jvgOdelxf9N19
fu/PUfmP+gA/deZHbz7ntf7+nC8XP/XlPj96u3488Rk1+e0K/qPk9X78CP11
fqM/+gPk9ePrYzzend9Sj+uLzvzoideoL+CnvrvP7/1wXqO+Az918qLzeUPj
Neor+C2v98N5jTr1mBed1w97P5zXqFOP62NeH3/Oa9QX8Fte6ufzhsZr1P15
TM/r/Xdeo069KS96O16c16jpt7w+fzivUdNveX38Oa9R02950ROvUdNvebm+
IJ9Nuj9v6Xndv5t/j2b8U173b/5eFdab8vr4c16jpt/y+vlzfl8m6015/TuC
zmvU/T5Zz+vnt/l1Odab8rp/M7ex3pTXx4fzGjX9ltfHh/Ma9bnkMK+PD+c1
6tSb8vr4cF6jTr0pr6+vndeo6be81N/+vvKd6f485s3zON7/L7DyIfku87+1
67NdT7wWzXzWZ170dj+c16jpp+7vz8nj7MRn5L8389sPlvUlrz8/mXHnNer7
8F9IXvQ/AJ+R/8hvV/Az79Y+Pzp8aPx3gE59ri867z/t98U7r1Hfhf+O5EVv
x8uJzy6hyW/0U4f/+nPaK6+ZTn2u7x7yej+eKP9Rpx7Xd4a85Pf356z8F35j
fa6vH68fY38+wf45v53Dfx/63X1+74fzGvVd+FP/DHm9H85r1JfwM+9sn596
5LPwn/Fbf3/OaX3R8fd+OK9Rx8/1nSGv92PlNdPn8DMv/Jd62+3Ka8Zvqcf1
Ma/rOa9Fsx7zzpDXx4fzGjX9ltfnb+c1avotr/fbeY06/ikv48ZrpuOf8jJu
vGb81p+39LzoideiWW/K6+cH5zXq+Ke8Pv6c16iP8Fte6huvmU69Ka/7t/Ka
8Rv9lsfXzYzXollvysv4xGvUqTfl9fOn85px5pTXzz8rr5m+gN/yUt94zfjt
feRYXvfPeS2a9aa8Pj5WXjNNv+Wl/na8rHxHzXrfNI/jd/f7HX4jH5LvMj+v
H96tvjmvRTOf9ZkX/ZfX9+/Ea8ZvrGd5/f05edyd+Iz8l3HW5/ru7PqP9/kZ
J59N+rvwX0he6v0KvHYLvEZ+i9/y4s84+Yz8x/H4ub7of7HP7/1xXqN+F/47
kpd62/X8ic+uoN/Mb0fN689LZvwx/Cu/sT7Xl7zv7PN7P54o/1GnHtd3F3nJ
384HH+PxvvIb63N90fH3/nyC/Vv5jfW5vuQd9vm9H58q/1GnPtd3F3m9Hyc+
O4MOv7E+15e8+DMePiP/JY/j8XN9zOv9eKb8R536zLuLvN6P59hP57f4ub7e
j+evxzef81o063N9zLtT9V4q/3Gcfsvr48N5LZr1p7xo4zXT9Fte7/fKa9Ss
N+VlfPOtvGb8Fv+UF73tv/NaNOtNeX0+XXnNdPxTXp8/nNf6d31O9aa8Pv5W
XjP9EH7L6/45r0Wz3pTX/Vt5zTT9ltfHx/y+TNab8vr4WHmNmvWmvH7+dF6L
Zr0pr/u38prd3off8qLDZ1mfadaZ8vr5zfkvmvWmvOj+fpxfjDr1przu38p3
1Kz3TfM4nnVut86HGc/8b0FPvEbd37/zasnP/OjwofHfX0LTT92fn3z1ms+M
/8hv9B+hw3+3a3zlNeO31Of68jjK/O7fA5xPVn5jPa6Pef04/kj5j+P0U4f/
Ut94zfgt9bk+5vV+n3ht4rf4p7wef4zr+ZXfWN/yzvb53b8nOB5XfmN9ri+P
n8xPfviQ/Gf8Rj91/KlPPjtAZ5z1uT7mdf8+xfHp/Jb6U17vx4nXqL8D3Z+/
9LzsB3nPNOszL/X6+29eLXxm/MZ6XB/zun/PsZ8rv7H+lJf62/1zXotm/Snv
Vo07r1HHz7x+nn+J48N5jZp+y4s2XjNNv+X1/qy8ZvxGv+VFT7wWzXpTXvT2
+Ft5zfQ9+C2v+7fymvEb/ZYXPfFaf7/OLxe/5XX/nNeor+C3vOiJ16jpt7zu
n/MaNf2W1/1zXqOm3/KiJ16jpt/yoideo57ex9nvS3w18hr1OfyWFz3xGvXE
gf15yVevb43XqOm3vNxOvEbd12meF218Z5r+m+Zx/Fg+58OMZ/63oCdeo6Y/
+VfIyzj5bOI3+qnj79eVT7z2XWiO9+cvT/WTF3+Pf/j6cTHxW/xc30Pk9b47
r0WzPtfHvH5cn3jtXWiO008df+/PymvGb/FzfQ+RF228Rs16XB/zut7jhf/I
b6zHvNSLv/v3RPkvmvW5PuZFh8/68b7yG+tbXvy5P+Ez8prxW/xcH/O6fyuv
UbPelNf7v/Ka8Vv8lpf5/b1nJz4L/5HfWI/rS178vR8rr5mmP/WZl/p5fZG8
Rs16lpf5/b4a57Vo1uP6mNfnj5fKfxyn3/L6+HBei2b9Ka+fD5zXqOm3vN4f
5zVq+i0vmnw2afotL9cT1+37Gl6jjn/K6/45r1HHP+VFk88mTb/l8Xfpur+u
6bc8+12CSdNved0/5zXq+Kc8+16TScc/5dnn3iZNv+X186fzGvX0Ob3Mt9fN
Jk2/5aV/E69R2+t6zCM33fQ2/imvjw/nNVvHlJf6xnemmXPTPI7fr3nOhxnP
/N+DDp8Z/1F/C37mZ/79WveJ14zfWH/KiyafGb+xPvPS13z/TY9/iOPR+e27
8F9IXur9+vq644fKa9SpZ3m/2fOiD+Czid9Sj+uLfmef3/tzxPHu/Jb6XB/z
Mn5tewOvfT0PHse8jG/Xj4/BB85vqWd57+3zez9+pLwWzfpcH/Oit9uP8Xhf
+Y31przUN14zfkt9yzvs87t/K68Zv6Ue18e83o/P0F/nt9Sb8rp/Jz4zfmP9
Ka/7t/Ka6dSf8no/nqO/zm+pN+VlPJ83NF6LZv0pL3riNeoz+C0vejtenNeo
6be86InXqOm3vOiJ16jpt7xo4zXT9FtePrdjvGb8Fv+U1/1zXotmvSkvOq/3
Ga9R02950dut8xr1Q/gtL9p4zfQF/JaX/t0RXjN+i3/Ky/h2/nP+i2a9Ka+P
j/l7VVhvyovO57aN16jpt7zofE6HvGb6PvyW18fHymvGb6k35WWcXGWa9aa8
Pj6c24wzp7z+XOPKd9Ss803zOG48OPEcNf3GV/T342fiJeY5/yQvmjwUnjF/
+Cb6AP0b+CfeYN51ua/hB+aFJ4wHmMfr+Wjjk+12vV43f67f7fqb/m19fj3N
vFwP2/Ux83h9G23+7Xa9fjV/rj/tepR+Xk9Gm3+6XmTedP1H/3Q9R/90fUa/
XW/Rz+slu36i366HzM/rGWrmbbd+vUK/XX/Qz+sHu56gn9cD0eafnu+Zx+dr
avrz/Gs6fj6f2vMr/fZ8af7peZJ+u6Wf47fq3/df634/zTre749Z5+f70Wz+
5f58ZPO3fw90fr5fzOa/tz+/2Px+f8Y6P88fNn/790Tn9/sb1vn9foR1fr+/
YJ2f873N3/491fn9evw6P+dvm3+2n69tfr++vc7f/n2u8/v15HV+vx68zu/X
c9f5OZ/a/O3fFzr/uJ8vbX6/nrnOf38/H9r8w37+s/nbvy91fr+et86/2M9n
Nj/nL5uf85XN3/690vn9us06v6/T1/k9/tXr63PTP7v3u+enVf+/j373/LTq
v6rz06r/Z52fVn1/v542/V6dn1b9b+r8tOp/ePW756dV/+M6P636/+zXv6af
1vlp1S/f+d3z06r/qs5Pq/7vdX5a9T+5vn2q+o/r/LTqb9X5adV/WOenVf/f
d373/LTqf3d9+7nq79X5adV9flr1f63z06r/UZ2fVv3X1/vp+n/X+WnV/6PO
T6v+j3V+WvU/r/PTqp/t12+mH9f5adV/WeenVf+XOj+t+ladn1b9v67X4/qL
Oj99hesrH99u/2i//d63/3zXPe80vj1P/onOf2cfj+b87e/ff605n+dNzs91
XjTn/0FdB361zL/crwOjOb+vE79a5uf/TaI5v3+X9Ktlfl5Xjub8hzhvc37+
XySa87fbB6815+d16N6P0/zfx3mf83OdGs35Z3he4Pxcx0Zz/mVd5361zM/r
xL2fj1D/Mfb/Me7vE9R/jH79CP18gv3/GPtxmn++j/f+f4z+f/Jac/6hrrO/
Wub399h+b5l/iec1zs/rsN2/T9G/z9C/z3B/f4z+fYZ+PUU/f4z+PcN+PEX/
nqF/z9C/57j/z9XP+eGAfjy/QP+fox8vUP/lovvx/gL1X+L+fr5ozu9+nuaH
M6g5P5rz+/+JTprzu/9/g/79ZNGc3/37Cfr100Vzfvfjp+jXF4vm/O7HF+jX
SffnBL9a8jh/u+7/Gfp3ug5hHuef7dcl1N2/n6Eff4t+/XzRnN/9OM3P76/2
8fzzZX4051/t1z3dz9N1EPM4v78v8qS731+if6f5/f096d8vlvnRnN+fz03/
fon+nfI4f/v7q0V3/36Jx9Mr9OsV+vlqmd/9eIV+/T0ef3+Pfr9CP3z+rf1f
35/8+wqPy+99m3///zJtfsg=
   "], {
    {GrayLevel[0.8], EdgeForm[None], 
     GraphicsGroupBox[{
       PolygonBox[{{9273, 1, 9121, 9433}, {9432, 9120, 9272, 9436}}], 
       PolygonBox[CompressedData["
1:eJwt1WeYVdUVBuBNB+n2BjJSBARRCYQywAAzMPQODgwwDAxVadIRpMbYBQSl
x16p0gV7o3ds6VEDtoDR9MS860l+vM9d3zn37nvOrhmFE3qPL55SWkUpnq6V
0uorUlrDWp6Sn2SlehWP84T8CV/XTGmS30ymhbyUcpemdBFlWSI/wg2XpFSX
ejwsr2P75SntYBtr5Yeo7X4davGg/At2ur+L3ayXH6W8titQkWVyDteWSKka
1ekgn/Nsd3iucdzOWXmN6ycvS+kUp1kt/8n1W7iVxnzL43Fd2+e5wGPyCr5R
f8vXLJdXcVw7JzjGSvkuXqnkvdjObHkGRyv6DseZLk/hqwra4hvulA+xsEZK
i1jMQfkA89ULmMd++QPWX6d/eIL35fdYq17HGt6Vj1CUkdJIRnBYfpnhV8kU
8ZL8PHdfqX3m85w8kTKeqyzlmCA/yxz353IXz8jzeKyyPmMld8uLmF3Fd5jD
QvmP+nWscRjNGL6Qf+b64KopDSGfxfJ9tL04pXZkca/8c4a6X8Aw7pEfoL37
2eRwv7xbm7W17SOJaZfiIFnq1rThgHzCzU7Xp9SZXI7HmLl+rftXcw1b5S3o
omTKJ6+bNstNo599rmM9P4257FOXp2pUZ5u8E00nQ5Z0fdohb8DUTl4heeT0
srwJUzuZUskUShvll9BtyfRJujS9KD9FSXWsVVM8PSnPifXgC8tZwVx5Jpv9
cAtbmSW/6rt1/aYON7BHnh/z0p/MZBYL5Odcv8j9spTjWfkZyvx/bygd+4P8
AqZxKo+pkZ6X99NK3ZJMPpA/5TZ1fwbwifwhvdU96cUZeR83qutRn73y2/xE
fSuNeUt+N/pb3YSmvCO/Twt1M5rznnyY9uq2tOOQ/Do3qRvQkNfkN2Ptqxtx
M2/IR+mgziaHI/JxOqk7kssx+TQ91N3ozin5VwxS5zGQX8of00/dh758JP+O
YeqhFPBb+Q+MUBcynN/LJ+mq7kwXTsi/YYg6n8H8Wj5m7EaZZKMZw1H5DA3j
nWkQzyufootJ2ZVunJQLmG7AZzCToXI+ywz6oyxnkJzJnf5vClNjnOUmsQdq
e3XsrTFesdezONY291BH7stBE+gQh+kj38YmE2ozWxgg94x9wiQ/yzl6yFkM
KOb75NFGHk0bEzWLtoySqzHN/01nRqzlOE9YoF7IImrJGbFHx9phLjXkXK6z
qGqQQUc5m5YWWyataC93pYTnKkkpusjXRL9oZwpTuVquGfupel6ss9gH5Bu5
X/0AD1JfzovzUf8uYSkD5WHRNxZfHgMplD+Ns8dvGnFzrCG5X+zl+m0DG+kv
94qzQf/u5wC9Y3+Ns8a4TmUaQ2J/pZl3ak4L2smtYpz0bz/60zr2yNhEvWcx
itM55hQPeYaHeSTmltw4zoA4N1kZZ6lcL/Zt9b3cF/uPfEvsV+rlrIh3iX6P
PUs9i9lUl7vxmf/7nC/oLjdiiftLWRbzWh5DDZtQBtczVv53rF86ksu/KBZj
57Mb3Wv+73DYy59t+N/zA6/Ke7ig/o7z7JZfjDFxCBRSwAvyV9qYqJnxTOBL
+fYYd89Qi9qMk1/jtEPhDKfYJ++israrUJWd8g4qqitRge3ytpgzDqIGNOQV
+Z3Yyx0we9nH2/Jbce6p97CLN+URDDJ38hnMcPkNPvQMH/Exr8c5QUcHXi6d
2CRvJEfdgWw2yFtjPD1DfeqyRf4x9kQ604X/UDn6ymchw6kkl49nUeczOM6X
6PfYx2lGc77jQuwfNKEp5/lrnCm0pg1/4e9k0ZZ2/I1/xn5PNjn8gx/iXKAl
mXxPCf/dw2dPelFcLkVvdR/6UlIuE+tL3Z8BlJbLxbpU5zGQsnLV6Gt1ESOp
EuPIEPVQCqggX8ZY9biYJ1wqX8VE9SQmc6V8BXeoxzOBy+VLGKUezRguju9Q
0sFbitKMlz93b5S5WMRIPov9yPVDDurDHGGaXESmPbMVrRkpT+Ksds7xJZPl
/wIHe6oY
        "]], PolygonBox[CompressedData["
1:eJwk3XPYXMfbAODYttk0tt00bGw0tu1GjW3bdtPYtm01btQkv6hpvvtc3x/3
le0+7+DMPDNndvd9tymbdKzaIVSIECEWhw0RIpx/G4UJEaIxTWhKM5pThl8o
SznKU4EzkUOEOMs5znOBi7QQa0krWtOGtrSjPR3oSCc604WudKM7PehJL3rz
G33oSz8qUonKVKEq1ahODWpSi9rU4VfqUo/6NKAhhUKGCFGYIhTlJ4rxM8Up
QUlKUZpsZCcHOclF7uDn1VWcEpSkFKXJI5aXfOSnAAVJZLwTk4SkJCN5MAdi
4YlARCIRmTMm6SznOM8FLnKAgxziMEc4SiFtF6YIRfmJYkQhKtGITgxikkEb
GclEZrKQlQliE5nEZKYwlTe85R/e8Z4PDGEowxjOCEbynBf8zUte8Zo73OUe
93nAQ/7HRz7xmS98JUTUECFCEorQhCEsX0KL8y/f+I/v9FdmAL8zkEEM5gfS
8CNpSUd6whGeCEQkEpG5EiVEiKtc4zo3uEkssdjEIS7xiE8CEpKIxCQhKclI
TgpSkorUQZ6Ql3zkpwAFg3khI5nITBayko3s5CAnucgdXJc5S8OPpCUd6YlF
bOIQl3jEJwEJg3wkMUlIyitD/Zo3vOUf3rGHvexjPwc4yDa2s4Od7GI3f7CJ
P9nMFrYygpGMYjRjGMt7PvA/PvKJz/SlH/0ZwO8MZBCDGcJQhjGccYxnAhOZ
xGQe8JC/eMRjnnCL29zhLve4H1yHtbSbPexlH/uZY4zmMo/5LGBhsF6YyCQm
M4WpXFHXVa5xnRvc5BznucBFLnGZpzzjOS/4m5cc4jBHOMoxjnOCk5ziNGc4
yxSmMo3pzGAms5jNHOYyj/msYS3rWM8GNtLLNfTmN/rQl36MYjRjGMs4xjOE
oQxjOCMYyTlr5jwXuMglLlNRrBKVqUJVqtGfAfzOQAYxmGQkJwUpSUVqyvAL
ZSlHeSrQha50ozs96Mmv1KUe9WlAQxrRmCY0pRnN+WIsvvIv3/iP7yxgIYtY
zBKWsozlrGAlq1hNKHt9aMIQNtj3Cc80bUxnBjOZxWyiEJVoRCcGMQlBSEIR
mjCEpQUtaUVr2tCWdrSnAx3pRGf+tXd84z++B/usvoQkAhGJRGSiEJUc1kBO
cpGbPOSlSTTjRTOa04KW1KQWtanDr9SlCEX5iWL8THFKUJJSlKYMv1CWcpSn
AhWpRD3q04CGNKIxb9wb3vIP73jPByqLVaEq1ahODf4Se8RjnvCUZ3QQ60gn
OtOFruQjPwUoSCEKE43oxCAmsYhNBCISichEISr/08ZHPvE5uJ/xlX/5xn98
J4SfDUkoQhOGsIQjPK1oTRva0o725CAnuchNHvKSicxkISvZyE4c4hKP+CQg
YTBv+lCXetSnAQ0ZwlCGMZwRjOQCF7nEZa5wlWtc5wY3ucVtjnCUYxznBCfZ
x34OcJBDHGYFK1nFatawlkUsZglLWcZy/mQzW9jKNrazjvVsYCN/sIk73OUe
93nAQ+Ywl3nMZwELaUf7IF/oSCc6M4rRjGEs4xjPBCYyiclMYSr9GcDvDGQQ
g+lFb36jD33pRxe60o3u9KAn05jODGYyi9m0oCWtaE0b2tKIxjShKc1ozo/m
Pi3pSE8GMpKClKQiNT+QhkQkJglJSUbyIK6uNEF9pCUd6YP5dA84zBGOcozj
bGM7O9jJLnYH9wtlKlGZKlSlWjBvYpv4k81sYSvJxJKTgpSkIjUNxBrSiMY0
oSm1qcOv1KUe9WlGc1rQkla0JoG6EpKIxCQhKRnISCYyk4WsXLPHXucGN7nF
7eD8KRaeCEQkEpGJQlSiEZ0YxKQQhSlCUX6iGD9TnBKUpBSliUVs4hCXeMQn
D3nJR34KUJBsZCcHOclF7mC8XXM1qlODmtSiPBWC+aESlalCKUpThl8oSzkG
MZghDGUYwxnBSEYxmjGMZRzjmcBEJjE5qFeffqEs5ShPBapTg5rUojZ1gnWj
TD/6M4DfGchzsRf8zUte8TrIU7H0ZCAjmcjMFKYyjenMYCYLWMgiFrOEpcxi
NnOYyzzm8xPF+JnilKAkBShIIQpThKLkIjd5yEs+8hPNvTk6MYhJLGLTRqwt
7WhPBzrSg570oje/0YdOdKYLXelGd9awlnWsZwMbWcZyVrCSVawO1pMzQVOa
0ZwWtKQVrWlDW9rRnuDNiI50ojNd6MqCiMaTRSxmCUuZxWzmMJd5zGcKU5nG
dGYwk3GMZwITmcRklrGcFaxkFav5iWL8THFKUJI1rGUd69nARv5gE3+ymS1s
5b2x+MD/+MgnPgfzKJabPOQlH/nJQlaykZ0c5AzaiaAd/mATf7KZAxzkEIc5
wlGOcZwTnOQUpznDWc5xngtc5B73ecBD/uIRq1jNGtayjvVc4jJXuMo1rnOD
m9ziNne4yxa2so3t7GAne1zbXvaxnwMcZAQjGcVoxjCWAhSkEIUpQlF6hZfH
/EYf+tKPJdpYyjKWs4KVzGAms5jNHOYG/VXmLve4zwMe0kYbbWlHezrQkQti
F7nEZa5wlWtc5wY3ucVttimznR3sZBe76URnutCVbnSnGc1pQUta0Zovcugr
//KN//ge7KtigxnCUIYxnL70oz8D+J2BVKUa1alBTWpRngpUpBKVqUIPegbj
TW9+ow8NaEgjGtOEppSiNGX4hbKUC67bWO8O5p+97GM/j3nCU57xnBf8zUte
8Zo3vCVLOOuFbGQnBzlJR3oykJFMZKYABSlEYYpQlFzkJg95yUd+whCWcIQn
AhFJRWp+IA0/kpZP9tzPfOEr//KN//hO8GZrSEIRmjOeO8s5znOBi8HrLrHI
RCEq0YhOPOKTgIQkIjE1lalFberwK3WpTBWqUo3q1GAVq1nDWtaxnlLqKk0Z
fqEs5dggtpE/2MSfbA7uN2IxiUVs4hCXJCQlGclJQUp2KbObPexlH/t5JXdf
84a3/MM7Dogd5BCHOcJRLnGZK1zlGtf5JCc+84Wv/Ms3Ysi5mMQiNnGISxKS
kozkpCAl8YhPAhKSiMSkIz0ZyEgmMvOfNr4TwuOQhCI0/3juHe/5wP/4SCqx
1PxAGn4kLWEISzjCE4GIRCIyUYhKNKIH69meMoDfGcggBvOPsXjHez7wPz5y
j/s84CF/8Ygb3OQWt7nDXU6p6zRnOMs5zvO32Mtg3njNG96yha1sYzs72Mlj
nvCUZzznBV3U1ZVudKcHPflRLC3pSE8GMgb9FXvEY57wlGe84W1w3bzjPR94
zougv7zkFa9ZF1K+s4GN/MEmVrCSVaxmDWvZwU52sZs97GUf+znAQQ5xmCMc
5RjHOcFJ/mQzW9jKNrZzgYtc4jJXuMo1rnODm9ziNqc4zRnOBu+vcZ473OUe
93nAQ57zgr95ySte8z8+8onPwftcfOUNb/mHd7znAxGcySISichEISpxiEs8
4pOAhEQjOjGISSxi85e6HvGYJzzlGYnEEpOEpCQjOSlISSpS8wNp+JG0pCM9
GcjIInUtZglLWcZyMollJgtZyUZ2utGdHvSkF70pSznKU4GKVKIEJSlFacrw
C0Uoyk8U42eKU5kqVKUa1anBb/ShL/3ozwDqUZ8GNKQRjalJLWpTh1+py+8M
ZBCDGcJQNrCRP9jEn2xmC1vZxnZ2sJNJTGYKU5nGdGYwk1nMZg5zOWGPPskp
TnOGs8G5xFh/4z++B+9X+tmQjGEs4xjPBCYyj/ksYGEwfyxmGMMZwUhGMZol
LGUZy1nBSlaxmjWsZR3rg+vzWm4nu9jNHvYSSiw0YQhLOMKTwl6TklSk5gfS
BPc9e8dmtrA1OM+xPdhPWM8GNvIHm1jBSlaxmjWsJZR7QGjCEJZwhGce81nA
QhaxOPhXmcXBeZalLGM5ccTiEo/4JCAhEYhIJCIThajBudzc3OYOd7nH/eB1
qbrmMo/5LGAhQxjKMIYzgpH8yzf+4zsh1B0yuL95/JFPfOYLXznCUY5xnBOc
ZB/7OcBBDnGYHexkF7vZw16mMZ0ZzGQWsxnFaMYwlnGMD87vru0hf/GIxzwJ
Xgfra0c60ZkudKUVrWlDW9rRniY0pRnNaUFLcpCTXOQmD3nJR34KUJBCFKYs
5ShPBSpSiRKUpBSlKcMvFKEoP1GMnylOJjIH51+yko3sHHImOMwRjnKM48F5
QSx6cA4iJrGITSISk4SkJCM5KUgZnFNIzQ+k4UfSko70ZCAjvzOQQQxmCEMZ
xnBGMJJRjOY3+tCXfvRnAHGssbjEIz4JSMgksclMYSrTmE496tOAhjSiMWMY
yzjGM4GJVKYKValGdWpQk1rUpg6/UjcYX7mSlWxkJwc5SUVqfiANP5I2eB8l
muuiL/3ozwDWxLLuWcd6NrCRKLGtS6IRnRjEJBzhiUBEIhGZEIQkFKEJQ1i+
qOsr//KN//jOAhayiMUsYSnJlElOClKSitTEIjZxiEs84pOAhCQiMUlIGvRX
XTGJRWziEJcCFKQQhSlCUZKQNGif5KQgJfGITwISkojEpCM9GchIJjKThaxk
Izs5yEkucpOHvOQjP7OYzRzmMo/5lKI0ZfiFspSjPBWoSCUqU4VUpOYH0vAj
aYN+GIvs5CAnucjNe7EP/I+PfOIzy1jOClayitVci+G8xw1ucovbRBKLHOQL
UYlG9GCeY5pnQngcklCEDsbbc0X5iWL8THGuiF0N2uE6N7gZjJ9YTnKRmzzk
JR/5KUBBClGYDK4tI5nITBaycktdt7nDXe5xn3Oc5wIXucRlXvGaN7zlH97x
lGc85wV/85I97GUf+znAQbaxnR3sZBe7+YNN/MlmtrCVBzzkLx7xmCec4CSn
OM0ZznKIwxzhKMc4TlWqUZ0a1KQWtanDr9SlHvVpQEMa0ZgmNGVQdPsmQxjK
MIYzjvFMYCKTmMwIRjKK0YxhLLOYzRzmMo/5JLE3JSUZyUlBStqItaUd7elA
RxrQkEY0pglNaUZzWtCSVrSmNnX4lbrUoz6d6EwXutKN7vSlH/0ZwO8MZJe9
cjd72Ms+9rOFrWxjOzvYyb+R7Hf8x3dCRLYOiKSuyEQhKtGIzjKWs4KVrGI1
PehJL3rzG32CcSMpyUhOClISg5jEIjZxiEsWspKN7OQgJ+lITwYykonMpCI1
P5CGH0lLGznRlna0pwMdaUZzWtCSVrSmL/3ozwB+ZyAjGMkoRjOGsUG+MZgh
DGUYw+lEZ7rQlW50ZxzjmcBEJjGZKUxlGtOZwUx60JNe9OY3+nDHXnaXe9zn
AQ+5wEUucZkrXOUnY1GMnylOCUpSgIIUojBFKEoucpOHvOQjfzDe9qzMZCEr
2chOVbFqVKcGNalFKUpThl8oSznKU4GKVKIyVRgmF4czgpGMYnTwObpYfBKQ
kEQkDq5D2yUpRWnK8AuVqRL0i2pUpwZlKUd5KlCRSkST69GJQUxiEZsIRAzW
AZGJQlQSkZgkJCUZyZnEZKYwlWlM50fSko70ZCAjcYhLPOKTgITkICe5yE0e
8pKP/BSgIIUoTCYyk4WsZCM7RSjKTxTjZ4pTlnKUpwIVqURNalGbOvxKXSpT
hapUozo1aEVr2tCWdrSnG93pQU960ZsOdKQTnelCV0pQklKUpgy/8Bt96Es/
+jOA3xnIIAYzhKEMYzgjGMkoRhOK0IQhLOEIzxjGMo7xTGAil7jMFa5yjeus
YjVrWMs61rOEpSxjOStYyTzms4CFLGIxG9jIH2ziTzZzg5vc4jZ3uMsudrOH
vexjP1vYyja2s4Od3OM+D3jIXzwihntVTGIRmzjEJR7xSUBCEpE4eP9YmXe8
5wP/4yOf+MwXvvIv35jBTGYxmznMpR71aUBDGtGYv3nJK17zhrf8x3dC6ENI
QhE6eN3puSc85RnPecEBDnKIwxzhKJGUiUwUogaf7xI9+HzVnrI6eD3BWtax
nibKNKUZzWlByyDfxAYyiMEMYWjwez72jrjEIz4JSBjsJ0QnBjGJRWwiEJFI
RCYKUWlFa9rQlna0J4y9PizhCE8EIhJKLHQQJyzhCM9v9KEv/ejPADrQkU50
pgtducFNbnGbO9zlX/eMb/zHd0J4LiR/efyIxzzhKc9oItaUZjSnBS2pSS1q
U4dfqcuPpCUd6YNzMBlJQUpSkZofSEMiEpOEpCQjOf/T9kc+8ZkvfOU5L/ib
l7ziNW94yz+84z0fgvului4H53quco3rnOEs5zjPBS5yjOOc4CSnOM0MZjKL
2cxhLvOYzwIWsojFbGAjf7CJP9nMKlazhrWsYz1LWMoylrOClUxiMlOYyjSm
B/2OqN/B56tc5BKXg89FxbrTg570oje/M5BBDGYIQxnGcEYwklGMZgxjGcd4
JjCRxzzhKc94zgv+5iWveM0b3nKP+zzgYZBnPKKbNdadHvSkF735JPaZL3zl
X75xgIMc4jBHOMo/vOM9H4K84SNb2Mo2trODnexiN3vYyz72B/NuLzjOCU5y
itPB/q9PS1nGclawkjGMZRzjmcBEzoU2L1zgIpe4zAMe8hePeMwTbnGbO9zl
HvdZw1rWsZ4NbAz+2xl+PRvYyB9s4orYVa5xnRvcDNoTe8RjnvCUZ/zJZraw
lW1s5zkv+JuXvOI1J9R1klOc5gxn2cZ2drCTXezmUyjzyBe+8i/fgvf3xapR
nRrUpBaveM0b3vIP76hNHX6lLvWoTzOa04KWtKI1f7CJP9nMFrayh73sYz8H
OMghDnOEoxzjePB3Evr6nRAehyQUoYPxNRbXucFNbnGbC1zkEpeD+eAqUYhK
NKITg5h8sVa/8i/fgs9H+c57PvA/PvKJz7ziNW94G3xuyjtucZs73OUe94PP
R7URnghEJBKRg/kXe8ZzXvA3L3nAQ/7iEY95EtSrzF3ucZ8HPAxeRxKSUIQm
DGH5lbrUoz4NaMgOdrKL3exhL/vYzwEOcojDHOEoxzge5B8nOcVpznCWc5yn
He3pQEc60TnoR1j9oAENaUTj4PNesY984nMwH3ylEY1pQlOa0Ty4PnMflnCE
JwIRgzyVI+94zwf+x0f+5iWveM0b3nIqjP5zhrOc4zyLWMwSlrKM5cxhLvOY
zwIWMo3pzGAms5jNClayitWsYS0XuMglLgd/t8NV/mQzW9jKNrazjvVsYCN/
sIkjHOUYxznBSfobowH8zkAGMZgudKUb3elBT1rQkla0pg1tmcZ0ZjCTWcxm
DnOZx3wWsJBFLGYJS1nGciYwkUlMZgpT6UVvfqMPfenHEIYyjOGMYCSjGM0Y
xjKO8UHeuub9HOAghzjMDnayi93sYS+jGM0YxjKO8cHfRcmh+CQgIYlITAxi
EovYxCEukYhMFKISjejBfUNu3ecBD/mLR9zgJre4zR3uUkqZ0pThF8pSLrgv
iT3hKc94zgsucZkrXOUa1ymvTAUqUonKVKEABSlEYYpQlJ8oxs8UpwQlecoz
nvOCv3nJez7wPz4G9xU+B/u0to8Hn69yMlhXnA4+7xRbzgpWsorVZCEr2chO
DnKSitT8QBp+JC3pSE8GMpKJzOQiN3nISz7yB+3JiZWsYjVrWEssYhOHuMQj
fpC/yixkEYtZwlJ60JNe9OY3+jDBWXYik5jMFKYyitGMYSzjGM8QhjKM4Yxg
JL9Sl3rUpwENqU4NalKL2tRhH/s5wEEOcZhGNA5eH9CUZjSnIpWoTBWqUo0W
tKQVrWlDW45wlGMc5wQn2cFOdrGbPeylEIUpQtHg/S+KUYZfKEs5ylOBFaxk
FatZw1oWsZglLGUZy5nDXOYxnwUs5E82s4WtbGM761jPBjbyB5uYxnRmMJNZ
zKYd7elARzrRmf4M4HcGMojBvJErb/mHd7znQ3A/iu5+RDjCE4GI/OcM+p0Q
HockFKE547mzwfmU81zgIsc4zglOcorTHOAghzjMEY7yD+94z4fg73P4yCQm
M4WpTGM6M5jJLGYzh7nBOZ/PfOFr8D413/ibl7ziNW94yyUuc4WrXON60F9j
dJoznOUc5/mZ4pSgJKUoTRe60o3u9KBnMG/GaBN/spktbGUNa1nHejawkcfa
fsJTnvGcFywQW8giFrOEpdwQu8ktbnOHu9zjPg94yF88Yh7zg/pYyCIWk0df
85KP/BSgIA+08ZC/eBT0jyfB+7ZypQY1qUVt6vAzxSlBSUpRmjL8QlnKUZ4K
/EAafiQt6UhPBjKSicxkISsVqURlqlCVauQhL/nITwEKko3s5CAnuchNA3tf
QxrRmCY0JZlYclKQklSkDu7PYuOD/ZKJTGIynehMF7rSje60oS3taE8HOtKX
fvRnAL8zkEEMZghDGcZwRjCSUYxmDGNJoE8JSURikpA0OI+ITWUa05nBTGYx
mznMZR7zg/tobPseRSjKTxTjhDP6SU5xmjOc5QpXucZ1bnCTQ3LiMEc4yjGO
s4e97GM/BzjINrazg53sYjcnOMkpTgf7C2c5x3kucJFLXOYVr3nDW/7hHU95
xnNe8DcvucJVrnE9WD/c5D0f+B8f+cRnvvCVf/kW7IN8J4O1kZFMZCYLWQlH
eCIQkUhEJgpRiUZ0YhCTWMQmDnGJR3xuaeM2d7jLPe4TQiwkoQhNGMLyA2n4
kbSkIz0JSEgiEpOEpGQjOznISS5yk4zkpCAlqUhNWa9tylGeClSkEj/LleKU
oCSlKB3kk1hRfqJY8HMUJ0tc40Q2spODnOQiN3nISz7yU4CCFKIwRShKeSpQ
kUpUpgqlKE0ZfqEs5UhCUpKRnBSkJAYxiUVs4hCXnyjGzxSnBCWZxWzmMJd5
zCcVqfmBNPxIWqpSjerUoCa16Es/+jOA3xnICEYyitGMYSyDGMwQhjKM4Uxh
KtOYzgxmMo7xTGAik5hMOtKTgYxkIjO1qcOv1KUe9WlAQxrRmCY0pVsc+xw9
6EkvetOK1rShLe1ozwo5sZJVrGYNa6lODWpSi9rUoSKVqEwVqlKNRjSmCU1p
RnNa0JJWtKYNbWlHezrQkU505lfqUo/6NKAhvejNb/ShL/3ozwB+ZyCDGMwQ
hjKM4YxgJKMYzRjGMo7xTGAik5jMFKYyjenMYCazmM0c5jKP+SxgIYtYzBKW
sozlwXiYm+a0oCWtaM06sfVsYCN/sIk/2cwWtrKN7exgJ7vYzR72so/9HOAg
hzjMEY5yjOPB/YOTwTxouy3taE8HOtKJznSha5BPdKcHPelFb36jT7CuE1vX
lOEXylKOGMQkFrGJQ1wuJHGf4BKXucJVYiTw88QiNnGISxjCEo7wRCAi5dVV
gYpUojJVuCSnL3OFq1zjOje4yS1uc4e7VFWmGtWpQU1q8RPF+JnilKAkBShI
IQpThKI0oCGNaEwTmtKM5rSgJa1ozRSmMo3pzGAmZ/TpLOc4zwUuUlusDr9S
l3rUJxWp+YE0/EhaspCVbGQnBznJRW7ykJd85CcJSUlGclKQki5ypSvd6E4P
egb5pE/HOcFJTnGaf3jHez7wPz6ygY38wSb+ZDOrWM0a1rKO9SxhKctYHuxT
rCSMnAtLOMITgYhBPor1oS/96M8A5jGfBSxkEYuJp0x8EpCQRCQmEpGJQlSi
ET3Yv5WZySxmM4e5TGIyU5jKNKbzOwMZxGCGMJRPfOYLX/mXb/zHd0JoKySh
CM1jzz3hKc94zgvucZ8HPOQvHnGAgxziMEc4yha2so3t7GAnu9jNHvayj/0M
YzgjGMkoRjOGsYxjPBOYGIyLXJnNHOYyj/mckiunOcNZznGeC1zkEpe5wlX+
ju88yCte84a3/Md3Qlj7IQlFaD557jNf+Mq/fOMYxznBSU5xmgMc5BCHOcJR
/uEd7/nA//jIGMYyjvFMYCK72M0e9rKP/QxjOCMYyShG85gnPOUZz3nBJS5z
hatc4zrRiE4MYhKL2LSiNW1oSzva81c8889jnvCUZ3QQ60gnOtOFrvxGH/rS
j/4M4AxnOcd5LnCRG9zkFre5w13ucZ8HPAz6wSN+ZyCDGMwQhjKJyUxhKtOY
zjzms4CFLGIxCVxDQhKRmCQk5QfS8CNpSUd6kpGcFKQkFanJRnZykJNc5CYD
GclEZrKQlRCEJBShCUNY3luTH/gfH/nEZ77wlX/5xn98D/YpZcITgYhEIjJR
iEo0ohODmMQiNnGISzzis8FYbOQPNvEnm9nCVraxnR3sZAlLWcZyVrCSOMQl
HvGD8SUhq1jNGtayjvVBedewnBWsZBWrg3OBWHd60JNe9A7yRV8vconLXOEq
d7jLPe7zgIfBvCqTmCQkJRnJiUBEIhGZKEQlFKEJQ1jCEZ4U9qCUpCI1P5CG
N/aUt/zDO97zgee8CPYbXvKK1/zFIx7zhKc843985BOf+cJXftRGWtKRngxk
JBShg/sVYQlH+GC/V+Yb//GdEJ4LSSYyk4WsZCM79ahPAxrSiMY0oSnNaE4L
WlKEovxEMX6mOCUoSSlKU4ZfuKMPd7nHfR7wkERiiUlCUpKRnHzkpwAFKURh
ylKO8lSgIpXIQU5ykZs85KUyVahKNapTg5rUojZ1+JW6dKAjnehMF7oSh7jE
Iz4JSMg113CdG9zkFrfJJFcyk4WsZCM7P5KWdKQnAxmDvCIlqUjND6Thf3L3
I5/4zBe+8oa3/MO7YL/gA/WUqU8DGtKIxvwr9o3/+B7sO54LyXOPX/A3L3nF
a5qINaUZzWlBSypThapUozo1qEktalOHX6kbrHNreG3w+oP1bGAjC1jIIhaz
hKXBuci9NjJRiEo0ogf/GuvoxCAmsYgd5Js2SlKK0pThF/KRnwIUpBCFKUJR
fqIYP1OcspSjPBWoSCVykJNc5CYPeRnhzDGSUYxmDGMZx3gmMJFJTGYQgxnC
UIYxnFmubTZzmMs85jOFqUxjOjOYSQMa0ojGNKEptanDr9SlHvWpSjWqU4Oa
1GIEIxnFaMYwllSk5gfS8CNpSUd6MpCRTGQmCUlJRnJSkJJxjGcCE5nEZJrR
nBa0pBWtuZPQ/sA97vOAh3RIZD3Sic50oSs/ixWnBCUpRWnykJd85KcABemh
jZ70oje/0YdBDGYIQxnGcNrQlna0pwMd6URnutCVbnQnC1nJRnZykJNc5CYP
eclHfgpQkEIUpghFg3HX1zT8SFrSkZ5kJCcFKUlFarKRnRzkJBe5yUBGMpGZ
LGTliza+8i/f+I/vJBBLSCISk4SkvBJ7zRve8g/veM8H/sdHPvGZEMqEJBSh
CUNYwhGeCEQkEpGJQlSiEZ0YxOQndRXjZ4pTgpKUojRl+IWylKM8FahIJSpT
hWhyJToxiEksYrNAbCGLWMwSlrKM5axgJatYHcyTPhWmCEWD/lGMWMQmDnGJ
R3z+UGYTf7KZLWwljrbjEo/4JCAhiUhMEpKSjOREICKRiEwUovKrNupSj/o0
oCHVqUFNalGbOlSkEpWpQlWq0YKWtKI1bWhLO9oH64+OdKIzoxjNGMYyjvEM
YSjDGM4IRtKFrnSje7AO6ckEJjKJyUxhKtOYzgxmMovZHOEoxzjOCU6yiMUs
YSnLWM4KVrKK1axhLetYzwY2BvPEJvozgN8ZyCAGM4e5zGM+C1jIPvZzgIMc
4jB/spktbGUb2znFac5wlnOcZwc72cVu9rA3qE+uHOYIRznG8WD/EuvNb/Sh
L/0owy+UpRzlqcCPciUt6UhPBjKSgpSkIjU/kIb/KfORT3zmC195w1v+4R3v
+cBzXvA3L3nFazKpKzNZyEo2shOK0IQhLOEIz7/KfOM/vhPCcyFpQlOa0ZwW
tKQVrWlDW9rRnprUojZ1gnVCXcpSjvJUoCKV+Etbj3jME57yjGtc5wY3ucVt
LnCRS1zmClcpoq6i/ESx4P5EcXKQk1zkJg95yUd+ClCQQhSmHvVpQEMa0ZjK
VKEq1ahODfbIib3sYz8HOMg2trODnexiNyc4ySlOc4azLHAWWcgiFrOEpdzT
xn0e8DAYLx5xg5vc4jZ3uMslLnOFq1zjOmc4yznOc4GLrNHGWtaxng1s5B+x
d7znQ5CXfOQxT3jKM57zgt/oQ1/60Z8BlEliXVCWcpSnAr3ozW/0oS/9qE4N
alKL2tThV+pSj/o0oCGNaEwTmtKM5vyt7Ze84jVveBvkr1hLWtGaNrSlC13p
Rnd60JN2tKcDHelEZ/ozgN8ZyCAGM4ShDGM4IxjJKEYzhrGMYzz/6dN3Qhjz
kIQiNMc8d5wTnOQUp1kmtpwVrGQVq4lEZKIQlWhEJx7xSUBCEpGYvvSjPwP4
nYH0oCe96M1v9CEMYQlHeCIQkTa0pR3t6UBHOtE5eF+ZrnSje9Bf17A6yDvW
so71bGAjf7CJP9nMFrayje3sYCeTmMwUpjKN6exid7Au2cs+9nOAgxziMEc4
yic+84Wv/Ms3xjCWcYxnAhOZwUxmMZs5zGUYwxnBSEYxmiUsDeaN5axgJfOY
zwIWsojFQb56DfaaN7zlH94FnyPKlYlMYjJTmMoRjnKM45zgJCEISShCE4aw
JCM5KUhJKlKTgYxkIjNZyMoPpOFH0pKO9OQhL/nITwEKEo7wRCAikYjMF3P/
lX/5xn98Dz63EMtODnKSi9zEIjZxiEs84pOAhCQiMUlIGqxDYzeQQQxmCEOD
fcre+oznvOBvXnKFq1zjOje4yTnOc4GLXOJycN7W1w/8j4984jMPxB7yF494
zBPWsJZ1rGcDG7nFbe5wl3vcp5u+dqcHPelFb+KJxQ9eH5CQRCRmmmuezgxm
MovZvNKn17zhbbCP84497GUf+znAwWAfUWYlq1jNGtayiMUsYSnLWM4c5jKP
+SxgIX+ymS1sZRvb2cd+DnCQQxxmHevZwEb+YBOnOM0ZznKO8+xgJ7vYzR72
UpFKVKYKVanGzxSnBCUpRemgHde8iT/ZzBa2co7zXOAil7jMCU4Gn29wmjOc
ZRvb2cFOdrGbQxzmCEeDfZzjXOEq17jODW4G+cND/uIRj3nCU57xnBf8zUsK
uYbCFKEoP1GMW2K3ucNd7nE/mHd7x172sZ8DHGQb29nBTnaxmz/YxJ9sZgtb
KZDS+qYQhSlCUX6iGD9TnBKUpCrVqE4NalKL8lSgIpWoTBVKUZoy/EJZypGL
3OQhL/nIH/xccj9HWcpRngrEE4tPAhKSiMT8lsJ9jL70oz8DSCWWmh9Iw4+k
JQtZyUZ2cpCTKUxlGtOZwUzGMZ4JTGQSk1nAQhaxmCUsZRazmcNc5jGfNrSl
He3pQEfSkZ4MZCQTmalNHX6lLvWoTwMa0ojGNKFpUJ9r7kgnOtOFrvxp7Daz
ha1sYzvrWM8GNvIHm6hODWpSi9rUoQUtaUVr2tCWdrSnAx3pRGe60JVudKcH
PRnCUIYxnBGM5FfqUo/6NKAhvejNb/ShL/3ozwB+ZyCDGEwjGtOEpjSjOaMY
zRjGMo7xTGAik5jMFKayg53sYjd72MsiFrOEpSxjOStYySpWs4a1wfWZm5GM
YjRjGMsRsaMc4zgnOMkFLnKJy1zhKvvYzwEOcojDTGM6M5jJLGZzitOc4Szn
OB/Mj7Y704WudKM7PehJL3oH64o+9KUf/RnA7wwM4knF6Us/+jOANWJrWcd6
NrAx2Ee0XZwSlKQUpalIJSpThapU47HcfcJTnvGcF6zSxuqgHdayjvXcELvJ
LW5zh7vc4z4PeMhfPGKDMhv5g038yWa2sJVtbGcHO1nCUpaxnBWsZBe72cNe
9rGfAxzkEIc5wlGOcZwTnOQUp7mkT5e5wlWucZ1JYpOZwlSmMZ1hDGcEIxnF
aMYwlnGMZwITmcd8FrCQRSxmBjOZxWzmMJdr5uA6N7jJLW7ztz695BWvecNb
/uEd7/nA//jIFrayje3sYGcw/mzkDzYF+xSbiSRXIhOFqEQjOsPEhjOCkYxi
NDHEYhKL2MQhLrvEdrOHvexjP4PEBjOEoUG9DCcJSUlGclKQklXKrGYNa1nH
epawlGUsZwUrmcd8FrCQRSzmDGc5x3kucJH/+E4IbYUkFKEJQ1jCEZ4IROST
n/3MF77yL984xnFOcJJTnGYGM5nFbOYwlwMc5BCHOcJRxjCWcYxnAhODPGQy
U5jKNKbTje70oCe96B2sP7lyl3vc5wEPec6LII94yStekyG8+x+ZyEwWsvID
aYLvTyUt6UgffA9fONfPv3zjP77zng/8j4/B9xfzmVe85g1v+Yd3wfcsqys7
OchJLnITjvBEICKRiBx8LyAhg+87JDRhCEsjGtOEpjSjOS1oSSta04a2VKcG
NalFbepQhl8oSznKU4Gn+vqM57zgb15yi9vc4S73uB98z7IyUYlGdGIQk58p
TglKUorS5CEv+chPAQpSiMIUoSg/UYxfqUs96tOAhlSkEpWpQlWqBf/qUzWq
UyP4fmdqBd+nLJacFKQkFamJRWziEJd4xGdeWOuLBSxkUdj//3/+daAjnegc
fA8vXWlFa9rQlna0pwlNaUZzWtCSfOSnAAUpRGGWsJRlLGcFK8lE5uD3r8lK
NrKTg5zkIjd5yBt87x+TmcJUpjGdGcxkFrOZw1zGMJZxjGcCE4PfFzd2FahI
JSpThXbGqD0d6EgnOgffGyn2kL94xGOeBN+7LZaQRCQmCUmDeRYrxs8UpwQl
+V3bAxnEYIYwlGEMZwQjGcVoutGdHvSkF735jT70pR/9GcB/7j3fCZHMOiMU
obmi7atc4zo3uMkgBjOEoQxjeLAv2FO+8R/fCWFPChnclzz+yCc+84WvvOEt
//CO93wglDKhCUNYwhGeCEQM7ldEJgpR+ZG0pCM9GchIClKSitT8QBqiET24
jxGTWMQmE5nJQlaykZ0c5CQXuclDXprQlGY0pwUtKUJRfqIYP1OcEpSkFKUp
wy+UpRzlqUBFKpGIxCQhKclITj7yU4CCFKIw9ahPAxrSiMZUpgpVqUZ1atCK
1rShLe1oT01qUZs6/Epd+prjfvRnQJCXDAy+r10sLvGITwISsieKcwD72B98
DzsHaaZMc1rQkla0pgENaURjmtCU2tThV+pSj/q0oW2w/mhPBzrSic50oSvd
6M44xjOBiUxiMiMYyShGM4ax9KAnvejNb/RhClOZxnRmMJNZzGYOc5nHfE5w
klOc5gxnWcZyVrCSVazmDzbxJ5vZwlbyxJZ35CM/BSgY/P6VNfMoOL/zhKc8
Y4EyC1nEYpawlEMc5ghHOcZxtrGdHexkF7s5x3kucJFLXGYPe9nHfg5wkBL2
lJKUojRl+IUw9pSwhCM8EYjIJ3vPZ77wlX/5FuxHqewfhCI0YQjLF2eyr/zL
N/7jO+/5wP/4GJzb+MwJTnKK05zhLIc4HLwu5CjHOE42bWQnBznJRW7OiZ3n
Ahe5xGX2sJd97OcAB7nCVa5xnRvcJI+68pKP/BSgIBnISCYyk4Ws/MUjHvOE
pzzjGte5wU1ucZsEJCQRiUlCUmIRmzjEJR7xiUJUohGdGMTkB9LwI2lJR3qS
kZwUpCQVqQlHeCIQkUhEDvrlmm9zh7vc4z6veM0b3vIP73jKM57zgr95GYy7
ui5yictc4SqnOM0ZzgbzxHnmMJd5zGcBC5nGdGYwk1nMZgITmcRkpjCVfezn
AAc5xGEa0ZgmNKUZzWlBS1rRmja05QhHOcZxTnCSHexkF7vZw14WsZglLGUZ
y7nDXe5xnwc8pBCFKUJRfqJYEDd2D/mLRzzmSTC+Yi/4m5e84jU/U5wSlKQU
pfmTzWxhK9vYTnVqUJNa1KYOK1jJKlazhrWsYz0b2MgfbCJOanlJPOKTgIQk
IjFJSEoykpOClKQiNT+QhjnxzDvzmM8CFjKN6cxgJrOYzTrWB78vzEb+YBP7
2M8BDnKIw+xgJ7vYzR72sojFLGEpy1jOEY5yjOOc4CSnOM0ZznKO86xgJatY
zRrWUoZfKEs5ylOBQhSmCEX5iWLB7xHHtT64xnVucJMTnOQUpznDWQ5xmCMc
5RjHg8/L1DWRSUxmClN5KvaM57zgb15yi9vc4S73uM8DHvIXj4K/0+BJ0D91
XecGN7nFbfKQl3zkpwAF+VWu1KUe9WlAQ0aJjWYMYxnH+ODnqRv8Pin1aUBD
fpQraUlHejKQkX/V9Y3/+E4Iz4Xkfx5/5BOf+cJX3vCWf3jHez4QSpnQhCEs
4QjPX0lcP495wlOeEU0sOjGISSxiE4GIRCIyUYjKNWWuc4ObwecW3KaMM8Ev
lKUc5anAz665OCUoSSlK04jGwe/J0pRmNKcilahMFapSjerUoCa1qE0dhjCU
YQxnBCNpQUta0Zo2tKU/A/idgQxiMO1oTwc60onOdKEr3ehOD3rSi978Rh/6
0i+oxxy0pwMd6URnutCVbnSnBz3pRW9+ow996UdZZ5FylKcCFalECUpSitKU
4ReKUJSfKMbPFCcf+SlAQQpRmMpUoSrVqE4NIjkbRSYKUYlGdGqK1aI2dfiV
utSjPg1oSCMaE0+Z+CQgIYlITCFnxMIUoSg/USx4H11sLetYzwY2co7zXOAi
l7jMHvayj/0c4CCHOMwRjnKM47TSp9a0oS3taM8Vsatc4zo3uMkrXvOGt/zD
O25xmzvc5R73ecBD/uIRj3nCU57xnBf8zUtOcJJTnOYMZ2miT01pRnNa0JJM
ZCYLWclGdrrRnR70pBe9+Z2BDGIwQxjKY57wlGc85wX3uM8DHvIXj7jBTW5x
mzvcJYa+xiQWsYlD3OD6xF7yite84S1nOMs5znOBi3SgI53oTBe6Eoe4QR4R
nwT/V6Fd9QYVgwEABbbhMBgOcx9DpzDc3S04BAvubMNhyMZwd3fe0ADht2CP
QEiwYWOcPpyHplfS5vt6e9vSjvZ0IJY44knghzGoip/8CucV+MNfqvlHDbVc
W5t0Msgki45kk0MueeRTQGHoJ/d+4COfwj49n6mvrkHIGxrRmCbUIYJIoqhL
PRJJIpkUUkmjKdGhX2lODC34wle+8T20k6pQ1tff+UFV+J/hF7XkUu2wnkEE
kUSxW10Ze9jLPvZzmCMc5RjHOUE5FRygkoMc4jwXuMglLnOFk5ziNGc4yzmW
sZwVrGQVq5nDXOYxP8Q9C1jIIhazJOQtS1nDWtaxng1sZBPFlFDKZrawlW1s
Zwc72RXKxtYd7GQXuyljD3vZx37KqQjfdyo5yCEOcyTMNz1rOjOYySxmM1bd
OMYzgYlMCvNnsfKaN7zlHe/DOQtz4ue84GXYz+AVt7nDXe6F/Qke8JBHPOYJ
T3nGb+/+w1+q+UcNXehKN7qTQy7JpJBKGulk0FisNKEp0TSjOXWpR30a0JBG
xJNAIkkkkxLW+cmmE53pQldSSSOdDDLJIoYWtKQVrWlDN7qTQy555FNAIT3o
SRG9aEs72tOBWOJ4qG2PeMwTnvKM29zhLve4zwP6M4CBDGIwQyiiF73pQ1/6
kUc+BRTSg55kkkVHsulEZyYyiclMYSrTGMowhjOCkYxiNGNCfDGO8Uwgljji
SSCRJK5yjevc4Ca3Qr4YIoopoZTNbOE/gMI4mw==
        "]]}]}, {}, {}, {}, {}},
   VertexColors->CompressedData["
1:eJzt3WlUFVe2B3CHpDW2U1TAJyJqEBAwSFCiqByVYAxESBTUZUtEwagPJWAc
kogDoggoaOiAGDQNcYBlizFiUFQwNhIkRmwH8FaApzgF+woOBA1xekWdynqr
XV15fWy0TtX9f3Kt34dt1d77nFN3r7qXPjM+GD+zVYsWLSptWrRoLf677XQ7
M+EVI7lYFuof/JmBJO5sO8RncgmZUbUkJMXGSE63T+13I81Ajk6KrZg1jd39
rOw2v9vPSG72urd12lYD8VkX/F74++yeXVOZ3c7WSJYFPPbI32kgO844DgmZ
x+5Hl2+KOyp6StHqCS/sNZCMB5Wloxewe0L8W1aL7IzkvZeC+g/KM5CoqvQF
f1zC7i4LV/vb24v5r8m65fOtgZxwHDYzP4rdt3Qf3d0genLjxgLvYgMJXtyx
cFIsuyefXeC7ur+RpI4S4pxLDaTunaw/C4ns3qEyS3B2MJI1Xr62jecMpHrc
kUOjktm9q2N06nnRr5VbjdxRYSCtC+J+TUxj96n1LjMjHY3kTxH1AYMvGUh8
ut+VIxnsntRQ2K2Xk9jnOWP3bqsxkL8s71Z5JpPdR0UGLzosekH7xOA7dQYS
+/XA9t9ls3ujefj4SQOMJC21hWvPBtF/2Bm4MYfdpwRFzKkTvWe3+k3W9w3k
44geYW/ksbtPYuX8qFeNJMbJ+5vGFgKx9zZEf1/A7nmG7ZadnY3EacpVt8w/
COTToCErbI+x+6C4lBc+F71n37/627QXSHVR3Cn/EnavKQv6ttdAI5l64s6+
uS8LZMTKTRPfLWX3bY9DT28RPdyh6+Ql5gLpsCk60OIsu7ecOzHT3EXcJ/0e
L/O2FMiPww4vzjjP7tfXuWyOFX33Q4v1Z60FcvziwjnXK9h9nFfM7TuiX1pT
XN/RRiBpS2+3q7nA7qsmjz7p/5qRBJ5wfVxvJxC/u7cdki+zu+e8E27Zot9+
FPbDR44CuVSbOv+na+weMuSLbvdFXxQ93C7pVYGcWrbG99x1dh/Z19JxhKuR
5AaWLXd1EcjdieMv+91g938cCLOaL3pCjP3Pvq4COek6wnxcHbufiqyMSBXd
YVDKkrJBApnx5src/Jvs7lDTKm236AEZk7z2DxaIU3xYedItdvcJP9kmR/QN
zg1Troje+41DIflP4Wt9w4dtE3113JefjRP9zZzBXZ2fwqt/3l67QvQs94PV
V8W8bfAvXVdRx+7zDhGXsaIfvLfz9FaxjuYpkTV5N9i99yXbzY1iX3nuTnCM
Fvtqbfkv/b+7zu4OleZzkkWfPbnEK8ZBILO9e8S0usbuIYXu8T1Fr1h5uDC3
n0AWBlaZfVTN7isaK7dvEPeB2nWNH/brLZA1h1flulUq+8iuGzpFtjeSKue8
4sk7zpPSs33CPl98XPM+Vna3gdT7nlPXecsPHK5Hvyp7OSfOW37gcDj2Hzgc
/QyHw+HYD+Fw+P/5xY/nWzsGFBFXi1K7GPsz5CXPPVMLG2qZHfsPHA7Xi2P/
QX7gpuPoZzgc6wv54TM/cG31D2/OW73gcHjzu7kt9b/fpP4otq+qPmFo5N6N
g4tIa7NW8Rs6nyFtjG0jPBpqmV3v5wUv/QOHw+FwOBzPG6aaH96ct3rBteW8
9TNvzlu94NrqZ+RHW/mBw/XgNluiPm2al35hvB/eNC8NtFgW3jQvZfXmuh4X
K+qOydTDXPuq6mrve9gP4XA4HA7H5x046qVFR72QHzgcjvWuxfzw5rzVC/6v
nYRekeal0VfGRDTNS9/av1yal7K63tcXL/WCw+FwtZ23/Zk3561ecG05+hkO
h8PhOC/056gXHP2jf69/fY80L00Zay3NSxMq6PuorM7bfendsb7gcDgcDofD
4Tw7nle1lR/enLd6weFY71jvcPjveXezC9K89Or50dK89Fw6fR+V1Xm7Lzic
J8f5BdeT89bPvDlv9YLD9bTeecsPHA6Hw3FewNE/yA/y0+R91p+S5qVLO78u
zUs/mUbnpayudj5NpV5q5wGuj/7hzXmrF1xb/cxbfuDacvQzHA6Hw7XoOL/g
cDicL6/dTOeld3vQeek+eV7K6rzdF84vOByO9Y78wOFwrHc4+kftPMDhcDgc
rqfzlDfnpV5ffUnnpROs6by0VJ6Xsjpv9wWHw+FwnO+mfL7D4Xpc77zlBw7X
k/O23nlz3uoFh8Phpu59u1D/xIZ6pxJ1/cXUXklN89KHbT+U5qXOu1ZI81JW
D72bKMU/K2RL8WN7W0jxWZ23evHqeN7QVn7g6B/kx3TyA4fD4XCcF3A4HPsP
D3mAw7G+np//7e1S6X3Ui5Zu0rx0wBT6Piqr83ZfcDgcjvMCDofDsR/C4XBt
OvYfOBwOh2vJf/s91QaF31n9d523+4LDeXI8H2orP7w5b/WCw+FwOByuP+ft
+Yc3561evDnqpa388Oa81YsXHyb7LtnTVXbe8sObl7cskealxRavSfPSa550
Xsrqet9/eKkXHA43neefjrJfGEC99rS6rnZdeK+X2nmAo3/gcDgc+yEc/YP8
aDE/cLgefPYW+j7qeEv6Pmqu/D4qq2P/MU0Pln/Xt4sd9ZUn1HXe8gOHw+Fw
OBxuqo7neTjcdNYXHPsPHG7q7i7PSwc+MS9ldb2fF7zUi1dHveBw03He1jtv
zlu94Npy3vqZN+etXnA4HA7HeQGHw+FNvkr+PdUd8u+p5sjzUlb/wJ/Gf/H4
ISn+/jE2UnxWDzgRI/nS9CmSWyYdn6em81YvOBwOh8Ph8Ofl+LwMR//A4Xw6
b+uLN+etXrw56gWHN78v+OVHaV7aP49I89JV6+m8lNV5uy84HK4dx/kOh8Ph
cDgcDufhORDPh6iXKTjqhfzAm9/3ye+jfi+/j7pPfh+V1Xm7L6wvOBwOh8Ph
WjvfeXPe6gWHw+FwPh3nF1xPjn6GP43XyvPShifmpayOfobD4XA4nn/4yw9c
W85bP8Ox3vXUz7zlB66t/uHNeasXHK4nx3rXhnvIflL2Iyq70yNBmpd63PeQ
5qXvr6XzUlbnLc96X1+8OW/14s1RLzgcDofD4XA4z47nVW056gXXk6Of4U/j
/y17kgv10DJ1ffiZc9K8NKvjMGlemrGQzktZfboc30WO30mOz+q81QuuTcf+
DEf/wOFwrHc4HA6Hw+E8OJ434HD9e538ff+7T3zfn9V5uy/sh3A4+hn5gcPh
WO/6ctQLDsf6gvPp6B84+gdu6n5TYV7K6kta0/hD1x+Q4g8YTuOzOm/54c19
ulFf7U79f6rUdd7yA8f5hfyYXn54c97qBddWP/OWHzgc6wsOh8PhOC/g8P/f
m2u+ytt9Yb3D4XC9rHfenLd6weFw7IfYD+FwOBznBQ95QH7gcNP11HQ6Ly2w
ovPSY/K8lNWba7336EB9zG36XmteqrrOW714dZwXcDgcDofrz3G+w9E/cPQP
8qPF/MDhcPjz9ub6/dWrnjR+lPUhKX5m5itSfFYf0Yb68m/onHNcUB9Vnbd6
jZK9VvYqlZ23/PDqeP7RlqNe2nLUC64nRz/D9eToZ+QH+UF+kB8+8wOH68HL
zWIlv1A8S/KMB+fmqen4+1ZwOBwOx/MqHA7Heoejf+A8OfoHDsf6gsN/z48X
rpH879Ehki/66fQ8Nf23eek9eV76zRNz1H/Xsb7gcLheznfenLd6weF6cqx3
OBwO59OxP8PhcDif+yFvzku9mvv9Vd7yrLd6qZ0HreQHjv5BfuDoHz7zw5uj
XnA41hecT0f/wNE/yA8criV/WETnpVbudF46PYjOS1ndQ45fJscvluOzOm/5
gcPhpuMjZC+S/YDKzlt+1H7u0orzVi84HA6H8+k4v+BwrC/kB/nRYn7g/9oT
5PdRd8nvo+bI76Oy+nQLLyn+Wdf8Y03x7+x5J7QpPqvzlh+11xHWFxwOx/6D
/MDhcLgWHfuzthz1guvJ0c9w9A/8eTuvf98K/QyHm45jvcPhcDgc54X+HPWC
w01nffHmvNULDoc3v9d3oF7TeEDyC+nq+k2Fv1fF6i3l+O63aPz8jTQ+q/NW
r9myr3ShPrVMXectP2qfm7yfp56yP5S9VmXnLT9wOPYfOJyPvkU/w+FwOByO
8x0O15K3mbBe8tC4ryUflNZDVe+yhc5Lu1j+87yU1XnLc3P5wJdl70H9wRF1
Xe19GPuzPpy3/oFra33xlh+4tvoHDofD4TgvtOioFxxuOo71rg33kr3DQOoP
VPY6hfdRWZ23PMPhcJwXyA8cDofD4XA4HI7nZzgcrj9PTqD+dscCyQPm2qrq
zfX7q2070/j/1Yneb/U+er+szlu91D4XcF7A4XA4HG465zsczz9wOBwOh5va
8w9v+YHDn8aba776sgON79/9oBR/+Fd9pfisrva61orz0j9wONz0nn94c97q
BYdjvWO9w+Fw/e2HyA9cT/0Dh8Ob35trvmoWQuMvmnVYiu9WZSPFZ3Xe8qP2
Poz9GQ6H8+IespfJXqyy85YfOBwOh8PhcDgcDte78zIfGyr7Ztk/Vdmb6/dX
HWfR+Ndi6Lz08q90XqrkzZ1n3vrkP72e3+YJJ2U/8pSu9rrTyrrW630hP6aZ
Hzj6h4f88HZfcNNypfcBtp1uZya8YiQXy0L9gz8zkMSdbYf4TC4hM6qWhKTY
GMnp9qn9bqQZyNFJsRWzpim7n5Xd5nf7GcnNXve2TttqID7rgt8Lf1/Zs2sq
s9vZGsmygMce+TsNZMcZxyEh85T96PJNcUdFTylaPeGFvQaS8aCydPQCZU+I
f8tqkZ2RvPdSUP9BeQYSVZW+4I9LlN1l4Wp/e3sxDzVZt3y+NZATjsNm5kcp
+5buo7sbRE9u3FjgXWwgwYs7Fk6KVfbkswt8V/c3ktRRQpxzqYHUvZP1ZyFR
2TtUZgnODkayxsvXtvGcgVSPO3JoVLKyd3WMTj0v+rVyq5E7KgykdUHcr4lp
yj613mVmpKOR/CmiPmDwJQOJT/e7ciRD2ZMaCrv1chLrnjN277YaA/nL8m6V
ZzKVfVRk8KLDohe0Twy+U2cgsV8PbP9dtrI3moePnzTASNJSW7j2bBD9h52B
G3OUfUpQxJw60Xt2q99kfd9APo7oEfZGnrL7JFbOj3rVSGKcvL9pbCEQe29D
9PcFyp5n2G7Z2dlInKZcdcv8g0A+DRqywvaYsg+KS3nhc9F79v2rv017gVQX
xZ3yL1H2mrKgb3sNNJKpJ+7sm/uyQEas3DTx3VJl3/Y49PQW0cMduk5eYi6Q
DpuiAy3OKnvLuRMzzV3Edef3eJm3pUB+HHZ4ccZ5Zb++zmVzrOi7H1qsP2st
kOMXF865XqHs47xibt8R/dKa4vqONgJJW3q7Xc0FZV81efRJ/9eMJPCE6+N6
O4H43b3tkHxZ2T3nnXDLFv32o7AfPnIUyKXa1Pk/XVP2kCFfdLsv+qLo4XZJ
rwrk1LI1vueuK/vIvpaOI1yNJDewbLmri0DuThx/2e+Gsv/jQJjVfNETYux/
9nUVyEnXEebj6pT9VGRlRKroDoNSlpQNEsiMN1fm5t9UdoeaVmm7RQ/ImOS1
f7BAnOLDypNuKbtP+Mk2OaJvcG6YckX03m8cCsn/HV/rGz5sm+ir4778bJzo
b+YM7ur8O1798/baFaJnuR+svire1wb/0nUVdco+7xBxGSv6wXs7T28V82ae
ElmTd0PZe1+y3dwo1sVzd4JjtFiXteW/9P/uurI7VJrPSRZ99uQSrxgHgcz2
7hHT6pqyhxS6x/cUvWLl4cLcfgJZGFhl9lG1sq9orNy+Qezb2nWNH/brLZA1
h1flulWWNPvc5lk/fz6ruQpvzzO8Podr/fOR1q9f6671/PN2PXB1Pj8qnaes
/+/Fj+dbOwYUEVeLUrsY+zPkJc89UwvF/1fJWeNPGBq5t+m+Wpu1im+6rzbG
thFN96XkrPFttkRJefvCeD+8KU6gxTIpb0rOGp+EXpHiRF8ZI9Xlrf20LkrO
Gr/+9T1SnJSx1lKchAp6nUrOGr+72QUpztXzo6U459LpdSo5a/w+62nfLu1M
+/YTuW+VnDV+rcK6UHLW+F99SeNMsKZxSuU4Ss4a/8XUXklNcR62/VCK47xr
hRRHyUPvJkpxzgrZUpzY3hZSHCX/29ul0nVetHST4gyYQq9TyZ82/w0K+X/S
WeOXtyyR4hRbvCbFueZJ4yg5a/zZW+h1jrek15krX6eSs8Z3l+MMfCKOkrPG
XyXneYec5xw5jpJ/4E/jvHj8kBRn/xj6eUrJF/zyoxSnfx6R4qxaT+MoOev1
75Ov8/sn+kTJeetPp0eCFMfjvocU5/21NI6Ss8YffuacFCer4zApTsZCGkfJ
p8txXFxonE5lNI6Ss35/jfX6byrEUfIlrWmcoesPSHEGDKdxlJw1Puv1p6bT
OAVWNM4xOY6Ssz6Hs+b/qieNE2VN12lm5itSHCV/1vV92r+P/Kzywxr/YRGN
Y+VO40wPonGUnPV7Nwnyde56Yh9W8ukWXvQcd80/1hTnzp53QqX1q+DPa/0+
WUclb9mBxnG/Rddp/kYaR8m7yOdgF8t/jqPkz6s//9PPZc3192ue9e83Puvv
LzfX+3vN9fmXNf7/AouTwKM=
    "]],
  AspectRatio->1,
  AxesOrigin->{Automatic, Automatic},
  DisplayFunction->Identity,
  Frame->True,
  FrameLabel->{{
     FormBox[
      StyleBox["\"w (Rel. Fitness Symbiont)\"", 16, StripOnInput -> False], 
      TraditionalForm], None}, {
     FormBox[
      StyleBox[
      "\"\\!\\(\\*SuperscriptBox[\\(V\\), \\(\[Mars]\\)]\\) (Vol. male \
milk)\"", 16, StripOnInput -> False], TraditionalForm], None}},
  FrameStyle->14,
  FrameTicks->{{Automatic, Automatic}, {Automatic, Automatic}},
  GridLines->{None, None},
  GridLinesStyle->Directive[
    GrayLevel[0.5, 0.4]],
  ImageSize->300,
  Method->{
   "DefaultBoundaryStyle" -> Automatic, "DefaultColorFunction" -> 
    "M10DefaultDensityGradient", "GridLinesInFront" -> True},
  PlotLabel->FormBox[
    StyleBox["\"\[Gamma]=0.01, \[Sigma]=100\"", 18, StripOnInput -> False], 
    TraditionalForm],
  PlotRange->{{0., 1.}, {0.05, 1.}},
  PlotRangeClipping->True,
  PlotRangePadding->{{
     Scaled[0.02], 
     Scaled[0.02]}, {
     Scaled[0.02], 
     Scaled[0.02]}},
  Ticks->{Automatic, Automatic}]], "Output",
 CellChangeTimes->{3.9094776450409107`*^9, 
  3.909477785241745*^9},ExpressionUUID->"560bc629-7f56-4c52-bd7c-\
d461a657f055"],

Cell[BoxData[
 TemplateBox[{StyleBox[
    StyleBox[
     PaneBox[
      TagBox[
       GridBox[{{
          StyleBox[
           TagBox[
            FormBox[
            "\"  Fraction\\nUniparental\\n     male\"", TraditionalForm], 
            TraditionalForm, Editable -> True], {FontFamily -> "Arial"}, 
           Background -> Automatic, StripOnInput -> False]}, {
          GraphicsBox[{{}, {}, 
            RasterBox[CompressedData["
1:eJwlV3k4VesbVTI2qWtIZUiK3FCIyG2lIjeklKFUSBlKcdFAylQoujI0qZBQ
KkMqIjJUxlxj5ozHmc/eVySV+H33+f2xn+fstfc++9vvWut917fiiLfNMWEh
IaFacswix3+/Ve+Hxt3a8AHJvJ8+16VacEjuos/mrwJU6EzVrNlThRmTodUl
rBasS5Jfzf4ugFPNGaESr2o43a7pZb1thbDCq564aQGmDo0a7IqqQTmVE//b
zTa0p+yO2yRMIWnshPfAw1qsML1hjpOf8FiFbzYiRsHgCjPTt6wOYXfPTx/f
3o7zGZFTf8+j0Kbo0jenpx5Doy4vby7rwC71lfkbF1Hwfdkjc2viI7aZmx+v
/NKBFU/fug/JUJDaaWe1ZvE/SE/WUqZqOzGueUAhZimFZ/1Nl95oNmLOV+l2
+QddqM772rJBiUJG8aq+TNUmuFn8jDY9140k3bio/pUU/EWGv3vnN6HqwaDJ
X9Y98CpYu/mKOoWtu1NlDLc0Y/Vk9bd7q3sBw5oxHU0Ki+4eWj/7n2ZE7crJ
rvnVi8Ulrlm96ykMjCy1qndsATs90XW87TNGNs8cjtCnkLOu0yOR0wLzn4Hy
ys/68LoiSXrdJgoXz9+4dOhsK57scWm0CO9H9Hb9ui5QsKyySV0t0gaRtoeV
mzQHcLi6OTh8O4Wli6RK6Pg26M/cvN98ewDrdp7coPknBa5jQ8dr5U9w07h6
zn3OIIQbxHntVhReZ14dC835hJu2F/b+8h5Eu3V6aogNhYjRHQstjNtRFeKj
ldAziKwW2GnYU7AzFvlduq4d3566SqzZMYQg2565bY4UPEoywuNtO3B56uBs
jbtDUNxtPzbmQuGFRZO+50AHRlKD1E+xh9CxMvT9RQ8K090/ODjRCTPTe7vy
Nwzj+rcnNyS8KZgfX3VfdqITmZw3/hNhw/izvs0t8TSFhO/WuwUhXRD9uyfJ
qGkYs1OmDZSCKPRFBQq/n9sNN52f5RcVGHjjqy7xJIyC+pKMgqSb3ahqX8qq
PM6Av5lNt94VCn6PGj3/WtGD1eeN5ou9ZkBzadDTslgKb/V/LDd/1oMIpQO6
FiIjYAoygnbepCBepdqkaNAL5ruA/bE2I0ipaLT6dI/CPlvr8K8VvdjhcSe4
NWUEDje+Kzo/pJDMCND/aPkZj+YVZcgJRrDIc+W/3CwKHL90TlrHZ4g976x3
NGKiztiq4nQeBV3hxnsBR/rgbjs5mhLJRLjU2XihQsJ7/H8f3Ifq73JLGG1M
GDNSXaNLKdSsUBVWO9cPtWSDzeoqLIwX1unJvqdw1UGt5+KsAURttT/q5c1C
dvS4yIM6CtqpJXpcswGwmWeu5pWw4Oak2PF7M4VPrD1/28YMwDz6Zt64BBtK
uuaPCzooBGqzWOXNA3isXdC+0Z6NTlHfAJM+Ckpng0zWyg1CvO3TVFA6G3Hd
d3d+ZFB4/3bR3VsHB+Fx7qtKxSgbO3M+LLPnUThY9WVvxf1B9La8/DSxjgPZ
pOvnnUYphLlL7Q8nepp8W/5BcJSDMp2skJkJCo/EtQ6byg9B5unHV4zbHLjX
V1xOmaLQkGXhKmY/hPW3OjN6PnKw8Gj3Vcym8WWnp0dt4hCswhk3WoS4KJz6
EtsvRmMJP+JkdMsQjnv/e7lWjwunG3NvBM+nsflauq+V1DAiHKdOl3twIaal
mqT0G42jWpVnF+4axsMd4m6F97jIqzJOKVtC40pjf1Bz9DDKdKXtcpq4cHCy
TXdSpJHr8ys0oXYYvUrKZhlzeBCaPJk1s5LGp0XLIm3FGJicu1b/3kYeHl+P
yElZQ+Nn/sYYOVMGpCcNVid48bB7TcoLaNNQ3mcX1xXGwHrGNtmrqTx8ryh8
3a9Hw/Sr38275QxYNVmLhrbx8OBAU2mwEY0TN+PuHppmwLPEceKsOB9/jrEr
lbbQiDPITVUyHkHEY3fmKWM+RqNn1ZSZ0ijo/JgxGDCCtES/9mM+fNxRXdrg
ZEGjN4D75GHhCMpCgqsOpvNhUqrTMrObxuxl4nnHvo6gxyu6YG8nH1xbi44U
OxrqJateqekyMelwK3PnPAHiKddeHKSx69C2Yo4PE9KmD2+abBHAKDJosN+F
ht+0c9nTHCbWr8+N2OgvwJDSDWawOw3RjNW1MVwmHLX0jBJTBFDLV+675EXu
tzPufUp0/MDqqX9RkQCZBvHFe31oDIrZ0HUHWGB7qeT2tQqgWip8S8WfvLfI
fTY3ngWtmDscYUqAtK2n/UbP0ig+fkFGop4F/6dSqmvEKayoYVqXn6ehtjxB
XV2YjeK6yMO7VCikWDmsjQ2mcaPh8aYdm9gQ4k7f9jOmoNBaK344nNQh+O0u
Nz82dkicab1tR+Gew6aRtZE0vNe1uVx+ysY1dcH8tz6kz/Y9q/h5ldRzkOOf
PsxG646j5sNXKdxxVUyu+5vGnwkzke+WcSDv3hMmnkFBjhMbeCee8LJd5u7Q
Xg6cI2xKNcso3Dg1y97jJg3VCY2cWTEcZGbUfrPpoiA97qtrkET4fbSlQvk9
B/z3W3TOjVGID2AsFE2mMe1g14YpDnQYhV73ib6lZmz5bQ+ITiS9WIeJ7gOE
tR9VqtGIvVRd8zCDRueb0B8XvLgoU8kcZJnQmC9pmOGbRfR28tb8++lciGxV
WD6f8BoT+yTUJJtGvmK2ckkvFxYuiXY6Z2hIyiw/LPWchlJTpW6PNA/xIXPj
7K/TiEq6ZtT/kjwX2mn2w5KHzpSw+qAnNMSUZ2RzXtP4oUPtl7/Mg2LZd5G0
9zQuZ/iMBZUQ3gulVzmW8PAmUSG2o4fGoTd3t0sV0bBsq8jL5/MgpfDoWizB
RfYlbKomPK4aPWUsqcDH0Yx1MTsInsO/qnNxM6nD/OU1LlZ8FGkWX53ppmF3
OWzNhlnkezVq9xZd4GN+wbYrhQSfVghU5r+j8HzHmX6pHD6ObG6I9CZ4ZsFf
cg8jSP88uvKERx8fBVV2EWoEt7b2XHCAzM0joU0TZQsEmGs9cKm/i8Yky1lk
EckhxskXwuRA8k6HZ/gtgqeGOExV/yOAzBuNBd7eArx0Ggu1Jri5/O6xi3EC
UB0dd6qI7sXZQSFiBB99voO7YZ8A1eOXVik2CXDQRzS4rJPGnZ0Y5MsKkLpI
5/lpIbLeydgLZwluMqzf+bCLjwCtfuOGdRREQuWDtAnOPa/VeOAeHzYWMTWq
ZN4ekHgYyOqgES+9umqREx9rPQz3BcWRfBG3NiCF4EbZCqU1K/gQuczsb62g
ILy04Kw9wYdMZV4GM3joe5Bw4vcvFOzTcGYhwaP75j3Vf8RD4dst38JUaDzT
qPWvbqehe3ZOmsCTh+s9grBuGxpCL2z8ggneu3DqdvpaHo5PJi3QIX6y3dT7
lwHBLz0ei3WkudgmY5505QWNrHfHfOhPNNaa8CIW53OxXOfrqsFhwpMFfeoR
wdu6hi7U+nOxP9g/WJtBw/HYgFPUBxqMVeq/jW7gIm1xTn5QH40uH0XvU+T/
nNUNSpgTxCcZrJFaUheHoIMX9xE/9GqYHest5GCD4Qp5uVYa7ZFEsLHkuqbt
gpZzHAR/PGB5tIGsM6HznvIFcl37aGG1IQe1TonBz6tptCbLPhM9QcNGx8+5
9Acbi8ca8qcryPmTfW/4DjQa9cIkXrxh42CEGNOC6LrpVXxdixkNC4O4/MdB
bGTKm8jfKSB9q6Kp6zXp79WGqY7Jf7BBPwu0ZObRaPi4gJNM6rrNOHdO4jQL
hlteBus+Jc93Wk5ekqJRvvlt9pUyFsJaBfkhxMe1w1fFTkwT/Zk02AWHsPDR
TY3ZkEJ0RtfI7uGTPLetd8bfhAXZH87yy0j/qPohutqgm4KeGe/x8dksOF1L
svRIpLFd1HSDQg2FPPMfe5zfMZGl3Bb8ivStd4vCtwsXUNC0kPhpe4mJsRfz
X8y+QvSnULGXQ/JNltWSdAtTkkd27GBaE37L1WeONBJ9rdqtZmUiykREd4j8
fVLHzXp/+L4KppBmoz+hXz2CxpPFllzSp0twPvTuSQqKtqYpa6NGID9rPNjA
l8Ymi6LroSRHJtnvM1f5cwSuiZov/psPRXbfUtyJD2UPuI7KSY6gPN7TWIPM
mZZw80caqhRiVE1ez65jIKsq89+fRIevTR5qHCT7kxkb0QUeVxiI+zGc3rCd
RsrMr+xrVQL4hta7NpgziI9W7E/RpxFR6rC+7JYAI7nXi3TEGXA5cnj+X+o0
vM6/ePmvhwAOfbYLb1eTHHrzbsXWpTT2Gi7YqGIkQN28Zcd+RQxjfV3nael5
NAy/ebzZO1eAPzYNFB8xG4b8tIwG8xeZQ6/ebb7cy0e+Z4ZUjcgwZuns7Suk
Sa70U6wsyOZD9fZxN80PQ+Aeux5/ZZACtS7AlH2Rj1tV2iXxl4bQcqfBzLGV
5DWqtUZ+Nx+SX8cXTW4bQnGD5M+1HyiUPNOytCB+vrCy2P2Q8BDSZpnnThP+
0o5faQz6wsO/e4JLKysHcXXDZdemxxSuqDNsct7x4Bqy/Tf1sEH4elbKpSVR
8GFubu9P5KE9R8LzmskgDtyfqfeLIXk//c7+RW48mH/+5+0XoUFsbTYOMb1I
4Y8j471bDUj/npso7VA+AA2RQD05MhdXKls7+4vzoGW0/3hp8AAWGxay2aQv
SfZlDWd0cfHAQ7FcBQP44TV+r3gvhdG7c9w7nnChrlX9u9Svfgylrt8TY0qh
Y78TVzyIi/nRezq6z/ejru2UyGEDktPlik8aWXHxhdUTlvGjD91OzeJxahSG
0w5sl/6Ni/yWdGn/833ouaWSW0r2f7dOLQ4vr+PgHbUponr6M3ob/Wy5ZN+5
06iuwiuMgzbJ1m9Lwz7js9iHn7JfBJgWCROSN+KAsfq45ymRz+iDbNq2AQHy
mw3xgeTbr1tn9VRE9aL/rLu5D+n3bvdHL/yVxYao021LmXkEz31N3SsRQN4z
q0TBhQ3Z89pvPWJ7MMCSuFH7RIAGPZeftUvYUPuP4MU9GFRy3DRxW4BQ8tYz
TSxsfHHowUKybxmyfzaoEimA3semcypRLJg3ji92le/GcOyvSOvTArBvRRX+
Axb286IvFdzrwkj1Lq0gVwGSXbdMBH5jwkts5YSEcheYMyltj/cIsEd7Uk8t
l/l/nTzsBNNgNPATmV8iP3P9Wt2Y+Bt7uvJWd4LlvXXFbC0Biqrc84MVmUh2
ZO+c86QD7EcJ1VrLBfCKVxr9vX0EuWeDS+w1O8DpZ5x0lBRA+XCHduc14s8E
Wa2nee3gyulLR03y0bYm9tQl0xE05WanTOu2g2cdWfySyUfUV7Psdb8YGKjf
vsim8BP4kZ3Og218bKqY5vW+ZPyfXyOywrI1Ygve8UHHFGhc8WJg9hy/8cnS
NlDfArONnvOR5nDKc4MqA4uVJd0sTdrgUZxTZ5HCR0/bljHDjmFQpdX57z62
ItrlZ+RUDB/s4n/DxwKGMVcl5uJr/1Zki5ubZgfyMZ6aKp29fBhrInbvzF7e
StabOPuwBx9Ckbsz3MqGYMaVlk1734IvdoNlC+z4mHdSSF/5yBCO7uoavOnV
AplpzQtl2/hYsjevqmvOEELz72dHS7fAICPQyGc98bmhs33Co0GkyB4JCClp
xgHL6m/KSnysU5JiW+4cREngatPTR5txYey3V83z+PhDpPycqGAA3X1cqePz
mpGS5Owb9oOHP3neEuWxA/i2Nbf38MsmVJpka+uyebBtVkoK0BmAzCO/x3sP
NoHB/s4f/sRD5akUW7cn/dCZu9HffE4TxK6bPUkk/u82mjnTRfchtW8yONCh
EWsMEtxNn/Mw9p+QNxD/ZIbKHX38Dyz7+lUnkkkea31bVBb4GUu9JXOtJhvg
fXntUGYMD+opij065b2wNUgwMzBvQDyJGfaBPGw5cXEqQ6QX12eW9Snf/oiX
rR8OinvwsN+gT0Heogf11emnJdn16AhcvLTIlgdf4c2Iud4N0eua88cN6vF9
BUlW23i42njfeeZTF0wcCtI/R9Zhee3TxKXreUi7+yvUd1kXgpRhXN1Ri80+
k3vqFXn4T90jzp14za5uzVOrhYuc6cKgeTy06pa+d8jswJe83SeSztbgf7/6
z18=
             "], {{
               Rational[-15, 2], 
               Rational[-225, 2]}, {
               Rational[15, 2], 
               Rational[225, 2]}}], {Antialiasing -> False, 
             AbsoluteThickness[0.1], 
             Directive[
              Opacity[0.3], 
              GrayLevel[0]], 
             LineBox[
              NCache[{{
                 Rational[15, 2], 
                 Rational[-225, 2]}, {
                 Rational[-15, 2], 
                 Rational[-225, 2]}, {
                 Rational[-15, 2], 
                 Rational[225, 2]}, {
                 Rational[15, 2], 
                 Rational[225, 2]}, {
                 Rational[15, 2], 
                 Rational[-225, 2]}}, {{7.5, -112.5}, {-7.5, -112.5}, {-7.5, 
               112.5}, {7.5, 112.5}, {7.5, -112.5}}]]}, {
             CapForm[None], {}}, {Antialiasing -> False, 
             StyleBox[
              LineBox[{{7.5, -112.5}, {7.5, 112.5}}], 
              Directive[
               AbsoluteThickness[0.2], 
               Opacity[0.3], 
               GrayLevel[0]], StripOnInput -> False], 
             StyleBox[
              StyleBox[{{
                 StyleBox[
                  LineBox[{{{7.5, -112.5}, 
                    Offset[{4., 0}, {7.5, -112.5}]}, {{7.5, -67.5}, 
                    Offset[{4., 0}, {7.5, -67.5}]}, {{7.5, -22.5}, 
                    Offset[{4., 0}, {7.5, -22.5}]}, {{7.5, 22.5}, 
                    Offset[{4., 0}, {7.5, 22.5}]}, {{7.5, 67.5}, 
                    Offset[{4., 0}, {7.5, 67.5}]}, {{7.5, 112.5}, 
                    Offset[{4., 0}, {7.5, 112.5}]}}], 
                  Directive[
                   AbsoluteThickness[0.2], 
                   GrayLevel[0.4]], StripOnInput -> False], 
                 StyleBox[
                  LineBox[{{{7.5, -101.25}, 
                    Offset[{2.5, 0.}, {7.5, -101.25}]}, {{7.5, -90.}, 
                    Offset[{2.5, 0.}, {7.5, -90.}]}, {{7.5, -78.75}, 
                    Offset[{2.5, 0.}, {7.5, -78.75}]}, {{7.5, -56.25}, 
                    Offset[{2.5, 0.}, {7.5, -56.25}]}, {{7.5, -45.}, 
                    Offset[{2.5, 0.}, {7.5, -45.}]}, {{7.5, -33.75}, 
                    Offset[{2.5, 0.}, {7.5, -33.75}]}, {{7.5, -11.25}, 
                    Offset[{2.5, 0.}, {7.5, -11.25}]}, {{7.5, 0.}, 
                    Offset[{2.5, 0.}, {7.5, 0.}]}, {{7.5, 
                    11.250000000000014`}, 
                    Offset[{2.5, 0.}, {7.5, 11.250000000000014`}]}, {{7.5, 
                    33.75}, 
                    Offset[{2.5, 0.}, {7.5, 33.75}]}, {{7.5, 45.}, 
                    Offset[{2.5, 0.}, {7.5, 45.}]}, {{7.5, 56.25}, 
                    Offset[{2.5, 0.}, {7.5, 56.25}]}, {{7.5, 78.75}, 
                    Offset[{2.5, 0.}, {7.5, 78.75}]}, {{7.5, 90.}, 
                    Offset[{2.5, 0.}, {7.5, 90.}]}, {{7.5, 101.25}, 
                    Offset[{2.5, 0.}, {7.5, 101.25}]}}], 
                  Directive[
                   AbsoluteThickness[0.2], 
                   GrayLevel[0.4], 
                   Opacity[0.3]], StripOnInput -> False]}, 
                StyleBox[
                 StyleBox[{{
                    StyleBox[{
                    InsetBox[
                    FormBox["0", TraditionalForm], 
                    Offset[{7., 0.}, {7.5, -112.5}], {-1, 0.}, Automatic, {1, 
                    0}], 
                    InsetBox[
                    FormBox[
                    TagBox[
                    InterpretationBox["\"0.2\"", 0.2, AutoDelete -> True], 
                    NumberForm[#, {
                    DirectedInfinity[1], 1}]& ], TraditionalForm], 
                    Offset[{7., 0.}, {7.5, -67.5}], {-1, 0.}, Automatic, {1, 
                    0}], 
                    InsetBox[
                    FormBox[
                    TagBox[
                    InterpretationBox["\"0.4\"", 0.4, AutoDelete -> True], 
                    NumberForm[#, {
                    DirectedInfinity[1], 1}]& ], TraditionalForm], 
                    Offset[{7., 0.}, {7.5, -22.5}], {-1, 0.}, Automatic, {1, 
                    0}], 
                    InsetBox[
                    FormBox[
                    TagBox[
                    InterpretationBox["\"0.6\"", 0.6, AutoDelete -> True], 
                    NumberForm[#, {
                    DirectedInfinity[1], 1}]& ], TraditionalForm], 
                    Offset[{7., 0.}, {7.5, 22.5}], {-1, 0.}, Automatic, {1, 
                    0}], 
                    InsetBox[
                    FormBox[
                    TagBox[
                    InterpretationBox["\"0.8\"", 0.8, AutoDelete -> True], 
                    NumberForm[#, {
                    DirectedInfinity[1], 1}]& ], TraditionalForm], 
                    Offset[{7., 0.}, {7.5, 67.5}], {-1, 0.}, Automatic, {1, 
                    0}], 
                    InsetBox[
                    FormBox[
                    TagBox[
                    InterpretationBox["\"1.0\"", 1., AutoDelete -> True], 
                    NumberForm[#, {
                    DirectedInfinity[1], 1}]& ], TraditionalForm], 
                    Offset[{7., 0.}, {7.5, 112.5}], {-1, 0.}, Automatic, {1, 
                    0}]}, 
                    Directive[
                    AbsoluteThickness[0.2], 
                    GrayLevel[0.4]], {
                    Directive[
                    Opacity[1], 
                    GrayLevel[0.3]], 
                    Directive[
                    Opacity[1], 
                    GrayLevel[0.3]]}, StripOnInput -> False], 
                    
                    StyleBox[{{}, {}, {}, {}, {}, {}, {}, {}, {}, {}, {}, {}, \
{}, {}, {}}, 
                    Directive[
                    AbsoluteThickness[0.2], 
                    GrayLevel[0.4], 
                    Opacity[0.3]], {
                    Directive[
                    Opacity[1], 
                    GrayLevel[0.3]], 
                    Directive[
                    Opacity[1], 
                    GrayLevel[0.3]]}, StripOnInput -> False]}, {}}, {
                   Directive[
                    Opacity[1], 
                    GrayLevel[0.3]], 
                   Directive[
                    Opacity[1], 
                    GrayLevel[0.3]]}, StripOnInput -> False], "GraphicsLabel",
                  StripOnInput -> False]}, "GraphicsTicks", StripOnInput -> 
               False], 
              Directive[
               AbsoluteThickness[0.2], 
               Opacity[0.3], 
               GrayLevel[0]], StripOnInput -> False]}}, PlotRangePadding -> 
           Scaled[0.02], PlotRange -> All, Frame -> True, 
           FrameTicks -> {{False, False}, {True, False}}, FrameStyle -> 
           Opacity[0], FrameTicksStyle -> Opacity[0], 
           ImageSize -> {Automatic, 225}, BaseStyle -> {}]}}, 
        GridBoxAlignment -> {"Columns" -> {{Center}}}, AutoDelete -> False, 
        GridBoxItemSize -> {
         "Columns" -> {{Automatic}}, "Rows" -> {{Automatic}}}, 
        GridBoxSpacings -> {
         "Columns" -> {{Automatic}}, "Rows" -> {{Automatic}}}], "Grid"], 
      Alignment -> Left, AppearanceElements -> None, 
      ImageMargins -> {{5, 5}, {5, 5}}, ImageSizeAction -> "ResizeToFit"], 
     LineIndent -> 0, StripOnInput -> False], {FontFamily -> "Arial"}, 
    Background -> Automatic, StripOnInput -> False]},
  "BarLegend",
  DisplayFunction->(#& ),
  InterpretationFunction:>(RowBox[{"BarLegend", "[", 
     RowBox[{"\"LightTemperatureMap\"", ",", 
       RowBox[{
        "LegendLabel", "\[Rule]", 
         "\"  Fraction\\nUniparental\\n     male\""}]}], "]"}]& )]], "Output",\

 CellChangeTimes->{3.9094776450409107`*^9, 
  3.9094777852896957`*^9},ExpressionUUID->"1a22b6c8-ec98-4345-a3c1-\
08797679b4b7"]
}, Open  ]]
}, Closed]],

Cell[CellGroupData[{

Cell["\[Gamma]=0.01, s=10", "Subsection",
 CellChangeTimes->{{3.8902925697381496`*^9, 3.8902925706919537`*^9}, {
   3.89029360590981*^9, 3.890293619875443*^9}, {3.890293722725507*^9, 
   3.890293738845214*^9}, {3.890296139425448*^9, 3.890296145612186*^9}, {
   3.9071421837103167`*^9, 3.907142207275301*^9}, {3.9071422731425056`*^9, 
   3.907142280824053*^9}, {3.9071424759835043`*^9, 3.907142479106045*^9}, {
   3.907213642695126*^9, 3.907213656157929*^9}, 3.908014834068267*^9, {
   3.908274295715912*^9, 3.908274305292242*^9}, 3.908275713096592*^9, {
   3.908277974151826*^9, 3.908277996334015*^9}, 3.909476634997645*^9, {
   3.909477770577529*^9, 
   3.909477772815406*^9}},ExpressionUUID->"b63f8350-1773-4297-85f4-\
4e6618c3c348"],

Cell[CellGroupData[{

Cell[BoxData[
 RowBox[{
  RowBox[{"(*", " ", 
   RowBox[{
    RowBox[{
    "Sweep", " ", "over", " ", "different", " ", "biparental", " ", "male", 
     " ", "milk", " ", "volumes"}], ",", " ", "vM", ",", " ", 
    RowBox[{
    "and", " ", "fitness", " ", "of", " ", "hosts", " ", "carrying", " ", 
     "the", " ", "symbiote"}], ",", " ", "w"}], " ", "*)"}], 
  "\[IndentingNewLine]", "\[IndentingNewLine]", 
  RowBox[{
   RowBox[{
    RowBox[{"vwTable", "=", 
     RowBox[{"Flatten", "[", 
      RowBox[{
       RowBox[{"Table", "[", 
        RowBox[{
         RowBox[{"{", 
          RowBox[{"i", ",", "j", ",", "0"}], "}"}], ",", 
         RowBox[{"{", 
          RowBox[{"i", ",", "0", ",", "1", ",", "0.025"}], "}"}], ",", 
         RowBox[{"{", 
          RowBox[{"j", ",", "0.05", ",", "1", ",", "0.025"}], "}"}]}], "]"}], 
       ",", "1"}], "]"}]}], ";"}], "\[IndentingNewLine]", 
   RowBox[{
    RowBox[{"fpTable", "=", "vwTable"}], ";"}], "\[IndentingNewLine]", 
   "\[IndentingNewLine]", 
   RowBox[{"(*", " ", 
    RowBox[{
    "Define", " ", "\[Alpha]", " ", "and", " ", "\[Beta]", " ", 
     "transmission", " ", "probability", " ", "functions"}], " ", "*)"}], 
   "\[IndentingNewLine]", 
   RowBox[{
    RowBox[{
     RowBox[{"\[Alpha]", "[", "vF_", "]"}], ":=", 
     RowBox[{"(", 
      FractionBox[
       RowBox[{"1", "-", 
        RowBox[{"Exp", "[", 
         RowBox[{
          RowBox[{"-", "s"}], "*", "vF"}], "]"}]}], 
       RowBox[{"1", "-", 
        RowBox[{"Exp", "[", 
         RowBox[{"-", "s"}], "]"}]}]], ")"}]}], ";"}], "\[IndentingNewLine]", 
   
   RowBox[{
    RowBox[{
     RowBox[{"\[Beta]", "[", "vM_", "]"}], ":=", 
     RowBox[{"(", 
      FractionBox[
       RowBox[{"1", "-", 
        RowBox[{"Exp", "[", 
         RowBox[{
          RowBox[{"-", "s"}], "*", "vM"}], "]"}]}], 
       RowBox[{"1", "-", 
        RowBox[{"Exp", "[", 
         RowBox[{"-", "s"}], "]"}]}]], ")"}]}], ";"}], "\[IndentingNewLine]", 
   "\[IndentingNewLine]", "\[IndentingNewLine]", 
   RowBox[{"For", "[", 
    RowBox[{
     RowBox[{"vwi", "=", "1"}], ",", 
     RowBox[{"vwi", "\[LessEqual]", 
      RowBox[{"Length", "[", "vwTable", "]"}]}], ",", 
     RowBox[{"vwi", "++"}], ",", "\[IndentingNewLine]", "\[IndentingNewLine]", 
     RowBox[{"(*", " ", 
      RowBox[{
      "Define", " ", "fixed", " ", "parameters", " ", "in", " ", "simulation",
        " ", "and", " ", "parameters", " ", "to", " ", "vary", " ", 
       RowBox[{"(", 
        RowBox[{"vM", " ", "and", " ", "w"}], ")"}]}], " ", "*)"}], 
     "\[IndentingNewLine]", 
     RowBox[{
      RowBox[{"params", "=", 
       RowBox[{"{", 
        RowBox[{
         RowBox[{"b0", " ", "\[Rule]", " ", "10"}], ",", " ", 
         RowBox[{"d0", " ", "\[Rule]", " ", "1"}], ",", " ", 
         RowBox[{"dprime", " ", "\[Rule]", " ", 
          RowBox[{"1", "/", "1000"}]}], ",", " ", 
         RowBox[{"v", " ", "\[Rule]", "1000"}], ",", "\[IndentingNewLine]", 
         RowBox[{"vF", "\[Rule]", "1"}], ",", "\[IndentingNewLine]", 
         RowBox[{"vM", "\[Rule]", " ", 
          RowBox[{"vwTable", "[", 
           RowBox[{"[", 
            RowBox[{"vwi", ",", "1"}], "]"}], "]"}]}], ",", " ", 
         RowBox[{"\[Epsilon]", " ", "\[Rule]", "0.6"}], ",", " ", 
         "\[IndentingNewLine]", 
         RowBox[{"\[Gamma]", "\[Rule]", "0.01"}], ",", 
         RowBox[{"s", "\[Rule]", "10"}], ",", "\[IndentingNewLine]", 
         RowBox[{"w", "\[Rule]", " ", 
          RowBox[{"vwTable", "[", 
           RowBox[{"[", 
            RowBox[{"vwi", ",", "2"}], "]"}], "]"}]}], ",", 
         RowBox[{"tt", "\[Rule]", "10000"}]}], "}"}]}], ";", 
      "\[IndentingNewLine]", "\[IndentingNewLine]", 
      RowBox[{"(*", " ", 
       RowBox[{
        RowBox[{
        "Create", " ", "RHS", " ", "of", " ", "Dynamical", " ", "System", "  ",
          "with"}], " ", "..."}], " ", "*)"}], "\[IndentingNewLine]", 
      RowBox[{"(*", " ", 
       RowBox[{
        RowBox[{
        "Females", " ", "lactating", " ", "at", " ", "volume", " ", "vF"}], 
        ",", " ", 
        RowBox[{"with", " ", "and", " ", "without", " ", "symbiote"}], ",", 
        " ", 
        RowBox[{
        "femalePos", " ", "and", " ", "femaleNeg", " ", "respectively"}]}], 
       " ", "*)"}], "\[IndentingNewLine]", 
      RowBox[{"(*", " ", 
       RowBox[{
        RowBox[{
        "Males", " ", "lactating", " ", "at", " ", "volume", " ", "0"}], ",", 
        " ", 
        RowBox[{"with", " ", "and", " ", "without", " ", "symbiote"}], ",", 
        " ", 
        RowBox[{
        "maleUnPos", " ", "and", " ", "maleUnNeg", " ", "respectively"}]}], 
       " ", "*)"}], "\[IndentingNewLine]", 
      RowBox[{"(*", " ", 
       RowBox[{
        RowBox[{
        "Males", " ", "lactating", " ", "at", " ", "volume", " ", "vM"}], ",",
         " ", 
        RowBox[{"with", " ", "and", " ", "without", " ", "symbiote"}], ",", 
        " ", 
        RowBox[{
        "maleBiPos", " ", "and", " ", "maleBiNeg", " ", "respectively"}]}], 
       " ", "*)"}], "\[IndentingNewLine]", 
      RowBox[{"system", " ", "=", " ", 
       RowBox[{
        RowBox[{
         RowBox[{"{", "\[IndentingNewLine]", 
          RowBox[{"(*", 
           RowBox[{
            RowBox[{"d", " ", 
             RowBox[{"maleBiNeg", " ", "/", " ", "dt"}]}], " ", ":="}], " ", 
           "*)"}], "\[IndentingNewLine]", 
          RowBox[{
           RowBox[{
            RowBox[{
             RowBox[{"b0", "/", "2"}], " ", "*", " ", 
             RowBox[{"Exp", "[", 
              RowBox[{
               RowBox[{"-", "\[Gamma]"}], "/", 
               RowBox[{"(", 
                RowBox[{"vF", "+", "vM"}], ")"}]}], "]"}], " ", "*", " ", 
             FractionBox[
              RowBox[{"(", 
               RowBox[{
                RowBox[{"maleBiNeg", " ", "femaleNeg"}], "+", 
                RowBox[{
                 RowBox[{"(", 
                  RowBox[{"1", "-", 
                   RowBox[{"\[Alpha]", "[", "vF", "]"}]}], ")"}], "femalePos",
                  "*", "maleBiNeg"}], "+", 
                RowBox[{
                 RowBox[{"(", 
                  RowBox[{"1", "-", 
                   RowBox[{"\[Beta]", "[", "vM", "]"}]}], ")"}], "femaleNeg", 
                 "*", "maleBiPos"}], "+", 
                RowBox[{
                 RowBox[{"(", 
                  RowBox[{"1", "-", 
                   RowBox[{"\[Alpha]", "[", "vF", "]"}]}], ")"}], 
                 RowBox[{"(", 
                  RowBox[{"1", "-", 
                   RowBox[{"\[Beta]", "[", "vM", "]"}]}], ")"}], "femalePos", 
                 "*", "maleBiPos"}]}], ")"}], 
              RowBox[{"(", 
               RowBox[{"femaleNeg", " ", "+", " ", "femalePos"}], ")"}]]}], 
            " ", "-", " ", 
            RowBox[{"maleBiNeg", 
             RowBox[{
              RowBox[{"(", 
               RowBox[{"d0", " ", "+", " ", 
                RowBox[{"dprime", " ", "v", " ", 
                 RowBox[{"(", "total", ")"}]}]}], ")"}], " ", "/", " ", 
              "1"}]}], " ", "-", " ", 
            RowBox[{"\[Epsilon]", " ", "maleBiNeg"}], "+", 
            RowBox[{"\[Epsilon]", " ", "maleBiPos"}]}], ",", 
           "\[IndentingNewLine]", "\[IndentingNewLine]", 
           RowBox[{"(*", 
            RowBox[{
             RowBox[{"d", " ", 
              RowBox[{"maleBiPos", " ", "/", " ", "dt"}]}], " ", ":="}], " ", 
            "*)"}], "\[IndentingNewLine]", 
           RowBox[{
            RowBox[{
             RowBox[{"b0", "/", "2"}], " ", "*", " ", 
             RowBox[{"Exp", "[", 
              RowBox[{
               RowBox[{"-", "\[Gamma]"}], "/", 
               RowBox[{"(", 
                RowBox[{"vF", "+", "vM"}], ")"}]}], "]"}], " ", "*", " ", 
             FractionBox[
              RowBox[{"(", 
               RowBox[{
                RowBox[{
                 RowBox[{"\[Alpha]", "[", "vF", "]"}], "maleBiNeg", " ", 
                 "femalePos"}], " ", "+", " ", 
                RowBox[{
                 RowBox[{"\[Beta]", "[", "vM", "]"}], "maleBiPos", "*", 
                 "femaleNeg"}], " ", "+", " ", 
                RowBox[{
                 RowBox[{"(", 
                  RowBox[{
                   RowBox[{"\[Alpha]", "[", "vF", "]"}], "+", 
                   RowBox[{"\[Beta]", "[", "vM", "]"}], "-", 
                   RowBox[{
                    RowBox[{"\[Alpha]", "[", "vF", "]"}], "*", 
                    RowBox[{"\[Beta]", "[", "vM", "]"}]}]}], ")"}], 
                 "maleBiPos", "*", "femalePos"}]}], ")"}], 
              RowBox[{"(", 
               RowBox[{"femaleNeg", " ", "+", " ", "femalePos"}], ")"}]]}], 
            " ", "-", " ", 
            RowBox[{"maleBiPos", 
             RowBox[{
              RowBox[{"(", 
               RowBox[{"d0", " ", "+", " ", 
                RowBox[{"dprime", " ", "v", " ", 
                 RowBox[{"(", "total", ")"}]}]}], ")"}], " ", "/", " ", 
              "w"}]}], " ", "+", " ", 
            RowBox[{"\[Epsilon]", " ", "maleBiNeg"}], " ", "-", " ", 
            RowBox[{"\[Epsilon]", " ", "maleBiPos"}]}], ",", 
           "\[IndentingNewLine]", "\[IndentingNewLine]", 
           RowBox[{"(*", 
            RowBox[{
             RowBox[{"d", " ", 
              RowBox[{"maleUnNeg", " ", "/", " ", "dt"}]}], " ", ":="}], " ", 
            "*)"}], "\[IndentingNewLine]", 
           RowBox[{
            RowBox[{
             RowBox[{"b0", "/", "2"}], " ", "*", " ", 
             RowBox[{"Exp", "[", 
              RowBox[{
               RowBox[{"-", "\[Gamma]"}], "/", 
               RowBox[{"(", 
                RowBox[{"vF", "+", "0"}], ")"}]}], "]"}], " ", "*", " ", 
             FractionBox[
              RowBox[{"(", 
               RowBox[{
                RowBox[{"maleUnNeg", " ", "femaleNeg"}], "+", 
                RowBox[{
                 RowBox[{"(", 
                  RowBox[{"1", "-", 
                   RowBox[{"\[Alpha]", "[", "vF", "]"}]}], ")"}], "femalePos",
                  "*", "maleUnNeg"}], "+", 
                RowBox[{
                 RowBox[{"(", 
                  RowBox[{"1", "-", 
                   RowBox[{"\[Beta]", "[", "0", "]"}]}], ")"}], "femaleNeg", 
                 "*", "maleUnPos"}], "+", 
                RowBox[{
                 RowBox[{"(", 
                  RowBox[{"1", "-", 
                   RowBox[{"\[Alpha]", "[", "vF", "]"}]}], ")"}], 
                 RowBox[{"(", 
                  RowBox[{"1", "-", 
                   RowBox[{"\[Beta]", "[", "0", "]"}]}], ")"}], "femalePos", 
                 "*", "maleUnPos"}]}], ")"}], 
              RowBox[{"(", 
               RowBox[{"femaleNeg", " ", "+", " ", "femalePos"}], ")"}]]}], 
            " ", "-", " ", 
            RowBox[{"maleUnNeg", 
             RowBox[{
              RowBox[{"(", 
               RowBox[{"d0", " ", "+", " ", 
                RowBox[{"dprime", " ", "v", " ", 
                 RowBox[{"(", "total", ")"}]}]}], ")"}], " ", "/", " ", 
              "1"}]}], " ", "-", " ", 
            RowBox[{"\[Epsilon]", " ", "maleUnNeg"}], "+", 
            RowBox[{"\[Epsilon]", " ", "maleUnPos"}]}], ",", 
           "\[IndentingNewLine]", "\[IndentingNewLine]", 
           RowBox[{"(*", 
            RowBox[{
             RowBox[{"d", " ", 
              RowBox[{"maleUnPos", " ", "/", " ", "dt"}]}], " ", ":="}], " ", 
            "*)"}], "\[IndentingNewLine]", 
           RowBox[{
            RowBox[{
             RowBox[{"b0", "/", "2"}], " ", "*", " ", 
             RowBox[{"Exp", "[", 
              RowBox[{
               RowBox[{"-", "\[Gamma]"}], "/", 
               RowBox[{"(", 
                RowBox[{"vF", "+", "0"}], ")"}]}], "]"}], " ", "*", " ", 
             FractionBox[
              RowBox[{"(", 
               RowBox[{
                RowBox[{
                 RowBox[{"\[Alpha]", "[", "vF", "]"}], "maleUnNeg", " ", 
                 "femalePos"}], " ", "+", " ", 
                RowBox[{
                 RowBox[{"\[Beta]", "[", "0", "]"}], "maleUnPos", "*", 
                 "femaleNeg"}], " ", "+", " ", 
                RowBox[{
                 RowBox[{"(", 
                  RowBox[{
                   RowBox[{"\[Alpha]", "[", "vF", "]"}], "+", 
                   RowBox[{"\[Beta]", "[", "0", "]"}], "-", 
                   RowBox[{
                    RowBox[{"\[Alpha]", "[", "vF", "]"}], "*", 
                    RowBox[{"\[Beta]", "[", "0", "]"}]}]}], ")"}], 
                 "maleUnPos", "*", "femalePos"}]}], ")"}], 
              RowBox[{"(", 
               RowBox[{"femaleNeg", " ", "+", " ", "femalePos"}], ")"}]]}], 
            " ", "-", " ", 
            RowBox[{"maleUnPos", 
             RowBox[{
              RowBox[{"(", 
               RowBox[{"d0", " ", "+", " ", 
                RowBox[{"dprime", " ", "v", " ", 
                 RowBox[{"(", "total", ")"}]}]}], ")"}], " ", "/", " ", 
              "w"}]}], " ", "+", " ", 
            RowBox[{"\[Epsilon]", " ", "maleUnNeg"}], "-", 
            RowBox[{"\[Epsilon]", " ", "maleUnPos"}]}], ",", 
           "\[IndentingNewLine]", "\[IndentingNewLine]", 
           RowBox[{"(*", 
            RowBox[{
             RowBox[{"d", " ", 
              RowBox[{"femaleNeg", " ", "/", " ", "dt"}]}], " ", ":="}], " ", 
            "*)"}], "\[IndentingNewLine]", 
           RowBox[{
            RowBox[{
             RowBox[{"b0", "/", "2"}], "  ", "*", " ", 
             RowBox[{"(", 
              RowBox[{
               RowBox[{
                RowBox[{"Exp", "[", 
                 RowBox[{
                  RowBox[{"-", "\[Gamma]"}], "/", 
                  RowBox[{"(", 
                   RowBox[{"vF", "+", "vM"}], ")"}]}], "]"}], 
                FractionBox[
                 RowBox[{
                  RowBox[{"maleBiNeg", " ", "femaleNeg"}], "+", 
                  RowBox[{
                   RowBox[{"(", 
                    RowBox[{"1", "-", 
                    RowBox[{"\[Alpha]", "[", "vF", "]"}]}], ")"}], 
                   "femalePos", "*", "maleBiNeg"}], "+", 
                  RowBox[{
                   RowBox[{"(", 
                    RowBox[{"1", "-", 
                    RowBox[{"\[Beta]", "[", "vM", "]"}]}], ")"}], "femaleNeg",
                    "*", "maleBiPos"}], "+", 
                  RowBox[{
                   RowBox[{"(", 
                    RowBox[{"1", "-", 
                    RowBox[{"\[Alpha]", "[", "vF", "]"}]}], ")"}], 
                   RowBox[{"(", 
                    RowBox[{"1", "-", 
                    RowBox[{"\[Beta]", "[", "vM", "]"}]}], ")"}], "femalePos",
                    "*", "maleBiPos"}]}], 
                 RowBox[{"(", 
                  RowBox[{"femaleNeg", " ", "+", " ", "femalePos"}], ")"}]]}],
                " ", "+", "  ", 
               RowBox[{
                RowBox[{"Exp", "[", 
                 RowBox[{
                  RowBox[{"-", "\[Gamma]"}], "/", 
                  RowBox[{"(", 
                   RowBox[{"vF", "+", "0"}], ")"}]}], "]"}], 
                FractionBox[
                 RowBox[{
                  RowBox[{"maleUnNeg", " ", "femaleNeg"}], "+", 
                  RowBox[{
                   RowBox[{"(", 
                    RowBox[{"1", "-", 
                    RowBox[{"\[Alpha]", "[", "vF", "]"}]}], ")"}], 
                   "femalePos", "*", "maleUnNeg"}], "+", 
                  RowBox[{
                   RowBox[{"(", 
                    RowBox[{"1", "-", 
                    RowBox[{"\[Beta]", "[", "0", "]"}]}], ")"}], "femaleNeg", 
                   "*", "maleUnPos"}], "+", 
                  RowBox[{
                   RowBox[{"(", 
                    RowBox[{"1", "-", 
                    RowBox[{"\[Alpha]", "[", "vF", "]"}]}], ")"}], 
                   RowBox[{"(", 
                    RowBox[{"1", "-", 
                    RowBox[{"\[Beta]", "[", "0", "]"}]}], ")"}], "femalePos", 
                   "*", "maleUnPos"}]}], 
                 RowBox[{"(", 
                  RowBox[{"femaleNeg", " ", "+", " ", "femalePos"}], 
                  ")"}]]}]}], ")"}]}], " ", "-", " ", 
            RowBox[{"femaleNeg", 
             RowBox[{
              RowBox[{"(", 
               RowBox[{"d0", " ", "+", " ", 
                RowBox[{"dprime", " ", "v", " ", 
                 RowBox[{"(", "total", ")"}]}]}], ")"}], " ", "/", " ", 
              "1"}]}], " ", "-", " ", 
            RowBox[{"\[Epsilon]", " ", "femaleNeg"}], "+", 
            RowBox[{"\[Epsilon]", "*", "femalePos"}]}], ",", 
           "\[IndentingNewLine]", "\[IndentingNewLine]", 
           RowBox[{"(*", 
            RowBox[{
             RowBox[{"d", " ", 
              RowBox[{"femalePos", " ", "/", " ", "dt"}]}], " ", ":="}], " ", 
            "*)"}], "\[IndentingNewLine]", 
           RowBox[{
            RowBox[{
             RowBox[{"b0", "/", "2"}], "  ", "*", " ", 
             RowBox[{"(", 
              RowBox[{
               RowBox[{
                RowBox[{"Exp", "[", 
                 RowBox[{
                  RowBox[{"-", "\[Gamma]"}], "/", 
                  RowBox[{"(", 
                   RowBox[{"vF", "+", "vM"}], ")"}]}], "]"}], 
                FractionBox[
                 RowBox[{"(", 
                  RowBox[{
                   RowBox[{
                    RowBox[{"\[Alpha]", "[", "vF", "]"}], "maleBiNeg", " ", 
                    "femalePos"}], " ", "+", " ", 
                   RowBox[{
                    RowBox[{"\[Beta]", "[", "vM", "]"}], "maleBiPos", "*", 
                    "femaleNeg"}], " ", "+", " ", 
                   RowBox[{
                    RowBox[{"(", 
                    RowBox[{
                    RowBox[{"\[Alpha]", "[", "vF", "]"}], "+", 
                    RowBox[{"\[Beta]", "[", "vM", "]"}], "-", 
                    RowBox[{
                    RowBox[{"\[Alpha]", "[", "vF", "]"}], "*", 
                    RowBox[{"\[Beta]", "[", "vM", "]"}]}]}], ")"}], 
                    "maleBiPos", "*", "femalePos"}]}], ")"}], 
                 RowBox[{"(", 
                  RowBox[{"femaleNeg", " ", "+", " ", "femalePos"}], ")"}]]}],
                " ", "+", "  ", 
               RowBox[{
                RowBox[{"Exp", "[", 
                 RowBox[{
                  RowBox[{"-", "\[Gamma]"}], "/", 
                  RowBox[{"(", 
                   RowBox[{"vF", "+", "0"}], ")"}]}], "]"}], 
                FractionBox[
                 RowBox[{"(", 
                  RowBox[{
                   RowBox[{
                    RowBox[{"\[Alpha]", "[", "vF", "]"}], "maleUnNeg", " ", 
                    "femalePos"}], " ", "+", " ", 
                   RowBox[{
                    RowBox[{"\[Beta]", "[", "0", "]"}], "maleUnPos", "*", 
                    "femaleNeg"}], " ", "+", " ", 
                   RowBox[{
                    RowBox[{"(", 
                    RowBox[{
                    RowBox[{"\[Alpha]", "[", "vF", "]"}], "+", 
                    RowBox[{"\[Beta]", "[", "0", "]"}], "-", 
                    RowBox[{
                    RowBox[{"\[Alpha]", "[", "vF", "]"}], "*", 
                    RowBox[{"\[Beta]", "[", "0", "]"}]}]}], ")"}], 
                    "maleUnPos", "*", "femalePos"}]}], ")"}], 
                 RowBox[{"(", 
                  RowBox[{"femaleNeg", " ", "+", " ", "femalePos"}], 
                  ")"}]]}]}], ")"}]}], " ", "-", " ", 
            RowBox[{"femalePos", 
             RowBox[{
              RowBox[{"(", 
               RowBox[{"d0", " ", "+", " ", 
                RowBox[{"dprime", " ", "v", " ", 
                 RowBox[{"(", "total", ")"}]}]}], ")"}], " ", "/", " ", 
              "w"}]}], " ", "+", " ", 
            RowBox[{"\[Epsilon]", " ", "femaleNeg"}], " ", "-", " ", 
            RowBox[{"\[Epsilon]", "*", "femalePos"}]}]}], 
          "\[IndentingNewLine]", "}"}], "/.", 
         RowBox[{"{", 
          RowBox[{"total", "\[Rule]", " ", 
           RowBox[{"(", 
            RowBox[{
            "maleBiNeg", "+", "maleBiPos", "+", "maleUnNeg", "+", "maleUnPos",
              "+", "femaleNeg", "+", "femalePos"}], ")"}]}], "}"}]}], "/.", 
        "params"}]}], ";", "\[IndentingNewLine]", "\[IndentingNewLine]", 
      "\[IndentingNewLine]", 
      RowBox[{"(*", " ", 
       RowBox[{
        RowBox[{"Calculate", " ", "FP", " ", "at", " ", "Biparental"}], "-", 
        RowBox[{
        "free", " ", "Equilibrium", " ", "using", " ", "fisherian", " ", 
         "sex", " ", "ratios"}]}], " ", "*)"}], "\[IndentingNewLine]", 
      RowBox[{"(*", " ", 
       RowBox[{
        RowBox[{
        "This", " ", "equilibrium", " ", "forms", " ", "the", " ", "initial", 
         " ", "condition", " ", "for", " ", "the", " ", "population"}], ",", 
        " ", 
        RowBox[{
        "to", " ", "which", " ", "biparental", " ", "males", " ", "are", " ", 
         "introduced", " ", "at", " ", "low", " ", "frequency"}]}], " ", 
       "*)"}], "\[IndentingNewLine]", 
      RowBox[{"fp", "=", 
       RowBox[{"Quiet", "[", 
        RowBox[{"Solve", "[", 
         RowBox[{
          RowBox[{"Join", "[", 
           RowBox[{
            RowBox[{"(", 
             RowBox[{"(", 
              RowBox[{
               RowBox[{
                RowBox[{"(", 
                 RowBox[{
                  RowBox[{"{", 
                   RowBox[{
                    RowBox[{
                    RowBox[{"system", "[", 
                    RowBox[{"[", "3", "]"}], "]"}], "\[Equal]", "0"}], ",", 
                    RowBox[{
                    RowBox[{"system", "[", 
                    RowBox[{"[", "4", "]"}], "]"}], "\[Equal]", "0"}]}], 
                   "}"}], "/.", 
                  RowBox[{"{", 
                   RowBox[{"total", "\[Rule]", " ", 
                    RowBox[{"(", 
                    RowBox[{
                    "maleBiNeg", "+", "maleBiPos", "+", "maleUnNeg", "+", 
                    "maleUnPos", "+", "femaleNeg", "+", "femalePos"}], 
                    ")"}]}], "}"}]}], ")"}], "/.", 
                RowBox[{"{", 
                 RowBox[{
                  RowBox[{"femaleNeg", "\[Rule]", 
                   RowBox[{"maleBiNeg", "+", "maleUnNeg"}]}], ",", 
                  RowBox[{"femalePos", "\[Rule]", 
                   RowBox[{"maleBiPos", "+", "maleUnPos"}]}]}], "}"}]}], "/.", 
               RowBox[{"{", 
                RowBox[{
                 RowBox[{"maleBiNeg", "\[Rule]", "0"}], ",", 
                 RowBox[{"maleBiPos", "\[Rule]", "0"}]}], "}"}]}], ")"}], 
             ")"}], ",", 
            RowBox[{"{", 
             RowBox[{
              RowBox[{"maleUnNeg", ">", "0"}], ",", 
              RowBox[{"maleUnPos", ">", "0"}]}], "}"}]}], "]"}], ",", 
          RowBox[{"{", 
           RowBox[{"maleUnNeg", ",", "maleUnPos"}], "}"}], ",", "Reals"}], 
         "]"}], "]"}]}], ";", "\[IndentingNewLine]", "\[IndentingNewLine]", 
      RowBox[{"(*", " ", 
       RowBox[{
       "Check", " ", "the", " ", "number", " ", "of", " ", "internal", " ", 
        "equilbria"}], " ", "*)"}], "\[IndentingNewLine]", 
      RowBox[{"If", "[", 
       RowBox[{
        RowBox[{
         RowBox[{"Length", "[", "fp", "]"}], ">", "1"}], ",", 
        RowBox[{"Print", "[", 
         RowBox[{"\"\<Too Many FP: params VM=\>\"", "<>", 
          RowBox[{"ToString", "[", 
           RowBox[{"vM", "/.", "params"}], "]"}], "<>", "\"\<; w=\>\"", "<>", 
          
          RowBox[{"ToString", "[", 
           RowBox[{"w", "/.", "params"}], "]"}]}], "]"}]}], "]"}], ";", 
      "\[IndentingNewLine]", 
      RowBox[{"If", "[", 
       RowBox[{
        RowBox[{
         RowBox[{"Length", "[", "fp", "]"}], "\[Equal]", "0"}], ",", 
        RowBox[{"Print", "[", 
         RowBox[{"\"\<Too Few FP: params VM=\>\"", "<>", 
          RowBox[{"ToString", "[", 
           RowBox[{"vM", "/.", "params"}], "]"}], "<>", "\"\<; w=\>\"", "<>", 
          
          RowBox[{"ToString", "[", 
           RowBox[{"w", "/.", "params"}], "]"}]}], "]"}]}], "]"}], ";", 
      "\[IndentingNewLine]", 
      RowBox[{"fpNum", "=", 
       RowBox[{"fp", "/.", "params"}]}], ";", "\[IndentingNewLine]", 
      "\[IndentingNewLine]", 
      RowBox[{"(*", 
       RowBox[{"Solve", " ", "for", " ", "fixed", " ", 
        RowBox[{"points", "."}]}], "*)"}], "\[IndentingNewLine]", 
      RowBox[{"subs", " ", "=", " ", 
       RowBox[{"{", "\[IndentingNewLine]", 
        RowBox[{
         RowBox[{"maleBiNeg", " ", "\[Rule]", " ", 
          RowBox[{"maleBiNeg", " ", "[", "t", "]"}]}], ",", 
         RowBox[{"maleBiPos", "\[Rule]", " ", 
          RowBox[{"maleBiPos", " ", "[", "t", "]"}]}], ",", 
         RowBox[{"maleUnNeg", "\[Rule]", " ", 
          RowBox[{"maleUnNeg", " ", "[", "t", "]"}]}], ",", 
         RowBox[{"maleUnPos", "\[Rule]", " ", 
          RowBox[{"maleUnPos", " ", "[", "t", "]"}]}], ",", 
         RowBox[{"femaleNeg", "\[Rule]", " ", 
          RowBox[{"femaleNeg", " ", "[", "t", "]"}]}], ",", 
         RowBox[{"femalePos", "\[Rule]", " ", 
          RowBox[{"femalePos", " ", "[", "t", "]"}]}]}], 
        "\[IndentingNewLine]", "}"}]}], ";", "\[IndentingNewLine]", 
      "\[IndentingNewLine]", 
      RowBox[{"(*", " ", 
       RowBox[{
        RowBox[{
        "Solve", " ", "the", " ", "dynamical", " ", "system", " ", "under", 
         " ", "the", " ", "assumption", " ", "that"}], " ", "..."}], " ", 
       "*)"}], "\[IndentingNewLine]", 
      RowBox[{"(*", " ", 
       RowBox[{
       "femaleNeg", " ", "and", " ", "femalePos", " ", "are", " ", "at", " ", 
        "their", " ", "equilibrium", " ", "abundances"}], " ", "*)"}], 
      "\[IndentingNewLine]", 
      RowBox[{"(*", " ", 
       RowBox[{
       "maleUnNeg", " ", "and", " ", "maleUnPos", " ", "are", " ", "at", " ", 
        "near", " ", "their", " ", "equilibrium", " ", "abundances", " ", 
        RowBox[{"(", 
         RowBox[{
         "minus", " ", "some", " ", "number", " ", "of", " ", "mutants"}], 
         ")"}]}], " ", "*)"}], "\[IndentingNewLine]", 
      RowBox[{"(*", " ", 
       RowBox[{
       "maleBiNeg", " ", "and", " ", "maleNiPos", " ", "are", " ", "at", " ", 
        "low", " ", "abundance", " ", 
        RowBox[{"(", 
         RowBox[{
         "representing", " ", "the", " ", "number", " ", "of", " ", 
          "mutants"}], ")"}]}], " ", "*)"}], "\[IndentingNewLine]", 
      RowBox[{"solved", " ", "=", " ", 
       RowBox[{"NDSolve", "[", 
        RowBox[{
         RowBox[{"{", "\[IndentingNewLine]", 
          RowBox[{
           RowBox[{
            RowBox[{
             RowBox[{"maleBiNeg", "'"}], "[", "t", "]"}], "\[Equal]", 
            RowBox[{"(", 
             RowBox[{
              RowBox[{"system", "[", 
               RowBox[{"[", "1", "]"}], "]"}], "/.", "subs"}], ")"}]}], ",", 
           "\[IndentingNewLine]", 
           RowBox[{
            RowBox[{
             RowBox[{"maleBiPos", "'"}], "[", "t", "]"}], "\[Equal]", 
            RowBox[{"(", 
             RowBox[{
              RowBox[{"system", "[", 
               RowBox[{"[", "2", "]"}], "]"}], "/.", "subs"}], ")"}]}], ",", 
           "\[IndentingNewLine]", 
           RowBox[{
            RowBox[{
             RowBox[{"maleUnNeg", "'"}], "[", "t", "]"}], "\[Equal]", 
            RowBox[{"(", 
             RowBox[{
              RowBox[{"system", "[", 
               RowBox[{"[", "3", "]"}], "]"}], "/.", "subs"}], ")"}]}], ",", 
           "\[IndentingNewLine]", 
           RowBox[{
            RowBox[{
             RowBox[{"maleUnPos", "'"}], "[", "t", "]"}], "\[Equal]", 
            RowBox[{"(", 
             RowBox[{
              RowBox[{"system", "[", 
               RowBox[{"[", "4", "]"}], "]"}], "/.", "subs"}], ")"}]}], ",", 
           "\[IndentingNewLine]", 
           RowBox[{
            RowBox[{
             RowBox[{"femaleNeg", "'"}], "[", "t", "]"}], "\[Equal]", 
            RowBox[{"(", 
             RowBox[{
              RowBox[{"system", "[", 
               RowBox[{"[", "5", "]"}], "]"}], "/.", "subs"}], ")"}]}], ",", 
           "\[IndentingNewLine]", 
           RowBox[{
            RowBox[{
             RowBox[{"femalePos", "'"}], "[", "t", "]"}], "\[Equal]", 
            RowBox[{"(", 
             RowBox[{
              RowBox[{"system", "[", 
               RowBox[{"[", "6", "]"}], "]"}], "/.", "subs"}], ")"}]}], ",", 
           "\[IndentingNewLine]", 
           RowBox[{
            RowBox[{"maleBiNeg", "[", "0", "]"}], "\[Equal]", " ", "0.01"}], 
           ",", "\[IndentingNewLine]", 
           RowBox[{
            RowBox[{"maleBiPos", "[", "0", "]"}], "\[Equal]", "   ", "0.01"}],
            ",", "\[IndentingNewLine]", 
           RowBox[{
            RowBox[{
             RowBox[{"maleUnNeg", "[", "0", "]"}], "\[Equal]", 
             RowBox[{
              RowBox[{"(", " ", 
               RowBox[{"maleUnNeg", "/.", 
                RowBox[{"fp", "[", 
                 RowBox[{"[", 
                  RowBox[{"Length", "[", "fp", "]"}], "]"}], "]"}]}], ")"}], 
              "-", "0.01"}]}], " ", "/.", "params"}], ",", 
           "\[IndentingNewLine]", 
           RowBox[{
            RowBox[{
             RowBox[{"maleUnPos", "[", "0", "]"}], "\[Equal]", " ", 
             RowBox[{
              RowBox[{"(", 
               RowBox[{"maleUnPos", "/.", 
                RowBox[{"fp", "[", 
                 RowBox[{"[", 
                  RowBox[{"Length", "[", "fp", "]"}], "]"}], "]"}]}], ")"}], 
              "-", "0.01"}]}], " ", "/.", "params"}], ",", 
           "\[IndentingNewLine]", 
           RowBox[{
            RowBox[{
             RowBox[{"femaleNeg", "[", "0", "]"}], "\[Equal]", "  ", 
             RowBox[{"(", 
              RowBox[{"maleUnNeg", "/.", 
               RowBox[{"fp", "[", 
                RowBox[{"[", 
                 RowBox[{"Length", "[", "fp", "]"}], "]"}], "]"}]}], ")"}]}], 
            " ", "/.", "params"}], ",", "\[IndentingNewLine]", 
           RowBox[{
            RowBox[{
             RowBox[{"femalePos", "[", "0", "]"}], "\[Equal]", 
             RowBox[{"(", "  ", 
              RowBox[{"maleUnPos", "/.", 
               RowBox[{"fp", "[", 
                RowBox[{"[", 
                 RowBox[{"Length", "[", "fp", "]"}], "]"}], "]"}]}], ")"}]}], 
            " ", "/.", "params"}]}], "\[IndentingNewLine]", "}"}], ",", " ", 
         RowBox[{"{", "\[IndentingNewLine]", 
          RowBox[{
          "maleBiNeg", ",", "maleBiPos", ",", "maleUnNeg", ",", "maleUnPos", 
           ",", "femaleNeg", ",", "femalePos"}], "\[IndentingNewLine]", "}"}],
          ",", " ", 
         RowBox[{"{", 
          RowBox[{"t", ",", " ", "0", ",", " ", 
           RowBox[{"tt", "/.", "params"}]}], "}"}]}], "]"}]}], ";", 
      "\[IndentingNewLine]", "\[IndentingNewLine]", 
      RowBox[{
       RowBox[{"vwTable", "[", 
        RowBox[{"[", 
         RowBox[{"vwi", ",", "3"}], "]"}], "]"}], "=", 
       RowBox[{
        RowBox[{
         RowBox[{
          FractionBox[
           RowBox[{"(", 
            RowBox[{
             RowBox[{"maleUnNeg", "[", "t", "]"}], "+", 
             RowBox[{"maleUnPos", "[", "t", "]"}]}], ")"}], 
           RowBox[{
            RowBox[{"(", 
             RowBox[{
              RowBox[{"maleBiNeg", "[", "t", "]"}], "+", 
              RowBox[{"maleBiPos", "[", "t", "]"}]}], ")"}], "+", 
            RowBox[{"(", 
             RowBox[{
              RowBox[{"maleUnNeg", "[", "t", "]"}], "+", 
              RowBox[{"maleUnPos", "[", "t", "]"}]}], ")"}]}]], "/.", 
          RowBox[{"solved", "[", 
           RowBox[{"[", "1", "]"}], "]"}]}], "/.", 
         RowBox[{"t", "\[Rule]", "tt"}]}], "/.", "params"}]}], ";", 
      "\[IndentingNewLine]", 
      RowBox[{
       RowBox[{"fpTable", "[", 
        RowBox[{"[", 
         RowBox[{"vwi", ",", "3"}], "]"}], "]"}], "=", 
       RowBox[{"fp", "[", 
        RowBox[{"[", 
         RowBox[{"Length", "[", "fp", "]"}], "]"}], "]"}]}], ";"}]}], 
    "\[IndentingNewLine]", "]"}], "\[IndentingNewLine]", 
   "\[IndentingNewLine]", 
   RowBox[{"ListDensityPlot", "[", 
    RowBox[{"vwTable", ",", 
     RowBox[{"ColorFunction", "\[Rule]", "\"\<LightTemperatureMap\>\""}], ",", 
     RowBox[{"InterpolationOrder", "\[Rule]", "0"}], ",", 
     RowBox[{"FrameLabel", "\[Rule]", 
      RowBox[{"{", 
       RowBox[{
        RowBox[{"Style", "[", 
         RowBox[{
         "\"\<\!\(\*SuperscriptBox[\(V\), \(\[Mars]\)]\) (Vol. male \
milk)\>\"", ",", "16"}], "]"}], ",", 
        RowBox[{"Style", "[", 
         RowBox[{"\"\<w (Rel. Fitness Symbiont)\>\"", ",", "16"}], "]"}]}], 
       "}"}]}], ",", 
     RowBox[{"PlotLabel", "\[Rule]", 
      RowBox[{"Style", "[", 
       RowBox[{
        RowBox[{"\"\<\[Gamma]=\>\"", "<>", 
         RowBox[{"ToString", "[", 
          RowBox[{"\[Gamma]", "/.", "params"}], "]"}], "<>", 
         "\"\<, \[Sigma]=\>\"", "<>", 
         RowBox[{"ToString", "[", 
          RowBox[{"s", "/.", "params"}], "]"}]}], ",", "18"}], "]"}]}], ",", 
     RowBox[{"FrameStyle", "\[Rule]", "14"}], ",", 
     RowBox[{"ImageSize", "\[Rule]", "300"}]}], "]"}], "\[IndentingNewLine]", 
   "\[IndentingNewLine]", 
   RowBox[{"BarLegend", "[", 
    RowBox[{"\"\<LightTemperatureMap\>\"", ",", 
     RowBox[{
     "LegendLabel", "\[Rule]", 
      "\"\<  Fraction\nUniparental\n     male\>\""}]}], "]"}], 
   "\[IndentingNewLine]", "\[IndentingNewLine]"}]}]], "Input",
 CellChangeTimes->{{3.8902962861292973`*^9, 3.890296396014673*^9}, {
   3.890296427548501*^9, 3.8902965225619*^9}, {3.89029655647528*^9, 
   3.890296578645082*^9}, {3.890296622693513*^9, 3.890296622801409*^9}, {
   3.8902967855552883`*^9, 3.89029681674833*^9}, {3.890296872328064*^9, 
   3.890296875374921*^9}, 3.890382837736712*^9, {3.907142086082142*^9, 
   3.907142102778607*^9}, {3.9071421918862133`*^9, 3.907142233369945*^9}, {
   3.907142285446802*^9, 3.907142287274034*^9}, 3.9071424930482187`*^9, {
   3.907142591760542*^9, 3.907142735342333*^9}, {3.907142829414069*^9, 
   3.907142938116708*^9}, {3.9071429886971483`*^9, 3.9071430022932987`*^9}, {
   3.907212284776043*^9, 3.907212286565812*^9}, {3.907212616624817*^9, 
   3.907212684803232*^9}, {3.907212904170162*^9, 3.907212904270289*^9}, {
   3.907222706016039*^9, 3.9072227064641523`*^9}, {3.907231490364047*^9, 
   3.907231546668631*^9}, 3.907922314059617*^9, {3.908014830076223*^9, 
   3.908014830160741*^9}, {3.9080148812890263`*^9, 3.908014964131815*^9}, {
   3.908015002356316*^9, 3.90801504197576*^9}, {3.908015107228035*^9, 
   3.9080151133124447`*^9}, {3.908015214519829*^9, 3.9080153070182953`*^9}, {
   3.908016197328562*^9, 3.90801654962984*^9}, {3.908262892459991*^9, 
   3.908263016824585*^9}, {3.908263061061392*^9, 3.9082630928604383`*^9}, {
   3.9082631506548233`*^9, 3.9082631920313053`*^9}, {3.908263231645526*^9, 
   3.908263354834519*^9}, {3.908263425413488*^9, 3.90826342801917*^9}, {
   3.9082634860098677`*^9, 3.9082635543117228`*^9}, {3.908263640180985*^9, 
   3.9082636574677973`*^9}, {3.908264149153433*^9, 3.908264149473002*^9}, {
   3.908264256314693*^9, 3.908264283229465*^9}, 3.908273902659884*^9, {
   3.908273993955237*^9, 3.908273995711236*^9}, {3.9082742746769857`*^9, 
   3.90827428784678*^9}, 3.90827573410334*^9, 3.908277998529543*^9, {
   3.9094766833554087`*^9, 3.9094772323160677`*^9}, {3.909477268720747*^9, 
   3.909477290681777*^9}, {3.909477612610928*^9, 3.9094776130580673`*^9}, {
   3.909477768101376*^9, 
   3.909477768271036*^9}},ExpressionUUID->"a106474f-907e-44c0-b7df-\
cadf1f9c77ff"],

Cell[BoxData[
 GraphicsBox[GraphicsComplexBox[CompressedData["
1:eJyVnc+vXdd5nkmhysQFiv4HLdDOWx1SSEfuv9DOG6CFdSm0gw4z7TSTzgLo
XnoWoIA7aIwOAgTwJIEQE9G9hwRNQYJMgqRiy7FiMwJadNLaLnz3fnn8PouP
vitODt671vt+63zr7H32w/Prn/6H//xv33vr1q1bT//ZrVu/vb04/+2/P/r2
ret/3/829f1d3zv77b8/G8ejry5/++8Hy/gfy/h2+xfqv9jHv7vr6+HLD9XP
8W29Dxb/f8N45t89/PbfR4uf49/b9XvX9++ofo5v9+/R4r/AePsfL36O9/48
UT/HN9/Hi/8C45l/5/r+fbL4Od7351P1c3xb72eL/w8x3vfn6eLneN+fZ+rn
+PVyD88X//cwnvnX5c9eLH4b3/rxchm/kPFtvZ+rn+PH6/59Po73/fubG4+/
f73en9x4fOvHT8fxfjx+MY73er8Yx3u/fzaOJ29b79+O473en4/jvT9f3nh8
W++XNx7f/v5343jvzy/G8T+v9f7yxuPbel+N470/r8bx5G1///txnHo7rv5E
nx+pM/82NJ8fTVsedeZH5/nSnl/t+XjKO+w6z798PubzL+sz7w7yovl8HW3P
9/Fzfe8gr/fjgT7fU9NPnfmpz+d706zP9UW/u8+P5vVD9HT9wfW9g7zen0d6
/fHm643jsj7mdb3H8K+a9ZkXfbbP7/14gv18guNpvR7i+g7I68fr6fqI1zvU
9Fve7++a10OmWZ950Yd9fvfvU+znp+P1Gdf3r5DX+/+ZXp9R0295vR9P0d9V
sz7z7iCv+/cM+/lsvF7k+v418no/nuv1IjX9lpf6vJ40zfrMu4O86Fxf2vWo
Xb9yfQfk9X749Wk063N9zIvm9e+k6be83J9c7/L6d7qenvIynutjXi9P199T
Xu//6XraNOtNeam/9W+9Hp+u76e87p9f3xsPTHl9/P0Mx6dr+i0v9ckDpllv
yuv+/Rz9dR3/lNfHx8ofE89MeakfPiGvTPwz5XX//g79XTXrTXl9fPwCx49r
+i0v1y/bOn658BM160153T/nrWjWm/L6+HC+M96b8lLf+I6a9ZjH+cyn3tb1
/ZEPOY+3E69R375hXvTGN85r1PRb3q9/89t/f7rwnvEb6zEvOvOjt/kfKv9R
x8/13UZe8slnt6AzzvpcX+/DAzwuTrwX/kt/7mKc/tvQmd/7c1T+o34X/qzv
NvL6/jmvvZkHj8v6mJf92a4fT7wXTX5jPeZFx9/78UT5jzp+ru9Xu878frw6
r0WzPtfHvNQPn5H/yG+sx7x+/HyC/n2q/Eed+lzfW8hL/sRr0azP9TGv9+Mp
9nPlN9ZjXvR17G9+jP49U/6jTj2u723kJX/zOa9Fsz7Xx7yv6vH7Ao/vld9Y
j3l9fL3A+EvlP+r4ub5f1ePpJY4P57Vo1uf6mBdtvGaafsvL/TFeo2a9KS/j
E69Fs96U1/1bec00/ZaX42H7+8pr1Kw35XX/nNeiWW/KizZeM02/5WV/jNeo
WW/Ky/iW47wWzXpTXvR2XbHymmn6LS/1t+eHldeoWW/K6/45r0Wz3pTXx8fK
a6bpt7zf2/X2fL/ymvFb/FNexrdb57Vo1pvy+vhYec00/ZaX+jflPdZjHucz
n5pcNd0al028ZnWmvNxOvEZtOcw72zV5z/iN9Zh3D3k9/qHyH3X8XB/zun8P
0N+V31h/ykt98h71Hej4mXcPeb0vR+U/6vi5vveRl/xtv5zXolmf6+t+PXpd
f7s98V40+Y31uL57yIveeOBHyn/U8XN9zIs+H3gtmvWnvNQPn/X+rfzGesyL
Puzzu3+fKv9Rpz7Xx7zeD+e1aNaf8r6z6y3n6cJ/5DfWY9495HX/nin/Uac+
1/efkNf/L+i8Fs36XB/z+v69wON75TfWm/L68fRS+Y+afsvr/XBei2b9KS/a
eM00/ZbXz2crrxm/0W95fX51XotmvSmv93/lNdPvw2953b+V14zf6Le86IfX
/XNei2a9Ka+Pv5XXTB/ht7x/v2vjNeO31Jvyun/Oa9GsN+V1/1ZeM32A3/JS
33jN+C31przun/NaNOtNedHGa6Yv4Le8P6j+rbxm/Bb/lNf9c16LZr0pr89/
K6+Zpt/yUv+mvMd6zON85lNv1zUrd5nO/F/X4+zETTe9ZV4086Lt76anebn9
aL8ln92M336gt5l/WX93XqOOn+s7Iq+52nmNOn6uj3nR5D3jN9ab8lI/fGb8
Rx0/847Iy/hW5xHu/8pvrM/19T4/el1v68OJz6LPoFmf67tEXsbJZ5OOn+v7
CHnJJ59Nmn7LSz3yWfgv/eF4/MxLf+Lv/jmvUcfP9X2EvN4P5zXq+Lk+5j3Y
9XZ8PMXx83ThN9Zj3hXyun/PlP+o4+f6jshL/YnXolmf62Peg7p/zmvU8TPv
Cnn9OQbnNer4ub4HyOvjw/mPmn7Li554jTr1przcn4nXqOOf8vr52XmNOv4p
r9+X5LxGTb/l5XjY+um8Rh3/lNf9c16jjn/K6+Nv5TXTD+G3vOyP8ZrxW/xT
XvfPeS2a9aa8Pp+uvGaafstL/fAZec34Lf4pr/vnvBbNelNetPGaafotr/u3
8prxG/2W1/1zXotmvSmvj4+V10zTb3nRN+U91mMe5zOf2l5XCx9e1vr9dbmb
ch3z7XU/46iJ26bXAaPJefZ38ptxIufxdtufDxf+u4S2dVle9895LZr1p7x+
3+7Ka6bpt7zen+PCf5fQrMe8+8jrfXuE/Vv5jfW5Pub1+OOF/8hvrG95md/9
e6L8F836XN858vpxtfKa8WDqcX3M6/35ZOE/8hvrTXndv08X/jN+O8Bveb0f
K69Rs/6U98Gu83of+Y/8xnrMu0Be9+/Zwn/kN9bn+pjX/Vt5jZr1p7zU3+7f
ifeiyW+sx7wL5PX4S+U/6vi5vg+Q18eH81o063N9zOvz98prplNvysv9MV4z
fuvvE/G8jOf1PuO1aNab8qIPwmum78FvealvvGb8lnpTXp8/nNeiWW/K6+Nv
5TXTR/gtL/W3fq68ZvyWelNe9895LZr1prw+PlZeM30HfstLfeM147f4p7yM
b/10XotmvSmvry+c16jpt7zUf2fgNerUm/K6f85r1Kk35UVv/9/i/EdNv+Wl
/ta/mfdYz9aX+cynDjds65vft8n5D3c98Rp18qe86If7/bop59FP3X38EOep
+TZ+ro95Xc95zdYx5XX/nNeo45vyoo3XTNNveb0/R+U/6tSb8jJ+ffM1vBbN
+paX+Rnfrh9PvEZ9Dzp+ro95GQ+vnVd/n6DfT5b6zLtCXvK3XOe1aNbn+piX
+uSzSafelNf9c16jjn/K6/45r1Gn3pR3WcfH09f+8JrxW/zMOyKv++e8Rp16
XN9D5HX/nNeom2c977Lu3wvc/5XfWI95R+Qda/yl8h91/Fxf8g77/N6Pz3G8
rpr1uT7m9f9Lrrxmmn7L6+efldeM3+i3vOiJ16JZb8rr/q28Zvp9+C2v+7fy
mvHbAX7L6/45r0W/mWc9r4+/lddMX8FvedHGa8ZvF/BbXvfPeS2a9aa87t/K
a6YP8Fte92/lNeM3+i2v++e8Fs16U173b+U10/RbXp+/V14zfku9Ka/757wW
zXpTXvdv5TXT9Fte6t+U91iPeZzPfOrtOuGHyofUmd+fy3kw8lq/brrmRTMv
mrxm/MZ6U170TbmO9ae8Hl95zfht4sDMj86t8Vo06015ue33h344asthXu/P
ymvGb/RH30Zexq9tv8NrE7/RTx1/9Hb9uPKa8SD9l5IX3a83rrwWzXrMy/GW
+Rnfzhcrr1GzPtfHvNQzXjN+i5950Yd9fvdv5TXjt9Tj+pjX/Vt5zfiNfsv7
dZ3/nuL4ear8Fj/z+jh7iv6d+Cya/Mb6XN9t5PV+rLxmmn7qzE/97f6d+Cz6
Epr1uL7u1wvUO/HZYeC3+Lm+6Pj7+HD+o6b/juRFT7xGnXpTXu7PxGvU8U95
GSefTTr+Ka/757xGTb/l9fHhvEbdn7f0vO6f8xp1/FNeH3/Oa9T0W17qk88m
Hf+U1/1zXqOOf8qL3m6d16jpt7ycTydeo45/yuv+Oa9Rxz/lRYfPyGum6be8
7t/Ka8Zv9Fte9895LZr1przo8Bl5zTT9lhdtfEfNeszjfOZT53Wc7e8rH5Lv
OD964rVo5k95fN9k8iZNv+Uddn3T1+1Yz97Xmfn9vk7nNer+fyzPI0fd9JZ+
y0t94zXT0zzehs+M/6j79zs8rz9n+Qj3f+U31re8+PtzoCuvmab/UvKiw2fG
f9T0Rx+Ql/Ht/O28Fs36XB/zUo98dti18Vv8zOt9/wT9c16jjp/rY173z3mN
mn7LS/3N9xTHz8pvrMe8u8jr/j1T/qOOn+tjXu/Hic+M31jf8uJP/e3+vcD9
X/mN9bm+u8jrei+V/8hv8XN9h6r3EseH818063N9zOv/t1t5zTT9ltfPZyuv
Gb/Rb3l9fnVei2a9Ka/7t/Kaafotr4+3ldeM3+i3vO6f81o06015ffytvGaa
fsv7l7s2XjN+i3/K6/45r0Wz3pTX/Vt5zTT9ltf9W3nN+I1+y+vfWXNei2a9
Ka+/t9B5jfocfsvr/jmvUdNved0/5zVq+i2v++f8R02/5f1+9W/mPdaz9WU+
86n5OwXGc9GZH/472/XEa9TMi2Ze9Hb9tfKaafqpM79/l/jEZ8ZvrMf1Me+9
que8Rk2/5XX/Zq5jvSkv2rjvIH+nnzq+6InXqO/Cz3m5zfi2P49w/53f6KeO
P3p7HKy8Zpr+S8mLDp+lbxO/0W950eQz06w/5fXvrnyCx43zG/3U8Xf/nNeo
6b8jed0/5zVq+i2vj4+nOH6c3+in3q6Tfoz+Oa9Rpx7Xd4a83o8Tn038Rj91
/H3/XuD+r/zG+lwf83r8pfIf+Y1+y+vjw3ktmvWnvOiJ16jpt7x+/nFeo6bf
8vr86rxGTb/l5fE68Rp1/FNeHx/Oa9TxT3ndP+c1avotr4+/lddM02950cZr
xm/0W173z3ktmvWmvO6f8xp1/FNe9895jZp+y+v+Oa9R02953T/nNer78Fte
9895jTr+Ka+fL53/qOOf8rp/K6+ZTr0pL/VvynusxzzOZz51vw6z8iH5LvP7
e375uwMrr0Uzn/UvkZfxfL4xecZvrMf1RcfPz8EZr/XnXtbv4fxI8vg+SeM1
6ulzesnj62jGa9RX8FtedLjZ+I88R7/l9f4clf+oD/BbXu/3I9z/ld9Yf8rr
cec1asvJbeZ3/54or1HTf0/yoslnk049y8vnF3t/PsH+Ob+dw0+d+d035zXq
A/yW1/vhvEZ9Cb/l5XH3G/Ae+Y88Fz/zrpDX+/FM+Y869bk+5nX/nmM/V35j
/Snvsu6f8xp1/My7Ql6PO69Rx8/1Ma+Pj89x/Di/HeC3vD5/O69Rp96U1/vj
vEZNv+VF5/OG5DXT9Fte9mfr58pr1Kw35XX/nNeiWW/K6/OH8xo1/ZbX/XNe
oz7Cb3m5f/m8IXnNdOpNed2/ldeoWW/K6/45r0Wz3pTXx4fzGjX9ltfPn85r
1PRbXl9frLxmmn7LS//yecPur/Nbf1+P53X/nNeiWW/Ki87nDclrplNvykv9
rX8z77Ee8zif+dS5rpz4MOOZ/xZ0f7+q/04C81mfedHb/V2/N5P8xvqWF799
r8mk6T9C9/ewrJ97m/QF/NT9OY31fZGTpt/yoslnk6af+t19fu+P8xr1Hfip
mwMfY9/mW/otr8dPfz+Tecadltf9e4L+uj6THOb14+tjPP6c3+i3vN4f5zVq
+i2v++e8Rk2/5UVv/XReo6bf8qLJZ9GX0Kxnedv7kJ6if85r1KnH9TGv++e8
Rk2/5fX9e4H7P/Hb8zGvx53XqOm3vD4+Psfx45p+y+vzt/MaNf2W1/vjvEZN
v+VF9/evPho1/ZZ3tuvwWR4vpllvyuv+Oa9Fs96UF92/l7HyGjX9ltf9W3nN
9BX8ltfPO85r0aw35XX/Vl4zHf+U1/1zXotmvSmvjw/nNWr6La+vR53XqOm3
vO7fymumz+G3vPQvfJb+mma9Ka/79wr9XTXrTXl9fKy8Zpp+y0t94ztq1mMe
5zOfOtd9263zYcYzP9+f2teNzmvUbyGP+ZkfHT40/iO/0U99uc+PJp+R/zh+
Bf9H0Of7/H6dxnmNOvW5PuZ1/5zXqFNvyosmn5H/OE6/5aX+9rh0XqNOfeZF
Jy964rU389txWR/zetx5jbfGfczr/jmvUfd1v+f149V5jdpy+vH68ev6h4HX
qOPn+pjX/XNeo069KS/j2+8wOq9Rxz/ldd9OvEf+I7+l3pTX++G8Rn0b/uTd
Rl7qvwM+m/gtfq4vef35yScjr1HHz/UxL3riNWr6La/757xGTb/lRW/P/85r
1PRbXu+P8xr1EX7LizZeM02/5fXxvfIaNetNed0/57Vo1pvyovN6n/EaNf2W
1/1zXqN+CL/ldf9WXjNNv+V1/1Zeo2a9KS/j23nPeS2a9aa87p/zGvUt+C0v
mnw2afotr/u38ppp+i2v+7fyGjXrTXkZ3/7u/BfNelNe92/lNdOpN+Wlfr/e
6LzHeszjfOZT93Wa82HGMz/819edzmvU/fsgp/rMiyafXUJznH7q8F/q9/fj
nPgvmuOpz/UxL9p4jZr1p7zun/NaNOtNedHks0nTb3nNJSc+O9t11nuGcfot
j6+jxT/pM/gtj1zV63V+s9f5jNu6r37Lesw7R14/vta/9+NxXYf5chuf8Rq1
5fA2ed2/ldeoWY/rY1701s+V16hZb8pL/S3nx8p/0azHvAvkdd+eLfx3S3Tq
cX33kdf7ceI14zfW5/qYl/rb/XNei2Z95l0gr8ed16jj5/rOkdfHh/MaNf2W
1+dv5zVq+i2v98d5jfoh/JYXbbxmmn7Ly34Yr1Gz3pTX/XNei2a9Ka/757xG
Tb/ldf+c16jpt7zcP+M10/FPed2/ldeoWW/K6/45r0Wz3pSX8YnXqFNvyuvn
Yec16vinvL6+WHnN9H34LS/1jdeoWW/K6/45r0Wz3pQXbbxmOvWmvNTfbmfe
Yz3mcT7zqXPdtOWufEi+y/zwX79u4LwWzXzWPyAv4+Gz5F1Bc5x+6st9fl83
Oq9Fsz7Xx7zcn4nXqOOf8rp/zmvUqTflRU+8Rk2/5aX+dv3lvEYdP/PuIM/e
F3kzfjsu62Nej8+v27HelNf9WznO+C31przo5E7cxvqWl/mpf8DfWZc+m8e8
7p/zGvUd5Fhe/j7xGnX8U1737+lrf3jtHJr1przu6zPlP+rUm/JSP3xovBbN
+paX+X08v8D9X/mN9bg+5vX546XyHzX9ltf9c16LZv0pL3riNWr6La/3x3mN
+gi/5UUbr5mm3/L6OF95jZr1przun/NaNOtNedETr1HTb3ndv5XXTNNved0/
57Vo1pvyun8rr5m+B7/lRRuvGb/Rb3ndv5XXqFlvyuvnT+e1aNab8rp/K6+Z
pt/yDtW/ldeoWW/K6/69Qn9XzXpTXvdv5TXTt+C3vNS/Ke+xHvM4n/nU/f/0
zocZz/zw3+Wuw2fJn/gt+azPvGjy2SV0xlnf8sJ/fV05/64563N9zIs2XqNm
vSmv++e8Fs16U15fBzuvUdNvef2+whOfne36AM16U1608ZrpM/gtj++L7PU6
v9FveXwdzXgtmvWmPOOqifPotzxy1GG4Zf0pr/u3/t347TDM4+3Wz5XXqKcc
5l3ueuK1aNZj3hXyun8rr5lOPa6Ped2/59hH5zf6Le+y7p/zWjTrM+8KeT3u
vEYdP9fHvD4+nNeo6be8Pn87r1HTb3m9P85r1A/ht7zoideo6be87M/2uHBe
o+7PW3pe9895jTr+Ka/757xGTb/ldf+c16jpt7zcv4nXqOOf8rp/zmvU78Nv
ed0/5zXq+Ke87p/zGvVt+C0venv+dl6jpt/y+vpi5TXT9Fte+me8Rs16U173
z3ktmvWmvGjjNdO34be81L8p77Ee8zif+dT39uuObX0rH5LvMj/juW6ZeC2a
+azPvOj+fpwT/0VznH7q+KMnXotmfa4v+oN9fu4f+WzSqcf1MS/j2/XdD5XX
qPvzlmte5kdPvEZNf9bHvNQnn006/imv93v+XhXWm/J6fP7cHetZ3tk+v/fD
eY26Pwewfk4v86PPB16jpp+6/x9w5apJ83W2c8nr/jmvGWdOeb0fzmu2jikv
t+Sz6Eto5k55vR/Oa9T0W173z3mNOv4pr+/XC9z/id+ej3lnNe68Rk2/5UVv
x4fzGjX9lhdNPps0/ZbX++O8Rk2/5UUbr5mm3/Kit+uildeoWW/K6/45r0Wz
3pQXveU4r1HTb3ndv5XXTB/ht7xo8plp1pvyun8rr5mm3/K6f85r0aw35UVP
vEZNv+VFT7xGTb/ldf9WXjNNv+VF9/flfKqa9aa86Lxf1HgtmvWmvOj+fpxP
R516U173b+Y91mMe5zOfOtcF4TfyIfku8/v7b/I9D85r0cxn/ej+vOTThc8m
fqOf+nKf/9auyWsfQHM89bm+W8jr676V14zfUp/rY17qbbf+u+bhN9ab8qKN
10zTb3l9XbrymvFb/FNexo3XqFlvyuvxE69Rk9/in/K6f85r0aw/5fXj1d+X
eQ5Nv+Wl/kF4zfit38fhed2/metYb8rLeH9/zmc4z6z81s8Dntf9e4rjdeU3
1pvyun8rr5nu8/Ip5y3kZV5/f85nI7/Fz/UlL/O7L85r0azH9TGvzx/Oa9T0
W173z3mNmn7Li87rffFP/Ea/5fX+OK9RH+G3vOiJ16jpt7zoideo6be87p/z
GjX9lhc98Ro1/ZbX/XNeo76C3/K6f85r1PRbXvfPeY36HvyWF53X+7q/rum3
vO6f8xr1LfgtLzqfN4x/4jf6La/757xGfQ6/5XX/nNeo78Fved0/5zXqd+C3
vO7fymumU2/K6/7NvMd6tr7MZz51P4+vfNjXEd9/Pf/tXZ/vOnzW1zkrvzGf
9ZkXne9XTd4ldPiN9S0v/Jf64bPkRZPfWJ/rY95Fja+8Rs36U173z3ktmvWm
vNw/4zXT8TMvOt+f2q87rLxGzXpcH/P6dZWV16hZb8rr8ZXXqFlvyuv+Oa9F
sx7zzpGX8XwurR9/rumnzny+LzLrO4hmPa7P3ndpvEbNelOecdV3RLPelJf9
6PPsyn+5ZT3jwNvVx2evb8l/t0TnlutjXvfvxGvGb6w/5aX+dv+c16JZn3kX
yOtx5zXq+Lm+c+R1X53XqOm3vD5/O69R0295vS/Oa9QP4be86InXqOm3vOzH
xGvU/XlLz4vefM5r1PRbXvfPeY06/imv++e8Rk2/5aX+xGvU8U953T/nNer3
4be8Pj6c16jjn/IyPvEadX8e0/Myvv3deY26P3/peX194bxGfR9+y0v9ideo
+/OYntf9e4X+uk69KS/aeM30bfgtL/W325n3WM/W15+nPOVT9//zrnxIvsv8
t6AnXotmPuszLzp8lrwraI7TT325z+/rCue1aNbn+qK/u8/v9205r1FfwB/9
DvJ6P5zXqI/wMy/zo8ln4b/0g+P0vwUdf78u4bxGTX/qv4O83p/5d+9Yj+vr
fj1Cvfl3EViP67uDvN6PJ7gecH5LPa6Pef348u9VCb+x/pSX+tc3N/jcHesz
r/d7/Zyb8Rp1/Fyfve9y69/8uh3rWV5/fvL0uhj5L/0mv6Ue19fH21P0z3mN
t6nP9RmXTbxm65jy+v69wP1f+W3KYV7//SXOZ85v9Fte9NZP57Vo1p/yoide
o74Fv+X1/jivUR/ht7xo4zXT9FteHr/brfNaNOtNeX3+W3nNdPxTXvfPeS2a
9aa87t/Ka6aP8Fte7t/Ea9GsN+V1/1ZeM30Pfsvr42PlNeO3+Ke8fv5feY2a
9aa86InXollvyuvjY+U10+fwW173b+U1atab8rp/zmvRrDfldf9WXjN9C37L
S/2b8h7rfdM8jud5b1uv82HGM/+r6+uZP8X7hpzXqN9CHvP7/a8vvv3g+v6d
+OwSmvxGP3W//zXXHSdeI/9x/BL+B9D9/tcXr3nN+I/6u/Cn/j3kZXy7vvyh
8l/4jfW5vt6PB7guOvGa8Rvrc33Rh31+789R+Y/6XfhT/x7yMr7tl/+uefiN
9bm+fvw8Qr3HWK/zW79/dv0d9Mzv/XBeo46f62Ne9HZ+cF6jpp8683t/1u/V
NH6j/1zyej/mz92x/pQX3d+P83zRZ9D0T5+b4+tm4b9D9fvpUp/rY17vx8x1
rD/ldf+c14wzp7zul/OarWPK63HnNWrLYV70tn/Oa9T0W170xGvUt+G3vN4f
5zXqh/BbXrTxmmn6Le+9XW/H0cpr1Kw35XX/nNeiWW/Ki877RY3XqOm3vO7f
ymumH8JvedETr/X35zxf/JbX/Vt5zXS/n9bzun/Oa9GsN+VFT7xGfRt+y4ve
nj+d16jpt7zu38prpu/Db3npn/EaNetNeRnfnt+c//r7c071prxo4zXT/X5a
z0t94ztq1vumeRzP8xL5jXyY8cz/1T5+2PXEa9TJZ33mRZPPyH8cp5+6Xz98
+ZrP4if/cTx+ri958Uf35x1XXqOm/0Lyoslnxm+sb3nx93XTidcO0Bynv/n2
lBfdn3dceY36AL/lRZPXjN9Yf8rr8ROfne3a+I1+6vh7P5zXqOm/J3nR5LOJ
3+inbt5cv7dy0vSfS173z3mNmn7L6/3wz92R36bvYYm/j48f43h1Tb/l9X44
r1HTb3nGVZO21/WM2/p+z7cTB/a8l/p309M83pLPJm05zOvzt/MaNf2W1/vj
vEZNv+VFG6+Zpt/yoq9v3sBrxm/0W173z3ktmvWmvD5/OK9R02953T/nNWr6
La+ff1ZeM02/5XX/Vl4zfqPf8rp/zmvRrDfl9fHhvEZNv+X186fzGjX9ltf9
W3nNNP2Wd9h1+Iy8ZvzWPOt5/fzm/Bf9Zp71vOj+fOOLUdNved2/le+oWe+b
5nE8zxvGh+S7zH8beuK1fv3xlM/6zIvO64vJM35jPcvr77/5fOEz4zfW5/qi
8/phjzuvUX8Af+rfRl737wH2y/mNfsuLJp9Nmn7L6/1xXqOmP/o28nq/ndfe
zIPHZX3M63onPjuD5nh//vLzRWd+92/+XXPW5/qY148v/927c2j6La/3Z/5d
BNaf8rp/8/dmst6UF731c/5eFdab8qInXqOmnzrvP+3+ze/LZD2uj3ndv/l1
O9ab8vr+zVzHelNejzuv8ZZ+y+vjw3nN1jHl5XbiNWrLYV7vj/MaNf2WFz3x
GjX9lhd9bfsaXqOm3/K6b85r1PRbXvfPeY2afsvr/jmvUV/Bb3nRE69R0295
3T/nNWr6La/757xGTb/ldf+c16jpt7zoideo6be87t/Ka6bpt7zteeel8ho1
60153b8TPxm/sd6UFz3xGnXqTXndv5XvTNN/0zyO93nd+TDjmf829MRr1PQz
P/OjyWcTv9FPHX9/LuTEa+Q/jtN/hI7/YY1/qPxHHT/Xd0Re9895LZr1uT7m
9XXHymum6be81A+fGf9Rxz/l9X47r72ZB49jXj++HmO9zm/0Rz9EXvfPeY2a
fsuL7u/PmX/nnH7qzO/9mX/3jvW4vvTn7j6/+zf/LgLrcX3M6/2YvzeT9Swv
8zNOPiP/cTx+ri958dvn3iZNf+ozL/W395M7r1Hb5/L4Pkt73WzS8XN99rrc
TbmO9aY8ctNNbycOzLx+PnBes3VMeb0/zmvUlsO86InXqOm3vOjtus95jZp+
y+v+Oa9R02953TfnNWr6La/757xGTb/l9fOP8xo1/ZbX/XNeo6bf8rp/zmvU
9Fte9895jZp+y4ueeI2afsvr/q28Zpp+y4s2XjN+o9/yun+v0N9Vs96UFz3x
GjX9ltf9W/nONP03zeN4n/edDzPO+dETr1G/fcO8aPLaxG/0W140+WziN/r7
+3z+Zr/e/YvXOp83JP8Zv6U+13eBvOTn843Ga9RH+JmX1ys/2PVBeM106nF9
0Xf3+dHGa8Zvqcf1Ma/v38prX89vR8273OdHb9ePj5X/qK/gp8783o8fKa9F
sz7Xx7xo8prxG+tZ3vk+v1+X+ET5j/yW+lzfOfJ6P+bfvWN9ro950dv7OD5b
+M/47Qp+y8vjl3xm/Mb6zDtHXu/H/L0qrM/1MS/6sPOZfe6O/HYBv+Wlft5H
Y7wWzfpTXj+e5tftWG/Ki87z8E05j37Li554zThzyoueeI2afsuLnniNmn7L
y98nXqPu71v1vO6f8xp1/FNe9895jZp+y4vebp3XqOm3vOiJ16gv4Le8Pn87
r1HHP+VlfDv/Of9Rp96U1/1zXqNOvSkvejtPOa9R02950fm8ofEa9Tn8ltfH
h/MadepNeRnf+um8Rt3f1+N50dv1gPMaNf2W13yw8p3p/v7Wm+dx/Gw/L5Lf
TGf+29ATr1Ezj7o/L5nnjZXXTNNP3Z+fzPPCiffCf1/Pbz9Y1ndv1+G/ezX+
IfzOb6nP9TEveuvfA5xPfrjwG+tPeakfXkte+M/4LfWZF53vv4meeI069bk+
5kWTzy6h38xvxzGvxx/D7/x2Cb/ldf+c16jpjz5DXsb7+1VP/BdNfks9ri86
86PJZ9HGb+fw34cO/3X/nNeo78AffYa87p/zGvUl/Mw72+enHvks2vgt9bi+
6PBf74fzGnXqcX3M6+N55TXT5/AzL/yX+tvtymvGb6nH9TGv6zmvRbMe886Q
18eH8xo1/ZbX52/nNWr6LS/3Z+I16r6O87yMG6+Zjn/Ky7jxmvFb/FNe9MRr
0aw35XX/nNeo45/y+vhzXqOm3/JS33jNdOpNed2/ldeM3+i3vD4+nNeiWW/K
y/jEa9SpN+X186fzGnX8U14//6y8ZvoD+C0v9Y3XjN9Sb8rr/jmvRbPelBdt
vGaafstL/c238h01633TPI7f2c9b5DfyYcYzvz8f+dOR16jfRh7zMz+6vx9n
5b8jNP3U/f05P134rL//9MRvrM/1RffnJ3+68Nmkvwt/6t9FXvfvAR5vrum3
vGjyWX//6cpv9FMf9vm9P85r1O/Cn/p3kZfx7Xreee3N/HZc1tePn0eot/Ka
6f685U/x/bD5XofH6N8THI9P0O8nSz2uj3nR2/ngxGfkv/Ab61te/KlPXiP/
cTx+ru8O8no/PsXx6fyW+lwf86Lz/TjkP/Ib61te/NHks/Bf8jhO/3ckr/fD
eY069ae8Pp6fYz9XfmM9y4u/++W8Fs36XB/zut5LnM9WfmO9Ka+PD+e1aNaf
8vr8vfKaafotr/dn5TVq1pvyoo3XjN/ot7zef+e1aNab8rp/K6+Zpt/y+vzh
vBbNelNe92/lNdNH+C2vnz+d16JZb8rr/q28Zpp+y+v+fYnjZ9WsN+X18bHy
GjXrTXn9/Om81t+H+pPFb3ndv5XXTN+H3/Ki+/txfqKa9aa8fn5z/otmvSkv
OnxGXjOdelNe92/lO2rW+6Z5HM95Zbt1Psx45r8NPfEadX9/zhdLfuZHhw+N
/8hv9FPHf3vX4TPjP4735y9P64vu77/54jWfGf9Rx8/13UZe9895LZr1uT7m
pV74zPiP4/EzLzr+3p+j8h91/FzfbeT1fj/C/q38xvpcH/O63onPwn/Gb/35
yy8WfbbP7/45r1GnPtfHvGjy2sRv9Fte788neLw4v8XPvFvI6/45r1HHz/Ux
r/fjxGfU5Df6LW97Xlj5bNLxMy8687t/zmvU8XN9t5HX+/Ec/XV+o9/yUn+7
f85r1PFPeT3uvEYd/5TXx4fzGjX9lhc98Ro1/ZbX++O8Rj29j7Pfh/TFyGvU
9Fte9KH6uvIaNf2W1/1zXqOm3/K6f85r1JbDvO6f8xr1FfyWFz3xGjX9ltf9
c16jpt/yum/Oa9T0W173z3mNmn7LiyafTZp+y+v+Oa9R02950ROvUdNved0/
5zVq+i0veuI16tSb8rp/K9+Zpv+meRzv4975MOOZ/zb0xGvU9Cf/IfL6ff0n
Ppv4jX7q+HMeDJ/Fb/zG+lxfdH9/zonPjP+oU5/rOyKv++e8Fs36XB/z+nel
Trx32DX5jfWYFx1/7/dR+Y+a/juS1/vtvPZmHjyOeT1+4rOzXRu/9ecv17z4
u3/Oa9Txc33Mi554jZp+y+vrnhOfTfxGf/RD5HX/nNeo6be83g/nNer+/KXn
5fgm7xm/sR7zjsjr/j1T/qOOn+tjnv3unGnWn/L4uwTkta/nt/V38ZjX+z9/
bybr2e8oZH4fHzf/nhX6La+fD+bP3bHelNf747xGTb/lRU+8Rk2/5WU/Dvt1
UPyT7s9beh656aa38U953T/nNVvHlNf9c16jthzm9eumzmvU8U953T/nNWr6
La/757xGHf+U131zXqOm3/KiJ16jpt/y+vraeY2afstL/yZeo45/yuv+vUJ/
Xcc/5UVPvEZNv+WlvvGd6f685c3zOH6/zgvOhxnn/H5fw58p/1G/LXn3kdfn
jROfGb+xPtfHvPNdk8/Cf8Zv/XnLny06/NfjH2K9zm+pz/UxL/rX19c1P1Re
oz7Cz7zf7HnZj/Ca8d8djKce1xf9zj6/92flNeO31Of6mBd9bXsDr309Dx7H
vP5cxuOF/4zfruBnXl4/7P34Efq78hvrc33M68+9rLxmOvWmvP5/60+U/6gv
4Le87t/Ka8Zv9Fte78fKa8ZvV/BbXo5v8pnxG+sx7wJ53b+V10zHz/UxL/qw
89n0u+asN+Wlfj5vaLwWzXpTXu//+jsI5DfWY9458vq6e/7eTNbn+pjX19nz
96qw3pQXPfEaNf2WF228Zpp+y+v9X3nN+I1+yzOuMs16Ux65aeI21pvy+vhb
ec20cR3zcjvxWjRzp7w+PlZeMx3/lNfnU+e/aNab8rrvzmvUqTfl9fWo8xp1
/FNeHx8rr5k+h9/y+vhYec347R78ltfHh/NaNOtNeX18rLxmmn7L6+Nk5Ttq
1vumeRw/248b40PqzH8bOnxm/Mdx5kXfQ17Gw4fGa9Gsz/VFZ36fN/4Cj+eJ
336wrC95/f05GXdeo/4A/gvJ6/+3O/Fa+M/47Qp+y+v3lZz4LPxn/Jb6lpf5
vd/Oa9TvwH9H8vp5ynmNmn7L6/ETn5H/zqAv4Wde5nf/nNeo34P/nuRF5/ON
xmvUqWd54b/eH+c16nP470te9895jZp+y+v9cF6jvoTf8qLJZxO/vQe/5fV+
OK9R02953b+V10yfw295ff+c18iDB/gtr8dfKv9x/D34La+Pj/l3EVh/yuvz
9/y9maw35fX+OK9R02950ROvUdNveWe7nniNuj9/6Xn2utmk45/yjKvIa9T0
Wx65ibxm2riPebl/xmvUrDfldf+c16KZO+V1/1ZeM516U173b+U1atab8rrP
zmv9/Tk/W/yW19cXzmvUH8Bvee/teuI16v7+HM/r/jmvUafelBc98Ro1/ZaX
x9fWv5XvTKfeN83jeB7nEx9mPPPfhg6fGf9R08/8zI8On8U/8Rv91PHfrfPM
ic/Ifxlnfa4vefHfrXHnNWr6LyQvmnw2afotL5p8doDmOP3U+f6b6InXqA/w
35G8aPLZpOm3vB4/8dkZNMfpp46/+/cE/XVNf+ofkJdx8hn5j+P0U8ff++O8
Rk3/fcnr/jmvUdNved0/5zVq+qkzP/sx8Rp1/FxfdL7/pvfDeY069bg+5vXx
7LxGTT915qf+dn+d16jj5/qY1/Xm3zVnvSmvj4+b/w4e/ZbX5+/5dxFYb8rr
/XFeo6bf8qKN10zTb3l5ft72aeU1atab8rp/8/syWW/K6/45r1HTb3ndv5XX
TNNveX1+cl67h1v6La/7t/Ka6finvO7fl+jvqllvyuv+Oa9R0295/fzpvEZN
v+V1/1ZeM30Ov+Wlb+Ez8prxW/xTXvfPeS2a9aa86P5+nL8dNf2W1/8vsvId
Net90zyO394fd9v6nA8znvn9/Td5XDuvUb+NvOQzL7q/H+fnym+sZ3n9+ckv
Fz4zfmN9ri+6Pz/55chr1KnP9fX7KD58Pb7dOq9Rx8/1MS+afEb+4zj91Id9
fupPvEad+lwf8zJ+ffe+htfezINHzevPS2b8xGtn0Bzvz1+e1pe8+Lt/T5T/
qOPn+pgXfQ4+M35jfcuLP/UnXqOOn+tjXu+H8xp1f/7S83o/PkN/nd/685ae
l3HyWfgv/eZ4/FNe74fzGnXqT3mpv63zOfq78hvrWV5/fvJL5TVq1uf6mHer
6jmvRbPelNfHh/MaNf2WFz3xGjX9ltf747xGTb/lRRuvmabf8vJ8ue3bymvG
b/15S8/r/jmvRbPelBed1/uM16jpt7zun/Matb1vk3nRxmum6be87t/Ka8Zv
xoHM6/45r0Wz3pTXx4fzGrXlMC964jVq+i2v+7fymun78Fte+me8Rs16U173
zXktmvWmvGjjNdP0W17qG99Rs943zeP4VT0uVj4k32V+xvv/RZzXopnP+syL
Jp9N/EY/dX9+8sRn8X8AzXH6H0DH3+9b/3DhP+M3+lP/IfL6uHZei2Z9ro95
0eGz5B2gOU4/dfy9PyuvGb/Rn/oPkdf7/Qj75/xGv+X1+OOF/4zf6KeOv/vn
vBbN+lwf8/p9Mh/j8b7yG+tZXvy9PyuvGb/Rfy553b+V16hZb8rr/Vh5zfiN
fsuLJp+ZZr0pr/dj5TXT9Fte9+/5wn/Gb/RbXt8/57Vo1p/yetx5jZp+y+vj
w3mNmn7L6/P3/LvmrDfl9f44r1HTb3nRxmum6be8fr5Zec34jX7L6/7N36vC
elNe9895jZp+y+v+Oa9RX8Fvefa62aTpt7zu38prxm/T63yZT26abllvyuv+
Oa/ZOqa8fv50XqO2HOZ1/1ZeM02/5UUbrxm/0W953T/ntWjWm/KijddM0295
3b+V76hZ75vmcbz/H2DlQ/Jd5v/eri92PfFaNPNZn3nR5LWJ3+i3vOjwmfEf
x+mnvr/P7/EPlf+oP4D/QvKi37run/NaNOtb3va4+eFrTV6jvgOdelxf9N19
fu/PUfmP+gA/deZHbz7ntf7+nC8XP/XlPj96u3488Rk1+e0K/qPk9X78CP11
fqM/+gPk9ePrYzzend9Sj+uLzvzoideoL+CnvrvP7/1wXqO+Az918qLzeUPj
Neor+C2v98N5jTr1mBed1w97P5zXqFOP62NeH3/Oa9QX8Fte6ufzhsZr1P15
TM/r/Xdeo069KS96O16c16jpt7w+fzivUdNveX38Oa9R02950ROvUdNvebm+
IJ9Nuj9v6Xndv5t/j2b8U173b/5eFdab8vr4c16jpt/y+vlzfl8m6015/TuC
zmvU/T5Zz+vnt/l1Odab8rp/M7ex3pTXx4fzGjX9ltfHh/Ma9bnkMK+PD+c1
6tSb8vr4cF6jTr0pr6+vndeo6be81N/+vvKd6f485s3zON7/L7DyIfku87+1
67NdT7wWzXzWZ170dj+c16jpp+7vz8nj7MRn5L8389sPlvUlrz8/mXHnNer7
8F9IXvQ/AJ+R/8hvV/Az79Y+Pzp8aPx3gE59ri867z/t98U7r1Hfhf+O5EVv
x8uJzy6hyW/0U4f/+nPaK6+ZTn2u7x7yej+eKP9Rpx7Xd4a85Pf356z8F35j
fa6vH68fY38+wf45v53Dfx/63X1+74fzGvVd+FP/DHm9H85r1JfwM+9sn596
5LPwn/Fbf3/OaX3R8fd+OK9Rx8/1nSGv92PlNdPn8DMv/Jd62+3Ka8Zvqcf1
Ma/rOa9Fsx7zzpDXx4fzGjX9ltfnb+c1avotr/fbeY06/ikv48ZrpuOf8jJu
vGb81p+39LzoideiWW/K6+cH5zXq+Ke8Pv6c16iP8Fte6huvmU69Ka/7t/Ka
8Rv9lsfXzYzXollvysv4xGvUqTfl9fOn85px5pTXzz8rr5m+gN/yUt94zfjt
feRYXvfPeS2a9aa8Pj5WXjNNv+Wl/na8rHxHzXrfNI/jd/f7HX4jH5LvMj+v
H96tvjmvRTOf9ZkX/ZfX9+/Ea8ZvrGd5/f05edyd+Iz8l3HW5/ru7PqP9/kZ
J59N+rvwX0he6v0KvHYLvEZ+i9/y4s84+Yz8x/H4ub7of7HP7/1xXqN+F/47
kpd62/X8ic+uoN/Mb0fN689LZvwx/Cu/sT7Xl7zv7PN7P54o/1GnHtd3F3nJ
384HH+PxvvIb63N90fH3/nyC/Vv5jfW5vuQd9vm9H58q/1GnPtd3F3m9Hyc+
O4MOv7E+15e8+DMePiP/JY/j8XN9zOv9eKb8R536zLuLvN6P59hP57f4ub7e
j+evxzef81o063N9zLtT9V4q/3Gcfsvr48N5LZr1p7xo4zXT9Fte7/fKa9Ss
N+VlfPOtvGb8Fv+UF73tv/NaNOtNeX0+XXnNdPxTXp8/nNf6d31O9aa8Pv5W
XjP9EH7L6/45r0Wz3pTX/Vt5zTT9ltfHx/y+TNab8vr4WHmNmvWmvH7+dF6L
Zr0pr/u38prd3off8qLDZ1mfadaZ8vr5zfkvmvWmvOj+fpxfjDr1przu38p3
1Kz3TfM4nnVut86HGc/8b0FPvEbd37/zasnP/OjwofHfX0LTT92fn3z1ms+M
/8hv9B+hw3+3a3zlNeO31Of68jjK/O7fA5xPVn5jPa6Pef04/kj5j+P0U4f/
Ut94zfgt9bk+5vV+n3ht4rf4p7wef4zr+ZXfWN/yzvb53b8nOB5XfmN9ri+P
n8xPfviQ/Gf8Rj91/KlPPjtAZ5z1uT7mdf8+xfHp/Jb6U17vx4nXqL8D3Z+/
9LzsB3nPNOszL/X6+29eLXxm/MZ6XB/zun/PsZ8rv7H+lJf62/1zXotm/Snv
Vo07r1HHz7x+nn+J48N5jZp+y4s2XjNNv+X1/qy8ZvxGv+VFT7wWzXpTXvT2
+Ft5zfQ9+C2v+7fymvEb/ZYXPfFaf7/OLxe/5XX/nNeor+C3vOiJ16jpt7zu
n/MaNf2W1/1zXqOm3/KiJ16jpt/yoideo57ex9nvS3w18hr1OfyWFz3xGvXE
gf15yVevb43XqOm3vNxOvEbd12meF218Z5r+m+Zx/Fg+58OMZ/63oCdeo6Y/
+VfIyzj5bOI3+qnj79eVT7z2XWiO9+cvT/WTF3+Pf/j6cTHxW/xc30Pk9b47
r0WzPtfHvH5cn3jtXWiO008df+/PymvGb/FzfQ+RF228Rs16XB/zut7jhf/I
b6zHvNSLv/v3RPkvmvW5PuZFh8/68b7yG+tbXvy5P+Ez8prxW/xcH/O6fyuv
UbPelNf7v/Ka8Vv8lpf5/b1nJz4L/5HfWI/rS178vR8rr5mmP/WZl/p5fZG8
Rs16lpf5/b4a57Vo1uP6mNfnj5fKfxyn3/L6+HBei2b9Ka+fD5zXqOm3vN4f
5zVq+i0vmnw2afotL9cT1+37Gl6jjn/K6/45r1HHP+VFk88mTb/l8Xfpur+u
6bc8+12CSdNved0/5zXq+Kc8+16TScc/5dnn3iZNv+X186fzGvX0Ob3Mt9fN
Jk2/5aV/E69R2+t6zCM33fQ2/imvjw/nNVvHlJf6xnemmXPTPI7fr3nOhxnP
/N+DDp8Z/1F/C37mZ/79WveJ14zfWH/KiyafGb+xPvPS13z/TY9/iOPR+e27
8F9IXur9+vq644fKa9SpZ3m/2fOiD+Czid9Sj+uLfmef3/tzxPHu/Jb6XB/z
Mn5tewOvfT0PHse8jG/Xj4/BB85vqWd57+3zez9+pLwWzfpcH/Oit9uP8Xhf
+Y31przUN14zfkt9yzvs87t/K68Zv6Ue18e83o/P0F/nt9Sb8rp/Jz4zfmP9
Ka/7t/Ka6dSf8no/nqO/zm+pN+VlPJ83NF6LZv0pL3riNeoz+C0vejtenNeo
6be86InXqOm3vOiJ16jpt7xo4zXT9FtePrdjvGb8Fv+U1/1zXotmvSkvOq/3
Ga9R02950dut8xr1Q/gtL9p4zfQF/JaX/t0RXjN+i3/Ky/h2/nP+i2a9Ka+P
j/l7VVhvyovO57aN16jpt7zofE6HvGb6PvyW18fHymvGb6k35WWcXGWa9aa8
Pj6c24wzp7z+XOPKd9Ss803zOG48OPEcNf3GV/T342fiJeY5/yQvmjwUnjF/
+Cb6AP0b+CfeYN51ua/hB+aFJ4wHmMfr+Wjjk+12vV43f67f7fqb/m19fj3N
vFwP2/Ux83h9G23+7Xa9fjV/rj/tepR+Xk9Gm3+6XmTedP1H/3Q9R/90fUa/
XW/Rz+slu36i366HzM/rGWrmbbd+vUK/XX/Qz+sHu56gn9cD0eafnu+Zx+dr
avrz/Gs6fj6f2vMr/fZ8af7peZJ+u6Wf47fq3/df634/zTre749Z5+f70Wz+
5f58ZPO3fw90fr5fzOa/tz+/2Px+f8Y6P88fNn/790Tn9/sb1vn9foR1fr+/
YJ2f873N3/491fn9evw6P+dvm3+2n69tfr++vc7f/n2u8/v15HV+vx68zu/X
c9f5OZ/a/O3fFzr/uJ8vbX6/nrnOf38/H9r8w37+s/nbvy91fr+et86/2M9n
Nj/nL5uf85XN3/690vn9us06v6/T1/k9/tXr63PTP7v3u+enVf+/j373/LTq
v6rz06r/Z52fVn1/v542/V6dn1b9b+r8tOp/ePW756dV/+M6P636/+zXv6af
1vlp1S/f+d3z06r/qs5Pq/7vdX5a9T+5vn2q+o/r/LTqb9X5adV/WOenVf/f
d373/LTqf3d9+7nq79X5adV9flr1f63z06r/UZ2fVv3X1/vp+n/X+WnV/6PO
T6v+j3V+WvU/r/PTqp/t12+mH9f5adV/WeenVf+XOj+t+ladn1b9v67X4/qL
Oj99hesrH99u/2i//d63/3zXPe80vj1P/onOf2cfj+b87e/ff605n+dNzs91
XjTn/0FdB361zL/crwOjOb+vE79a5uf/TaI5v3+X9Ktlfl5Xjub8hzhvc37+
XySa87fbB6815+d16N6P0/zfx3mf83OdGs35Z3he4Pxcx0Zz/mVd5361zM/r
xL2fj1D/Mfb/Me7vE9R/jH79CP18gv3/GPtxmn++j/f+f4z+f/Jac/6hrrO/
Wub399h+b5l/iec1zs/rsN2/T9G/z9C/z3B/f4z+fYZ+PUU/f4z+PcN+PEX/
nqF/z9C/57j/z9XP+eGAfjy/QP+fox8vUP/lovvx/gL1X+L+fr5ozu9+nuaH
M6g5P5rz+/+JTprzu/9/g/79ZNGc3/37Cfr100Vzfvfjp+jXF4vm/O7HF+jX
SffnBL9a8jh/u+7/Gfp3ug5hHuef7dcl1N2/n6Eff4t+/XzRnN/9OM3P76/2
8fzzZX4051/t1z3dz9N1EPM4v78v8qS731+if6f5/f096d8vlvnRnN+fz03/
fon+nfI4f/v7q0V3/36Jx9Mr9OsV+vlqmd/9eIV+/T0ef3+Pfr9CP3z+rf1f
35/8+wqPy+99m3///zJtfsg=
   "], {
    {GrayLevel[0.8], EdgeForm[None], 
     GraphicsGroupBox[{
       PolygonBox[{{9273, 1, 9121, 9433}, {9432, 9120, 9272, 9436}}], 
       PolygonBox[CompressedData["
1:eJwt1WeYVdUVBuBNB+n2BjJSBARRCYQywAAzMPQODgwwDAxVadIRpMbYBQSl
x16p0gV7o3ds6VEDtoDR9MS860l+vM9d3zn37nvOrhmFE3qPL55SWkUpnq6V
0uorUlrDWp6Sn2SlehWP84T8CV/XTGmS30ymhbyUcpemdBFlWSI/wg2XpFSX
ejwsr2P75SntYBtr5Yeo7X4davGg/At2ur+L3ayXH6W8titQkWVyDteWSKka
1ekgn/Nsd3iucdzOWXmN6ycvS+kUp1kt/8n1W7iVxnzL43Fd2+e5wGPyCr5R
f8vXLJdXcVw7JzjGSvkuXqnkvdjObHkGRyv6DseZLk/hqwra4hvulA+xsEZK
i1jMQfkA89ULmMd++QPWX6d/eIL35fdYq17HGt6Vj1CUkdJIRnBYfpnhV8kU
8ZL8PHdfqX3m85w8kTKeqyzlmCA/yxz353IXz8jzeKyyPmMld8uLmF3Fd5jD
QvmP+nWscRjNGL6Qf+b64KopDSGfxfJ9tL04pXZkca/8c4a6X8Aw7pEfoL37
2eRwv7xbm7W17SOJaZfiIFnq1rThgHzCzU7Xp9SZXI7HmLl+rftXcw1b5S3o
omTKJ6+bNstNo599rmM9P4257FOXp2pUZ5u8E00nQ5Z0fdohb8DUTl4heeT0
srwJUzuZUskUShvll9BtyfRJujS9KD9FSXWsVVM8PSnPifXgC8tZwVx5Jpv9
cAtbmSW/6rt1/aYON7BHnh/z0p/MZBYL5Odcv8j9spTjWfkZyvx/bygd+4P8
AqZxKo+pkZ6X99NK3ZJMPpA/5TZ1fwbwifwhvdU96cUZeR83qutRn73y2/xE
fSuNeUt+N/pb3YSmvCO/Twt1M5rznnyY9uq2tOOQ/Do3qRvQkNfkN2Ptqxtx
M2/IR+mgziaHI/JxOqk7kssx+TQ91N3ozin5VwxS5zGQX8of00/dh758JP+O
YeqhFPBb+Q+MUBcynN/LJ+mq7kwXTsi/YYg6n8H8Wj5m7EaZZKMZw1H5DA3j
nWkQzyufootJ2ZVunJQLmG7AZzCToXI+ywz6oyxnkJzJnf5vClNjnOUmsQdq
e3XsrTFesdezONY291BH7stBE+gQh+kj38YmE2ozWxgg94x9wiQ/yzl6yFkM
KOb75NFGHk0bEzWLtoySqzHN/01nRqzlOE9YoF7IImrJGbFHx9phLjXkXK6z
qGqQQUc5m5YWWyataC93pYTnKkkpusjXRL9oZwpTuVquGfupel6ss9gH5Bu5
X/0AD1JfzovzUf8uYSkD5WHRNxZfHgMplD+Ns8dvGnFzrCG5X+zl+m0DG+kv
94qzQf/u5wC9Y3+Ns8a4TmUaQ2J/pZl3ak4L2smtYpz0bz/60zr2yNhEvWcx
itM55hQPeYaHeSTmltw4zoA4N1kZZ6lcL/Zt9b3cF/uPfEvsV+rlrIh3iX6P
PUs9i9lUl7vxmf/7nC/oLjdiiftLWRbzWh5DDZtQBtczVv53rF86ksu/KBZj
57Mb3Wv+73DYy59t+N/zA6/Ke7ig/o7z7JZfjDFxCBRSwAvyV9qYqJnxTOBL
+fYYd89Qi9qMk1/jtEPhDKfYJ++israrUJWd8g4qqitRge3ytpgzDqIGNOQV
+Z3Yyx0we9nH2/Jbce6p97CLN+URDDJ38hnMcPkNPvQMH/Exr8c5QUcHXi6d
2CRvJEfdgWw2yFtjPD1DfeqyRf4x9kQ604X/UDn6ymchw6kkl49nUeczOM6X
6PfYx2lGc77jQuwfNKEp5/lrnCm0pg1/4e9k0ZZ2/I1/xn5PNjn8gx/iXKAl
mXxPCf/dw2dPelFcLkVvdR/6UlIuE+tL3Z8BlJbLxbpU5zGQsnLV6Gt1ESOp
EuPIEPVQCqggX8ZY9biYJ1wqX8VE9SQmc6V8BXeoxzOBy+VLGKUezRguju9Q
0sFbitKMlz93b5S5WMRIPov9yPVDDurDHGGaXESmPbMVrRkpT+Ksds7xJZPl
/wIHe6oY
        "]], PolygonBox[CompressedData["
1:eJwk3XPYXMfbAODYttk0tt00bGw0tu1GjW3bdtPYtm01btQkv6hpvvtc3x/3
le0+7+DMPDNndvd9tymbdKzaIVSIECEWhw0RIpx/G4UJEaIxTWhKM5pThl8o
SznKU4EzkUOEOMs5znOBi7QQa0krWtOGtrSjPR3oSCc604WudKM7PehJL3rz
G33oSz8qUonKVKEq1ahODWpSi9rU4VfqUo/6NKAhhUKGCFGYIhTlJ4rxM8Up
QUlKUZpsZCcHOclF7uDn1VWcEpSkFKXJI5aXfOSnAAVJZLwTk4SkJCN5MAdi
4YlARCIRmTMm6SznOM8FLnKAgxziMEc4SiFtF6YIRfmJYkQhKtGITgxikkEb
GclEZrKQlQliE5nEZKYwlTe85R/e8Z4PDGEowxjOCEbynBf8zUte8Zo73OUe
93nAQ/7HRz7xmS98JUTUECFCEorQhCEsX0KL8y/f+I/v9FdmAL8zkEEM5gfS
8CNpSUd6whGeCEQkEpG5EiVEiKtc4zo3uEkssdjEIS7xiE8CEpKIxCQhKclI
TgpSkorUQZ6Ql3zkpwAFg3khI5nITBayko3s5CAnucgdXJc5S8OPpCUd6YlF
bOIQl3jEJwEJg3wkMUlIyitD/Zo3vOUf3rGHvexjPwc4yDa2s4Od7GI3f7CJ
P9nMFrYygpGMYjRjGMt7PvA/PvKJz/SlH/0ZwO8MZBCDGcJQhjGccYxnAhOZ
xGQe8JC/eMRjnnCL29zhLve4H1yHtbSbPexlH/uZY4zmMo/5LGBhsF6YyCQm
M4WpXFHXVa5xnRvc5BznucBFLnGZpzzjOS/4m5cc4jBHOMoxjnOCk5ziNGc4
yxSmMo3pzGAms5jNHOYyj/msYS3rWM8GNtLLNfTmN/rQl36MYjRjGMs4xjOE
oQxjOCMYyTlr5jwXuMglLlNRrBKVqUJVqtGfAfzOQAYxmGQkJwUpSUVqyvAL
ZSlHeSrQha50ozs96Mmv1KUe9WlAQxrRmCY0pRnN+WIsvvIv3/iP7yxgIYtY
zBKWsozlrGAlq1hNKHt9aMIQNtj3Cc80bUxnBjOZxWyiEJVoRCcGMQlBSEIR
mjCEpQUtaUVr2tCWdrSnAx3pRGf+tXd84z++B/usvoQkAhGJRGSiEJUc1kBO
cpGbPOSlSTTjRTOa04KW1KQWtanDr9SlCEX5iWL8THFKUJJSlKYMv1CWcpSn
AhWpRD3q04CGNKIxb9wb3vIP73jPByqLVaEq1ahODf4Se8RjnvCUZ3QQ60gn
OtOFruQjPwUoSCEKE43oxCAmsYhNBCISichEISr/08ZHPvE5uJ/xlX/5xn98
J4SfDUkoQhOGsIQjPK1oTRva0o725CAnuchNHvKSicxkISvZyE4c4hKP+CQg
YTBv+lCXetSnAQ0ZwlCGMZwRjOQCF7nEZa5wlWtc5wY3ucVtjnCUYxznBCfZ
x34OcJBDHGYFK1nFatawlkUsZglLWcZy/mQzW9jKNrazjvVsYCN/sIk73OUe
93nAQ+Ywl3nMZwELaUf7IF/oSCc6M4rRjGEs4xjPBCYyiclMYSr9GcDvDGQQ
g+lFb36jD33pRxe60o3u9KAn05jODGYyi9m0oCWtaE0b2tKIxjShKc1ozo/m
Pi3pSE8GMpKClKQiNT+QhkQkJglJSUbyIK6uNEF9pCUd6YP5dA84zBGOcozj
bGM7O9jJLnYH9wtlKlGZKlSlWjBvYpv4k81sYSvJxJKTgpSkIjUNxBrSiMY0
oSm1qcOv1KUe9WlGc1rQkla0JoG6EpKIxCQhKRnISCYyk4WsXLPHXucGN7nF
7eD8KRaeCEQkEpGJQlSiEZ0YxKQQhSlCUX6iGD9TnBKUpBSliUVs4hCXeMQn
D3nJR34KUJBsZCcHOclF7mC8XXM1qlODmtSiPBWC+aESlalCKUpThl8oSzkG
MZghDGUYwxnBSEYxmjGMZRzjmcBEJjE5qFeffqEs5ShPBapTg5rUojZ1gnWj
TD/6M4DfGchzsRf8zUte8TrIU7H0ZCAjmcjMFKYyjenMYCYLWMgiFrOEpcxi
NnOYyzzm8xPF+JnilKAkBShIIQpThKLkIjd5yEs+8hPNvTk6MYhJLGLTRqwt
7WhPBzrSg570oje/0YdOdKYLXelGd9awlnWsZwMbWcZyVrCSVawO1pMzQVOa
0ZwWtKQVrWlDW9rRnuDNiI50ojNd6MqCiMaTRSxmCUuZxWzmMJd5zGcKU5nG
dGYwk3GMZwITmcRklrGcFaxkFav5iWL8THFKUJI1rGUd69nARv5gE3+ymS1s
5b2x+MD/+MgnPgfzKJabPOQlH/nJQlaykZ0c5AzaiaAd/mATf7KZAxzkEIc5
wlGOcZwTnOQUpznDWc5xngtc5B73ecBD/uIRq1jNGtayjvVc4jJXuMo1rnOD
m9ziNne4yxa2so3t7GAne1zbXvaxnwMcZAQjGcVoxjCWAhSkEIUpQlF6hZfH
/EYf+tKPJdpYyjKWs4KVzGAms5jNHOYG/VXmLve4zwMe0kYbbWlHezrQkQti
F7nEZa5wlWtc5wY3ucVttimznR3sZBe76URnutCVbnSnGc1pQUta0Zovcugr
//KN//ge7KtigxnCUIYxnL70oz8D+J2BVKUa1alBTWpRngpUpBKVqUIPegbj
TW9+ow8NaEgjGtOEppSiNGX4hbKUC67bWO8O5p+97GM/j3nCU57xnBf8zUte
8Zo3vCVLOOuFbGQnBzlJR3oykJFMZKYABSlEYYpQlFzkJg95yUd+whCWcIQn
AhFJRWp+IA0/kpZP9tzPfOEr//KN//hO8GZrSEIRmjOeO8s5znOBi8HrLrHI
RCEq0YhOPOKTgIQkIjE1lalFberwK3WpTBWqUo3q1GAVq1nDWtaxnlLqKk0Z
fqEs5dggtpE/2MSfbA7uN2IxiUVs4hCXJCQlGclJQUp2KbObPexlH/t5JXdf
84a3/MM7Dogd5BCHOcJRLnGZK1zlGtf5JCc+84Wv/Ms3Ysi5mMQiNnGISxKS
kozkpCAl8YhPAhKSiMSkIz0ZyEgmMvOfNr4TwuOQhCI0/3juHe/5wP/4SCqx
1PxAGn4kLWEISzjCE4GIRCIyUYhKNKIH69meMoDfGcggBvOPsXjHez7wPz5y
j/s84CF/8Ygb3OQWt7nDXU6p6zRnOMs5zvO32Mtg3njNG96yha1sYzs72Mlj
nvCUZzznBV3U1ZVudKcHPflRLC3pSE8GMgb9FXvEY57wlGe84W1w3bzjPR94
zougv7zkFa9ZF1K+s4GN/MEmVrCSVaxmDWvZwU52sZs97GUf+znAQQ5xmCMc
5RjHOcFJ/mQzW9jKNrZzgYtc4jJXuMo1rnODm9ziNqc4zRnOBu+vcZ473OUe
93nAQ57zgr95ySte8z8+8onPwftcfOUNb/mHd7znAxGcySISichEISpxiEs8
4pOAhEQjOjGISSxi85e6HvGYJzzlGYnEEpOEpCQjOSlISSpS8wNp+JG0pCM9
GcjIInUtZglLWcZyMollJgtZyUZ2utGdHvSkF70pSznKU4GKVKIEJSlFacrw
C0Uoyk8U42eKU5kqVKUa1anBb/ShL/3ozwDqUZ8GNKQRjalJLWpTh1+py+8M
ZBCDGcJQNrCRP9jEn2xmC1vZxnZ2sJNJTGYKU5nGdGYwk1nMZg5zOWGPPskp
TnOGs8G5xFh/4z++B+9X+tmQjGEs4xjPBCYyj/ksYGEwfyxmGMMZwUhGMZol
LGUZy1nBSlaxmjWsZR3rg+vzWm4nu9jNHvYSSiw0YQhLOMKTwl6TklSk5gfS
BPc9e8dmtrA1OM+xPdhPWM8GNvIHm1jBSlaxmjWsJZR7QGjCEJZwhGce81nA
QhaxOPhXmcXBeZalLGM5ccTiEo/4JCAhEYhIJCIThajBudzc3OYOd7nH/eB1
qbrmMo/5LGAhQxjKMIYzgpH8yzf+4zsh1B0yuL95/JFPfOYLXznCUY5xnBOc
ZB/7OcBBDnGYHexkF7vZw16mMZ0ZzGQWsxnFaMYwlnGMD87vru0hf/GIxzwJ
Xgfra0c60ZkudKUVrWlDW9rRniY0pRnNaUFLcpCTXOQmD3nJR34KUJBCFKYs
5ShPBSpSiRKUpBSlKcMvFKEoP1GMnylOJjIH51+yko3sHHImOMwRjnKM48F5
QSx6cA4iJrGITSISk4SkJCM5KUgZnFNIzQ+k4UfSko70ZCAjvzOQQQxmCEMZ
xnBGMJJRjOY3+tCXfvRnAHGssbjEIz4JSMgksclMYSrTmE496tOAhjSiMWMY
yzjGM4GJVKYKValGdWpQk1rUpg6/UjcYX7mSlWxkJwc5SUVqfiANP5I2eB8l
muuiL/3ozwDWxLLuWcd6NrCRKLGtS6IRnRjEJBzhiUBEIhGZEIQkFKEJQ1i+
qOsr//KN//jOAhayiMUsYSnJlElOClKSitTEIjZxiEs84pOAhCQiMUlIGvRX
XTGJRWziEJcCFKQQhSlCUZKQNGif5KQgJfGITwISkojEpCM9GchIJjKThaxk
Izs5yEkucpOHvOQjP7OYzRzmMo/5lKI0ZfiFspSjPBWoSCUqU4VUpOYH0vAj
aYN+GIvs5CAnucjNe7EP/I+PfOIzy1jOClayitVci+G8xw1ucovbRBKLHOQL
UYlG9GCeY5pnQngcklCEDsbbc0X5iWL8THGuiF0N2uE6N7gZjJ9YTnKRmzzk
JR/5KUBBClGYDK4tI5nITBaycktdt7nDXe5xn3Oc5wIXucRlXvGaN7zlH97x
lGc85wV/85I97GUf+znAQbaxnR3sZBe7+YNN/MlmtrCVBzzkLx7xmCec4CSn
OM0ZznKIwxzhKMc4TlWqUZ0a1KQWtanDr9SlHvVpQEMa0ZgmNGVQdPsmQxjK
MIYzjvFMYCKTmMwIRjKK0YxhLLOYzRzmMo/5JLE3JSUZyUlBStqItaUd7elA
RxrQkEY0pglNaUZzWtCSVrSmNnX4lbrUoz6d6EwXutKN7vSlH/0ZwO8MZJe9
cjd72Ms+9rOFrWxjOzvYyb+R7Hf8x3dCRLYOiKSuyEQhKtGIzjKWs4KVrGI1
PehJL3rzG32CcSMpyUhOClISg5jEIjZxiEsWspKN7OQgJ+lITwYykonMpCI1
P5CGH0lLGznRlna0pwMdaUZzWtCSVrSmL/3ozwB+ZyAjGMkoRjOGsUG+MZgh
DGUYw+lEZ7rQlW50ZxzjmcBEJjGZKUxlGtOZwUx60JNe9OY3+nDHXnaXe9zn
AQ+5wEUucZkrXOUnY1GMnylOCUpSgIIUojBFKEoucpOHvOQjfzDe9qzMZCEr
2chOVbFqVKcGNalFKUpThl8oSznKU4GKVKIyVRgmF4czgpGMYnTwObpYfBKQ
kEQkDq5D2yUpRWnK8AuVqRL0i2pUpwZlKUd5KlCRSkST69GJQUxiEZsIRAzW
AZGJQlQSkZgkJCUZyZnEZKYwlWlM50fSko70ZCAjcYhLPOKTgITkICe5yE0e
8pKP/BSgIIUoTCYyk4WsZCM7RSjKTxTjZ4pTlnKUpwIVqURNalGbOvxKXSpT
hapUozo1aEVr2tCWdrSnG93pQU960ZsOdKQTnelCV0pQklKUpgy/8Bt96Es/
+jOA3xnIIAYzhKEMYzgjGMkoRhOK0IQhLOEIzxjGMo7xTGAil7jMFa5yjeus
YjVrWMs61rOEpSxjOStYyTzms4CFLGIxG9jIH2ziTzZzg5vc4jZ3uMsudrOH
vexjP1vYyja2s4Od3OM+D3jIXzwihntVTGIRmzjEJR7xSUBCEpE4eP9YmXe8
5wP/4yOf+MwXvvIv35jBTGYxmznMpR71aUBDGtGYv3nJK17zhrf8x3dC6ENI
QhE6eN3puSc85RnPecEBDnKIwxzhKJGUiUwUogaf7xI9+HzVnrI6eD3BWtax
nibKNKUZzWlByyDfxAYyiMEMYWjwez72jrjEIz4JSBjsJ0QnBjGJRWwiEJFI
RCYKUWlFa9rQlna0J4y9PizhCE8EIhJKLHQQJyzhCM9v9KEv/ejPADrQkU50
pgtducFNbnGbO9zlX/eMb/zHd0J4LiR/efyIxzzhKc9oItaUZjSnBS2pSS1q
U4dfqcuPpCUd6YNzMBlJQUpSkZofSEMiEpOEpCQjOf/T9kc+8ZkvfOU5L/ib
l7ziNW94yz+84z0fgvului4H53quco3rnOEs5zjPBS5yjOOc4CSnOM0MZjKL
2cxhLvOYzwIWsojFbGAjf7CJP9nMKlazhrWsYz1LWMoylrOClUxiMlOYyjSm
B/2OqN/B56tc5BKXg89FxbrTg570oje/M5BBDGYIQxnGcEYwklGMZgxjGcd4
JjCRxzzhKc94zgv+5iWveM0b3nKP+zzgYZBnPKKbNdadHvSkF735JPaZL3zl
X75xgIMc4jBHOMo/vOM9H4K84SNb2Mo2trODnexiN3vYyz72B/NuLzjOCU5y
itPB/q9PS1nGclawkjGMZRzjmcBEzoU2L1zgIpe4zAMe8hePeMwTbnGbO9zl
HvdZw1rWsZ4NbAz+2xl+PRvYyB9s4orYVa5xnRvcDNoTe8RjnvCUZ/zJZraw
lW1s5zkv+JuXvOI1J9R1klOc5gxn2cZ2drCTXezmUyjzyBe+8i/fgvf3xapR
nRrUpBaveM0b3vIP76hNHX6lLvWoTzOa04KWtKI1f7CJP9nMFrayh73sYz8H
OMghDnOEoxzjePB3Evr6nRAehyQUoYPxNRbXucFNbnGbC1zkEpeD+eAqUYhK
NKITg5h8sVa/8i/fgs9H+c57PvA/PvKJz7ziNW94G3xuyjtucZs73OUe94PP
R7URnghEJBKRg/kXe8ZzXvA3L3nAQ/7iEY95EtSrzF3ucZ8HPAxeRxKSUIQm
DGH5lbrUoz4NaMgOdrKL3exhL/vYzwEOcojDHOEoxzge5B8nOcVpznCWc5yn
He3pQEc60TnoR1j9oAENaUTj4PNesY984nMwH3ylEY1pQlOa0Ty4PnMflnCE
JwIRgzyVI+94zwf+x0f+5iWveM0b3nIqjP5zhrOc4zyLWMwSlrKM5cxhLvOY
zwIWMo3pzGAms5jNClayitWsYS0XuMglLgd/t8NV/mQzW9jKNrazjvVsYCN/
sIkjHOUYxznBSfobowH8zkAGMZgudKUb3elBT1rQkla0pg1tmcZ0ZjCTWcxm
DnOZx3wWsJBFLGYJS1nGciYwkUlMZgpT6UVvfqMPfenHEIYyjOGMYCSjGM0Y
xjKO8UHeuub9HOAghzjMDnayi93sYS+jGM0YxjKO8cHfRcmh+CQgIYlITAxi
EovYxCEukYhMFKISjejBfUNu3ecBD/mLR9zgJre4zR3uUkqZ0pThF8pSLrgv
iT3hKc94zgsucZkrXOUa1ymvTAUqUonKVKEABSlEYYpQlJ8oxs8UpwQlecoz
nvOCv3nJez7wPz4G9xU+B/u0to8Hn69yMlhXnA4+7xRbzgpWsorVZCEr2chO
DnKSitT8QBp+JC3pSE8GMpKJzOQiN3nISz7yB+3JiZWsYjVrWEssYhOHuMQj
fpC/yixkEYtZwlJ60JNe9OY3+jDBWXYik5jMFKYyitGMYSzjGM8QhjKM4Yxg
JL9Sl3rUpwENqU4NalKL2tRhH/s5wEEOcZhGNA5eH9CUZjSnIpWoTBWqUo0W
tKQVrWlDW45wlGMc5wQn2cFOdrGbPeylEIUpQtHg/S+KUYZfKEs5ylOBFaxk
FatZw1oWsZglLGUZy5nDXOYxnwUs5E82s4WtbGM761jPBjbyB5uYxnRmMJNZ
zKYd7elARzrRmf4M4HcGMojBvJErb/mHd7znQ3A/iu5+RDjCE4GI/OcM+p0Q
HockFKE547mzwfmU81zgIsc4zglOcorTHOAghzjMEY7yD+94z4fg73P4yCQm
M4WpTGM6M5jJLGYzh7nBOZ/PfOFr8D413/ibl7ziNW94yyUuc4WrXON60F9j
dJoznOUc5/mZ4pSgJKUoTRe60o3u9KBnMG/GaBN/spktbGUNa1nHejawkcfa
fsJTnvGcFywQW8giFrOEpdwQu8ktbnOHu9zjPg94yF88Yh7zg/pYyCIWk0df
85KP/BSgIA+08ZC/eBT0jyfB+7ZypQY1qUVt6vAzxSlBSUpRmjL8QlnKUZ4K
/EAafiQt6UhPBjKSicxkISsVqURlqlCVauQhL/nITwEKko3s5CAnuchNA3tf
QxrRmCY0JZlYclKQklSkDu7PYuOD/ZKJTGIynehMF7rSje60oS3taE8HOtKX
fvRnAL8zkEEMZghDGcZwRjCSUYxmDGNJoE8JSURikpA0OI+ITWUa05nBTGYx
mznMZR7zg/tobPseRSjKTxTjhDP6SU5xmjOc5QpXucZ1bnCTQ3LiMEc4yjGO
s4e97GM/BzjINrazg53sYjcnOMkpTgf7C2c5x3kucJFLXOYVr3nDW/7hHU95
xnNe8DcvucJVrnE9WD/c5D0f+B8f+cRnvvCVf/kW7IN8J4O1kZFMZCYLWQlH
eCIQkUhEJgpRiUZ0YhCTWMQmDnGJR3xuaeM2d7jLPe4TQiwkoQhNGMLyA2n4
kbSkIz0JSEgiEpOEpGQjOznISS5yk4zkpCAlqUhNWa9tylGeClSkEj/LleKU
oCSlKB3kk1hRfqJY8HMUJ0tc40Q2spODnOQiN3nISz7yU4CCFKIwRShKeSpQ
kUpUpgqlKE0ZfqEs5UhCUpKRnBSkJAYxiUVs4hCXnyjGzxSnBCWZxWzmMJd5
zCcVqfmBNPxIWqpSjerUoCa16Es/+jOA3xnICEYyitGMYSyDGMwQhjKM4Uxh
KtOYzgxmMo7xTGAik5hMOtKTgYxkIjO1qcOv1KUe9WlAQxrRmCY0pVsc+xw9
6EkvetOK1rShLe1ozwo5sZJVrGYNa6lODWpSi9rUoSKVqEwVqlKNRjSmCU1p
RnNa0JJWtKYNbWlHezrQkU505lfqUo/6NKAhvejNb/ShL/3ozwB+ZyCDGMwQ
hjKM4YxgJKMYzRjGMo7xTGAik5jMFKYyjenMYCazmM0c5jKP+SxgIYtYzBKW
sozlwXiYm+a0oCWtaM06sfVsYCN/sIk/2cwWtrKN7exgJ7vYzR72so/9HOAg
hzjMEY5yjOPB/YOTwTxouy3taE8HOtKJznSha5BPdKcHPelFb36jT7CuE1vX
lOEXylKOGMQkFrGJQ1wuJHGf4BKXucJVYiTw88QiNnGISxjCEo7wRCAi5dVV
gYpUojJVuCSnL3OFq1zjOje4yS1uc4e7VFWmGtWpQU1q8RPF+JnilKAkBShI
IQpThKI0oCGNaEwTmtKM5rSgJa1ozRSmMo3pzGAmZ/TpLOc4zwUuUlusDr9S
l3rUJxWp+YE0/EhaspCVbGQnBznJRW7ykJd85CcJSUlGclKQki5ypSvd6E4P
egb5pE/HOcFJTnGaf3jHez7wPz6ygY38wSb+ZDOrWM0a1rKO9SxhKctYHuxT
rCSMnAtLOMITgYhBPor1oS/96M8A5jGfBSxkEYuJp0x8EpCQRCQmEpGJQlSi
ET3Yv5WZySxmM4e5TGIyU5jKNKbzOwMZxGCGMJRPfOYLX/mXb/zHd0JoKySh
CM1jzz3hKc94zgvucZ8HPOQvHnGAgxziMEc4yha2so3t7GAnu9jNHvayj/0M
YzgjGMkoRjOGsYxjPBOYGIyLXJnNHOYyj/mckiunOcNZznGeC1zkEpe5wlX+
ju88yCte84a3/Md3Qlj7IQlFaD557jNf+Mq/fOMYxznBSU5xmgMc5BCHOcJR
/uEd7/nA//jIGMYyjvFMYCK72M0e9rKP/QxjOCMYyShG85gnPOUZz3nBJS5z
hatc4zrRiE4MYhKL2LSiNW1oSzva81c8889jnvCUZ3QQ60gnOtOFrvxGH/rS
j/4M4AxnOcd5LnCRG9zkFre5w13ucZ8HPAz6wSN+ZyCDGMwQhjKJyUxhKtOY
zjzms4CFLGIxCVxDQhKRmCQk5QfS8CNpSUd6kpGcFKQkFanJRnZykJNc5CYD
GclEZrKQlRCEJBShCUNY3luTH/gfH/nEZ77wlX/5xn98D/YpZcITgYhEIjJR
iEo0ohODmMQiNnGISzzis8FYbOQPNvEnm9nCVraxnR3sZAlLWcZyVrCSOMQl
HvGD8SUhq1jNGtayjvVBedewnBWsZBWrg3OBWHd60JNe9A7yRV8vconLXOEq
d7jLPe7zgIfBvCqTmCQkJRnJiUBEIhGZKEQlFKEJQ1jCEZ4U9qCUpCI1P5CG
N/aUt/zDO97zgee8CPYbXvKK1/zFIx7zhKc843985BOf+cJXftRGWtKRngxk
JBShg/sVYQlH+GC/V+Yb//GdEJ4LSSYyk4WsZCM79ahPAxrSiMY0oSnNaE4L
WlKEovxEMX6mOCUoSSlKU4ZfuKMPd7nHfR7wkERiiUlCUpKRnHzkpwAFKURh
ylKO8lSgIpXIQU5ykZs85KUyVahKNapTg5rUojZ1+JW6dKAjnehMF7oSh7jE
Iz4JSMg113CdG9zkFrfJJFcyk4WsZCM7P5KWdKQnAxmDvCIlqUjND6Thf3L3
I5/4zBe+8oa3/MO7YL/gA/WUqU8DGtKIxvwr9o3/+B7sO54LyXOPX/A3L3nF
a5qINaUZzWlBSypThapUozo1qEktalOHX6kbrHNreG3w+oP1bGAjC1jIIhaz
hKXBuci9NjJRiEo0ogf/GuvoxCAmsYgd5Js2SlKK0pThF/KRnwIUpBCFKUJR
fqIYP1OcspSjPBWoSCVykJNc5CYPeRnhzDGSUYxmDGMZx3gmMJFJTGYQgxnC
UIYxnFmubTZzmMs85jOFqUxjOjOYSQMa0ojGNKEptanDr9SlHvWpSjWqU4Oa
1GIEIxnFaMYwllSk5gfS8CNpSUd6MpCRTGQmCUlJRnJSkJJxjGcCE5nEZJrR
nBa0pBWtuZPQ/sA97vOAh3RIZD3Sic50oSs/ixWnBCUpRWnykJd85KcABemh
jZ70oje/0YdBDGYIQxnGcNrQlna0pwMd6URnutCVbnQnC1nJRnZykJNc5CYP
eclHfgpQkEIUpghFg3HX1zT8SFrSkZ5kJCcFKUlFarKRnRzkJBe5yUBGMpGZ
LGTliza+8i/f+I/vJBBLSCISk4SkvBJ7zRve8g/veM8H/sdHPvGZEMqEJBSh
CUNYwhGeCEQkEpGJQlSiEZ0YxOQndRXjZ4pTgpKUojRl+IWylKM8FahIJSpT
hWhyJToxiEksYrNAbCGLWMwSlrKM5axgJatYHcyTPhWmCEWD/lGMWMQmDnGJ
R3z+UGYTf7KZLWwljrbjEo/4JCAhiUhMEpKSjOREICKRiEwUovKrNupSj/o0
oCHVqUFNalGbOlSkEpWpQlWq0YKWtKI1bWhLO9oH64+OdKIzoxjNGMYyjvEM
YSjDGM4IRtKFrnSje7AO6ckEJjKJyUxhKtOYzgxmMovZHOEoxzjOCU6yiMUs
YSnLWM4KVrKK1axhLetYzwY2BvPEJvozgN8ZyCAGM4e5zGM+C1jIPvZzgIMc
4jB/spktbGUb2znFac5wlnOcZwc72cVu9rA3qE+uHOYIRznG8WD/EuvNb/Sh
L/0owy+UpRzlqcCPciUt6UhPBjKSgpSkIjU/kIb/KfORT3zmC195w1v+4R3v
+cBzXvA3L3nFazKpKzNZyEo2shOK0IQhLOEIz7/KfOM/vhPCcyFpQlOa0ZwW
tKQVrWlDW9rRnprUojZ1gnVCXcpSjvJUoCKV+Etbj3jME57yjGtc5wY3ucVt
LnCRS1zmClcpoq6i/ESx4P5EcXKQk1zkJg95yUd+ClCQQhSmHvVpQEMa0ZjK
VKEq1ahODfbIib3sYz8HOMg2trODnexiNyc4ySlOc4azLHAWWcgiFrOEpdzT
xn0e8DAYLx5xg5vc4jZ3uMslLnOFq1zjOmc4yznOc4GLrNHGWtaxng1s5B+x
d7znQ5CXfOQxT3jKM57zgt/oQ1/60Z8BlEliXVCWcpSnAr3ozW/0oS/9qE4N
alKL2tThV+pSj/o0oCGNaEwTmtKM5vyt7Ze84jVveBvkr1hLWtGaNrSlC13p
Rnd60JN2tKcDHelEZ/ozgN8ZyCAGM4ShDGM4IxjJKEYzhrGMYzz/6dN3Qhjz
kIQiNMc8d5wTnOQUp1kmtpwVrGQVq4lEZKIQlWhEJx7xSUBCEpGYvvSjPwP4
nYH0oCe96M1v9CEMYQlHeCIQkTa0pR3t6UBHOtE5eF+ZrnSje9Bf17A6yDvW
so71bGAjf7CJP9nMFrayje3sYCeTmMwUpjKN6exid7Au2cs+9nOAgxziMEc4
yic+84Wv/Ms3xjCWcYxnAhOZwUxmMZs5zGUYwxnBSEYxmiUsDeaN5axgJfOY
zwIWsojFQb56DfaaN7zlH94FnyPKlYlMYjJTmMoRjnKM45zgJCEISShCE4aw
JCM5KUhJKlKTgYxkIjNZyMoPpOFH0pKO9OQhL/nITwEKEo7wRCAikYjMF3P/
lX/5xn98Dz63EMtODnKSi9zEIjZxiEs84pOAhCQiMUlIGqxDYzeQQQxmCEOD
fcre+oznvOBvXnKFq1zjOje4yTnOc4GLXOJycN7W1w/8j4984jMPxB7yF494
zBPWsJZ1rGcDG7nFbe5wl3vcp5u+dqcHPelFb+KJxQ9eH5CQRCRmmmuezgxm
MovZvNKn17zhbbCP84497GUf+znAwWAfUWYlq1jNGtayiMUsYSnLWM4c5jKP
+SxgIX+ymS1sZRvb2cd+DnCQQxxmHevZwEb+YBOnOM0ZznKO8+xgJ7vYzR72
UpFKVKYKVanGzxSnBCUpRemgHde8iT/ZzBa2co7zXOAil7jMCU4Gn29wmjOc
ZRvb2cFOdrGbQxzmCEeDfZzjXOEq17jODW4G+cND/uIRj3nCU57xnBf8zUsK
uYbCFKEoP1GMW2K3ucNd7nE/mHd7x172sZ8DHGQb29nBTnaxmz/YxJ9sZgtb
KZDS+qYQhSlCUX6iGD9TnBKUpCrVqE4NalKL8lSgIpWoTBVKUZoy/EJZypGL
3OQhL/nIH/xccj9HWcpRngrEE4tPAhKSiMT8lsJ9jL70oz8DSCWWmh9Iw4+k
JQtZyUZ2cpCTKUxlGtOZwUzGMZ4JTGQSk1nAQhaxmCUsZRazmcNc5jGfNrSl
He3pQEfSkZ4MZCQTmalNHX6lLvWoTwMa0ojGNKFpUJ9r7kgnOtOFrvxp7Daz
ha1sYzvrWM8GNvIHm6hODWpSi9rUoQUtaUVr2tCWdrSnAx3pRGe60JVudKcH
PRnCUIYxnBGM5FfqUo/6NKAhvejNb/ShL/3ozwB+ZyCDGEwjGtOEpjSjOaMY
zRjGMo7xTGAik5jMFKayg53sYjd72MsiFrOEpSxjOStYySpWs4a1wfWZm5GM
YjRjGMsRsaMc4zgnOMkFLnKJy1zhKvvYzwEOcojDTGM6M5jJLGZzitOc4Szn
OB/Mj7Y704WudKM7PehJL3oH64o+9KUf/RnA7wwM4knF6Us/+jOANWJrWcd6
NrAx2Ee0XZwSlKQUpalIJSpThapU47HcfcJTnvGcF6zSxuqgHdayjvXcELvJ
LW5zh7vc4z4PeMhfPGKDMhv5g038yWa2sJVtbGcHO1nCUpaxnBWsZBe72cNe
9rGfAxzkEIc5wlGOcZwTnOQUp7mkT5e5wlWucZ1JYpOZwlSmMZ1hDGcEIxnF
aMYwlnGMZwITmcd8FrCQRSxmBjOZxWzmMJdr5uA6N7jJLW7ztz695BWvecNb
/uEd7/nA//jIFrayje3sYGcw/mzkDzYF+xSbiSRXIhOFqEQjOsPEhjOCkYxi
NDHEYhKL2MQhLrvEdrOHvexjP4PEBjOEoUG9DCcJSUlGclKQklXKrGYNa1nH
epawlGUsZwUrmcd8FrCQRSzmDGc5x3kucJH/+E4IbYUkFKEJQ1jCEZ4IROST
n/3MF77yL984xnFOcJJTnGYGM5nFbOYwlwMc5BCHOcJRxjCWcYxnAhODPGQy
U5jKNKbTje70oCe96B2sP7lyl3vc5wEPec6LII94yStekyG8+x+ZyEwWsvID
aYLvTyUt6UgffA9fONfPv3zjP77zng/8j4/B9xfzmVe85g1v+Yd3wfcsqys7
OchJLnITjvBEICKRiBx8LyAhg+87JDRhCEsjGtOEpjSjOS1oSSta04a2VKcG
NalFbepQhl8oSznKU4Gn+vqM57zgb15yi9vc4S73uB98z7IyUYlGdGIQk58p
TglKUorS5CEv+chPAQpSiMIUoSg/UYxfqUs96tOAhlSkEpWpQlWqBf/qUzWq
UyP4fmdqBd+nLJacFKQkFamJRWziEJd4xGdeWOuLBSxkUdj//3/+daAjnegc
fA8vXWlFa9rQlna0pwlNaUZzWtCSfOSnAAUpRGGWsJRlLGcFK8lE5uD3r8lK
NrKTg5zkIjd5yBt87x+TmcJUpjGdGcxkFrOZw1zGMJZxjGcCE4PfFzd2FahI
JSpThXbGqD0d6EgnOgffGyn2kL94xGOeBN+7LZaQRCQmCUmDeRYrxs8UpwQl
+V3bAxnEYIYwlGEMZwQjGcVoutGdHvSkF735jT70pR/9GcB/7j3fCZHMOiMU
obmi7atc4zo3uMkgBjOEoQxjeLAv2FO+8R/fCWFPChnclzz+yCc+84WvvOEt
//CO93wglDKhCUNYwhGeCEQM7ldEJgpR+ZG0pCM9GchIClKSitT8QBqiET24
jxGTWMQmE5nJQlaykZ0c5CQXuclDXprQlGY0pwUtKUJRfqIYP1OcEpSkFKUp
wy+UpRzlqUBFKpGIxCQhKclITj7yU4CCFKIw9ahPAxrSiMZUpgpVqUZ1atCK
1rShLe1oT01qUZs6/Epd+prjfvRnQJCXDAy+r10sLvGITwISsieKcwD72B98
DzsHaaZMc1rQkla0pgENaURjmtCU2tThV+pSj/q0oW2w/mhPBzrSic50oSvd
6M44xjOBiUxiMiMYyShGM4ax9KAnvejNb/RhClOZxnRmMJNZzGYOc5nHfE5w
klOc5gxnWcZyVrCSVazmDzbxJ5vZwlbyxJZ35CM/BSgY/P6VNfMoOL/zhKc8
Y4EyC1nEYpawlEMc5ghHOcZxtrGdHexkF7s5x3kucJFLXGYPe9nHfg5wkBL2
lJKUojRl+IUw9pSwhCM8EYjIJ3vPZ77wlX/5FuxHqewfhCI0YQjLF2eyr/zL
N/7jO+/5wP/4GJzb+MwJTnKK05zhLIc4HLwu5CjHOE42bWQnBznJRW7OiZ3n
Ahe5xGX2sJd97OcAB7nCVa5xnRvcJI+68pKP/BSgIBnISCYyk4Ws/MUjHvOE
pzzjGte5wU1ucZsEJCQRiUlCUmIRmzjEJR7xiUJUohGdGMTkB9LwI2lJR3qS
kZwUpCQVqQlHeCIQkUhEDvrlmm9zh7vc4z6veM0b3vIP73jKM57zgr95GYy7
ui5yictc4SqnOM0ZzgbzxHnmMJd5zGcBC5nGdGYwk1nMZgITmcRkpjCVfezn
AAc5xGEa0ZgmNKUZzWlBS1rRmja05QhHOcZxTnCSHexkF7vZw14WsZglLGUZ
y7nDXe5xnwc8pBCFKUJRfqJYEDd2D/mLRzzmSTC+Yi/4m5e84jU/U5wSlKQU
pfmTzWxhK9vYTnVqUJNa1KYOK1jJKlazhrWsYz0b2MgfbCJOanlJPOKTgIQk
IjFJSEoykpOClKQiNT+QhjnxzDvzmM8CFjKN6cxgJrOYzTrWB78vzEb+YBP7
2M8BDnKIw+xgJ7vYzR72sojFLGEpy1jOEY5yjOOc4CSnOM0ZznKO86xgJatY
zRrWUoZfKEs5ylOBQhSmCEX5iWLB7xHHtT64xnVucJMTnOQUpznDWQ5xmCMc
5RjHg8/L1DWRSUxmClN5KvaM57zgb15yi9vc4S73uM8DHvIXj4K/0+BJ0D91
XecGN7nFbfKQl3zkpwAF+VWu1KUe9WlAQ0aJjWYMYxnH+ODnqRv8Pin1aUBD
fpQraUlHejKQkX/V9Y3/+E4Iz4Xkfx5/5BOf+cJX3vCWf3jHez4QSpnQhCEs
4QjPX0lcP495wlOeEU0sOjGISSxiE4GIRCIyUYjKNWWuc4ObwecW3KaMM8Ev
lKUc5anAz665OCUoSSlK04jGwe/J0pRmNKcilahMFapSjerUoCa1qE0dhjCU
YQxnBCNpQUta0Zo2tKU/A/idgQxiMO1oTwc60onOdKEr3ehOD3rSi978Rh/6
0i+oxxy0pwMd6URnutCVbnSnBz3pRW9+ow996UdZZ5FylKcCFalECUpSitKU
4ReKUJSfKMbPFCcf+SlAQQpRmMpUoSrVqE4NIjkbRSYKUYlGdGqK1aI2dfiV
utSjPg1oSCMaE0+Z+CQgIYlITCFnxMIUoSg/USx4H11sLetYzwY2co7zXOAi
l7jMHvayj/0c4CCHOMwRjnKM47TSp9a0oS3taM8Vsatc4zo3uMkrXvOGt/zD
O25xmzvc5R73ecBD/uIRj3nCU57xnBf8zUtOcJJTnOYMZ2miT01pRnNa0JJM
ZCYLWclGdrrRnR70pBe9+Z2BDGIwQxjKY57wlGc85wX3uM8DHvIXj7jBTW5x
mzvcJYa+xiQWsYlD3OD6xF7yite84S1nOMs5znOBi3SgI53oTBe6Eoe4QR4R
nwT/V6Fd9QYVgwEABbbhMBgOcx9DpzDc3S04BAvubMNhyMZwd3fe0ADht2CP
QEiwYWOcPpyHplfS5vt6e9vSjvZ0IJY44knghzGoip/8CucV+MNfqvlHDbVc
W5t0Msgki45kk0MueeRTQGHoJ/d+4COfwj49n6mvrkHIGxrRmCbUIYJIoqhL
PRJJIpkUUkmjKdGhX2lODC34wle+8T20k6pQ1tff+UFV+J/hF7XkUu2wnkEE
kUSxW10Ze9jLPvZzmCMc5RjHOUE5FRygkoMc4jwXuMglLnOFk5ziNGc4yzmW
sZwVrGQVq5nDXOYxP8Q9C1jIIhazJOQtS1nDWtaxng1sZBPFlFDKZrawlW1s
Zwc72RXKxtYd7GQXuyljD3vZx37KqQjfdyo5yCEOcyTMNz1rOjOYySxmM1bd
OMYzgYlMCvNnsfKaN7zlHe/DOQtz4ue84GXYz+AVt7nDXe6F/Qke8JBHPOYJ
T3nGb+/+w1+q+UcNXehKN7qTQy7JpJBKGulk0FisNKEp0TSjOXWpR30a0JBG
xJNAIkkkkxLW+cmmE53pQldSSSOdDDLJIoYWtKQVrWlDN7qTQy555FNAIT3o
SRG9aEs72tOBWOJ4qG2PeMwTnvKM29zhLve4zwP6M4CBDGIwQyiiF73pQ1/6
kUc+BRTSg55kkkVHsulEZyYyiclMYSrTGMowhjOCkYxiNGNCfDGO8Uwgljji
SSCRJK5yjevc4Ca3Qr4YIoopoZTNbOE/gMI4mw==
        "]]}]}, {}, {}, {}, {}},
   VertexColors->CompressedData["
1:eJzt3X1YVVX2B3DHMW0IDQQV8yVKEATfEKTxrV2aNqkgGKKPpoQvSQM6QCM/
NdJIEaQkIBGUtCiT0QlzAk0cwJzUURNHEPQetfgRSvhcJF/yBUVnDufs+Yen
0zPbLp117v3+5fN8/ljus9ba+5y7OFyemPunqQvat2vX7rxbu3a/lf91HlTl
LPUzs/QXXpg6b72JJRzq4D9pxlFWOGrC/A1uZnZ+85J+DTkmFpG6WloYJu7x
K67mBLubmV1ZZW7YxyY299uwl6JfEfcdk/Py7fqbWbDrN6NLdpjYGebpP3+R
uCfVzVt7QPYjn84L7vC5ieWslo6P/bO4O//o1CfOw8wy7Z/28CsyscaVm2Mf
eV3co2umhHh6mllZp6TGSV+aWFj9U/NKEsR9bZK9i0n2Et+44on/NLFPAx45
MD1Z3PuNZ4GJA8zsow1fJA05YWIbnvkkXUoV9+FBr0lDvOQ67h7o1lRpYsmh
xUXPZor70dyA7DOyx77cPGbbORMbWb3mdmqOuK+Pap4f721m8c4VLw7/zsTq
pcnf7c8V92djUp37DjSzTtEeu7bWm9iOk45nK/LEfcadQXHFsifVRIVfazSx
wz0H2x3OF/fIrJFTpw8ys1cSq4f2vmFiiyf9ZVZWgbj3qh31aqPsYS4VWY/f
NbE1HV2inisS94lOebEJg80s6/kBBU3tJFb8Y1XCsVJxrw2L7uUwxMzC3z7o
l9dRYnau/iv6HxT3pV3DO2ySvSgiZaqbvcTSNyaVhRwV92Hh3l/2HWpmaf0r
Po9ylNjsV7NCgk+I+/l3/Ms3yz5j47Vpr3eX2OGMhFk9Tol717uued19zCy3
/Nv4ib0kFvj8viW5Z8R9T5/mnGTZH02/9c6pxyV2ufm1hZfOifveM0FXr8le
6p13tYubxAK2//BwfbW4L2qwLwsZZmaLVzjdu+4h523oFc/MWnFf3X6Df77s
u/cHHlvqLbFv/LKiv68T96oTEc53ZQ8N6u2eMVhiI8sTJ1deEvfCooteY3zN
7LTf7jd8fSTWuSCoZkqDuHsHj+gTK3vjgoevBfpKbGfWKOeARnHf1i0vJlv2
uJ5xy6r8JCbterOw5Adxn55Qtmmn7E4pT437YrjELtyMqsy4Iu4pv8vuVCB7
k0vVjAuyL/tb0dySB/C070eO2ir7tui3MgJkX97Xz3HIA/jsddGX35Q9qPem
6oty3rL3HU851yju9i/a+fxB9qyTKf/6WK5j+fXldUUN4p6y9GpOk9xXtcsX
DVgl91WR5y2Pw5fE3SGmJiJT9uRu28et8ZLYjXUuq9vXiXts6EMpvWUfNuj9
A3vcJTbh3XNOS2vEPTIl75M0+RxY+4QU4+4qsdPSW4X+57W9cVXoo/H2Zla+
b/GhGdvOsI7jbkdu+r8jwv6R00zFT//2PcW7rnosSk/fwP0l7h+8BYfD4XA4
fX+P+3juyTo7tfzA/zdfwH0bEaeWH7gx+qeqm+qTHlP9uWx9Xe+6wOGW9Ezu
IdyzdXZq+YEby9O4u3F/VWdP4v5Ve9W76OxvOKheWZuh+Ln5+rrLa88rfn5k
1cEW//echZF6+iTnvX/1nnaIPXNpTMYazwq2pfT+nK9uXBZ2avvCUh7URfUP
y9Q61k3R16nlBw63RqfyeVDvPBglP9ScWr3gxvBE7gX8OfZ+gr5OLT+buKdy
L9PZqeUHDofD4XA4/Nd6Hkvkfkhn921S/Xj/9xU/+2Q/XT104ICdWcMPsVkO
+9akOVSwyj03o5++cVnYqdXd0k7l8/vuxM8U981qOtLiVWOD/qSn610XoziV
/qHq1OoFN5ajn+Fw63e8HwW3JqfWz9Q+L+t9H8f9HY7nVeSHWn7gxnC3zQnp
LfPSLea70S3z0tk9VijzUlGndl3Y78gPpfzAjeXo5592ap8HqeVH7z6h3j9U
nVq9qDm1esHhcDgcDofD9XGqP4+jkp+45vUftsxLq+dExbfMSz9YV6LMS0V9
I4//Bo9fyuOLOrX86P25Bp934Lbg1PYXNadSr1Tuztxn6uzU8gOHW6PjPISj
f+DoH5r5oeaoFxyO/WXr3vlshfI+ao+0ETEt89Lpi1Yq81JRt/b+oeZU+gdu
LN/fVfWKO+r3+qYt19ep5QeO8xnnMxxO27HfjeWoFxwOh8ON6Lh/IT8P4q5v
H1TmpYWFg5V5aS8fdV4q6qgXHG4cx/5CfqzJUS84HA6n6Tif4XDb2V/UnFq9
4HC49bvXh3uVeemO7e7KvPTKffX7VEW96jE1vn+AGn/aETW+qFPLDzXfwd2j
g+pzVunr1PIDh8Pbzt/jPp57ss5OLT/4flq4NTo+L8PRP3D0D02nVi9qjnoZ
y1EvuDX4iNuNyrz03sVAZV5aWKu+jyrq1K4LjvOQUn6oeDr3gdxjdHZq+YEb
c79Tc2r1ghurn6nlBw6H247jPDSWo17IDxwOp+V7du1R5qVFPm7KvPTrm+r7
qKKO8wcON47jeQNuTY5+hsNtx7Hf4XDsLzhNp9Y/1Bz1MlZ+4Mbwz7i/zH/P
+r1V+vrvJ25R5qXX8x2VealzmjovFXVqeYbD4XA8byA/cDj6GQ7H/tI7D3D0
Dxz9Qy0/cDjc8j7LrVCZl+4d+6QyL3VsUOelok7tunA+Iz/ID/JjLfmBw+Fw
ONyIjvs7HA6Hw+FwW/EL3dR5aelT6ry00qzOS0XdUusZ2FX1qz9mKN5+ib6u
93Mgng/hcDgV38U9gv8eRM4qfZ1afuDGdNzf4XDsLzgcbn2O8wcOh//aXrmk
QJmXTix9QpmX+lxS56Wivp7Hn8zjp/H4os66qH7zuDrnHD9FX6dWL7gx76fU
nFq9qDnqhfzAbcfRz3A49hccbkTH/jJWfqg5tXrB4dbgV/j7qEdavY8q6tSu
Cw6HG+d5g0p+FnM/+RvVPRP0dWr5gcPhcDgczxvW66gXHA6H4zyEP7hX83np
Pj4vPcXnpaKeyeOH8PjZPL6o6923RnEq/QOHW+P9i5pTqxccDofD4XDrczz/
GMup1YuaU6sXHA63frfbos5LO3/A/15VozovFXVq1wW37fs7tfzA4XA4nKbj
/gWHw+FwOO6ncDgc/ku9hr+PWtzqfVRRT+fxB/L4MTy+qFPLDxz3U2t01Av5
sab8UHNq9YIbq5+RH2PlBw6Hw+E07xdw3E/h8F/b/5/PS//eal4q6pZaj6W+
Z8DS31dApV5UHfcLONx2HPsdDofD4XDrc9zf4XA4zh+aTq1e8J/26lbz0spW
37P6vzr6Bw43juN+AYfD4TTPQ7ixnFo/w+FwOO6nNPMDR//ALe/hPcYrfsq3
5GCLX9sVFKmnU3t/Ve99hP0Fh8PhcDgcDofD29rxeQcOh8PhcOvxuQ7qvDTN
V52XlvB5qahTuy44ng8p5QduLEc/w+FwOBwOtzXH8w/cmhz9bKz8UHNq9YIb
w6m+vwrHeYjz0Pr7J5L7Z79R3S5BX6eWH737BG7s/aV3HuDW4ehnOByO84dm
fuDoHzgcTstH3ypV5qWjl3kp89LcniuVeamoU7sunM9wOPoZ+bGN/FBzavWC
w61pv1PLDxxuTY79bixHvZAf5Md2HPUyhtfw91GLW72PKurUrsta/aEuqucd
y1C8R4C+Ti0/cDjuX7aXH2pOrV5wY/UztfxQc9TLWI56weFwOBz3iwf3VO7O
3Gfq7NTyQ82rNX7fX9StfX/BjXH+wOHWeP5Qyw8cbk2O/Q6HY3/B4XDsdzgc
bjx/Zek0xe26zVfc1b8xUk+31PevYh4Oh8OtxfF8CLcmRz8by1Ev5AcOh8Ph
cFtz3N/h1uCed+5vbZmX5n99aGXLvDT8yZPKvFTUqV0XHA6HG/3+/h73Mdzf
1Nn1rgv1eumdBzjcFhz7HQ7H/oKjXkZ01MtY+aHiVD8PUsmP3n3b2i31/qql
1rOSe2x71Q8k6OvU6gU3puP8MZajXsbKDzWnVi843Jr2O7X8wOFwnD9wmk6t
f6g56mWs/MB/2ndxj+iges4qfX3chL3KvDR2gbsyL427p85LRT2Rxy/g88n7
fD4p6tTqBcd5CIfD4TgP4bbq1PqZmlOrFxwOh8PhcLitPR9SyU8dfx91f6v3
UUWd2nWhf+CUHP0DtyZHP8PhcJw/NPMDh8PhcJqO+xf8Qfy/v6c/nnuyzk4t
P2NLQhW/3D5G8bA/3onU0+v5vPQAn5dW8nmpqFcfm6vE9yg3K/HDpy1WrlfU
qdULDofD4bQdz6twOBxO03E+G8tRL2M56mUsR73gcOt3S33/akR3NX4fVzX+
Pzar8UVd73MG5w8cDofD4bbj1J434Hgeg8NxHtLMDxwOh8PhP+eWmq82d1Xj
j72XocQ/H6/GF3Vq+cni6xzepK7Tbpm+Ti0/cDgcDofD4XA4HA6Hw43j1H6e
Av95p9Y/8J92S81XqV2XpXyyo+oPNahzzqwofV3vfY39bh2O/jGWo15wuO04
9jscbjtObb/DcR7C4XC4kfx+D9UDh6pun6+vn+bz0oJW81JRx/MG7u9wuLU4
9jscbjtObb9Tc2r1ghvL0c/GctQLDofD4fAHd0u9vzrGQY0/vkZ93zJ6rhpf
1KnlBw6Hw+G0HZ8H4XA4HA6Hw+FwOByup1/g89JSPi+t5PNSUX/US40fXK/G
L5nZS4kv6tTy81/H53c43HYc+x35gcOxv2g6tXrB4dbk2O/GctQLDofDaflZ
Pi/9otX7qKL+9Xw1/oGnNyjx33+3jxJf1PW+LxjFqfQPHA6Hw+FGdtzfjeWo
l7Ec9TKWo15wOBwO/zlP5e7MfabOTi0/lvp+gISF/P44U52XFmxX56VaTvX+
S2U967lP5p72gE6t36y1XlSvC/mxzfzA0T8U8kPtuuC25VrPq86DqpylfmaW
/sILU+etN7GEQx38J804ygpHTZi/wc3Mzm9e0q8hx8QiUldLC8O0PX7F1Zxg
dzOzK6vMDfvYxOZ+G/ZS9CvavmNyXr5dfzMLdv1mdMkOEzvDPP3nL9L2pLp5
aw/IfuTTecEdPjexnNXS8bF/1nbnH536xHmYWab90x5+RSbWuHJz7COva3t0
zZQQT08zK+uU1DjpSxMLq39qXkmCtq9NsncxyV7iG1c88Z8m9mnAIwemJ2t7
v/EsMHGAmX204YukISdMbMMzn6RLqdo+POg1aYiXnLfdA92aKk0sObS46NlM
bT+aG5B9RvbYl5vHbDtnYiOr19xOzdH29VHN8+O9zSzeueLF4d+ZWL00+bv9
udr+bEyqc9+BZtYp2mPX1noT23HS8WxFnrbPuDMorlj2pJqo8GuNJna452C7
w/naHpk1cur0QWb2SmL10N43TGzxpL/MyirQ9l61o15tlD3MpSLr8bsmtqaj
S9RzRdo+0SkvNmGwmWU9P6CgqZ3Ein+sSjhWqu21YdG9HIaYWfjbB/3yOkrM
ztV/Rf+D2r60a3iHTbIXRaRMdbOXWPrGpLKQo9o+LNz7y75DzSytf8XnUY4S
m/1qVkjwCW0//45/+WbZZ2y8Nu317hI7nJEwq8cpbe961zWvu4+Z5ZZ/Gz+x
l8QCn9+3JPeMtu/p05yTLPuj6bfeOfW4xC43v7bw0jlt33sm6Oo12Uu98652
cZNYwPYfHq6v1vZFDfZlIcPMbPEKp3vXPeTrGnrFM7NW21e33+CfL/vu/YHH
lnpL7Bu/rOjv67S96kSE813ZQ4N6u2cMltjI8sTJlZe0vbDootcYXzM77bf7
DV8fiXUuCKqZ0qDt3sEj+sTK3rjg4WuBvhLbmTXKOaBR27d1y4vJlj2uZ9yy
Kj+JSbveLCz5QdunJ5Rt2im7U8pT474YLrELN6MqM65oe8rvsjsVyN7kUjXj
guzL/lY0t+RnPO37kaO2yr4t+q2MANmX9/VzHPIzPntd9OU3ZQ/qvan6onxd
2fuOp5xr1Hb7F+18/iB71smUf30s5638+vK6ogZtT1l6NadJrkvt8kUDVsl1
KfK85XH4krY7xNREZMqe3G37uDVeEruxzmV1+zptjw19KKW37MMGvX9gj7vE
Jrx7zmlpjbZHpuR9kib37donpBh3V4mdlt4q9D9/1OJzm7Z+/myruQq15xmq
z+FG/3xk9PUb3Y2ef2rrgevz+VHrftq4KlSJX75vsRK/47jbkS3xtXyS896/
ek87xJ65NCZjjWcF21J6f85X8v+r5aLXFTpwwM6W65rlsG+N8j0ke24q16Xl
ovHdNicoedtivhvdEmd2DzVvWi4aP655/YctcarnRMW3xPlgXYkSR8s38jhv
8DilPI6Wdz5boayzR9oIpe7TF61U4mi56Ppd3z6oxCksHKzE6eWjxtFy0fhe
H+5V4uzY7q7EuXJfzbOWVz2mxvEPUONMO6LG0fIRtxuVOPcuBipxCmvVdWq5
6Pr37NqjxCnycVPifH1TXaeWi57Dv5+4RYlzPd9RieOcpsbRctH1z3JTz429
Y9Vzw7FBjaPlovFFv19INH7lkgIlzsTSJ5Q4PpfUOFou+lx9ha/zSKt1arno
+qt5nH2tzm0tz+RxQnicbB5Hy+22qHE6f8Dr2KjG0XLR9dfwdRa3WqeWp/M4
A3mcGB5Hy0V/vv+g+f97qzpquej+bev1z3VQ46T5qnFKeBwtt9RzhaXWP/pW
qRJn9DIvJU5uT/Uc1vK27s9f2j+t9+8vzY9o/kXf8/G8c39rS5z8rw+tbIkT
/uRJJY6WU+ufcRPU54TYBepzQtw9NY6WJ/I4Be3VOPcT1DhaXsfXub/VOrVc
dP31PM6BVueMllcfm6vE8Sg3K3HCpy1W+1DDRfMf0V1dZx9XdZ3/2KyuU8tF
4zd3VeOMvaf+vZXz8WocLW/r/mnrv9/d1n+/pq2/v7Gtf3/ZUu/vWerzr2j8
/wBaCVyL
    "]],
  AspectRatio->1,
  AxesOrigin->{Automatic, Automatic},
  DisplayFunction->Identity,
  Frame->True,
  FrameLabel->{{
     FormBox[
      StyleBox["\"w (Rel. Fitness Symbiont)\"", 16, StripOnInput -> False], 
      TraditionalForm], None}, {
     FormBox[
      StyleBox[
      "\"\\!\\(\\*SuperscriptBox[\\(V\\), \\(\[Mars]\\)]\\) (Vol. male \
milk)\"", 16, StripOnInput -> False], TraditionalForm], None}},
  FrameStyle->14,
  FrameTicks->{{Automatic, Automatic}, {Automatic, Automatic}},
  GridLines->{None, None},
  GridLinesStyle->Directive[
    GrayLevel[0.5, 0.4]],
  ImageSize->300,
  Method->{
   "DefaultBoundaryStyle" -> Automatic, "DefaultColorFunction" -> 
    "M10DefaultDensityGradient", "GridLinesInFront" -> True},
  PlotLabel->FormBox[
    StyleBox["\"\[Gamma]=0.01, \[Sigma]=10\"", 18, StripOnInput -> False], 
    TraditionalForm],
  PlotRange->{{0., 1.}, {0.05, 1.}},
  PlotRangeClipping->True,
  PlotRangePadding->{{
     Scaled[0.02], 
     Scaled[0.02]}, {
     Scaled[0.02], 
     Scaled[0.02]}},
  Ticks->{Automatic, Automatic}]], "Output",
 CellChangeTimes->{3.9094776450409107`*^9, 
  3.909477814284389*^9},ExpressionUUID->"0e28946a-3447-4a46-b78d-\
c6af13b6a495"],

Cell[BoxData[
 TemplateBox[{StyleBox[
    StyleBox[
     PaneBox[
      TagBox[
       GridBox[{{
          StyleBox[
           TagBox[
            FormBox[
            "\"  Fraction\\nUniparental\\n     male\"", TraditionalForm], 
            TraditionalForm, Editable -> True], {FontFamily -> "Arial"}, 
           Background -> Automatic, StripOnInput -> False]}, {
          GraphicsBox[{{}, {}, 
            RasterBox[CompressedData["
1:eJwlV3k4VesbVTI2qWtIZUiK3FCIyG2lIjeklKFUSBlKcdFAylQoujI0qZBQ
KkMqIjJUxlxj5ozHmc/eVySV+H33+f2xn+fstfc++9vvWut917fiiLfNMWEh
IaFacswix3+/Ve+Hxt3a8AHJvJ8+16VacEjuos/mrwJU6EzVrNlThRmTodUl
rBasS5Jfzf4ugFPNGaESr2o43a7pZb1thbDCq564aQGmDo0a7IqqQTmVE//b
zTa0p+yO2yRMIWnshPfAw1qsML1hjpOf8FiFbzYiRsHgCjPTt6wOYXfPTx/f
3o7zGZFTf8+j0Kbo0jenpx5Doy4vby7rwC71lfkbF1Hwfdkjc2viI7aZmx+v
/NKBFU/fug/JUJDaaWe1ZvE/SE/WUqZqOzGueUAhZimFZ/1Nl95oNmLOV+l2
+QddqM772rJBiUJG8aq+TNUmuFn8jDY9140k3bio/pUU/EWGv3vnN6HqwaDJ
X9Y98CpYu/mKOoWtu1NlDLc0Y/Vk9bd7q3sBw5oxHU0Ki+4eWj/7n2ZE7crJ
rvnVi8Ulrlm96ykMjCy1qndsATs90XW87TNGNs8cjtCnkLOu0yOR0wLzn4Hy
ys/68LoiSXrdJgoXz9+4dOhsK57scWm0CO9H9Hb9ui5QsKyySV0t0gaRtoeV
mzQHcLi6OTh8O4Wli6RK6Pg26M/cvN98ewDrdp7coPknBa5jQ8dr5U9w07h6
zn3OIIQbxHntVhReZ14dC835hJu2F/b+8h5Eu3V6aogNhYjRHQstjNtRFeKj
ldAziKwW2GnYU7AzFvlduq4d3566SqzZMYQg2565bY4UPEoywuNtO3B56uBs
jbtDUNxtPzbmQuGFRZO+50AHRlKD1E+xh9CxMvT9RQ8K090/ODjRCTPTe7vy
Nwzj+rcnNyS8KZgfX3VfdqITmZw3/hNhw/izvs0t8TSFhO/WuwUhXRD9uyfJ
qGkYs1OmDZSCKPRFBQq/n9sNN52f5RcVGHjjqy7xJIyC+pKMgqSb3ahqX8qq
PM6Av5lNt94VCn6PGj3/WtGD1eeN5ou9ZkBzadDTslgKb/V/LDd/1oMIpQO6
FiIjYAoygnbepCBepdqkaNAL5ruA/bE2I0ipaLT6dI/CPlvr8K8VvdjhcSe4
NWUEDje+Kzo/pJDMCND/aPkZj+YVZcgJRrDIc+W/3CwKHL90TlrHZ4g976x3
NGKiztiq4nQeBV3hxnsBR/rgbjs5mhLJRLjU2XihQsJ7/H8f3Ifq73JLGG1M
GDNSXaNLKdSsUBVWO9cPtWSDzeoqLIwX1unJvqdw1UGt5+KsAURttT/q5c1C
dvS4yIM6CtqpJXpcswGwmWeu5pWw4Oak2PF7M4VPrD1/28YMwDz6Zt64BBtK
uuaPCzooBGqzWOXNA3isXdC+0Z6NTlHfAJM+Ckpng0zWyg1CvO3TVFA6G3Hd
d3d+ZFB4/3bR3VsHB+Fx7qtKxSgbO3M+LLPnUThY9WVvxf1B9La8/DSxjgPZ
pOvnnUYphLlL7Q8nepp8W/5BcJSDMp2skJkJCo/EtQ6byg9B5unHV4zbHLjX
V1xOmaLQkGXhKmY/hPW3OjN6PnKw8Gj3Vcym8WWnp0dt4hCswhk3WoS4KJz6
EtsvRmMJP+JkdMsQjnv/e7lWjwunG3NvBM+nsflauq+V1DAiHKdOl3twIaal
mqT0G42jWpVnF+4axsMd4m6F97jIqzJOKVtC40pjf1Bz9DDKdKXtcpq4cHCy
TXdSpJHr8ys0oXYYvUrKZhlzeBCaPJk1s5LGp0XLIm3FGJicu1b/3kYeHl+P
yElZQ+Nn/sYYOVMGpCcNVid48bB7TcoLaNNQ3mcX1xXGwHrGNtmrqTx8ryh8
3a9Hw/Sr38275QxYNVmLhrbx8OBAU2mwEY0TN+PuHppmwLPEceKsOB9/jrEr
lbbQiDPITVUyHkHEY3fmKWM+RqNn1ZSZ0ijo/JgxGDCCtES/9mM+fNxRXdrg
ZEGjN4D75GHhCMpCgqsOpvNhUqrTMrObxuxl4nnHvo6gxyu6YG8nH1xbi44U
OxrqJateqekyMelwK3PnPAHiKddeHKSx69C2Yo4PE9KmD2+abBHAKDJosN+F
ht+0c9nTHCbWr8+N2OgvwJDSDWawOw3RjNW1MVwmHLX0jBJTBFDLV+675EXu
tzPufUp0/MDqqX9RkQCZBvHFe31oDIrZ0HUHWGB7qeT2tQqgWip8S8WfvLfI
fTY3ngWtmDscYUqAtK2n/UbP0ig+fkFGop4F/6dSqmvEKayoYVqXn6ehtjxB
XV2YjeK6yMO7VCikWDmsjQ2mcaPh8aYdm9gQ4k7f9jOmoNBaK344nNQh+O0u
Nz82dkicab1tR+Gew6aRtZE0vNe1uVx+ysY1dcH8tz6kz/Y9q/h5ldRzkOOf
PsxG646j5sNXKdxxVUyu+5vGnwkzke+WcSDv3hMmnkFBjhMbeCee8LJd5u7Q
Xg6cI2xKNcso3Dg1y97jJg3VCY2cWTEcZGbUfrPpoiA97qtrkET4fbSlQvk9
B/z3W3TOjVGID2AsFE2mMe1g14YpDnQYhV73ib6lZmz5bQ+ITiS9WIeJ7gOE
tR9VqtGIvVRd8zCDRueb0B8XvLgoU8kcZJnQmC9pmOGbRfR28tb8++lciGxV
WD6f8BoT+yTUJJtGvmK2ckkvFxYuiXY6Z2hIyiw/LPWchlJTpW6PNA/xIXPj
7K/TiEq6ZtT/kjwX2mn2w5KHzpSw+qAnNMSUZ2RzXtP4oUPtl7/Mg2LZd5G0
9zQuZ/iMBZUQ3gulVzmW8PAmUSG2o4fGoTd3t0sV0bBsq8jL5/MgpfDoWizB
RfYlbKomPK4aPWUsqcDH0Yx1MTsInsO/qnNxM6nD/OU1LlZ8FGkWX53ppmF3
OWzNhlnkezVq9xZd4GN+wbYrhQSfVghU5r+j8HzHmX6pHD6ObG6I9CZ4ZsFf
cg8jSP88uvKERx8fBVV2EWoEt7b2XHCAzM0joU0TZQsEmGs9cKm/i8Yky1lk
EckhxskXwuRA8k6HZ/gtgqeGOExV/yOAzBuNBd7eArx0Ggu1Jri5/O6xi3EC
UB0dd6qI7sXZQSFiBB99voO7YZ8A1eOXVik2CXDQRzS4rJPGnZ0Y5MsKkLpI
5/lpIbLeydgLZwluMqzf+bCLjwCtfuOGdRREQuWDtAnOPa/VeOAeHzYWMTWq
ZN4ekHgYyOqgES+9umqREx9rPQz3BcWRfBG3NiCF4EbZCqU1K/gQuczsb62g
ILy04Kw9wYdMZV4GM3joe5Bw4vcvFOzTcGYhwaP75j3Vf8RD4dst38JUaDzT
qPWvbqehe3ZOmsCTh+s9grBuGxpCL2z8ggneu3DqdvpaHo5PJi3QIX6y3dT7
lwHBLz0ei3WkudgmY5505QWNrHfHfOhPNNaa8CIW53OxXOfrqsFhwpMFfeoR
wdu6hi7U+nOxP9g/WJtBw/HYgFPUBxqMVeq/jW7gIm1xTn5QH40uH0XvU+T/
nNUNSpgTxCcZrJFaUheHoIMX9xE/9GqYHest5GCD4Qp5uVYa7ZFEsLHkuqbt
gpZzHAR/PGB5tIGsM6HznvIFcl37aGG1IQe1TonBz6tptCbLPhM9QcNGx8+5
9Acbi8ca8qcryPmTfW/4DjQa9cIkXrxh42CEGNOC6LrpVXxdixkNC4O4/MdB
bGTKm8jfKSB9q6Kp6zXp79WGqY7Jf7BBPwu0ZObRaPi4gJNM6rrNOHdO4jQL
hlteBus+Jc93Wk5ekqJRvvlt9pUyFsJaBfkhxMe1w1fFTkwT/Zk02AWHsPDR
TY3ZkEJ0RtfI7uGTPLetd8bfhAXZH87yy0j/qPohutqgm4KeGe/x8dksOF1L
svRIpLFd1HSDQg2FPPMfe5zfMZGl3Bb8ivStd4vCtwsXUNC0kPhpe4mJsRfz
X8y+QvSnULGXQ/JNltWSdAtTkkd27GBaE37L1WeONBJ9rdqtZmUiykREd4j8
fVLHzXp/+L4KppBmoz+hXz2CxpPFllzSp0twPvTuSQqKtqYpa6NGID9rPNjA
l8Ymi6LroSRHJtnvM1f5cwSuiZov/psPRXbfUtyJD2UPuI7KSY6gPN7TWIPM
mZZw80caqhRiVE1ez65jIKsq89+fRIevTR5qHCT7kxkb0QUeVxiI+zGc3rCd
RsrMr+xrVQL4hta7NpgziI9W7E/RpxFR6rC+7JYAI7nXi3TEGXA5cnj+X+o0
vM6/ePmvhwAOfbYLb1eTHHrzbsXWpTT2Gi7YqGIkQN28Zcd+RQxjfV3nael5
NAy/ebzZO1eAPzYNFB8xG4b8tIwG8xeZQ6/ebb7cy0e+Z4ZUjcgwZuns7Suk
Sa70U6wsyOZD9fZxN80PQ+Aeux5/ZZACtS7AlH2Rj1tV2iXxl4bQcqfBzLGV
5DWqtUZ+Nx+SX8cXTW4bQnGD5M+1HyiUPNOytCB+vrCy2P2Q8BDSZpnnThP+
0o5faQz6wsO/e4JLKysHcXXDZdemxxSuqDNsct7x4Bqy/Tf1sEH4elbKpSVR
8GFubu9P5KE9R8LzmskgDtyfqfeLIXk//c7+RW48mH/+5+0XoUFsbTYOMb1I
4Y8j471bDUj/npso7VA+AA2RQD05MhdXKls7+4vzoGW0/3hp8AAWGxay2aQv
SfZlDWd0cfHAQ7FcBQP44TV+r3gvhdG7c9w7nnChrlX9u9Svfgylrt8TY0qh
Y78TVzyIi/nRezq6z/ejru2UyGEDktPlik8aWXHxhdUTlvGjD91OzeJxahSG
0w5sl/6Ni/yWdGn/833ouaWSW0r2f7dOLQ4vr+PgHbUponr6M3ob/Wy5ZN+5
06iuwiuMgzbJ1m9Lwz7js9iHn7JfBJgWCROSN+KAsfq45ymRz+iDbNq2AQHy
mw3xgeTbr1tn9VRE9aL/rLu5D+n3bvdHL/yVxYao021LmXkEz31N3SsRQN4z
q0TBhQ3Z89pvPWJ7MMCSuFH7RIAGPZeftUvYUPuP4MU9GFRy3DRxW4BQ8tYz
TSxsfHHowUKybxmyfzaoEimA3semcypRLJg3ji92le/GcOyvSOvTArBvRRX+
Axb286IvFdzrwkj1Lq0gVwGSXbdMBH5jwkts5YSEcheYMyltj/cIsEd7Uk8t
l/l/nTzsBNNgNPATmV8iP3P9Wt2Y+Bt7uvJWd4LlvXXFbC0Biqrc84MVmUh2
ZO+c86QD7EcJ1VrLBfCKVxr9vX0EuWeDS+w1O8DpZ5x0lBRA+XCHduc14s8E
Wa2nee3gyulLR03y0bYm9tQl0xE05WanTOu2g2cdWfySyUfUV7Psdb8YGKjf
vsim8BP4kZ3Og218bKqY5vW+ZPyfXyOywrI1Ygve8UHHFGhc8WJg9hy/8cnS
NlDfArONnvOR5nDKc4MqA4uVJd0sTdrgUZxTZ5HCR0/bljHDjmFQpdX57z62
ItrlZ+RUDB/s4n/DxwKGMVcl5uJr/1Zki5ubZgfyMZ6aKp29fBhrInbvzF7e
StabOPuwBx9Ckbsz3MqGYMaVlk1734IvdoNlC+z4mHdSSF/5yBCO7uoavOnV
AplpzQtl2/hYsjevqmvOEELz72dHS7fAICPQyGc98bmhs33Co0GkyB4JCClp
xgHL6m/KSnysU5JiW+4cREngatPTR5txYey3V83z+PhDpPycqGAA3X1cqePz
mpGS5Owb9oOHP3neEuWxA/i2Nbf38MsmVJpka+uyebBtVkoK0BmAzCO/x3sP
NoHB/s4f/sRD5akUW7cn/dCZu9HffE4TxK6bPUkk/u82mjnTRfchtW8yONCh
EWsMEtxNn/Mw9p+QNxD/ZIbKHX38Dyz7+lUnkkkea31bVBb4GUu9JXOtJhvg
fXntUGYMD+opij065b2wNUgwMzBvQDyJGfaBPGw5cXEqQ6QX12eW9Snf/oiX
rR8OinvwsN+gT0Heogf11emnJdn16AhcvLTIlgdf4c2Iud4N0eua88cN6vF9
BUlW23i42njfeeZTF0wcCtI/R9Zhee3TxKXreUi7+yvUd1kXgpRhXN1Ri80+
k3vqFXn4T90jzp14za5uzVOrhYuc6cKgeTy06pa+d8jswJe83SeSztbgf7/6
z18=
             "], {{
               Rational[-15, 2], 
               Rational[-225, 2]}, {
               Rational[15, 2], 
               Rational[225, 2]}}], {Antialiasing -> False, 
             AbsoluteThickness[0.1], 
             Directive[
              Opacity[0.3], 
              GrayLevel[0]], 
             LineBox[
              NCache[{{
                 Rational[15, 2], 
                 Rational[-225, 2]}, {
                 Rational[-15, 2], 
                 Rational[-225, 2]}, {
                 Rational[-15, 2], 
                 Rational[225, 2]}, {
                 Rational[15, 2], 
                 Rational[225, 2]}, {
                 Rational[15, 2], 
                 Rational[-225, 2]}}, {{7.5, -112.5}, {-7.5, -112.5}, {-7.5, 
               112.5}, {7.5, 112.5}, {7.5, -112.5}}]]}, {
             CapForm[None], {}}, {Antialiasing -> False, 
             StyleBox[
              LineBox[{{7.5, -112.5}, {7.5, 112.5}}], 
              Directive[
               AbsoluteThickness[0.2], 
               Opacity[0.3], 
               GrayLevel[0]], StripOnInput -> False], 
             StyleBox[
              StyleBox[{{
                 StyleBox[
                  LineBox[{{{7.5, -112.5}, 
                    Offset[{4., 0}, {7.5, -112.5}]}, {{7.5, -67.5}, 
                    Offset[{4., 0}, {7.5, -67.5}]}, {{7.5, -22.5}, 
                    Offset[{4., 0}, {7.5, -22.5}]}, {{7.5, 22.5}, 
                    Offset[{4., 0}, {7.5, 22.5}]}, {{7.5, 67.5}, 
                    Offset[{4., 0}, {7.5, 67.5}]}, {{7.5, 112.5}, 
                    Offset[{4., 0}, {7.5, 112.5}]}}], 
                  Directive[
                   AbsoluteThickness[0.2], 
                   GrayLevel[0.4]], StripOnInput -> False], 
                 StyleBox[
                  LineBox[{{{7.5, -101.25}, 
                    Offset[{2.5, 0.}, {7.5, -101.25}]}, {{7.5, -90.}, 
                    Offset[{2.5, 0.}, {7.5, -90.}]}, {{7.5, -78.75}, 
                    Offset[{2.5, 0.}, {7.5, -78.75}]}, {{7.5, -56.25}, 
                    Offset[{2.5, 0.}, {7.5, -56.25}]}, {{7.5, -45.}, 
                    Offset[{2.5, 0.}, {7.5, -45.}]}, {{7.5, -33.75}, 
                    Offset[{2.5, 0.}, {7.5, -33.75}]}, {{7.5, -11.25}, 
                    Offset[{2.5, 0.}, {7.5, -11.25}]}, {{7.5, 0.}, 
                    Offset[{2.5, 0.}, {7.5, 0.}]}, {{7.5, 
                    11.250000000000014`}, 
                    Offset[{2.5, 0.}, {7.5, 11.250000000000014`}]}, {{7.5, 
                    33.75}, 
                    Offset[{2.5, 0.}, {7.5, 33.75}]}, {{7.5, 45.}, 
                    Offset[{2.5, 0.}, {7.5, 45.}]}, {{7.5, 56.25}, 
                    Offset[{2.5, 0.}, {7.5, 56.25}]}, {{7.5, 78.75}, 
                    Offset[{2.5, 0.}, {7.5, 78.75}]}, {{7.5, 90.}, 
                    Offset[{2.5, 0.}, {7.5, 90.}]}, {{7.5, 101.25}, 
                    Offset[{2.5, 0.}, {7.5, 101.25}]}}], 
                  Directive[
                   AbsoluteThickness[0.2], 
                   GrayLevel[0.4], 
                   Opacity[0.3]], StripOnInput -> False]}, 
                StyleBox[
                 StyleBox[{{
                    StyleBox[{
                    InsetBox[
                    FormBox["0", TraditionalForm], 
                    Offset[{7., 0.}, {7.5, -112.5}], {-1, 0.}, Automatic, {1, 
                    0}], 
                    InsetBox[
                    FormBox[
                    TagBox[
                    InterpretationBox["\"0.2\"", 0.2, AutoDelete -> True], 
                    NumberForm[#, {
                    DirectedInfinity[1], 1}]& ], TraditionalForm], 
                    Offset[{7., 0.}, {7.5, -67.5}], {-1, 0.}, Automatic, {1, 
                    0}], 
                    InsetBox[
                    FormBox[
                    TagBox[
                    InterpretationBox["\"0.4\"", 0.4, AutoDelete -> True], 
                    NumberForm[#, {
                    DirectedInfinity[1], 1}]& ], TraditionalForm], 
                    Offset[{7., 0.}, {7.5, -22.5}], {-1, 0.}, Automatic, {1, 
                    0}], 
                    InsetBox[
                    FormBox[
                    TagBox[
                    InterpretationBox["\"0.6\"", 0.6, AutoDelete -> True], 
                    NumberForm[#, {
                    DirectedInfinity[1], 1}]& ], TraditionalForm], 
                    Offset[{7., 0.}, {7.5, 22.5}], {-1, 0.}, Automatic, {1, 
                    0}], 
                    InsetBox[
                    FormBox[
                    TagBox[
                    InterpretationBox["\"0.8\"", 0.8, AutoDelete -> True], 
                    NumberForm[#, {
                    DirectedInfinity[1], 1}]& ], TraditionalForm], 
                    Offset[{7., 0.}, {7.5, 67.5}], {-1, 0.}, Automatic, {1, 
                    0}], 
                    InsetBox[
                    FormBox[
                    TagBox[
                    InterpretationBox["\"1.0\"", 1., AutoDelete -> True], 
                    NumberForm[#, {
                    DirectedInfinity[1], 1}]& ], TraditionalForm], 
                    Offset[{7., 0.}, {7.5, 112.5}], {-1, 0.}, Automatic, {1, 
                    0}]}, 
                    Directive[
                    AbsoluteThickness[0.2], 
                    GrayLevel[0.4]], {
                    Directive[
                    Opacity[1], 
                    GrayLevel[0.3]], 
                    Directive[
                    Opacity[1], 
                    GrayLevel[0.3]]}, StripOnInput -> False], 
                    
                    StyleBox[{{}, {}, {}, {}, {}, {}, {}, {}, {}, {}, {}, {}, \
{}, {}, {}}, 
                    Directive[
                    AbsoluteThickness[0.2], 
                    GrayLevel[0.4], 
                    Opacity[0.3]], {
                    Directive[
                    Opacity[1], 
                    GrayLevel[0.3]], 
                    Directive[
                    Opacity[1], 
                    GrayLevel[0.3]]}, StripOnInput -> False]}, {}}, {
                   Directive[
                    Opacity[1], 
                    GrayLevel[0.3]], 
                   Directive[
                    Opacity[1], 
                    GrayLevel[0.3]]}, StripOnInput -> False], "GraphicsLabel",
                  StripOnInput -> False]}, "GraphicsTicks", StripOnInput -> 
               False], 
              Directive[
               AbsoluteThickness[0.2], 
               Opacity[0.3], 
               GrayLevel[0]], StripOnInput -> False]}}, PlotRangePadding -> 
           Scaled[0.02], PlotRange -> All, Frame -> True, 
           FrameTicks -> {{False, False}, {True, False}}, FrameStyle -> 
           Opacity[0], FrameTicksStyle -> Opacity[0], 
           ImageSize -> {Automatic, 225}, BaseStyle -> {}]}}, 
        GridBoxAlignment -> {"Columns" -> {{Center}}}, AutoDelete -> False, 
        GridBoxItemSize -> {
         "Columns" -> {{Automatic}}, "Rows" -> {{Automatic}}}, 
        GridBoxSpacings -> {
         "Columns" -> {{Automatic}}, "Rows" -> {{Automatic}}}], "Grid"], 
      Alignment -> Left, AppearanceElements -> None, 
      ImageMargins -> {{5, 5}, {5, 5}}, ImageSizeAction -> "ResizeToFit"], 
     LineIndent -> 0, StripOnInput -> False], {FontFamily -> "Arial"}, 
    Background -> Automatic, StripOnInput -> False]},
  "BarLegend",
  DisplayFunction->(#& ),
  InterpretationFunction:>(RowBox[{"BarLegend", "[", 
     RowBox[{"\"LightTemperatureMap\"", ",", 
       RowBox[{
        "LegendLabel", "\[Rule]", 
         "\"  Fraction\\nUniparental\\n     male\""}]}], "]"}]& )]], "Output",\

 CellChangeTimes->{3.9094776450409107`*^9, 
  3.909477814321176*^9},ExpressionUUID->"8a4b59c1-72cd-4222-8b62-\
54174b73696a"]
}, Open  ]]
}, Closed]],

Cell[CellGroupData[{

Cell["\[Gamma]=0.1, s=1000", "Subsection",
 CellChangeTimes->{{3.8902925697381496`*^9, 3.8902925706919537`*^9}, {
   3.89029360590981*^9, 3.890293619875443*^9}, {3.890293722725507*^9, 
   3.890293738845214*^9}, {3.890296139425448*^9, 3.890296145612186*^9}, {
   3.9071421837103167`*^9, 3.907142207275301*^9}, {3.9071422731425056`*^9, 
   3.907142280824053*^9}, {3.9071424759835043`*^9, 3.907142479106045*^9}, {
   3.907213642695126*^9, 3.907213656157929*^9}, 3.908014834068267*^9, {
   3.908274295715912*^9, 3.908274305292242*^9}, 3.908275713096592*^9, {
   3.908277974151826*^9, 3.908277996334015*^9}, 3.909476634997645*^9, 
   3.909477783341324*^9},ExpressionUUID->"bc67ae5e-8414-47e8-bfff-\
b7d11cf435ec"],

Cell[CellGroupData[{

Cell[BoxData[
 RowBox[{
  RowBox[{"(*", " ", 
   RowBox[{
    RowBox[{
    "Sweep", " ", "over", " ", "different", " ", "biparental", " ", "male", 
     " ", "milk", " ", "volumes"}], ",", " ", "vM", ",", " ", 
    RowBox[{
    "and", " ", "fitness", " ", "of", " ", "hosts", " ", "carrying", " ", 
     "the", " ", "symbiote"}], ",", " ", "w"}], " ", "*)"}], 
  "\[IndentingNewLine]", "\[IndentingNewLine]", 
  RowBox[{
   RowBox[{
    RowBox[{"vwTable", "=", 
     RowBox[{"Flatten", "[", 
      RowBox[{
       RowBox[{"Table", "[", 
        RowBox[{
         RowBox[{"{", 
          RowBox[{"i", ",", "j", ",", "0"}], "}"}], ",", 
         RowBox[{"{", 
          RowBox[{"i", ",", "0", ",", "1", ",", "0.025"}], "}"}], ",", 
         RowBox[{"{", 
          RowBox[{"j", ",", "0.05", ",", "1", ",", "0.025"}], "}"}]}], "]"}], 
       ",", "1"}], "]"}]}], ";"}], "\[IndentingNewLine]", 
   RowBox[{
    RowBox[{"fpTable", "=", "vwTable"}], ";"}], "\[IndentingNewLine]", 
   "\[IndentingNewLine]", 
   RowBox[{"(*", " ", 
    RowBox[{
    "Define", " ", "\[Alpha]", " ", "and", " ", "\[Beta]", " ", 
     "transmission", " ", "probability", " ", "functions"}], " ", "*)"}], 
   "\[IndentingNewLine]", 
   RowBox[{
    RowBox[{
     RowBox[{"\[Alpha]", "[", "vF_", "]"}], ":=", 
     RowBox[{"(", 
      FractionBox[
       RowBox[{"1", "-", 
        RowBox[{"Exp", "[", 
         RowBox[{
          RowBox[{"-", "s"}], "*", "vF"}], "]"}]}], 
       RowBox[{"1", "-", 
        RowBox[{"Exp", "[", 
         RowBox[{"-", "s"}], "]"}]}]], ")"}]}], ";"}], "\[IndentingNewLine]", 
   
   RowBox[{
    RowBox[{
     RowBox[{"\[Beta]", "[", "vM_", "]"}], ":=", 
     RowBox[{"(", 
      FractionBox[
       RowBox[{"1", "-", 
        RowBox[{"Exp", "[", 
         RowBox[{
          RowBox[{"-", "s"}], "*", "vM"}], "]"}]}], 
       RowBox[{"1", "-", 
        RowBox[{"Exp", "[", 
         RowBox[{"-", "s"}], "]"}]}]], ")"}]}], ";"}], "\[IndentingNewLine]", 
   "\[IndentingNewLine]", "\[IndentingNewLine]", 
   RowBox[{"For", "[", 
    RowBox[{
     RowBox[{"vwi", "=", "1"}], ",", 
     RowBox[{"vwi", "\[LessEqual]", 
      RowBox[{"Length", "[", "vwTable", "]"}]}], ",", 
     RowBox[{"vwi", "++"}], ",", "\[IndentingNewLine]", "\[IndentingNewLine]", 
     RowBox[{"(*", " ", 
      RowBox[{
      "Define", " ", "fixed", " ", "parameters", " ", "in", " ", "simulation",
        " ", "and", " ", "parameters", " ", "to", " ", "vary", " ", 
       RowBox[{"(", 
        RowBox[{"vM", " ", "and", " ", "w"}], ")"}]}], " ", "*)"}], 
     "\[IndentingNewLine]", 
     RowBox[{
      RowBox[{"params", "=", 
       RowBox[{"{", 
        RowBox[{
         RowBox[{"b0", " ", "\[Rule]", " ", "10"}], ",", " ", 
         RowBox[{"d0", " ", "\[Rule]", " ", "1"}], ",", " ", 
         RowBox[{"dprime", " ", "\[Rule]", " ", 
          RowBox[{"1", "/", "1000"}]}], ",", " ", 
         RowBox[{"v", " ", "\[Rule]", "1000"}], ",", "\[IndentingNewLine]", 
         RowBox[{"vF", "\[Rule]", "1"}], ",", "\[IndentingNewLine]", 
         RowBox[{"vM", "\[Rule]", " ", 
          RowBox[{"vwTable", "[", 
           RowBox[{"[", 
            RowBox[{"vwi", ",", "1"}], "]"}], "]"}]}], ",", " ", 
         RowBox[{"\[Epsilon]", " ", "\[Rule]", "0.6"}], ",", " ", 
         "\[IndentingNewLine]", 
         RowBox[{"\[Gamma]", "\[Rule]", "0.1"}], ",", 
         RowBox[{"s", "\[Rule]", "1000"}], ",", "\[IndentingNewLine]", 
         RowBox[{"w", "\[Rule]", " ", 
          RowBox[{"vwTable", "[", 
           RowBox[{"[", 
            RowBox[{"vwi", ",", "2"}], "]"}], "]"}]}], ",", 
         RowBox[{"tt", "\[Rule]", "10000"}]}], "}"}]}], ";", 
      "\[IndentingNewLine]", "\[IndentingNewLine]", 
      RowBox[{"(*", " ", 
       RowBox[{
        RowBox[{
        "Create", " ", "RHS", " ", "of", " ", "Dynamical", " ", "System", "  ",
          "with"}], " ", "..."}], " ", "*)"}], "\[IndentingNewLine]", 
      RowBox[{"(*", " ", 
       RowBox[{
        RowBox[{
        "Females", " ", "lactating", " ", "at", " ", "volume", " ", "vF"}], 
        ",", " ", 
        RowBox[{"with", " ", "and", " ", "without", " ", "symbiote"}], ",", 
        " ", 
        RowBox[{
        "femalePos", " ", "and", " ", "femaleNeg", " ", "respectively"}]}], 
       " ", "*)"}], "\[IndentingNewLine]", 
      RowBox[{"(*", " ", 
       RowBox[{
        RowBox[{
        "Males", " ", "lactating", " ", "at", " ", "volume", " ", "0"}], ",", 
        " ", 
        RowBox[{"with", " ", "and", " ", "without", " ", "symbiote"}], ",", 
        " ", 
        RowBox[{
        "maleUnPos", " ", "and", " ", "maleUnNeg", " ", "respectively"}]}], 
       " ", "*)"}], "\[IndentingNewLine]", 
      RowBox[{"(*", " ", 
       RowBox[{
        RowBox[{
        "Males", " ", "lactating", " ", "at", " ", "volume", " ", "vM"}], ",",
         " ", 
        RowBox[{"with", " ", "and", " ", "without", " ", "symbiote"}], ",", 
        " ", 
        RowBox[{
        "maleBiPos", " ", "and", " ", "maleBiNeg", " ", "respectively"}]}], 
       " ", "*)"}], "\[IndentingNewLine]", 
      RowBox[{"system", " ", "=", " ", 
       RowBox[{
        RowBox[{
         RowBox[{"{", "\[IndentingNewLine]", 
          RowBox[{"(*", 
           RowBox[{
            RowBox[{"d", " ", 
             RowBox[{"maleBiNeg", " ", "/", " ", "dt"}]}], " ", ":="}], " ", 
           "*)"}], "\[IndentingNewLine]", 
          RowBox[{
           RowBox[{
            RowBox[{
             RowBox[{"b0", "/", "2"}], " ", "*", " ", 
             RowBox[{"Exp", "[", 
              RowBox[{
               RowBox[{"-", "\[Gamma]"}], "/", 
               RowBox[{"(", 
                RowBox[{"vF", "+", "vM"}], ")"}]}], "]"}], " ", "*", " ", 
             FractionBox[
              RowBox[{"(", 
               RowBox[{
                RowBox[{"maleBiNeg", " ", "femaleNeg"}], "+", 
                RowBox[{
                 RowBox[{"(", 
                  RowBox[{"1", "-", 
                   RowBox[{"\[Alpha]", "[", "vF", "]"}]}], ")"}], "femalePos",
                  "*", "maleBiNeg"}], "+", 
                RowBox[{
                 RowBox[{"(", 
                  RowBox[{"1", "-", 
                   RowBox[{"\[Beta]", "[", "vM", "]"}]}], ")"}], "femaleNeg", 
                 "*", "maleBiPos"}], "+", 
                RowBox[{
                 RowBox[{"(", 
                  RowBox[{"1", "-", 
                   RowBox[{"\[Alpha]", "[", "vF", "]"}]}], ")"}], 
                 RowBox[{"(", 
                  RowBox[{"1", "-", 
                   RowBox[{"\[Beta]", "[", "vM", "]"}]}], ")"}], "femalePos", 
                 "*", "maleBiPos"}]}], ")"}], 
              RowBox[{"(", 
               RowBox[{"femaleNeg", " ", "+", " ", "femalePos"}], ")"}]]}], 
            " ", "-", " ", 
            RowBox[{"maleBiNeg", 
             RowBox[{
              RowBox[{"(", 
               RowBox[{"d0", " ", "+", " ", 
                RowBox[{"dprime", " ", "v", " ", 
                 RowBox[{"(", "total", ")"}]}]}], ")"}], " ", "/", " ", 
              "1"}]}], " ", "-", " ", 
            RowBox[{"\[Epsilon]", " ", "maleBiNeg"}], "+", 
            RowBox[{"\[Epsilon]", " ", "maleBiPos"}]}], ",", 
           "\[IndentingNewLine]", "\[IndentingNewLine]", 
           RowBox[{"(*", 
            RowBox[{
             RowBox[{"d", " ", 
              RowBox[{"maleBiPos", " ", "/", " ", "dt"}]}], " ", ":="}], " ", 
            "*)"}], "\[IndentingNewLine]", 
           RowBox[{
            RowBox[{
             RowBox[{"b0", "/", "2"}], " ", "*", " ", 
             RowBox[{"Exp", "[", 
              RowBox[{
               RowBox[{"-", "\[Gamma]"}], "/", 
               RowBox[{"(", 
                RowBox[{"vF", "+", "vM"}], ")"}]}], "]"}], " ", "*", " ", 
             FractionBox[
              RowBox[{"(", 
               RowBox[{
                RowBox[{
                 RowBox[{"\[Alpha]", "[", "vF", "]"}], "maleBiNeg", " ", 
                 "femalePos"}], " ", "+", " ", 
                RowBox[{
                 RowBox[{"\[Beta]", "[", "vM", "]"}], "maleBiPos", "*", 
                 "femaleNeg"}], " ", "+", " ", 
                RowBox[{
                 RowBox[{"(", 
                  RowBox[{
                   RowBox[{"\[Alpha]", "[", "vF", "]"}], "+", 
                   RowBox[{"\[Beta]", "[", "vM", "]"}], "-", 
                   RowBox[{
                    RowBox[{"\[Alpha]", "[", "vF", "]"}], "*", 
                    RowBox[{"\[Beta]", "[", "vM", "]"}]}]}], ")"}], 
                 "maleBiPos", "*", "femalePos"}]}], ")"}], 
              RowBox[{"(", 
               RowBox[{"femaleNeg", " ", "+", " ", "femalePos"}], ")"}]]}], 
            " ", "-", " ", 
            RowBox[{"maleBiPos", 
             RowBox[{
              RowBox[{"(", 
               RowBox[{"d0", " ", "+", " ", 
                RowBox[{"dprime", " ", "v", " ", 
                 RowBox[{"(", "total", ")"}]}]}], ")"}], " ", "/", " ", 
              "w"}]}], " ", "+", " ", 
            RowBox[{"\[Epsilon]", " ", "maleBiNeg"}], " ", "-", " ", 
            RowBox[{"\[Epsilon]", " ", "maleBiPos"}]}], ",", 
           "\[IndentingNewLine]", "\[IndentingNewLine]", 
           RowBox[{"(*", 
            RowBox[{
             RowBox[{"d", " ", 
              RowBox[{"maleUnNeg", " ", "/", " ", "dt"}]}], " ", ":="}], " ", 
            "*)"}], "\[IndentingNewLine]", 
           RowBox[{
            RowBox[{
             RowBox[{"b0", "/", "2"}], " ", "*", " ", 
             RowBox[{"Exp", "[", 
              RowBox[{
               RowBox[{"-", "\[Gamma]"}], "/", 
               RowBox[{"(", 
                RowBox[{"vF", "+", "0"}], ")"}]}], "]"}], " ", "*", " ", 
             FractionBox[
              RowBox[{"(", 
               RowBox[{
                RowBox[{"maleUnNeg", " ", "femaleNeg"}], "+", 
                RowBox[{
                 RowBox[{"(", 
                  RowBox[{"1", "-", 
                   RowBox[{"\[Alpha]", "[", "vF", "]"}]}], ")"}], "femalePos",
                  "*", "maleUnNeg"}], "+", 
                RowBox[{
                 RowBox[{"(", 
                  RowBox[{"1", "-", 
                   RowBox[{"\[Beta]", "[", "0", "]"}]}], ")"}], "femaleNeg", 
                 "*", "maleUnPos"}], "+", 
                RowBox[{
                 RowBox[{"(", 
                  RowBox[{"1", "-", 
                   RowBox[{"\[Alpha]", "[", "vF", "]"}]}], ")"}], 
                 RowBox[{"(", 
                  RowBox[{"1", "-", 
                   RowBox[{"\[Beta]", "[", "0", "]"}]}], ")"}], "femalePos", 
                 "*", "maleUnPos"}]}], ")"}], 
              RowBox[{"(", 
               RowBox[{"femaleNeg", " ", "+", " ", "femalePos"}], ")"}]]}], 
            " ", "-", " ", 
            RowBox[{"maleUnNeg", 
             RowBox[{
              RowBox[{"(", 
               RowBox[{"d0", " ", "+", " ", 
                RowBox[{"dprime", " ", "v", " ", 
                 RowBox[{"(", "total", ")"}]}]}], ")"}], " ", "/", " ", 
              "1"}]}], " ", "-", " ", 
            RowBox[{"\[Epsilon]", " ", "maleUnNeg"}], "+", 
            RowBox[{"\[Epsilon]", " ", "maleUnPos"}]}], ",", 
           "\[IndentingNewLine]", "\[IndentingNewLine]", 
           RowBox[{"(*", 
            RowBox[{
             RowBox[{"d", " ", 
              RowBox[{"maleUnPos", " ", "/", " ", "dt"}]}], " ", ":="}], " ", 
            "*)"}], "\[IndentingNewLine]", 
           RowBox[{
            RowBox[{
             RowBox[{"b0", "/", "2"}], " ", "*", " ", 
             RowBox[{"Exp", "[", 
              RowBox[{
               RowBox[{"-", "\[Gamma]"}], "/", 
               RowBox[{"(", 
                RowBox[{"vF", "+", "0"}], ")"}]}], "]"}], " ", "*", " ", 
             FractionBox[
              RowBox[{"(", 
               RowBox[{
                RowBox[{
                 RowBox[{"\[Alpha]", "[", "vF", "]"}], "maleUnNeg", " ", 
                 "femalePos"}], " ", "+", " ", 
                RowBox[{
                 RowBox[{"\[Beta]", "[", "0", "]"}], "maleUnPos", "*", 
                 "femaleNeg"}], " ", "+", " ", 
                RowBox[{
                 RowBox[{"(", 
                  RowBox[{
                   RowBox[{"\[Alpha]", "[", "vF", "]"}], "+", 
                   RowBox[{"\[Beta]", "[", "0", "]"}], "-", 
                   RowBox[{
                    RowBox[{"\[Alpha]", "[", "vF", "]"}], "*", 
                    RowBox[{"\[Beta]", "[", "0", "]"}]}]}], ")"}], 
                 "maleUnPos", "*", "femalePos"}]}], ")"}], 
              RowBox[{"(", 
               RowBox[{"femaleNeg", " ", "+", " ", "femalePos"}], ")"}]]}], 
            " ", "-", " ", 
            RowBox[{"maleUnPos", 
             RowBox[{
              RowBox[{"(", 
               RowBox[{"d0", " ", "+", " ", 
                RowBox[{"dprime", " ", "v", " ", 
                 RowBox[{"(", "total", ")"}]}]}], ")"}], " ", "/", " ", 
              "w"}]}], " ", "+", " ", 
            RowBox[{"\[Epsilon]", " ", "maleUnNeg"}], "-", 
            RowBox[{"\[Epsilon]", " ", "maleUnPos"}]}], ",", 
           "\[IndentingNewLine]", "\[IndentingNewLine]", 
           RowBox[{"(*", 
            RowBox[{
             RowBox[{"d", " ", 
              RowBox[{"femaleNeg", " ", "/", " ", "dt"}]}], " ", ":="}], " ", 
            "*)"}], "\[IndentingNewLine]", 
           RowBox[{
            RowBox[{
             RowBox[{"b0", "/", "2"}], "  ", "*", " ", 
             RowBox[{"(", 
              RowBox[{
               RowBox[{
                RowBox[{"Exp", "[", 
                 RowBox[{
                  RowBox[{"-", "\[Gamma]"}], "/", 
                  RowBox[{"(", 
                   RowBox[{"vF", "+", "vM"}], ")"}]}], "]"}], 
                FractionBox[
                 RowBox[{
                  RowBox[{"maleBiNeg", " ", "femaleNeg"}], "+", 
                  RowBox[{
                   RowBox[{"(", 
                    RowBox[{"1", "-", 
                    RowBox[{"\[Alpha]", "[", "vF", "]"}]}], ")"}], 
                   "femalePos", "*", "maleBiNeg"}], "+", 
                  RowBox[{
                   RowBox[{"(", 
                    RowBox[{"1", "-", 
                    RowBox[{"\[Beta]", "[", "vM", "]"}]}], ")"}], "femaleNeg",
                    "*", "maleBiPos"}], "+", 
                  RowBox[{
                   RowBox[{"(", 
                    RowBox[{"1", "-", 
                    RowBox[{"\[Alpha]", "[", "vF", "]"}]}], ")"}], 
                   RowBox[{"(", 
                    RowBox[{"1", "-", 
                    RowBox[{"\[Beta]", "[", "vM", "]"}]}], ")"}], "femalePos",
                    "*", "maleBiPos"}]}], 
                 RowBox[{"(", 
                  RowBox[{"femaleNeg", " ", "+", " ", "femalePos"}], ")"}]]}],
                " ", "+", "  ", 
               RowBox[{
                RowBox[{"Exp", "[", 
                 RowBox[{
                  RowBox[{"-", "\[Gamma]"}], "/", 
                  RowBox[{"(", 
                   RowBox[{"vF", "+", "0"}], ")"}]}], "]"}], 
                FractionBox[
                 RowBox[{
                  RowBox[{"maleUnNeg", " ", "femaleNeg"}], "+", 
                  RowBox[{
                   RowBox[{"(", 
                    RowBox[{"1", "-", 
                    RowBox[{"\[Alpha]", "[", "vF", "]"}]}], ")"}], 
                   "femalePos", "*", "maleUnNeg"}], "+", 
                  RowBox[{
                   RowBox[{"(", 
                    RowBox[{"1", "-", 
                    RowBox[{"\[Beta]", "[", "0", "]"}]}], ")"}], "femaleNeg", 
                   "*", "maleUnPos"}], "+", 
                  RowBox[{
                   RowBox[{"(", 
                    RowBox[{"1", "-", 
                    RowBox[{"\[Alpha]", "[", "vF", "]"}]}], ")"}], 
                   RowBox[{"(", 
                    RowBox[{"1", "-", 
                    RowBox[{"\[Beta]", "[", "0", "]"}]}], ")"}], "femalePos", 
                   "*", "maleUnPos"}]}], 
                 RowBox[{"(", 
                  RowBox[{"femaleNeg", " ", "+", " ", "femalePos"}], 
                  ")"}]]}]}], ")"}]}], " ", "-", " ", 
            RowBox[{"femaleNeg", 
             RowBox[{
              RowBox[{"(", 
               RowBox[{"d0", " ", "+", " ", 
                RowBox[{"dprime", " ", "v", " ", 
                 RowBox[{"(", "total", ")"}]}]}], ")"}], " ", "/", " ", 
              "1"}]}], " ", "-", " ", 
            RowBox[{"\[Epsilon]", " ", "femaleNeg"}], "+", 
            RowBox[{"\[Epsilon]", "*", "femalePos"}]}], ",", 
           "\[IndentingNewLine]", "\[IndentingNewLine]", 
           RowBox[{"(*", 
            RowBox[{
             RowBox[{"d", " ", 
              RowBox[{"femalePos", " ", "/", " ", "dt"}]}], " ", ":="}], " ", 
            "*)"}], "\[IndentingNewLine]", 
           RowBox[{
            RowBox[{
             RowBox[{"b0", "/", "2"}], "  ", "*", " ", 
             RowBox[{"(", 
              RowBox[{
               RowBox[{
                RowBox[{"Exp", "[", 
                 RowBox[{
                  RowBox[{"-", "\[Gamma]"}], "/", 
                  RowBox[{"(", 
                   RowBox[{"vF", "+", "vM"}], ")"}]}], "]"}], 
                FractionBox[
                 RowBox[{"(", 
                  RowBox[{
                   RowBox[{
                    RowBox[{"\[Alpha]", "[", "vF", "]"}], "maleBiNeg", " ", 
                    "femalePos"}], " ", "+", " ", 
                   RowBox[{
                    RowBox[{"\[Beta]", "[", "vM", "]"}], "maleBiPos", "*", 
                    "femaleNeg"}], " ", "+", " ", 
                   RowBox[{
                    RowBox[{"(", 
                    RowBox[{
                    RowBox[{"\[Alpha]", "[", "vF", "]"}], "+", 
                    RowBox[{"\[Beta]", "[", "vM", "]"}], "-", 
                    RowBox[{
                    RowBox[{"\[Alpha]", "[", "vF", "]"}], "*", 
                    RowBox[{"\[Beta]", "[", "vM", "]"}]}]}], ")"}], 
                    "maleBiPos", "*", "femalePos"}]}], ")"}], 
                 RowBox[{"(", 
                  RowBox[{"femaleNeg", " ", "+", " ", "femalePos"}], ")"}]]}],
                " ", "+", "  ", 
               RowBox[{
                RowBox[{"Exp", "[", 
                 RowBox[{
                  RowBox[{"-", "\[Gamma]"}], "/", 
                  RowBox[{"(", 
                   RowBox[{"vF", "+", "0"}], ")"}]}], "]"}], 
                FractionBox[
                 RowBox[{"(", 
                  RowBox[{
                   RowBox[{
                    RowBox[{"\[Alpha]", "[", "vF", "]"}], "maleUnNeg", " ", 
                    "femalePos"}], " ", "+", " ", 
                   RowBox[{
                    RowBox[{"\[Beta]", "[", "0", "]"}], "maleUnPos", "*", 
                    "femaleNeg"}], " ", "+", " ", 
                   RowBox[{
                    RowBox[{"(", 
                    RowBox[{
                    RowBox[{"\[Alpha]", "[", "vF", "]"}], "+", 
                    RowBox[{"\[Beta]", "[", "0", "]"}], "-", 
                    RowBox[{
                    RowBox[{"\[Alpha]", "[", "vF", "]"}], "*", 
                    RowBox[{"\[Beta]", "[", "0", "]"}]}]}], ")"}], 
                    "maleUnPos", "*", "femalePos"}]}], ")"}], 
                 RowBox[{"(", 
                  RowBox[{"femaleNeg", " ", "+", " ", "femalePos"}], 
                  ")"}]]}]}], ")"}]}], " ", "-", " ", 
            RowBox[{"femalePos", 
             RowBox[{
              RowBox[{"(", 
               RowBox[{"d0", " ", "+", " ", 
                RowBox[{"dprime", " ", "v", " ", 
                 RowBox[{"(", "total", ")"}]}]}], ")"}], " ", "/", " ", 
              "w"}]}], " ", "+", " ", 
            RowBox[{"\[Epsilon]", " ", "femaleNeg"}], " ", "-", " ", 
            RowBox[{"\[Epsilon]", "*", "femalePos"}]}]}], 
          "\[IndentingNewLine]", "}"}], "/.", 
         RowBox[{"{", 
          RowBox[{"total", "\[Rule]", " ", 
           RowBox[{"(", 
            RowBox[{
            "maleBiNeg", "+", "maleBiPos", "+", "maleUnNeg", "+", "maleUnPos",
              "+", "femaleNeg", "+", "femalePos"}], ")"}]}], "}"}]}], "/.", 
        "params"}]}], ";", "\[IndentingNewLine]", "\[IndentingNewLine]", 
      "\[IndentingNewLine]", 
      RowBox[{"(*", " ", 
       RowBox[{
        RowBox[{"Calculate", " ", "FP", " ", "at", " ", "Biparental"}], "-", 
        RowBox[{
        "free", " ", "Equilibrium", " ", "using", " ", "fisherian", " ", 
         "sex", " ", "ratios"}]}], " ", "*)"}], "\[IndentingNewLine]", 
      RowBox[{"(*", " ", 
       RowBox[{
        RowBox[{
        "This", " ", "equilibrium", " ", "forms", " ", "the", " ", "initial", 
         " ", "condition", " ", "for", " ", "the", " ", "population"}], ",", 
        " ", 
        RowBox[{
        "to", " ", "which", " ", "biparental", " ", "males", " ", "are", " ", 
         "introduced", " ", "at", " ", "low", " ", "frequency"}]}], " ", 
       "*)"}], "\[IndentingNewLine]", 
      RowBox[{"fp", "=", 
       RowBox[{"Quiet", "[", 
        RowBox[{"Solve", "[", 
         RowBox[{
          RowBox[{"Join", "[", 
           RowBox[{
            RowBox[{"(", 
             RowBox[{"(", 
              RowBox[{
               RowBox[{
                RowBox[{"(", 
                 RowBox[{
                  RowBox[{"{", 
                   RowBox[{
                    RowBox[{
                    RowBox[{"system", "[", 
                    RowBox[{"[", "3", "]"}], "]"}], "\[Equal]", "0"}], ",", 
                    RowBox[{
                    RowBox[{"system", "[", 
                    RowBox[{"[", "4", "]"}], "]"}], "\[Equal]", "0"}]}], 
                   "}"}], "/.", 
                  RowBox[{"{", 
                   RowBox[{"total", "\[Rule]", " ", 
                    RowBox[{"(", 
                    RowBox[{
                    "maleBiNeg", "+", "maleBiPos", "+", "maleUnNeg", "+", 
                    "maleUnPos", "+", "femaleNeg", "+", "femalePos"}], 
                    ")"}]}], "}"}]}], ")"}], "/.", 
                RowBox[{"{", 
                 RowBox[{
                  RowBox[{"femaleNeg", "\[Rule]", 
                   RowBox[{"maleBiNeg", "+", "maleUnNeg"}]}], ",", 
                  RowBox[{"femalePos", "\[Rule]", 
                   RowBox[{"maleBiPos", "+", "maleUnPos"}]}]}], "}"}]}], "/.", 
               RowBox[{"{", 
                RowBox[{
                 RowBox[{"maleBiNeg", "\[Rule]", "0"}], ",", 
                 RowBox[{"maleBiPos", "\[Rule]", "0"}]}], "}"}]}], ")"}], 
             ")"}], ",", 
            RowBox[{"{", 
             RowBox[{
              RowBox[{"maleUnNeg", ">", "0"}], ",", 
              RowBox[{"maleUnPos", ">", "0"}]}], "}"}]}], "]"}], ",", 
          RowBox[{"{", 
           RowBox[{"maleUnNeg", ",", "maleUnPos"}], "}"}], ",", "Reals"}], 
         "]"}], "]"}]}], ";", "\[IndentingNewLine]", "\[IndentingNewLine]", 
      RowBox[{"(*", " ", 
       RowBox[{
       "Check", " ", "the", " ", "number", " ", "of", " ", "internal", " ", 
        "equilbria"}], " ", "*)"}], "\[IndentingNewLine]", 
      RowBox[{"If", "[", 
       RowBox[{
        RowBox[{
         RowBox[{"Length", "[", "fp", "]"}], ">", "1"}], ",", 
        RowBox[{"Print", "[", 
         RowBox[{"\"\<Too Many FP: params VM=\>\"", "<>", 
          RowBox[{"ToString", "[", 
           RowBox[{"vM", "/.", "params"}], "]"}], "<>", "\"\<; w=\>\"", "<>", 
          
          RowBox[{"ToString", "[", 
           RowBox[{"w", "/.", "params"}], "]"}]}], "]"}]}], "]"}], ";", 
      "\[IndentingNewLine]", 
      RowBox[{"If", "[", 
       RowBox[{
        RowBox[{
         RowBox[{"Length", "[", "fp", "]"}], "\[Equal]", "0"}], ",", 
        RowBox[{"Print", "[", 
         RowBox[{"\"\<Too Few FP: params VM=\>\"", "<>", 
          RowBox[{"ToString", "[", 
           RowBox[{"vM", "/.", "params"}], "]"}], "<>", "\"\<; w=\>\"", "<>", 
          
          RowBox[{"ToString", "[", 
           RowBox[{"w", "/.", "params"}], "]"}]}], "]"}]}], "]"}], ";", 
      "\[IndentingNewLine]", 
      RowBox[{"fpNum", "=",
[truncated: 1,605,778 more chars]
