# Supplementary material for: Maternal transmission as a microbial symbiont sieve, and the absence of lactation in male mammals
Source: Nat Commun. 2024 Jun 27;15:5341. doi: 10.1038/s41467-024-49559-5 (PMC11211401; doi:10.1038/s41467-024-49559-5)
Supplement: Supplementary file 5 — Supplementary Code 1 [file 41467_2024_49559_MOESM5_ESM.zip › Supplementary Code 1/Mathematica-Figure5.nb]

(* Content-type: application/vnd.wolfram.mathematica *)

(*** Wolfram Notebook File ***)
(* http://www.wolfram.com/nb *)

(* CreatedBy='Mathematica 12.0' *)

(*CacheID: 234*)
(* Internal cache information:
NotebookFileLineBreakTest
NotebookFileLineBreakTest
NotebookDataPosition[       158,          7]
NotebookDataLength[   2606697,      61469]
NotebookOptionsPosition[   2605950,      61449]
NotebookOutlinePosition[   2606312,      61465]
CellTagsIndexPosition[   2606269,      61462]
WindowFrame->Normal*)

(* Beginning of Notebook Content *)
Notebook[{
Cell[BoxData[
 RowBox[{"(*", 
  RowBox[{"(", "\[IndentingNewLine]", 
   RowBox[{
    RowBox[{
    "Tool", " ", "for", " ", "Categorising", " ", "Fixed", " ", "Points"}], 
    ",", " ", 
    RowBox[{
    "see", " ", 
     "\"\<Maternal transmission as a symbiont sieve, and the absence of \
lactation in male mammals\>\"", 
     RowBox[{"(", 
      RowBox[{"Fagan", ",", " ", "Constable", ",", " ", 
       RowBox[{"and", " ", "Law"}]}], ")"}], " ", "for", " ", "details", " ", 
     "of", " ", "the", " ", "system", " ", "and", " ", 
     RowBox[{"parameters", ".", "\[IndentingNewLine]", "Created"}], " ", "by",
      " ", "BT", " ", 
     RowBox[{"Fagan", "."}]}]}], "\[IndentingNewLine]", ")"}], 
  "*)"}]], "Input",
 CellChangeTimes->{{3.866006143385269*^9, 
  3.866006168421856*^9}},ExpressionUUID->"8e1d16b4-5e39-4b48-837e-\
a0fdf1bc9337"],

Cell[BoxData[
 RowBox[{
  RowBox[{"(*", 
   RowBox[{"Tricks", " ", "and", " ", "Functions", " ", 
    RowBox[{"Employed", ":"}]}], "*)"}], "\[IndentingNewLine]", 
  "\[IndentingNewLine]", 
  RowBox[{"(*", 
   RowBox[{
    RowBox[{"There", " ", "is", " ", "a", " ", "problem", " ", "at", " ", 
     RowBox[{"(", 
      RowBox[{"0", ",", " ", "0"}], ")"}], " ", "and", " ", "sometimes", " ", 
     "other", " ", "points", " ", "depending", " ", "on", " ", "the", " ", 
     "exact", " ", "parameter", " ", 
     RowBox[{"values", ".", " ", "We"}], " ", "circumvent", " ", "this", " ", 
     "by", " ", "writing", " ", "a", " ", "substitution", " ", "procedure", 
     " ", "that"}], ",", " ", 
    RowBox[{"if", " ", "it", " ", "fails"}], ",", " ", 
    RowBox[{"attempts", " ", "to", " ", "take", " ", "limits", " ", 
     RowBox[{"instead", ".", " ", "Note"}], " ", "substitution", " ", "is", 
     " ", "fast"}], ",", " ", 
    RowBox[{"while", " ", "limits", " ", "are", " ", "slow"}], ",", " ", 
    RowBox[{
    "which", " ", "is", " ", "why", " ", "we", " ", "do", " ", "not", " ", 
     "take", " ", "limits", " ", 
     RowBox[{"everywhere", ".", " ", "If"}], " ", "the", " ", "limit", " ", 
     "fails"}], ",", " ", 
    RowBox[{
    "then", " ", "we", " ", "provide", " ", "a", " ", "failure", " ", 
     RowBox[{"case", "."}]}]}], "*)"}], "\[IndentingNewLine]", 
  RowBox[{
   RowBox[{
    RowBox[{"limitIfSubFails", "[", 
     RowBox[{"set_", ",", " ", "limits_"}], "]"}], ":=", " ", 
    RowBox[{
     RowBox[{
      RowBox[{"If", "[", 
       RowBox[{
        RowBox[{
         RowBox[{"Head", "[", "#", "]"}], "===", "Limit"}], ",", 
        RowBox[{"{", 
         RowBox[{"ComplexInfinity", ",", "ComplexInfinity"}], "}"}], ",", 
        "#"}], "]"}], "&"}], "/@", 
     RowBox[{"Table", "[", "\[IndentingNewLine]", 
      RowBox[{
       RowBox[{"Quiet", "@", 
        RowBox[{"Check", "[", "\[IndentingNewLine]", 
         RowBox[{"(*", "Try", "*)"}], "\[IndentingNewLine]", 
         RowBox[{
          RowBox[{"Module", "[", 
           RowBox[{
            RowBox[{"{", "sub", "}"}], ",", " ", "\[IndentingNewLine]", 
            RowBox[{
             RowBox[{"sub", " ", "=", " ", 
              RowBox[{"Chop", "[", 
               RowBox[{
                RowBox[{"set", "[", 
                 RowBox[{"[", "i", "]"}], "]"}], "/.", "limits"}], "]"}]}], 
             ";", "\[IndentingNewLine]", 
             RowBox[{"(*", 
              RowBox[{
               RowBox[{
                RowBox[{
                "There", " ", "is", " ", "a", " ", "rare", " ", "failure", 
                 " ", "case", " ", "where", " ", "an", " ", "Indeterminate", 
                 " ", "is", " ", "calculated", " ", "to", " ", "be", " ", 
                 "0.", "\[IndentingNewLine]", 
                 RowBox[{"E", ".", "g", ".", " ", "m"}]}], " ", "=", " ", 
                "0.79"}], ",", " ", 
               RowBox[{"w", " ", "=", " ", "0.48"}], ",", " ", 
               RowBox[{"b", " ", "=", " ", "3.25"}], ",", " ", 
               RowBox[{"d", " ", "=", " ", "1.5"}], ",", " ", 
               RowBox[{"\[Alpha]", " ", "=", " ", "1"}], ",", " ", 
               RowBox[{"\[Beta]", " ", "=", " ", "1"}], ",", " ", 
               RowBox[{
                RowBox[{
                "when", " ", "calculating", " ", "for", " ", "these", " ", 
                 "critical", " ", "m", " ", "and", " ", "w", " ", 
                 "specifically", " ", "versus", " ", "when", " ", 
                 "calculating", " ", "with", " ", "\[IndentingNewLine]", 
                 "minM"}], " ", "=", " ", "0.79"}], ",", " ", 
               RowBox[{"maxM", " ", "=", "0.79"}], ",", " ", 
               RowBox[{"stepM", " ", "=", " ", "0.01"}], ",", 
               "\[IndentingNewLine]", 
               RowBox[{"minW", " ", "=", " ", "0.01"}], ",", " ", 
               RowBox[{"maxW", " ", "=", "0.48"}], ",", " ", 
               RowBox[{"stepW", " ", "=", " ", 
                RowBox[{
                 RowBox[{"0.01", ".", " ", "\[IndentingNewLine]", "This"}], 
                 " ", "appears", " ", "to", " ", "be", " ", "a", " ", 
                 "Mathematica", " ", 
                 RowBox[{"problem", ".", " ", "The"}], " ", "limits", " ", 
                 "appear", " ", "to", " ", "work", " ", "properly"}]}], ",", 
               " ", 
               RowBox[{
               "so", " ", "we", " ", "provide", " ", "an", " ", "error", " ", 
                "that", " ", "will", " ", "bounce", " ", "us", " ", "to", " ",
                 "the", " ", 
                RowBox[{"catch", "."}]}]}], "*)"}], "\[IndentingNewLine]", 
             RowBox[{"If", "[", 
              RowBox[{
               RowBox[{"AnyTrue", "[", 
                RowBox[{"sub", ",", " ", 
                 RowBox[{
                  RowBox[{"#", "\[Equal]", "0."}], "&"}]}], "]"}], ",", 
               RowBox[{"0", "^", "0"}], ",", " ", "sub"}], "]"}]}]}], 
           "\[IndentingNewLine]", "]"}], ",", "\[IndentingNewLine]", 
          RowBox[{"(*", "Catch", "*)"}], "\[IndentingNewLine]", 
          RowBox[{"Limit", "[", 
           RowBox[{
            RowBox[{"set", "[", 
             RowBox[{"[", "i", "]"}], "]"}], ",", " ", "limits"}], "]"}]}], 
         "\[IndentingNewLine]", "]"}]}], ",", 
       RowBox[{"{", 
        RowBox[{"i", ",", "1", ",", 
         RowBox[{"Length", "[", "set", "]"}]}], "}"}]}], "]"}]}]}], 
   "\[IndentingNewLine]", "\[IndentingNewLine]", 
   RowBox[{"(*", 
    RowBox[{
     RowBox[{"For", " ", "Stability", " ", "Analysis"}], ",", " ", 
     RowBox[{
      RowBox[{"we", " ", "re"}], "-", 
      RowBox[{"use", " ", "code", " ", "from", " ", "Wolfram", " ", "as", " ", 
       RowBox[{"canonical", "."}]}]}]}], "*)"}], "\[IndentingNewLine]", 
   RowBox[{"(*", 
    RowBox[{
     RowBox[{"https", ":"}], "//", 
     RowBox[{
      RowBox[{"mathworld", ".", "wolfram", ".", "com"}], "/", 
      RowBox[{"Jacobian", ".", "html"}]}]}], "*)"}], "\[IndentingNewLine]", 
   RowBox[{
    RowBox[{
     RowBox[{"JacobianMatrix", "[", 
      RowBox[{
       RowBox[{"f_List", "?", "VectorQ"}], ",", "x_List"}], "]"}], ":=", 
     RowBox[{
      RowBox[{"Outer", "[", 
       RowBox[{"D", ",", "f", ",", "x"}], "]"}], "/;", 
      RowBox[{"Equal", "@@", 
       RowBox[{"(", 
        RowBox[{"Dimensions", "/@", 
         RowBox[{"{", 
          RowBox[{"f", ",", "x"}], "}"}]}], ")"}]}]}]}], ";"}], 
   "\[IndentingNewLine]", 
   RowBox[{
    RowBox[{
     RowBox[{"JacobianDeterminant", "[", 
      RowBox[{
       RowBox[{"f_List", "?", "VectorQ"}], ",", "x_List"}], "]"}], ":=", 
     RowBox[{
      RowBox[{"Det", "[", 
       RowBox[{"JacobianMatrix", "[", 
        RowBox[{"f", ",", "x"}], "]"}], "]"}], "/;", 
      RowBox[{"Equal", "@@", 
       RowBox[{"(", 
        RowBox[{"Dimensions", "/@", 
         RowBox[{"{", 
          RowBox[{"f", ",", "x"}], "}"}]}], ")"}]}]}]}], ";"}], 
   "\[IndentingNewLine]", "\[IndentingNewLine]", 
   RowBox[{"(*", 
    RowBox[{
     RowBox[{
      RowBox[{
       RowBox[{
        RowBox[{"\[IndentingNewLine]", 
         RowBox[{"Next", ",", " ", 
          RowBox[{
          "we", " ", "design", " ", "a", " ", "function", " ", "that", " ", 
           "takes", " ", "a", " ", "fixed", " ", "point", " ", 
           "\"\<point\>\"", " ", "and", " ", "functions", " ", "\"\<f\>\"", 
           " ", "with", " ", "variables", " ", "\"\<p\>\"", " ", "and", " ", 
           "1"}]}], ")"}], " ", "analyses", " ", "and", " ", "2"}], ")"}], 
      " ", "categorises", " ", 
      RowBox[{"it", ".", "\[IndentingNewLine]", "Our"}], " ", "conditions", 
      " ", 
      RowBox[{"are", ":", "\[IndentingNewLine]", 
       RowBox[{
       "Check", " ", "that", " ", "\"\<point\>\"", " ", "is", " ", "not", " ",
         "complex", " ", "infinity"}]}]}], ",", "\[IndentingNewLine]", 
     RowBox[{
     "Check", " ", "that", " ", "\"\<point\>\"", " ", "is", " ", "not", " ", 
      "complex", " ", 
      RowBox[{"(", 
       RowBox[{"which", " ", "is", " ", 
        RowBox[{"different", "!"}]}], ")"}]}], ",", "\[IndentingNewLine]", 
     RowBox[{
     "Check", " ", "that", " ", "\"\<point\>\"", " ", "is", " ", "within", 
      " ", "the", " ", "physical", " ", "space", " ", 
      RowBox[{"(", 
       RowBox[{"including", " ", "the", " ", "boundaries"}], ")"}]}], ",", 
     "\[IndentingNewLine]", 
     RowBox[{
     "Check", " ", "that", " ", "\"\<point\>\"", " ", "is", " ", "stable", 
      RowBox[{"(", 
       RowBox[{
       "eigenvalues", " ", "of", " ", "the", " ", "Jacobian", " ", "Matrix", 
        " ", "at", " ", "the", " ", "point", " ", "have", " ", "negative", 
        " ", "real", " ", "part"}], ")"}]}], ",", "\[IndentingNewLine]", 
     RowBox[{
     "and", " ", "if", " ", "all", " ", "of", " ", "these", " ", "are", " ", 
      "true"}], ",", " ", 
     RowBox[{
     "return", " ", "the", " ", "point", " ", "on", " ", "population", " ", 
      "scale"}], ",", " ", 
     RowBox[{"otherwise", " ", "return", " ", "an", " ", "empty", " ", 
      RowBox[{"list", ".", "\[IndentingNewLine]", "Note"}], " ", "the", " ", 
      "function", " ", "is", " ", "not", " ", "vectorised", " ", "and", " ", 
      "will", " ", "need", " ", "to", " ", "be", " ", "applied", " ", "to", 
      " ", "each", " ", "fixed", " ", "point", " ", 
      RowBox[{"individually", "."}]}]}], "\[IndentingNewLine]", "*)"}], 
   "\[IndentingNewLine]", 
   RowBox[{
    RowBox[{"valIfNotComplexAndPhysicalAndStable", "[", 
     RowBox[{"point_", ",", 
      RowBox[{"f_List", "?", "VectorQ"}], ",", " ", "p_List"}], "]"}], ":=", 
    "\[IndentingNewLine]", 
    RowBox[{"If", "[", "\[IndentingNewLine]", 
     RowBox[{
      RowBox[{
       RowBox[{"AllTrue", "[", 
        RowBox[{"point", ",", "NumericQ"}], "]"}], "&&", " ", 
       RowBox[{"(*", 
        RowBox[{"Is", " ", "Numeric", " ", 
         RowBox[{"(", 
          RowBox[{"which", " ", 
           RowBox[{"doesn", "'"}], "t", " ", "include", " ", "complex", " ", 
           "infinity"}], ")"}]}], "*)"}], "\[IndentingNewLine]", 
       RowBox[{"FreeQ", "[", 
        RowBox[{"point", ",", "_Complex"}], "]"}], " ", "&&", "  ", 
       RowBox[{"(*", 
        RowBox[{"Is", " ", "Not", " ", "Complex"}], "*)"}], 
       "\[IndentingNewLine]", 
       RowBox[{"AllTrue", "[", 
        RowBox[{"point", ",", " ", 
         RowBox[{
          RowBox[{"#", "\[GreaterEqual]", "0"}], "&"}]}], "]"}], " ", "&&", 
       "  ", 
       RowBox[{"(*", 
        RowBox[{"Is", " ", "Physical"}], "*)"}], "\[IndentingNewLine]", 
       RowBox[{"AllTrue", "[", "\[IndentingNewLine]", 
        RowBox[{
         RowBox[{"Quiet", "[", 
          RowBox[{"Check", "[", 
           RowBox[{
            RowBox[{"Eigenvalues", "[", "\[IndentingNewLine]", 
             RowBox[{"limitIfSubFails", "[", "\[IndentingNewLine]", 
              RowBox[{
               RowBox[{"JacobianMatrix", "[", 
                RowBox[{"f", ",", " ", "p"}], "]"}], ",", 
               "\[IndentingNewLine]", 
               RowBox[{"Table", "[", 
                RowBox[{
                 RowBox[{
                  RowBox[{
                   RowBox[{"{", 
                    RowBox[{"x", ",", "y"}], "}"}], "[", 
                   RowBox[{"[", "j", "]"}], "]"}], "\[Rule]", " ", 
                  RowBox[{"point", "[", 
                   RowBox[{"[", "j", "]"}], "]"}]}], ",", 
                 RowBox[{"{", 
                  RowBox[{"j", ",", " ", "1", ",", "2"}], "}"}]}], "]"}]}], 
              RowBox[{"(*", 
               RowBox[{"Convert", " ", "to", " ", "rules"}], "*)"}], 
              "\[IndentingNewLine]", " ", "]"}], " ", 
             RowBox[{"(*", 
              RowBox[{
               RowBox[{"Sometimes", " ", "reports", " ", 
                RowBox[{"errors", ".", " ", "All"}], " ", "inspected", " ", 
                "errors", " ", "have", " ", "been", " ", "complexInfinity", 
                " ", "so", " ", "return"}], " ", "+", 
               RowBox[{"1", " ", "to", " ", "reflect", " ", "the", " ", 
                RowBox[{"instability", "."}]}]}], "*)"}], 
             "\[IndentingNewLine]", "]"}], ",", " ", 
            RowBox[{"+", "1"}]}], "]"}], "]"}], ",", " ", 
         "\[IndentingNewLine]", 
         RowBox[{
          RowBox[{
           RowBox[{"Re", "[", "#", "]"}], " ", "<", " ", "0"}], "&"}]}], 
        "]"}]}], ",", "  ", 
      RowBox[{"(*", 
       RowBox[{"Is", " ", "stable", " ", 
        RowBox[{
         RowBox[{"(", 
          RowBox[{
           RowBox[{"eigs", " ", "@", " ", "fix"}], " ", "pnt", " ", "have", 
           " ", "negative", " ", "real", " ", "part"}], ")"}], "."}]}], 
       "*)"}], "\[IndentingNewLine]", 
      RowBox[{"1000", "*", "point"}], ",", " ", 
      RowBox[{"{", "}"}]}], "]"}]}], "\[IndentingNewLine]", 
   "\[IndentingNewLine]", 
   RowBox[{"(*", 
    RowBox[{
     RowBox[{"Having", " ", "designed", " ", "our", " ", "filter"}], ",", " ", 
     RowBox[{
     "we", " ", "now", " ", "need", " ", "to", " ", "categorise", " ", "what",
       " ", 
      RowBox[{"remains", ".", " ", "We"}], " ", "devised", " ", "the", " ", 
      "following", " ", "coding", " ", 
      RowBox[{"scheme", "."}]}]}], "*)"}], "\[IndentingNewLine]", 
   RowBox[{
    RowBox[{"categorizeIDsNoXY", "[", "points_List", "]"}], ":=", 
    RowBox[{"{", "\[IndentingNewLine]", 
     RowBox[{"(*", 
      RowBox[{
       RowBox[{"Number", " ", "of", " ", 
        RowBox[{"Entries", "/", "Points"}]}], ",", " ", 
       RowBox[{"Number", " ", "of", " ", "Fixed", " ", "Points"}], ",", " ", 
       RowBox[{"Number", " ", "of", " ", "X", " ", "only"}], ",", " ", 
       RowBox[{"Number", " ", "of", " ", "Y", " ", "only"}], ",", " ", 
       RowBox[{"Number", " ", "of", " ", "Bimorphic"}], ",", " ", 
       RowBox[{"Number", " ", "of", " ", "Eliminated"}]}], "*)"}], 
     "\[IndentingNewLine]", 
     RowBox[{
      RowBox[{"Length", "[", "points", "]"}], ",", " ", "\[IndentingNewLine]", 
      RowBox[{
       RowBox[{"Length", "[", "points", "]"}], " ", "-", " ", 
       RowBox[{"Count", "[", 
        RowBox[{"points", ",", " ", 
         RowBox[{"{", "}"}]}], "]"}]}], ",", " ", "\[IndentingNewLine]", 
      RowBox[{
       RowBox[{"Count", "[", 
        RowBox[{"points", ",", " ", 
         RowBox[{
          RowBox[{"{", 
           RowBox[{"u_", ",", " ", "0"}], "}"}], "/;", 
          RowBox[{"u", ">", "0"}]}]}], "]"}], " ", "+", " ", 
       RowBox[{"Count", "[", 
        RowBox[{"points", ",", " ", 
         RowBox[{
          RowBox[{"{", 
           RowBox[{"u_", ",", " ", "0."}], "}"}], "/;", 
          RowBox[{"u", ">", "0"}]}]}], "]"}]}], " ", ",", " ", 
      "\[IndentingNewLine]", 
      RowBox[{
       RowBox[{"Count", "[", 
        RowBox[{"points", ",", " ", 
         RowBox[{
          RowBox[{"{", 
           RowBox[{"0", ",", " ", "u_"}], "}"}], "/;", 
          RowBox[{"u", ">", "0"}]}]}], "]"}], " ", "+", " ", 
       RowBox[{"Count", "[", 
        RowBox[{"points", ",", " ", 
         RowBox[{
          RowBox[{"{", 
           RowBox[{"0.", ",", " ", "u_"}], "}"}], "/;", 
          RowBox[{"u", ">", "0"}]}]}], "]"}]}], ",", " ", 
      "\[IndentingNewLine]", 
      RowBox[{"Count", "[", 
       RowBox[{"points", ",", " ", 
        RowBox[{
         RowBox[{"{", 
          RowBox[{"u_", ",", "v_"}], "}"}], "/;", 
         RowBox[{"AllTrue", "[", 
          RowBox[{
           RowBox[{"{", 
            RowBox[{"u", ",", " ", "v"}], "}"}], ",", " ", 
           RowBox[{
            RowBox[{"#", ">", "0"}], "&"}]}], "]"}]}]}], "]"}], ",", " ", 
      RowBox[{"Count", "[", 
       RowBox[{"points", ",", " ", 
        RowBox[{
         RowBox[{"{", 
          RowBox[{"u_", ",", "v_"}], "}"}], "/;", 
         RowBox[{"AllTrue", "[", 
          RowBox[{
           RowBox[{"{", 
            RowBox[{"u", ",", " ", "v"}], "}"}], ",", " ", 
           RowBox[{
            RowBox[{"(", 
             RowBox[{
              RowBox[{"#", "\[Equal]", "0"}], " ", "||", " ", 
              RowBox[{"#", " ", "\[Equal]", " ", "0."}]}], ")"}], "&"}]}], 
          "]"}]}]}], "]"}]}], "\[IndentingNewLine]", "}"}]}], 
   "\[IndentingNewLine]", "\[IndentingNewLine]", 
   RowBox[{"(*", 
    RowBox[{"Finally", ",", " ", 
     RowBox[{"we", " ", "concatenate", " ", "our", " ", "coding", " ", 
      RowBox[{"scheme", "."}]}]}], "*)"}], "\[IndentingNewLine]", 
   RowBox[{
    RowBox[{"categorizeNoXY", "[", "points_List", "]"}], ":=", 
    RowBox[{"ToExpression", "[", 
     RowBox[{"StringRiffle", "[", 
      RowBox[{
       RowBox[{"categorizeIDsNoXY", "[", "points", "]"}], ",", " ", 
       "\"\<\>\""}], "]"}], "]"}]}]}]}]], "Input",
 CellChangeTimes->CompressedData["
1:eJwdzlsog3EcxvGRw6Y5JhqRM7EbFinUFnIhk0ORJLGNmhlLpCTR2hwKb3JD
lCgkMpQlQtrr0OQ0p9XrUGaLaOVmc8H/eS9+ffrVc/GNbVCXyz05HE48OagY
2pXpTj4lrXMvSpi5JeiClDS9FyaujWphpHGHdTrdaIY9/SILNFSoHqCPtvgZ
RgsubOzu0u8dZoXVf0LTEfMNYxL4XD3RHuoIgEE+h2mwiqcUQm7HhAhaPuQ5
kPKdEsP96BAJ+29QhdCY5V0ENa8B3TDZNdILcxVLGYPElpJUEYw7HjMNE6Pk
1TRUvfFKr8yk33TA2uzVWQVzVxtlcKWhoAvWnPrroIOvHYUpSbOTcM/9QcO3
G9kjlAqcDJSsBL9Ae3i3DS62/TngrZd6/JroSbtYNYxlGX7lW1fhjsC1BXt4
mm3oIW7W3RJ/Ihg93FyPpO+IaeY8Kwxjap2QOun0uCeafg9U0HDqVsPzmcp+
mO12shqaFmgoE/Ydw+vaQ+4Degou+NBet9xuJc67hRpIBQ6UPaHHdsYqnUxR
QLEiqQn+A5VFR6A=
  "],
 CellLabel->
  "In[188]:=",ExpressionUUID->"d397667e-3d93-49d9-bf53-be43f53b6c49"],

Cell[BoxData[
 RowBox[{
  RowBox[{"(*", 
   RowBox[{
    RowBox[{
    "With", " ", "all", " ", "of", " ", "the", " ", "helper", " ", 
     "functions", " ", "above"}], ",", " ", 
    RowBox[{
    "we", " ", "now", " ", "combine", " ", "them", " ", "for", " ", "our", 
     " ", 
     RowBox[{"wrapper", "."}]}]}], "*)"}], "\[IndentingNewLine]", 
  RowBox[{
   RowBox[{"makeChart", "[", "\[IndentingNewLine]", 
    RowBox[{"sys_", ",", "bv_", ",", " ", "dv_", ",", " ", 
     RowBox[{"(*", 
      RowBox[{
      "Take", " ", "a", " ", "dynamical", " ", "system", " ", "with", " ", 
       "specified", " ", "parameters"}], "*)"}], "\[IndentingNewLine]", 
     "minM_", ",", " ", "maxM_", ",", " ", "stepM_", ",", " ", 
     RowBox[{"(*", 
      RowBox[{
      "For", " ", "different", " ", "levels", " ", "of", " ", "horizontal", 
       " ", "transmission"}], "*)"}], "\[IndentingNewLine]", "minW_", ",", 
     " ", "maxW_", ",", " ", "stepW_"}], " ", 
    RowBox[{"(*", 
     RowBox[{
      RowBox[{
      "And", " ", "for", " ", "different", " ", "levels", " ", "of", " ", 
       "symbiont"}], "-", 
      RowBox[{"induced", " ", "host", " ", "fitness"}]}], "*)"}], 
    "\[IndentingNewLine]", "]"}], ":=", 
   RowBox[{"Module", "[", 
    RowBox[{
     RowBox[{"{", "\[IndentingNewLine]", 
      RowBox[{
       RowBox[{"sysp", " ", "=", " ", 
        RowBox[{"sys", "/.", 
         RowBox[{"{", 
          RowBox[{
           RowBox[{"b0", "\[Rule]", " ", "bv"}], ",", " ", 
           RowBox[{"d0", "\[Rule]", " ", "dv"}]}], "}"}]}]}], ",", 
       "\[IndentingNewLine]", "fixpts", ",", " ", "fixptTypes", ",", " ", 
       RowBox[{"colorRules", " ", "=", " ", 
        RowBox[{"{", "\[IndentingNewLine]", 
         RowBox[{"(*", 
          RowBox[{
           RowBox[{"#", " ", "Entries"}], ",", " ", 
           RowBox[{"#", " ", "Fixed", " ", "Points"}], ",", " ", 
           RowBox[{"#", " ", "X", " ", "only"}], ",", " ", 
           RowBox[{"#", " ", "Y", " ", "only"}], ",", " ", 
           RowBox[{"#", " ", "X", " ", "and", " ", "Y"}], ",", " ", 
           RowBox[{"#", " ", "Neither", " ", "X", " ", "nor", " ", "Y"}]}], 
          "*)"}], "\[IndentingNewLine]", 
         RowBox[{"(*", 
          RowBox[{
          "See", " ", "categorizeIDsNoXY", " ", "above", " ", "for", " ", 
           RowBox[{"details", "."}]}], "*)"}], "\[IndentingNewLine]", 
         RowBox[{
          RowBox[{"300000", " ", "\[Rule]", " ", "Black"}], ",", 
          "\[IndentingNewLine]", 
          RowBox[{"311000", " ", "\[Rule]", " ", "Red"}], ",", 
          "\[IndentingNewLine]", 
          RowBox[{"310100", " ", "\[Rule]", " ", "Blue"}], ",", "  ", 
          "\[IndentingNewLine]", 
          RowBox[{"310010", " ", "\[Rule]", " ", "Orange"}], ",", " ", 
          "\[IndentingNewLine]", 
          RowBox[{"310001", " ", "\[Rule]", " ", "Gray"}], ",", 
          "\[IndentingNewLine]", 
          RowBox[{"321010", " ", "\[Rule]", " ", "Cyan"}]}], 
         "\[IndentingNewLine]", "}"}]}], ",", " ", 
       RowBox[{"legendRules", " ", "=", " ", 
        RowBox[{"{", "\[IndentingNewLine]", 
         RowBox[{"SwatchLegend", "[", 
          RowBox[{
           RowBox[{"{", 
            RowBox[{
            "Black", ",", " ", "Red", ",", " ", "Blue", ",", " ", "Orange", 
             ",", " ", "Gray", ",", " ", "Cyan"}], "}"}], ",", " ", 
           RowBox[{"{", 
            RowBox[{
            "\"\<No FPs\>\"", ",", " ", "\"\<1 X FP\>\"", ",", " ", 
             "\"\<1 Y FP\>\"", ",", " ", "\"\<1 XY FP\>\"", ",", " ", 
             "\"\<(0,0) FP\>\"", ",", " ", "\"\<1 X, 1 XY\>\""}], "}"}]}], 
          "]"}], "\[IndentingNewLine]", "}"}]}], ",", "\[IndentingNewLine]", 
       RowBox[{"imax", " ", "=", " ", "10"}]}], "\[IndentingNewLine]", "}"}], 
     ",", " ", "\[IndentingNewLine]", "\[IndentingNewLine]", 
     RowBox[{"(*", 
      RowBox[{"Evaluate", " ", "fixed", " ", "points", " ", "algebraically"}],
       "*)"}], "\[IndentingNewLine]", 
     RowBox[{
      RowBox[{"fixpts", " ", "=", " ", 
       RowBox[{"Quiet", "[", 
        RowBox[{"Chop", "[", 
         RowBox[{"Solve", "[", 
          RowBox[{
           RowBox[{"{", "\[IndentingNewLine]", 
            RowBox[{
             RowBox[{"0", "\[Equal]", 
              RowBox[{"sysp", "[", 
               RowBox[{"[", "1", "]"}], "]"}]}], ",", "\[IndentingNewLine]", 
             RowBox[{"0", "\[Equal]", 
              RowBox[{"sysp", "[", 
               RowBox[{"[", "2", "]"}], "]"}]}]}], "}"}], ",", " ", 
           RowBox[{"{", 
            RowBox[{"x", ",", "y"}], "}"}]}], "]"}], "]"}], "]"}]}], ";", 
      "\[IndentingNewLine]", "\[IndentingNewLine]", 
      RowBox[{"(*", 
       RowBox[{"Categorize", " ", "the", " ", "fixed", " ", 
        RowBox[{"points", "."}]}], "*)"}], "\[IndentingNewLine]", 
      RowBox[{"(*", 
       RowBox[{
        RowBox[{
        "Note", " ", "that", " ", "we", " ", "break", " ", "up", " ", "the", 
         " ", "operation", " ", "into", " ", 
         RowBox[{"columns", ".", " ", "This"}], " ", "is", " ", "because", 
         " ", "the", " ", "numerics", " ", "appear", " ", "to", " ", "be", 
         " ", "sensitive", " ", "to", " ", "the", " ", "size", " ", "of", " ",
          "the", " ", "array", " ", "that", " ", "is", " ", "analysed", " ", 
         "in", " ", "some", " ", 
         RowBox[{"fashion", ".", " ", "To"}], " ", "guarantee", " ", "good", 
         " ", "behaviour"}], ",", " ", 
        RowBox[{
        "we", " ", "try", " ", "to", " ", "analyse", " ", "smaller", " ", 
         "slices"}], ",", " ", 
        RowBox[{"then", " ", "stitch", " ", "the", " ", "results", " ", 
         RowBox[{"together", "."}]}]}], "*)"}], "\[IndentingNewLine]", 
      RowBox[{"fixptTypes", " ", "=", " ", 
       RowBox[{"Table", "[", 
        RowBox[{
         RowBox[{"ParallelTable", "[", "\[IndentingNewLine]", 
          RowBox[{
           RowBox[{"{", 
            RowBox[{"w0", ",", " ", "m0", ",", " ", "\[IndentingNewLine]", 
             RowBox[{"categorizeNoXY", "[", "\[IndentingNewLine]", 
              RowBox[{
               RowBox[{
                RowBox[{
                "valIfNotComplexAndPhysicalAndStable", "[", 
                 "\[IndentingNewLine]", 
                 RowBox[{"#", ",", "\[IndentingNewLine]", 
                  RowBox[{"sysp", "/.", 
                   RowBox[{"{", 
                    RowBox[{
                    RowBox[{"w", "\[Rule]", "w0"}], ",", " ", 
                    RowBox[{"m", " ", "\[Rule]", " ", "m0"}]}], "}"}]}], ",", 
                  " ", 
                  RowBox[{"{", 
                   RowBox[{"x", ",", " ", "y"}], "}"}]}], 
                 "\[IndentingNewLine]", "]"}], "&"}], "/@", 
               RowBox[{"limitIfSubFails", "[", 
                RowBox[{
                 RowBox[{
                  RowBox[{"{", 
                   RowBox[{"x", ",", "y"}], "}"}], "/.", "fixpts"}], ",", 
                 RowBox[{"{", 
                  RowBox[{
                   RowBox[{"w", " ", "\[Rule]", " ", "w0"}], ",", " ", 
                   RowBox[{"m", " ", "\[Rule]", " ", "m0"}]}], "}"}]}], 
                "]"}]}], 
              RowBox[{"(*", 
               RowBox[{
                RowBox[{"(", 
                 RowBox[{
                  RowBox[{"{", 
                   RowBox[{"x", ",", "y"}], "}"}], "/.", "fixpts"}], ")"}], "/.", 
                RowBox[{"{", 
                 RowBox[{
                  RowBox[{"w", " ", "\[Rule]", " ", "w0"}], ",", " ", 
                  RowBox[{"m", " ", "\[Rule]", " ", "m0"}]}], "}"}]}], "*)"}],
               "\[IndentingNewLine]", "]"}]}], "\[IndentingNewLine]", "}"}], 
           ",", " ", "\[IndentingNewLine]", 
           RowBox[{"{", 
            RowBox[{
            "m0", ",", "minM", ",", " ", "maxM", " ", ",", " ", "stepM"}], 
            "}"}], ",", "\[IndentingNewLine]", 
           RowBox[{"{", 
            RowBox[{"w0", ",", 
             RowBox[{"minW", " ", "+", " ", 
              RowBox[{
               RowBox[{
                RowBox[{"(", 
                 RowBox[{"maxW", " ", "-", " ", "minW"}], ")"}], "/", 
                "imax"}], " ", "*", " ", 
               RowBox[{"(", 
                RowBox[{"i", " ", "-", " ", "1"}], ")"}]}]}], ",", 
             RowBox[{"minW", " ", "+", " ", 
              RowBox[{
               RowBox[{
                RowBox[{"(", 
                 RowBox[{"maxW", " ", "-", " ", "minW"}], ")"}], "/", 
                "imax"}], " ", "*", " ", "i"}]}], " ", ",", " ", "stepW"}], 
            "}"}]}], "\[IndentingNewLine]", "]"}], ",", 
         RowBox[{"{", 
          RowBox[{"i", ",", " ", "1", ",", " ", "imax"}], "}"}]}], "]"}]}], 
      ";", "\[IndentingNewLine]", "\[IndentingNewLine]", 
      RowBox[{"(*", 
       RowBox[{
        RowBox[{"Reconfigure", " ", "into", " ", "a", " ", "matrix"}], "-", 
        RowBox[{"like", " ", 
         RowBox[{"format", "."}]}]}], "*)"}], "\[IndentingNewLine]", 
      RowBox[{"fixptTypes", " ", "=", " ", 
       RowBox[{"Flatten", "[", 
        RowBox[{"fixptTypes", ",", " ", "2"}], "]"}]}], ";", 
      "\[IndentingNewLine]", "\[IndentingNewLine]", 
      RowBox[{"(*", 
       RowBox[{
        RowBox[{"We", " ", "perform", " ", "a", " ", "pixel"}], "-", "by", 
        "-", 
        RowBox[{"pixel", " ", 
         RowBox[{"plot", ".", " ", "Each"}], " ", "parameter", " ", 
         "combination", " ", "is", " ", "assigned", " ", "a", " ", "color", 
         " ", "dependent", " ", "on", " ", "the", " ", "number", " ", "and", 
         " ", "types", " ", "of", " ", "fixed", " ", "points", " ", 
         RowBox[{"found", ".", " ", "This"}], " ", "is", " ", "then", " ", 
         "used", " ", "to", " ", "place", " ", "a", " ", "dot", " ", "in", 
         " ", "the", " ", "parameter", " ", 
         RowBox[{"space", "."}]}]}], "*)"}], "\[IndentingNewLine]", 
      RowBox[{"Column", "[", 
       RowBox[{"{", "\[IndentingNewLine]", 
        RowBox[{
         RowBox[{"ListPlot", "[", "\[IndentingNewLine]", 
          RowBox[{
           RowBox[{
            RowBox[{
             RowBox[{"Style", "[", 
              RowBox[{
               RowBox[{"#", "[", 
                RowBox[{"[", 
                 RowBox[{";;", " ", "2"}], "]"}], "]"}], ",", " ", 
               RowBox[{
                RowBox[{"#", "[", 
                 RowBox[{"[", "3", "]"}], "]"}], "/.", "colorRules"}]}], " ", 
              "]"}], "&"}], " ", "/@", " ", "fixptTypes"}], ",", " ", 
           RowBox[{"AspectRatio", "\[Rule]", "1"}], ",", " ", 
           RowBox[{"Frame", "\[Rule]", "True"}], ",", " ", 
           "\[IndentingNewLine]", 
           RowBox[{"PlotLabel", "\[Rule]", 
            RowBox[{"{", 
             RowBox[{"bv", ",", " ", "dv"}], "}"}]}], ",", 
           "\[IndentingNewLine]", 
           RowBox[{"ImageSize", "\[Rule]", "Tiny"}], ",", " ", 
           "\[IndentingNewLine]", 
           RowBox[{"PlotLegends", "\[Rule]", "legendRules"}], ",", 
           "\[IndentingNewLine]", 
           RowBox[{"Frame", " ", "\[Rule]", " ", "True"}], ",", 
           "\[IndentingNewLine]", 
           RowBox[{"FrameLabel", "\[Rule]", 
            RowBox[{"{", 
             RowBox[{"\"\<w\>\"", ",", " ", "\"\<m (e[0])\>\""}], "}"}]}]}], 
          "\[IndentingNewLine]", "]"}], ",", "\[IndentingNewLine]", 
         RowBox[{"DeleteDuplicates", "[", 
          RowBox[{
           RowBox[{"fixptTypes", "[", 
            RowBox[{"[", 
             RowBox[{"All", ",", " ", "3"}], "]"}], "]"}], "/.", 
           "colorRules"}], "]"}]}], " ", 
        RowBox[{"(*", 
         RowBox[{
          RowBox[{
          "If", " ", "we", " ", "have", " ", "missed", " ", "something"}], 
          ",", " ", 
          RowBox[{"it", " ", "will", " ", "show", " ", "up", " ", 
           RowBox[{"here", ".", " ", "Otherwise"}]}], ",", " ", 
          RowBox[{
          "this", " ", "is", " ", "a", " ", "list", " ", "of", " ", "the", 
           " ", "colors", " ", 
           RowBox[{"used", "."}]}]}], "*)"}], "\[IndentingNewLine]", "}"}], 
       "]"}]}]}], "\[IndentingNewLine]", "]"}]}]}]], "Input",
 CellChangeTimes->{{3.8636907906040907`*^9, 3.863690791686698*^9}, {
   3.86370136451155*^9, 3.863701368211088*^9}, {3.86370168378369*^9, 
   3.8637017391816874`*^9}, {3.863701903296926*^9, 3.863701968448979*^9}, {
   3.86370200288937*^9, 3.863702014497407*^9}, {3.863702112797491*^9, 
   3.863702151689219*^9}, {3.863702303808514*^9, 3.8637023215428047`*^9}, {
   3.86370242648803*^9, 3.86370254278961*^9}, {3.863702633796007*^9, 
   3.863702707646379*^9}, {3.8637027530421677`*^9, 3.863702754910914*^9}, {
   3.8637582697262907`*^9, 3.863758297683256*^9}, {3.86375852097469*^9, 
   3.863758538853669*^9}, {3.863758674926876*^9, 3.863758720416563*^9}, {
   3.8660056159850883`*^9, 3.8660056350936527`*^9}, 3.86600566904539*^9, {
   3.8660057062944098`*^9, 3.8660059183316507`*^9}, {3.86600608052641*^9, 
   3.866006081044176*^9}, {3.866006405076873*^9, 3.866006418936158*^9}, {
   3.866006639860258*^9, 3.8660066402582083`*^9}, {3.866007004174736*^9, 
   3.866007082269199*^9}, {3.8660072685509987`*^9, 3.866007270752945*^9}, {
   3.866007389777396*^9, 3.866007442405136*^9}, {3.866009043151989*^9, 
   3.866009187030875*^9}, {3.86600925178393*^9, 3.866009273989444*^9}, {
   3.866009346250347*^9, 3.8660094083015547`*^9}, {3.8660094424929113`*^9, 
   3.866009511531118*^9}, {3.866010435781178*^9, 3.866010579399624*^9}, {
   3.866010640839913*^9, 3.8660106478916073`*^9}, {3.866019581209087*^9, 
   3.866019652007123*^9}, {3.8660199622136173`*^9, 3.8660199705693817`*^9}, {
   3.8660250712180767`*^9, 3.8660250878743477`*^9}, {3.866032381225416*^9, 
   3.866032382741741*^9}, {3.866033687258062*^9, 3.866033688132*^9}, 
   3.866033758138175*^9, {3.866033875002973*^9, 3.866033875774053*^9}, {
   3.8660433457643557`*^9, 3.86604338014956*^9}, {3.866043466337166*^9, 
   3.8660435533600283`*^9}, {3.866091988524487*^9, 3.866092065139791*^9}, {
   3.866092171506988*^9, 3.866092176419981*^9}, {3.86609234094213*^9, 
   3.8660923761420097`*^9}, {3.866092578501609*^9, 3.866092596488056*^9}, {
   3.866092886418627*^9, 
   3.866092892361457*^9}},ExpressionUUID->"f2bd6ea5-ffb1-4554-acf8-\
9822c96b7abc"],

Cell[CellGroupData[{

Cell[BoxData[
 RowBox[{
  RowBox[{"(*", 
   RowBox[{
    RowBox[{"Main", ":", " ", 
     RowBox[{
     "Write", " ", "the", " ", "system", " ", "and", " ", "parameters"}]}], 
    ",", " ", 
    RowBox[{"and", " ", "make", " ", "our", " ", 
     RowBox[{"chart", "."}]}]}], "*)"}], "\[IndentingNewLine]", 
  RowBox[{"Module", "[", 
   RowBox[{
    RowBox[{"{", 
     RowBox[{"system", ",", " ", "\[IndentingNewLine]", 
      RowBox[{"dprime", " ", "=", " ", "0.001"}], ",", " ", 
      RowBox[{"v", " ", "=", " ", "1000"}], ",", "\[IndentingNewLine]", 
      RowBox[{"\[Alpha]", " ", "=", " ", "1"}], ",", " ", 
      RowBox[{"\[Beta]", " ", "=", " ", "1"}], ",", " ", 
      RowBox[{"bv", " ", "=", " ", "4"}], ",", " ", 
      RowBox[{"dv", " ", "=", " ", "1"}], ",", "\[IndentingNewLine]", 
      RowBox[{"minM", " ", "=", " ", "0.01"}], ",", " ", 
      RowBox[{"maxM", " ", "=", "0.99"}], ",", " ", 
      RowBox[{"stepM", " ", "=", " ", "0.01"}], ",", "\[IndentingNewLine]", 
      RowBox[{"minW", " ", "=", " ", "0.01"}], ",", " ", 
      RowBox[{"maxW", " ", "=", "0.99"}], ",", " ", 
      RowBox[{"stepW", " ", "=", " ", "0.01"}]}], "}"}], ",", 
    "\[IndentingNewLine]", "\[IndentingNewLine]", 
    RowBox[{"(*", 
     RowBox[{"See", " ", "main", " ", "text", " ", "for", " ", "model", " ", 
      RowBox[{"description", "."}]}], "*)"}], "\[IndentingNewLine]", 
    RowBox[{
     RowBox[{"system", " ", "=", " ", 
      RowBox[{"{", "\[IndentingNewLine]", 
       RowBox[{
        RowBox[{
         RowBox[{
          RowBox[{"b0", "/", "2"}], " ", "*", " ", 
          RowBox[{"1", "/", 
           RowBox[{"(", 
            RowBox[{"x", "+", "y"}], ")"}]}], "*", 
          RowBox[{"(", 
           RowBox[{
            RowBox[{
             RowBox[{"x", "^", "2"}], " ", 
             RowBox[{"(", 
              RowBox[{"\[Alpha]", " ", "+", " ", "\[Beta]", " ", "-", " ", 
               RowBox[{"\[Alpha]", " ", "\[Beta]"}]}], ")"}]}], " ", "+", " ", 
            RowBox[{
             RowBox[{"(", 
              RowBox[{"\[Alpha]", " ", "+", " ", "\[Beta]"}], ")"}], " ", "x",
              " ", "y"}]}], ")"}]}], " ", "-", " ", 
         RowBox[{"x", " ", 
          RowBox[{
           RowBox[{"(", 
            RowBox[{"d0", " ", "+", " ", 
             RowBox[{"2", " ", "dprime", " ", "v", " ", 
              RowBox[{"(", 
               RowBox[{"x", " ", "+", " ", "y"}], ")"}]}]}], ")"}], "/", 
           "w"}]}], "+", " ", 
         RowBox[{"m", " ", "y"}]}], ",", "\[IndentingNewLine]", 
        RowBox[{
         RowBox[{
          RowBox[{"b0", "/", "2"}], " ", "*", " ", 
          RowBox[{"1", "/", 
           RowBox[{"(", 
            RowBox[{"x", "+", "y"}], ")"}]}], "*", 
          RowBox[{"(", 
           RowBox[{
            RowBox[{"y", "^", "2"}], "  ", "+", " ", 
            RowBox[{
             RowBox[{"(", 
              RowBox[{
              "2", " ", "-", " ", "\[Alpha]", " ", "-", " ", "\[Beta]"}], 
              ")"}], " ", "x", " ", "y"}], " ", "+", " ", 
            RowBox[{
             RowBox[{"(", 
              RowBox[{"1", " ", "-", " ", "\[Alpha]"}], ")"}], " ", 
             RowBox[{"(", 
              RowBox[{"1", " ", "-", " ", "\[Beta]"}], ")"}], " ", 
             RowBox[{"x", "^", "2"}]}]}], ")"}]}], " ", "-", " ", 
         RowBox[{"y", " ", 
          RowBox[{"(", 
           RowBox[{"d0", " ", "+", " ", 
            RowBox[{"2", " ", "dprime", " ", "v", " ", 
             RowBox[{"(", 
              RowBox[{"x", " ", "+", " ", "y"}], ")"}]}]}], ")"}]}], " ", "-",
          " ", 
         RowBox[{"m", " ", "y"}]}]}], "\[IndentingNewLine]", "}"}]}], ";", 
     "\[IndentingNewLine]", "\[IndentingNewLine]", 
     RowBox[{"(*", 
      RowBox[{"Also", ",", " ", 
       RowBox[{
       "consider", " ", "making", " ", "this", " ", "into", " ", "a", " ", 
        "ParallelTable", " ", "over", " ", "the", " ", "bv", " ", "and", " ", 
        "dv", " ", "values", " ", "of", " ", 
        RowBox[{"interest", "!"}]}]}], "*)"}], "\[IndentingNewLine]", 
     RowBox[{"makeChart", "[", 
      RowBox[{
      "system", ",", " ", "bv", ",", " ", "dv", ",", "\[IndentingNewLine]", 
       "minM", ",", " ", "maxM", ",", " ", "stepM", ",", 
       "\[IndentingNewLine]", "minW", ",", " ", "maxW", ",", " ", "stepW"}], 
      "\[IndentingNewLine]", " ", "]"}]}]}], "\[IndentingNewLine]", 
   "]"}]}]], "Input",
 CellChangeTimes->{{3.863758733726506*^9, 3.863758797311747*^9}, {
   3.8637588309200068`*^9, 3.86375885422478*^9}, 3.863760118407401*^9, {
   3.866005248488782*^9, 3.866005249469976*^9}, {3.866009244657626*^9, 
   3.866009246924938*^9}, {3.866033885403413*^9, 3.866033888374929*^9}, {
   3.866037885467812*^9, 3.8660378859790573`*^9}, {3.8660433901685753`*^9, 
   3.866043391612384*^9}, {3.866043751485197*^9, 3.866043754385273*^9}, {
   3.866092156863255*^9, 3.866092158796067*^9}, {3.866092245119542*^9, 
   3.866092322729887*^9}, {3.866092420555417*^9, 3.866092422919147*^9}, {
   3.866092650677857*^9, 3.866092663089149*^9}, {3.866092744841234*^9, 
   3.866092747358481*^9}},
 CellLabel->
  "In[234]:=",ExpressionUUID->"a5908a22-3e8f-4bb4-939f-3a76bcd19557"],

Cell[BoxData[
 TagBox[GridBox[{
    {
     TemplateBox[{GraphicsBox[{{}, {{{
            Directive[
             PointSize[0.003666666666666667], 
             RGBColor[0.368417, 0.506779, 0.709798], 
             AbsoluteThickness[1.6]], 
            PointBox[CompressedData["
1:eJx8vX2MrG2ekDXZEBNXRKJI0BgEQjYYgsQgEEP0lUSiG0JUSJToZEM2gCBG
kRhjcDEaZoJfhJGthIwfE5XamDU4YbHi7KykQi/F9vZSlNW71Uz32e4zz1dV
Pd9PUFdiVo3vOfVe953f9WZn/vB47emeuai33vv5Xb/uO/Wrv//f+t1/4Lu+
8IUv/IXv+cIXPvz57/+yr/+z5R//0ifxz1XiH/2VXx7+xR/9mv5+nfi//OqH
//xw4m9+/PqvJ/4UPv2//Ii+f5P4u7/15//oP/nd30j88b/uq9/85Dt75T+j
30p+K/mt5LeS30p+K/mt5PcLvU7Zy3/iB+MH4wfjF79/kxg/GL/v/M9t9TmP
+Pf5z/j6rfX6rfX6rfX6rfX6rfX6/ULvo9XnXhd7wP4TPxi/+P2bxPjB+H3n
9/Xqc/+c/LrYA/af+MXv3yTGD8bP/56Neh+Pet+M+uc06nUZ5QHjF79/kxg/
GL/xO/57v/rc+9jvG/9z8usCD/Lyn/H9t9H77xc6h1af+/fK72O/b/zPCR70
OtnLf+L3nc/F1ef+Pfe/V34f+30DD/rn5tfJXv4Tv3/ki3/mx3/u1/3l5Afj
F/9+nRg/GD8Yv/j9m8T4wXjFr+d83up83up83iY/OJ5DW/17v9X5vNX7eqv3
0Vb/3LbJb/3pV33rz/+V5AfjF/9+nRg/GD8Yv/j9m8T4wfjFr+d8udP5cqfz
5S75wfF8udP5cqfz5S75wfF8udP5cpf8ftPH//zV5AfjF/9+nRg/GD8Yv/j9
m8T4wfjFr+f82+n82+n82yU/OJ5/O51/O51/u+QHx3Nkp39vd8nvr/7cr/v0
35i/lvxg/OLfrxPjB+MH4xe/f5MYPxi/+PWcz/c6n+91Pt8nPziez/c6n+91
Pt8nPziez/c6F++T3+/+KPKTyQ/GL/79OjF+MH4wfvH7N4nxg/GLX8989aD5
6kHz1UPyg+N89aC55kHz1UPyg+Nz8kHPpYfkV/7xD/8/P5X8YPzi368T4wfj
B+MXv3+TGD8Yv/j1PN/2er7t9XzbJz84Pt/2er7t9XzbJz84Pt/2er7tk9+/
/eG4/qN/I/nB+MW/XyfGD8YPxi9+/yYxfjB+8et5/h70/D3o+XtIfnB8/h70
/D3o+XtIfnB8/h70/D0kvy98/M8x+cH4xb9fJ8YPxg/GL37/JjF+MH7x65kP
sh8c54PsB8f54Kj54Kj5IPvBcT44aj7Ifv/cx39hHpMfjF/8+3Vi/GD8YPzi
928S4wfjF7+e+SX7wXF+yX5wnF8eNb88an7JfnCcXx41v2S/r/z4hwfeTyc/
GL/49+vE+MH4wfjF798kxg/GL379lz75xz/OMz+T/GD84t+vE+MH4wfjF79/
kxg/GL/49V/65OOXfSv7wfjFv18nxg/GD8Yvfv8mMX4wfvHrmf9Omv9Omv9O
yQ+O899J899J898p+cFx/jtp/jslv3/4w3/tr3xKfjB+8e/XifGD8YPxi9+/
SYwfjF/8eubT7AfH+TT7wXE+fdJ8+qT5NPvBcT590nya/f61P/jhP38z+cH4
xb9fJ8YPxg/GL37/JjF+MH7x67/0yd91e0MmPxi/+PfrxPjB+MH4xe/fJMYP
xi9+/Zc++fD//WVfz34wfvHv14nxg/GD8Yvfv0mMH4xf/Hrm+2fN98+a75+T
Hxzn+2fN98+a75+THxzn+2fN98/J7//68Hb8uewH4xf/fp0YPxg/GL/4/ZvE
+MH4xa+nP17UHy/qj5fkB8f+eFF/vKg/XpIfHPvjRf3xkvz+qY9f+C75wfjF
v18nxg/GD8Yvfv8mMX4wfvHrv/RJ9bFHsh+MX/z7dWL8YPxg/OL3bxLjB+MX
v/5Ln3w8rr/8s8kPxi/+/ToxfjB+MH7x+zeJ8YPxi19Pv72q317Vb6/JD479
9qp+e1W/vSY/OPbbq/rtNfn9jf2H/2Q/GL/49+vE+MH4wfjF798kxg/GL349
ffmmvnxTX74lPzj25Zv68k19+Zb84NiXb+rLt+T39388sN8nPxi/+PfrxPjB
+MH4xe/fJMYPxi9+PT8/yn4wfvHv14njz4+yH4xf/P5N4vhziewXv/5Ln3x8
O37x28kPxi/+/ToxfjB+MH7x+zeJ8YPxi19Pnxfq80J9XiQ/OPZ5oT4v1OdF
8oNjnxfq8yL53Z7H2Q+O80H2g+N8UGg+KDQfZD84zgeF5oPsd+v17AfH/UH2
g+P+IPvBcX+Q/eC4Pyi0P8h+t3kh+8Fxfsl+cJxfCs0vheaX7AfH+aXQ/JL9
bvuEUvuNUvuNMvnBcb9Rar9Rar9RJj847jdK7TfK5Hf738l+cJyvsh8c56tS
81Wp+Sr7wXG+KjVfZb/bviP7wXH/kv3guH/JfnDcv2Q/OO5fSu1fst9t3qo0
/1Wa/6rkB8f5r9L8V2n+q5IfHOe/SvNflfxu+5jsB8f9UPaD434o+8FxP5T9
4LgfqrQfyn63eTD7wXE+zX5wnE8rzaeV5tPsB8f5tNJ8mv1u+6I6+cFxf1Un
Pzjur2rtr2rtr+rkB8f9Va39VZ38bvNq9oPj/Jz94Dg/15qfa83P2Q+O83Ot
+Tn73XI9+8Fxv5b94Lhfy34wfvH7N4njfq3Wfi373ebpRvN9o/m+SX5wnO8b
zfeN5vsm+cFxvm803zfJ7/Zn9oPj/i/7wXH/l/1g/OL3bxLH/V+j/V/2u837
2Q+O/ZH94NgfjfqjUX9kPzj2R6P+yH63feA5+cFxP3lOfnDcT561nzxrP3lO
fnDcT561nzwnv1uPZD849lH2g2MfndVHZ/VR9oNjH53VR9nvtq/MfnDcn2Y/
OO5Psx+MX/z+TeK4P81+8evpt4v67aJ+uyQ/OPbbRf12Ub9dkh8c++2ifrsk
v9s+NfvBcb+b/eC4381+MH7x+zeJ4343+8Wvpy+zHxz7MvvBsS+zHxz7MvvB
sS8v6svsd9v3XpMfHPfP1+QHx/3zVfvnq/bP1+QHx/3zVfvna/K79Wb2g2P/
Zj849m/2g2P/Zj849u9V/Zv9Pr4dv5794Lgfz35w3I9nPxi/+P2bxHE/nv3i
19Pnrfq8VZ+3yQ+Ofd6qz1v1eZv84Njnrfq8TX63Hs5+cOzz7AfHPs9+cOzz
7AfHPm/V59nv1sPZD459nv3g2OfZD459nv3g2Oet+jz73Xo4+8Gxz7MfHPs8
+8Gxz7MfHPu8VZ9nv1sPd+rzTn3eJT849nmnPu/U513yg2Ofd+rzLvnd/ney
Hxz7PPvBsc+zHxz7PPvBsc879Xn2u/Vw9oNjn2c/OPZ59oNjn2c/OPZ5pz7P
frce7tXnvfq8T35w7PNefd6rz/vkB8c+79XnffK79XD2g2OfZz849nn2g2Of
Zz849nmvPs9+tx7OfnDs8+wHxz7PfnDs8+wHxz7v1efZ7/b7skPyg/GLf79O
HH9/d9Dv7w76/d0h+cH4wfjFr6fPsx8c+zz7wbHPsx8c+zz7wbHPB/V59rv1
cPaDY59nPzj2efaDY59nPzj2+aA+z363Hh7V56P6fEx+cOzzUX0+qs/H5AfH
Ph/V52Pyu/2Z/eDY59kPjn2e/eDY59kPjn0+qs+z362Hsx8c+zz7wbHPsx8c
+zz7wbHPR/V59rv18KQ+n9TnU/KDY59P6vNJfT4lPzj2+aQ+n5LfrYezHxz7
PPvBsc+zHxz7PPvBsc8n9Xn2u/Vw9oNjn2c/OPZ59oNjn2c/OPb5pD7Pfrce
ntXns/p8Tn5w7PNZfT6rz+fkB8c+n9Xnc/K79XD2g2OfZz849nn2g2OfZz84
9vmsPs9+t//e7AfHPs9+cOzz7AfHPs9+cOzzWX2e/W5ftyQ/GL/49+vE8X7F
ovsVi+5XLMkPxg/GL349fZ794Njn2Q+OfZ794Njn2Q+Ofb6oz7PfrYezHxz7
PPvBsc+zHxz7PPvBsc8X9fnyycvhb/+e+of+1+T5h/6L6Qc++c353tn/88N/
66d/1/fne17/zH/2b1x//ofzvaqP+Ld+PPHP/K7v/6W/95/I94b+wd/49mv/
jv8o39P58Lebn/yJxP/jh//6X5rvofzvH/D35nsf0W8lv5X8VvJbyW8lv5X8
VvJbyW8lv1Xy458jfjB+MH4wfjB+MH4wfjB+MH5wfP3Wev3Wev3Wev3Wev3W
ev3Wev3Wev3Wev3Wev3WyY/3OX4wfjB+MH4wfjB+MH4wfjB+MH78e4cfjB+M
H4wfjB+MH4wfjB+MH4wf96nxg/GD8YPxg/GD8YPxg/GD8YPj+2+j999G77+N
3n8bvf82ev9t9P7b6P230ftvo/ffJvlxTuIH4wfjB+MH4wfjB+MH4wfjB+PH
uY0fjB+MH4wfjB+MH4wfjB+MH4wf96nxg/GD8YPxg/GD8YPxg/GD8YPj+bzV
+bzV+bzV+bzV+bzV+bzV+bzV+bzV+bzV+bxNftynxg/GD8YPxg/GD8YPxg/G
D8YPjufLnc6XO50vdzpf7nS+3Ol8udP5cqfz5U7ny53Ol7vkx31q/GD8YPxg
/GD8YPxg/GD8YPzgeP7tdP7tdP7tdP7tdP7tdP7tdP7tdP7tdP7tdP7tkh/3
qfGD8YPxg/GD8YPxg/GD8YPxg+P5fK/z+V7n873O53udz/c6n+91Pt/rfL7X
+Xyv8/k++XGfGj8YPxg/GD8YPxg/GD8YPxg/OM5XD5qvHjRfPWi+etB89aD5
6kHz1YPmqwfNVw+arx6SH/ep8YPxg/GD8YPxg/GD8YPxg/GD4/Ntr+fbXs+3
vZ5vez3f9nq+7fV82+v5ttfzba/n2z75cZ8aPxg/GD8YPxg/GD8YPxg/GD84
Pn8Pev4e9Pw96Pl70PP3oOfvQc/fg56/Bz1/D3r+HpIf96nxg/GD8YPxg/GD
8YPxg/GD8YPjfHDUfHDUfHDUfHDUfHDUfHDUfHDUfHDUfHDUfJD9uE+NH4wf
jB+MH4wfjB+MH4wfjB8c55dHzS+Pml8eNb88an551PzyqPnlUfPLo+aXR80v
2Y/71PjB+MH4wfjB+MH4wfjB+MH4wfhxnxo/GD8YPxg/GD8YPxg/GD8YPxi/
28+Tsh+MH4wfjB+MH4wfjB+MH4wfHOe/k+a/k+a/k+a/k+a/k+a/k+a/k+a/
k+a/k+a/U/LjPjV+MH4wfjB+MH4wfjB+MH4wfnCcT580nz5pPn3SfPqk+fRJ
8+mT5tMnzadPmk+fNJ9mP+5T4wfjB+MH4wfjB+MH4wfjB+MH48d9avxg/GD8
YPxg/GD8YPxg/GD8YPxu++jsB+MH4wfjB+MH4wfjB+MH4wfH+f5Z8/2z5vtn
zffPmu+fNd8/a75/1nz/rPn+WfP9c/LjPjV+MH4wfjB+MH4wfjB+MH4wfnDs
jxf1x4v640X98aL+eFF/vKg/XtQfL+qPF/XHS/LjPjV+MH4wfjB+MH4wfjB+
MH4wfjB+3KfGD8YPxg/GD8YPxg/GD8YPxg/G7/b7Jj+b/GD8YPxg/GD8YPxg
/GD8YPzg2G+v6rdX9dur+u1V/faqfntVv72q317Vb6/qt9fkx31q/GD8YPxg
/GD8YPxg/GD8YPzg2Jdv6ss39eWb+vJNffmmvnxTX76pL9/Ul2/qy7fkx31q
/GD8YPxg/GD8YPxg/GD8YPzg+POj7AfHnx9lPzj+/Cj7wfHnR9kPjj8/yn4w
fl/87D41fjB+MH4wfjB+MH4wfjB+MH5w7PNCfV6ozwv1eaE+L9Tnhfq8UJ8X
6vNCfV5oPig0HxSaDwrNB4Xmg0LzQaH5oNB8UGg+KDQfFNofFNofFNofFNof
FNofFNofFNofFNofFNofFNofFJpfCs0vheaXQvNLofml0PxSaH4pNL8Uml8K
zS+F9hul9hul9hul9hul9hul9hul9hul9hul9hul9hul5qtS81Wp+arUfFVq
vio1X5War0rNV6Xmq1LzVan9S6n9S6n9S6n9S6n9S6n9S6n9S6n9S6n9S6n9
S6n5r9L8V2n+qzT/VZr/Ks1/lea/SvNfpfmv0vxXaT9UaT9UaT9UaT9UaT9U
aT9UaT9UaT9UaT9UaT9UaT6tNJ9Wmk8rzaeV5tNK82ml+bTSfFppPq00n1ba
X9XaX9XaX9XaX9XaX9XaX9XaX9XaX9XaX9XaX9Wan2vNz7Xm51rzc635udb8
XGt+rjU/15qfa83PtfZrtfZrtfZrtfZrtfZrtfZrtfZrtfZrtfZrtfZrteb7
RvN9o/m+0XzfaL5vNN83mu8bzfeN5vtG832j/V+j/V+j/V+j/V+j/V+j/V+j
/V+j/V+j/V+j/V+j/mjUH436o1F/NOqPRv3RqD8a9Uej/mjUH9mP+9RxP3nW
fvKs/eRZ+8mz9pNn7SfP2k+etZ88az95Vh+d1Udn9dFZfXRWH53VR2f10Vl9
dFYfndVH2Y/71HF/mv3guD/NfnDcn2Y/OO5Psx8c96dn9dtF/XZRv13Ubxf1
20X9dlG/XdRvF/XbRf120X43+8Fxv5v94LjfzX5w3O9mPzjud7MfHPvyor68
qC8v6suL+vKivryoLy/qy4v68qK+zH7cp47756v2z1ftn6/aP1+1f75q/3zV
/vmq/fNV++er+veq/r2qf6/q36v696r+vap/r+rfq/r3qv7Nfrd9dPaD4348
+8FxP5794Lgfz35w3I9nPzj2eas+b9Xnrfq8VZ+36vNWfd6qz1v1eas+b9Xn
rfq8VZ+36vNWfd6qz1v1eas+b9Xnrfq8VZ+36vNWfd6qz1v1eas+b9Xnrfq8
VZ+36vNWfd6qz1v1eas+b9Xnrfq8VZ+36vNWfd6qz1v1eac+79Tnnfq8U593
6vNOfd6pzzv1eac+79Tnnfq8U5936vNOfd6pzzv1eac+79Tnnfq8U5936vNO
fd6pzzv1eac+79Tnnfq8U5936vNOfd6rz3v1ea8+79Xnvfq8V5/36vNefd6r
z3v1ea8+79Xnvfq8V5/36vNefd6rz3v1ea8+79Xnvfq8V5/36vNefd6rz3v1
ea8+79Xnvfo8+3GfOv7+7qDf3x30+7uDfn930O/vDvr93UG/vzvo93cH/f7u
oD4f1OeD+nxQnw/q80F9PqjPB/X5oD4f1OeD+nxQnw/q80F9PqjPB/X5oD4f
1OeD+nxQnw/q81F9PqrPR/X5qD4f1eej+nxUn4/q81F9PqrPR/X5qD4f1eej
+nxUn4/q81F9PqrPR/X5qD4f1eej+nxUn4/q81F9PqrPR/X5qD4f1eej+nxS
n0/q80l9PqnPJ/X5pD6f1OeT+nxSn0/q80l9PqnPJ/X5pD6f1OeT+nxSn0/q
80l9PqnPJ/X5pD6f1OeT+nxSn0/q80l9PqnPJ/X5pD6f1eez+nxWn8/q81l9
PqvPZ/X5rD6f1eez+nxWn8/q81l9PqvPZ/X5rD6f1eez+nxWn8/q81l9PqvP
Z/X5rD6f1eez+nxWn8/q81l9nv1u9xkW3a9YdL9i0f2KRfcrFt2vWHS/YtH9
ikX3Kxbdr1jU54v6fFGfL+rzRX2+qM8X9fmiPl/U54v6fFGfL+rzRX2+qM8X
9fmiPl/U54v6fFGfL+rz5ZM/+0Hn+/Ln1L376PvXE//qv/jHPlXOnxP3hz/6
5889+5EPf/0D/5vug+fP9fpvPwrmz6m6/b8vc/vzH74hf07Uf/7x/72Zo99K
fiv5reS3kt9Kfiv5reS3kt9Kfqvkd7sv8LXkB+MH4wfjB+MH4wfjB+MH4wfH
12+t12+t12+t12+t12+t12+t12+t12+t12+t12+d/LhPjR+MH4wfjF+8D54/
tw6/eD88M34wfjB+3KfGD8YPxg/GL94Hz5+jh1+8H54ZPxg/GD/uU+MH4wfj
B+MX74MfE+MX74dnxg/GD47vv43efxu9/zZ6/230/tvo/bfR+2+j999G77+N
3n+b5Hd7nnwj+cH4wfjB+MH4wfjB+MH4wfjB+H18O371m8kPxg/GD8YPxg/G
D8YPxg/GD8aP+9T4wfjB+MH4xfvgx8T4xfvhmfGD8YPj+bzV+bzV+bzV+bzV
+bzV+bzV+bzV+bzV+bzV+bxNftynxg/GD8YPxi/eBz8mxi/eD8+MH4wfHM+X
O50vdzpf7nS+3Ol8udP5cqfz5U7ny53OlzudL3fJj/vU+MH4wfjB+MH4wfjB
+MH4wfjB8fzb6fzb6fzb6fzb6fzb6fzb6fzb6fzb6fzb6fzbJT/uU+MH4wfj
B+MX74MfE+MX74dnxg/GD47n873O53udz/c6n+91Pt/rfL7X+Xyv8/le5/O9
zuf75Md9avxg/GD8YPziffBjYvzi/fDM+MH4wXG+etB89aD56kHz1YPmqwfN
Vw+arx40Xz1ovnrQfPWQ/LhPjR+MH4wfjF+8D35MjF+8H54ZPxg/OD7f9nq+
7fV82+v5ttfzba/n217Pt72eb3s93/Z6vu2TH/ep8YPxg/GD8Yv3wY+J8Yv3
wzPjB+MHx+fvQc/fg56/Bz1/D3r+HvT8Pej5e9Dz96Dn70HP30Py4z41fjB+
MH4wfjB+MH4wfjB+MH5wnA+Omg+Omg+Omg+Omg+Omg+Omg+Omg+Omg+Omg+y
H/ep8YPxg/GD8Yv3wY+J8Yv3wzPjB+MHx/nlUfPLo+aXR80vj5pfHjW/PGp+
edT88qj55VHzS/bjPjV+MH4wfjB+8T74MTF+8X54Zvxg/GD8uE+NH4wfjB+M
X7wPfkyMX7wfnhk/GD8Yv299dp8aPxg/GD8YPxg/GD8YPxg/GD84zn8nzX8n
zX8nzX8nzX8nzX8nzX8nzX8nzX8nzX+n5Md9avxg/GD8YPziffBjYvzi/fDM
+MH4wXE+fdJ8+qT59Enz6ZPm0yfNp0+aT580nz5pPn3SfJr9uE+NH4wfjB+M
X7wPfkyMX7wfnhk/GD8YP+5T4wfjB+MH4xfvgx8T4xfvh2fGD8YPxu+2j85+
MH4wfjB+MH4wfjB+MH4wfnCc75813z9rvn/WfP+s+f5Z8/2z5vtnzffPmu+f
Nd8/Jz/uU+MH4wfjB+MX74MfE+MX74dnxg/GD4798aL+eFF/vKg/XtQfL+qP
F/XHi/rjRf3xov54SX7cp8YPxg/GD8Yv3gc/JsYv3g/PjB+MH4wf96nxg/GD
8YPxi/fBj4nxi/fDM+MH4wfj9+XP7lPjB+MH4wfjB+MH4wfjB+MH4wfHfntV
v72q317Vb6/qt1f126v67VX99qp+e1W/vSY/7lPjB+MH4wfjF++DHxPjF++H
Z8YPxg+OffmmvnxTX76pL9/Ul2/qyzf15Zv68k19+aa+fEt+3KfGD8YPxg/G
L94HPybGL94Pz4wfjB8cf36U/eD486PsB8efH2U/OP78KPvB8edH2Q/G74uf
3afGD8YPxg/GD8YPxg/GD8YPxg+OfV6ozwv1eaE+L9Tnhfq8UJ8X6vNCfV6o
zwvNB4Xmg0LzQaH5oNB8UGg+KDQfFJoPCs0HheaDQvuDQvuDQvuDQvuDQvuD
QvuDQvuDQvuDQvuDQvuDQvNLofml0PxSaH4pNL8Uml8KzS+F5pdC80uh+aXQ
fqPUfqPUfqPUfqPUfqPUfqPUfqPUfqPUfqPUfqPUfFVqvio1X5War0rNV6Xm
q1LzVan5qtR8VWq+KrV/KbV/KbV/KbV/KbV/KbV/KbV/KbV/KbV/KbV/KTX/
VZr/Ks1/lea/SvNfpfmv0vxXaf6rNP9Vmv8q7Ycq7Ycq7Ycq7Ycq7Ycq7Ycq
7Ycq7Ycq7Ycq7YcqzaeV5tNK82ml+bTSfFppPq00n1aaTyvNp5Xm00r7q1r7
q1r7q1r7q1r7q1r7q1r7q1r7q1r7q1r7q1rzc635udb8XGt+rjU/15qfa83P
tebnWvNzrfm51n6t1n6t1n6t1n6t1n6t1n6t1n6t1n6t1n6t1n6t1nzfaL5v
NN83mu8bzfeN5vtG832j+b7RfN9ovm+0/2u0/2u0/2u0/2u0/2u0/2u0/2u0
/2u0/2u0/2vUH436o1F/NOqPRv3RqD8a9Uej/mjUH436I/txnzruJ8/aT561
nzxrP3lOfnDcT56THxz3k2ftJ8/qo7P66Kw+OquPzuqjs/rorD46q4/O6qOz
+ij7cZ867k+zHxz3p9kv3gc/Jo770+wHx/1p9oNjv13Ubxf120X9dlG/XdRv
F/XbRf12Ub9d1G8X7XezHxz3u9kPjvvd7AfH/W72g+N+N/vBsS8v6suL+vKi
vryoLy/qy4v68qK+vKgvL+rL7Md96rh/vmr/fNX++ar98zX5wXH/fE1+cNw/
X7V/vqp/r+rfq/r3qv69qn+v6t+r+veq/r2qf6/q3+x320dnPzjux7MfHPfj
2Q+O+/HsB8f9ePaDY5+36vNWfd6qz1v1eas+b9Xnrfq8VZ+36vNWfd6qz1v1
eas+b9Xnrfq8VZ+36vNWfd6qz1v1eas+b9Xnrfq8VZ+36vNWfd6qz1v1eas+
b9Xnrfq8VZ+36vNWfd6qz1v1eas+b9Xnrfq8VZ936vNOfd6pzzv1eac+79Tn
nfq8U5936vNOfd6pzzv1eac+79Tnnfq8U5936vNOfd6pzzv1eac+79Tnnfq8
U5936vNOfd6pzzv1eac+79Tnvfq8V5/36vNefd6rz3v1ea8+79Xnvfq8V5/3
6vNefd6rz3v1ea8+79Xnvfq8V5/36vNefd6rz3v1ea8+79Xnvfq8V5/36vNe
fd6rz7Mf96nj7+8O+v3dQb+/O+j3d4fkB8ff3x2SHxx/f3fQ7+8O6vNBfT6o
zwf1+aA+H9Tng/p8UJ8P6vNBfT6ozwf1+aA+H9Tng/p8UJ8P6vNBfT6ozwf1
+aA+H9Xno/p8VJ+P6vNRfT6qz0f1+ag+H9Xno/p8VJ+P6vNRfT6qz0f1+ag+
H9Xno/p8VJ+P6vNRfT6qz0f1+ag+H9Xno/p8VJ+P6vNRfT6qzyf1+aQ+n9Tn
k/p8Up9P6vNJfT6pzyf1+aQ+n9Tnk/p8Up9P6vNJfT6pzyf1+aQ+n9Tnk/p8
Up9P6vNJfT6pzyf1+aQ+n9Tnk/p8Up9P6vNZfT6rz2f1+aw+n9Xns/p8Vp/P
6vNZfT6rz2f1+aw+n9Xns/p8Vp/P6vNZfT6rz2f1+aw+n9Xns/p8Vp/P6vNZ
fT6rz2f1+aw+n9Xn2e92n2HR/YpF9ysW3a9YdL9iSX5wvF+xJD843q9YdL9i
UZ8v6vNFfb6ozxf1+aI+X9Tni/p8UZ8v6vNFfb6ozxf1+aI+X9Tni/p8UZ8v
6vNFfb6oz5dPXv/v/+Bf/8v/zs+k+9T/4af0g7/ilPjX/uyHL8j8k7/zt/4n
v/33PSX+Ix++/Bf9zcR/z2/4S//N8j9k/p8/pZ/4nd9K/C//kg9fkPnnP/zP
/+Bz4q99+PLf+pI4+q3kt5LfSn4r+a3kt5LfSn4r+a3kt0p+t/sCX0t+MH4w
fjB+MH4wfjB+MH4wfnB8/dZ6/dZ6/dZ6/dZ6/dZ6/dZ6/dZ6/dZ6/dZ6/dbJ
j/vU+MH4wfjB+MH4wfjB+MH4wfjB+HGfGj8YPxg/GD8YPxg/GD8YPxg/GD/u
U+MH4wfjB+MH4wfjB+MH4wfjB8f330bvv43efxu9/zZ6/230/tvo/bfR+2+j
999G779N8rs9T76R/GD8YPxg/GD8YPxg/GD8YPxg/D6+Hb/6zeQH4wfjB+MH
4wfjB+MH4wfjB+PHfWr8YPxg/GD8YPxg/GD8YPxg/OB4Pm91Pm91Pm91Pm91
Pm91Pm91Pm91Pm91Pm91Pm+TH/ep8YPxg/GD8YPxg/GD8YPxg/GD4/lyp/Pl
TufLnc6XO50vdzpf7nS+3Ol8udP5cqfz5S75cZ8aPxg/GD8YPxg/GD8YPxg/
GD84nn87nX87nX87nX87nX87nX87nX87nX87nX87nX+75Md9avxg/GD8YPxg
/GD8YPxg/GD84Hg+3+t8vtf5fK/z+V7n873O53udz/c6n+91Pt/rfL5Pftyn
xg/GD8YPxg/GD8YPxg/GD8YPjvPVg+arB81XD5qvHjRfPWi+etB89aD56kHz
1YPmq4fkx31q/GD8YPxg/GD8YPxg/GD8YPzg+Hzb6/m21/Ntr+fbXs+3vZ5v
ez3f9nq+7fV82+v5tk9+3KfGD8YPxg/GD8YPxg/GD8YPxg+Oz9+Dnr8HPX8P
ev4e9Pw96Pl70PP3oOfvQc/fg56/h+THfWr8YPxg/GD8YPxg/GD8YPxg/OA4
Hxw1Hxw1Hxw1Hxw1Hxw1Hxw1Hxw1Hxw1Hxw1H2Q/7lPjB+MH4wfjB+MH4wfj
B+MH4wfH+eVR88uj5pdHzS+Pml8eNb88an551PzyqPnlUfNL9uM+NX4wfjB+
MH4wfjB+MH4wfjB+MH7cp8YPxg/GD8YPxg/GD8YPxg/GD8bvW5/dp8YPxg/G
D8YPxg/GD8YPxg/GD47z30nz30nz30nz30nz30nz30nz30nz30nz30nz3yn5
cZ8aPxg/GD8YPxg/GD8YPxg/GD84zqdPmk+fNJ8+aT590nz6pPn0SfPpk+bT
J82nT5pPsx/3qfGD8YPxg/GD8YPxg/GD8YPxg/HjPjV+MH4wfjB+MH4wfjB+
MH4wfjB+t3109oPxg/GD8YPxg/GD8YPxg/GD43z/rPn+WfP9s+b7Z833z5rv
nzXfP2u+f9Z8/6z5/jn5cZ8aPxg/GD8YPxg/GD8YPxg/GD849seL+uNF/fGi
/nhRf7yoP17UHy/qjxf1x4v64yX5cZ8aPxg/GD8YPxg/GD8YPxg/GD8YP+5T
4wfjB+MH4wfjB+MH4wfjB+MH4/flz+5T4wfjB+MH4wfjB+MH4wfjB+MHx357
Vb+9qt9e1W+v6rdX9dur+u1V/faqfntVv70mP+5T4wfjB+MH4wfjB+MH4wfj
B+MHx758U1++qS/f1Jdv6ss39eWb+vJNffmmvnxTX74lP+5T4wfjB+MH4wfj
B+MH4wfjB+MHx58fZT84/vwo+8Hx50fZD44/P8p+cPz5UfaD8fviZ/ep8YPx
g/GD8YPxg/GD8YPxg/GDY58X6vNCfV6ozwv1eaE+L9Tnhfq8UJ8X6vNC80Gh
+aDQfFBoPig0HxSaDwrNB4Xmg0LzQaH5oND+oND+oND+oND+oND+oND+oND+
oND+oND+oND+oND8Umh+KTS/FJpfCs0vheaXQvNLofml0PxSaH4ptN8otd8o
td8otd8otd8otd8otd8otd8otd8otd8oNV+Vmq9KzVel5qtS81Wp+arUfFVq
vio1X5War0rtX0rtX0rtX0rtX0rtX0rtX0rtX0rtX0rtX0rtX0rNf5Xmv0rz
X6X5r9L8V2n+qzT/VZr/Ks1/lea/SvuhSvuhSvuhSvuhSvuhSvuhSvuhSvuh
SvuhSvuhSvNppfm00nxaaT6tNJ9Wmk8rzaeV5tNK82ml+bTS/qrW/qrW/qrW
/qrW/qrW/qrW/qrW/qrW/qrW/qrW/Fxrfq41P9ean2vNz7Xm51rzc635udb8
XGt+rrVfq7Vfq7Vfq7Vfq7Vfq7Vfq7Vfq7Vfq7Vfq7VfqzXfN5rvG833jeb7
RvN9o/m+0XzfaL5vNN83mu8b7f8a7f8a7f8a7f8a7f8a7f8a7f8a7f8a7f8a
7f8a9Uej/mjUH436o1F/NOqPRv3RqD8a9Uej/sh+3KeO+8mz9pNn7SfP2k+e
tZ88az951n7yrP3kWfvJs/rorD46q4/O6qOz+uisPjqrj87qo7P66Kw+yn7c
p4770+wHx/1p9oPj/jT7wXF/mv3guD89q98u6reL+u2ifruo3y7qt4v67aJ+
u6jfLuq3i/a72Q+O+93sB8f9bvaD4343+8Fxv5v94NiXF/XlRX15UV9e1JcX
9eVFfXlRX17Ulxf1ZfbjPnXcP1+1f75q/3zV/vmq/fNV++er9s9X7Z+v2j9f
1b9X9e9V/XtV/17Vv1f171X9e1X/XtW/V/Vv9rvto7MfHPfj2Q+O+/HsB8f9
ePaD4348+8Gxz1v1eas+b9Xnrfq8VZ+36vNWfd6qz1v1eas+b9Xnrfq8VZ+3
6vNWfd6qz1v1eas+b9Xnrfq8VZ+36vNWfd6qz1v1eas+b9Xnrfq8VZ+36vNW
fd6qz1v1eas+b9Xnrfq8VZ+36vNWfd6qzzv1eac+79Tnnfq8U5936vNOfd6p
zzv1eac+79Tnnfq8U5936vNOfd6pzzv1eac+79Tnnfq8U5936vNOfd6pzzv1
eac+79Tnnfq8U5936vNefd6rz3v1ea8+79Xnvfq8V5/36vNefd6rz3v1ea8+
79Xnvfq8V5/36vNefd6rz3v1ea8+79Xnvfq8V5/36vNefd6rz3v1ea8+79Xn
2Y/71PH3dwf9/u6g398d9Pu7g35/d9Dv7w76/d1Bv7876Pd3B/X5oD4f1OeD
+nxQnw/q80F9PqjPB/X5oD4f1OeD+nxQnw/q80F9PqjPB/X5oD4f1OeD+nxQ
n4/q81F9PqrPR/X5qD4f1eej+nxUn4/q81F9PqrPR/X5qD4f1eej+nxUn4/q
81F9PqrPR/X5qD4f1eej+nxUn4/q81F9PqrPR/X5qD4f1eeT+nxSn0/q80l9
PqnPJ/X5pD6f1OeT+nxSn0/q80l9PqnPJ/X5pD6f1OeT+nxSn0/q80l9PqnP
J/X5pD6f1OeT+nxSn0/q80l9PqnPJ/X5rD6f1eez+nxWn8/q81l9PqvPZ/X5
rD6f1eez+nxWn8/q81l9PqvPZ/X5rD6f1eez+nxWn8/q81l9PqvPZ/X5rD6f
1eez+nxWn8/q8+x3u8+w6H7FovsVi+5XLLpfseh+xaL7FYvuVyy6X7HofsWi
Pl/U54v6fFGfL+rzRX2+qM8X9fmiPl/U54v6fFGfL+rzRX2+qM8X9fmiPl/U
54v6fFGfL5/MH66f/1i+T327j/4u8W/5vh/73l/8XT+b+HY/PfOf+PDt3/ua
+HZfPfNf+1Uf/g9viW/3198n/ru/69f/qV/+kvnjt//AtxNHv5X8VvJbyW8l
v5X8VvJbyW8lv5X8Vsnvdl/ga8kPxg/GD8YPxg/GD8YPxg/GD46v31qv31qv
31qv31qv31qv31qv31qv31qv31qv3zr5xc/LfpcYv/j53pnxi5/3nRm/+Pnf
7xPjB+MH4xc/L/tdYvzi53tnxi9+3ndm/OLnf79PjB+MH4xf/Lzsd4nxi5/v
nRm/+HnfmfGLn//9PjF+MH5wfP9t9P7b6P230ftvo/ffRu+/jd5/G73/Nnr/
bfT+2yS/2/PkG8kPxg/GD8YPxg/GD8YPxg/GD8bv49sxfV72u8T4wfjB+MH4
wfjB+MH4wfjB+MXPy36XGL/4+d6Z8Yuf950Zv/j53+8T4wfjB8fzeavzeavz
eavzeavzeavzeavzeavzeavzeavzeZv84udlv0uMX/x878z4xc/7zoxf/Pzv
94nxg/GD4/lyp/PlTufLnc6XO50vdzpf7nS+3Ol8udP5cqfz5S75cZ8aPxg/
GD8YPxg/GD8YPxg/GD84nn87nX87nX87nX87nX87nX87nX87nX87nX87nX+7
5Bc/L/tdYvzi53tnxi9+3ndm/OLnf79PjB+MHxzP53udz/c6n+91Pt/rfL7X
+Xyv8/le5/O9zud7nc/3yS9+Xva7xPjFz/fOjF/8vO/M+MXP/36fGD8YPzjO
Vw+arx40Xz1ovnrQfPWg+epB89WD5qsHzVcPmq8ekh/3qfGD8YPxg/GD8YPx
g/GD8YPxg+Pzba/n217Pt72eb3s93/Z6vu31fNvr+bbX822v59s++cXPy36X
GL/4+d6Z8Yuf950Zv/j53+8T4wfjB8fn70HP34Oevwc9fw96/h70/D3o+XvQ
8/eg5+9Bz99D8uM+NX4wfjB+MH4wfjB+MH4wfjB+cJwPjpoPjpoPjpoPjpoP
jpoPjpoPjpoPjpoPjpoPsl/8vOx3ifGLn++dGb/4ed+Z8Yuf//0+MX4wfnCc
Xx41vzxqfnnU/PKo+eVR88uj5pdHzS+Pml8eNb9kv/h52e8S4xc/3zszfvHz
vjPjFz//+31i/GD8YPzi52W/S4xf/HzvzPjFz/vOjF/8/O/3ifGD8YPx+9Zn
96nxg/GD8YPxg/GD8YPxg/GD8YPj/HfS/HfS/HfS/HfS/HfS/HfS/HfS/HfS
/HfS/HdKfvHzst8lxi9+vndm/OLnfWfGL37+9/vE+MH4wXE+fdJ8+qT59Enz
6ZPm0yfNp0+aT580nz5pPn3SfJr94udlv0uMX/x878z4xc/7zoxf/Pzv94nx
g/GD8Yufl/0uMX7x870z4xc/7zszfvHzv98nxg/GD8bvto/OfjB+MH4wfjB+
MH4wfjB+MH5wnO+fNd8/a75/1nz/rPn+WfP9s+b7Z833z5rvnzXfPye/+HnZ
7xLjFz/fOzN+8fO+M+MXP//7fWL8YPzg2B8v6o8X9ceL+uNF/fGi/nhRf7yo
P17UHy/qj5fkFz8v+11i/OLne2fGL37ed2b84ud/v0+MH4wfjF/8vOx3ifGL
n++dGb/4ed+Z8Yuf//0+MX4wfjB+X/7sPjV+MH4wfjB+MH4wfjB+MH4wfnDs
t1f126v67VX99qp+e1W/varfXtVvr+q3V/Xba/KLn5f9LjF+8fO9M+MXP+87
M37x87/fJ8YPxg+OffmmvnxTX76pL9/Ul2/qyzf15Zv68k19+aa+fEt+8fOy
3yXGL36+d2b84ud9Z8Yvfv73+8T4wfjB8edH2Q+OPz/KfnD8+VH2g+PPj7If
HH9+lP1g/L742X1q/GD8YPxg/GD8YPxg/GD8YPzg2OeF+rxQnxfq80J9XqjP
C/V5oT4v1OeF+rzQfFBoPig0HxSaDwrNB4Xmg0LzQaH5oNB8UGg+KLQ/KLQ/
KLQ/KLQ/KLQ/KLQ/KLQ/KLQ/KLQ/KLQ/KDS/FJpfCs0vheaXQvNLofml0PxS
aH4pNL8Uml8K7TdK7TdK7TdK7TdK7TdK7TdK7TdK7TdK7TdK7TdKzVel5qtS
81Wp+arUfFVqvio1X5War0rNV6Xmq1L7l1L7l1L7l1L7l1L7l1L7l1L7l1L7
l1L7l1L7l1LzX6X5r9L8V2n+qzT/VZr/Ks1/lea/SvNfpfmv0n6o0n6o0n6o
0n6o0n6o0n6o0n6o0n6o0n6o0n6o0nxaaT6tNJ9Wmk8rzaeV5tNK82ml+bTS
fFppPq20v6q1v6q1v6q1v6q1v6q1v6q1v6q1v6q1v6q1v6o1P9ean2vNz7Xm
51rzc635udb8XGt+rjU/15qfa+3Xau3Xau3Xau3Xau3Xau3Xau3Xau3Xau3X
au3Xas33jeb7RvN9o/m+0XzfaL5vNN83mu8bzfeN5vtG+79G+79G+79G+79G
+79G+79G+79G+79G+79G+79G/dGoPxr1R6P+aNQfjfqjUX806o9G/dGoP7Jf
/Lzsd4njfvKc/OC4nzwnPzjuJ8/JD477ybP2k2f10Vl9dFYfndVHZ/XRWX10
Vh+d1Udn9dFZfZT94udlv0sc96fZD4770+wHx/1p9oPj/jT7wbHfLuq3i/rt
on67qN8u6reL+u2ifruo3y7qt4v2u9kPjvvd7AfH/W72g+N+N/vBcb+b/eDY
lxf15UV9eVFfXtSXF/XlRX15UV9e1JcX9WX2i5+X/S5x3D9fkx8c98/X5AfH
/fM1+cFx/3zV/vmq/r2qf6/q36v696r+vap/r+rfq/r3qv69qn+z320fnf3g
uB/PfnDcj2c/OO7Hsx8c9+PZD4593qrPW/V5qz5v1eet+rxVn7fq81Z93qrP
W/V5qz5v1eet+rxVn7fq81Z93qrPW/V5qz5v1eet+rxVn7fq81Z93qrPW/V5
qz5v1eet+rxVn7fq81Z93qrPW/V5qz5v1eet+rxVn7fq81Z93qnPO/V5pz7v
1Oed+rxTn3fq80593qnPO/V5pz7v1Oed+rxTn3fq80593qnPO/V5pz7v1Oed
+rxTn3fq80593qnPO/V5pz7v1Oed+rxTn/fq81593qvPe/V5rz7v1ee9+rxX
n/fq81593qvPe/V5rz7v1ee9+rxXn/fq81593qvPe/V5rz7v1ee9+rxXn/fq
81593qvPe/V5rz7Pftynjr+/O+j3d4fkB8ff3x2SHxx/f3dIfnD8/d1Bv787
qM8H9fmgPh/U54P6fFCfD+rzQX0+qM8H9fmgPh/U54P6fFCfD+rzQX0+qM8H
9fmgPh/U54P6fFSfj+rzUX0+qs9H9fmoPh/V56P6fFSfj+rzUX0+qs9H9fmo
Ph/V56P6fFSfj+rzUX0+qs9H9fmoPh/V56P6fFSfj+rzUX0+qs9H9fmoPp/U
55P6fFKfT+rzSX0+qc8n9fmkPp/U55P6fFKfT+rzSX0+qc8n9fmkPp/U55P6
fFKfT+rzSX0+qc8n9fmkPp/U55P6fFKfT+rzSX0+qc9n9fmsPp/V57P6fFaf
z+rzWX0+q89n9fmsPp/V57P6fFafz+rzWX0+q89n9fmsPp/V57P6fFafz+rz
WX0+q89n9fmsPp/V57P6fFafZ7/bfYYl+cHxfsWS/OB4v2JJfnC8X7EkPzje
r1h0v2JRny/q80V9vqjPF/X5oj5f1OeL+nxRny/q80V9vqjPF/X5oj5f1OeL
+nxRny/q80V9vqjPl/Rzau5T83NhmJ/DwvzcE+bnjDA/14P5ORrMz63gP/PZ
z4ng8rOfy8DRbyW/lfxW8lvJbyW/lfxW8lvJbyW/VfK73Rf4WvKD8YPxg/GD
8YPxg/GD8YPxg+Prt9brt9brt9brt9brt9brt9brt9brt9brt9brt05+3KfG
D8YPxg/GD8YPxg/GD8YPxg/Gj/vU+MH4wfjB+MH4wfjB+MH4wfjB+HGfGj8Y
Pxg/GD8YPxg/GD8YPxg/OL7/Nnr/bfT+2+j9t9H7b6P330bvv43efxu9/zZ6
/22S3+158o3kB+MH4wfjB+MH4wfjB+MH4wfj9/G/9qvfTH4wfjB+MH4wfjB+
MH4wfjB+MH7cp8YPxg/GD8YPxg/GD8YPxg/GD47n81bn81bn81bn81bn81bn
81bn81bn81bn81bn8zb5cZ8aPxg/GD8YPxg/GD8YPxg/GD84ni93Ol/udL7c
6Xy50/lyp/PlTufLnc6XO50vdzpf7pIf96nxg/GD8YPxg/GD8YPxg/GD8YPj
+bfT+bfT+bfT+bfT+bfT+bfT+bfT+bfT+bfT+bdLftynxg/GD8YPxg/GD8YP
xg/GD8YPjufzvc7ne53P9zqf73U+3+t8vtf5fK/z+V7n873O5/vkx31q/GD8
YPxg/GD8YPxg/GD8YPzgOF89aL560Hz1oPnqQfPVg+arB81XD5qvHjRfPWi+
ekh+t//7TyU/GD8YPxg/GD8YPxg/GD8YPzg+3/Z6vu31fNvr+bbX822v59te
z7e9nm97Pd/2er7tkx/3qfGD8YPxg/GD8YPxg/GD8YPxg+Pz96Dn70HP34Oe
vwc9fw96/h70/D3o+XvQ8/eg5+8h+d3+PCY/GD8YPxg/GD8YPxg/GD8YPzjO
B0fNB0fNB0fNB0fNB0fNB0fNB0fNB0fNB0fNB9mP+9T4wfjB+MH4wfjB+MH4
wfjB+MFxfnnU/PKo+eVR88uj5pdHzS+Pml8eNb88an551PyS/bhPjR+MH4wf
jB+MH4wfjB+MH4wfjB/3qfGD8YPxg/GD8YPxg/GD8YPxg/G7/Twp+8H4wfjB
+MH4wfjB+MH4wfjBcf47af47af47af47af47af47af47af47af47af7Ln3vI
fWr8YPxg/GD8YPxg/GD8YPxg/OA4nz5pPn3SfPqk+fRJ8+mT5tMnzadPmk+f
NJ8+aT7Nftynxg/GD8YPxg/GD8YPxg/GD8YPxo/71PjB+MH4wfjB+MH4wfjB
+MH4wfh9/eM+OvvB+MH4wfjB+MH4wfjB+MH4wXG+f9Z8/6z5/lnz/bPm+2fN
98+a75813z9rvn/WfJ8/V5T71PjB+MH4wfjB+MH4wfjB+MH4wbE/XtQfL+qP
F/XHi/rjRf3xov54UX+8qD9e1B/53iD3qfGD8YPxg/GD8YPxg/GD8YPxg/Hj
PjV+MH4wfjB+MH4wfjB+MH4wfjB+X/7sPjV+MH4wfjB+MH4wfjB+MH4wfnDs
t1f126v67VX99qp+e1W/varfXtVvr+q3V/VbvmfKfWr8YPxg/GD8YPxg/GD8
YPxg/GD8uE8d+zLf64RjX+Z7i3Dsy3wvD459+aa+fFNf5nu53KfGD8YPxg/G
D8YPxg/GD8YPxg/Gj/vU8edH2Q+OPz/KfnD8+VH2g+PPj7IfHH9+lP1uP6/O
94Jh/GD8YPxg/GD8YPxg/GD8YPzic7hQFxd6Dhbq0lLPoVJdWOo5UCWOfV6o
zz/v5T/jfFBoPig0HxSaDwrNB4Xmg0LzQaH54POvk738Z9wfZL/4nC7VzaWe
k1XiuD8otD/4/D83v0728p9xfik0vxSaXwrNL4Xml0Lzy+ffR/7n5tfJXv4z
7jfK5BfniCpx3G+U2m98/n3t95H/ufl1spf/jPNVqfmq1HxVar76/L9nfl/7
feR/bn6d7OU/4/6l1P6l1P7l8//e+98zv6/9PvI/N79O9vKfcf6rNP/lc+Yr
+vf8K/r36it6H39F75uv6J/TV/S6fEUecNwPVdoPVZpPK82nlebTSvNppfm0
0nxaaT6tNJ9Wmk8rzafZj/vUcX9Va39Va39Va39Va39Va39Va39Va39Va39V
a36uNT/Xmp9rzc+15uda83Ot+bnW/Fxrfq41P2e/W65nPzju17IfHPdr2Q+O
+7XsB8f9Wq39Wq35vtF832i+bzTfN5rvG833jeb7RvN9o/m+0XzfaP+X/eC4
/8t+cNz/ZT847v+yHxz3f432f436o1F/NOqPRv3RqD8a9Uej/mjUH436o1F/
ZD/uU8f95Fn7ybP2k2ftJ8/aT561nzxrP3nWfvKs/eRZfXRWH53VR2f10Vl9
dFYfndVHZ/XRWX10Vh9lP+5Tx/1p9oPj/jT7wXF/mv3guD/NfnDcn57Vbxf1
20X9dlG/XdRvF/XbRf12Ub9d1G8X9dtF+93sB8f9bvaD4343+8Fxv5v94Ljf
zX4wftynjn2Z/eDYl9kPjn2Z/eDYlxf15UV9mf24Tx33z1ftn6/aP1+1f75q
/3zV/vmq/fNV++er9s9X9W/2g2P/Zj849m/2g2P/Zj849u9V/Zv9Pr4dv579
4Lgfz35w3I9nPzjux7MfjB8c9+NXdXCr7mzVea26qlXHtOqGVnN6q7m4VZ+3
6vNWfZ794NjF2Q+O3deqs1p1TauOaNXnrfo8+3GfOvZ59oNjF7fq0Fbd16qz
WnVNqz5v1efZj/vUsc+zHxz7vFUXt+rQVt3XqrNa9XmrPs9+3KeOfd6pzzv1
eac+79TFnTq0U/d16vNOfd6pz7MfHPs8+8Gxz7MfHLu4U4d26vNOfZ79uE8d
+zz7wbHPsx8c+zz7wbGLO/V5pz7Pftynjn3eq8979XmvPu/V5736vFef9+rz
Xn3eq8+zHxz7PPvBsc+zHxz7PPvBsc979Xn24z517PPsB8c+z35w7PPsB8c+
79Xnvfo8+3GfOv7+7qDf3x30+7uDfn930O/vDvr93UG/vzvo93cH/f7uoD7P
fnDs8+wHxz7PfnDs8+wHxz4f1OfZ79bD2Q+OfZ794Njn2Q+OfZ794Njng/o8
+3GfOvb5qD4f1eej+nxUn4/q81F9PqrPR/X5qD7PfnDs8+wHxz7PfnDs8+wH
xz4f1efZj/vUsc+zHxz7PPvBsc+zHxz7fFSfj+rz7Md96tjnk/p8Up9P6vNJ
fT6pzyf1+aQ+n9Tnk/o8+8Gxz7MfHPs8+8Gxz7MfHPt8Up9nP+5Txz7PfnDs
8+wHxz7PfnDs80l9PqnPsx/3qWOfz+rzWX0+q89n9fmsPp/V57P6fFafz+rz
7AfHPs9+cOzz7AfHPs9+cOzzWX2e/bhPHfs8+8Gxz7MfHPs8+8Gxz2f1+aw+
z34fv+27F92vWHS/YtH9ikX3Kxbdr1h0v2LR/YpF9ysW3a/I95NvPZz94Njn
2Q+OfZ794Njn2Q+Ofb6oz7PfrYezHxz7PPvBsc+zHxz7PPvBsc8X9fnyyX/6
23/f+fhr6nSf+vZ545n/0Q8fF/4TmW+fP94k/ulf8+EDyDPfPo8887/7g7/i
F/1Lv+Sc+Pb55Jn/gU//9jf8pcy3zyu/JI5+K/mt5LeS30p+K/mt5LeS30p+
K/mtkt/Hf6w/+rXkB+MH4wfjB+MH4wfjB+MH4wfH12+t12+t12+t12+t12+t
12+t12+t12+t12+t12+d/G7v6x9OfjB+MH4wfjB+MH4wfjB+MH4wftynxg/G
D8YPxg/GD8YPxg/GD8YPxu92DvxI8oPxg/GD8YPxg/GD8YPxg/GD4/tvo/ff
Ru+/jd5/G73/Nnr/bfT+2+j9t9H7b6P33yb53Z4n30h+MH4wfjB+MH4wfjB+
MH4wfjB+H9+OX/1m8oPxg/GD8YPxg/GD8YPxg/GD8eM+NX4wfjB+MH4wfjB+
MH4wfjB+cDyftzqftzqftzqftzqftzqftzqftzqftzqftzqft8mP+9T4wfjB
+MH4wfjB+MH4wfjB+MHxfLnT+XKn8+VO58udzpc7nS93Ol/udL7c6Xy50/ly
l/y4T40fjB+MH4wfjB+MH4wfjB+MHxzPv53Ov53Ov53Ov53Ov53Ov53Ov53O
v53Ov53Ov13y4z41fjB+MH4wfjB+MH4wfjB+MH5wPJ/vdT7f63y+1/l8r/P5
Xufzvc7ne53P9zqf73U+3yc/7lPjB+MH4wfjB+MH4wfjB+MH4wfH+epB89WD
5qsHzVcPmq8eNF89aL560Hz1oPnqQfPVQ/K7dclPJT8YPxg/GD8YPxg/GD8Y
Pxg/OD7f9nq+7fV82+v5ttfzba/n217Pt72eb3s93/Z6vu2TH/ep8YPxg/GD
8YPxg/GD8YPxg/GD4/P3oOfvQc/fg56/Bz1/D3r+HvT8Pej5e9Dz96Dn7yH5
3Tr9mPxg/GD8YPxg/GD8YPxg/GD84DgfHDUfHDUfHDUfHDUfHDUfHDUfHDUf
HDUfHDUfZD/uU+MH4wfjB+MH4wfjB+MH4wfjB8f55VHzy6Pml0fNL4+aXx41
vzxqfnnU/PKo+eVR80v24z41fjB+MH4wfjB+MH4wfjB+MH4wftynxg/GD8YP
xg/GD8YPxg/GD8YPxu/286TsB+MH4wfjB+MH4wfjB+MH4wfH+e+k+e+k+e+k
+e+k+e+k+e+k+e+k+e+k+e+k+e+U/LhPjR+MH4wfjB+MH4wfjB+MH4wfHOfT
J82nT5pPnzSfPmk+fdJ8+qT59Enz6ZPm0yfNp9mP+9T4wfjB+MH4wfjB+MH4
wfjB+MH4cZ8aPxg/GD8YPxg/GD8YPxg/GD8Yv9s+OvvB+MH4wfjB+MH4wfjB
+MH4wXG+f9Z8/6z5/lnz/bPm+2fN98+a75813z9rvn/WfP+c/LhPjR+MH4wf
jB+MH4wfjB+MH4wfHPvjRf3xov54UX+8qD9e1B8v6o8X9ceL+uNF/fGS/LhP
jR+MH4wfjB+MH4wfjB+MH4wfjB/3qfGD8YPxg/GD8YPxg/GD8YPxg/H78mf3
qfGD8YPxg/GD8YPxg/GD8YPxg2O/varfXtVvr+q3V/Xbq/rtVf32qn57Vb+9
qt9ekx/3qfGD8YPxg/GD8YPxg/GD8YPxg2Nfvqkv39SXb+rLN/Xlm/ryTX35
pr58U1++qS/fkh/3qfGD8YPxg/GD8YPxg/GD8YPxg+PPj7IfHH9+lP3g+POj
7AfHnx9lPzj+/Cj7wfjdfl797eQH4wfjB+MH4wfjB+MH4wfjB8c+L9Tnhfq8
UJ8X6vNCfV6ozwv1eaE+L9TnheaDQvNBofmg0HxQaD4oNB8Umg8KzQeF5oNC
80Gh/UGh/UGh/UGh/UGh/UGh/UGh/UGh/UGh/UGh/UGh+aXQ/FJofik0vxSa
XwrNL4Xml0LzS6H5pdD8Umi/UWq/UWq/UWq/UWq/UWq/UWq/UWq/UWq/UWq/
UWq+KjVflZqvSs1XpearUvNVqfmq1HxVar4qNV+V2r+U2r+U2r+U2r+U2r+U
2r+U2r+U2r+U2r+U2r+Umv8qzX+V5r9K81+l+a/S/Fdp/qs0/1Wa/yrNf5X2
Q5X2Q5X2Q5X2Q5X2Q5X2Q5X2Q5X2Q5X2Q5X2Q5Xm00rzaaX5tNJ8Wmk+rTSf
VppPK82nlebTSvNppf1Vrf1Vrf1Vrf1Vrf1Vrf1Vrf1Vrf1Vrf1Vrf1Vrfm5
1vxca36uNT/Xmp9rzc+15uda83Ot+bnW/Fxrv1Zrv1Zrv1Zrv1Zrv1Zrv1Zr
v1Zrv1Zrv1Zrv1Zrvm803zea7xvN943m+0bzfaP5vtF832i+bzTfN9r/Ndr/
Ndr/Ndr/Ndr/Ndr/Ndr/Ndr/Ndr/Ndr/NeqPRv3RqD8a9Uej/mjUH436o1F/
NOqPRv2R/bhPHfeTZ+0nz9pPnrWfPGs/edZ+8qz95Fn7ybP2k2f10Vl9dFYf
ndVHZ/XRWX10Vh+d1Udn9dFZfZT9uE8d96fZD4770+wHx/1p9oPj/jT7wXF/
ela/XdRvF/XbRf12Ub9d1G8X9dtF/XZRv13Ubxftd7MfHPe72Q+O+93sB8f9
bvaD4343+8GxLy/qy4v68qK+vKgvL+rLi/ryor68qC8v6svsx33quH++av98
1f75qv3zVfvnq/bPV+2fr9o/X7V/vqp/r+rfq/r3qv69qn+v6t+r+veq/r2q
f6/q3+x320dnPzjux7MfHPfj2Q+O+/HsB8f9ePaDY5+36vNWfd6qz1v1eas+
b9Xnrfq8VZ+36vNWfd6qz1v1eas+b9Xnrfq8VZ+36vNWfd6qz1v1eas+b9Xn
rfq8VZ+36vNWfd6qz1v1eas+b9Xnrfq8VZ+36vNWfd6qz1v1eas+b9Xnrfq8
VZ936vNOfd6pzzv1eac+79Tnnfq8U5936vNOfd6pzzv1eac+79Tnnfq8U593
6vNOfd6pzzv1eac+79Tnnfq8U5936vNOfd6pzzv1eac+79Tnvfq8V5/36vNe
fd6rz3v1ea8+79Xnvfq8V5/36vNefd6rz3v1ea8+79Xnvfq8V5/36vNefd6r
z3v1ea8+79Xnvfq8V5/36vNefd6rz7Mf96nj7+8O+v3dQb+/O+j3dwf9/u6g
398d9Pu7g35/d9Dv7w7q80F9PqjPB/X5oD4f1OeD+nxQnw/q80F9PqjPB/X5
oD4f1OeD+nxQnw/q80F9PqjPB/X5oD4f1eej+nxUn4/q81F9PqrPR/X5qD4f
1eej+nxUn4/q81F9PqrPR/X5qD4f1eej+nxUn4/q81F9PqrPR/X5qD4f1eej
+nxUn4/q81F9PqrPJ/X5pD6f1OeT+nxSn0/q80l9PqnPJ/X5pD6f1OeT+nxS
n0/q80l9PqnPJ/X5pD6f1OeT+nxSn0/q80l9PqnPJ/X5pD6f1OeT+nxSn0/q
81l9PqvPZ/X5rD6f1eez+nxWn8/q81l9PqvPZ/X5rD6f1eez+nxWn8/q81l9
PqvPZ/X5rD6f1eez+nxWn8/q81l9PqvPZ/X5rD6f1efZ73afYdH9ikX3Kxbd
r1h0v2LR/YpF9ysW3a9YdL9i0f2KRX2+qM8X9fmiPl/U54v6fFGfL+rzRX2+
qM8X9fmiPl/U54v6fFGfL+rzRX2+qM8X9fmiPl8++fv+5F/5qf/ud+T71H/g
t337n//Tfy7zN/6P//f073WZ/86/8A/9K7//t10T/6u//8M3ZP6fPvz1tzP/
f59+9/f8Y23if+FP/7l/8+/9k5n/+9/xv3z6v5D5//zwP/c9XeLot5LfSn4r
+a3kt5LfSn4r+a3kt5LfKvnd7gt8LfnB+MH4wfjB+MH4wfjB+MH4wfH1W+v1
W+v1W+v1W+v1W+v1W+v1W+v1W+v1W+v1Wyc/7lPjB+MH4wfjB+MH4wfjB+MH
4wfjx31q/GD8YPxg/GD8YPxg/GD8YPxg/LhPjR+MH4wfjB+MH4wfjB+MH4wf
HN9/G73/Nnr/bfT+2+j9t9H7b6P330bvv43efxu9/zbJ7/Y8+Ubyg/GD8YPx
g/GD8YPxg/GD8YPx+/h2/Oo3kx+MH4wfjB+MH4wfjB+MH4wfjB/3qfGD8YPx
g/GD8YPxg/GD8YPxg+P5vNX5vNX5vNX5vNX5vNX5vNX5vNX5vNX5vNX5vE1+
3KfGD8YPxg/GD8YPxg/GD8YPxg+O58udzpc7nS93Ol/udL7c6Xy50/lyp/Pl
TufLnc6Xu+THfWr8YPxg/GD8YPxg/GD8YPxg/OB4/u10/u10/u10/u10/u10
/u10/u10/u10/u10/u2SH/ep8YPxg/GD8YPxg/GD8YPxg/GD4/l8r/P5Xufz
vc7ne53P9zqf73U+3+t8vtf5fK/z+T75cZ8aPxg/GD8YPxg/GD8YPxg/GD84
zlcPmq8eNF89aL560Hz1oPnqQfPVg+arB81XD5qvHpIf96nxg/GD8YPxg/GD
8YPxg/GD8YPj822v59tez7e9nm97Pd/2er7t9Xzb6/m21/Ntr+fbPvlxnxo/
GD8YPxg/GD8YPxg/GD8YPzg+fw96/h70/D3o+XvQ8/eg5+9Bz9+Dnr8HPX8P
ev4ekh/3qfGD8YPxg/GD8YPxg/GD8YPxg+N8cNR8cNR8cNR8cNR8cNR8cNR8
cNR8cNR8cNR8kP24T40fjB+MH4wfjB+MH4wfjB+MHxznl0fNL4+aXx41vzxq
fnnU/PKo+eVR88uj5pdHzS/Zj/vU+MH4wfjB+MH4wfjB+MH4wfjB+HGfGj8Y
Pxg/GD8YPxg/GD8YPxg/GL9vfXafGj8YPxg/GD8YPxg/GD8YPxg/OM5/J81/
J81/J81/J81/J81/J81/J81/J81/J81/p+THfWr8YPxg/GD8YPxg/GD8YPxg
/OA4nz5pPn3SfPqk+fRJ8+mT5tMnzadPmk+fNJ8+aT7Nftynxg/GD8YPxg/G
D8YPxg/GD8YPxo/71PjB+MH4wfjB+MH4wfjB+MH4wfjd9tHZD8YPxg/GD8YP
xg/GD8YPxg+O8/2z5vtnzffPmu+fNd8/a75/1nz/rPn+WfP9s+b75+THfWr8
YPxg/GD8YPxg/GD8YPxg/ODYHy/qjxf1x4v640X98aL+eFF/vKg/XtQfL+qP
l+THfWr8YPxg/GD8YPxg/GD8YPxg/GD8uE+NH4wfjB+MH4wfjB+MH4wfjB+M
35c/u0+NH4wfjB+MH4wfjB+MH4wfjB8c++1V/faqfntVv72q317Vb6/qt1f1
26v67VX99pr8uE+NH4wfjB+MH4wfjB+MH4wfjB8c+/JNffmmvnxTX76pL9/U
l2/qyzf15Zv68k19+Zb8uE+NH4wfjB+MH4wfjB+MH4wfjB8cf36U/eD486Ps
B8efH2U/OP78KPvB8edH2Q/G74uf3afGD8YPxg/GD8YPxg/GD8YPxg+OfV6o
zwv1eaE+L9Tnhfq8UJ8X6vNCfV6ozwvNB4Xmg0LzQaH5oNB8UGg+KDQfFJoP
Cs0HheaDQvuDQvuDQvuDQvuDQvuDQvuDQvuDQvuDQvuDQvuDQvNLofml0PxS
aH4pNL8Uml8KzS+F5pdC80uh+aXQfqPUfqPUfqPUfqPUfqPUfqPUfqPUfqPU
fqPUfqPUfFVqvio1X5War0rNV6Xmq1LzVan5qtR8VWq+KrV/KbV/KbV/KbV/
KbV/KbV/KbV/KbV/KbV/KbV/KTX/VZr/Ks1/lea/SvNfpfmv0vxXaf6rNP9V
mv8q7Ycq7Ycq7Ycq7Ycq7Ycq7Ycq7Ycq7Ycq7Ycq7YcqzaeV5tNK82ml+bTS
fFppPq00n1aaTyvNp5Xm00r7q1r7q1r7q1r7q1r7q1r7q1r7q1r7q1r7q1r7
q1rzc635udb8XGt+rjU/15qfa83PtebnWvNzrfm51n6t1n6t1n6t1n6t1n6t
1n6t1n6t1n6t1n6t1n6t1nzfaL5vNN83mu8bzfeN5vtG832j+b7RfN9ovm+0
/2u0/2u0/2u0/2u0/2u0/8t+cNz/Ndr/Ndr/NeqPRv3RqD8a9Uej/mjUH436
o1F/NOqPRv2R/bhPHfeTZ+0nz9pPnrWfPGs/edZ+8qz95Fn7ybP2k2f10Vl9
dFYfndVHZ/XRWX10Vh+d1Udn9dFZfZT9uE8d96fZD4770+wHx/1p9oPj/jT7
wXF/ela/XdRvF/XbRf12Ub9d1G8X9dtF/XZRv13Ubxftd7MfHPe72Q+O+93s
B8f9bvaD4343+8GxLy/qy4v68qK+vKgvL+rLi/ryor68qC8v6svsx33quH++
av981f75qv3zVfvnq/bPV+2fr9o/X7V/vqp/r+rfq/r3qv69qn+v6t+r+veq
/r2qf6/q3+x320dnPzjux7MfHPfj2Q+O+/HsB8f9ePaDY5+36vNWfd6qz1v1
eas+b9Xnrfq8VZ+36vNWfd6qz1v1eas+b9Xnrfq8VZ+36vNWfd6qz1v1eas+
b9Xnrfq8VZ+36vNWfd6qz1v1eas+b9Xnrfq8VZ+36vNWfd6qz1v1eas+b9Xn
rfq8VZ936vNOfd6pzzv1eac+79Tnnfq8U5936vNOfd6pzzv1eac+79Tnnfq8
U5936vNOfd6pzzv1eac+79Tnnfq8U5936vNOfd6pzzv1eac+79Tnvfq8V5/3
6vNefd6rz3v1ea8+79Xnvfq8V5/36vNefd6rz3v1ea8+79Xnvfq8V5/36vNe
fd6rz3v1ea8+79Xnvfq8V5/36vNefd6rz7Mf96nj7+8O+v3dQb+/O+j3dwf9
/u6g398d9Pu7g35/d9Dv7w7q80F9PqjPB/X5oD4f1OeD+nxQnw/q80F9PqjP
B/X5oD4f1OeD+nxQnw/q80F9PqjPB/X5oD4f1eej+nxUn4/q81F9PqrPR/X5
qD4f1eej+nxUn4/q81F9PqrPR/X5qD4f1eej+nxUn4/q81F9PqrPR/X5qD4f
1eej+nxUn4/q81F9PqrPJ/X5pD6f1OeT+nxSn0/q80l9PqnPJ/X5pD6f1OeT
+nxSn0/q80l9PqnPJ/X5pD6f1OeT+nxSn0/q80l9PqnPJ/X5pD6f1OeT+nxS
n0/q81l9PqvPZ/X5rD6f1eez+nxWn8/q81l9PqvPZ/X5rD6f1eez+nxWn8/q
81l9PqvPZ/X5rD6f1eez+nxWn8/q81l9PqvPZ/X5rD6f1efZ73afYdH9ikX3
Kxbdr1h0v2LR/YpF9ysW3a9YdL9i0f2KRX2+qM8X9fmiPl/U54v6fFGfL+rz
RX2+qM8X9fmiPl/U54v6fFGfL+rzRX2+qM8X9fmiPl8++a93v+ov/rE/lO9T
zz/wyW/+vh/L/E9/St/7i/vEf3b68AWZmx/6rz79b8j8Wz58+XcNif/jX/5y
+Nu/J/O7T6n+ocy//k99+ILMf+LD//z3jomj30p+K/mt5LeS30p+K/mt5LeS
30p+q+R3uy/wteQH4wfjB+MH4wfjB+MH4wfjB8fXb63Xb63Xb63Xb63Xb63X
b63Xb63Xb63Xb63Xb538uE+NH4wfjB+MH4wfjB+MH4wfjB+MH/ep8YPxg/GD
8YPxg/GD8YPxg/GD8eM+NX4wfjB+MH4wfjB+MH4wfjB+cHz/bfT+2+j9t9H7
b6P330bvv43efxu9/zZ6/230/tskv9vz5BvJD8YPxg/GD8YPxg/GD8YPxg/G
7+Pb8avfTH4wfjB+MH4wfjB+MH4wfjB+MH7cp8YPxg/GD8YPxg/GD8YPxg/G
D47n81bn81bn81bn81bn81bn81bn81bn81bn81bn8zb5cZ8aPxg/GD8YPxg/
GD8YPxg/GD84ni93Ol/udL7c6Xy50/lyp/PlTufLnc6XO50vdzpf7pIf96nx
g/GD8YPxg/GD8YPxg/GD8YPj+bfT+bfT+bfT+bfT+bfT+bfT+bfT+bfT+bfT
+bdLftynxg/GD8YPxg/GD8YPxg/GD8YPjufzvc7ne53P9zqf73U+3+t8vtf5
fK/z+V7n873O5/vkx31q/GD8YPxg/GD8YPxg/GD8YPzgOF89aL560Hz1oPnq
QfPVg+arB81XD5qvHjRfPWi+ekh+3KfGD8YPxg/GD8YPxg/GD8YPxg+Oz7e9
nm97Pd/2er7t9Xzb6/m21/Ntr+fbXs+3vZ5v++THfWr8YPxg/GD8YPxg/GD8
YPxg/OD4/D3o+XvQ8/eg5+9Bz9+Dnr8HPX8Pev4e9Pw96Pl7SH7cp8YPxg/G
D8YPxg/GD8YPxg/GD47zwVHzwVHzwVHzwVHzwVHzwVHzwVHzwVHzwVHzQfbj
PjV+MH4wfjB+MH4wfjB+MH4wfnCcXx41vzxqfnnU/PKo+eVR88uj5pdHzS+P
ml8eNb9kP+5T4wfjB+MH4wfjB+MH4wfjB+MH48d9avxg/GD8YPxg/GD8YPxg
/GD8YPy+9dl9avxg/GD8YPxg/GD8YPxg/GD84Dj/nTT/nTT/nTT/nTT/nTT/
nTT/nTT/nTT/nTT/nZIf96nxg/GD8YPxg/GD8YPxg/GD8YPjfPqk+fRJ8+mT
5tMnzadPmk+fNJ8+aT590nz6pPk0+3GfGj8YPxg/GD8YPxg/GD8YPxg/GD/u
U+MH4wfjB+MH4wfjB///XZs9a2TJAUWzjR3b6TreeKMN/CccbOTYTnfjDTZy
KgdO7ESJc4FxIiMQyAIhJCPhbuiGet/1PuoVjp14dzSnizrhnWGYQ9PUu+f2
K/jI8JHhI8P3sUcXPjJ8ZPjI8JHhI8NHho8MHxk+ct3vD+r3B/X7g/r9Qf3+
oH5/UL8/qN8f1O8P6veHCx/3qeEjw0eGjwwfGT4yfGT4yPCR4SPX/nGUfxzl
H0f5x1H+cZR/HOUfR/nHUf5xlH8cL3zcp4aPDB8ZPjJ8ZPjI8JHhI8NHho8M
H/ep4SPDR4aPDB8ZPjJ8ZPjI8JHhI8P34+f71PCR4SPDR4aPDB8ZPjJ8ZPjI
8JFrfzvJ307yt5P87SR/O8nfTvK3k/ztJH87yd9OFz7uU8NHho8MHxk+Mnxk
+MjwkeEjw0eu/fIsvzzLL8/yy7P88iy/PMsvz/LLs/zyLL88X/i4Tw0fGT4y
fGT4yPCR4SPDR4aPDB+5/v2o8JHr348KH7n+/ajwkevfjwofuf79qPCR4fv2
831q+MjwkeEjw0eGjwwfGT4yfGT4yLWfB/l5kJ8H+XmQnwf5eZCfB/l5kJ8H
+XlQPwjqB0H9IKgfBPWDoH4Q1A+C+kFQPwjqB0H7QdB+ELQfBO0HQftB0H4Q
tB8E7QdB+0HQfhDUX4L6S1B/CeovQf0lqL8E9Zeg/hLUX4L6S9C+0WjfaLRv
NNo3Gu0bjfaNRvtGo32j0b7RaN9o1K8a9atG/apRv2rUrxr1q0b9qlG/atSv
GvWrRvtLo/2l0f7SaH9ptL802l8a7S+N9pdG+0uj/aVR/2vV/1r1v1b9r1X/
a9X/WvW/Vv2vVf9r1f9a7UOt9qFW+1CrfajVPtRqH2q1D7Xah1rtQ632oVb9
tFU/bdVPW/XTVv20VT9t1U9b9dNW/bRVP221X3XarzrtV532q077Vaf9qtN+
1Wm/6rRfddqvOvXnTv25U3/u1J879edO/blTf+7Unzv15079udO+1mlf67Sv
ddrXOu1rnfa1Tvtap32t077WaV/r1O979fte/b5Xv+/V73v1+179vle/79Xv
e/X7Xvtfr/2v1/7Xa//rtf/12v967X+99r9e+1+v/a+Xf/Tyj17+0cs/evlH
L//o5R+9/KOXf/Tyj8LHfep6nxy0Tw7aJwftk4P2yUH75KB9ctA+OWifHORH
g/xokB8N8qNBfjTIjwb50SA/GuRHg/yo8HGfut5PCx+53k8LH7neTwsfud5P
Cx+53k8H+dsofxvlb6P8bZS/jfK3Uf42yt9G+dsofxu17xY+cr3vFj5yve8W
PnK97xY+cr3vFj5y7Zej/HKUX47yy1F+OcovR/nlKL8c5Zej/LLwcZ+63p8n
7c+T9udJ+/Ok/XnS/jxpf560P0/anyf57yT/neS/k/x3kv9O8t9J/jvJfyf5
7yT/LXwfe3ThI9f7eOEj1/t44SPX+3jhI9f7eOEj134e5edRfh7l51F+HuXn
UX4e5edRfh7l51F+HuXnUX4e5edRfh7l51F+HuXnUX4e5edRfh7l51F+HuXn
UX4e5edRfh7l51F+HuXnUX4e5edRfh7l51F+HuXnUX4e5edRfh7l51F+PsvP
Z/n5LD+f5eez/HyWn8/y81l+PsvPZ/n5LD+f5eez/HyWn8/y81l+PsvPZ/n5
LD+f5eez/HyWn8/y81l+PsvPZ/n5LD+f5eez/HyWny/y80V+vsjPF/n5Ij9f
5OeL/HyRny/y80V+vsjPF/n5Ij9f5OeL/HyRny/y80V+vsjPF/n5Ij9f5OeL
/HyRny/y80V+vsjPF/n5Ij8vfNynrt/fXfX+7qr3d1e9v7vq/d1V7++uen93
1fu7q97fXeXnq/x8lZ+v8vNVfr7Kz1f5+So/X+Xnq/x8lZ+v8vNVfr7Kz1f5
+So/X+Xnq/x8lZ+v8vNVfr7Jzzf5+SY/3+Tnm/x8k59v8vNNfr7Jzzf5+SY/
3+Tnm/x8k59v8vNNfr7Jzzf5+SY/3+Tnm/x8k59v8vNNfr7Jzzf5+SY/3+Tn
m/x8k58n+XmSnyf5eZKfJ/l5kp8n+XmSnyf5eZKfJ/l5kp8n+XmSnyf5eZKf
J/l5kp8n+XmSnyf5eZKfJ/l5kp8n+XmSnyf5eZKfJ/l5kp/v8vNdfr7Lz3f5
+S4/3+Xnu/x8l5/v8vNdfr7Lz3f5+S4/3+Xnu/x8l5/v8vNdfr7Lz3f5+S4/
3+Xnu/x8l5/v8vNdfr7Lz3f5+S4/L3wf9xmy7ldk3a/Iul+Rdb8i635F1v2K
rPsVWfcrsu5XZPl5lp9n+XmWn2f5eZafZ/l5lp9n+XmWn2f5eZafZ/l5lp9n
+XmWn2f5eZafZ/l5lp/nb379xQ9/+s0fy33q72//+suvziU/fvfzH6RL/tVX
5y+/+KHkP0z/+9t//13yP3/+51/ul/yL335986/vSv7dpz8o+ae//Ok/yJf8
Cef3Jdd8V+K7Et+V+K7EdyW+K/Fdie9KfFfiu7rwfdwX+MuFjwwfGT4yfGT4
yPCR4SPDR4aPXH9+1/r8rvX5Xevzu9bnd63P71qf37U+v2t9ftf6/K4vfNyn
ho8MHxk+Mnxk+MjwkeEjw0eGjwwf96nhI8NHho8MHxk+Mnxk+MjwkeEjw8d9
avjI8JHhI8NHho8MHxk+Mnxk+Mj19+9G378bff9u9P270ffvRt+/G33/bvT9
u9H370bfv5sL38fz5O8XPjJ8ZPjI8JHhI8NHho8MHxk+Mnyfvo5//seFjwwf
GT4yfGT4yPCR4SPDR4aPDB/3qeEjw0eGjwwfGT4yfGT4yPCR4SPX5/Otzudb
nc+3Op9vdT7f6ny+1fl8q/P5Vufzrc7n2wsf96nhI8NHho8MHxk+Mnxk+Mjw
keEj1+fLnc6XO50vdzpf7nS+3Ol8udP5cqfz5U7ny53Ol7sLH/ep4SPDR4aP
DB8ZPjJ8ZPjI8JHhI9fn373Ov3udf/c6/+51/t3r/LvX+Xev8+9e59+9zr/7
Cx/3qeEjw0eGjwwfGT4yfGT4yPCR4SPX5/ODzucHnc8POp8fdD4/6Hx+0Pn8
oPP5Qefzg87nhwsf96nhI8NHho8MHxk+Mnxk+MjwkeEj1/3qUf3qUf3qUf3q
Uf3qUf3qUf3qUf3qUf3qUf3q8cLHfWr4yPCR4SPDR4aPDB8ZPjJ8ZPjI9fPt
Sc+3Jz3fnvR8e9Lz7UnPtyc93570fHvS8+1Jz7enCx/3qeEjw0eGjwwfGT4y
fGT4yPCR4SPXz99nPX+f9fx91vP3Wc/fZz1/n/X8fdbz91nP32c9f58vfNyn
ho8MHxk+Mnxk+MjwkeEjw0eGj1z3gxf1gxf1gxf1gxf1gxf1gxf1gxf1gxf1
gxf1g8LHfWr4yPCR4SPDR4aPDB8ZPjJ8ZPjIdX95VX95VX95VX95VX95VX95
VX95VX95VX95VX8pfNynho8MHxk+Mnxk+MjwkeEjw0eGjwwf96nhI8NHho8M
Hxk+Mnxk+MjwkeEjw/efz/ep4SPDR4aPDB8ZPjJ8ZPjI8JHhI9f970397039
70397039703970397039703970397+3Cx31q+MjwkeEjw0eGjwwfGT4yfGT4
yHU/fVc/fVc/fVc/fVc/fVc/fVc/fVc/fVc/fVc/LXzcp4aPDB8ZPjJ8ZPjI
8JHhI8NHho8MH/ep4SPDR4aPDB8ZPjJ8ZPjI8JHhI8P3sUcXPjJ8ZPjI8JHh
I8NHho8MHxk+ct3vD+r3B/X7g/r9Qf3+oH5/UL8/qN8f1O8P6veHCx/3qeEj
w0eGjwwfGT4yfGT4yPCR4SPX/nGUfxzlH0f5x1H+cZR/HOUfR/nHUf5xlH8c
L3zcp4aPDB8ZPjJ8ZPjI8JHhI8NHho8MH/ep4SPDR4aPDB8ZPjJ8ZPjI8JHh
I8P34+f71PCR4SPDR4aPDB8ZPjJ8ZPjI8JFrfzvJ307yt5P87SR/O8nfTvK3
k/ztJH87yd9OFz7uU8NHho8MHxk+Mnxk+MjwkeEjw0eu/fIsvzzLL8/yy7P8
8iy/PMsvz/LLs/zyLL88X/i4Tw0fGT4yfGT4yPCR4SPDR4aPDB+5/v2o8JHr
348KH7n+/ajwkevfjwofuf79qPCR4fv2831q+MjwkeEjw0eGjwwfGT4yfGT4
yLWfB/l5kJ8H+XmQnwf5eZCfB/l5kJ8H+XlQPwjqB0H9IKgfBPWDoH4Q1A+C
+kFQPwjqB0H7QdB+ELQfBO0HQftB0H4QtB8E7QdB+0HQfhDUX4L6S1B/Ceov
Qf0lqL8E9Zeg/hLUX4L6S9C+0WjfaLRvNNo3Gu0bjfaNRvtGo32j0b7RaN9o
1K8a9atG/apRv2rUrxr1q0b9qlG/atSvGvWrRvtLo/2l0f7SaH9ptL802l8a
7S+N9pdG+0uj/aVR/2vV/1r1v1b9r1X/a9X/WvW/Vv2vVf9r1f9a7UOt9qFW
+1CrfajVPtRqH2q1D7Xah1rtQ632oVb9tFU/bdVPW/XTVv20VT9t1U9b9dNW
/bRVP221X3XarzrtV532q077Vaf9qtN+1Wm/6rRfddqvOvXnTv25U3/u1J87
9edO/blTf+7Unzv15079udO+1mlf67SvddrXOu1rnfa1Tvtap32t077WaV/r
1O979fte/b5Xv+/V73v1+179vle/79Xve/X7Xvtfr/2v1/7Xa//rtf/12v96
7X+99r9e+1+v/a+Xf/Tyj17+0cs/evlHL//o5R+9/KOXf/Tyj8LHfep6nxy0
Tw7aJwftk4P2yUH75KB9ctA+OWifHORHg/xokB8N8qNBfjTIjwb50SA/GuRH
g/yo8HGfut5PCx+53k8LH7neTwsfud5PCx+53k8H+dsofxvlb6P8bZS/jfK3
Uf42yt9G+dsofxu17xY+cr3vFj5yve8WPnK97xY+cr3vFj5y7Zej/HKUX47y
y1F+OcovR/nlKL8c5Zej/LLwcZ+63p8n7c+T9udJ+/Ok/XnS/jxpf560P0/a
nyf57yT/neS/k/x3kv9O8t9J/jvJfyf57yT/LXwfe3ThI9f7eOEj1/t44SPX
+3jhI9f7eOEj134e5edRfh7l51F+HuXnUX4e5edRfh7l51F+HuXnUX4e5edR
fh7l51F+HuXnUX4e5edRfh7l51F+HuXnUX4e5edRfh7l51F+HuXnUX4e5edR
fh7l51F+HuXnUX4e5edRfh7l51F+PsvPZ/n5LD+f5eez/HyWn8/y81l+PsvP
Z/n5LD+f5eez/HyWn8/y81l+PsvPZ/n5LD+f5eez/HyWn8/y81l+PsvPZ/n5
LD+f5eez/HyWny/y80V+vsjPF/n5Ij9f5OeL/HyRny/y80V+vsjPF/n5Ij9f
5OeL/HyRny/y80V+vsjPF/n5Ij9f5OeL/HyRny/y80V+vsjPF/n5Ij8vfNyn
rt/fXfX+7qr3d1e9v7vq/d1V7++uen931fu7q97fXeXnq/x8lZ+v8vNVfr7K
z1f5+So/X+Xnq/x8lZ+v8vNVfr7Kz1f5+So/X+Xnq/x8lZ+v8vNVfr7Jzzf5
+SY/3+Tnm/x8k59v8vNNfr7Jzzf5+SY/3+Tnm/x8k59v8vNNfr7Jzzf5+SY/
3+Tnm/x8k59v8vNNfr7Jzzf5+SY/3+Tnm/x8k58n+XmSnyf5eZKfJ/l5kp8n
+XmSnyf5eZKfJ/l5kp8n+XmSnyf5eZKfJ/l5kp8n+XmSnyf5eZKfJ/l5kp8n
+XmSnyf5eZKfJ/l5kp/v8vNdfr7Lz3f5+S4/3+Xnu/x8l5/v8vNdfr7Lz3f5
+S4/3+Xnu/x8l5/v8vNdfr7Lz3f5+S4/3+Xnu/x8l5/v8vNdfr7Lz3f5+S4/
L3wf9xmy7ldk3a/Iul+Rdb8i635F1v2KrPsVWfcrsu5XZPl5lp9n+XmWn2f5
eZafZ/l5lp9n+XmWn2f5eZafZ/l5lp9n+XmWn2f5eZafZ/l5lp/nb/4PTL4w
XA==
             "]]}}, {{
            Directive[
             PointSize[0.003666666666666667], 
             RGBColor[0.368417, 0.506779, 0.709798], 
             AbsoluteThickness[1.6]]}, {}}, {{
            Directive[
             PointSize[0.003666666666666667], 
             RGBColor[0.368417, 0.506779, 0.709798], 
             AbsoluteThickness[1.6]]}, {}}, {{
            StyleBox[{
              PointBox[{{0.01, 0.01}}]}, {
              Directive[
               PointSize[0.003666666666666667], 
               AbsoluteThickness[1.6], 
               RGBColor[1, 0.5, 0]]}, StripOnInput -> False]}, {
            StyleBox[{
              PointBox[{{0.02, 0.01}}]}, {
              Directive[
               PointSize[0.003666666666666667], 
               AbsoluteThickness[1.6], 
               RGBColor[1, 0.5, 0]]}, StripOnInput -> False]}, {
            StyleBox[{
              PointBox[{{0.03, 0.01}}]}, {
              Directive[
               PointSize[0.003666666666666667], 
               AbsoluteThickness[1.6], 
               RGBColor[1, 0.5, 0]]}, StripOnInput -> False]}, {
            StyleBox[{
              PointBox[{{0.04, 0.01}}]}, {
              Directive[
               PointSize[0.003666666666666667], 
               AbsoluteThickness[1.6], 
               RGBColor[1, 0.5, 0]]}, StripOnInput -> False]}, {
            StyleBox[{
              PointBox[{{0.05, 0.01}}]}, {
              Directive[
               PointSize[0.003666666666666667], 
               AbsoluteThickness[1.6], 
               RGBColor[1, 0.5, 0]]}, StripOnInput -> False]}, {
            StyleBox[{
              PointBox[{{0.060000000000000005`, 0.01}}]}, {
              Directive[
               PointSize[0.003666666666666667], 
               AbsoluteThickness[1.6], 
               RGBColor[1, 0.5, 0]]}, StripOnInput -> False]}, {
            StyleBox[{
              PointBox[{{0.06999999999999999, 0.01}}]}, {
              Directive[
               PointSize[0.003666666666666667], 
               AbsoluteThickness[1.6], 
               RGBColor[1, 0.5, 0]]}, StripOnInput -> False]}, {
            StyleBox[{
              PointBox[{{0.08, 0.01}}]}, {
              Directive[
               PointSize[0.003666666666666667], 
               AbsoluteThickness[1.6], 
               RGBColor[1, 0.5, 0]]}, StripOnInput -> False]}, {
            StyleBox[{
              PointBox[{{0.09, 0.01}}]}, {
              Directive[
               PointSize[0.003666666666666667], 
               AbsoluteThickness[1.6], 
               RGBColor[1, 0.5, 0]]}, StripOnInput -> False]}, {
            StyleBox[{
              PointBox[{{0.09999999999999999, 0.01}}]}, {
              Directive[
               PointSize[0.003666666666666667], 
               AbsoluteThickness[1.6], 
               RGBColor[1, 0.5, 0]]}, StripOnInput -> False]}, {
            StyleBox[{
              PointBox[{{0.01, 0.02}}]}, {
              Directive[
               PointSize[0.003666666666666667], 
               AbsoluteThickness[1.6], 
               RGBColor[1, 0.5, 0]]}, StripOnInput -> False]}, {
            StyleBox[{
              PointBox[{{0.02, 0.02}}]}, {
              Directive[
               PointSize[0.003666666666666667], 
               AbsoluteThickness[1.6], 
               RGBColor[1, 0.5, 0]]}, StripOnInput -> False]}, {
            StyleBox[{
              PointBox[{{0.03, 0.02}}]}, {
              Directive[
               PointSize[0.003666666666666667], 
               AbsoluteThickness[1.6], 
               RGBColor[1, 0.5, 0]]}, StripOnInput -> False]}, {
            StyleBox[{
              PointBox[{{0.04, 0.02}}]}, {
              Directive[
               PointSize[0.003666666666666667], 
               AbsoluteThickness[1.6], 
               RGBColor[1, 0.5, 0]]}, StripOnInput -> False]}, {
            StyleBox[{
              PointBox[{{0.05, 0.02}}]}, {
              Directive[
               PointSize[0.003666666666666667], 
               AbsoluteThickness[1.6], 
               RGBColor[1, 0.5, 0]]}, StripOnInput -> False]}, {
            StyleBox[{
              PointBox[{{0.060000000000000005`, 0.02}}]}, {
              Directive[
               PointSize[0.003666666666666667], 
               AbsoluteThickness[1.6], 
               RGBColor[1, 0.5, 0]]}, StripOnInput -> False]}, {
            StyleBox[{
              PointBox[{{0.06999999999999999, 0.02}}]}, {
              Directive[
               PointSize[0.003666666666666667], 
               AbsoluteThickness[1.6], 
               RGBColor[1, 0.5, 0]]}, StripOnInput -> False]}, {
            StyleBox[{
              PointBox[{{0.08, 0.02}}]}, {
              Directive[
               PointSize[0.003666666666666667], 
               AbsoluteThickness[1.6], 
               RGBColor[1, 0.5, 0]]}, StripOnInput -> False]}, {
            StyleBox[{
              PointBox[{{0.09, 0.02}}]}, {
              Directive[
               PointSize[0.003666666666666667], 
               AbsoluteThickness[1.6], 
               RGBColor[1, 0.5, 0]]}, StripOnInput -> False]}, {
            StyleBox[{
              PointBox[{{0.09999999999999999, 0.02}}]}, {
              Directive[
               PointSize[0.003666666666666667], 
               AbsoluteThickness[1.6], 
               RGBColor[1, 0.5, 0]]}, StripOnInput -> False]}, {
            StyleBox[{
              PointBox[{{0.01, 0.03}}]}, {
              Directive[
               PointSize[0.003666666666666667], 
               AbsoluteThickness[1.6], 
               RGBColor[1, 0.5, 0]]}, StripOnInput -> False]}, {
            StyleBox[{
              PointBox[{{0.02, 0.03}}]}, {
              Directive[
               PointSize[0.003666666666666667], 
               AbsoluteThickness[1.6], 
               RGBColor[1, 0.5, 0]]}, StripOnInput -> False]}, {
            StyleBox[{
              PointBox[{{0.03, 0.03}}]}, {
              Directive[
               PointSize[0.003666666666666667], 
               AbsoluteThickness[1.6], 
               RGBColor[1, 0.5, 0]]}, StripOnInput -> False]}, {
            StyleBox[{
              PointBox[{{0.04, 0.03}}]}, {
              Directive[
               PointSize[0.003666666666666667], 
               AbsoluteThickness[1.6], 
               RGBColor[1, 0.5, 0]]}, StripOnInput -> False]}, {
            StyleBox[{
              PointBox[{{0.05, 0.03}}]}, {
              Directive[
               PointSize[0.003666666666666667], 
               AbsoluteThickness[1.6], 
               RGBColor[1, 0.5, 0]]}, StripOnInput -> False]}, {
            StyleBox[{
              PointBox[{{0.060000000000000005`, 0.03}}]}, {
              Directive[
               PointSize[0.003666666666666667], 
               AbsoluteThickness[1.6], 
               RGBColor[1, 0.5, 0]]}, StripOnInput -> False]}, {
            StyleBox[{
              PointBox[{{0.06999999999999999, 0.03}}]}, {
              Directive[
               PointSize[0.003666666666666667], 
               AbsoluteThickness[1.6], 
               RGBColor[1, 0.5, 0]]}, StripOnInput -> False]}, {
            StyleBox[{
              PointBox[{{0.08, 0.03}}]}, {
              Directive[
               PointSize[0.003666666666666667], 
               AbsoluteThickness[1.6], 
               RGBColor[1, 0.5, 0]]}, StripOnInput -> False]}, {
            StyleBox[{
              PointBox[{{0.09, 0.03}}]}, {
              Directive[
               PointSize[0.003666666666666667], 
               AbsoluteThickness[1.6], 
               RGBColor[1, 0.5, 0]]}, StripOnInput -> False]}, {
            StyleBox[{
              PointBox[{{0.09999999999999999, 0.03}}]}, {
              Directive[
               PointSize[0.003666666666666667], 
               AbsoluteThickness[1.6], 
               RGBColor[1, 0.5, 0]]}, StripOnInput -> False]}, {
            StyleBox[{
              PointBox[{{0.01, 0.04}}]}, {
              Directive[
               PointSize[0.003666666666666667], 
               AbsoluteThickness[1.6], 
               RGBColor[1, 0.5, 0]]}, StripOnInput -> False]}, {
            StyleBox[{
              PointBox[{{0.02, 0.04}}]}, {
              Directive[
               PointSize[0.003666666666666667], 
               AbsoluteThickness[1.6], 
               RGBColor[1, 0.5, 0]]}, StripOnInput -> False]}, {
            StyleBox[{
              PointBox[{{0.03, 0.04}}]}, {
              Directive[
               PointSize[0.003666666666666667], 
               AbsoluteThickness[1.6], 
               RGBColor[1, 0.5, 0]]}, StripOnInput -> False]}, {
            StyleBox[{
              PointBox[{{0.04, 0.04}}]}, {
              Directive[
               PointSize[0.003666666666666667], 
               AbsoluteThickness[1.6], 
               RGBColor[1, 0.5, 0]]}, StripOnInput -> False]}, {
            StyleBox[{
              PointBox[{{0.05, 0.04}}]}, {
              Directive[
               PointSize[0.003666666666666667], 
               AbsoluteThickness[1.6], 
               RGBColor[1, 0.5, 0]]}, StripOnInput -> False]}, {
            StyleBox[{
              PointBox[{{0.060000000000000005`, 0.04}}]}, {
              Directive[
               PointSize[0.003666666666666667], 
               AbsoluteThickness[1.6], 
               RGBColor[1, 0.5, 0]]}, StripOnInput -> False]}, {
            StyleBox[{
              PointBox[{{0.06999999999999999, 0.04}}]}, {
              Directive[
               PointSize[0.003666666666666667], 
               AbsoluteThickness[1.6], 
               RGBColor[1, 0.5, 0]]}, StripOnInput -> False]}, {
            StyleBox[{
              PointBox[{{0.08, 0.04}}]}, {
              Directive[
               PointSize[0.003666666666666667], 
               AbsoluteThickness[1.6], 
               RGBColor[1, 0.5, 0]]}, StripOnInput -> False]}, {
            StyleBox[{
              PointBox[{{0.09, 0.04}}]}, {
              Directive[
               PointSize[0.003666666666666667], 
               AbsoluteThickness[1.6], 
               RGBColor[1, 0.5, 0]]}, StripOnInput -> False]}, {
            StyleBox[{
              PointBox[{{0.09999999999999999, 0.04}}]}, {
              Directive[
               PointSize[0.003666666666666667], 
               AbsoluteThickness[1.6], 
               RGBColor[1, 0.5, 0]]}, StripOnInput -> False]}, {
            StyleBox[{
              PointBox[{{0.01, 0.05}}]}, {
              Directive[
               PointSize[0.003666666666666667], 
               AbsoluteThickness[1.6], 
               RGBColor[1, 0.5, 0]]}, StripOnInput -> False]}, {
            StyleBox[{
              PointBox[{{0.02, 0.05}}]}, {
              Directive[
               PointSize[0.003666666666666667], 
               AbsoluteThickness[1.6], 
               RGBColor[1, 0.5, 0]]}, StripOnInput -> False]}, {
            StyleBox[{
              PointBox[{{0.03, 0.05}}]}, {
              Directive[
               PointSize[0.003666666666666667], 
               AbsoluteThickness[1.6], 
               RGBColor[1, 0.5, 0]]}, StripOnInput -> False]}, {
            StyleBox[{
              PointBox[{{0.04, 0.05}}]}, {
              Directive[
               PointSize[0.003666666666666667], 
               AbsoluteThickness[1.6], 
               RGBColor[1, 0.5, 0]]}, StripOnInput -> False]}, {
            StyleBox[{
              PointBox[{{0.05, 0.05}}]}, {
              Directive[
               PointSize[0.003666666666666667], 
               AbsoluteThickness[1.6], 
               RGBColor[1, 0.5, 0]]}, StripOnInput -> False]}, {
            StyleBox[{
              PointBox[{{0.060000000000000005`, 0.05}}]}, {
              Directive[
               PointSize[0.003666666666666667], 
               AbsoluteThickness[1.6], 
               RGBColor[1, 0.5, 0]]}, StripOnInput -> False]}, {
            StyleBox[{
              PointBox[{{0.06999999999999999, 0.05}}]}, {
              Directive[
               PointSize[0.003666666666666667], 
               AbsoluteThickness[1.6], 
               RGBColor[1, 0.5, 0]]}, StripOnInput -> False]}, {
            StyleBox[{
              PointBox[{{0.08, 0.05}}]}, {
              Directive[
               PointSize[0.003666666666666667], 
               AbsoluteThickness[1.6], 
               RGBColor[1, 0.5, 0]]}, StripOnInput -> False]}, {
            StyleBox[{
              PointBox[{{0.09, 0.05}}]}, {
              Directive[
               PointSize[0.003666666666666667], 
               AbsoluteThickness[1.6], 
               RGBColor[1, 0.5, 0]]}, StripOnInput -> False]}, {
            StyleBox[{
              PointBox[{{0.09999999999999999, 0.05}}]}, {
              Directive[
               PointSize[0.003666666666666667], 
               AbsoluteThickness[1.6], 
               RGBColor[1, 0.5, 0]]}, StripOnInput -> False]}, {
            StyleBox[{
              PointBox[{{0.01, 0.060000000000000005`}}]}, {
              Directive[
               PointSize[0.003666666666666667], 
               AbsoluteThickness[1.6], 
               RGBColor[1, 0.5, 0]]}, StripOnInput -> False]}, {
            StyleBox[{
              PointBox[{{0.02, 0.060000000000000005`}}]}, {
              Directive[
               PointSize[0.003666666666666667], 
               AbsoluteThickness[1.6], 
               RGBColor[1, 0.5, 0]]}, StripOnInput -> False]}, {
            StyleBox[{
              PointBox[{{0.03, 0.060000000000000005`}}]}, {
              Directive[
               PointSize[0.003666666666666667], 
               AbsoluteThickness[1.6], 
               RGBColor[1, 0.5, 0]]}, StripOnInput -> False]}, {
            StyleBox[{
              PointBox[{{0.04, 0.060000000000000005`}}]}, {
              Directive[
               PointSize[0.003666666666666667], 
               AbsoluteThickness[1.6], 
               RGBColor[1, 0.5, 0]]}, StripOnInput -> False]}, {
            StyleBox[{
              PointBox[{{0.05, 0.060000000000000005`}}]}, {
              Directive[
               PointSize[0.003666666666666667], 
               AbsoluteThickness[1.6], 
               RGBColor[1, 0.5, 0]]}, StripOnInput -> False]}, {
            StyleBox[{
              PointBox[{{0.060000000000000005`, 0.060000000000000005`}}]}, {
              Directive[
               PointSize[0.003666666666666667], 
               AbsoluteThickness[1.6], 
               RGBColor[1, 0.5, 0]]}, StripOnInput -> False]}, {
            StyleBox[{
              PointBox[{{0.06999999999999999, 0.060000000000000005`}}]}, {
              Directive[
               PointSize[0.003666666666666667], 
               AbsoluteThickness[1.6], 
               RGBColor[1, 0.5, 0]]}, StripOnInput -> False]}, {
            StyleBox[{
              PointBox[{{0.08, 0.060000000000000005`}}]}, {
              Directive[
               PointSize[0.003666666666666667], 
               AbsoluteThickness[1.6], 
               RGBColor[1, 0.5, 0]]}, StripOnInput -> False]}, {
            StyleBox[{
              PointBox[{{0.09, 0.060000000000000005`}}]}, {
              Directive[
               PointSize[0.003666666666666667], 
               AbsoluteThickness[1.6], 
               RGBColor[1, 0.5, 0]]}, StripOnInput -> False]}, {
            StyleBox[{
              PointBox[{{0.09999999999999999, 0.060000000000000005`}}]}, {
              Directive[
               PointSize[0.003666666666666667], 
               AbsoluteThickness[1.6], 
               RGBColor[1, 0.5, 0]]}, StripOnInput -> False]}, {
            StyleBox[{
              PointBox[{{0.01, 0.07}}]}, {
              Directive[
               PointSize[0.003666666666666667], 
               AbsoluteThickness[1.6], 
               RGBColor[1, 0.5, 0]]}, StripOnInput -> False]}, {
            StyleBox[{
              PointBox[{{0.02, 0.07}}]}, {
              Directive[
               PointSize[0.003666666666666667], 
               AbsoluteThickness[1.6], 
               RGBColor[1, 0.5, 0]]}, StripOnInput -> False]}, {
            StyleBox[{
              PointBox[{{0.03, 0.07}}]}, {
              Directive[
               PointSize[0.003666666666666667], 
               AbsoluteThickness[1.6], 
               RGBColor[1, 0.5, 0]]}, StripOnInput -> False]}, {
            StyleBox[{
              PointBox[{{0.04, 0.07}}]}, {
              Directive[
               PointSize[0.003666666666666667], 
               AbsoluteThickness[1.6], 
               RGBColor[1, 0.5, 0]]}, StripOnInput -> False]}, {
            StyleBox[{
              PointBox[{{0.05, 0.07}}]}, {
              Directive[
               PointSize[0.003666666666666667], 
               AbsoluteThickness[1.6], 
               RGBColor[1, 0.5, 0]]}, StripOnInput -> False]}, {
            StyleBox[{
              PointBox[{{0.060000000000000005`, 0.07}}]}, {
              Directive[
               PointSize[0.003666666666666667], 
               AbsoluteThickness[1.6], 
               RGBColor[1, 0.5, 0]]}, StripOnInput -> False]}, {
            StyleBox[{
              PointBox[{{0.06999999999999999, 0.07}}]}, {
              Directive[
               PointSize[0.003666666666666667], 
               AbsoluteThickness[1.6], 
               RGBColor[1, 0.5, 0]]}, StripOnInput -> False]}, {
            StyleBox[{
              PointBox[{{0.08, 0.07}}]}, {
              Directive[
               PointSize[0.003666666666666667], 
               AbsoluteThickness[1.6], 
               RGBColor[1, 0.5, 0]]}, StripOnInput -> False]}, {
            StyleBox[{
              PointBox[{{0.09, 0.07}}]}, {
              Directive[
               PointSize[0.003666666666666667], 
               AbsoluteThickness[1.6], 
               RGBColor[1, 0.5, 0]]}, StripOnInput -> False]}, {
            StyleBox[{
              PointBox[{{0.09999999999999999, 0.07}}]}, {
              Directive[
               PointSize[0.003666666666666667], 
               AbsoluteThickness[1.6], 
               RGBColor[1, 0.5, 0]]}, StripOnInput -> False]}, {
            StyleBox[{
              PointBox[{{0.01, 0.08}}]}, {
              Directive[
               PointSize[0.003666666666666667], 
               AbsoluteThickness[1.6], 
               RGBColor[1, 0.5, 0]]}, StripOnInput -> False]}, {
            StyleBox[{
              PointBox[{{0.02, 0.08}}]}, {
              Directive[
               PointSize[0.003666666666666667], 
               AbsoluteThickness[1.6], 
               RGBColor[1, 0.5, 0]]}, StripOnInput -> False]}, {
            StyleBox[{
              PointBox[{{0.03, 0.08}}]}, {
              Directive[
               PointSize[0.003666666666666667], 
               AbsoluteThickness[1.6], 
               RGBColor[1, 0.5, 0]]}, StripOnInput -> False]}, {
            StyleBox[{
              PointBox[{{0.04, 0.08}}]}, {
              Directive[
               PointSize[0.003666666666666667], 
               AbsoluteThickness[1.6], 
               RGBColor[1, 0.5, 0]]}, StripOnInput -> False]}, {
            StyleBox[{
              PointBox[{{0.05, 0.08}}]}, {
              Directive[
               PointSize[0.003666666666666667], 
               AbsoluteThickness[1.6], 
               RGBColor[1, 0.5, 0]]}, StripOnInput -> False]}, {
            StyleBox[{
              PointBox[{{0.060000000000000005`, 0.08}}]}, {
              Directive[
               PointSize[0.003666666666666667], 
               AbsoluteThickness[1.6], 
               RGBColor[1, 0.5, 0]]}, StripOnInput -> False]}, {
            StyleBox[{
              PointBox[{{0.06999999999999999, 0.08}}]}, {
              Directive[
               PointSize[0.003666666666666667], 
               AbsoluteThickness[1.6], 
               RGBColor[1, 0.5, 0]]}, StripOnInput -> False]}, {
            StyleBox[{
              PointBox[{{0.08, 0.08}}]}, {
              Directive[
               PointSize[0.003666666666666667], 
               AbsoluteThickness[1.6], 
               RGBColor[1, 0.5, 0]]}, StripOnInput -> False]}, {
            StyleBox[{
              PointBox[{{0.09, 0.08}}]}, {
              Directive[
               PointSize[0.003666666666666667], 
               AbsoluteThickness[1.6], 
               RGBColor[1, 0.5, 0]]}, StripOnInput -> False]}, {
            StyleBox[{
              PointBox[{{0.09999999999999999, 0.08}}]}, {
              Directive[
               PointSize[0.003666666666666667], 
               AbsoluteThickness[1.6], 
               RGBColor[1, 0.5, 0]]}, StripOnInput -> False]}, {
            StyleBox[{
              PointBox[{{0.01, 0.09}}]}, {
              Directive[
               PointSize[0.003666666666666667], 
               AbsoluteThickness[1.6], 
               RGBColor[1, 0.5, 0]]}, StripOnInput -> False]}, {
            StyleBox[{
              PointBox[{{0.02, 0.09}}]}, {
              Directive[
               PointSize[0.003666666666666667], 
               AbsoluteThickness[1.6], 
               RGBColor[1, 0.5, 0]]}, StripOnInput -> False]}, {
            StyleBox[{
              PointBox[{{0.03, 0.09}}]}, {
              Directive[
               PointSize[0.003666666666666667], 
               AbsoluteThickness[1.6], 
               RGBColor[1, 0.5, 0]]}, StripOnInput -> False]}, {
            StyleBox[{
              PointBox[{{0.04, 0.09}}]}, {
              Directive[
               PointSize[0.003666666666666667], 
               AbsoluteThickness[1.6], 
               RGBColor[1, 0.5, 0]]}, StripOnInput -> False]}, {
            StyleBox[{
              PointBox[{{0.05, 0.09}}]}, {
              Directive[
               PointSize[0.003666666666666667], 
               AbsoluteThickness[1.6], 
               RGBColor[1, 0.5, 0]]}, StripOnInput -> False]}, {
            StyleBox[{
              PointBox[{{0.060000000000000005`, 0.09}}]}, {
              Directive[
               PointSize[0.003666666666666667], 
               AbsoluteThickness[1.6], 
               RGBColor[1, 0.5, 0]]}, StripOnInput -> False]}, {
            StyleBox[{
              PointBox[{{0.06999999999999999, 0.09}}]}, {
              Directive[
               PointSize[0.003666666666666667], 
               AbsoluteThickness[1.6], 
               RGBColor[1, 0.5, 0]]}, StripOnInput -> False]}, {
            StyleBox[{
              PointBox[{{0.08, 0.09}}]}, {
              Directive[
               PointSize[0.003666666666666667], 
               AbsoluteThickness[1.6], 
               RGBColor[1, 0.5, 0]]}, StripOnInput -> False]}, {
            StyleBox[{
              PointBox[{{0.09, 0.09}}]}, {
              Directive[
               PointSize[0.003666666666666667], 
               AbsoluteThickness[1.6], 
               RGBColor[1, 0.5, 0]]}, StripOnInput -> False]}, {
            StyleBox[{
              PointBox[{{0.09999999999999999, 0.09}}]}, {
              Directive[
               PointSize[0.003666666666666667], 
               AbsoluteThickness[1.6], 
               RGBColor[1, 0.5, 0]]}, StripOnInput -> False]}, {
            StyleBox[{
              PointBox[{{0.01, 0.09999999999999999}}]}, {
              Directive[
               PointSize[0.003666666666666667], 
               AbsoluteThickness[1.6], 
               RGBColor[1, 0.5, 0]]}, StripOnInput -> False]}, {
            StyleBox[{
              PointBox[{{0.02, 0.09999999999999999}}]}, {
              Directive[
               PointSize[0.003666666666666667], 
               AbsoluteThickness[1.6], 
               RGBColor[1, 0.5, 0]]}, StripOnInput -> False]}, {
            StyleBox[{
              PointBox[{{0.03, 0.09999999999999999}}]}, {
              Directive[
               PointSize[0.003666666666666667], 
               AbsoluteThickness[1.6], 
               RGBColor[1, 0.5, 0]]}, StripOnInput -> False]}, {
            StyleBox[{
              PointBox[{{0.04, 0.09999999999999999}}]}, {
              Directive[
               PointSize[0.003666666666666667], 
               AbsoluteThickness[1.6], 
               RGBColor[1, 0.5, 0]]}, StripOnInput -> False]}, {
            StyleBox[{
              PointBox[{{0.05, 0.09999999999999999}}]}, {
              Directive[
               PointSize[0.003666666666666667], 
               AbsoluteThickness[1.6], 
               RGBColor[1, 0.5, 0]]}, StripOnInput -> False]}, {
            StyleBox[{
              PointBox[{{0.060000000000000005`, 0.09999999999999999}}]}, {
              Directive[
               PointSize[0.003666666666666667], 
               AbsoluteThickness[1.6], 
               RGBColor[1, 0.5, 0]]}, StripOnInput -> False]}, {
            StyleBox[{
              PointBox[{{0.06999999999999999, 0.09999999999999999}}]}, {
              Directive[
               PointSize[0.003666666666666667], 
               AbsoluteThickness[1.6], 
               RGBColor[1, 0.5, 0]]}, StripOnInput -> False]}, {
            StyleBox[{
              PointBox[{{0.08, 0.09999999999999999}}]}, {
              Directive[
               PointSize[0.003666666666666667], 
               AbsoluteThickness[1.6], 
               RGBColor[1, 0.5, 0]]}, StripOnInput -> False]}, {
            StyleBox[{
              PointBox[{{0.09, 0.09999999999999999}}]}, {
              Directive[
               PointSize[0.003666666666666667], 
               AbsoluteThickness[1.6], 
               RGBColor[1, 0.5, 0]]}, StripOnInput -> False]}, {
            StyleBox[{
              PointBox[{{0.09999999999999999, 0.09999999999999999}}]}, {
              Directive[
               PointSize[0.003666666666666667], 
               AbsoluteThickness[1.6], 
               RGBColor[1, 0.5, 0]]}, StripOnInput -> False]}, {
            StyleBox[{
              PointBox[{{0.01, 0.11}}]}, {
              Directive[
               PointSize[0.003666666666666667], 
               AbsoluteThickness[1.6], 
               RGBColor[1, 0.5, 0]]}, StripOnInput -> False]}, {
            StyleBox[{
              PointBox[{{0.02, 0.11}}]}, {
              Directive[
               PointSize[0.003666666666666667], 
               AbsoluteThickness[1.6], 
               RGBColor[1, 0.5, 0]]}, StripOnInput -> False]}, {
            StyleBox[{
              PointBox[{{0.03, 0.11}}]}, {
              Directive[
               PointSize[0.003666666666666667], 
               AbsoluteThickness[1.6], 
               RGBColor[1, 0.5, 0]]}, StripOnInput -> False]}, {
            StyleBox[{
              PointBox[{{0.04, 0.11}}]}, {
              Directive[
               PointSize[0.003666666666666667], 
               AbsoluteThickness[1.6], 
               RGBColor[1, 0.5, 0]]}, StripOnInput -> False]}, {
            StyleBox[{
              PointBox[{{0.05, 0.11}}]}, {
              Directive[
               PointSize[0.003666666666666667], 
               AbsoluteThickness[1.6], 
               RGBColor[1, 0.5, 0]]}, StripOnInput -> False]}, {
            StyleBox[{
              PointBox[{{0.060000000000000005`, 0.11}}]}, {
              Directive[
               PointSize[0.003666666666666667], 
               AbsoluteThickness[1.6], 
               RGBColor[1, 0.5, 0]]}, StripOnInput -> False]}, {
            StyleBox[{
              PointBox[{{0.06999999999999999, 0.11}}]}, {
              Directive[
               PointSize[0.003666666666666667], 
               AbsoluteThickness[1.6], 
               RGBColor[1, 0.5, 0]]}, StripOnInput -> False]}, {
            StyleBox[{
              PointBox[{{0.08, 0.11}}]}, {
              Directive[
               PointSize[0.003666666666666667], 
               AbsoluteThickness[1.6], 
               RGBColor[1, 0.5, 0]]}, StripOnInput -> False]}, {
            StyleBox[{
              PointBox[{{0.09, 0.11}}]}, {
              Directive[
               PointSize[0.003666666666666667], 
               AbsoluteThickness[1.6], 
               RGBColor[1, 0.5, 0]]}, StripOnInput -> False]}, {
            StyleBox[{
              PointBox[{{0.09999999999999999, 0.11}}]}, {
              Directive[
               PointSize[0.003666666666666667], 
               AbsoluteThickness[1.6], 
               RGBColor[1, 0.5, 0]]}, StripOnInput -> False]}, {
            StyleBox[{
              PointBox[{{0.01, 0.12}}]}, {
              Directive[
               PointSize[0.003666666666666667], 
               AbsoluteThickness[1.6], 
               RGBColor[1, 0.5, 0]]}, StripOnInput -> False]}, {
            StyleBox[{
              PointBox[{{0.02, 0.12}}]}, {
              Directive[
               PointSize[0.003666666666666667], 
               AbsoluteThickness[1.6], 
               RGBColor[1, 0.5, 0]]}, StripOnInput -> False]}, {
            StyleBox[{
              PointBox[{{0.03, 0.12}}]}, {
              Directive[
               PointSize[0.003666666666666667], 
               AbsoluteThickness[1.6], 
               RGBColor[1, 0.5, 0]]}, StripOnInput -> False]}, {
            StyleBox[{
              PointBox[{{0.04, 0.12}}]}, {
              Directive[
               PointSize[0.003666666666666667], 
               AbsoluteThickness[1.6], 
               RGBColor[1, 0.5, 0]]}, StripOnInput -> False]}, {
            StyleBox[{
              PointBox[{{0.05, 0.12}}]}, {
              Directive[
               PointSize[0.003666666666666667], 
               AbsoluteThickness[1.6], 
               RGBColor[1, 0.5, 0]]}, StripOnInput -> False]}, {
            StyleBox[{
              PointBox[{{0.060000000000000005`, 0.12}}]}, {
              Directive[
               PointSize[0.003666666666666667], 
               AbsoluteThickness[1.6], 
               RGBColor[1, 0.5, 0]]}, StripOnInput -> False]}, {
            StyleBox[{
              PointBox[{{0.06999999999999999, 0.12}}]}, {
              Directive[
               PointSize[0.003666666666666667], 
               AbsoluteThickness[1.6], 
               RGBColor[1, 0.5, 0]]}, StripOnInput -> False]}, {
            StyleBox[{
              PointBox[{{0.08, 0.12}}]}, {
              Directive[
               PointSize[0.003666666666666667], 
               AbsoluteThickness[1.6], 
               RGBColor[1, 0.5, 0]]}, StripOnInput -> False]}, {
            StyleBox[{
              PointBox[{{0.09, 0.12}}]}, {
              Directive[
               PointSize[0.003666666666666667], 
               AbsoluteThickness[1.6], 
               RGBColor[1, 0.5, 0]]}, StripOnInput -> False]}, {
            StyleBox[{
              PointBox[{{0.09999999999999999, 0.12}}]}, {
              Directive[
               PointSize[0.003666666666666667], 
               AbsoluteThickness[1.6], 
               RGBColor[1, 0.5, 0]]}, StripOnInput -> False]}, {
            StyleBox[{
              PointBox[{{0.01, 0.13}}]}, {
              Directive[
               PointSize[0.003666666666666667], 
               AbsoluteThickness[1.6], 
               RGBColor[1, 0.5, 0]]}, StripOnInput -> False]}, {
            StyleBox[{
              PointBox[{{0.02, 0.13}}]}, {
              Directive[
               PointSize[0.003666666666666667], 
               AbsoluteThickness[1.6], 
               RGBColor[1, 0.5, 0]]}, StripOnInput -> False]}, {
            StyleBox[{
              PointBox[{{0.03, 0.13}}]}, {
              Directive[
               PointSize[0.003666666666666667], 
               AbsoluteThickness[1.6], 
               RGBColor[1, 0.5, 0]]}, StripOnInput -> False]}, {
            StyleBox[{
              PointBox[{{0.04, 0.13}}]}, {
              Directive[
               PointSize[0.003666666666666667], 
               AbsoluteThickness[1.6], 
               RGBColor[1, 0.5, 0]]}, StripOnInput -> False]}, {
            StyleBox[{
              PointBox[{{0.05, 0.13}}]}, {
              Directive[
               PointSize[0.003666666666666667], 
               AbsoluteThickness[1.6], 
               RGBColor[1, 0.5, 0]]}, StripOnInput -> False]}, {
            StyleBox[{
              PointBox[{{0.060000000000000005`, 0.13}}]}, {
              Directive[
               PointSize[0.003666666666666667], 
               AbsoluteThickness[1.6], 
               RGBColor[1, 0.5, 0]]}, StripOnInput -> False]}, {
            StyleBox[{
              PointBox[{{0.06999999999999999, 0.13}}]}, {
              Directive[
               PointSize[0.003666666666666667], 
               AbsoluteThickness[1.6], 
               RGBColor[1, 0.5, 0]]}, StripOnInput -> False]}, {
            StyleBox[{
              PointBox[{{0.08, 0.13}}]}, {
              Directive[
               PointSize[0.003666666666666667], 
               AbsoluteThickness[1.6], 
               RGBColor[1, 0.5, 0]]}, StripOnInput -> False]}, {
            StyleBox[{
              PointBox[{{0.09, 0.13}}]}, {
              Directive[
               PointSize[0.003666666666666667], 
               AbsoluteThickness[1.6], 
               RGBColor[1, 0.5, 0]]}, StripOnInput -> False]}, {
            StyleBox[{
              PointBox[{{0.09999999999999999, 0.13}}]}, {
              Directive[
               PointSize[0.003666666666666667], 
               AbsoluteThickness[1.6], 
               RGBColor[1, 0.5, 0]]}, StripOnInput -> False]}, {
            StyleBox[{
              PointBox[{{0.01, 0.14}}]}, {
              Directive[
               PointSize[0.003666666666666667], 
               AbsoluteThickness[1.6], 
               RGBColor[1, 0.5, 0]]}, StripOnInput -> False]}, {
            StyleBox[{
              PointBox[{{0.02, 0.14}}]}, {
              Directive[
               PointSize[0.003666666666666667], 
               AbsoluteThickness[1.6], 
               RGBColor[1, 0.5, 0]]}, StripOnInput -> False]}, {
            StyleBox[{
              PointBox[{{0.03, 0.14}}]}, {
              Directive[
               PointSize[0.003666666666666667], 
               AbsoluteThickness[1.6], 
               RGBColor[1, 0.5, 0]]}, StripOnInput -> False]}, {
            StyleBox[{
              PointBox[{{0.04, 0.14}}]}, {
              Directive[
               PointSize[0.003666666666666667], 
               AbsoluteThickness[1.6], 
               RGBColor[1, 0.5, 0]]}, StripOnInput -> False]}, {
            StyleBox[{
              PointBox[{{0.05, 0.14}}]}, {
              Directive[
               PointSize[0.003666666666666667], 
               AbsoluteThickness[1.6], 
               RGBColor[1, 0.5, 0]]}, StripOnInput -> False]}, {
            StyleBox[{
              PointBox[{{0.060000000000000005`, 0.14}}]}, {
              Directive[
               PointSize[0.003666666666666667], 
               AbsoluteThickness[1.6], 
               RGBColor[1, 0.5, 0]]}, StripOnInput -> False]}, {
            StyleBox[{
              PointBox[{{0.06999999999999999, 0.14}}]}, {
              Directive[
               PointSize[0.003666666666666667], 
               AbsoluteThickness[1.6], 
               RGBColor[1, 0.5, 0]]}, StripOnInput -> False]}, {
            StyleBox[{
              PointBox[{{0.08, 0.14}}]}, {
              Directive[
               PointSize[0.003666666666666667], 
               AbsoluteThickness[1.6], 
               RGBColor[1, 0.5, 0]]}, StripOnInput -> False]}, {
            StyleBox[{
              PointBox[{{0.09, 0.14}}]}, {
              Directive[
               PointSize[0.003666666666666667], 
               AbsoluteThickness[1.6], 
               RGBColor[1, 0.5, 0]]}, StripOnInput -> False]}, {
            StyleBox[{
              PointBox[{{0.09999999999999999, 0.14}}]}, {
              Directive[
               PointSize[0.003666666666666667], 
               AbsoluteThickness[1.6], 
               RGBColor[1, 0.5, 0]]}, StripOnInput -> False]}, {
            StyleBox[{
              PointBox[{{0.01, 0.15}}]}, {
              Directive[
               PointSize[0.003666666666666667], 
               AbsoluteThickness[1.6], 
               RGBColor[1, 0.5, 0]]}, StripOnInput -> False]}, {
            StyleBox[{
              PointBox[{{0.02, 0.15}}]}, {
              Directive[
               PointSize[0.003666666666666667], 
               AbsoluteThickness[1.6], 
               RGBColor[1, 0.5, 0]]}, StripOnInput -> False]}, {
            StyleBox[{
              PointBox[{{0.03, 0.15}}]}, {
              Directive[
               PointSize[0.003666666666666667], 
               AbsoluteThickness[1.6], 
               RGBColor[1, 0.5, 0]]}, StripOnInput -> False]}, {
            StyleBox[{
              PointBox[{{0.04, 0.15}}]}, {
              Directive[
               PointSize[0.003666666666666667], 
               AbsoluteThickness[1.6], 
               RGBColor[1, 0.5, 0]]}, StripOnInput -> False]}, {
            StyleBox[{
              PointBox[{{0.05, 0.15}}]}, {
              Directive[
               PointSize[0.003666666666666667], 
               AbsoluteThickness[1.6], 
               RGBColor[1, 0.5, 0]]}, StripOnInput -> False]}, {
            StyleBox[{
              PointBox[{{0.060000000000000005`, 0.15}}]}, {
              Directive[
               PointSize[0.003666666666666667], 
               AbsoluteThickness[1.6], 
               RGBColor[1, 0.5, 0]]}, StripOnInput -> False]}, {
            StyleBox[{
              PointBox[{{0.06999999999999999, 0.15}}]}, {
              Directive[
               PointSize[0.003666666666666667], 
               AbsoluteThickness[1.6], 
               RGBColor[1, 0.5, 0]]}, StripOnInput -> False]}, {
            StyleBox[{
              PointBox[{{0.08, 0.15}}]}, {
              Directive[
               PointSize[0.003666666666666667], 
               AbsoluteThickness[1.6], 
               RGBColor[1, 0.5, 0]]}, StripOnInput -> False]}, {
            StyleBox[{
              PointBox[{{0.09, 0.15}}]}, {
              Directive[
               PointSize[0.003666666666666667], 
               AbsoluteThickness[1.6], 
               RGBColor[1, 0.5, 0]]}, StripOnInput -> False]}, {
            StyleBox[{
              PointBox[{{0.09999999999999999, 0.15}}]}, {
              Directive[
               PointSize[0.003666666666666667], 
               AbsoluteThickness[1.6], 
               RGBColor[1, 0.5, 0]]}, StripOnInput -> False]}, {
            StyleBox[{
              PointBox[{{0.01, 0.16}}]}, {
              Directive[
               PointSize[0.003666666666666667], 
               AbsoluteThickness[1.6], 
               RGBColor[1, 0.5, 0]]}, StripOnInput -> False]}, {
            StyleBox[{
              PointBox[{{0.02, 0.16}}]}, {
              Directive[
               PointSize[0.003666666666666667], 
               AbsoluteThickness[1.6], 
               RGBColor[1, 0.5, 0]]}, StripOnInput -> False]}, {
            StyleBox[{
              PointBox[{{0.03, 0.16}}]}, {
              Directive[
               PointSize[0.003666666666666667], 
               AbsoluteThickness[1.6], 
               RGBColor[1, 0.5, 0]]}, StripOnInput -> False]}, {
            StyleBox[{
              PointBox[{{0.04, 0.16}}]}, {
              Directive[
               PointSize[0.003666666666666667], 
               AbsoluteThickness[1.6], 
               RGBColor[1, 0.5, 0]]}, StripOnInput -> False]}, {
            StyleBox[{
              PointBox[{{0.05, 0.16}}]}, {
              Directive[
               PointSize[0.003666666666666667], 
               AbsoluteThickness[1.6], 
               RGBColor[1, 0.5, 0]]}, StripOnInput -> False]}, {
            StyleBox[{
              PointBox[{{0.060000000000000005`, 0.16}}]}, {
              Directive[
               PointSize[0.003666666666666667], 
               AbsoluteThickness[1.6], 
               RGBColor[1, 0.5, 0]]}, StripOnInput -> False]}, {
            StyleBox[{
              PointBox[{{0.06999999999999999, 0.16}}]}, {
              Directive[
               PointSize[0.003666666666666667], 
               AbsoluteThickness[1.6], 
               RGBColor[1, 0.5, 0]]}, StripOnInput -> False]}, {
            StyleBox[{
              PointBox[{{0.08, 0.16}}]}, {
              Directive[
               PointSize[0.003666666666666667], 
               AbsoluteThickness[1.6], 
               RGBColor[1, 0.5, 0]]}, StripOnInput -> False]}, {
            StyleBox[{
              PointBox[{{0.09, 0.16}}]}, {
              Directive[
               PointSize[0.003666666666666667], 
               AbsoluteThickness[1.6], 
               RGBColor[1, 0.5, 0]]}, StripOnInput -> False]}, {
            StyleBox[{
              PointBox[{{0.09999999999999999, 0.16}}]}, {
              Directive[
               PointSize[0.003666666666666667], 
               AbsoluteThickness[1.6], 
               RGBColor[1, 0.5, 0]]}, StripOnInput -> False]}, {
            StyleBox[{
              PointBox[{{0.01, 0.17}}]}, {
              Directive[
               PointSize[0.003666666666666667], 
               AbsoluteThickness[1.6], 
               RGBColor[1, 0.5, 0]]}, StripOnInput -> False]}, {
            StyleBox[{
              PointBox[{{0.02, 0.17}}]}, {
              Directive[
               PointSize[0.003666666666666667], 
               AbsoluteThickness[1.6], 
               RGBColor[1, 0.5, 0]]}, StripOnInput -> False]}, {
            StyleBox[{
              PointBox[{{0.03, 0.17}}]}, {
              Directive[
               PointSize[0.003666666666666667], 
               AbsoluteThickness[1.6], 
               RGBColor[1, 0.5, 0]]}, StripOnInput -> False]}, {
            StyleBox[{
              PointBox[{{0.04, 0.17}}]}, {
              Directive[
               PointSize[0.003666666666666667], 
               AbsoluteThickness[1.6], 
               RGBColor[1, 0.5, 0]]}, StripOnInput -> False]}, {
            StyleBox[{
              PointBox[{{0.05, 0.17}}]}, {
              Directive[
               PointSize[0.003666666666666667], 
               AbsoluteThickness[1.6], 
               RGBColor[1, 0.5, 0]]}, StripOnInput -> False]}, {
            StyleBox[{
              PointBox[{{0.060000000000000005`, 0.17}}]}, {
              Directive[
               PointSize[0.003666666666666667], 
               AbsoluteThickness[1.6], 
               RGBColor[1, 0.5, 0]]}, StripOnInput -> False]}, {
            StyleBox[{
              PointBox[{{0.06999999999999999, 0.17}}]}, {
              Directive[
               PointSize[0.003666666666666667], 
               AbsoluteThickness[1.6], 
               RGBColor[1, 0.5, 0]]}, StripOnInput -> False]}, {
            StyleBox[{
              PointBox[{{0.08, 0.17}}]}, {
              Directive[
               PointSize[0.003666666666666667], 
               AbsoluteThickness[1.6], 
               RGBColor[1, 0.5, 0]]}, StripOnInput -> False]}, {
            StyleBox[{
              PointBox[{{0.09, 0.17}}]}, {
              Directive[
               PointSize[0.003666666666666667], 
               AbsoluteThickness[1.6], 
               RGBColor[1, 0.5, 0]]}, StripOnInput -> False]}, {
            StyleBox[{
              PointBox[{{0.09999999999999999, 0.17}}]}, {
              Directive[
               PointSize[0.003666666666666667], 
               AbsoluteThickness[1.6], 
               RGBColor[1, 0.5, 0]]}, StripOnInput -> False]}, {
            StyleBox[{
              PointBox[{{0.01, 0.18}}]}, {
              Directive[
               PointSize[0.003666666666666667], 
               AbsoluteThickness[1.6], 
               RGBColor[1, 0.5, 0]]}, StripOnInput -> False]}, {
            StyleBox[{
              PointBox[{{0.02, 0.18}}]}, {
              Directive[
               PointSize[0.003666666666666667], 
               AbsoluteThickness[1.6], 
               RGBColor[1, 0.5, 0]]}, StripOnInput -> False]}, {
            StyleBox[{
              PointBox[{{0.03, 0.18}}]}, {
              Directive[
               PointSize[0.003666666666666667], 
               AbsoluteThickness[1.6], 
               RGBColor[1, 0.5, 0]]}, StripOnInput -> False]}, {
            StyleBox[{
              PointBox[{{0.04, 0.18}}]}, {
              Directive[
               PointSize[0.003666666666666667], 
               AbsoluteThickness[1.6], 
               RGBColor[1, 0.5, 0]]}, StripOnInput -> False]}, {
            StyleBox[{
              PointBox[{{0.05, 0.18}}]}, {
              Directive[
               PointSize[0.003666666666666667], 
               AbsoluteThickness[1.6], 
               RGBColor[1, 0.5, 0]]}, StripOnInput -> False]}, {
            StyleBox[{
              PointBox[{{0.060000000000000005`, 0.18}}]}, {
              Directive[
               PointSize[0.003666666666666667], 
               AbsoluteThickness[1.6], 
               RGBColor[1, 0.5, 0]]}, StripOnInput -> False]}, {
            StyleBox[{
              PointBox[{{0.06999999999999999, 0.18}}]}, {
              Directive[
               PointSize[0.003666666666666667], 
               AbsoluteThickness[1.6], 
               RGBColor[1, 0.5, 0]]}, StripOnInput -> False]}, {
            StyleBox[{
              PointBox[{{0.08, 0.18}}]}, {
              Directive[
               PointSize[0.003666666666666667], 
               AbsoluteThickness[1.6], 
               RGBColor[1, 0.5, 0]]}, StripOnInput -> False]}, {
            StyleBox[{
              PointBox[{{0.09, 0.18}}]}, {
              Directive[
               PointSize[0.003666666666666667], 
               AbsoluteThickness[1.6], 
               RGBColor[1, 0.5, 0]]}, StripOnInput -> False]}, {
            StyleBox[{
              PointBox[{{0.09999999999999999, 0.18}}]}, {
              Directive[
               PointSize[0.003666666666666667], 
               AbsoluteThickness[1.6], 
               RGBColor[1, 0.5, 0]]}, StripOnInput -> False]}, {
            StyleBox[{
              PointBox[{{0.01, 0.19}}]}, {
              Directive[
               PointSize[0.003666666666666667], 
               AbsoluteThickness[1.6], 
               RGBColor[1, 0.5, 0]]}, StripOnInput -> False]}, {
            StyleBox[{
              PointBox[{{0.02, 0.19}}]}, {
              Directive[
               PointSize[0.003666666666666667], 
               AbsoluteThickness[1.6], 
               RGBColor[1, 0.5, 0]]}, StripOnInput -> False]}, {
            StyleBox[{
              PointBox[{{0.03, 0.19}}]}, {
              Directive[
               PointSize[0.003666666666666667], 
               AbsoluteThickness[1.6], 
               RGBColor[1, 0.5, 0]]}, StripOnInput -> False]}, {
            StyleBox[{
              PointBox[{{0.04, 0.19}}]}, {
              Directive[
               PointSize[0.003666666666666667], 
               AbsoluteThickness[1.6], 
               RGBColor[1, 0.5, 0]]}, StripOnInput -> False]}, {
            StyleBox[{
              PointBox[{{0.05, 0.19}}]}, {
              Directive[
               PointSize[0.003666666666666667], 
               AbsoluteThickness[1.6], 
               RGBColor[1, 0.5, 0]]}, StripOnInput -> False]}, {
            StyleBox[{
              PointBox[{{0.060000000000000005`, 0.19}}]}, {
              Directive[
               PointSize[0.003666666666666667], 
               AbsoluteThickness[1.6], 
               RGBColor[1, 0.5, 0]]}, StripOnInput -> False]}, {
            StyleBox[{
              PointBox[{{0.06999999999999999, 0.19}}]}, {
              Directive[
               PointSize[0.003666666666666667], 
               AbsoluteThickness[1.6], 
               RGBColor[1, 0.5, 0]]}, StripOnInput -> False]}, {
            StyleBox[{
              PointBox[{{0.08, 0.19}}]}, {
              Directive[
               PointSize[0.003666666666666667], 
               AbsoluteThickness[1.6], 
               RGBColor[1, 0.5, 0]]}, StripOnInput -> False]}, {
            StyleBox[{
              PointBox[{{0.09, 0.19}}]}, {
              Directive[
               PointSize[0.003666666666666667], 
               AbsoluteThickness[1.6], 
               RGBColor[1, 0.5, 0]]}, StripOnInput -> False]}, {
            StyleBox[{
              PointBox[{{0.09999999999999999, 0.19}}]}, {
              Directive[
               PointSize[0.003666666666666667], 
               AbsoluteThickness[1.6], 
               RGBColor[1, 0.5, 0]]}, StripOnInput -> False]}, {
            StyleBox[{
              PointBox[{{0.01, 0.2}}]}, {
              Directive[
               PointSize[0.003666666666666667], 
               AbsoluteThickness[1.6], 
               RGBColor[1, 0.5, 0]]}, StripOnInput -> False]}, {
            StyleBox[{
              PointBox[{{0.02, 0.2}}]}, {
              Directive[
               PointSize[0.003666666666666667], 
               AbsoluteThickness[1.6], 
               RGBColor[1, 0.5, 0]]}, StripOnInput -> False]}, {
            StyleBox[{
              PointBox[{{0.03, 0.2}}]}, {
              Directive[
               PointSize[0.003666666666666667], 
               AbsoluteThickness[1.6], 
               RGBColor[1, 0.5, 0]]}, StripOnInput -> False]}, {
            StyleBox[{
              PointBox[{{0.04, 0.2}}]}, {
              Directive[
               PointSize[0.003666666666666667], 
               AbsoluteThickness[1.6], 
               RGBColor[1, 0.5, 0]]}, StripOnInput -> False]}, {
            StyleBox[{
              PointBox[{{0.05, 0.2}}]}, {
              Directive[
               PointSize[0.003666666666666667], 
               AbsoluteThickness[1.6], 
               RGBColor[1, 0.5, 0]]}, StripOnInput -> False]}, {
            StyleBox[{
              PointBox[{{0.060000000000000005`, 0.2}}]}, {
              Directive[
               PointSize[0.003666666666666667], 
               AbsoluteThickness[1.6], 
               RGBColor[1, 0.5, 0]]}, StripOnInput -> False]}, {
            StyleBox[{
              PointBox[{{0.06999999999999999, 0.2}}]}, {
              Directive[
               PointSize[0.003666666666666667], 
               AbsoluteThickness[1.6], 
               RGBColor[1, 0.5, 0]]}, StripOnInput -> False]}, {
            StyleBox[{
              PointBox[{{0.08, 0.2}}]}, {
              Directive[
               PointSize[0.003666666666666667], 
               AbsoluteThickness[1.6], 
               RGBColor[1, 0.5, 0]]}, StripOnInput -> False]}, {
            StyleBox[{
              PointBox[{{0.09, 0.2}}]}, {
              Directive[
               PointSize[0.003666666666666667], 
               AbsoluteThickness[1.6], 
               RGBColor[1, 0.5, 0]]}, StripOnInput -> False]}, {
            StyleBox[{
              PointBox[{{0.09999999999999999, 0.2}}]}, {
              Directive[
               PointSize[0.003666666666666667], 
               AbsoluteThickness[1.6], 
               RGBColor[1, 0.5, 0]]}, StripOnInput -> False]}, {
            StyleBox[{
              PointBox[{{0.01, 0.21}}]}, {
              Directive[
               PointSize[0.003666666666666667], 
               AbsoluteThickness[1.6], 
               RGBColor[1, 0.5, 0]]}, StripOnInput -> False]}, {
            StyleBox[{
              PointBox[{{0.02, 0.21}}]}, {
              Directive[
               PointSize[0.003666666666666667], 
               AbsoluteThickness[1.6], 
               RGBColor[1, 0.5, 0]]}, StripOnInput -> False]}, {
            StyleBox[{
              PointBox[{{0.03, 0.21}}]}, {
              Directive[
               PointSize[0.003666666666666667], 
               AbsoluteThickness[1.6], 
               RGBColor[1, 0.5, 0]]}, StripOnInput -> False]}, {
            StyleBox[{
              PointBox[{{0.04, 0.21}}]}, {
              Directive[
               PointSize[0.003666666666666667], 
               AbsoluteThickness[1.6], 
               RGBColor[1, 0.5, 0]]}, StripOnInput -> False]}, {
            StyleBox[{
              PointBox[{{0.05, 0.21}}]}, {
              Directive[
               PointSize[0.003666666666666667], 
               AbsoluteThickness[1.6], 
               RGBColor[1, 0.5, 0]]}, StripOnInput -> False]}, {
            StyleBox[{
              PointBox[{{0.060000000000000005`, 0.21}}]}, {
              Directive[
               PointSize[0.003666666666666667], 
               AbsoluteThickness[1.6], 
               RGBColor[1, 0.5, 0]]}, StripOnInput -> False]}, {
            StyleBox[{
              PointBox[{{0.06999999999999999, 0.21}}]}, {
              Directive[
               PointSize[0.003666666666666667], 
               AbsoluteThickness[1.6], 
               RGBColor[1, 0.5, 0]]}, StripOnInput -> False]}, {
            StyleBox[{
              PointBox[{{0.08, 0.21}}]}, {
              Directive[
               PointSize[0.003666666666666667], 
               AbsoluteThickness[1.6], 
               RGBColor[1, 0.5, 0]]}, StripOnInput -> False]}, {
            StyleBox[{
              PointBox[{{0.09, 0.21}}]}, {
              Directive[
               PointSize[0.003666666666666667], 
               AbsoluteThickness[1.6], 
               RGBColor[1, 0.5, 0]]}, StripOnInput -> False]}, {
            StyleBox[{
              PointBox[{{0.09999999999999999, 0.21}}]}, {
              Directive[
               PointSize[0.003666666666666667], 
               AbsoluteThickness[1.6], 
               RGBColor[1, 0.5, 0]]}, StripOnInput -> False]}, {
            StyleBox[{
              PointBox[{{0.01, 0.22}}]}, {
              Directive[
               PointSize[0.003666666666666667], 
               AbsoluteThickness[1.6], 
               RGBColor[1, 0.5, 0]]}, StripOnInput -> False]}, {
            StyleBox[{
              PointBox[{{0.02, 0.22}}]}, {
              Directive[
               PointSize[0.003666666666666667], 
               AbsoluteThickness[1.6], 
               RGBColor[1, 0.5, 0]]}, StripOnInput -> False]}, {
            StyleBox[{
              PointBox[{{0.03, 0.22}}]}, {
              Directive[
               PointSize[0.003666666666666667], 
               AbsoluteThickness[1.6], 
               RGBColor[1, 0.5, 0]]}, StripOnInput -> False]}, {
            StyleBox[{
              PointBox[{{0.04, 0.22}}]}, {
              Directive[
               PointSize[0.003666666666666667], 
               AbsoluteThickness[1.6], 
               RGBColor[1, 0.5, 0]]}, StripOnInput -> False]}, {
            StyleBox[{
              PointBox[{{0.05, 0.22}}]}, {
              Directive[
               PointSize[0.003666666666666667], 
               AbsoluteThickness[1.6], 
               RGBColor[1, 0.5, 0]]}, StripOnInput -> False]}, {
            StyleBox[{
              PointBox[{{0.060000000000000005`, 0.22}}]}, {
              Directive[
               PointSize[0.003666666666666667], 
               AbsoluteThickness[1.6], 
               RGBColor[1, 0.5, 0]]}, StripOnInput -> False]}, {
            StyleBox[{
              PointBox[{{0.06999999999999999, 0.22}}]}, {
              Directive[
               PointSize[0.003666666666666667], 
               AbsoluteThickness[1.6], 
               RGBColor[1, 0.5, 0]]}, StripOnInput -> False]}, {
            StyleBox[{
              PointBox[{{0.08, 0.22}}]}, {
              Directive[
               PointSize[0.003666666666666667], 
               AbsoluteThickness[1.6], 
               RGBColor[1, 0.5, 0]]}, StripOnInput -> False]}, {
            StyleBox[{
              PointBox[{{0.09, 0.22}}]}, {
              Directive[
               PointSize[0.003666666666666667], 
               AbsoluteThickness[1.6], 
               RGBColor[1, 0.5, 0]]}, StripOnInput -> False]}, {
            StyleBox[{
              PointBox[{{0.09999999999999999, 0.22}}]}, {
              Directive[
               PointSize[0.003666666666666667], 
               AbsoluteThickness[1.6], 
               RGBColor[1, 0.5, 0]]}, StripOnInput -> False]}, {
            StyleBox[{
              PointBox[{{0.01, 0.23}}]}, {
              Directive[
               PointSize[0.003666666666666667], 
               AbsoluteThickness[1.6], 
               RGBColor[1, 0.5, 0]]}, StripOnInput -> False]}, {
            StyleBox[{
              PointBox[{{0.02, 0.23}}]}, {
              Directive[
               PointSize[0.003666666666666667], 
               AbsoluteThickness[1.6], 
               RGBColor[1, 0.5, 0]]}, StripOnInput -> False]}, {
            StyleBox[{
              PointBox[{{0.03, 0.23}}]}, {
              Directive[
               PointSize[0.003666666666666667], 
               AbsoluteThickness[1.6], 
               RGBColor[1, 0.5, 0]]}, StripOnInput -> False]}, {
            StyleBox[{
              PointBox[{{0.04, 0.23}}]}, {
              Directive[
               PointSize[0.003666666666666667], 
               AbsoluteThickness[1.6], 
               RGBColor[1, 0.5, 0]]}, StripOnInput -> False]}, {
            StyleBox[{
              PointBox[{{0.05, 0.23}}]}, {
              Directive[
               PointSize[0.003666666666666667], 
               AbsoluteThickness[1.6], 
               RGBColor[1, 0.5, 0]]}, StripOnInput -> False]}, {
            StyleBox[{
              PointBox[{{0.060000000000000005`, 0.23}}]}, {
              Directive[
               PointSize[0.003666666666666667], 
               AbsoluteThickness[1.6], 
               RGBColor[1, 0.5, 0]]}, StripOnInput -> False]}, {
            StyleBox[{
              PointBox[{{0.06999999999999999, 0.23}}]}, {
              Directive[
               PointSize[0.003666666666666667], 
               AbsoluteThickness[1.6], 
               RGBColor[1, 0.5, 0]]}, StripOnInput -> False]}, {
            StyleBox[{
              PointBox[{{0.08, 0.23}}]}, {
              Directive[
               PointSize[0.003666666666666667], 
               AbsoluteThickness[1.6], 
               RGBColor[1, 0.5, 0]]}, StripOnInput -> False]}, {
            StyleBox[{
              PointBox[{{0.09, 0.23}}]}, {
              Directive[
               PointSize[0.003666666666666667], 
               AbsoluteThickness[1.6], 
               RGBColor[1, 0.5, 0]]}, StripOnInput -> False]}, {
            StyleBox[{
              PointBox[{{0.09999999999999999, 0.23}}]}, {
              Directive[
               PointSize[0.003666666666666667], 
               AbsoluteThickness[1.6], 
               RGBColor[1, 0.5, 0]]}, StripOnInput -> False]}, {
            StyleBox[{
              PointBox[{{0.01, 0.24}}]}, {
              Directive[
               PointSize[0.003666666666666667], 
               AbsoluteThickness[1.6], 
               RGBColor[1, 0.5, 0]]}, StripOnInput -> False]}, {
            StyleBox[{
              PointBox[{{0.02, 0.24}}]}, {
              Directive[
               PointSize[0.003666666666666667], 
               AbsoluteThickness[1.6], 
               RGBColor[1, 0.5, 0]]}, StripOnInput -> False]}, {
            StyleBox[{
              PointBox[{{0.03, 0.24}}]}, {
              Directive[
               PointSize[0.003666666666666667], 
               AbsoluteThickness[1.6], 
               RGBColor[1, 0.5, 0]]}, StripOnInput -> False]}, {
            StyleBox[{
              PointBox[{{0.04, 0.24}}]}, {
              Directive[
               PointSize[0.003666666666666667], 
               AbsoluteThickness[1.6], 
               RGBColor[1, 0.5, 0]]}, StripOnInput -> False]}, {
            StyleBox[{
              PointBox[{{0.05, 0.24}}]}, {
              Directive[
               PointSize[0.003666666666666667], 
               AbsoluteThickness[1.6], 
               RGBColor[1, 0.5, 0]]}, StripOnInput -> False]}, {
            StyleBox[{
              PointBox[{{0.060000000000000005`, 0.24}}]}, {
              Directive[
               PointSize[0.003666666666666667], 
               AbsoluteThickness[1.6], 
               RGBColor[1, 0.5, 0]]}, StripOnInput -> False]}, {
            StyleBox[{
              PointBox[{{0.06999999999999999, 0.24}}]}, {
              Directive[
               PointSize[0.003666666666666667], 
               AbsoluteThickness[1.6], 
               RGBColor[1, 0.5, 0]]}, StripOnInput -> False]}, {
            StyleBox[{
              PointBox[{{0.08, 0.24}}]}, {
              Directive[
               PointSize[0.003666666666666667], 
               AbsoluteThickness[1.6], 
               RGBColor[1, 0.5, 0]]}, StripOnInput -> False]}, {
            StyleBox[{
              PointBox[{{0.09, 0.24}}]}, {
              Directive[
               PointSize[0.003666666666666667], 
               AbsoluteThickness[1.6], 
               RGBColor[1, 0.5, 0]]}, StripOnInput -> False]}, {
            StyleBox[{
              PointBox[{{0.09999999999999999, 0.24}}]}, {
              Directive[
               PointSize[0.003666666666666667], 
               AbsoluteThickness[1.6], 
               RGBColor[1, 0.5, 0]]}, StripOnInput -> False]}, {
            StyleBox[{
              PointBox[{{0.01, 0.25}}]}, {
              Directive[
               PointSize[0.003666666666666667], 
               AbsoluteThickness[1.6], 
               RGBColor[1, 0.5, 0]]}, StripOnInput -> False]}, {
            StyleBox[{
              PointBox[{{0.02, 0.25}}]}, {
              Directive[
               PointSize[0.003666666666666667], 
               AbsoluteThickness[1.6], 
               RGBColor[1, 0.5, 0]]}, StripOnInput -> False]}, {
            StyleBox[{
              PointBox[{{0.03, 0.25}}]}, {
              Directive[
               PointSize[0.003666666666666667], 
               AbsoluteThickness[1.6], 
               RGBColor[1, 0.5, 0]]}, StripOnInput -> False]}, {
            StyleBox[{
              PointBox[{{0.04, 0.25}}]}, {
              Directive[
               PointSize[0.003666666666666667], 
               AbsoluteThickness[1.6], 
               RGBColor[1, 0.5, 0]]}, StripOnInput -> False]}, {
            StyleBox[{
              PointBox[{{0.05, 0.25}}]}, {
              Directive[
               PointSize[0.003666666666666667], 
               AbsoluteThickness[1.6], 
               RGBColor[1, 0.5, 0]]}, StripOnInput -> False]}, {
            StyleBox[{
              PointBox[{{0.060000000000000005`, 0.25}}]}, {
              Directive[
               PointSize[0.003666666666666667], 
               AbsoluteThickness[1.6], 
               RGBColor[1, 0.5, 0]]}, StripOnInput -> False]}, {
            StyleBox[{
              PointBox[{{0.06999999999999999, 0.25}}]}, {
              Directive[
               PointSize[0.003666666666666667], 
               AbsoluteThickness[1.6], 
               RGBColor[1, 0.5, 0]]}, StripOnInput -> False]}, {
            StyleBox[{
              PointBox[{{0.08, 0.25}}]}, {
              Directive[
               PointSize[0.003666666666666667], 
               AbsoluteThickness[1.6], 
               RGBColor[1, 0.5, 0]]}, StripOnInput -> False]}, {
            StyleBox[{
              PointBox[{{0.09, 0.25}}]}, {
              Directive[
               PointSize[0.003666666666666667], 
               AbsoluteThickness[1.6], 
               RGBColor[1, 0.5, 0]]}, StripOnInput -> False]}, {
            StyleBox[{
              PointBox[{{0.09999999999999999, 0.25}}]}, {
              Directive[
               PointSize[0.003666666666666667], 
               AbsoluteThickness[1.6], 
               RGBColor[1, 0.5, 0]]}, StripOnInput -> False]}, {
            StyleBox[{
              PointBox[{{0.01, 0.26}}]}, {
              Directive[
               PointSize[0.003666666666666667], 
               AbsoluteThickness[1.6], 
               RGBColor[1, 0.5, 0]]}, StripOnInput -> False]}, {
            StyleBox[{
              PointBox[{{0.02, 0.26}}]}, {
              Directive[
               PointSize[0.003666666666666667], 
               AbsoluteThickness[1.6], 
               RGBColor[1, 0.5, 0]]}, StripOnInput -> False]}, {
            StyleBox[{
              PointBox[{{0.03, 0.26}}]}, {
              Directive[
               PointSize[0.003666666666666667], 
               AbsoluteThickness[1.6], 
               RGBColor[1, 0.5, 0]]}, StripOnInput -> False]}, {
            StyleBox[{
              PointBox[{{0.04, 0.26}}]}, {
              Directive[
               PointSize[0.003666666666666667], 
               AbsoluteThickness[1.6], 
               RGBColor[1, 0.5, 0]]}, StripOnInput -> False]}, {
            StyleBox[{
              PointBox[{{0.05, 0.26}}]}, {
              Directive[
               PointSize[0.003666666666666667], 
               AbsoluteThickness[1.6], 
               RGBColor[1, 0.5, 0]]}, StripOnInput -> False]}, {
            StyleBox[{
              PointBox[{{0.060000000000000005`, 0.26}}]}, {
              Directive[
               PointSize[0.003666666666666667], 
               AbsoluteThickness[1.6], 
               RGBColor[1, 0.5, 0]]}, StripOnInput -> False]}, {
            StyleBox[{
              PointBox[{{0.06999999999999999, 0.26}}]}, {
              Directive[
               PointSize[0.003666666666666667], 
               AbsoluteThickness[1.6], 
               RGBColor[1, 0.5, 0]]}, StripOnInput -> False]}, {
            StyleBox[{
              PointBox[{{0.08, 0.26}}]}, {
              Directive[
               PointSize[0.003666666666666667], 
               AbsoluteThickness[1.6], 
               RGBColor[1, 0.5, 0]]}, StripOnInput -> False]}, {
            StyleBox[{
              PointBox[{{0.09, 0.26}}]}, {
              Directive[
               PointSize[0.003666666666666667], 
               AbsoluteThickness[1.6], 
               RGBColor[1, 0.5, 0]]}, StripOnInput -> False]}, {
            StyleBox[{
              PointBox[{{0.09999999999999999, 0.26}}]}, {
              Directive[
               PointSize[0.003666666666666667], 
               AbsoluteThickness[1.6], 
               RGBColor[1, 0.5, 0]]}, StripOnInput -> False]}, {
            StyleBox[{
              PointBox[{{0.01, 0.27}}]}, {
              Directive[
               PointSize[0.003666666666666667], 
               AbsoluteThickness[1.6], 
               RGBColor[1, 0.5, 0]]}, StripOnInput -> False]}, {
            StyleBox[{
              PointBox[{{0.02, 0.27}}]}, {
              Directive[
               PointSize[0.003666666666666667], 
               AbsoluteThickness[1.6], 
               RGBColor[1, 0.5, 0]]}, StripOnInput -> False]}, {
            StyleBox[{
              PointBox[{{0.03, 0.27}}]}, {
              Directive[
               PointSize[0.003666666666666667], 
               AbsoluteThickness[1.6], 
               RGBColor[1, 0.5, 0]]}, StripOnInput -> False]}, {
            StyleBox[{
              PointBox[{{0.04, 0.27}}]}, {
              Directive[
               PointSize[0.003666666666666667], 
               AbsoluteThickness[1.6], 
               RGBColor[1, 0.5, 0]]}, StripOnInput -> False]}, {
            StyleBox[{
              PointBox[{{0.05, 0.27}}]}, {
              Directive[
               PointSize[0.003666666666666667], 
               AbsoluteThickness[1.6], 
               RGBColor[1, 0.5, 0]]}, StripOnInput -> False]}, {
            StyleBox[{
              PointBox[{{0.060000000000000005`, 0.27}}]}, {
              Directive[
               PointSize[0.003666666666666667], 
               AbsoluteThickness[1.6], 
               RGBColor[1, 0.5, 0]]}, StripOnInput -> False]}, {
            StyleBox[{
              PointBox[{{0.06999999999999999, 0.27}}]}, {
              Directive[
               PointSize[0.003666666666666667], 
               AbsoluteThickness[1.6], 
               RGBColor[1, 0.5, 0]]}, StripOnInput -> False]}, {
            StyleBox[{
              PointBox[{{0.08, 0.27}}]}, {
              Directive[
               PointSize[0.003666666666666667], 
               AbsoluteThickness[1.6], 
               RGBColor[1, 0.5, 0]]}, StripOnInput -> False]}, {
            StyleBox[{
              PointBox[{{0.09, 0.27}}]}, {
              Directive[
               PointSize[0.003666666666666667], 
               AbsoluteThickness[1.6], 
               RGBColor[1, 0.5, 0]]}, StripOnInput -> False]}, {
            StyleBox[{
              PointBox[{{0.09999999999999999, 0.27}}]}, {
              Directive[
               PointSize[0.003666666666666667], 
               AbsoluteThickness[1.6], 
               RGBColor[1, 0.5, 0]]}, StripOnInput -> False]}, {
            StyleBox[{
              PointBox[{{0.01, 0.28}}]}, {
              Directive[
               PointSize[0.003666666666666667], 
               AbsoluteThickness[1.6], 
               RGBColor[1, 0.5, 0]]}, StripOnInput -> False]}, {
            StyleBox[{
              PointBox[{{0.02, 0.28}}]}, {
              Directive[
               PointSize[0.003666666666666667], 
               AbsoluteThickness[1.6], 
               RGBColor[1, 0.5, 0]]}, StripOnInput -> False]}, {
            StyleBox[{
              PointBox[{{0.03, 0.28}}]}, {
              Directive[
               PointSize[0.003666666666666667], 
               AbsoluteThickness[1.6], 
               RGBColor[1, 0.5, 0]]}, StripOnInput -> False]}, {
            StyleBox[{
              PointBox[{{0.04, 0.28}}]}, {
              Directive[
               PointSize[0.003666666666666667], 
               AbsoluteThickness[1.6], 
               RGBColor[1, 0.5, 0]]}, StripOnInput -> False]}, {
            StyleBox[{
              PointBox[{{0.05, 0.28}}]}, {
              Directive[
               PointSize[0.003666666666666667], 
               AbsoluteThickness[1.6], 
               RGBColor[1, 0.5, 0]]}, StripOnInput -> False]}, {
            StyleBox[{
              PointBox[{{0.060000000000000005`, 0.28}}]}, {
              Directive[
               PointSize[0.003666666666666667], 
               AbsoluteThickness[1.6], 
               RGBColor[1, 0.5, 0]]}, StripOnInput -> False]}, {
            StyleBox[{
              PointBox[{{0.06999999999999999, 0.28}}]}, {
              Directive[
               PointSize[0.003666666666666667], 
               AbsoluteThickness[1.6], 
               RGBColor[1, 0.5, 0]]}, StripOnInput -> False]}, {
            StyleBox[{
              PointBox[{{0.08, 0.28}}]}, {
              Directive[
               PointSize[0.003666666666666667], 
               AbsoluteThickness[1.6], 
               RGBColor[1, 0.5, 0]]}, StripOnInput -> False]}, {
            StyleBox[{
              PointBox[{{0.09, 0.28}}]}, {
              Directive[
               PointSize[0.003666666666666667], 
               AbsoluteThickness[1.6], 
               RGBColor[1, 0.5, 0]]}, StripOnInput -> False]}, {
            StyleBox[{
              PointBox[{{0.09999999999999999, 0.28}}]}, {
              Directive[
               PointSize[0.003666666666666667], 
               AbsoluteThickness[1.6], 
               RGBColor[1, 0.5, 0]]}, StripOnInput -> False]}, {
            StyleBox[{
              PointBox[{{0.01, 0.29000000000000004`}}]}, {
              Directive[
               PointSize[0.003666666666666667], 
               AbsoluteThickness[1.6], 
               RGBColor[1, 0.5, 0]]}, StripOnInput -> False]}, {
            StyleBox[{
              PointBox[{{0.02, 0.29000000000000004`}}]}, {
              Directive[
               PointSize[0.003666666666666667], 
               AbsoluteThickness[1.6], 
               RGBColor[1, 0.5, 0]]}, StripOnInput -> False]}, {
            StyleBox[{
              PointBox[{{0.03, 0.29000000000000004`}}]}, {
              Directive[
               PointSize[0.003666666666666667], 
               AbsoluteThickness[1.6], 
               RGBColor[1, 0.5, 0]]}, StripOnInput -> False]}, {
            StyleBox[{
              PointBox[{{0.04, 0.29000000000000004`}}]}, {
              Directive[
               PointSize[0.003666666666666667], 
               AbsoluteThickness[1.6], 
               RGBColor[1, 0.5, 0]]}, StripOnInput -> False]}, {
            StyleBox[{
              PointBox[{{0.05, 0.29000000000000004`}}]}, {
              Directive[
               PointSize[0.003666666666666667], 
               AbsoluteThickness[1.6], 
               RGBColor[1, 0.5, 0]]}, StripOnInput -> False]}, {
            StyleBox[{
              PointBox[{{0.060000000000000005`, 0.29000000000000004`}}]}, {
              Directive[
               PointSize[0.003666666666666667], 
               AbsoluteThickness[1.6], 
               RGBColor[1, 0.5, 0]]}, StripOnInput -> False]}, {
            StyleBox[{
              PointBox[{{0.06999999999999999, 0.29000000000000004`}}]}, {
              Directive[
               PointSize[0.003666666666666667], 
               AbsoluteThickness[1.6], 
               RGBColor[1, 0.5, 0]]}, StripOnInput -> False]}, {
            StyleBox[{
              PointBox[{{0.08, 0.29000000000000004`}}]}, {
              Directive[
               PointSize[0.003666666666666667], 
               AbsoluteThickness[1.6], 
               RGBColor[1, 0.5, 0]]}, StripOnInput -> False]}, {
            StyleBox[{
              PointBox[{{0.09, 0.29000000000000004`}}]}, {
              Directive[
               PointSize[0.003666666666666667], 
               AbsoluteThickness[1.6], 
               RGBColor[1, 0.5, 0]]}, StripOnInput -> False]}, {
            StyleBox[{
              PointBox[{{0.09999999999999999, 0.29000000000000004`}}]}, {
              Directive[
               PointSize[0.003666666666666667], 
               AbsoluteThickness[1.6], 
               RGBColor[1, 0.5, 0]]}, StripOnInput -> False]}, {
            StyleBox[{
              PointBox[{{0.01, 0.30000000000000004`}}]}, {
              Directive[
               PointSize[0.003666666666666667], 
               AbsoluteThickness[1.6], 
               RGBColor[1, 0.5, 0]]}, StripOnInput -> False]}, {
            StyleBox[{
              PointBox[{{0.02, 0.30000000000000004`}}]}, {
              Directive[
               PointSize[0.003666666666666667], 
               AbsoluteThickness[1.6], 
               RGBColor[1, 0.5, 0]]}, StripOnInput -> False]}, {
            StyleBox[{
              PointBox[{{0.03, 0.30000000000000004`}}]}, {
              Directive[
               PointSize[0.003666666666666667], 
               AbsoluteThickness[1.6], 
               RGBColor[1, 0.5, 0]]}, StripOnInput -> False]}, {
            StyleBox[{
              PointBox[{{0.04, 0.30000000000000004`}}]}, {
              Directive[
               PointSize[0.003666666666666667], 
               AbsoluteThickness[1.6], 
               RGBColor[1, 0.5, 0]]}, StripOnInput -> False]}, {
            StyleBox[{
              PointBox[{{0.05, 0.30000000000000004`}}]}, {
              Directive[
               PointSize[0.003666666666666667], 
               AbsoluteThickness[1.6], 
               RGBColor[1, 0.5, 0]]}, StripOnInput -> False]}, {
            StyleBox[{
              PointBox[{{0.060000000000000005`, 0.30000000000000004`}}]}, {
              Directive[
               PointSize[0.003666666666666667], 
               AbsoluteThickness[1.6], 
               RGBColor[1, 0.5, 0]]}, StripOnInput -> False]}, {
            StyleBox[{
              PointBox[{{0.06999999999999999, 0.30000000000000004`}}]}, {
              Directive[
               PointSize[0.003666666666666667], 
               AbsoluteThickness[1.6], 
               RGBColor[1, 0.5, 0]]}, StripOnInput -> False]}, {
            StyleBox[{
              PointBox[{{0.08, 0.30000000000000004`}}]}, {
              Directive[
               PointSize[0.003666666666666667], 
               AbsoluteThickness[1.6], 
               RGBColor[1, 0.5, 0]]}, StripOnInput -> False]}, {
            StyleBox[{
              PointBox[{{0.09, 0.30000000000000004`}}]}, {
              Directive[
               PointSize[0.003666666666666667], 
               AbsoluteThickness[1.6], 
               RGBColor[1, 0.5, 0]]}, StripOnInput -> False]}, {
            StyleBox[{
              PointBox[{{0.09999999999999999, 0.30000000000000004`}}]}, {
              Directive[
               PointSize[0.003666666666666667], 
               AbsoluteThickness[1.6], 
               RGBColor[1, 0.5, 0]]}, StripOnInput -> False]}, {
            StyleBox[{
              PointBox[{{0.01, 0.31}}]}, {
              Directive[
               PointSize[0.003666666666666667], 
               AbsoluteThickness[1.6], 
               RGBColor[1, 0.5, 0]]}, StripOnInput -> False]}, {
            StyleBox[{
              PointBox[{{0.02, 0.31}}]}, {
              Directive[
               PointSize[0.003666666666666667], 
               AbsoluteThickness[1.6], 
               RGBColor[1, 0.5, 0]]}, StripOnInput -> False]}, {
            StyleBox[{
              PointBox[{{0.03, 0.31}}]}, {
              Directive[
               PointSize[0.003666666666666667], 
               AbsoluteThickness[1.6], 
               RGBColor[1, 0.5, 0]]}, StripOnInput -> False]}, {
            StyleBox[{
              PointBox[{{0.04, 0.31}}]}, {
              Directive[
               PointSize[0.003666666666666667], 
               AbsoluteThickness[1.6], 
               RGBColor[1, 0.5, 0]]}, StripOnInput -> False]}, {
            StyleBox[{
              PointBox[{{0.05, 0.31}}]}, {
              Directive[
               PointSize[0.003666666666666667], 
               AbsoluteThickness[1.6], 
               RGBColor[1, 0.5, 0]]}, StripOnInput -> False]}, {
            StyleBox[{
              PointBox[{{0.060000000000000005`, 0.31}}]}, {
              Directive[
               PointSize[0.003666666666666667], 
               AbsoluteThickness[1.6], 
               RGBColor[1, 0.5, 0]]}, StripOnInput -> False]}, {
            StyleBox[{
              PointBox[{{0.06999999999999999, 0.31}}]}, {
              Directive[
               PointSize[0.003666666666666667], 
               AbsoluteThickness[1.6], 
               RGBColor[1, 0.5, 0]]}, StripOnInput -> False]}, {
            StyleBox[{
              PointBox[{{0.08, 0.31}}]}, {
              Directive[
               PointSize[0.003666666666666667], 
               AbsoluteThickness[1.6], 
               RGBColor[1, 0.5, 0]]}, StripOnInput -> False]}, {
            StyleBox[{
              PointBox[{{0.09, 0.31}}]}, {
              Directive[
               PointSize[0.003666666666666667], 
               AbsoluteThickness[1.6], 
               RGBColor[1, 0.5, 0]]}, StripOnInput -> False]}, {
            StyleBox[{
              PointBox[{{0.09999999999999999, 0.31}}]}, {
              Directive[
               PointSize[0.003666666666666667], 
               AbsoluteThickness[1.6], 
               RGBColor[1, 0.5, 0]]}, StripOnInput -> False]}, {
            StyleBox[{
              PointBox[{{0.01, 0.32}}]}, {
              Directive[
               PointSize[0.003666666666666667], 
               AbsoluteThickness[1.6], 
               RGBColor[1, 0.5, 0]]}, StripOnInput -> False]}, {
            StyleBox[{
              PointBox[{{0.02, 0.32}}]}, {
              Directive[
               PointSize[0.003666666666666667], 
               AbsoluteThickness[1.6], 
               RGBColor[1, 0.5, 0]]}, StripOnInput -> False]}, {
            StyleBox[{
              PointBox[{{0.03, 0.32}}]}, {
              Directive[
               PointSize[0.003666666666666667], 
               AbsoluteThickness[1.6], 
               RGBColor[1, 0.5, 0]]}, StripOnInput -> False]}, {
            StyleBox[{
              PointBox[{{0.04, 0.32}}]}, {
              Directive[
               PointSize[0.003666666666666667], 
               AbsoluteThickness[1.6], 
               RGBColor[1, 0.5, 0]]}, StripOnInput -> False]}, {
            StyleBox[{
              PointBox[{{0.05, 0.32}}]}, {
              Directive[
               PointSize[0.003666666666666667], 
               AbsoluteThickness[1.6], 
               RGBColor[1, 0.5, 0]]}, StripOnInput -> False]}, {
            StyleBox[{
              PointBox[{{0.060000000000000005`, 0.32}}]}, {
              Directive[
               PointSize[0.003666666666666667], 
               AbsoluteThickness[1.6], 
               RGBColor[1, 0.5, 0]]}, StripOnInput -> False]}, {
            StyleBox[{
              PointBox[{{0.06999999999999999, 0.32}}]}, {
              Directive[
               PointSize[0.003666666666666667], 
               AbsoluteThickness[1.6], 
               RGBColor[1, 0.5, 0]]}, StripOnInput -> False]}, {
            StyleBox[{
              PointBox[{{0.08, 0.32}}]}, {
              Directive[
               PointSize[0.003666666666666667], 
               AbsoluteThickness[1.6], 
               RGBColor[1, 0.5, 0]]}, StripOnInput -> False]}, {
            StyleBox[{
              PointBox[{{0.09, 0.32}}]}, {
              Directive[
               PointSize[0.003666666666666667], 
               AbsoluteThickness[1.6], 
               RGBColor[1, 0.5, 0]]}, StripOnInput -> False]}, {
            StyleBox[{
              PointBox[{{0.09999999999999999, 0.32}}]}, {
              Directive[
               PointSize[0.003666666666666667], 
               AbsoluteThickness[1.6], 
               RGBColor[1, 0.5, 0]]}, StripOnInput -> False]}, {
            StyleBox[{
              PointBox[{{0.01, 0.33}}]}, {
              Directive[
               PointSize[0.003666666666666667], 
               AbsoluteThickness[1.6], 
               RGBColor[1, 0.5, 0]]}, StripOnInput -> False]}, {
            StyleBox[{
              PointBox[{{0.02, 0.33}}]}, {
              Directive[
               PointSize[0.003666666666666667], 
               AbsoluteThickness[1.6], 
               RGBColor[1, 0.5, 0]]}, StripOnInput -> False]}, {
            StyleBox[{
              PointBox[{{0.03, 0.33}}]}, {
              Directive[
               PointSize[0.003666666666666667], 
               AbsoluteThickness[1.6], 
               RGBColor[1, 0.5, 0]]}, StripOnInput -> False]}, {
            StyleBox[{
              PointBox[{{0.04, 0.33}}]}, {
              Directive[
               PointSize[0.003666666666666667], 
               AbsoluteThickness[1.6], 
               RGBColor[1, 0.5, 0]]}, StripOnInput -> False]}, {
            StyleBox[{
              PointBox[{{0.05, 0.33}}]}, {
              Directive[
               PointSize[0.003666666666666667], 
               AbsoluteThickness[1.6], 
               RGBColor[1, 0.5, 0]]}, StripOnInput -> False]}, {
            StyleBox[{
              PointBox[{{0.060000000000000005`, 0.33}}]}, {
              Directive[
               PointSize[0.003666666666666667], 
               AbsoluteThickness[1.6], 
               RGBColor[1, 0.5, 0]]}, StripOnInput -> False]}, {
            StyleBox[{
              PointBox[{{0.06999999999999999, 0.33}}]}, {
              Directive[
               PointSize[0.003666666666666667], 
               AbsoluteThickness[1.6], 
               RGBColor[1, 0.5, 0]]}, StripOnInput -> False]}, {
            StyleBox[{
              PointBox[{{0.08, 0.33}}]}, {
              Directive[
               PointSize[0.003666666666666667], 
               AbsoluteThickness[1.6], 
               RGBColor[1, 0.5, 0]]}, StripOnInput -> False]}, {
            StyleBox[{
              PointBox[{{0.09, 0.33}}]}, {
              Directive[
               PointSize[0.003666666666666667], 
               AbsoluteThickness[1.6], 
               RGBColor[1, 0.5, 0]]}, StripOnInput -> False]}, {
            StyleBox[{
              PointBox[{{0.09999999999999999, 0.33}}]}, {
              Directive[
               PointSize[0.003666666666666667], 
               AbsoluteThickness[1.6], 
               RGBColor[1, 0.5, 0]]}, StripOnInput -> False]}, {
            StyleBox[{
              PointBox[{{0.01, 0.34}}]}, {
              Directive[
               PointSize[0.003666666666666667], 
               AbsoluteThickness[1.6], 
               RGBColor[1, 0.5, 0]]}, StripOnInput -> False]}, {
            StyleBox[{
              PointBox[{{0.02, 0.34}}]}, {
              Directive[
               PointSize[0.003666666666666667], 
               AbsoluteThickness[1.6], 
               RGBColor[1, 0.5, 0]]}, StripOnInput -> False]}, {
            StyleBox[{
              PointBox[{{0.03, 0.34}}]}, {
              Directive[
               PointSize[0.003666666666666667], 
               AbsoluteThickness[1.6], 
               RGBColor[1, 0.5, 0]]}, StripOnInput -> False]}, {
            StyleBox[{
              PointBox[{{0.04, 0.34}}]}, {
              Directive[
               PointSize[0.003666666666666667], 
               AbsoluteThickness[1.6], 
               RGBColor[1, 0.5, 0]]}, StripOnInput -> False]}, {
            StyleBox[{
              PointBox[{{0.05, 0.34}}]}, {
              Directive[
               PointSize[0.003666666666666667], 
               AbsoluteThickness[1.6], 
               RGBColor[1, 0.5, 0]]}, StripOnInput -> False]}, {
            StyleBox[{
              PointBox[{{0.060000000000000005`, 0.34}}]}, {
              Directive[
               PointSize[0.003666666666666667], 
               AbsoluteThickness[1.6], 
               RGBColor[1, 0.5, 0]]}, StripOnInput -> False]}, {
            StyleBox[{
              PointBox[{{0.06999999999999999, 0.34}}]}, {
              Directive[
               PointSize[0.003666666666666667], 
               AbsoluteThickness[1.6], 
               RGBColor[1, 0.5, 0]]}, StripOnInput -> False]}, {
            StyleBox[{
              PointBox[{{0.08, 0.34}}]}, {
              Directive[
               PointSize[0.003666666666666667], 
               AbsoluteThickness[1.6], 
               RGBColor[1, 0.5, 0]]}, StripOnInput -> False]}, {
            StyleBox[{
              PointBox[{{0.09, 0.34}}]}, {
              Directive[
               PointSize[0.003666666666666667], 
               AbsoluteThickness[1.6], 
               RGBColor[1, 0.5, 0]]}, StripOnInput -> False]}, {
            StyleBox[{
              PointBox[{{0.09999999999999999, 0.34}}]}, {
              Directive[
               PointSize[0.003666666666666667], 
               AbsoluteThickness[1.6], 
               RGBColor[1, 0.5, 0]]}, StripOnInput -> False]}, {
            StyleBox[{
              PointBox[{{0.01, 0.35000000000000003`}}]}, {
              Directive[
               PointSize[0.003666666666666667], 
               AbsoluteThickness[1.6], 
               RGBColor[1, 0.5, 0]]}, StripOnInput -> False]}, {
            StyleBox[{
              PointBox[{{0.02, 0.35000000000000003`}}]}, {
              Directive[
               PointSize[0.003666666666666667], 
               AbsoluteThickness[1.6], 
               RGBColor[1, 0.5, 0]]}, StripOnInput -> False]}, {
            StyleBox[{
              PointBox[{{0.03, 0.35000000000000003`}}]}, {
              Directive[
               PointSize[0.003666666666666667], 
               AbsoluteThickness[1.6], 
               RGBColor[1, 0.5, 0]]}, StripOnInput -> False]}, {
            StyleBox[{
              PointBox[{{0.04, 0.35000000000000003`}}]}, {
              Directive[
               PointSize[0.003666666666666667], 
               AbsoluteThickness[1.6], 
               RGBColor[1, 0.5, 0]]}, StripOnInput -> False]}, {
            StyleBox[{
              PointBox[{{0.05, 0.35000000000000003`}}]}, {
              Directive[
               PointSize[0.003666666666666667], 
               AbsoluteThickness[1.6], 
               RGBColor[1, 0.5, 0]]}, StripOnInput -> False]}, {
            StyleBox[{
              PointBox[{{0.060000000000000005`, 0.35000000000000003`}}]}, {
              Directive[
               PointSize[0.003666666666666667], 
               AbsoluteThickness[1.6], 
               RGBColor[1, 0.5, 0]]}, StripOnInput -> False]}, {
            StyleBox[{
              PointBox[{{0.06999999999999999, 0.35000000000000003`}}]}, {
              Directive[
               PointSize[0.003666666666666667], 
               AbsoluteThickness[1.6], 
               RGBColor[1, 0.5, 0]]}, StripOnInput -> False]}, {
            StyleBox[{
              PointBox[{{0.08, 0.35000000000000003`}}]}, {
              Directive[
               PointSize[0.003666666666666667], 
               AbsoluteThickness[1.6], 
               RGBColor[1, 0.5, 0]]}, StripOnInput -> False]}, {
            StyleBox[{
              PointBox[{{0.09, 0.35000000000000003`}}]}, {
              Directive[
               PointSize[0.003666666666666667], 
               AbsoluteThickness[1.6], 
               RGBColor[1, 0.5, 0]]}, StripOnInput -> False]}, {
            StyleBox[{
              PointBox[{{0.09999999999999999, 0.35000000000000003`}}]}, {
              Directive[
               PointSize[0.003666666666666667], 
               AbsoluteThickness[1.6], 
               RGBColor[1, 0.5, 0]]}, StripOnInput -> False]}, {
            StyleBox[{
              PointBox[{{0.01, 0.36000000000000004`}}]}, {
              Directive[
               PointSize[0.003666666666666667], 
               AbsoluteThickness[1.6], 
               RGBColor[1, 0.5, 0]]}, StripOnInput -> False]}, {
            StyleBox[{
              PointBox[{{0.02, 0.36000000000000004`}}]}, {
              Directive[
               PointSize[0.003666666666666667], 
               AbsoluteThickness[1.6], 
               RGBColor[1, 0.5, 0]]}, StripOnInput -> False]}, {
            StyleBox[{
              PointBox[{{0.03, 0.36000000000000004`}}]}, {
              Directive[
               PointSize[0.003666666666666667], 
               AbsoluteThickness[1.6], 
               RGBColor[1, 0.5, 0]]}, StripOnInput -> False]}, {
            StyleBox[{
              PointBox[{{0.04, 0.36000000000000004`}}]}, {
              Directive[
               PointSize[0.003666666666666667], 
               AbsoluteThickness[1.6], 
               RGBColor[1, 0.5, 0]]}, StripOnInput -> False]}, {
            StyleBox[{
              PointBox[{{0.05, 0.36000000000000004`}}]}, {
              Directive[
               PointSize[0.003666666666666667], 
               AbsoluteThickness[1.6], 
               RGBColor[1, 0.5, 0]]}, StripOnInput -> False]}, {
            StyleBox[{
              PointBox[{{0.060000000000000005`, 0.36000000000000004`}}]}, {
              Directive[
               PointSize[0.003666666666666667], 
               AbsoluteThickness[1.6], 
               RGBColor[1, 0.5, 0]]}, StripOnInput -> False]}, {
            StyleBox[{
              PointBox[{{0.06999999999999999, 0.36000000000000004`}}]}, {
              Directive[
               PointSize[0.003666666666666667], 
               AbsoluteThickness[1.6], 
               RGBColor[1, 0.5, 0]]}, StripOnInput -> False]}, {
            StyleBox[{
              PointBox[{{0.08, 0.36000000000000004`}}]}, {
              Directive[
               PointSize[0.003666666666666667], 
               AbsoluteThickness[1.6], 
               RGBColor[1, 0.5, 0]]}, StripOnInput -> False]}, {
            StyleBox[{
              PointBox[{{0.09, 0.36000000000000004`}}]}, {
              Directive[
               PointSize[0.003666666666666667], 
               AbsoluteThickness[1.6], 
               RGBColor[1, 0.5, 0]]}, StripOnInput -> False]}, {
            StyleBox[{
              PointBox[{{0.09999999999999999, 0.36000000000000004`}}]}, {
              Directive[
               PointSize[0.003666666666666667], 
               AbsoluteThickness[1.6], 
               RGBColor[1, 0.5, 0]]}, StripOnInput -> False]}, {
            StyleBox[{
              PointBox[{{0.01, 0.37}}]}, {
              Directive[
               PointSize[0.003666666666666667], 
               AbsoluteThickness[1.6], 
               RGBColor[1, 0.5, 0]]}, StripOnInput -> False]}, {
            StyleBox[{
              PointBox[{{0.02, 0.37}}]}, {
              Directive[
               PointSize[0.003666666666666667], 
               AbsoluteThickness[1.6], 
               RGBColor[1, 0.5, 0]]}, StripOnInput -> False]}, {
            StyleBox[{
              PointBox[{{0.03, 0.37}}]}, {
              Directive[
               PointSize[0.003666666666666667], 
               AbsoluteThickness[1.6], 
               RGBColor[1, 0.5, 0]]}, StripOnInput -> False]}, {
            StyleBox[{
              PointBox[{{0.04, 0.37}}]}, {
              Directive[
               PointSize[0.003666666666666667], 
               AbsoluteThickness[1.6], 
               RGBColor[1, 0.5, 0]]}, StripOnInput -> False]}, {
            StyleBox[{
              PointBox[{{0.05, 0.37}}]}, {
              Directive[
               PointSize[0.003666666666666667], 
               AbsoluteThickness[1.6], 
               RGBColor[1, 0.5, 0]]}, StripOnInput -> False]}, {
            StyleBox[{
              PointBox[{{0.060000000000000005`, 0.37}}]}, {
              Directive[
               PointSize[0.003666666666666667], 
               AbsoluteThickness[1.6], 
               RGBColor[1, 0.5, 0]]}, StripOnInput -> False]}, {
            StyleBox[{
              PointBox[{{0.06999999999999999, 0.37}}]}, {
              Directive[
               PointSize[0.003666666666666667], 
               AbsoluteThickness[1.6], 
               RGBColor[1, 0.5, 0]]}, StripOnInput -> False]}, {
            StyleBox[{
              PointBox[{{0.08, 0.37}}]}, {
              Directive[
               PointSize[0.003666666666666667], 
               AbsoluteThickness[1.6], 
               RGBColor[1, 0.5, 0]]}, StripOnInput -> False]}, {
            StyleBox[{
              PointBox[{{0.09, 0.37}}]}, {
              Directive[
               PointSize[0.003666666666666667], 
               AbsoluteThickness[1.6], 
               RGBColor[1, 0.5, 0]]}, StripOnInput -> False]}, {
            StyleBox[{
              PointBox[{{0.09999999999999999, 0.37}}]}, {
              Directive[
               PointSize[0.003666666666666667], 
               AbsoluteThickness[1.6], 
               RGBColor[1, 0.5, 0]]}, StripOnInput -> False]}, {
            StyleBox[{
              PointBox[{{0.01, 0.38}}]}, {
              Directive[
               PointSize[0.003666666666666667], 
               AbsoluteThickness[1.6], 
               RGBColor[1, 0.5, 0]]}, StripOnInput -> False]}, {
            StyleBox[{
              PointBox[{{0.02, 0.38}}]}, {
              Directive[
               PointSize[0.003666666666666667], 
               AbsoluteThickness[1.6], 
               RGBColor[1, 0.5, 0]]}, StripOnInput -> False]}, {
            StyleBox[{
              PointBox[{{0.03, 0.38}}]}, {
              Directive[
               PointSize[0.003666666666666667], 
               AbsoluteThickness[1.6], 
               RGBColor[1, 0.5, 0]]}, StripOnInput -> False]}, {
            StyleBox[{
              PointBox[{{0.04, 0.38}}]}, {
              Directive[
               PointSize[0.003666666666666667], 
               AbsoluteThickness[1.6], 
               RGBColor[1, 0.5, 0]]}, StripOnInput -> False]}, {
            StyleBox[{
              PointBox[{{0.05, 0.38}}]}, {
              Directive[
               PointSize[0.003666666666666667], 
               AbsoluteThickness[1.6], 
               RGBColor[1, 0.5, 0]]}, StripOnInput -> False]}, {
            StyleBox[{
              PointBox[{{0.060000000000000005`, 0.38}}]}, {
              Directive[
               PointSize[0.003666666666666667], 
               AbsoluteThickness[1.6], 
               RGBColor[1, 0.5, 0]]}, StripOnInput -> False]}, {
            StyleBox[{
              PointBox[{{0.06999999999999999, 0.38}}]}, {
              Directive[
               PointSize[0.003666666666666667], 
               AbsoluteThickness[1.6], 
               RGBColor[1, 0.5, 0]]}, StripOnInput -> False]}, {
            StyleBox[{
              PointBox[{{0.08, 0.38}}]}, {
              Directive[
               PointSize[0.003666666666666667], 
               AbsoluteThickness[1.6], 
               RGBColor[1, 0.5, 0]]}, StripOnInput -> False]}, {
            StyleBox[{
              PointBox[{{0.09, 0.38}}]}, {
              Directive[
               PointSize[0.003666666666666667], 
               AbsoluteThickness[1.6], 
               RGBColor[1, 0.5, 0]]}, StripOnInput -> False]}, {
            StyleBox[{
              PointBox[{{0.09999999999999999, 0.38}}]}, {
              Directive[
               PointSize[0.003666666666666667], 
               AbsoluteThickness[1.6], 
               RGBColor[1, 0.5, 0]]}, StripOnInput -> False]}, {
            StyleBox[{
              PointBox[{{0.01, 0.39}}]}, {
              Directive[
               PointSize[0.003666666666666667], 
               AbsoluteThickness[1.6], 
               RGBColor[1, 0.5, 0]]}, StripOnInput -> False]}, {
            StyleBox[{
              PointBox[{{0.02, 0.39}}]}, {
              Directive[
               PointSize[0.003666666666666667], 
               AbsoluteThickness[1.6], 
               RGBColor[1, 0.5, 0]]}, StripOnInput -> False]}, {
            StyleBox[{
              PointBox[{{0.03, 0.39}}]}, {
              Directive[
               PointSize[0.003666666666666667], 
               AbsoluteThickness[1.6], 
               RGBColor[1, 0.5, 0]]}, StripOnInput -> False]}, {
            StyleBox[{
              PointBox[{{0.04, 0.39}}]}, {
              Directive[
               PointSize[0.003666666666666667], 
               AbsoluteThickness[1.6], 
               RGBColor[1, 0.5, 0]]}, StripOnInput -> False]}, {
            StyleBox[{
              PointBox[{{0.05, 0.39}}]}, {
              Directive[
               PointSize[0.003666666666666667], 
               AbsoluteThickness[1.6], 
               RGBColor[1, 0.5, 0]]}, StripOnInput -> False]}, {
            StyleBox[{
              PointBox[{{0.060000000000000005`, 0.39}}]}, {
              Directive[
               PointSize[0.003666666666666667], 
               AbsoluteThickness[1.6], 
               RGBColor[1, 0.5, 0]]}, StripOnInput -> False]}, {
            StyleBox[{
              PointBox[{{0.06999999999999999, 0.39}}]}, {
              Directive[
               PointSize[0.003666666666666667], 
               AbsoluteThickness[1.6], 
               RGBColor[1, 0.5, 0]]}, StripOnInput -> False]}, {
            StyleBox[{
              PointBox[{{0.08, 0.39}}]}, {
              Directive[
               PointSize[0.003666666666666667], 
               AbsoluteThickness[1.6], 
               RGBColor[1, 0.5, 0]]}, StripOnInput -> False]}, {
            StyleBox[{
              PointBox[{{0.09, 0.39}}]}, {
              Directive[
               PointSize[0.003666666666666667], 
               AbsoluteThickness[1.6], 
               RGBColor[1, 0.5, 0]]}, StripOnInput -> False]}, {
            StyleBox[{
              PointBox[{{0.09999999999999999, 0.39}}]}, {
              Directive[
               PointSize[0.003666666666666667], 
               AbsoluteThickness[1.6], 
               RGBColor[1, 0.5, 0]]}, StripOnInput -> False]}, {
            StyleBox[{
              PointBox[{{0.01, 0.4}}]}, {
              Directive[
               PointSize[0.003666666666666667], 
               AbsoluteThickness[1.6], 
               RGBColor[1, 0.5, 0]]}, StripOnInput -> False]}, {
            StyleBox[{
              PointBox[{{0.02, 0.4}}]}, {
              Directive[
               PointSize[0.003666666666666667], 
               AbsoluteThickness[1.6], 
               RGBColor[1, 0.5, 0]]}, StripOnInput -> False]}, {
            StyleBox[{
              PointBox[{{0.03, 0.4}}]}, {
              Directive[
               PointSize[0.003666666666666667], 
               AbsoluteThickness[1.6], 
               RGBColor[1, 0.5, 0]]}, StripOnInput -> False]}, {
            StyleBox[{
              PointBox[{{0.04, 0.4}}]}, {
              Directive[
               PointSize[0.003666666666666667], 
               AbsoluteThickness[1.6], 
               RGBColor[1, 0.5, 0]]}, StripOnInput -> False]}, {
            StyleBox[{
              PointBox[{{0.05, 0.4}}]}, {
              Directive[
               PointSize[0.003666666666666667], 
               AbsoluteThickness[1.6], 
               RGBColor[1, 0.5, 0]]}, StripOnInput -> False]}, {
            StyleBox[{
              PointBox[{{0.060000000000000005`, 0.4}}]}, {
              Directive[
               PointSize[0.003666666666666667], 
               AbsoluteThickness[1.6], 
               RGBColor[1, 0.5, 0]]}, StripOnInput -> False]}, {
            StyleBox[{
              PointBox[{{0.06999999999999999, 0.4}}]}, {
              Directive[
               PointSize[0.003666666666666667], 
               AbsoluteThickness[1.6], 
               RGBColor[1, 0.5, 0]]}, StripOnInput -> False]}, {
            StyleBox[{
              PointBox[{{0.08, 0.4}}]}, {
              Directive[
               PointSize[0.003666666666666667], 
               AbsoluteThickness[1.6], 
               RGBColor[1, 0.5, 0]]}, StripOnInput -> False]}, {
            StyleBox[{
              PointBox[{{0.09, 0.4}}]}, {
              Directive[
               PointSize[0.003666666666666667], 
               AbsoluteThickness[1.6], 
               RGBColor[1, 0.5, 0]]}, StripOnInput -> False]}, {
            StyleBox[{
              PointBox[{{0.09999999999999999, 0.4}}]}, {
              Directive[
               PointSize[0.003666666666666667], 
               AbsoluteThickness[1.6], 
               RGBColor[1, 0.5, 0]]}, StripOnInput -> False]}, {
            StyleBox[{
              PointBox[{{0.01, 0.41000000000000003`}}]}, {
              Directive[
               PointSize[0.003666666666666667], 
               AbsoluteThickness[1.6], 
               RGBColor[1, 0.5, 0]]}, StripOnInput -> False]}, {
            StyleBox[{
              PointBox[{{0.02, 0.41000000000000003`}}]}, {
              Directive[
               PointSize[0.003666666666666667], 
               AbsoluteThickness[1.6], 
               RGBColor[1, 0.5, 0]]}, StripOnInput -> False]}, {
            StyleBox[{
              PointBox[{{0.03, 0.41000000000000003`}}]}, {
              Directive[
               PointSize[0.003666666666666667], 
               AbsoluteThickness[1.6], 
               RGBColor[1, 0.5, 0]]}, StripOnInput -> False]}, {
            StyleBox[{
              PointBox[{{0.04, 0.41000000000000003`}}]}, {
              Directive[
               PointSize[0.003666666666666667], 
               AbsoluteThickness[1.6], 
               RGBColor[1, 0.5, 0]]}, StripOnInput -> False]}, {
            StyleBox[{
              PointBox[{{0.05, 0.41000000000000003`}}]}, {
              Directive[
               PointSize[0.003666666666666667], 
               AbsoluteThickness[1.6], 
               RGBColor[1, 0.5, 0]]}, StripOnInput -> False]}, {
            StyleBox[{
              PointBox[{{0.060000000000000005`, 0.41000000000000003`}}]}, {
              Directive[
               PointSize[0.003666666666666667], 
               AbsoluteThickness[1.6], 
               RGBColor[1, 0.5, 0]]}, StripOnInput -> False]}, {
            StyleBox[{
              PointBox[{{0.06999999999999999, 0.41000000000000003`}}]}, {
              Directive[
               PointSize[0.003666666666666667], 
               AbsoluteThickness[1.6], 
               RGBColor[1, 0.5, 0]]}, StripOnInput -> False]}, {
            StyleBox[{
              PointBox[{{0.08, 0.41000000000000003`}}]}, {
              Directive[
               PointSize[0.003666666666666667], 
               AbsoluteThickness[1.6], 
               RGBColor[1, 0.5, 0]]}, StripOnInput -> False]}, {
            StyleBox[{
              PointBox[{{0.09, 0.41000000000000003`}}]}, {
              Directive[
               PointSize[0.003666666666666667], 
               AbsoluteThickness[1.6], 
               RGBColor[1, 0.5, 0]]}, StripOnInput -> False]}, {
            StyleBox[{
              PointBox[{{0.09999999999999999, 0.41000000000000003`}}]}, {
              Directive[
               PointSize[0.003666666666666667], 
               AbsoluteThickness[1.6], 
               RGBColor[1, 0.5, 0]]}, StripOnInput -> False]}, {
            StyleBox[{
              PointBox[{{0.01, 0.42000000000000004`}}]}, {
              Directive[
               PointSize[0.003666666666666667], 
               AbsoluteThickness[1.6], 
               RGBColor[1, 0.5, 0]]}, StripOnInput -> False]}, {
            StyleBox[{
              PointBox[{{0.02, 0.42000000000000004`}}]}, {
              Directive[
               PointSize[0.003666666666666667], 
               AbsoluteThickness[1.6], 
               RGBColor[1, 0.5, 0]]}, StripOnInput -> False]}, {
            StyleBox[{
              PointBox[{{0.03, 0.42000000000000004`}}]}, {
              Directive[
               PointSize[0.003666666666666667], 
               AbsoluteThickness[1.6], 
               RGBColor[1, 0.5, 0]]}, StripOnInput -> False]}, {
            StyleBox[{
              PointBox[{{0.04, 0.42000000000000004`}}]}, {
              Directive[
               PointSize[0.003666666666666667], 
               AbsoluteThickness[1.6], 
               RGBColor[1, 0.5, 0]]}, StripOnInput -> False]}, {
            StyleBox[{
              PointBox[{{0.05, 0.42000000000000004`}}]}, {
              Directive[
               PointSize[0.003666666666666667], 
               AbsoluteThickness[1.6], 
               RGBColor[1, 0.5, 0]]}, StripOnInput -> False]}, {
            StyleBox[{
              PointBox[{{0.060000000000000005`, 0.42000000000000004`}}]}, {
              Directive[
               PointSize[0.003666666666666667], 
               AbsoluteThickness[1.6], 
               RGBColor[1, 0.5, 0]]}, StripOnInput -> False]}, {
            StyleBox[{
              PointBox[{{0.06999999999999999, 0.42000000000000004`}}]}, {
              Directive[
               PointSize[0.003666666666666667], 
               AbsoluteThickness[1.6], 
               RGBColor[1, 0.5, 0]]}, StripOnInput -> False]}, {
            StyleBox[{
              PointBox[{{0.08, 0.42000000000000004`}}]}, {
              Directive[
               PointSize[0.003666666666666667], 
               AbsoluteThickness[1.6], 
               RGBColor[1, 0.5, 0]]}, StripOnInput -> False]}, {
            StyleBox[{
              PointBox[{{0.09, 0.42000000000000004`}}]}, {
              Directive[
               PointSize[0.003666666666666667], 
               AbsoluteThickness[1.6], 
               RGBColor[1, 0.5, 0]]}, StripOnInput -> False]}, {
            StyleBox[{
              PointBox[{{0.09999999999999999, 0.42000000000000004`}}]}, {
              Directive[
               PointSize[0.003666666666666667], 
               AbsoluteThickness[1.6], 
               RGBColor[1, 0.5, 0]]}, StripOnInput -> False]}, {
            StyleBox[{
              PointBox[{{0.01, 0.43}}]}, {
              Directive[
               PointSize[0.003666666666666667], 
               AbsoluteThickness[1.6], 
               RGBColor[1, 0.5, 0]]}, StripOnInput -> False]}, {
            StyleBox[{
              PointBox[{{0.02, 0.43}}]}, {
              Directive[
               PointSize[0.003666666666666667], 
               AbsoluteThickness[1.6], 
               RGBColor[1, 0.5, 0]]}, StripOnInput -> False]}, {
            StyleBox[{
              PointBox[{{0.03, 0.43}}]}, {
              Directive[
               PointSize[0.003666666666666667], 
               AbsoluteThickness[1.6], 
               RGBColor[1, 0.5, 0]]}, StripOnInput -> False]}, {
            StyleBox[{
              PointBox[{{0.04, 0.43}}]}, {
              Directive[
               PointSize[0.003666666666666667], 
               AbsoluteThickness[1.6], 
               RGBColor[1, 0.5, 0]]}, StripOnInput -> False]}, {
            StyleBox[{
              PointBox[{{0.05, 0.43}}]}, {
              Directive[
               PointSize[0.003666666666666667], 
               AbsoluteThickness[1.6], 
               RGBColor[1, 0.5, 0]]}, StripOnInput -> False]}, {
            StyleBox[{
              PointBox[{{0.060000000000000005`, 0.43}}]}, {
              Directive[
               PointSize[0.003666666666666667], 
               AbsoluteThickness[1.6], 
               RGBColor[1, 0.5, 0]]}, StripOnInput -> False]}, {
            StyleBox[{
              PointBox[{{0.06999999999999999, 0.43}}]}, {
              Directive[
               PointSize[0.003666666666666667], 
               AbsoluteThickness[1.6], 
               RGBColor[1, 0.5, 0]]}, StripOnInput -> False]}, {
            StyleBox[{
              PointBox[{{0.08, 0.43}}]}, {
              Directive[
               PointSize[0.003666666666666667], 
               AbsoluteThickness[1.6], 
               RGBColor[1, 0.5, 0]]}, StripOnInput -> False]}, {
            StyleBox[{
              PointBox[{{0.09, 0.43}}]}, {
              Directive[
               PointSize[0.003666666666666667], 
               AbsoluteThickness[1.6], 
               RGBColor[1, 0.5, 0]]}, StripOnInput -> False]}, {
            StyleBox[{
              PointBox[{{0.09999999999999999, 0.43}}]}, {
              Directive[
               PointSize[0.003666666666666667], 
               AbsoluteThickness[1.6], 
               RGBColor[1, 0.5, 0]]}, StripOnInput -> False]}, {
            StyleBox[{
              PointBox[{{0.01, 0.44}}]}, {
              Directive[
               PointSize[0.003666666666666667], 
               AbsoluteThickness[1.6], 
               RGBColor[1, 0.5, 0]]}, StripOnInput -> False]}, {
            StyleBox[{
              PointBox[{{0.02, 0.44}}]}, {
              Directive[
               PointSize[0.003666666666666667], 
               AbsoluteThickness[1.6], 
               RGBColor[1, 0.5, 0]]}, StripOnInput -> False]}, {
            StyleBox[{
              PointBox[{{0.03, 0.44}}]}, {
              Directive[
               PointSize[0.003666666666666667], 
               AbsoluteThickness[1.6], 
               RGBColor[1, 0.5, 0]]}, StripOnInput -> False]}, {
            StyleBox[{
              PointBox[{{0.04, 0.44}}]}, {
              Directive[
               PointSize[0.003666666666666667], 
               AbsoluteThickness[1.6], 
               RGBColor[1, 0.5, 0]]}, StripOnInput -> False]}, {
            StyleBox[{
              PointBox[{{0.05, 0.44}}]}, {
              Directive[
               PointSize[0.003666666666666667], 
               AbsoluteThickness[1.6], 
               RGBColor[1, 0.5, 0]]}, StripOnInput -> False]}, {
            StyleBox[{
              PointBox[{{0.060000000000000005`, 0.44}}]}, {
              Directive[
               PointSize[0.003666666666666667], 
               AbsoluteThickness[1.6], 
               RGBColor[1, 0.5, 0]]}, StripOnInput -> False]}, {
            StyleBox[{
              PointBox[{{0.06999999999999999, 0.44}}]}, {
              Directive[
               PointSize[0.003666666666666667], 
               AbsoluteThickness[1.6], 
               RGBColor[1, 0.5, 0]]}, StripOnInput -> False]}, {
            StyleBox[{
              PointBox[{{0.08, 0.44}}]}, {
              Directive[
               PointSize[0.003666666666666667], 
               AbsoluteThickness[1.6], 
               RGBColor[1, 0.5, 0]]}, StripOnInput -> False]}, {
            StyleBox[{
              PointBox[{{0.09, 0.44}}]}, {
              Directive[
               PointSize[0.003666666666666667], 
               AbsoluteThickness[1.6], 
               RGBColor[1, 0.5, 0]]}, StripOnInput -> False]}, {
            StyleBox[{
              PointBox[{{0.09999999999999999, 0.44}}]}, {
              Directive[
               PointSize[0.003666666666666667], 
               AbsoluteThickness[1.6], 
               RGBColor[1, 0.5, 0]]}, StripOnInput -> False]}, {
            StyleBox[{
              PointBox[{{0.01, 0.45}}]}, {
              Directive[
               PointSize[0.003666666666666667], 
               AbsoluteThickness[1.6], 
               RGBColor[1, 0.5, 0]]}, StripOnInput -> False]}, {
            StyleBox[{
              PointBox[{{0.02, 0.45}}]}, {
              Directive[
               PointSize[0.003666666666666667], 
               AbsoluteThickness[1.6], 
               RGBColor[1, 0.5, 0]]}, StripOnInput -> False]}, {
            StyleBox[{
              PointBox[{{0.03, 0.45}}]}, {
              Directive[
               PointSize[0.003666666666666667], 
               AbsoluteThickness[1.6], 
               RGBColor[1, 0.5, 0]]}, StripOnInput -> False]}, {
            StyleBox[{
              PointBox[{{0.04, 0.45}}]}, {
              Directive[
               PointSize[0.003666666666666667], 
               AbsoluteThickness[1.6], 
               RGBColor[1, 0.5, 0]]}, StripOnInput -> False]}, {
            StyleBox[{
              PointBox[{{0.05, 0.45}}]}, {
              Directive[
               PointSize[0.003666666666666667], 
               AbsoluteThickness[1.6], 
               RGBColor[1, 0.5, 0]]}, StripOnInput -> False]}, {
            StyleBox[{
              PointBox[{{0.060000000000000005`, 0.45}}]}, {
              Directive[
               PointSize[0.003666666666666667], 
               AbsoluteThickness[1.6], 
               RGBColor[1, 0.5, 0]]}, StripOnInput -> False]}, {
            StyleBox[{
              PointBox[{{0.06999999999999999, 0.45}}]}, {
              Directive[
               PointSize[0.003666666666666667], 
               AbsoluteThickness[1.6], 
               RGBColor[1, 0.5, 0]]}, StripOnInput -> False]}, {
            StyleBox[{
              PointBox[{{0.08, 0.45}}]}, {
              Directive[
               PointSize[0.003666666666666667], 
               AbsoluteThickness[1.6], 
               RGBColor[1, 0.5, 0]]}, StripOnInput -> False]}, {
            StyleBox[{
              PointBox[{{0.09, 0.45}}]}, {
              Directive[
               PointSize[0.003666666666666667], 
               AbsoluteThickness[1.6], 
               RGBColor[1, 0.5, 0]]}, StripOnInput -> False]}, {
            StyleBox[{
              PointBox[{{0.09999999999999999, 0.45}}]}, {
              Directive[
               PointSize[0.003666666666666667], 
               AbsoluteThickness[1.6], 
               RGBColor[1, 0.5, 0]]}, StripOnInput -> False]}, {
            StyleBox[{
              PointBox[{{0.01, 0.46}}]}, {
              Directive[
               PointSize[0.003666666666666667], 
               AbsoluteThickness[1.6], 
               RGBColor[1, 0.5, 0]]}, StripOnInput -> False]}, {
            StyleBox[{
              PointBox[{{0.02, 0.46}}]}, {
              Directive[
               PointSize[0.003666666666666667], 
               AbsoluteThickness[1.6], 
               RGBColor[1, 0.5, 0]]}, StripOnInput -> False]}, {
            StyleBox[{
              PointBox[{{0.03, 0.46}}]}, {
              Directive[
               PointSize[0.003666666666666667], 
               AbsoluteThickness[1.6], 
               RGBColor[1, 0.5, 0]]}, StripOnInput -> False]}, {
            StyleBox[{
              PointBox[{{0.04, 0.46}}]}, {
              Directive[
               PointSize[0.003666666666666667], 
               AbsoluteThickness[1.6], 
               RGBColor[1, 0.5, 0]]}, StripOnInput -> False]}, {
            StyleBox[{
              PointBox[{{0.05, 0.46}}]}, {
              Directive[
               PointSize[0.003666666666666667], 
               AbsoluteThickness[1.6], 
               RGBColor[1, 0.5, 0]]}, StripOnInput -> False]}, {
            StyleBox[{
              PointBox[{{0.060000000000000005`, 0.46}}]}, {
              Directive[
               PointSize[0.003666666666666667], 
               AbsoluteThickness[1.6], 
               RGBColor[1, 0.5, 0]]}, StripOnInput -> False]}, {
            StyleBox[{
              PointBox[{{0.06999999999999999, 0.46}}]}, {
              Directive[
               PointSize[0.003666666666666667], 
               AbsoluteThickness[1.6], 
               RGBColor[1, 0.5, 0]]}, StripOnInput -> False]}, {
            StyleBox[{
              PointBox[{{0.08, 0.46}}]}, {
              Directive[
               PointSize[0.003666666666666667], 
               AbsoluteThickness[1.6], 
               RGBColor[1, 0.5, 0]]}, StripOnInput -> False]}, {
            StyleBox[{
              PointBox[{{0.09, 0.46}}]}, {
              Directive[
               PointSize[0.003666666666666667], 
               AbsoluteThickness[1.6], 
               RGBColor[1, 0.5, 0]]}, StripOnInput -> False]}, {
            StyleBox[{
              PointBox[{{0.09999999999999999, 0.46}}]}, {
              Directive[
               PointSize[0.003666666666666667], 
               AbsoluteThickness[1.6], 
               RGBColor[1, 0.5, 0]]}, StripOnInput -> False]}, {
            StyleBox[{
              PointBox[{{0.01, 0.47000000000000003`}}]}, {
              Directive[
               PointSize[0.003666666666666667], 
               AbsoluteThickness[1.6], 
               RGBColor[1, 0.5, 0]]}, StripOnInput -> False]}, {
            StyleBox[{
              PointBox[{{0.02, 0.47000000000000003`}}]}, {
              Directive[
               PointSize[0.003666666666666667], 
               AbsoluteThickness[1.6], 
               RGBColor[1, 0.5, 0]]}, StripOnInput -> False]}, {
            StyleBox[{
              PointBox[{{0.03, 0.47000000000000003`}}]}, {
              Directive[
               PointSize[0.003666666666666667], 
               AbsoluteThickness[1.6], 
               RGBColor[1, 0.5, 0]]}, StripOnInput -> False]}, {
            StyleBox[{
              PointBox[{{0.04, 0.47000000000000003`}}]}, {
              Directive[
               PointSize[0.003666666666666667], 
               AbsoluteThickness[1.6], 
               RGBColor[1, 0.5, 0]]}, StripOnInput -> False]}, {
            StyleBox[{
              PointBox[{{0.05, 0.47000000000000003`}}]}, {
              Directive[
               PointSize[0.003666666666666667], 
               AbsoluteThickness[1.6], 
               RGBColor[1, 0.5, 0]]}, StripOnInput -> False]}, {
            StyleBox[{
              PointBox[{{0.060000000000000005`, 0.47000000000000003`}}]}, {
              Directive[
               PointSize[0.003666666666666667], 
               AbsoluteThickness[1.6], 
               RGBColor[1, 0.5, 0]]}, StripOnInput -> False]}, {
            StyleBox[{
              PointBox[{{0.06999999999999999, 0.47000000000000003`}}]}, {
              Directive[
               PointSize[0.003666666666666667], 
               AbsoluteThickness[1.6], 
               RGBColor[1, 0.5, 0]]}, StripOnInput -> False]}, {
            StyleBox[{
              PointBox[{{0.08, 0.47000000000000003`}}]}, {
              Directive[
               PointSize[0.003666666666666667], 
               AbsoluteThickness[1.6], 
               RGBColor[1, 0.5, 0]]}, StripOnInput -> False]}, {
            StyleBox[{
              PointBox[{{0.09, 0.47000000000000003`}}]}, {
              Directive[
               PointSize[0.003666666666666667], 
               AbsoluteThickness[1.6], 
               RGBColor[1, 0.5, 0]]}, StripOnInput -> False]}, {
            StyleBox[{
              PointBox[{{0.09999999999999999, 0.47000000000000003`}}]}, {
              Directive[
               PointSize[0.003666666666666667], 
               AbsoluteThickness[1.6], 
               RGBColor[1, 0.5, 0]]}, StripOnInput -> False]}, {
            StyleBox[{
              PointBox[{{0.01, 0.48000000000000004`}}]}, {
              Directive[
               PointSize[0.003666666666666667], 
               AbsoluteThickness[1.6], 
               RGBColor[1, 0.5, 0]]}, StripOnInput -> False]}, {
            StyleBox[{
              PointBox[{{0.02, 0.48000000000000004`}}]}, {
              Directive[
               PointSize[0.003666666666666667], 
               AbsoluteThickness[1.6], 
               RGBColor[1, 0.5, 0]]}, StripOnInput -> False]}, {
            StyleBox[{
              PointBox[{{0.03, 0.48000000000000004`}}]}, {
              Directive[
               PointSize[0.003666666666666667], 
               AbsoluteThickness[1.6], 
               RGBColor[1, 0.5, 0]]}, StripOnInput -> False]}, {
            StyleBox[{
              PointBox[{{0.04, 0.48000000000000004`}}]}, {
              Directive[
               PointSize[0.003666666666666667], 
               AbsoluteThickness[1.6], 
               RGBColor[1, 0.5, 0]]}, StripOnInput -> False]}, {
            StyleBox[{
              PointBox[{{0.05, 0.48000000000000004`}}]}, {
              Directive[
               PointSize[0.003666666666666667], 
               AbsoluteThickness[1.6], 
               RGBColor[1, 0.5, 0]]}, StripOnInput -> False]}, {
            StyleBox[{
              PointBox[{{0.060000000000000005`, 0.48000000000000004`}}]}, {
              Directive[
               PointSize[0.003666666666666667], 
               AbsoluteThickness[1.6], 
               RGBColor[1, 0.5, 0]]}, StripOnInput -> False]}, {
            StyleBox[{
              PointBox[{{0.06999999999999999, 0.48000000000000004`}}]}, {
              Directive[
               PointSize[0.003666666666666667], 
               AbsoluteThickness[1.6], 
               RGBColor[1, 0.5, 0]]}, StripOnInput -> False]}, {
            StyleBox[{
              PointBox[{{0.08, 0.48000000000000004`}}]}, {
              Directive[
               PointSize[0.003666666666666667], 
               AbsoluteThickness[1.6], 
               RGBColor[1, 0.5, 0]]}, StripOnInput -> False]}, {
            StyleBox[{
              PointBox[{{0.09, 0.48000000000000004`}}]}, {
              Directive[
               PointSize[0.003666666666666667], 
               AbsoluteThickness[1.6], 
               RGBColor[1, 0.5, 0]]}, StripOnInput -> False]}, {
            StyleBox[{
              PointBox[{{0.09999999999999999, 0.48000000000000004`}}]}, {
              Directive[
               PointSize[0.003666666666666667], 
               AbsoluteThickness[1.6], 
               RGBColor[1, 0.5, 0]]}, StripOnInput -> False]}, {
            StyleBox[{
              PointBox[{{0.01, 0.49}}]}, {
              Directive[
               PointSize[0.003666666666666667], 
               AbsoluteThickness[1.6], 
               RGBColor[1, 0.5, 0]]}, StripOnInput -> False]}, {
            StyleBox[{
              PointBox[{{0.02, 0.49}}]}, {
              Directive[
               PointSize[0.003666666666666667], 
               AbsoluteThickness[1.6], 
               RGBColor[1, 0.5, 0]]}, StripOnInput -> False]}, {
            StyleBox[{
              PointBox[{{0.03, 0.49}}]}, {
              Directive[
               PointSize[0.003666666666666667], 
               AbsoluteThickness[1.6], 
               RGBColor[1, 0.5, 0]]}, StripOnInput -> False]}, {
            StyleBox[{
              PointBox[{{0.04, 0.49}}]}, {
              Directive[
               PointSize[0.003666666666666667], 
               AbsoluteThickness[1.6], 
               RGBColor[1, 0.5, 0]]}, StripOnInput -> False]}, {
            StyleBox[{
              PointBox[{{0.05, 0.49}}]}, {
              Directive[
               PointSize[0.003666666666666667], 
               AbsoluteThickness[1.6], 
               RGBColor[1, 0.5, 0]]}, StripOnInput -> False]}, {
            StyleBox[{
              PointBox[{{0.060000000000000005`, 0.49}}]}, {
              Directive[
               PointSize[0.003666666666666667], 
               AbsoluteThickness[1.6], 
               RGBColor[1, 0.5, 0]]}, StripOnInput -> False]}, {
            StyleBox[{
              PointBox[{{0.06999999999999999, 0.49}}]}, {
              Directive[
               PointSize[0.003666666666666667], 
               AbsoluteThickness[1.6], 
               RGBColor[1, 0.5, 0]]}, StripOnInput -> False]}, {
            StyleBox[{
              PointBox[{{0.08, 0.49}}]}, {
              Directive[
               PointSize[0.003666666666666667], 
               AbsoluteThickness[1.6], 
               RGBColor[1, 0.5, 0]]}, StripOnInput -> False]}, {
            StyleBox[{
              PointBox[{{0.09, 0.49}}]}, {
              Directive[
               PointSize[0.003666666666666667], 
               AbsoluteThickness[1.6], 
               RGBColor[1, 0.5, 0]]}, StripOnInput -> False]}, {
            StyleBox[{
              PointBox[{{0.09999999999999999, 0.49}}]}, {
              Directive[
               PointSize[0.003666666666666667], 
               AbsoluteThickness[1.6], 
               RGBColor[1, 0.5, 0]]}, StripOnInput -> False]}, {
            StyleBox[{
              PointBox[{{0.01, 0.5}}]}, {
              Directive[
               PointSize[0.003666666666666667], 
               AbsoluteThickness[1.6], 
               RGBColor[1, 0.5, 0]]}, StripOnInput -> False]}, {
            StyleBox[{
              PointBox[{{0.02, 0.5}}]}, {
              Directive[
               PointSize[0.003666666666666667], 
               AbsoluteThickness[1.6], 
               RGBColor[1, 0.5, 0]]}, StripOnInput -> False]}, {
            StyleBox[{
              PointBox[{{0.03, 0.5}}]}, {
              Directive[
               PointSize[0.003666666666666667], 
               AbsoluteThickness[1.6], 
               RGBColor[1, 0.5, 0]]}, StripOnInput -> False]}, {
            StyleBox[{
              PointBox[{{0.04, 0.5}}]}, {
              Directive[
               PointSize[0.003666666666666667], 
               AbsoluteThickness[1.6], 
               RGBColor[1, 0.5, 0]]}, StripOnInput -> False]}, {
            StyleBox[{
              PointBox[{{0.05, 0.5}}]}, {
              Directive[
               PointSize[0.003666666666666667], 
               AbsoluteThickness[1.6], 
               RGBColor[1, 0.5, 0]]}, StripOnInput -> False]}, {
            StyleBox[{
              PointBox[{{0.060000000000000005`, 0.5}}]}, {
              Directive[
               PointSize[0.003666666666666667], 
               AbsoluteThickness[1.6], 
               RGBColor[1, 0.5, 0]]}, StripOnInput -> False]}, {
            StyleBox[{
              PointBox[{{0.06999999999999999, 0.5}}]}, {
              Directive[
               PointSize[0.003666666666666667], 
               AbsoluteThickness[1.6], 
               RGBColor[1, 0.5, 0]]}, StripOnInput -> False]}, {
            StyleBox[{
              PointBox[{{0.08, 0.5}}]}, {
              Directive[
               PointSize[0.003666666666666667], 
               AbsoluteThickness[1.6], 
               RGBColor[1, 0.5, 0]]}, StripOnInput -> False]}, {
            StyleBox[{
              PointBox[{{0.09, 0.5}}]}, {
              Directive[
               PointSize[0.003666666666666667], 
               AbsoluteThickness[1.6], 
               RGBColor[1, 0.5, 0]]}, StripOnInput -> False]}, {
            StyleBox[{
              PointBox[{{0.09999999999999999, 0.5}}]}, {
              Directive[
               PointSize[0.003666666666666667], 
               AbsoluteThickness[1.6], 
               RGBColor[1, 0.5, 0]]}, StripOnInput -> False]}, {
            StyleBox[{
              PointBox[{{0.01, 0.51}}]}, {
              Directive[
               PointSize[0.003666666666666667], 
               AbsoluteThickness[1.6], 
               RGBColor[1, 0.5, 0]]}, StripOnInput -> False]}, {
            StyleBox[{
              PointBox[{{0.02, 0.51}}]}, {
              Directive[
               PointSize[0.003666666666666667], 
               AbsoluteThickness[1.6], 
               RGBColor[1, 0.5, 0]]}, StripOnInput -> False]}, {
            StyleBox[{
              PointBox[{{0.03, 0.51}}]}, {
              Directive[
               PointSize[0.003666666666666667], 
               AbsoluteThickness[1.6], 
               RGBColor[1, 0.5, 0]]}, StripOnInput -> False]}, {
            StyleBox[{
              PointBox[{{0.04, 0.51}}]}, {
              Directive[
               PointSize[0.003666666666666667], 
               AbsoluteThickness[1.6], 
               RGBColor[1, 0.5, 0]]}, StripOnInput -> False]}, {
            StyleBox[{
              PointBox[{{0.05, 0.51}}]}, {
              Directive[
               PointSize[0.003666666666666667], 
               AbsoluteThickness[1.6], 
               RGBColor[1, 0.5, 0]]}, StripOnInput -> False]}, {
            StyleBox[{
              PointBox[{{0.060000000000000005`, 0.51}}]}, {
              Directive[
               PointSize[0.003666666666666667], 
               AbsoluteThickness[1.6], 
               RGBColor[1, 0.5, 0]]}, StripOnInput -> False]}, {
            StyleBox[{
              PointBox[{{0.06999999999999999, 0.51}}]}, {
              Directive[
               PointSize[0.003666666666666667], 
               AbsoluteThickness[1.6], 
               RGBColor[1, 0.5, 0]]}, StripOnInput -> False]}, {
            StyleBox[{
              PointBox[{{0.08, 0.51}}]}, {
              Directive[
               PointSize[0.003666666666666667], 
               AbsoluteThickness[1.6], 
               RGBColor[1, 0.5, 0]]}, StripOnInput -> False]}, {
            StyleBox[{
              PointBox[{{0.09, 0.51}}]}, {
              Directive[
               PointSize[0.003666666666666667], 
               AbsoluteThickness[1.6], 
               RGBColor[1, 0.5, 0]]}, StripOnInput -> False]}, {
            StyleBox[{
              PointBox[{{0.09999999999999999, 0.51}}]}, {
              Directive[
               PointSize[0.003666666666666667], 
               AbsoluteThickness[1.6], 
               RGBColor[1, 0.5, 0]]}, StripOnInput -> False]}, {
            StyleBox[{
              PointBox[{{0.01, 0.52}}]}, {
              Directive[
               PointSize[0.003666666666666667], 
               AbsoluteThickness[1.6], 
               RGBColor[1, 0.5, 0]]}, StripOnInput -> False]}, {
            StyleBox[{
              PointBox[{{0.02, 0.52}}]}, {
              Directive[
               PointSize[0.003666666666666667], 
               AbsoluteThickness[1.6], 
               RGBColor[1, 0.5, 0]]}, StripOnInput -> False]}, {
            StyleBox[{
              PointBox[{{0.03, 0.52}}]}, {
              Directive[
               PointSize[0.003666666666666667], 
               AbsoluteThickness[1.6], 
               RGBColor[1, 0.5, 0]]}, StripOnInput -> False]}, {
            StyleBox[{
              PointBox[{{0.04, 0.52}}]}, {
              Directive[
               PointSize[0.003666666666666667], 
               AbsoluteThickness[1.6], 
               RGBColor[1, 0.5, 0]]}, StripOnInput -> False]}, {
            StyleBox[{
              PointBox[{{0.05, 0.52}}]}, {
              Directive[
               PointSize[0.003666666666666667], 
               AbsoluteThickness[1.6], 
               RGBColor[1, 0.5, 0]]}, StripOnInput -> False]}, {
            StyleBox[{
              PointBox[{{0.060000000000000005`, 0.52}}]}, {
              Directive[
               PointSize[0.003666666666666667], 
               AbsoluteThickness[1.6], 
               RGBColor[1, 0.5, 0]]}, StripOnInput -> False]}, {
            StyleBox[{
              PointBox[{{0.06999999999999999, 0.52}}]}, {
              Directive[
               PointSize[0.003666666666666667], 
               AbsoluteThickness[1.6], 
               RGBColor[1, 0.5, 0]]}, StripOnInput -> False]}, {
            StyleBox[{
              PointBox[{{0.08, 0.52}}]}, {
              Directive[
               PointSize[0.003666666666666667], 
               AbsoluteThickness[1.6], 
               RGBColor[1, 0.5, 0]]}, StripOnInput -> False]}, {
            StyleBox[{
              PointBox[{{0.09, 0.52}}]}, {
              Directive[
               PointSize[0.003666666666666667], 
               AbsoluteThickness[1.6], 
               RGBColor[1, 0.5, 0]]}, StripOnInput -> False]}, {
            StyleBox[{
              PointBox[{{0.09999999999999999, 0.52}}]}, {
              Directive[
               PointSize[0.003666666666666667], 
               AbsoluteThickness[1.6], 
               RGBColor[1, 0.5, 0]]}, StripOnInput -> False]}, {
            StyleBox[{
              PointBox[{{0.01, 0.53}}]}, {
              Directive[
               PointSize[0.003666666666666667], 
               AbsoluteThickness[1.6], 
               RGBColor[1, 0.5, 0]]}, StripOnInput -> False]}, {
            StyleBox[{
              PointBox[{{0.02, 0.53}}]}, {
              Directive[
               PointSize[0.003666666666666667], 
               AbsoluteThickness[1.6], 
               RGBColor[1, 0.5, 0]]}, StripOnInput -> False]}, {
            StyleBox[{
              PointBox[{{0.03, 0.53}}]}, {
              Directive[
               PointSize[0.003666666666666667], 
               AbsoluteThickness[1.6], 
               RGBColor[1, 0.5, 0]]}, StripOnInput -> False]}, {
            StyleBox[{
              PointBox[{{0.04, 0.53}}]}, {
              Directive[
               PointSize[0.003666666666666667], 
               AbsoluteThickness[1.6], 
               RGBColor[1, 0.5, 0]]}, StripOnInput -> False]}, {
            StyleBox[{
              PointBox[{{0.05, 0.53}}]}, {
              Directive[
               PointSize[0.003666666666666667], 
               AbsoluteThickness[1.6], 
               RGBColor[1, 0.5, 0]]}, StripOnInput -> False]}, {
            StyleBox[{
              PointBox[{{0.060000000000000005`, 0.53}}]}, {
              Directive[
               PointSize[0.003666666666666667], 
               AbsoluteThickness[1.6], 
               RGBColor[1, 0.5, 0]]}, StripOnInput -> False]}, {
            StyleBox[{
              PointBox[{{0.06999999999999999, 0.53}}]}, {
              Directive[
               PointSize[0.003666666666666667], 
               AbsoluteThickness[1.6], 
               RGBColor[1, 0.5, 0]]}, StripOnInput -> False]}, {
            StyleBox[{
              PointBox[{{0.08, 0.53}}]}, {
              Directive[
               PointSize[0.003666666666666667], 
               AbsoluteThickness[1.6], 
               RGBColor[1, 0.5, 0]]}, StripOnInput -> False]}, {
            StyleBox[{
              PointBox[{{0.09, 0.53}}]}, {
              Directive[
               PointSize[0.003666666666666667], 
               AbsoluteThickness[1.6], 
               RGBColor[1, 0.5, 0]]}, StripOnInput -> False]}, {
            StyleBox[{
              PointBox[{{0.09999999999999999, 0.53}}]}, {
              Directive[
               PointSize[0.003666666666666667], 
               AbsoluteThickness[1.6], 
               RGBColor[1, 0.5, 0]]}, StripOnInput -> False]}, {
            StyleBox[{
              PointBox[{{0.01, 0.54}}]}, {
              Directive[
               PointSize[0.003666666666666667], 
               AbsoluteThickness[1.6], 
               RGBColor[1, 0.5, 0]]}, StripOnInput -> False]}, {
            StyleBox[{
              PointBox[{{0.02, 0.54}}]}, {
              Directive[
               PointSize[0.003666666666666667], 
               AbsoluteThickness[1.6], 
               RGBColor[1, 0.5, 0]]}, StripOnInput -> False]}, {
            StyleBox[{
              PointBox[{{0.03, 0.54}}]}, {
              Directive[
               PointSize[0.003666666666666667], 
               AbsoluteThickness[1.6], 
               RGBColor[1, 0.5, 0]]}, StripOnInput -> False]}, {
            StyleBox[{
              PointBox[{{0.04, 0.54}}]}, {
              Directive[
               PointSize[0.003666666666666667], 
               AbsoluteThickness[1.6], 
               RGBColor[1, 0.5, 0]]}, StripOnInput -> False]}, {
            StyleBox[{
              PointBox[{{0.05, 0.54}}]}, {
              Directive[
               PointSize[0.003666666666666667], 
               AbsoluteThickness[1.6], 
               RGBColor[1, 0.5, 0]]}, StripOnInput -> False]}, {
            StyleBox[{
              PointBox[{{0.060000000000000005`, 0.54}}]}, {
              Directive[
               PointSize[0.003666666666666667], 
               AbsoluteThickness[1.6], 
               RGBColor[1, 0.5, 0]]}, StripOnInput -> False]}, {
            StyleBox[{
              PointBox[{{0.06999999999999999, 0.54}}]}, {
              Directive[
               PointSize[0.003666666666666667], 
               AbsoluteThickness[1.6], 
               RGBColor[1, 0.5, 0]]}, StripOnInput -> False]}, {
            StyleBox[{
              PointBox[{{0.08, 0.54}}]}, {
              Directive[
               PointSize[0.003666666666666667], 
               AbsoluteThickness[1.6], 
               RGBColor[1, 0.5, 0]]}, StripOnInput -> False]}, {
            StyleBox[{
              PointBox[{{0.09, 0.54}}]}, {
              Directive[
               PointSize[0.003666666666666667], 
               AbsoluteThickness[1.6], 
               RGBColor[1, 0.5, 0]]}, StripOnInput -> False]}, {
            StyleBox[{
              PointBox[{{0.09999999999999999, 0.54}}]}, {
              Directive[
               PointSize[0.003666666666666667], 
               AbsoluteThickness[1.6], 
               RGBColor[1, 0.5, 0]]}, StripOnInput -> False]}, {
            StyleBox[{
              PointBox[{{0.01, 0.55}}]}, {
              Directive[
               PointSize[0.003666666666666667], 
               AbsoluteThickness[1.6], 
               RGBColor[1, 0.5, 0]]}, StripOnInput -> False]}, {
            StyleBox[{
              PointBox[{{0.02, 0.55}}]}, {
              Directive[
               PointSize[0.003666666666666667], 
               AbsoluteThickness[1.6], 
               RGBColor[1, 0.5, 0]]}, StripOnInput -> False]}, {
            StyleBox[{
              PointBox[{{0.03, 0.55}}]}, {
              Directive[
               PointSize[0.003666666666666667], 
               AbsoluteThickness[1.6], 
               RGBColor[1, 0.5, 0]]}, StripOnInput -> False]}, {
            StyleBox[{
              PointBox[{{0.04, 0.55}}]}, {
              Directive[
               PointSize[0.003666666666666667], 
               AbsoluteThickness[1.6], 
               RGBColor[1, 0.5, 0]]}, StripOnInput -> False]}, {
            StyleBox[{
              PointBox[{{0.05, 0.55}}]}, {
              Directive[
               PointSize[0.003666666666666667], 
               AbsoluteThickness[1.6], 
               RGBColor[1, 0.5, 0]]}, StripOnInput -> False]}, {
            StyleBox[{
              PointBox[{{0.060000000000000005`, 0.55}}]}, {
              Directive[
               PointSize[0.003666666666666667], 
               AbsoluteThickness[1.6], 
               RGBColor[1, 0.5, 0]]}, StripOnInput -> False]}, {
            StyleBox[{
              PointBox[{{0.06999999999999999, 0.55}}]}, {
              Directive[
               PointSize[0.003666666666666667], 
               AbsoluteThickness[1.6], 
               RGBColor[1, 0.5, 0]]}, StripOnInput -> False]}, {
            StyleBox[{
              PointBox[{{0.08, 0.55}}]}, {
              Directive[
               PointSize[0.003666666666666667], 
               AbsoluteThickness[1.6], 
               RGBColor[1, 0.5, 0]]}, StripOnInput -> False]}, {
            StyleBox[{
              PointBox[{{0.09, 0.55}}]}, {
              Directive[
               PointSize[0.003666666666666667], 
               AbsoluteThickness[1.6], 
               RGBColor[1, 0.5, 0]]}, StripOnInput -> False]}, {
            StyleBox[{
              PointBox[{{0.09999999999999999, 0.55}}]}, {
              Directive[
               PointSize[0.003666666666666667], 
               AbsoluteThickness[1.6], 
               RGBColor[1, 0.5, 0]]}, StripOnInput -> False]}, {
            StyleBox[{
              PointBox[{{0.01, 0.56}}]}, {
              Directive[
               PointSize[0.003666666666666667], 
               AbsoluteThickness[1.6], 
               RGBColor[1, 0.5, 0]]}, StripOnInput -> False]}, {
            StyleBox[{
              PointBox[{{0.02, 0.56}}]}, {
              Directive[
               PointSize[0.003666666666666667], 
               AbsoluteThickness[1.6], 
               RGBColor[1, 0.5, 0]]}, StripOnInput -> False]}, {
            StyleBox[{
              PointBox[{{0.03, 0.56}}]}, {
              Directive[
               PointSize[0.003666666666666667], 
               AbsoluteThickness[1.6], 
               RGBColor[1, 0.5, 0]]}, StripOnInput -> False]}, {
            StyleBox[{
              PointBox[{{0.04, 0.56}}]}, {
              Directive[
               PointSize[0.003666666666666667], 
               AbsoluteThickness[1.6], 
               RGBColor[1, 0.5, 0]]}, StripOnInput -> False]}, {
            StyleBox[{
              PointBox[{{0.05, 0.56}}]}, {
              Directive[
               PointSize[0.003666666666666667], 
               AbsoluteThickness[1.6], 
               RGBColor[1, 0.5, 0]]}, StripOnInput -> False]}, {
            StyleBox[{
              PointBox[{{0.060000000000000005`, 0.56}}]}, {
              Directive[
               PointSize[0.003666666666666667], 
               AbsoluteThickness[1.6], 
               RGBColor[1, 0.5, 0]]}, StripOnInput -> False]}, {
            StyleBox[{
              PointBox[{{0.06999999999999999, 0.56}}]}, {
              Directive[
               PointSize[0.003666666666666667], 
               AbsoluteThickness[1.6], 
               RGBColor[1, 0.5, 0]]}, StripOnInput -> False]}, {
            StyleBox[{
              PointBox[{{0.08, 0.56}}]}, {
              Directive[
               PointSize[0.003666666666666667], 
               AbsoluteThickness[1.6], 
               RGBColor[1, 0.5, 0]]}, StripOnInput -> False]}, {
            StyleBox[{
              PointBox[{{0.09, 0.56}}]}, {
              Directive[
               PointSize[0.003666666666666667], 
               AbsoluteThickness[1.6], 
               RGBColor[1, 0.5, 0]]}, StripOnInput -> False]}, {
            StyleBox[{
              PointBox[{{0.09999999999999999, 0.56}}]}, {
              Directive[
               PointSize[0.003666666666666667], 
               AbsoluteThickness[1.6], 
               RGBColor[1, 0.5, 0]]}, StripOnInput -> False]}, {
            StyleBox[{
              PointBox[{{0.01, 0.5700000000000001}}]}, {
              Directive[
               PointSize[0.003666666666666667], 
               AbsoluteThickness[1.6], 
               RGBColor[1, 0.5, 0]]}, StripOnInput -> False]}, {
            StyleBox[{
              PointBox[{{0.02, 0.5700000000000001}}]}, {
              Directive[
               PointSize[0.003666666666666667], 
               AbsoluteThickness[1.6], 
               RGBColor[1, 0.5, 0]]}, StripOnInput -> False]}, {
            StyleBox[{
              PointBox[{{0.03, 0.5700000000000001}}]}, {
              Directive[
               PointSize[0.003666666666666667], 
               AbsoluteThickness[1.6], 
               RGBColor[1, 0.5, 0]]}, StripOnInput -> False]}, {
            StyleBox[{
              PointBox[{{0.04, 0.5700000000000001}}]}, {
              Directive[
               PointSize[0.003666666666666667], 
               AbsoluteThickness[1.6], 
               RGBColor[1, 0.5, 0]]}, StripOnInput -> False]}, {
            StyleBox[{
              PointBox[{{0.05, 0.5700000000000001}}]}, {
              Directive[
               PointSize[0.003666666666666667], 
               AbsoluteThickness[1.6], 
               RGBColor[1, 0.5, 0]]}, StripOnInput -> False]}, {
            StyleBox[{
              PointBox[{{0.060000000000000005`, 0.5700000000000001}}]}, {
              Directive[
               PointSize[0.003666666666666667], 
               AbsoluteThickness[1.6], 
               RGBColor[1, 0.5, 0]]}, StripOnInput -> False]}, {
            StyleBox[{
              PointBox[{{0.06999999999999999, 0.5700000000000001}}]}, {
              Directive[
               PointSize[0.003666666666666667], 
               AbsoluteThickness[1.6], 
               RGBColor[1, 0.5, 0]]}, StripOnInput -> False]}, {
            StyleBox[{
              PointBox[{{0.08, 0.5700000000000001}}]}, {
              Directive[
               PointSize[0.003666666666666667], 
               AbsoluteThickness[1.6], 
               RGBColor[1, 0.5, 0]]}, StripOnInput -> False]}, {
            StyleBox[{
              PointBox[{{0.09, 0.5700000000000001}}]}, {
              Directive[
               PointSize[0.003666666666666667], 
               AbsoluteThickness[1.6], 
               RGBColor[1, 0.5, 0]]}, StripOnInput -> False]}, {
            StyleBox[{
              PointBox[{{0.09999999999999999, 0.5700000000000001}}]}, {
              Directive[
               PointSize[0.003666666666666667], 
               AbsoluteThickness[1.6], 
               RGBColor[1, 0.5, 0]]}, StripOnInput -> False]}, {
            StyleBox[{
              PointBox[{{0.01, 0.5800000000000001}}]}, {
              Directive[
               PointSize[0.003666666666666667], 
               AbsoluteThickness[1.6], 
               RGBColor[1, 0.5, 0]]}, StripOnInput -> False]}, {
            StyleBox[{
              PointBox[{{0.02, 0.5800000000000001}}]}, {
              Directive[
               PointSize[0.003666666666666667], 
               AbsoluteThickness[1.6], 
               RGBColor[1, 0.5, 0]]}, StripOnInput -> False]}, {
            StyleBox[{
              PointBox[{{0.03, 0.5800000000000001}}]}, {
              Directive[
               PointSize[0.003666666666666667], 
               AbsoluteThickness[1.6], 
               RGBColor[1, 0.5, 0]]}, StripOnInput -> False]}, {
            StyleBox[{
              PointBox[{{0.04, 0.5800000000000001}}]}, {
              Directive[
               PointSize[0.003666666666666667], 
               AbsoluteThickness[1.6], 
               RGBColor[1, 0.5, 0]]}, StripOnInput -> False]}, {
            StyleBox[{
              PointBox[{{0.05, 0.5800000000000001}}]}, {
              Directive[
               PointSize[0.003666666666666667], 
               AbsoluteThickness[1.6], 
               RGBColor[1, 0.5, 0]]}, StripOnInput -> False]}, {
            StyleBox[{
              PointBox[{{0.060000000000000005`, 0.5800000000000001}}]}, {
              Directive[
               PointSize[0.003666666666666667], 
               AbsoluteThickness[1.6], 
               RGBColor[1, 0.5, 0]]}, StripOnInput -> False]}, {
            StyleBox[{
              PointBox[{{0.06999999999999999, 0.5800000000000001}}]}, {
              Directive[
               PointSize[0.003666666666666667], 
               AbsoluteThickness[1.6], 
               RGBColor[1, 0.5, 0]]}, StripOnInput -> False]}, {
            StyleBox[{
              PointBox[{{0.08, 0.5800000000000001}}]}, {
              Directive[
               PointSize[0.003666666666666667], 
               AbsoluteThickness[1.6], 
               RGBColor[1, 0.5, 0]]}, StripOnInput -> False]}, {
            StyleBox[{
              PointBox[{{0.09, 0.5800000000000001}}]}, {
              Directive[
               PointSize[0.003666666666666667], 
               AbsoluteThickness[1.6], 
               RGBColor[1, 0.5, 0]]}, StripOnInput -> False]}, {
            StyleBox[{
              PointBox[{{0.09999999999999999, 0.5800000000000001}}]}, {
              Directive[
               PointSize[0.003666666666666667], 
               AbsoluteThickness[1.6], 
               RGBColor[1, 0.5, 0]]}, StripOnInput -> False]}, {
            StyleBox[{
              PointBox[{{0.01, 0.5900000000000001}}]}, {
              Directive[
               PointSize[0.003666666666666667], 
               AbsoluteThickness[1.6], 
               RGBColor[1, 0.5, 0]]}, StripOnInput -> False]}, {
            StyleBox[{
              PointBox[{{0.02, 0.5900000000000001}}]}, {
              Directive[
               PointSize[0.003666666666666667], 
               AbsoluteThickness[1.6], 
               RGBColor[1, 0.5, 0]]}, StripOnInput -> False]}, {
            StyleBox[{
              PointBox[{{0.03, 0.5900000000000001}}]}, {
              Directive[
               PointSize[0.003666666666666667], 
               AbsoluteThickness[1.6], 
               RGBColor[1, 0.5, 0]]}, StripOnInput -> False]}, {
            StyleBox[{
              PointBox[{{0.04, 0.5900000000000001}}]}, {
              Directive[
               PointSize[0.003666666666666667], 
               AbsoluteThickness[1.6], 
               RGBColor[1, 0.5, 0]]}, StripOnInput -> False]}, {
            StyleBox[{
              PointBox[{{0.05, 0.5900000000000001}}]}, {
              Directive[
               PointSize[0.003666666666666667], 
               AbsoluteThickness[1.6], 
               RGBColor[1, 0.5, 0]]}, StripOnInput -> False]}, {
            StyleBox[{
              PointBox[{{0.060000000000000005`, 0.5900000000000001}}]}, {
              Directive[
               PointSize[0.003666666666666667], 
               AbsoluteThickness[1.6], 
               RGBColor[1, 0.5, 0]]}, StripOnInput -> False]}, {
            StyleBox[{
              PointBox[{{0.06999999999999999, 0.5900000000000001}}]}, {
              Directive[
               PointSize[0.003666666666666667], 
               AbsoluteThickness[1.6], 
               RGBColor[1, 0.5, 0]]}, StripOnInput -> False]}, {
            StyleBox[{
              PointBox[{{0.08, 0.5900000000000001}}]}, {
              Directive[
               PointSize[0.003666666666666667], 
               AbsoluteThickness[1.6], 
               RGBColor[1, 0.5, 0]]}, StripOnInput -> False]}, {
            StyleBox[{
              PointBox[{{0.09, 0.5900000000000001}}]}, {
              Directive[
               PointSize[0.003666666666666667], 
               AbsoluteThickness[1.6], 
               RGBColor[1, 0.5, 0]]}, StripOnInput -> False]}, {
            StyleBox[{
              PointBox[{{0.09999999999999999, 0.5900000000000001}}]}, {
              Directive[
               PointSize[0.003666666666666667], 
               AbsoluteThickness[1.6], 
               RGBColor[1, 0.5, 0]]}, StripOnInput -> False]}, {
            StyleBox[{
              PointBox[{{0.01, 0.6000000000000001}}]}, {
              Directive[
               PointSize[0.003666666666666667], 
               AbsoluteThickness[1.6], 
               RGBColor[1, 0.5, 0]]}, StripOnInput -> False]}, {
            StyleBox[{
              PointBox[{{0.02, 0.6000000000000001}}]}, {
              Directive[
               PointSize[0.003666666666666667], 
               AbsoluteThickness[1.6], 
               RGBColor[1, 0.5, 0]]}, StripOnInput -> False]}, {
            StyleBox[{
              PointBox[{{0.03, 0.6000000000000001}}]}, {
              Directive[
               PointSize[0.003666666666666667], 
               AbsoluteThickness[1.6], 
               RGBColor[1, 0.5, 0]]}, StripOnInput -> False]}, {
            StyleBox[{
              PointBox[{{0.04, 0.6000000000000001}}]}, {
              Directive[
               PointSize[0.003666666666666667], 
               AbsoluteThickness[1.6], 
               RGBColor[1, 0.5, 0]]}, StripOnInput -> False]}, {
            StyleBox[{
              PointBox[{{0.05, 0.6000000000000001}}]}, {
              Directive[
               PointSize[0.003666666666666667], 
               AbsoluteThickness[1.6], 
               RGBColor[1, 0.5, 0]]}, StripOnInput -> False]}, {
            StyleBox[{
              PointBox[{{0.060000000000000005`, 0.6000000000000001}}]}, {
              Directive[
               PointSize[0.003666666666666667], 
               AbsoluteThickness[1.6], 
               RGBColor[1, 0.5, 0]]}, StripOnInput -> False]}, {
            StyleBox[{
              PointBox[{{0.06999999999999999, 0.6000000000000001}}]}, {
              Directive[
               PointSize[0.003666666666666667], 
               AbsoluteThickness[1.6], 
               RGBColor[1, 0.5, 0]]}, StripOnInput -> False]}, {
            StyleBox[{
              PointBox[{{0.08, 0.6000000000000001}}]}, {
              Directive[
               PointSize[0.003666666666666667], 
               AbsoluteThickness[1.6], 
               RGBColor[1, 0.5, 0]]}, StripOnInput -> False]}, {
            StyleBox[{
              PointBox[{{0.09, 0.6000000000000001}}]}, {
              Directive[
               PointSize[0.003666666666666667], 
               AbsoluteThickness[1.6], 
               RGBColor[1, 0.5, 0]]}, StripOnInput -> False]}, {
            StyleBox[{
              PointBox[{{0.09999999999999999, 0.6000000000000001}}]}, {
              Directive[
               PointSize[0.003666666666666667], 
               AbsoluteThickness[1.6], 
               RGBColor[1, 0.5, 0]]}, StripOnInput -> False]}, {
            StyleBox[{
              PointBox[{{0.01, 0.61}}]}, {
              Directive[
               PointSize[0.003666666666666667], 
               AbsoluteThickness[1.6], 
               RGBColor[1, 0.5, 0]]}, StripOnInput -> False]}, {
            StyleBox[{
              PointBox[{{0.02, 0.61}}]}, {
              Directive[
               PointSize[0.003666666666666667], 
               AbsoluteThickness[1.6], 
               RGBColor[1, 0.5, 0]]}, StripOnInput -> False]}, {
            StyleBox[{
              PointBox[{{0.03, 0.61}}]}, {
              Directive[
               PointSize[0.003666666666666667], 
               AbsoluteThickness[1.6], 
               RGBColor[1, 0.5, 0]]}, StripOnInput -> False]}, {
            StyleBox[{
              PointBox[{{0.04, 0.61}}]}, {
              Directive[
               PointSize[0.003666666666666667], 
               AbsoluteThickness[1.6], 
               RGBColor[1, 0.5, 0]]}, StripOnInput -> False]}, {
            StyleBox[{
              PointBox[{{0.05, 0.61}}]}, {
              Directive[
               PointSize[0.003666666666666667], 
               AbsoluteThickness[1.6], 
               RGBColor[1, 0.5, 0]]}, StripOnInput -> False]}, {
            StyleBox[{
              PointBox[{{0.060000000000000005`, 0.61}}]}, {
              Directive[
               PointSize[0.003666666666666667], 
               AbsoluteThickness[1.6], 
               RGBColor[1, 0.5, 0]]}, StripOnInput -> False]}, {
            StyleBox[{
              PointBox[{{0.06999999999999999, 0.61}}]}, {
              Directive[
               PointSize[0.003666666666666667], 
               AbsoluteThickness[1.6], 
               RGBColor[1, 0.5, 0]]}, StripOnInput -> False]}, {
            StyleBox[{
              PointBox[{{0.08, 0.61}}]}, {
              Directive[
               PointSize[0.003666666666666667], 
               AbsoluteThickness[1.6], 
               RGBColor[1, 0.5, 0]]}, StripOnInput -> False]}, {
            StyleBox[{
              PointBox[{{0.09, 0.61}}]}, {
              Directive[
               PointSize[0.003666666666666667], 
               AbsoluteThickness[1.6], 
               RGBColor[1, 0.5, 0]]}, StripOnInput -> False]}, {
            StyleBox[{
              PointBox[{{0.09999999999999999, 0.61}}]}, {
              Directive[
               PointSize[0.003666666666666667], 
               AbsoluteThickness[1.6], 
               RGBColor[1, 0.5, 0]]}, StripOnInput -> False]}, {
            StyleBox[{
              PointBox[{{0.01, 0.62}}]}, {
              Directive[
               PointSize[0.003666666666666667], 
               AbsoluteThickness[1.6], 
               RGBColor[1, 0.5, 0]]}, StripOnInput -> False]}, {
            StyleBox[{
              PointBox[{{0.02, 0.62}}]}, {
              Directive[
               PointSize[0.003666666666666667], 
               AbsoluteThickness[1.6], 
               RGBColor[1, 0.5, 0]]}, StripOnInput -> False]}, {
            StyleBox[{
              PointBox[{{0.03, 0.62}}]}, {
              Directive[
               PointSize[0.003666666666666667], 
               AbsoluteThickness[1.6], 
               RGBColor[1, 0.5, 0]]}, StripOnInput -> False]}, {
            StyleBox[{
              PointBox[{{0.04, 0.62}}]}, {
              Directive[
               PointSize[0.003666666666666667], 
               AbsoluteThickness[1.6], 
               RGBColor[1, 0.5, 0]]}, StripOnInput -> False]}, {
            StyleBox[{
              PointBox[{{0.05, 0.62}}]}, {
              Directive[
               PointSize[0.003666666666666667], 
               AbsoluteThickness[1.6], 
               RGBColor[1, 0.5, 0]]}, StripOnInput -> False]}, {
            StyleBox[{
              PointBox[{{0.060000000000000005`, 0.62}}]}, {
              Directive[
               PointSize[0.003666666666666667], 
               AbsoluteThickness[1.6], 
               RGBColor[1, 0.5, 0]]}, StripOnInput -> False]}, {
            StyleBox[{
              PointBox[{{0.06999999999999999, 0.62}}]}, {
              Directive[
               PointSize[0.003666666666666667], 
               AbsoluteThickness[1.6], 
               RGBColor[1, 0.5, 0]]}, StripOnInput -> False]}, {
            StyleBox[{
              PointBox[{{0.08, 0.62}}]}, {
              Directive[
               PointSize[0.003666666666666667], 
               AbsoluteThickness[1.6], 
               RGBColor[1, 0.5, 0]]}, StripOnInput -> False]}, {
            StyleBox[{
              PointBox[{{0.09, 0.62}}]}, {
              Directive[
               PointSize[0.003666666666666667], 
               AbsoluteThickness[1.6], 
               RGBColor[1, 0.5, 0]]}, StripOnInput -> False]}, {
            StyleBox[{
              PointBox[{{0.09999999999999999, 0.62}}]}, {
              Directive[
               PointSize[0.003666666666666667], 
               AbsoluteThickness[1.6], 
               RGBColor[1, 0.5, 0]]}, StripOnInput -> False]}, {
            StyleBox[{
              PointBox[{{0.01, 0.63}}]}, {
              Directive[
               PointSize[0.003666666666666667], 
               AbsoluteThickness[1.6], 
               RGBColor[1, 0.5, 0]]}, StripOnInput -> False]}, {
            StyleBox[{
              PointBox[{{0.02, 0.63}}]}, {
              Directive[
               PointSize[0.003666666666666667], 
               AbsoluteThickness[1.6], 
               RGBColor[1, 0.5, 0]]}, StripOnInput -> False]}, {
            StyleBox[{
              PointBox[{{0.03, 0.63}}]}, {
              Directive[
               PointSize[0.003666666666666667], 
               AbsoluteThickness[1.6], 
               RGBColor[1, 0.5, 0]]}, StripOnInput -> False]}, {
            StyleBox[{
              PointBox[{{0.04, 0.63}}]}, {
              Directive[
               PointSize[0.003666666666666667], 
               AbsoluteThickness[1.6], 
               RGBColor[1, 0.5, 0]]}, StripOnInput -> False]}, {
            StyleBox[{
              PointBox[{{0.05, 0.63}}]}, {
              Directive[
               PointSize[0.003666666666666667], 
               AbsoluteThickness[1.6], 
               RGBColor[1, 0.5, 0]]}, StripOnInput -> False]}, {
            StyleBox[{
              PointBox[{{0.060000000000000005`, 0.63}}]}, {
              Directive[
               PointSize[0.003666666666666667], 
               AbsoluteThickness[1.6], 
               RGBColor[1, 0.5, 0]]}, StripOnInput -> False]}, {
            StyleBox[{
              PointBox[{{0.06999999999999999, 0.63}}]}, {
              Directive[
               PointSize[0.003666666666666667], 
               AbsoluteThickness[1.6], 
               RGBColor[1, 0.5, 0]]}, StripOnInput -> False]}, {
            StyleBox[{
              PointBox[{{0.08, 0.63}}]}, {
              Directive[
               PointSize[0.003666666666666667], 
               AbsoluteThickness[1.6], 
               RGBColor[1, 0.5, 0]]}, StripOnInput -> False]}, {
            StyleBox[{
              PointBox[{{0.09, 0.63}}]}, {
              Directive[
               PointSize[0.003666666666666667], 
               AbsoluteThickness[1.6], 
               RGBColor[1, 0.5, 0]]}, StripOnInput -> False]}, {
            StyleBox[{
              PointBox[{{0.09999999999999999, 0.63}}]}, {
              Directive[
               PointSize[0.003666666666666667], 
               AbsoluteThickness[1.6], 
               RGBColor[1, 0.5, 0]]}, StripOnInput -> False]}, {
            StyleBox[{
              PointBox[{{0.01, 0.64}}]}, {
              Directive[
               PointSize[0.003666666666666667], 
               AbsoluteThickness[1.6], 
               RGBColor[1, 0.5, 0]]}, StripOnInput -> False]}, {
            StyleBox[{
              PointBox[{{0.02, 0.64}}]}, {
              Directive[
               PointSize[0.003666666666666667], 
               AbsoluteThickness[1.6], 
               RGBColor[1, 0.5, 0]]}, StripOnInput -> False]}, {
            StyleBox[{
              PointBox[{{0.03, 0.64}}]}, {
              Directive[
               PointSize[0.003666666666666667], 
               AbsoluteThickness[1.6], 
               RGBColor[1, 0.5, 0]]}, StripOnInput -> False]}, {
            StyleBox[{
              PointBox[{{0.04, 0.64}}]}, {
              Directive[
               PointSize[0.003666666666666667], 
               AbsoluteThickness[1.6], 
               RGBColor[1, 0.5, 0]]}, StripOnInput -> False]}, {
            StyleBox[{
              PointBox[{{0.05, 0.64}}]}, {
              Directive[
               PointSize[0.003666666666666667], 
               AbsoluteThickness[1.6], 
               RGBColor[1, 0.5, 0]]}, StripOnInput -> False]}, {
            StyleBox[{
              PointBox[{{0.060000000000000005`, 0.64}}]}, {
              Directive[
               PointSize[0.003666666666666667], 
               AbsoluteThickness[1.6], 
               RGBColor[1, 0.5, 0]]}, StripOnInput -> False]}, {
            StyleBox[{
              PointBox[{{0.06999999999999999, 0.64}}]}, {
              Directive[
               PointSize[0.003666666666666667], 
               AbsoluteThickness[1.6], 
               RGBColor[1, 0.5, 0]]}, StripOnInput -> False]}, {
            StyleBox[{
              PointBox[{{0.08, 0.64}}]}, {
              Directive[
               PointSize[0.003666666666666667], 
               AbsoluteThickness[1.6], 
               RGBColor[1, 0.5, 0]]}, StripOnInput -> False]}, {
            StyleBox[{
              PointBox[{{0.09, 0.64}}]}, {
              Directive[
               PointSize[0.003666666666666667], 
               AbsoluteThickness[1.6], 
               RGBColor[1, 0.5, 0]]}, StripOnInput -> False]}, {
            StyleBox[{
              PointBox[{{0.09999999999999999, 0.64}}]}, {
              Directive[
               PointSize[0.003666666666666667], 
               AbsoluteThickness[1.6], 
               RGBColor[1, 0.5, 0]]}, StripOnInput -> False]}, {
            StyleBox[{
              PointBox[{{0.01, 0.65}}]}, {
              Directive[
               PointSize[0.003666666666666667], 
               AbsoluteThickness[1.6], 
               RGBColor[1, 0.5, 0]]}, StripOnInput -> False]}, {
            StyleBox[{
              PointBox[{{0.02, 0.65}}]}, {
              Directive[
               PointSize[0.003666666666666667], 
               AbsoluteThickness[1.6], 
               RGBColor[1, 0.5, 0]]}, StripOnInput -> False]}, {
            StyleBox[{
              PointBox[{{0.03, 0.65}}]}, {
              Directive[
               PointSize[0.003666666666666667], 
               AbsoluteThickness[1.6], 
               RGBColor[1, 0.5, 0]]}, StripOnInput -> False]}, {
            StyleBox[{
              PointBox[{{0.04, 0.65}}]}, {
              Directive[
               PointSize[0.003666666666666667], 
               AbsoluteThickness[1.6], 
               RGBColor[1, 0.5, 0]]}, StripOnInput -> False]}, {
            StyleBox[{
              PointBox[{{0.05, 0.65}}]}, {
              Directive[
               PointSize[0.003666666666666667], 
               AbsoluteThickness[1.6], 
               RGBColor[1, 0.5, 0]]}, StripOnInput -> False]}, {
            StyleBox[{
              PointBox[{{0.060000000000000005`, 0.65}}]}, {
              Directive[
               PointSize[0.003666666666666667], 
               AbsoluteThickness[1.6], 
               RGBColor[1, 0.5, 0]]}, StripOnInput -> False]}, {
            StyleBox[{
              PointBox[{{0.06999999999999999, 0.65}}]}, {
              Directive[
               PointSize[0.003666666666666667], 
               AbsoluteThickness[1.6], 
               RGBColor[1, 0.5, 0]]}, StripOnInput -> False]}, {
            StyleBox[{
              PointBox[{{0.08, 0.65}}]}, {
              Directive[
               PointSize[0.003666666666666667], 
               AbsoluteThickness[1.6], 
               RGBColor[1, 0.5, 0]]}, StripOnInput -> False]}, {
            StyleBox[{
              PointBox[{{0.09, 0.65}}]}, {
              Directive[
               PointSize[0.003666666666666667], 
               AbsoluteThickness[1.6], 
               RGBColor[1, 0.5, 0]]}, StripOnInput -> False]}, {
            StyleBox[{
              PointBox[{{0.09999999999999999, 0.65}}]}, {
              Directive[
               PointSize[0.003666666666666667], 
               AbsoluteThickness[1.6], 
               RGBColor[1, 0.5, 0]]}, StripOnInput -> False]}, {
            StyleBox[{
              PointBox[{{0.01, 0.66}}]}, {
              Directive[
               PointSize[0.003666666666666667], 
               AbsoluteThickness[1.6], 
               RGBColor[1, 0.5, 0]]}, StripOnInput -> False]}, {
            StyleBox[{
              PointBox[{{0.02, 0.66}}]}, {
              Directive[
               PointSize[0.003666666666666667], 
               AbsoluteThickness[1.6], 
               RGBColor[1, 0.5, 0]]}, StripOnInput -> False]}, {
            StyleBox[{
              PointBox[{{0.03, 0.66}}]}, {
              Directive[
               PointSize[0.003666666666666667], 
               AbsoluteThickness[1.6], 
               RGBColor[1, 0.5, 0]]}, StripOnInput -> False]}, {
            StyleBox[{
              PointBox[{{0.04, 0.66}}]}, {
              Directive[
               PointSize[0.003666666666666667], 
               AbsoluteThickness[1.6], 
               RGBColor[1, 0.5, 0]]}, StripOnInput -> False]}, {
            StyleBox[{
              PointBox[{{0.05, 0.66}}]}, {
              Directive[
               PointSize[0.003666666666666667], 
               AbsoluteThickness[1.6], 
               RGBColor[1, 0.5, 0]]}, StripOnInput -> False]}, {
            StyleBox[{
              PointBox[{{0.060000000000000005`, 0.66}}]}, {
              Directive[
               PointSize[0.003666666666666667], 
               AbsoluteThickness[1.6], 
               RGBColor[1, 0.5, 0]]}, StripOnInput -> False]}, {
            StyleBox[{
              PointBox[{{0.06999999999999999, 0.66}}]}, {
              Directive[
               PointSize[0.003666666666666667], 
               AbsoluteThickness[1.6], 
               RGBColor[1, 0.5, 0]]}, StripOnInput -> False]}, {
            StyleBox[{
              PointBox[{{0.08, 0.66}}]}, {
              Directive[
               PointSize[0.003666666666666667], 
               AbsoluteThickness[1.6], 
               RGBColor[1, 0.5, 0]]}, StripOnInput -> False]}, {
            StyleBox[{
              PointBox[{{0.09, 0.66}}]}, {
              Directive[
               PointSize[0.003666666666666667], 
               AbsoluteThickness[1.6], 
               RGBColor[1, 0.5, 0]]}, StripOnInput -> False]}, {
            StyleBox[{
              PointBox[{{0.09999999999999999, 0.66}}]}, {
              Directive[
               PointSize[0.003666666666666667], 
               AbsoluteThickness[1.6], 
               RGBColor[1, 0.5, 0]]}, StripOnInput -> False]}, {
            StyleBox[{
              PointBox[{{0.01, 0.67}}]}, {
              Directive[
               PointSize[0.003666666666666667], 
               AbsoluteThickness[1.6], 
               RGBColor[1, 0.5, 0]]}, StripOnInput -> False]}, {
            StyleBox[{
              PointBox[{{0.02, 0.67}}]}, {
              Directive[
               PointSize[0.003666666666666667], 
               AbsoluteThickness[1.6], 
               RGBColor[1, 0.5, 0]]}, StripOnInput -> False]}, {
            StyleBox[{
              PointBox[{{0.03, 0.67}}]}, {
              Directive[
               PointSize[0.003666666666666667], 
               AbsoluteThickness[1.6], 
               RGBColor[1, 0.5, 0]]}, StripOnInput -> False]}, {
            StyleBox[{
              PointBox[{{0.04, 0.67}}]}, {
              Directive[
               PointSize[0.003666666666666667], 
               AbsoluteThickness[1.6], 
               RGBColor[1, 0.5, 0]]}, StripOnInput -> False]}, {
            StyleBox[{
              PointBox[{{0.05, 0.67}}]}, {
              Directive[
               PointSize[0.003666666666666667], 
               AbsoluteThickness[1.6], 
               RGBColor[1, 0.5, 0]]}, StripOnInput -> False]}, {
            StyleBox[{
              PointBox[{{0.060000000000000005`, 0.67}}]}, {
              Directive[
               PointSize[0.003666666666666667], 
               AbsoluteThickness[1.6], 
               RGBColor[1, 0.5, 0]]}, StripOnInput -> False]}, {
            StyleBox[{
              PointBox[{{0.06999999999999999, 0.67}}]}, {
              Directive[
               PointSize[0.003666666666666667], 
               AbsoluteThickness[1.6], 
               RGBColor[1, 0.5, 0]]}, StripOnInput -> False]}, {
            StyleBox[{
              PointBox[{{0.08, 0.67}}]}, {
              Directive[
               PointSize[0.003666666666666667], 
               AbsoluteThickness[1.6], 
               RGBColor[1, 0.5, 0]]}, StripOnInput -> False]}, {
            StyleBox[{
              PointBox[{{0.09, 0.67}}]}, {
              Directive[
               PointSize[0.003666666666666667], 
               AbsoluteThickness[1.6], 
               RGBColor[1, 0.5, 0]]}, StripOnInput -> False]}, {
            StyleBox[{
              PointBox[{{0.09999999999999999, 0.67}}]}, {
              Directive[
               PointSize[0.003666666666666667], 
               AbsoluteThickness[1.6], 
               RGBColor[1, 0.5, 0]]}, StripOnInput -> False]}, {
            StyleBox[{
              PointBox[{{0.01, 0.68}}]}, {
              Directive[
               PointSize[0.003666666666666667], 
               AbsoluteThickness[1.6], 
               RGBColor[1, 0.5, 0]]}, StripOnInput -> False]}, {
            StyleBox[{
              PointBox[{{0.02, 0.68}}]}, {
              Directive[
               PointSize[0.003666666666666667], 
               AbsoluteThickness[1.6], 
               RGBColor[1, 0.5, 0]]}, StripOnInput -> False]}, {
            StyleBox[{
              PointBox[{{0.03, 0.68}}]}, {
              Directive[
               PointSize[0.003666666666666667], 
               AbsoluteThickness[1.6], 
               RGBColor[1, 0.5, 0]]}, StripOnInput -> False]}, {
            StyleBox[{
              PointBox[{{0.04, 0.68}}]}, {
              Directive[
               PointSize[0.003666666666666667], 
               AbsoluteThickness[1.6], 
               RGBColor[1, 0.5, 0]]}, StripOnInput -> False]}, {
            StyleBox[{
              PointBox[{{0.05, 0.68}}]}, {
              Directive[
               PointSize[0.003666666666666667], 
               AbsoluteThickness[1.6], 
               RGBColor[1, 0.5, 0]]}, StripOnInput -> False]}, {
            StyleBox[{
              PointBox[{{0.060000000000000005`, 0.68}}]}, {
              Directive[
               PointSize[0.003666666666666667], 
               AbsoluteThickness[1.6], 
               RGBColor[1, 0.5, 0]]}, StripOnInput -> False]}, {
            StyleBox[{
              PointBox[{{0.06999999999999999, 0.68}}]}, {
              Directive[
               PointSize[0.003666666666666667], 
               AbsoluteThickness[1.6], 
               RGBColor[1, 0.5, 0]]}, StripOnInput -> False]}, {
            StyleBox[{
              PointBox[{{0.08, 0.68}}]}, {
              Directive[
               PointSize[0.003666666666666667], 
               AbsoluteThickness[1.6], 
               RGBColor[1, 0.5, 0]]}, StripOnInput -> False]}, {
            StyleBox[{
              PointBox[{{0.09, 0.68}}]}, {
              Directive[
               PointSize[0.003666666666666667], 
               AbsoluteThickness[1.6], 
               RGBColor[1, 0.5, 0]]}, StripOnInput -> False]}, {
            StyleBox[{
              PointBox[{{0.09999999999999999, 0.68}}]}, {
              Directive[
               PointSize[0.003666666666666667], 
               AbsoluteThickness[1.6], 
               RGBColor[1, 0.5, 0]]}, StripOnInput -> False]}, {
            StyleBox[{
              PointBox[{{0.01, 0.6900000000000001}}]}, {
              Directive[
               PointSize[0.003666666666666667], 
               AbsoluteThickness[1.6], 
               RGBColor[1, 0.5, 0]]}, StripOnInput -> False]}, {
            StyleBox[{
              PointBox[{{0.02, 0.6900000000000001}}]}, {
              Directive[
               PointSize[0.003666666666666667], 
               AbsoluteThickness[1.6], 
               RGBColor[1, 0.5, 0]]}, StripOnInput -> False]}, {
            StyleBox[{
              PointBox[{{0.03, 0.6900000000000001}}]}, {
              Directive[
               PointSize[0.003666666666666667], 
               AbsoluteThickness[1.6], 
               RGBColor[1, 0.5, 0]]}, StripOnInput -> False]}, {
            StyleBox[{
              PointBox[{{0.04, 0.6900000000000001}}]}, {
              Directive[
               PointSize[0.003666666666666667], 
               AbsoluteThickness[1.6], 
               RGBColor[1, 0.5, 0]]}, StripOnInput -> False]}, {
            StyleBox[{
              PointBox[{{0.05, 0.6900000000000001}}]}, {
              Directive[
               PointSize[0.003666666666666667], 
               AbsoluteThickness[1.6], 
               RGBColor[1, 0.5, 0]]}, StripOnInput -> False]}, {
            StyleBox[{
              PointBox[{{0.060000000000000005`, 0.6900000000000001}}]}, {
              Directive[
               PointSize[0.003666666666666667], 
               AbsoluteThickness[1.6], 
               RGBColor[1, 0.5, 0]]}, StripOnInput -> False]}, {
            StyleBox[{
              PointBox[{{0.06999999999999999, 0.6900000000000001}}]}, {
              Directive[
               PointSize[0.003666666666666667], 
               AbsoluteThickness[1.6], 
               RGBColor[1, 0.5, 0]]}, StripOnInput -> False]}, {
            StyleBox[{
              PointBox[{{0.08, 0.6900000000000001}}]}, {
              Directive[
               PointSize[0.003666666666666667], 
               AbsoluteThickness[1.6], 
               RGBColor[1, 0.5, 0]]}, StripOnInput -> False]}, {
            StyleBox[{
              PointBox[{{0.09, 0.6900000000000001}}]}, {
              Directive[
               PointSize[0.003666666666666667], 
               AbsoluteThickness[1.6], 
               RGBColor[1, 0.5, 0]]}, StripOnInput -> False]}, {
            StyleBox[{
              PointBox[{{0.09999999999999999, 0.6900000000000001}}]}, {
              Directive[
               PointSize[0.003666666666666667], 
               AbsoluteThickness[1.6], 
               RGBColor[1, 0.5, 0]]}, StripOnInput -> False]}, {
            StyleBox[{
              PointBox[{{0.01, 0.7000000000000001}}]}, {
              Directive[
               PointSize[0.003666666666666667], 
               AbsoluteThickness[1.6], 
               RGBColor[1, 0.5, 0]]}, StripOnInput -> False]}, {
            StyleBox[{
              PointBox[{{0.02, 0.7000000000000001}}]}, {
              Directive[
               PointSize[0.003666666666666667], 
               AbsoluteThickness[1.6], 
               RGBColor[1, 0.5, 0]]}, StripOnInput -> False]}, {
            StyleBox[{
              PointBox[{{0.03, 0.7000000000000001}}]}, {
              Directive[
               PointSize[0.003666666666666667], 
               AbsoluteThickness[1.6], 
               RGBColor[1, 0.5, 0]]}, StripOnInput -> False]}, {
            StyleBox[{
              PointBox[{{0.04, 0.7000000000000001}}]}, {
              Directive[
               PointSize[0.003666666666666667], 
               AbsoluteThickness[1.6], 
               RGBColor[1, 0.5, 0]]}, StripOnInput -> False]}, {
            StyleBox[{
              PointBox[{{0.05, 0.7000000000000001}}]}, {
              Directive[
               PointSize[0.003666666666666667], 
               AbsoluteThickness[1.6], 
               RGBColor[1, 0.5, 0]]}, StripOnInput -> False]}, {
            StyleBox[{
              PointBox[{{0.060000000000000005`, 0.7000000000000001}}]}, {
              Directive[
               PointSize[0.003666666666666667], 
               AbsoluteThickness[1.6], 
               RGBColor[1, 0.5, 0]]}, StripOnInput -> False]}, {
            StyleBox[{
              PointBox[{{0.06999999999999999, 0.7000000000000001}}]}, {
              Directive[
               PointSize[0.003666666666666667], 
               AbsoluteThickness[1.6], 
               RGBColor[1, 0.5, 0]]}, StripOnInput -> False]}, {
            StyleBox[{
              PointBox[{{0.08, 0.7000000000000001}}]}, {
              Directive[
               PointSize[0.003666666666666667], 
               AbsoluteThickness[1.6], 
               RGBColor[1, 0.5, 0]]}, StripOnInput -> False]}, {
            StyleBox[{
              PointBox[{{0.09, 0.7000000000000001}}]}, {
              Directive[
               PointSize[0.003666666666666667], 
               AbsoluteThickness[1.6], 
               RGBColor[1, 0.5, 0]]}, StripOnInput -> False]}, {
            StyleBox[{
              PointBox[{{0.09999999999999999, 0.7000000000000001}}]}, {
              Directive[
               PointSize[0.003666666666666667], 
               AbsoluteThickness[1.6], 
               RGBColor[1, 0.5, 0]]}, StripOnInput -> False]}, {
            StyleBox[{
              PointBox[{{0.01, 0.7100000000000001}}]}, {
              Directive[
               PointSize[0.003666666666666667], 
               AbsoluteThickness[1.6], 
               RGBColor[1, 0.5, 0]]}, StripOnInput -> False]}, {
            StyleBox[{
              PointBox[{{0.02, 0.7100000000000001}}]}, {
              Directive[
               PointSize[0.003666666666666667], 
               AbsoluteThickness[1.6], 
               RGBColor[1, 0.5, 0]]}, StripOnInput -> False]}, {
            StyleBox[{
              PointBox[{{0.03, 0.7100000000000001}}]}, {
              Directive[
               PointSize[0.003666666666666667], 
               AbsoluteThickness[1.6], 
               RGBColor[1, 0.5, 0]]}, StripOnInput -> False]}, {
            StyleBox[{
              PointBox[{{0.04, 0.7100000000000001}}]}, {
              Directive[
               PointSize[0.003666666666666667], 
               AbsoluteThickness[1.6], 
               RGBColor[1, 0.5, 0]]}, StripOnInput -> False]}, {
            StyleBox[{
              PointBox[{{0.05, 0.7100000000000001}}]}, {
              Directive[
               PointSize[0.003666666666666667], 
               AbsoluteThickness[1.6], 
               RGBColor[1, 0.5, 0]]}, StripOnInput -> False]}, {
            StyleBox[{
              PointBox[{{0.060000000000000005`, 0.7100000000000001}}]}, {
              Directive[
               PointSize[0.003666666666666667], 
               AbsoluteThickness[1.6], 
               RGBColor[1, 0.5, 0]]}, StripOnInput -> False]}, {
            StyleBox[{
              PointBox[{{0.06999999999999999, 0.7100000000000001}}]}, {
              Directive[
               PointSize[0.003666666666666667], 
               AbsoluteThickness[1.6], 
               RGBColor[1, 0.5, 0]]}, StripOnInput -> False]}, {
            StyleBox[{
              PointBox[{{0.08, 0.7100000000000001}}]}, {
              Directive[
               PointSize[0.003666666666666667], 
               AbsoluteThickness[1.6], 
               RGBColor[1, 0.5, 0]]}, StripOnInput -> False]}, {
            StyleBox[{
              PointBox[{{0.09, 0.7100000000000001}}]}, {
              Directive[
               PointSize[0.003666666666666667], 
               AbsoluteThickness[1.6], 
               RGBColor[1, 0.5, 0]]}, StripOnInput -> False]}, {
            StyleBox[{
              PointBox[{{0.09999999999999999, 0.7100000000000001}}]}, {
              Directive[
               PointSize[0.003666666666666667], 
               AbsoluteThickness[1.6], 
               RGBColor[1, 0.5, 0]]}, StripOnInput -> False]}, {
            StyleBox[{
              PointBox[{{0.01, 0.7200000000000001}}]}, {
              Directive[
               PointSize[0.003666666666666667], 
               AbsoluteThickness[1.6], 
               RGBColor[1, 0.5, 0]]}, StripOnInput -> False]}, {
            StyleBox[{
              PointBox[{{0.02, 0.7200000000000001}}]}, {
              Directive[
               PointSize[0.003666666666666667], 
               AbsoluteThickness[1.6], 
               RGBColor[1, 0.5, 0]]}, StripOnInput -> False]}, {
            StyleBox[{
              PointBox[{{0.03, 0.7200000000000001}}]}, {
              Directive[
               PointSize[0.003666666666666667], 
               AbsoluteThickness[1.6], 
               RGBColor[1, 0.5, 0]]}, StripOnInput -> False]}, {
            StyleBox[{
              PointBox[{{0.04, 0.7200000000000001}}]}, {
              Directive[
               PointSize[0.003666666666666667], 
               AbsoluteThickness[1.6], 
               RGBColor[1, 0.5, 0]]}, StripOnInput -> False]}, {
            StyleBox[{
              PointBox[{{0.05, 0.7200000000000001}}]}, {
              Directive[
               PointSize[0.003666666666666667], 
               AbsoluteThickness[1.6], 
               RGBColor[1, 0.5, 0]]}, StripOnInput -> False]}, {
            StyleBox[{
              PointBox[{{0.060000000000000005`, 0.7200000000000001}}]}, {
              Directive[
               PointSize[0.003666666666666667], 
               AbsoluteThickness[1.6], 
               RGBColor[1, 0.5, 0]]}, StripOnInput -> False]}, {
            StyleBox[{
              PointBox[{{0.06999999999999999, 0.7200000000000001}}]}, {
              Directive[
               PointSize[0.003666666666666667], 
               AbsoluteThickness[1.6], 
               RGBColor[1, 0.5, 0]]}, StripOnInput -> False]}, {
            StyleBox[{
              PointBox[{{0.08, 0.7200000000000001}}]}, {
              Directive[
               PointSize[0.003666666666666667], 
               AbsoluteThickness[1.6], 
               RGBColor[1, 0.5, 0]]}, StripOnInput -> False]}, {
            StyleBox[{
              PointBox[{{0.09, 0.7200000000000001}}]}, {
              Directive[
               PointSize[0.003666666666666667], 
               AbsoluteThickness[1.6], 
               RGBColor[1, 0.5, 0]]}, StripOnInput -> False]}, {
            StyleBox[{
              PointBox[{{0.09999999999999999, 0.7200000000000001}}]}, {
              Directive[
               PointSize[0.003666666666666667], 
               AbsoluteThickness[1.6], 
               RGBColor[1, 0.5, 0]]}, StripOnInput -> False]}, {
            StyleBox[{
              PointBox[{{0.01, 0.73}}]}, {
              Directive[
               PointSize[0.003666666666666667], 
               AbsoluteThickness[1.6], 
               RGBColor[1, 0.5, 0]]}, StripOnInput -> False]}, {
            StyleBox[{
              PointBox[{{0.02, 0.73}}]}, {
              Directive[
               PointSize[0.003666666666666667], 
               AbsoluteThickness[1.6], 
               RGBColor[1, 0.5, 0]]}, StripOnInput -> False]}, {
            StyleBox[{
              PointBox[{{0.03, 0.73}}]}, {
              Directive[
               PointSize[0.003666666666666667], 
               AbsoluteThickness[1.6], 
               RGBColor[1, 0.5, 0]]}, StripOnInput -> False]}, {
            StyleBox[{
              PointBox[{{0.04, 0.73}}]}, {
              Directive[
               PointSize[0.003666666666666667], 
               AbsoluteThickness[1.6], 
               RGBColor[1, 0.5, 0]]}, StripOnInput -> False]}, {
            StyleBox[{
              PointBox[{{0.05, 0.73}}]}, {
              Directive[
               PointSize[0.003666666666666667], 
               AbsoluteThickness[1.6], 
               RGBColor[1, 0.5, 0]]}, StripOnInput -> False]}, {
            StyleBox[{
              PointBox[{{0.060000000000000005`, 0.73}}]}, {
              Directive[
               PointSize[0.003666666666666667], 
               AbsoluteThickness[1.6], 
               RGBColor[1, 0.5, 0]]}, StripOnInput -> False]}, {
            StyleBox[{
              PointBox[{{0.06999999999999999, 0.73}}]}, {
              Directive[
               PointSize[0.003666666666666667], 
               AbsoluteThickness[1.6], 
               RGBColor[1, 0.5, 0]]}, StripOnInput -> False]}, {
            StyleBox[{
              PointBox[{{0.08, 0.73}}]}, {
              Directive[
               PointSize[0.003666666666666667], 
               AbsoluteThickness[1.6], 
               RGBColor[1, 0.5, 0]]}, StripOnInput -> False]}, {
            StyleBox[{
              PointBox[{{0.09, 0.73}}]}, {
              Directive[
               PointSize[0.003666666666666667], 
               AbsoluteThickness[1.6], 
               RGBColor[1, 0.5, 0]]}, StripOnInput -> False]}, {
            StyleBox[{
              PointBox[{{0.09999999999999999, 0.73}}]}, {
              Directive[
               PointSize[0.003666666666666667], 
               AbsoluteThickness[1.6], 
               RGBColor[1, 0.5, 0]]}, StripOnInput -> False]}, {
            StyleBox[{
              PointBox[{{0.01, 0.74}}]}, {
              Directive[
               PointSize[0.003666666666666667], 
               AbsoluteThickness[1.6], 
               RGBColor[1, 0.5, 0]]}, StripOnInput -> False]}, {
            StyleBox[{
              PointBox[{{0.02, 0.74}}]}, {
              Directive[
               PointSize[0.003666666666666667], 
               AbsoluteThickness[1.6], 
               RGBColor[1, 0.5, 0]]}, StripOnInput -> False]}, {
            StyleBox[{
              PointBox[{{0.03, 0.74}}]}, {
              Directive[
               PointSize[0.003666666666666667], 
               AbsoluteThickness[1.6], 
               RGBColor[1, 0.5, 0]]}, StripOnInput -> False]}, {
            StyleBox[{
              PointBox[{{0.04, 0.74}}]}, {
              Directive[
               PointSize[0.003666666666666667], 
               AbsoluteThickness[1.6], 
               RGBColor[1, 0.5, 0]]}, StripOnInput -> False]}, {
            StyleBox[{
              PointBox[{{0.05, 0.74}}]}, {
              Directive[
               PointSize[0.003666666666666667], 
               AbsoluteThickness[1.6], 
               RGBColor[1, 0.5, 0]]}, StripOnInput -> False]}, {
            StyleBox[{
              PointBox[{{0.060000000000000005`, 0.74}}]}, {
              Directive[
               PointSize[0.003666666666666667], 
               AbsoluteThickness[1.6], 
               RGBColor[1, 0.5, 0]]}, StripOnInput -> False]}, {
            StyleBox[{
              PointBox[{{0.06999999999999999, 0.74}}]}, {
              Directive[
               PointSize[0.003666666666666667], 
               AbsoluteThickness[1.6], 
               RGBColor[1, 0.5, 0]]}, StripOnInput -> False]}, {
            StyleBox[{
              PointBox[{{0.08, 0.74}}]}, {
              Directive[
               PointSize[0.003666666666666667], 
               AbsoluteThickness[1.6], 
               RGBColor[1, 0.5, 0]]}, StripOnInput -> False]}, {
            StyleBox[{
              PointBox[{{0.09, 0.74}}]}, {
              Directive[
               PointSize[0.003666666666666667], 
               AbsoluteThickness[1.6], 
               RGBColor[1, 0.5, 0]]}, StripOnInput -> False]}, {
            StyleBox[{
              PointBox[{{0.09999999999999999, 0.74}}]}, {
              Directive[
               PointSize[0.003666666666666667], 
               AbsoluteThickness[1.6], 
               RGBColor[1, 0.5, 0]]}, StripOnInput -> False]}, {
            StyleBox[{
              PointBox[{{0.01, 0.75}}]}, {
              Directive[
               PointSize[0.003666666666666667], 
               AbsoluteThickness[1.6], 
               RGBColor[1, 0.5, 0]]}, StripOnInput -> False]}, {
            StyleBox[{
              PointBox[{{0.02, 0.75}}]}, {
              Directive[
               PointSize[0.003666666666666667], 
               AbsoluteThickness[1.6], 
               RGBColor[1, 0.5, 0]]}, StripOnInput -> False]}, {
            StyleBox[{
              PointBox[{{0.03, 0.75}}]}, {
              Directive[
               PointSize[0.003666666666666667], 
               AbsoluteThickness[1.6], 
               RGBColor[1, 0.5, 0]]}, StripOnInput -> False]}, {
            StyleBox[{
              PointBox[{{0.04, 0.75}}]}, {
              Directive[
               PointSize[0.003666666666666667], 
               AbsoluteThickness[1.6], 
               RGBColor[1, 0.5, 0]]}, StripOnInput -> False]}, {
            StyleBox[{
              PointBox[{{0.05, 0.75}}]}, {
              Directive[
               PointSize[0.003666666666666667], 
               AbsoluteThickness[1.6], 
               RGBColor[1, 0.5, 0]]}, StripOnInput -> False]}, {
            StyleBox[{
              PointBox[{{0.060000000000000005`, 0.75}}]}, {
              Directive[
               PointSize[0.003666666666666667], 
               AbsoluteThickness[1.6], 
               RGBColor[1, 0.5, 0]]}, StripOnInput -> False]}, {
            StyleBox[{
              PointBox[{{0.06999999999999999, 0.75}}]}, {
              Directive[
               PointSize[0.003666666666666667], 
               AbsoluteThickness[1.6], 
               RGBColor[1, 0.5, 0]]}, StripOnInput -> False]}, {
            StyleBox[{
              PointBox[{{0.08, 0.75}}]}, {
              Directive[
               PointSize[0.003666666666666667], 
               AbsoluteThickness[1.6], 
               RGBColor[1, 0.5, 0]]}, StripOnInput -> False]}, {
            StyleBox[{
              PointBox[{{0.09, 0.75}}]}, {
              Directive[
               PointSize[0.003666666666666667], 
               AbsoluteThickness[1.6], 
               RGBColor[1, 0.5, 0]]}, StripOnInput -> False]}, {
            StyleBox[{
              PointBox[{{0.09999999999999999, 0.75}}]}, {
              Directive[
               PointSize[0.003666666666666667], 
               AbsoluteThickness[1.6], 
               RGBColor[1, 0.5, 0]]}, StripOnInput -> False]}, {
            StyleBox[{
              PointBox[{{0.01, 0.76}}]}, {
              Directive[
               PointSize[0.003666666666666667], 
               AbsoluteThickness[1.6], 
               RGBColor[1, 0.5, 0]]}, StripOnInput -> False]}, {
            StyleBox[{
              PointBox[{{0.02, 0.76}}]}, {
              Directive[
               PointSize[0.003666666666666667], 
               AbsoluteThickness[1.6], 
               RGBColor[1, 0.5, 0]]}, StripOnInput -> False]}, {
            StyleBox[{
              PointBox[{{0.03, 0.76}}]}, {
              Directive[
               PointSize[0.003666666666666667], 
               AbsoluteThickness[1.6], 
               RGBColor[1, 0.5, 0]]}, StripOnInput -> False]}, {
            StyleBox[{
              PointBox[{{0.04, 0.76}}]}, {
              Directive[
               PointSize[0.003666666666666667], 
               AbsoluteThickness[1.6], 
               RGBColor[1, 0.5, 0]]}, StripOnInput -> False]}, {
            StyleBox[{
              PointBox[{{0.05, 0.76}}]}, {
              Directive[
               PointSize[0.003666666666666667], 
               AbsoluteThickness[1.6], 
               RGBColor[1, 0.5, 0]]}, StripOnInput -> False]}, {
            StyleBox[{
              PointBox[{{0.060000000000000005`, 0.76}}]}, {
              Directive[
               PointSize[0.003666666666666667], 
               AbsoluteThickness[1.6], 
               RGBColor[1, 0.5, 0]]}, StripOnInput -> False]}, {
            StyleBox[{
              PointBox[{{0.06999999999999999, 0.76}}]}, {
              Directive[
               PointSize[0.003666666666666667], 
               AbsoluteThickness[1.6], 
               RGBColor[1, 0.5, 0]]}, StripOnInput -> False]}, {
            StyleBox[{
              PointBox[{{0.08, 0.76}}]}, {
              Directive[
               PointSize[0.003666666666666667], 
               AbsoluteThickness[1.6], 
               RGBColor[1, 0.5, 0]]}, StripOnInput -> False]}, {
            StyleBox[{
              PointBox[{{0.09, 0.76}}]}, {
              Directive[
               PointSize[0.003666666666666667], 
               AbsoluteThickness[1.6], 
               RGBColor[1, 0.5, 0]]}, StripOnInput -> False]}, {
            StyleBox[{
              PointBox[{{0.09999999999999999, 0.76}}]}, {
              Directive[
               PointSize[0.003666666666666667], 
               AbsoluteThickness[1.6], 
               RGBColor[1, 0.5, 0]]}, StripOnInput -> False]}, {
            StyleBox[{
              PointBox[{{0.01, 0.77}}]}, {
              Directive[
               PointSize[0.003666666666666667], 
               AbsoluteThickness[1.6], 
               RGBColor[1, 0.5, 0]]}, StripOnInput -> False]}, {
            StyleBox[{
              PointBox[{{0.02, 0.77}}]}, {
              Directive[
               PointSize[0.003666666666666667], 
               AbsoluteThickness[1.6], 
               RGBColor[1, 0.5, 0]]}, StripOnInput -> False]}, {
            StyleBox[{
              PointBox[{{0.03, 0.77}}]}, {
              Directive[
               PointSize[0.003666666666666667], 
               AbsoluteThickness[1.6], 
               RGBColor[1, 0.5, 0]]}, StripOnInput -> False]}, {
            StyleBox[{
              PointBox[{{0.04, 0.77}}]}, {
              Directive[
               PointSize[0.003666666666666667], 
               AbsoluteThickness[1.6], 
               RGBColor[1, 0.5, 0]]}, StripOnInput -> False]}, {
            StyleBox[{
              PointBox[{{0.05, 0.77}}]}, {
              Directive[
               PointSize[0.003666666666666667], 
               AbsoluteThickness[1.6], 
               RGBColor[1, 0.5, 0]]}, StripOnInput -> False]}, {
            StyleBox[{
              PointBox[{{0.060000000000000005`, 0.77}}]}, {
              Directive[
               PointSize[0.003666666666666667], 
               AbsoluteThickness[1.6], 
               RGBColor[1, 0.5, 0]]}, StripOnInput -> False]}, {
            StyleBox[{
              PointBox[{{0.06999999999999999, 0.77}}]}, {
              Directive[
               PointSize[0.003666666666666667], 
               AbsoluteThickness[1.6], 
               RGBColor[1, 0.5, 0]]}, StripOnInput -> False]}, {
            StyleBox[{
              PointBox[{{0.08, 0.77}}]}, {
              Directive[
               PointSize[0.003666666666666667], 
               AbsoluteThickness[1.6], 
               RGBColor[1, 0.5, 0]]}, StripOnInput -> False]}, {
            StyleBox[{
              PointBox[{{0.09, 0.77}}]}, {
              Directive[
               PointSize[0.003666666666666667], 
               AbsoluteThickness[1.6], 
               RGBColor[1, 0.5, 0]]}, StripOnInput -> False]}, {
            StyleBox[{
              PointBox[{{0.09999999999999999, 0.77}}]}, {
              Directive[
               PointSize[0.003666666666666667], 
               AbsoluteThickness[1.6], 
               RGBColor[1, 0.5, 0]]}, StripOnInput -> False]}, {
            StyleBox[{
              PointBox[{{0.01, 0.78}}]}, {
              Directive[
               PointSize[0.003666666666666667], 
               AbsoluteThickness[1.6], 
               RGBColor[1, 0.5, 0]]}, StripOnInput -> False]}, {
            StyleBox[{
              PointBox[{{0.02, 0.78}}]}, {
              Directive[
               PointSize[0.003666666666666667], 
               AbsoluteThickness[1.6], 
               RGBColor[1, 0.5, 0]]}, StripOnInput -> False]}, {
            StyleBox[{
              PointBox[{{0.03, 0.78}}]}, {
              Directive[
               PointSize[0.003666666666666667], 
               AbsoluteThickness[1.6], 
               RGBColor[1, 0.5, 0]]}, StripOnInput -> False]}, {
            StyleBox[{
              PointBox[{{0.04, 0.78}}]}, {
              Directive[
               PointSize[0.003666666666666667], 
               AbsoluteThickness[1.6], 
               RGBColor[1, 0.5, 0]]}, StripOnInput -> False]}, {
            StyleBox[{
              PointBox[{{0.05, 0.78}}]}, {
              Directive[
               PointSize[0.003666666666666667], 
               AbsoluteThickness[1.6], 
               RGBColor[1, 0.5, 0]]}, StripOnInput -> False]}, {
            StyleBox[{
              PointBox[{{0.060000000000000005`, 0.78}}]}, {
              Directive[
               PointSize[0.003666666666666667], 
               AbsoluteThickness[1.6], 
               RGBColor[1, 0.5, 0]]}, StripOnInput -> False]}, {
            StyleBox[{
              PointBox[{{0.06999999999999999, 0.78}}]}, {
              Directive[
               PointSize[0.003666666666666667], 
               AbsoluteThickness[1.6], 
               RGBColor[1, 0.5, 0]]}, StripOnInput -> False]}, {
            StyleBox[{
              PointBox[{{0.08, 0.78}}]}, {
              Directive[
               PointSize[0.003666666666666667], 
               AbsoluteThickness[1.6], 
               RGBColor[1, 0.5, 0]]}, StripOnInput -> False]}, {
            StyleBox[{
              PointBox[{{0.09, 0.78}}]}, {
              Directive[
               PointSize[0.003666666666666667], 
               AbsoluteThickness[1.6], 
               RGBColor[1, 0.5, 0]]}, StripOnInput -> False]}, {
            StyleBox[{
              PointBox[{{0.09999999999999999, 0.78}}]}, {
              Directive[
               PointSize[0.003666666666666667], 
               AbsoluteThickness[1.6], 
               GrayLevel[0]]}, StripOnInput -> False]}, {
            StyleBox[{
              PointBox[{{0.01, 0.79}}]}, {
              Directive[
               PointSize[0.003666666666666667], 
               AbsoluteThickness[1.6], 
               RGBColor[1, 0.5, 0]]}, StripOnInput -> False]}, {
            StyleBox[{
              PointBox[{{0.02, 0.79}}]}, {
              Directive[
               PointSize[0.003666666666666667], 
               AbsoluteThickness[1.6], 
               RGBColor[1, 0.5, 0]]}, StripOnInput -> False]}, {
            StyleBox[{
              PointBox[{{0.03, 0.79}}]}, {
              Directive[
               PointSize[0.003666666666666667], 
               AbsoluteThickness[1.6], 
               RGBColor[1, 0.5, 0]]}, StripOnInput -> False]}, {
            StyleBox[{
              PointBox[{{0.04, 0.79}}]}, {
              Directive[
               PointSize[0.003666666666666667], 
               AbsoluteThickness[1.6], 
               RGBColor[1, 0.5, 0]]}, StripOnInput -> False]}, {
            StyleBox[{
              PointBox[{{0.05, 0.79}}]}, {
              Directive[
               PointSize[0.003666666666666667], 
               AbsoluteThickness[1.6], 
               RGBColor[1, 0.5, 0]]}, StripOnInput -> False]}, {
            StyleBox[{
              PointBox[{{0.060000000000000005`, 0.79}}]}, {
              Directive[
               PointSize[0.003666666666666667], 
               AbsoluteThickness[1.6], 
               RGBColor[1, 0.5, 0]]}, StripOnInput -> False]}, {
            StyleBox[{
              PointBox[{{0.06999999999999999, 0.79}}]}, {
              Directive[
               PointSize[0.003666666666666667], 
               AbsoluteThickness[1.6], 
               RGBColor[1, 0.5, 0]]}, StripOnInput -> False]}, {
            StyleBox[{
              PointBox[{{0.08, 0.79}}]}, {
              Directive[
               PointSize[0.003666666666666667], 
               AbsoluteThickness[1.6], 
               RGBColor[1, 0.5, 0]]}, StripOnInput -> False]}, {
            StyleBox[{
              PointBox[{{0.09, 0.79}}]}, {
              Directive[
               PointSize[0.003666666666666667], 
               AbsoluteThickness[1.6], 
               RGBColor[1, 0.5, 0]]}, StripOnInput -> False]}, {
            StyleBox[{
              PointBox[{{0.09999999999999999, 0.79}}]}, {
              Directive[
               PointSize[0.003666666666666667], 
               AbsoluteThickness[1.6], 
               GrayLevel[0]]}, StripOnInput -> False]}, {
            StyleBox[{
              PointBox[{{0.01, 0.8}}]}, {
              Directive[
               PointSize[0.003666666666666667], 
               AbsoluteThickness[1.6], 
               RGBColor[1, 0.5, 0]]}, StripOnInput -> False]}, {
            StyleBox[{
              PointBox[{{0.02, 0.8}}]}, {
              Directive[
               PointSize[0.003666666666666667], 
               AbsoluteThickness[1.6], 
               RGBColor[1, 0.5, 0]]}, StripOnInput -> False]}, {
            StyleBox[{
              PointBox[{{0.03, 0.8}}]}, {
              Directive[
               PointSize[0.003666666666666667], 
               AbsoluteThickness[1.6], 
               RGBColor[1, 0.5, 0]]}, StripOnInput -> False]}, {
            StyleBox[{
              PointBox[{{0.04, 0.8}}]}, {
              Directive[
               PointSize[0.003666666666666667], 
               AbsoluteThickness[1.6], 
               RGBColor[1, 0.5, 0]]}, StripOnInput -> False]}, {
            StyleBox[{
              PointBox[{{0.05, 0.8}}]}, {
              Directive[
               PointSize[0.003666666666666667], 
               AbsoluteThickness[1.6], 
               RGBColor[1, 0.5, 0]]}, StripOnInput -> False]}, {
            StyleBox[{
              PointBox[{{0.060000000000000005`, 0.8}}]}, {
              Directive[
               PointSize[0.003666666666666667], 
               AbsoluteThickness[1.6], 
               RGBColor[1, 0.5, 0]]}, StripOnInput -> False]}, {
            StyleBox[{
              PointBox[{{0.06999999999999999, 0.8}}]}, {
              Directive[
               PointSize[0.003666666666666667], 
               AbsoluteThickness[1.6], 
               RGBColor[1, 0.5, 0]]}, StripOnInput -> False]}, {
            StyleBox[{
              PointBox[{{0.08, 0.8}}]}, {
              Directive[
               PointSize[0.003666666666666667], 
               AbsoluteThickness[1.6], 
               RGBColor[1, 0.5, 0]]}, StripOnInput -> False]}, {
            StyleBox[{
              PointBox[{{0.09, 0.8}}]}, {
              Directive[
               PointSize[0.003666666666666667], 
               AbsoluteThickness[1.6], 
               RGBColor[1, 0.5, 0]]}, StripOnInput -> False]}, {
            StyleBox[{
              PointBox[{{0.09999999999999999, 0.8}}]}, {
              Directive[
               PointSize[0.003666666666666667], 
               AbsoluteThickness[1.6], 
               GrayLevel[0]]}, StripOnInput -> False]}, {
            StyleBox[{
              PointBox[{{0.01, 0.81}}]}, {
              Directive[
               PointSize[0.003666666666666667], 
               AbsoluteThickness[1.6], 
               RGBColor[1, 0.5, 0]]}, StripOnInput -> False]}, {
            StyleBox[{
              PointBox[{{0.02, 0.81}}]}, {
              Directive[
               PointSize[0.003666666666666667], 
               AbsoluteThickness[1.6], 
               RGBColor[1, 0.5, 0]]}, StripOnInput -> False]}, {
            StyleBox[{
              PointBox[{{0.03, 0.81}}]}, {
              Directive[
               PointSize[0.003666666666666667], 
               AbsoluteThickness[1.6], 
               RGBColor[1, 0.5, 0]]}, StripOnInput -> False]}, {
            StyleBox[{
              PointBox[{{0.04, 0.81}}]}, {
              Directive[
               PointSize[0.003666666666666667], 
               AbsoluteThickness[1.6], 
               RGBColor[1, 0.5, 0]]}, StripOnInput -> False]}, {
            StyleBox[{
              PointBox[{{0.05, 0.81}}]}, {
              Directive[
               PointSize[0.003666666666666667], 
               AbsoluteThickness[1.6], 
               RGBColor[1, 0.5, 0]]}, StripOnInput -> False]}, {
            StyleBox[{
              PointBox[{{0.060000000000000005`, 0.81}}]}, {
              Directive[
               PointSize[0.003666666666666667], 
               AbsoluteThickness[1.6], 
               RGBColor[1, 0.5, 0]]}, StripOnInput -> False]}, {
            StyleBox[{
              PointBox[{{0.06999999999999999, 0.81}}]}, {
              Directive[
               PointSize[0.003666666666666667], 
               AbsoluteThickness[1.6], 
               RGBColor[1, 0.5, 0]]}, StripOnInput -> False]}, {
            StyleBox[{
              PointBox[{{0.08, 0.81}}]}, {
              Directive[
               PointSize[0.003666666666666667], 
               AbsoluteThickness[1.6], 
               RGBColor[1, 0.5, 0]]}, StripOnInput -> False]}, {
            StyleBox[{
              PointBox[{{0.09, 0.81}}]}, {
              Directive[
               PointSize[0.003666666666666667], 
               AbsoluteThickness[1.6], 
               GrayLevel[0]]}, StripOnInput -> False]}, {
            StyleBox[{
              PointBox[{{0.09999999999999999, 0.81}}]}, {
              Directive[
               PointSize[0.003666666666666667], 
               AbsoluteThickness[1.6], 
               GrayLevel[0]]}, StripOnInput -> False]}, {
            StyleBox[{
              PointBox[{{0.01, 0.8200000000000001}}]}, {
              Directive[
               PointSize[0.003666666666666667], 
               AbsoluteThickness[1.6], 
               RGBColor[1, 0.5, 0]]}, StripOnInput -> False]}, {
            StyleBox[{
              PointBox[{{0.02, 0.8200000000000001}}]}, {
              Directive[
               PointSize[0.003666666666666667], 
               AbsoluteThickness[1.6], 
               RGBColor[1, 0.5, 0]]}, StripOnInput -> False]}, {
            StyleBox[{
              PointBox[{{0.03, 0.8200000000000001}}]}, {
              Directive[
               PointSize[0.003666666666666667], 
               AbsoluteThickness[1.6], 
               RGBColor[1, 0.5, 0]]}, StripOnInput -> False]}, {
            StyleBox[{
              PointBox[{{0.04, 0.8200000000000001}}]}, {
              Directive[
               PointSize[0.003666666666666667], 
               AbsoluteThickness[1.6], 
               RGBColor[1, 0.5, 0]]}, StripOnInput -> False]}, {
            StyleBox[{
              PointBox[{{0.05, 0.8200000000000001}}]}, {
              Directive[
               PointSize[0.003666666666666667], 
               AbsoluteThickness[1.6], 
               RGBColor[1, 0.5, 0]]}, StripOnInput -> False]}, {
            StyleBox[{
              PointBox[{{0.060000000000000005`, 0.8200000000000001}}]}, {
              Directive[
               PointSize[0.003666666666666667], 
               AbsoluteThickness[1.6], 
               RGBColor[1, 0.5, 0]]}, StripOnInput -> False]}, {
            StyleBox[{
              PointBox[{{0.06999999999999999, 0.8200000000000001}}]}, {
              Directive[
               PointSize[0.003666666666666667], 
               AbsoluteThickness[1.6], 
               RGBColor[1, 0.5, 0]]}, StripOnInput -> False]}, {
            StyleBox[{
              PointBox[{{0.08, 0.8200000000000001}}]}, {
              Directive[
               PointSize[0.003666666666666667], 
               AbsoluteThickness[1.6], 
               RGBColor[1, 0.5, 0]]}, StripOnInput -> False]}, {
            StyleBox[{
              PointBox[{{0.09, 0.8200000000000001}}]}, {
              Directive[
               PointSize[0.003666666666666667], 
               AbsoluteThickness[1.6], 
               GrayLevel[0]]}, StripOnInput -> False]}, {
            StyleBox[{
              PointBox[{{0.09999999999999999, 0.8200000000000001}}]}, {
              Directive[
               PointSize[0.003666666666666667], 
               AbsoluteThickness[1.6], 
               GrayLevel[0]]}, StripOnInput -> False]}, {
            StyleBox[{
              PointBox[{{0.01, 0.8300000000000001}}]}, {
              Directive[
               PointSize[0.003666666666666667], 
               AbsoluteThickness[1.6], 
               RGBColor[1, 0.5, 0]]}, StripOnInput -> False]}, {
            StyleBox[{
              PointBox[{{0.02, 0.8300000000000001}}]}, {
              Directive[
               PointSize[0.003666666666666667], 
               AbsoluteThickness[1.6], 
               RGBColor[1, 0.5, 0]]}, StripOnInput -> False]}, {
            StyleBox[{
              PointBox[{{0.03, 0.8300000000000001}}]}, {
              Directive[
               PointSize[0.003666666666666667], 
               AbsoluteThickness[1.6], 
               RGBColor[1, 0.5, 0]]}, StripOnInput -> False]}, {
            StyleBox[{
              PointBox[{{0.04, 0.8300000000000001}}]}, {
              Directive[
               PointSize[0.003666666666666667], 
               AbsoluteThickness[1.6], 
               RGBColor[1, 0.5, 0]]}, StripOnInput -> False]}, {
            StyleBox[{
              PointBox[{{0.05, 0.8300000000000001}}]}, {
              Directive[
               PointSize[0.003666666666666667], 
               AbsoluteThickness[1.6], 
               RGBColor[1, 0.5, 0]]}, StripOnInput -> False]}, {
            StyleBox[{
              PointBox[{{0.060000000000000005`, 0.8300000000000001}}]}, {
              Directive[
               PointSize[0.003666666666666667], 
               AbsoluteThickness[1.6], 
               RGBColor[1, 0.5, 0]]}, StripOnInput -> False]}, {
            StyleBox[{
              PointBox[{{0.06999999999999999, 0.8300000000000001}}]}, {
              Directive[
               PointSize[0.003666666666666667], 
               AbsoluteThickness[1.6], 
               RGBColor[1, 0.5, 0]]}, StripOnInput -> False]}, {
            StyleBox[{
              PointBox[{{0.08, 0.8300000000000001}}]}, {
              Directive[
               PointSize[0.003666666666666667], 
               AbsoluteThickness[1.6], 
               GrayLevel[0]]}, StripOnInput -> False]}, {
            StyleBox[{
              PointBox[{{0.09, 0.8300000000000001}}]}, {
              Directive[
               PointSize[0.003666666666666667], 
               AbsoluteThickness[1.6], 
               GrayLevel[0]]}, StripOnInput -> False]}, {
            StyleBox[{
              PointBox[{{0.09999999999999999, 0.8300000000000001}}]}, {
              Directive[
               PointSize[0.003666666666666667], 
               AbsoluteThickness[1.6], 
               GrayLevel[0]]}, StripOnInput -> False]}, {
            StyleBox[{
              PointBox[{{0.01, 0.8400000000000001}}]}, {
              Directive[
               PointSize[0.003666666666666667], 
               AbsoluteThickness[1.6], 
               RGBColor[1, 0.5, 0]]}, StripOnInput -> False]}, {
            StyleBox[{
              PointBox[{{0.02, 0.8400000000000001}}]}, {
              Directive[
               PointSize[0.003666666666666667], 
               AbsoluteThickness[1.6], 
               RGBColor[1, 0.5, 0]]}, StripOnInput -> False]}, {
            StyleBox[{
              PointBox[{{0.03, 0.8400000000000001}}]}, {
              Directive[
               PointSize[0.003666666666666667], 
               AbsoluteThickness[1.6], 
               RGBColor[1, 0.5, 0]]}, StripOnInput -> False]}, {
            StyleBox[{
              PointBox[{{0.04, 0.8400000000000001}}]}, {
              Directive[
               PointSize[0.003666666666666667], 
               AbsoluteThickness[1.6], 
               RGBColor[1, 0.5, 0]]}, StripOnInput -> False]}, {
            StyleBox[{
              PointBox[{{0.05, 0.8400000000000001}}]}, {
              Directive[
               PointSize[0.003666666666666667], 
               AbsoluteThickness[1.6], 
               RGBColor[1, 0.5, 0]]}, StripOnInput -> False]}, {
            StyleBox[{
              PointBox[{{0.060000000000000005`, 0.8400000000000001}}]}, {
              Directive[
               PointSize[0.003666666666666667], 
               AbsoluteThickness[1.6], 
               RGBColor[1, 0.5, 0]]}, StripOnInput -> False]}, {
            StyleBox[{
              PointBox[{{0.06999999999999999, 0.8400000000000001}}]}, {
              Directive[
               PointSize[0.003666666666666667], 
               AbsoluteThickness[1.6], 
               RGBColor[1, 0.5, 0]]}, StripOnInput -> False]}, {
            StyleBox[{
              PointBox[{{0.08, 0.8400000000000001}}]}, {
              Directive[
               PointSize[0.003666666666666667], 
               AbsoluteThickness[1.6], 
               GrayLevel[0]]}, StripOnInput -> False]}, {
            StyleBox[{
              PointBox[{{0.09, 0.8400000000000001}}]}, {
              Directive[
               PointSize[0.003666666666666667], 
               AbsoluteThickness[1.6], 
               GrayLevel[0]]}, StripOnInput -> False]}, {
            StyleBox[{
              PointBox[{{0.09999999999999999, 0.8400000000000001}}]}, {
              Directive[
               PointSize[0.003666666666666667], 
               AbsoluteThickness[1.6], 
               GrayLevel[0]]}, StripOnInput -> False]}, {
            StyleBox[{
              PointBox[{{0.01, 0.85}}]}, {
              Directive[
               PointSize[0.003666666666666667], 
               AbsoluteThickness[1.6], 
               RGBColor[1, 0.5, 0]]}, StripOnInput -> False]}, {
            StyleBox[{
              PointBox[{{0.02, 0.85}}]}, {
              Directive[
               PointSize[0.003666666666666667], 
               AbsoluteThickness[1.6], 
               RGBColor[1, 0.5, 0]]}, StripOnInput -> False]}, {
            StyleBox[{
              PointBox[{{0.03, 0.85}}]}, {
              Directive[
               PointSize[0.003666666666666667], 
               AbsoluteThickness[1.6], 
               RGBColor[1, 0.5, 0]]}, StripOnInput -> False]}, {
            StyleBox[{
              PointBox[{{0.04, 0.85}}]}, {
              Directive[
               PointSize[0.003666666666666667], 
               AbsoluteThickness[1.6], 
               RGBColor[1, 0.5, 0]]}, StripOnInput -> False]}, {
            StyleBox[{
              PointBox[{{0.05, 0.85}}]}, {
              Directive[
               PointSize[0.003666666666666667], 
               AbsoluteThickness[1.6], 
               RGBColor[1, 0.5, 0]]}, StripOnInput -> False]}, {
            StyleBox[{
              PointBox[{{0.060000000000000005`, 0.85}}]}, {
              Directive[
               PointSize[0.003666666666666667], 
               AbsoluteThickness[1.6], 
               RGBColor[1, 0.5, 0]]}, StripOnInput -> False]}, {
            StyleBox[{
              PointBox[{{0.06999999999999999, 0.85}}]}, {
              Directive[
               PointSize[0.003666666666666667], 
               AbsoluteThickness[1.6], 
               GrayLevel[0]]}, StripOnInput -> False]}, {
            StyleBox[{
              PointBox[{{0.08, 0.85}}]}, {
              Directive[
               PointSize[0.003666666666666667], 
               AbsoluteThickness[1.6], 
               GrayLevel[0]]}, StripOnInput -> False]}, {
            StyleBox[{
              PointBox[{{0.09, 0.85}}]}, {
              Directive[
               PointSize[0.003666666666666667], 
               AbsoluteThickness[1.6], 
               GrayLevel[0]]}, StripOnInput -> False]}, {
            StyleBox[{
              PointBox[{{0.09999999999999999, 0.85}}]}, {
              Directive[
               PointSize[0.003666666666666667], 
               AbsoluteThickness[1.6], 
               GrayLevel[0]]}, StripOnInput -> False]}, {
            StyleBox[{
              PointBox[{{0.01, 0.86}}]}, {
              Directive[
               PointSize[0.003666666666666667], 
               AbsoluteThickness[1.6], 
               RGBColor[1, 0.5, 0]]}, StripOnInput -> False]}, {
            StyleBox[{
              PointBox[{{0.02, 0.86}}]}, {
              Directive[
               PointSize[0.003666666666666667], 
               AbsoluteThickness[1.6], 
               RGBColor[1, 0.5, 0]]}, StripOnInput -> False]}, {
            StyleBox[{
              PointBox[{{0.03, 0.86}}]}, {
              Directive[
               PointSize[0.003666666666666667], 
               AbsoluteThickness[1.6], 
               RGBColor[1, 0.5, 0]]}, StripOnInput -> False]}, {
            StyleBox[{
              PointBox[{{0.04, 0.86}}]}, {
              Directive[
               PointSize[0.003666666666666667], 
               AbsoluteThickness[1.6], 
               RGBColor[1, 0.5, 0]]}, StripOnInput -> False]}, {
            StyleBox[{
              PointBox[{{0.05, 0.86}}]}, {
              Directive[
               PointSize[0.003666666666666667], 
               AbsoluteThickness[1.6], 
               RGBColor[1, 0.5, 0]]}, StripOnInput -> False]}, {
            StyleBox[{
              PointBox[{{0.060000000000000005`, 0.86}}]}, {
              Directive[
               PointSize[0.003666666666666667], 
               AbsoluteThickness[1.6], 
               RGBColor[1, 0.5, 0]]}, StripOnInput -> False]}, {
            StyleBox[{
              PointBox[{{0.06999999999999999, 0.86}}]}, {
              Directive[
               PointSize[0.003666666666666667], 
               AbsoluteThickness[1.6], 
               GrayLevel[0]]}, StripOnInput -> False]}, {
            StyleBox[{
              PointBox[{{0.08, 0.86}}]}, {
              Directive[
               PointSize[0.003666666666666667], 
               AbsoluteThickness[1.6], 
               GrayLevel[0]]}, StripOnInput -> False]}, {
            StyleBox[{
              PointBox[{{0.09, 0.86}}]}, {
              Directive[
               PointSize[0.003666666666666667], 
               AbsoluteThickness[1.6], 
               GrayLevel[0]]}, StripOnInput -> False]}, {
            StyleBox[{
              PointBox[{{0.09999999999999999, 0.86}}]}, {
              Directive[
               PointSize[0.003666666666666667], 
               AbsoluteThickness[1.6], 
               GrayLevel[0]]}, StripOnInput -> False]}, {
            StyleBox[{
              PointBox[{{0.01, 0.87}}]}, {
              Directive[
               PointSize[0.003666666666666667], 
               AbsoluteThickness[1.6], 
               RGBColor[1, 0.5, 0]]}, StripOnInput -> False]}, {
            StyleBox[{
              PointBox[{{0.02, 0.87}}]}, {
              Directive[
               PointSize[0.003666666666666667], 
               AbsoluteThickness[1.6], 
               RGBColor[1, 0.5, 0]]}, StripOnInput -> False]}, {
            StyleBox[{
              PointBox[{{0.03, 0.87}}]}, {
              Directive[
               PointSize[0.003666666666666667], 
               AbsoluteThickness[1.6], 
               RGBColor[1, 0.5, 0]]}, StripOnInput -> False]}, {
            StyleBox[{
              PointBox[{{0.04, 0.87}}]}, {
              Directive[
               PointSize[0.003666666666666667], 
               AbsoluteThickness[1.6], 
               RGBColor[1, 0.5, 0]]}, StripOnInput -> False]}, {
            StyleBox[{
              PointBox[{{0.05, 0.87}}]}, {
              Directive[
               PointSize[0.003666666666666667], 
               AbsoluteThickness[1.6], 
               RGBColor[1, 0.5, 0]]}, StripOnInput -> False]}, {
            StyleBox[{
              PointBox[{{0.060000000000000005`, 0.87}}]}, {
              Directive[
               PointSize[0.003666666666666667], 
               AbsoluteThickness[1.6], 
               RGBColor[1, 0.5, 0]]}, StripOnInput -> False]}, {
            StyleBox[{
              PointBox[{{0.06999999999999999, 0.87}}]}, {
              Directive[
               PointSize[0.003666666666666667], 
               AbsoluteThickness[1.6], 
               GrayLevel[0]]}, StripOnInput -> False]}, {
            StyleBox[{
              PointBox[{{0.08, 0.87}}]}, {
              Directive[
               PointSize[0.003666666666666667], 
               AbsoluteThickness[1.6], 
               GrayLevel[0]]}, StripOnInput -> False]}, {
            StyleBox[{
              PointBox[{{0.09, 0.87}}]}, {
              Directive[
               PointSize[0.003666666666666667], 
               AbsoluteThickness[1.6], 
               GrayLevel[0]]}, StripOnInput -> False]}, {
            StyleBox[{
              PointBox[{{0.09999999999999999, 0.87}}]}, {
              Directive[
               PointSize[0.003666666666666667], 
               AbsoluteThickness[1.6], 
               GrayLevel[0]]}, StripOnInput -> False]}, {
            StyleBox[{
              PointBox[{{0.01, 0.88}}]}, {
              Directive[
               PointSize[0.003666666666666667], 
               AbsoluteThickness[1.6], 
               RGBColor[1, 0.5, 0]]}, StripOnInput -> False]}, {
            StyleBox[{
              PointBox[{{0.02, 0.88}}]}, {
              Directive[
               PointSize[0.003666666666666667], 
               AbsoluteThickness[1.6], 
               RGBColor[1, 0.5, 0]]}, StripOnInput -> False]}, {
            StyleBox[{
              PointBox[{{0.03, 0.88}}]}, {
              Directive[
               PointSize[0.003666666666666667], 
               AbsoluteThickness[1.6], 
               RGBColor[1, 0.5, 0]]}, StripOnInput -> False]}, {
            StyleBox[{
              PointBox[{{0.04, 0.88}}]}, {
              Directive[
               PointSize[0.003666666666666667], 
               AbsoluteThickness[1.6], 
               RGBColor[1, 0.5, 0]]}, StripOnInput -> False]}, {
            StyleBox[{
              PointBox[{{0.05, 0.88}}]}, {
              Directive[
               PointSize[0.003666666666666667], 
               AbsoluteThickness[1.6], 
               RGBColor[1, 0.5, 0]]}, StripOnInput -> False]}, {
            StyleBox[{
              PointBox[{{0.060000000000000005`, 0.88}}]}, {
              Directive[
               PointSize[0.003666666666666667], 
               AbsoluteThickness[1.6], 
               GrayLevel[0]]}, StripOnInput -> False]}, {
            StyleBox[{
              PointBox[{{0.06999999999999999, 0.88}}]}, {
              Directive[
               PointSize[0.003666666666666667], 
               AbsoluteThickness[1.6], 
               GrayLevel[0]]}, StripOnInput -> False]}, {
            StyleBox[{
              PointBox[{{0.08, 0.88}}]}, {
              Directive[
               PointSize[0.003666666666666667], 
               AbsoluteThickness[1.6], 
               GrayLevel[0]]}, StripOnInput -> False]}, {
            StyleBox[{
              PointBox[{{0.09, 0.88}}]}, {
              Directive[
               PointSize[0.003666666666666667], 
               AbsoluteThickness[1.6], 
               GrayLevel[0]]}, StripOnInput -> False]}, {
            StyleBox[{
              PointBox[{{0.09999999999999999, 0.88}}]}, {
              Directive[
               PointSize[0.003666666666666667], 
               AbsoluteThickness[1.6], 
               GrayLevel[0]]}, StripOnInput -> False]}, {
            StyleBox[{
              PointBox[{{0.01, 0.89}}]}, {
              Directive[
               PointSize[0.003666666666666667], 
               AbsoluteThickness[1.6], 
               RGBColor[1, 0.5, 0]]}, StripOnInput -> False]}, {
            StyleBox[{
              PointBox[{{0.02, 0.89}}]}, {
              Directive[
               PointSize[0.003666666666666667], 
               AbsoluteThickness[1.6], 
               RGBColor[1, 0.5, 0]]}, StripOnInput -> False]}, {
            StyleBox[{
              PointBox[{{0.03, 0.89}}]}, {
              Directive[
               PointSize[0.003666666666666667], 
               AbsoluteThickness[1.6], 
               RGBColor[1, 0.5, 0]]}, StripOnInput -> False]}, {
            StyleBox[{
              PointBox[{{0.04, 0.89}}]}, {
              Directive[
               PointSize[0.003666666666666667], 
               AbsoluteThickness[1.6], 
               RGBColor[1, 0.5, 0]]}, StripOnInput -> False]}, {
            StyleBox[{
              PointBox[{{0.05, 0.89}}]}, {
              Directive[
               PointSize[0.003666666666666667], 
               AbsoluteThickness[1.6], 
               RGBColor[1, 0.5, 0]]}, StripOnInput -> False]}, {
            StyleBox[{
              PointBox[{{0.060000000000000005`, 0.89}}]}, {
              Directive[
               PointSize[0.003666666666666667], 
               AbsoluteThickness[1.6], 
               GrayLevel[0]]}, StripOnInput -> False]}, {
            StyleBox[{
              PointBox[{{0.06999999999999999, 0.89}}]}, {
              Directive[
               PointSize[0.003666666666666667], 
               AbsoluteThickness[1.6], 
               GrayLevel[0]]}, StripOnInput -> False]}, {
            StyleBox[{
              PointBox[{{0.08, 0.89}}]}, {
              Directive[
               PointSize[0.003666666666666667], 
               AbsoluteThickness[1.6], 
               GrayLevel[0]]}, StripOnInput -> False]}, {
            StyleBox[{
              PointBox[{{0.09, 0.89}}]}, {
              Directive[
               PointSize[0.003666666666666667], 
               AbsoluteThickness[1.6], 
               GrayLevel[0]]}, StripOnInput -> False]}, {
            StyleBox[{
              PointBox[{{0.09999999999999999, 0.89}}]}, {
              Directive[
               PointSize[0.003666666666666667], 
               AbsoluteThickness[1.6], 
               GrayLevel[0]]}, StripOnInput -> False]}, {
            StyleBox[{
              PointBox[{{0.01, 0.9}}]}, {
              Directive[
               PointSize[0.003666666666666667], 
               AbsoluteThickness[1.6], 
               RGBColor[1, 0.5, 0]]}, StripOnInput -> False]}, {
            StyleBox[{
              PointBox[{{0.02, 0.9}}]}, {
              Directive[
               PointSize[0.003666666666666667], 
               AbsoluteThickness[1.6], 
               RGBColor[1, 0.5, 0]]}, StripOnInput -> False]}, {
            StyleBox[{
              PointBox[{{0.03, 0.9}}]}, {
              Directive[
               PointSize[0.003666666666666667], 
               AbsoluteThickness[1.6], 
               RGBColor[1, 0.5, 0]]}, StripOnInput -> False]}, {
            StyleBox[{
              PointBox[{{0.04, 0.9}}]}, {
              Directive[
               PointSize[0.003666666666666667], 
               AbsoluteThickness[1.6], 
               RGBColor[1, 0.5, 0]]}, StripOnInput -> False]}, {
            StyleBox[{
              PointBox[{{0.05, 0.9}}]}, {
              Directive[
               PointSize[0.003666666666666667], 
               AbsoluteThickness[1.6], 
               GrayLevel[0]]}, StripOnInput -> False]}, {
            StyleBox[{
              PointBox[{{0.060000000000000005`, 0.9}}]}, {
              Directive[
               PointSize[0.003666666666666667], 
               AbsoluteThickness[1.6], 
               GrayLevel[0]]}, StripOnInput -> False]}, {
            StyleBox[{
              PointBox[{{0.06999999999999999, 0.9}}]}, {
              Directive[
               PointSize[0.003666666666666667], 
               AbsoluteThickness[1.6], 
               GrayLevel[0]]}, StripOnInput -> False]}, {
            StyleBox[{
              PointBox[{{0.08, 0.9}}]}, {
              Directive[
               PointSize[0.003666666666666667], 
               AbsoluteThickness[1.6], 
               GrayLevel[0]]}, StripOnInput -> False]}, {
            StyleBox[{
              PointBox[{{0.09, 0.9}}]}, {
              Directive[
               PointSize[0.003666666666666667], 
               AbsoluteThickness[1.6], 
               GrayLevel[0]]}, StripOnInput -> False]}, {
            StyleBox[{
              PointBox[{{0.09999999999999999, 0.9}}]}, {
              Directive[
               PointSize[0.003666666666666667], 
               AbsoluteThickness[1.6], 
               GrayLevel[0]]}, StripOnInput -> False]}, {
            StyleBox[{
              PointBox[{{0.01, 0.91}}]}, {
              Directive[
               PointSize[0.003666666666666667], 
               AbsoluteThickness[1.6], 
               RGBColor[1, 0.5, 0]]}, StripOnInput -> False]}, {
            StyleBox[{
              PointBox[{{0.02, 0.91}}]}, {
              Directive[
               PointSize[0.003666666666666667], 
               AbsoluteThickness[1.6], 
               RGBColor[1, 0.5, 0]]}, StripOnInput -> False]}, {
            StyleBox[{
              PointBox[{{0.03, 0.91}}]}, {
              Directive[
               PointSize[0.003666666666666667], 
               AbsoluteThickness[1.6], 
               RGBColor[1, 0.5, 0]]}, StripOnInput -> False]}, {
            StyleBox[{
              PointBox[{{0.04, 0.91}}]}, {
              Directive[
               PointSize[0.003666666666666667], 
               AbsoluteThickness[1.6], 
               RGBColor[1, 0.5, 0]]}, StripOnInput -> False]}, {
            StyleBox[{
              PointBox[{{0.05, 0.91}}]}, {
              Directive[
               PointSize[0.003666666666666667], 
               AbsoluteThickness[1.6], 
               GrayLevel[0]]}, StripOnInput -> False]}, {
            StyleBox[{
              PointBox[{{0.060000000000000005`, 0.91}}]}, {
              Directive[
               PointSize[0.003666666666666667], 
               AbsoluteThickness[1.6], 
               GrayLevel[0]]}, StripOnInput -> False]}, {
            StyleBox[{
              PointBox[{{0.06999999999999999, 0.91}}]}, {
              Directive[
               PointSize[0.003666666666666667], 
               AbsoluteThickness[1.6], 
               GrayLevel[0]]}, StripOnInput -> False]}, {
            StyleBox[{
              PointBox[{{0.08, 0.91}}]}, {
              Directive[
               PointSize[0.003666666666666667], 
               AbsoluteThickness[1.6], 
               GrayLevel[0]]}, StripOnInput -> False]}, {
            StyleBox[{
              PointBox[{{0.09, 0.91}}]}, {
              Directive[
               PointSize[0.003666666666666667], 
               AbsoluteThickness[1.6], 
               GrayLevel[0]]}, StripOnInput -> False]}, {
            StyleBox[{
              PointBox[{{0.09999999999999999, 0.91}}]}, {
              Directive[
               PointSize[0.003666666666666667], 
               AbsoluteThickness[1.6], 
               GrayLevel[0]]}, StripOnInput -> False]}, {
            StyleBox[{
              PointBox[{{0.01, 0.92}}]}, {
              Directive[
               PointSize[0.003666666666666667], 
               AbsoluteThickness[1.6], 
               RGBColor[1, 0.5, 0]]}, StripOnInput -> False]}, {
            StyleBox[{
              PointBox[{{0.02, 0.92}}]}, {
              Directive[
               PointSize[0.003666666666666667], 
               AbsoluteThickness[1.6], 
               RGBColor[1, 0.5, 0]]}, StripOnInput -> False]}, {
            StyleBox[{
              PointBox[{{0.03, 0.92}}]}, {
              Directive[
               PointSize[0.003666666666666667], 
               AbsoluteThickness[1.6], 
               RGBColor[1, 0.5, 0]]}, StripOnInput -> False]}, {
            StyleBox[{
              PointBox[{{0.04, 0.92}}]}, {
              Directive[
               PointSize[0.003666666666666667], 
               AbsoluteThickness[1.6], 
               GrayLevel[0]]}, StripOnInput -> False]}, {
            StyleBox[{
              PointBox[{{0.05, 0.92}}]}, {
              Directive[
               PointSize[0.003666666666666667], 
               AbsoluteThickness[1.6], 
               GrayLevel[0]]}, StripOnInput -> False]}, {
            StyleBox[{
              PointBox[{{0.060000000000000005`, 0.92}}]}, {
              Directive[
               PointSize[0.003666666666666667], 
               AbsoluteThickness[1.6], 
               GrayLevel[0]]}, StripOnInput -> False]}, {
            StyleBox[{
              PointBox[{{0.06999999999999999, 0.92}}]}, {
              Directive[
               PointSize[0.003666666666666667], 
               AbsoluteThickness[1.6], 
               GrayLevel[0]]}, StripOnInput -> False]}, {
            StyleBox[{
              PointBox[{{0.08, 0.92}}]}, {
              Directive[
               PointSize[0.003666666666666667], 
               AbsoluteThickness[1.6], 
               GrayLevel[0]]}, StripOnInput -> False]}, {
            StyleBox[{
              PointBox[{{0.09, 0.92}}]}, {
              Directive[
               PointSize[0.003666666666666667], 
               AbsoluteThickness[1.6], 
               GrayLevel[0]]}, StripOnInput -> False]}, {
            StyleBox[{
              PointBox[{{0.09999999999999999, 0.92}}]}, {
              Directive[
               PointSize[0.003666666666666667], 
               AbsoluteThickness[1.6], 
               GrayLevel[0]]}, StripOnInput -> False]}, {
            StyleBox[{
              PointBox[{{0.01, 0.93}}]}, {
              Directive[
               PointSize[0.003666666666666667], 
               AbsoluteThickness[1.6], 
               RGBColor[1, 0.5, 0]]}, StripOnInput -> False]}, {
            StyleBox[{
              PointBox[{{0.02, 0.93}}]}, {
              Directive[
               PointSize[0.003666666666666667], 
               AbsoluteThickness[1.6], 
               RGBColor[1, 0.5, 0]]}, StripOnInput -> False]}, {
            StyleBox[{
              PointBox[{{0.03, 0.93}}]}, {
              Directive[
               PointSize[0.003666666666666667], 
               AbsoluteThickness[1.6], 
               RGBColor[1, 0.5, 0]]}, StripOnInput -> False]}, {
            StyleBox[{
              PointBox[{{0.04, 0.93}}]}, {
              Directive[
               PointSize[0.003666666666666667], 
               AbsoluteThickness[1.6], 
               GrayLevel[0]]}, StripOnInput -> False]}, {
            StyleBox[{
              PointBox[{{0.05, 0.93}}]}, {
              Directive[
               PointSize[0.003666666666666667], 
               AbsoluteThickness[1.6], 
               GrayLevel[0]]}, StripOnInput -> False]}, {
            StyleBox[{
              PointBox[{{0.060000000000000005`, 0.93}}]}, {
              Directive[
               PointSize[0.003666666666666667], 
               AbsoluteThickness[1.6], 
               GrayLevel[0]]}, StripOnInput -> False]}, {
            StyleBox[{
              PointBox[{{0.06999999999999999, 0.93}}]}, {
              Directive[
               PointSize[0.003666666666666667], 
               AbsoluteThickness[1.6], 
               GrayLevel[0]]}, StripOnInput -> False]}, {
            StyleBox[{
              PointBox[{{0.08, 0.93}}]}, {
              Directive[
               PointSize[0.003666666666666667], 
               AbsoluteThickness[1.6], 
               GrayLevel[0]]}, StripOnInput -> False]}, {
            StyleBox[{
              PointBox[{{0.09, 0.93}}]}, {
              Directive[
               PointSize[0.003666666666666667], 
               AbsoluteThickness[1.6], 
               GrayLevel[0]]}, StripOnInput -> False]}, {
            StyleBox[{
              PointBox[{{0.09999999999999999, 0.93}}]}, {
              Directive[
               PointSize[0.003666666666666667], 
               AbsoluteThickness[1.6], 
               GrayLevel[0]]}, StripOnInput -> False]}, {
            StyleBox[{
              PointBox[{{0.01, 0.9400000000000001}}]}, {
              Directive[
               PointSize[0.003666666666666667], 
               AbsoluteThickness[1.6], 
               RGBColor[1, 0.5, 0]]}, StripOnInput -> False]}, {
            StyleBox[{
              PointBox[{{0.02, 0.9400000000000001}}]}, {
              Directive[
               PointSize[0.003666666666666667], 
               AbsoluteThickness[1.6], 
               RGBColor[1, 0.5, 0]]}, StripOnInput -> False]}, {
            StyleBox[{
              PointBox[{{0.03, 0.9400000000000001}}]}, {
              Directive[
               PointSize[0.003666666666666667], 
               AbsoluteThickness[1.6], 
               GrayLevel[0]]}, StripOnInput -> False]}, {
            StyleBox[{
              PointBox[{{0.04, 0.9400000000000001}}]}, {
              Directive[
               PointSize[0.003666666666666667], 
               AbsoluteThickness[1.6], 
               GrayLevel[0]]}, StripOnInput -> False]}, {
            StyleBox[{
              PointBox[{{0.05, 0.9400000000000001}}]}, {
              Directive[
               PointSize[0.003666666666666667], 
               AbsoluteThickness[1.6], 
               GrayLevel[0]]}, StripOnInput -> False]}, {
            StyleBox[{
              PointBox[{{0.060000000000000005`, 0.9400000000000001}}]}, {
              Directive[
               PointSize[0.003666666666666667], 
               AbsoluteThickness[1.6], 
               GrayLevel[0]]}, StripOnInput -> False]}, {
            StyleBox[{
              PointBox[{{0.06999999999999999, 0.9400000000000001}}]}, {
              Directive[
               PointSize[0.003666666666666667], 
               AbsoluteThickness[1.6], 
               GrayLevel[0]]}, StripOnInput -> False]}, {
            StyleBox[{
              PointBox[{{0.08, 0.9400000000000001}}]}, {
              Directive[
               PointSize[0.003666666666666667], 
               AbsoluteThickness[1.6], 
               GrayLevel[0]]}, StripOnInput -> False]}, {
            StyleBox[{
              PointBox[{{0.09, 0.9400000000000001}}]}, {
              Directive[
               PointSize[0.003666666666666667], 
               AbsoluteThickness[1.6], 
               GrayLevel[0]]}, StripOnInput -> False]}, {
            StyleBox[{
              PointBox[{{0.09999999999999999, 0.9400000000000001}}]}, {
              Directive[
               PointSize[0.003666666666666667], 
               AbsoluteThickness[1.6], 
               GrayLevel[0]]}, StripOnInput -> False]}, {
            StyleBox[{
              PointBox[{{0.01, 0.9500000000000001}}]}, {
              Directive[
               PointSize[0.003666666666666667], 
               AbsoluteThickness[1.6], 
               RGBColor[1, 0.5, 0]]}, StripOnInput -> False]}, {
            StyleBox[{
              PointBox[{{0.02, 0.9500000000000001}}]}, {
              Directive[
               PointSize[0.003666666666666667], 
               AbsoluteThickness[1.6], 
               RGBColor[1, 0.5, 0]]}, StripOnInput -> False]}, {
            StyleBox[{
              PointBox[{{0.03, 0.9500000000000001}}]}, {
              Directive[
               PointSize[0.003666666666666667], 
               AbsoluteThickness[1.6], 
               GrayLevel[0]]}, StripOnInput -> False]}, {
            StyleBox[{
              PointBox[{{0.04, 0.9500000000000001}}]}, {
              Directive[
               PointSize[0.003666666666666667], 
               AbsoluteThickness[1.6], 
               GrayLevel[0]]}, StripOnInput -> False]}, {
            StyleBox[{
              PointBox[{{0.05, 0.9500000000000001}}]}, {
              Directive[
               PointSize[0.003666666666666667], 
               AbsoluteThickness[1.6], 
               GrayLevel[0]]}, StripOnInput -> False]}, {
            StyleBox[{
              PointBox[{{0.060000000000000005`, 0.9500000000000001}}]}, {
              Directive[
               PointSize[0.003666666666666667], 
               AbsoluteThickness[1.6], 
               GrayLevel[0]]}, StripOnInput -> False]}, {
            StyleBox[{
              PointBox[{{0.06999999999999999, 0.9500000000000001}}]}, {
              Directive[
               PointSize[0.003666666666666667], 
               AbsoluteThickness[1.6], 
               GrayLevel[0]]}, StripOnInput -> False]}, {
            StyleBox[{
              PointBox[{{0.08, 0.9500000000000001}}]}, {
              Directive[
               PointSize[0.003666666666666667], 
               AbsoluteThickness[1.6], 
               GrayLevel[0]]}, StripOnInput -> False]}, {
            StyleBox[{
              PointBox[{{0.09, 0.9500000000000001}}]}, {
              Directive[
               PointSize[0.003666666666666667], 
               AbsoluteThickness[1.6], 
               GrayLevel[0]]}, StripOnInput -> False]}, {
            StyleBox[{
              PointBox[{{0.09999999999999999, 0.9500000000000001}}]}, {
              Directive[
               PointSize[0.003666666666666667], 
               AbsoluteThickness[1.6], 
               GrayLevel[0]]}, StripOnInput -> False]}, {
            StyleBox[{
              PointBox[{{0.01, 0.9600000000000001}}]}, {
              Directive[
               PointSize[0.003666666666666667], 
               AbsoluteThickness[1.6], 
               RGBColor[1, 0.5, 0]]}, StripOnInput -> False]}, {
            StyleBox[{
              PointBox[{{0.02, 0.9600000000000001}}]}, {
              Directive[
               PointSize[0.003666666666666667], 
               AbsoluteThickness[1.6], 
               GrayLevel[0]]}, StripOnInput -> False]}, {
            StyleBox[{
              PointBox[{{0.03, 0.9600000000000001}}]}, {
              Directive[
               PointSize[0.003666666666666667], 
               AbsoluteThickness[1.6], 
               GrayLevel[0]]}, StripOnInput -> False]}, {
            StyleBox[{
              PointBox[{{0.04, 0.9600000000000001}}]}, {
              Directive[
               PointSize[0.003666666666666667], 
               AbsoluteThickness[1.6], 
               GrayLevel[0]]}, StripOnInput -> False]}, {
            StyleBox[{
              PointBox[{{0.05, 0.9600000000000001}}]}, {
              Directive[
               PointSize[0.003666666666666667], 
               AbsoluteThickness[1.6], 
               GrayLevel[0]]}, StripOnInput -> False]}, {
            StyleBox[{
              PointBox[{{0.060000000000000005`, 0.9600000000000001}}]}, {
              Directive[
               PointSize[0.003666666666666667], 
               AbsoluteThickness[1.6], 
               GrayLevel[0]]}, StripOnInput -> False]}, {
            StyleBox[{
              PointBox[{{0.06999999999999999, 0.9600000000000001}}]}, {
              Directive[
               PointSize[0.003666666666666667], 
               AbsoluteThickness[1.6], 
               GrayLevel[0]]}, StripOnInput -> False]}, {
            StyleBox[{
              PointBox[{{0.08, 0.9600000000000001}}]}, {
              Directive[
               PointSize[0.003666666666666667], 
               AbsoluteThickness[1.6], 
               GrayLevel[0]]}, StripOnInput -> False]}, {
            StyleBox[{
              PointBox[{{0.09, 0.9600000000000001}}]}, {
              Directive[
               PointSize[0.003666666666666667], 
               AbsoluteThickness[1.6], 
               GrayLevel[0]]}, StripOnInput -> False]}, {
            StyleBox[{
              PointBox[{{0.09999999999999999, 0.9600000000000001}}]}, {
              Directive[
               PointSize[0.003666666666666667], 
               AbsoluteThickness[1.6], 
               GrayLevel[0]]}, StripOnInput -> False]}, {
            StyleBox[{
              PointBox[{{0.01, 0.97}}]}, {
              Directive[
               PointSize[0.003666666666666667], 
               AbsoluteThickness[1.6], 
               RGBColor[1, 0.5, 0]]}, StripOnInput -> False]}, {
            StyleBox[{
              PointBox[{{0.02, 0.97}}]}, {
              Directive[
               PointSize[0.003666666666666667], 
               AbsoluteThickness[1.6], 
               GrayLevel[0]]}, StripOnInput -> False]}, {
            StyleBox[{
              PointBox[{{0.03, 0.97}}]}, {
              Directive[
               PointSize[0.003666666666666667], 
               AbsoluteThickness[1.6], 
               GrayLevel[0]]}, StripOnInput -> False]}, {
            StyleBox[{
              PointBox[{{0.04, 0.97}}]}, {
              Directive[
               PointSize[0.003666666666666667], 
               AbsoluteThickness[1.6], 
               GrayLevel[0]]}, StripOnInput -> False]}, {
            StyleBox[{
              PointBox[{{0.05, 0.97}}]}, {
              Directive[
               PointSize[0.003666666666666667], 
               AbsoluteThickness[1.6], 
               GrayLevel[0]]}, StripOnInput -> False]}, {
            StyleBox[{
              PointBox[{{0.060000000000000005`, 0.97}}]}, {
              Directive[
               PointSize[0.003666666666666667], 
               AbsoluteThickness[1.6], 
               GrayLevel[0]]}, StripOnInput -> False]}, {
            StyleBox[{
              PointBox[{{0.06999999999999999, 0.97}}]}, {
              Directive[
               PointSize[0.003666666666666667], 
               AbsoluteThickness[1.6], 
               GrayLevel[0]]}, StripOnInput -> False]}, {
            StyleBox[{
              PointBox[{{0.08, 0.97}}]}, {
              Directive[
               PointSize[0.003666666666666667], 
               AbsoluteThickness[1.6], 
               GrayLevel[0]]}, StripOnInput -> False]}, {
            StyleBox[{
              PointBox[{{0.09, 0.97}}]}, {
              Directive[
               PointSize[0.003666666666666667], 
               AbsoluteThickness[1.6], 
               GrayLevel[0]]}, StripOnInput -> False]}, {
            StyleBox[{
              PointBox[{{0.09999999999999999, 0.97}}]}, {
              Directive[
               PointSize[0.003666666666666667], 
               AbsoluteThickness[1.6], 
               GrayLevel[0]]}, StripOnInput -> False]}, {
            StyleBox[{
              PointBox[{{0.01, 0.98}}]}, {
              Directive[
               PointSize[0.003666666666666667], 
               AbsoluteThickness[1.6], 
               GrayLevel[0]]}, StripOnInput -> False]}, {
            StyleBox[{
              PointBox[{{0.02, 0.98}}]}, {
              Directive[
               PointSize[0.003666666666666667], 
               AbsoluteThickness[1.6], 
               GrayLevel[0]]}, StripOnInput -> False]}, {
            StyleBox[{
              PointBox[{{0.03, 0.98}}]}, {
              Directive[
               PointSize[0.003666666666666667], 
               AbsoluteThickness[1.6], 
               GrayLevel[0]]}, StripOnInput -> False]}, {
            StyleBox[{
              PointBox[{{0.04, 0.98}}]}, {
              Directive[
               PointSize[0.003666666666666667], 
               AbsoluteThickness[1.6], 
               GrayLevel[0]]}, StripOnInput -> False]}, {
            StyleBox[{
              PointBox[{{0.05, 0.98}}]}, {
              Directive[
               PointSize[0.003666666666666667], 
               AbsoluteThickness[1.6], 
               GrayLevel[0]]}, StripOnInput -> False]}, {
            StyleBox[{
              PointBox[{{0.060000000000000005`, 0.98}}]}, {
              Directive[
               PointSize[0.003666666666666667], 
               AbsoluteThickness[1.6], 
               GrayLevel[0]]}, StripOnInput -> False]}, {
            StyleBox[{
              PointBox[{{0.06999999999999999, 0.98}}]}, {
              Directive[
               PointSize[0.003666666666666667], 
               AbsoluteThickness[1.6], 
               GrayLevel[0]]}, StripOnInput -> False]}, {
            StyleBox[{
              PointBox[{{0.08, 0.98}}]}, {
              Directive[
               PointSize[0.003666666666666667], 
               AbsoluteThickness[1.6], 
               GrayLevel[0]]}, StripOnInput -> False]}, {
            StyleBox[{
              PointBox[{{0.09, 0.98}}]}, {
              Directive[
               PointSize[0.003666666666666667], 
               AbsoluteThickness[1.6], 
               GrayLevel[0]]}, StripOnInput -> False]}, {
            StyleBox[{
              PointBox[{{0.09999999999999999, 0.98}}]}, {
              Directive[
               PointSize[0.003666666666666667], 
               AbsoluteThickness[1.6], 
               GrayLevel[0]]}, StripOnInput -> False]}, {
            StyleBox[{
              PointBox[{{0.01, 0.99}}]}, {
              Directive[
               PointSize[0.003666666666666667], 
               AbsoluteThickness[1.6], 
               GrayLevel[0]]}, StripOnInput -> False]}, {
            StyleBox[{
              PointBox[{{0.02, 0.99}}]}, {
              Directive[
               PointSize[0.003666666666666667], 
               AbsoluteThickness[1.6], 
               GrayLevel[0]]}, StripOnInput -> False]}, {
            StyleBox[{
              PointBox[{{0.03, 0.99}}]}, {
              Directive[
               PointSize[0.003666666666666667], 
               AbsoluteThickness[1.6], 
               GrayLevel[0]]}, StripOnInput -> False]}, {
            StyleBox[{
              PointBox[{{0.04, 0.99}}]}, {
              Directive[
               PointSize[0.003666666666666667], 
               AbsoluteThickness[1.6], 
               GrayLevel[0]]}, StripOnInput -> False]}, {
            StyleBox[{
              PointBox[{{0.05, 0.99}}]}, {
              Directive[
               PointSize[0.003666666666666667], 
               AbsoluteThickness[1.6], 
               GrayLevel[0]]}, StripOnInput -> False]}, {
            StyleBox[{
              PointBox[{{0.060000000000000005`, 0.99}}]}, {
              Directive[
               PointSize[0.003666666666666667], 
               AbsoluteThickness[1.6], 
               GrayLevel[0]]}, StripOnInput -> False]}, {
            StyleBox[{
              PointBox[{{0.06999999999999999, 0.99}}]}, {
              Directive[
               PointSize[0.003666666666666667], 
               AbsoluteThickness[1.6], 
               GrayLevel[0]]}, StripOnInput -> False]}, {
            StyleBox[{
              PointBox[{{0.08, 0.99}}]}, {
              Directive[
               PointSize[0.003666666666666667], 
               AbsoluteThickness[1.6], 
               GrayLevel[0]]}, StripOnInput -> False]}, {
            StyleBox[{
              PointBox[{{0.09, 0.99}}]}, {
              Directive[
               PointSize[0.003666666666666667], 
               AbsoluteThickness[1.6], 
               GrayLevel[0]]}, StripOnInput -> False]}, {
            StyleBox[{
              PointBox[{{0.09999999999999999, 0.99}}]}, {
              Directive[
               PointSize[0.003666666666666667], 
               AbsoluteThickness[1.6], 
               GrayLevel[0]]}, StripOnInput -> False]}, {
            StyleBox[{
              PointBox[{{0.108, 0.01}}]}, {
              Directive[
               PointSize[0.003666666666666667], 
               AbsoluteThickness[1.6], 
               RGBColor[1, 0.5, 0]]}, StripOnInput -> False]}, {
            StyleBox[{
              PointBox[{{0.118, 0.01}}]}, {
              Directive[
               PointSize[0.003666666666666667], 
               AbsoluteThickness[1.6], 
               RGBColor[1, 0.5, 0]]}, StripOnInput -> False]}, {
            StyleBox[{
              PointBox[{{0.128, 0.01}}]}, {
              Directive[
               PointSize[0.003666666666666667], 
               AbsoluteThickness[1.6], 
               RGBColor[1, 0.5, 0]]}, StripOnInput -> False]}, {
            StyleBox[{
              PointBox[{{0.138, 0.01}}]}, {
              Directive[
               PointSize[0.003666666666666667], 
               AbsoluteThickness[1.6], 
               RGBColor[1, 0.5, 0]]}, StripOnInput -> False]}, {
            StyleBox[{
              PointBox[{{0.148, 0.01}}]}, {
              Directive[
               PointSize[0.003666666666666667], 
               AbsoluteThickness[1.6], 
               RGBColor[1, 0.5, 0]]}, StripOnInput -> False]}, {
            StyleBox[{
              PointBox[{{0.158, 0.01}}]}, {
              Directive[
               PointSize[0.003666666666666667], 
               AbsoluteThickness[1.6], 
               RGBColor[1, 0.5, 0]]}, StripOnInput -> False]}, {
            StyleBox[{
              PointBox[{{0.16799999999999998`, 0.01}}]}, {
              Directive[
               PointSize[0.003666666666666667], 
               AbsoluteThickness[1.6], 
               RGBColor[1, 0.5, 0]]}, StripOnInput -> False]}, {
            StyleBox[{
              PointBox[{{0.178, 0.01}}]}, {
              Directive[
               PointSize[0.003666666666666667], 
               AbsoluteThickness[1.6], 
               RGBColor[1, 0.5, 0]]}, StripOnInput -> False]}, {
            StyleBox[{
              PointBox[{{0.188, 0.01}}]}, {
              Directive[
               PointSize[0.003666666666666667], 
               AbsoluteThickness[1.6], 
               RGBColor[1, 0.5, 0]]}, StripOnInput -> False]}, {
            StyleBox[{
              PointBox[{{0.198, 0.01}}]}, {
              Directive[
               PointSize[0.003666666666666667], 
               AbsoluteThickness[1.6], 
               RGBColor[1, 0.5, 0]]}, StripOnInput -> False]}, {
            StyleBox[{
              PointBox[{{0.108, 0.02}}]}, {
              Directive[
               PointSize[0.003666666666666667], 
               AbsoluteThickness[1.6], 
               RGBColor[1, 0.5, 0]]}, StripOnInput -> False]}, {
            StyleBox[{
              PointBox[{{0.118, 0.02}}]}, {
              Directive[
               PointSize[0.003666666666666667], 
               AbsoluteThickness[1.6], 
               RGBColor[1, 0.5, 0]]}, StripOnInput -> False]}, {
            StyleBox[{
              PointBox[{{0.128, 0.02}}]}, {
              Directive[
               PointSize[0.003666666666666667], 
               AbsoluteThickness[1.6], 
               RGBColor[1, 0.5, 0]]}, StripOnInput -> False]}, {
            StyleBox[{
              PointBox[{{0.138, 0.02}}]}, {
              Directive[
               PointSize[0.003666666666666667], 
               AbsoluteThickness[1.6], 
               RGBColor[1, 0.5, 0]]}, StripOnInput -> False]}, {
            StyleBox[{
              PointBox[{{0.148, 0.02}}]}, {
              Directive[
               PointSize[0.003666666666666667], 
               AbsoluteThickness[1.6], 
               RGBColor[1, 0.5, 0]]}, StripOnInput -> False]}, {
            StyleBox[{
              PointBox[{{0.158, 0.02}}]}, {
              Directive[
               PointSize[0.003666666666666667], 
               AbsoluteThickness[1.6], 
               RGBColor[1, 0.5, 0]]}, StripOnInput -> False]}, {
            StyleBox[{
              PointBox[{{0.16799999999999998`, 0.02}}]}, {
              Directive[
               PointSize[0.003666666666666667], 
               AbsoluteThickness[1.6], 
               RGBColor[1, 0.5, 0]]}, StripOnInput -> False]}, {
            StyleBox[{
              PointBox[{{0.178, 0.02}}]}, {
              Directive[
               PointSize[0.003666666666666667], 
               AbsoluteThickness[1.6], 
               RGBColor[1, 0.5, 0]]}, StripOnInput -> False]}, {
            StyleBox[{
              PointBox[{{0.188, 0.02}}]}, {
              Directive[
               PointSize[0.003666666666666667], 
               AbsoluteThickness[1.6], 
               RGBColor[1, 0.5, 0]]}, StripOnInput -> False]}, {
            StyleBox[{
              PointBox[{{0.198, 0.02}}]}, {
              Directive[
               PointSize[0.003666666666666667], 
               AbsoluteThickness[1.6], 
               RGBColor[1, 0.5, 0]]}, StripOnInput -> False]}, {
            StyleBox[{
              PointBox[{{0.108, 0.03}}]}, {
              Directive[
               PointSize[0.003666666666666667], 
               AbsoluteThickness[1.6], 
               RGBColor[1, 0.5, 0]]}, StripOnInput -> False]}, {
            StyleBox[{
              PointBox[{{0.118, 0.03}}]}, {
              Directive[
               PointSize[0.003666666666666667], 
               AbsoluteThickness[1.6], 
               RGBColor[1, 0.5, 0]]}, StripOnInput -> False]}, {
            StyleBox[{
              PointBox[{{0.128, 0.03}}]}, {
              Directive[
               PointSize[0.003666666666666667], 
               AbsoluteThickness[1.6], 
               RGBColor[1, 0.5, 0]]}, StripOnInput -> False]}, {
            StyleBox[{
              PointBox[{{0.138, 0.03}}]}, {
              Directive[
               PointSize[0.003666666666666667], 
               AbsoluteThickness[1.6], 
               RGBColor[1, 0.5, 0]]}, StripOnInput -> False]}, {
            StyleBox[{
              PointBox[{{0.148, 0.03}}]}, {
              Directive[
               PointSize[0.003666666666666667], 
               AbsoluteThickness[1.6], 
               RGBColor[1, 0.5, 0]]}, StripOnInput -> False]}, {
            StyleBox[{
              PointBox[{{0.158, 0.03}}]}, {
              Directive[
               PointSize[0.003666666666666667], 
               AbsoluteThickness[1.6], 
               RGBColor[1, 0.5, 0]]}, StripOnInput -> False]}, {
            StyleBox[{
              PointBox[{{0.16799999999999998`, 0.03}}]}, {
              Directive[
               PointSize[0.003666666666666667], 
               AbsoluteThickness[1.6], 
               RGBColor[1, 0.5, 0]]}, StripOnInput -> False]}, {
            StyleBox[{
              PointBox[{{0.178, 0.03}}]}, {
              Directive[
               PointSize[0.003666666666666667], 
               AbsoluteThickness[1.6], 
               RGBColor[1, 0.5, 0]]}, StripOnInput -> False]}, {
            StyleBox[{
              PointBox[{{0.188, 0.03}}]}, {
              Directive[
               PointSize[0.003666666666666667], 
               AbsoluteThickness[1.6], 
               RGBColor[1, 0.5, 0]]}, StripOnInput -> False]}, {
            StyleBox[{
              PointBox[{{0.198, 0.03}}]}, {
              Directive[
               PointSize[0.003666666666666667], 
               AbsoluteThickness[1.6], 
               RGBColor[1, 0.5, 0]]}, StripOnInput -> False]}, {
            StyleBox[{
              PointBox[{{0.108, 0.04}}]}, {
              Directive[
               PointSize[0.003666666666666667], 
               AbsoluteThickness[1.6], 
               RGBColor[1, 0.5, 0]]}, StripOnInput -> False]}, {
            StyleBox[{
              PointBox[{{0.118, 0.04}}]}, {
              Directive[
               PointSize[0.003666666666666667], 
               AbsoluteThickness[1.6], 
               RGBColor[1, 0.5, 0]]}, StripOnInput -> False]}, {
            StyleBox[{
              PointBox[{{0.128, 0.04}}]}, {
              Directive[
               PointSize[0.003666666666666667], 
               AbsoluteThickness[1.6], 
               RGBColor[1, 0.5, 0]]}, StripOnInput -> False]}, {
            StyleBox[{
              PointBox[{{0.138, 0.04}}]}, {
              Directive[
               PointSize[0.003666666666666667], 
               AbsoluteThickness[1.6], 
               RGBColor[1, 0.5, 0]]}, StripOnInput -> False]}, {
            StyleBox[{
              PointBox[{{0.148, 0.04}}]}, {
              Directive[
               PointSize[0.003666666666666667], 
               AbsoluteThickness[1.6], 
               RGBColor[1, 0.5, 0]]}, StripOnInput -> False]}, {
            StyleBox[{
              PointBox[{{0.158, 0.04}}]}, {
              Directive[
               PointSize[0.003666666666666667], 
               AbsoluteThickness[1.6], 
               RGBColor[1, 0.5, 0]]}, StripOnInput -> False]}, {
            StyleBox[{
              PointBox[{{0.16799999999999998`, 0.04}}]}, {
              Directive[
               PointSize[0.003666666666666667], 
               AbsoluteThickness[1.6], 
               RGBColor[1, 0.5, 0]]}, StripOnInput -> False]}, {
            StyleBox[{
              PointBox[{{0.178, 0.04}}]}, {
              Directive[
               PointSize[0.003666666666666667], 
               AbsoluteThickness[1.6], 
               RGBColor[1, 0.5, 0]]}, StripOnInput -> False]}, {
            StyleBox[{
              PointBox[{{0.188, 0.04}}]}, {
              Directive[
               PointSize[0.003666666666666667], 
               AbsoluteThickness[1.6], 
               RGBColor[1, 0.5, 0]]}, StripOnInput -> False]}, {
            StyleBox[{
              PointBox[{{0.198, 0.04}}]}, {
              Directive[
               PointSize[0.003666666666666667], 
               AbsoluteThickness[1.6], 
               RGBColor[1, 0.5, 0]]}, StripOnInput -> False]}, {
            StyleBox[{
              PointBox[{{0.108, 0.05}}]}, {
              Directive[
               PointSize[0.003666666666666667], 
               AbsoluteThickness[1.6], 
               RGBColor[1, 0.5, 0]]}, StripOnInput -> False]}, {
            StyleBox[{
              PointBox[{{0.118, 0.05}}]}, {
              Directive[
               PointSize[0.003666666666666667], 
               AbsoluteThickness[1.6], 
               RGBColor[1, 0.5, 0]]}, StripOnInput -> False]}, {
            StyleBox[{
              PointBox[{{0.128, 0.05}}]}, {
              Directive[
               PointSize[0.003666666666666667], 
               AbsoluteThickness[1.6], 
               RGBColor[1, 0.5, 0]]}, StripOnInput -> False]}, {
            StyleBox[{
              PointBox[{{0.138, 0.05}}]}, {
              Directive[
               PointSize[0.003666666666666667], 
               AbsoluteThickness[1.6], 
               RGBColor[1, 0.5, 0]]}, StripOnInput -> False]}, {
            StyleBox[{
              PointBox[{{0.148, 0.05}}]}, {
              Directive[
               PointSize[0.003666666666666667], 
               AbsoluteThickness[1.6], 
               RGBColor[1, 0.5, 0]]}, StripOnInput -> False]}, {
            StyleBox[{
              PointBox[{{0.158, 0.05}}]}, {
              Directive[
               PointSize[0.003666666666666667], 
               AbsoluteThickness[1.6], 
               RGBColor[1, 0.5, 0]]}, StripOnInput -> False]}, {
            StyleBox[{
              PointBox[{{0.16799999999999998`, 0.05}}]}, {
              Directive[
               PointSize[0.003666666666666667], 
               AbsoluteThickness[1.6], 
               RGBColor[1, 0.5, 0]]}, StripOnInput -> False]}, {
            StyleBox[{
              PointBox[{{0.178, 0.05}}]}, {
              Directive[
               PointSize[0.003666666666666667], 
               AbsoluteThickness[1.6], 
               RGBColor[1, 0.5, 0]]}, StripOnInput -> False]}, {
            StyleBox[{
              PointBox[{{0.188, 0.05}}]}, {
              Directive[
               PointSize[0.003666666666666667], 
               AbsoluteThickness[1.6], 
               RGBColor[1, 0.5, 0]]}, StripOnInput -> False]}, {
            StyleBox[{
              PointBox[{{0.198, 0.05}}]}, {
              Directive[
               PointSize[0.003666666666666667], 
               AbsoluteThickness[1.6], 
               RGBColor[1, 0.5, 0]]}, StripOnInput -> False]}, {
            StyleBox[{
              PointBox[{{0.108, 0.060000000000000005`}}]}, {
              Directive[
               PointSize[0.003666666666666667], 
               AbsoluteThickness[1.6], 
               RGBColor[1, 0.5, 0]]}, StripOnInput -> False]}, {
            StyleBox[{
              PointBox[{{0.118, 0.060000000000000005`}}]}, {
              Directive[
               PointSize[0.003666666666666667], 
               AbsoluteThickness[1.6], 
               RGBColor[1, 0.5, 0]]}, StripOnInput -> False]}, {
            StyleBox[{
              PointBox[{{0.128, 0.060000000000000005`}}]}, {
              Directive[
               PointSize[0.003666666666666667], 
               AbsoluteThickness[1.6], 
               RGBColor[1, 0.5, 0]]}, StripOnInput -> False]}, {
            StyleBox[{
              PointBox[{{0.138, 0.060000000000000005`}}]}, {
              Directive[
               PointSize[0.003666666666666667], 
               AbsoluteThickness[1.6], 
               RGBColor[1, 0.5, 0]]}, StripOnInput -> False]}, {
            StyleBox[{
              PointBox[{{0.148, 0.060000000000000005`}}]}, {
              Directive[
               PointSize[0.003666666666666667], 
               AbsoluteThickness[1.6], 
               RGBColor[1, 0.5, 0]]}, StripOnInput -> False]}, {
            StyleBox[{
              PointBox[{{0.158, 0.060000000000000005`}}]}, {
              Directive[
               PointSize[0.003666666666666667], 
               AbsoluteThickness[1.6], 
               RGBColor[1, 0.5, 0]]}, StripOnInput -> False]}, {
            StyleBox[{
              PointBox[{{0.16799999999999998`, 0.060000000000000005`}}]}, {
              Directive[
               PointSize[0.003666666666666667], 
               AbsoluteThickness[1.6], 
               RGBColor[1, 0.5, 0]]}, StripOnInput -> False]}, {
            StyleBox[{
              PointBox[{{0.178, 0.060000000000000005`}}]}, {
              Directive[
               PointSize[0.003666666666666667], 
               AbsoluteThickness[1.6], 
               RGBColor[1, 0.5, 0]]}, StripOnInput -> False]}, {
            StyleBox[{
              PointBox[{{0.188, 0.060000000000000005`}}]}, {
              Directive[
               PointSize[0.003666666666666667], 
               AbsoluteThickness[1.6], 
               RGBColor[1, 0.5, 0]]}, StripOnInput -> False]}, {
            StyleBox[{
              PointBox[{{0.198, 0.060000000000000005`}}]}, {
              Directive[
               PointSize[0.003666666666666667], 
               AbsoluteThickness[1.6], 
               RGBColor[1, 0.5, 0]]}, StripOnInput -> False]}, {
            StyleBox[{
              PointBox[{{0.108, 0.07}}]}, {
              Directive[
               PointSize[0.003666666666666667], 
               AbsoluteThickness[1.6], 
               RGBColor[1, 0.5, 0]]}, StripOnInput -> False]}, {
            StyleBox[{
              PointBox[{{0.118, 0.07}}]}, {
              Directive[
               PointSize[0.003666666666666667], 
               AbsoluteThickness[1.6], 
               RGBColor[1, 0.5, 0]]}, StripOnInput -> False]}, {
            StyleBox[{
              PointBox[{{0.128, 0.07}}]}, {
              Directive[
               PointSize[0.003666666666666667], 
               AbsoluteThickness[1.6], 
               RGBColor[1, 0.5, 0]]}, StripOnInput -> False]}, {
            StyleBox[{
              PointBox[{{0.138, 0.07}}]}, {
              Directive[
               PointSize[0.003666666666666667], 
               AbsoluteThickness[1.6], 
               RGBColor[1, 0.5, 0]]}, StripOnInput -> False]}, {
            StyleBox[{
              PointBox[{{0.148, 0.07}}]}, {
              Directive[
               PointSize[0.003666666666666667], 
               AbsoluteThickness[1.6], 
               RGBColor[1, 0.5, 0]]}, StripOnInput -> False]}, {
            StyleBox[{
              PointBox[{{0.158, 0.07}}]}, {
              Directive[
               PointSize[0.003666666666666667], 
               AbsoluteThickness[1.6], 
               RGBColor[1, 0.5, 0]]}, StripOnInput -> False]}, {
            StyleBox[{
              PointBox[{{0.16799999999999998`, 0.07}}]}, {
              Directive[
               PointSize[0.003666666666666667], 
               AbsoluteThickness[1.6], 
               RGBColor[1, 0.5, 0]]}, StripOnInput -> False]}, {
            StyleBox[{
              PointBox[{{0.178, 0.07}}]}, {
              Directive[
               PointSize[0.003666666666666667], 
               AbsoluteThickness[1.6], 
               RGBColor[1, 0.5, 0]]}, StripOnInput -> False]}, {
            StyleBox[{
              PointBox[{{0.188, 0.07}}]}, {
              Directive[
               PointSize[0.003666666666666667], 
               AbsoluteThickness[1.6], 
               RGBColor[1, 0.5, 0]]}, StripOnInput -> False]}, {
            StyleBox[{
              PointBox[{{0.198, 0.07}}]}, {
              Directive[
               PointSize[0.003666666666666667], 
               AbsoluteThickness[1.6], 
               RGBColor[1, 0.5, 0]]}, StripOnInput -> False]}, {
            StyleBox[{
              PointBox[{{0.108, 0.08}}]}, {
              Directive[
               PointSize[0.003666666666666667], 
               AbsoluteThickness[1.6], 
               RGBColor[1, 0.5, 0]]}, StripOnInput -> False]}, {
            StyleBox[{
              PointBox[{{0.118, 0.08}}]}, {
              Directive[
               PointSize[0.003666666666666667], 
               AbsoluteThickness[1.6], 
               RGBColor[1, 0.5, 0]]}, StripOnInput -> False]}, {
            StyleBox[{
              PointBox[{{0.128, 0.08}}]}, {
              Directive[
               PointSize[0.003666666666666667], 
               AbsoluteThickness[1.6], 
               RGBColor[1, 0.5, 0]]}, StripOnInput -> False]}, {
            StyleBox[{
              PointBox[{{0.138, 0.08}}]}, {
              Directive[
               PointSize[0.003666666666666667], 
               AbsoluteThickness[1.6], 
               RGBColor[1, 0.5, 0]]}, StripOnInput -> False]}, {
            StyleBox[{
              PointBox[{{0.148, 0.08}}]}, {
              Directive[
               PointSize[0.003666666666666667], 
               AbsoluteThickness[1.6], 
               RGBColor[1, 0.5, 0]]}, StripOnInput -> False]}, {
            StyleBox[{
              PointBox[{{0.158, 0.08}}]}, {
              Directive[
               PointSize[0.003666666666666667], 
               AbsoluteThickness[1.6], 
               RGBColor[1, 0.5, 0]]}, StripOnInput -> False]}, {
            StyleBox[{
              PointBox[{{0.16799999999999998`, 0.08}}]}, {
              Directive[
               PointSize[0.003666666666666667], 
               AbsoluteThickness[1.6], 
               RGBColor[1, 0.5, 0]]}, StripOnInput -> False]}, {
            StyleBox[{
              PointBox[{{0.178, 0.08}}]}, {
              Directive[
               PointSize[0.003666666666666667], 
               AbsoluteThickness[1.6], 
               RGBColor[1, 0.5, 0]]}, StripOnInput -> False]}, {
            StyleBox[{
              PointBox[{{0.188, 0.08}}]}, {
              Directive[
               PointSize[0.003666666666666667], 
               AbsoluteThickness[1.6], 
               RGBColor[1, 0.5, 0]]}, StripOnInput -> False]}, {
            StyleBox[{
              PointBox[{{0.198, 0.08}}]}, {
              Directive[
               PointSize[0.003666666666666667], 
               AbsoluteThickness[1.6], 
               RGBColor[1, 0.5, 0]]}, StripOnInput -> False]}, {
            StyleBox[{
              PointBox[{{0.108, 0.09}}]}, {
              Directive[
               PointSize[0.003666666666666667], 
               AbsoluteThickness[1.6], 
               RGBColor[1, 0.5, 0]]}, StripOnInput -> False]}, {
            StyleBox[{
              PointBox[{{0.118, 0.09}}]}, {
              Directive[
               PointSize[0.003666666666666667], 
               AbsoluteThickness[1.6], 
               RGBColor[1, 0.5, 0]]}, StripOnInput -> False]}, {
            StyleBox[{
              PointBox[{{0.128, 0.09}}]}, {
              Directive[
               PointSize[0.003666666666666667], 
               AbsoluteThickness[1.6], 
               RGBColor[1, 0.5, 0]]}, StripOnInput -> False]}, {
            StyleBox[{
              PointBox[{{0.138, 0.09}}]}, {
              Directive[
               PointSize[0.003666666666666667], 
               AbsoluteThickness[1.6], 
               RGBColor[1, 0.5, 0]]}, StripOnInput -> False]}, {
            StyleBox[{
              PointBox[{{0.148, 0.09}}]}, {
              Directive[
               PointSize[0.003666666666666667], 
               AbsoluteThickness[1.6], 
               RGBColor[1, 0.5, 0]]}, StripOnInput -> False]}, {
            StyleBox[{
              PointBox[{{0.158, 0.09}}]}, {
              Directive[
               PointSize[0.003666666666666667], 
               AbsoluteThickness[1.6], 
               RGBColor[1, 0.5, 0]]}, StripOnInput -> False]}, {
            StyleBox[{
              PointBox[{{0.16799999999999998`, 0.09}}]}, {
              Directive[
               PointSize[0.003666666666666667], 
               AbsoluteThickness[1.6], 
               RGBColor[1, 0.5, 0]]}, StripOnInput -> False]}, {
            StyleBox[{
              PointBox[{{0.178, 0.09}}]}, {
              Directive[
               PointSize[0.003666666666666667], 
               AbsoluteThickness[1.6], 
               RGBColor[1, 0.5, 0]]}, StripOnInput -> False]}, {
            StyleBox[{
              PointBox[{{0.188, 0.09}}]}, {
              Directive[
               PointSize[0.003666666666666667], 
               AbsoluteThickness[1.6], 
               RGBColor[1, 0.5, 0]]}, StripOnInput -> False]}, {
            StyleBox[{
              PointBox[{{0.198, 0.09}}]}, {
              Directive[
               PointSize[0.003666666666666667], 
               AbsoluteThickness[1.6], 
               RGBColor[1, 0.5, 0]]}, StripOnInput -> False]}, {
            StyleBox[{
              PointBox[{{0.108, 0.09999999999999999}}]}, {
              Directive[
               PointSize[0.003666666666666667], 
               AbsoluteThickness[1.6], 
               RGBColor[1, 0.5, 0]]}, StripOnInput -> False]}, {
            StyleBox[{
              PointBox[{{0.118, 0.09999999999999999}}]}, {
              Directive[
               PointSize[0.003666666666666667], 
               AbsoluteThickness[1.6], 
               RGBColor[1, 0.5, 0]]}, StripOnInput -> False]}, {
            StyleBox[{
              PointBox[{{0.128, 0.09999999999999999}}]}, {
              Directive[
               PointSize[0.003666666666666667], 
               AbsoluteThickness[1.6], 
               RGBColor[1, 0.5, 0]]}, StripOnInput -> False]}, {
            StyleBox[{
              PointBox[{{0.138, 0.09999999999999999}}]}, {
              Directive[
               PointSize[0.003666666666666667], 
               AbsoluteThickness[1.6], 
               RGBColor[1, 0.5, 0]]}, StripOnInput -> False]}, {
            StyleBox[{
              PointBox[{{0.148, 0.09999999999999999}}]}, {
              Directive[
               PointSize[0.003666666666666667], 
               AbsoluteThickness[1.6], 
               RGBColor[1, 0.5, 0]]}, StripOnInput -> False]}, {
            StyleBox[{
              PointBox[{{0.158, 0.09999999999999999}}]}, {
              Directive[
               PointSize[0.003666666666666667], 
               AbsoluteThickness[1.6], 
               RGBColor[1, 0.5, 0]]}, StripOnInput -> False]}, {
            StyleBox[{
              PointBox[{{0.16799999999999998`, 0.09999999999999999}}]}, {
              Directive[
               PointSize[0.003666666666666667], 
               AbsoluteThickness[1.6], 
               RGBColor[1, 0.5, 0]]}, StripOnInput -> False]}, {
            StyleBox[{
              PointBox[{{0.178, 0.09999999999999999}}]}, {
              Directive[
               PointSize[0.003666666666666667], 
               AbsoluteThickness[1.6], 
               RGBColor[1, 0.5, 0]]}, StripOnInput -> False]}, {
            StyleBox[{
              PointBox[{{0.188, 0.09999999999999999}}]}, {
              Directive[
               PointSize[0.003666666666666667], 
               AbsoluteThickness[1.6], 
               RGBColor[1, 0.5, 0]]}, StripOnInput -> False]}, {
            StyleBox[{
              PointBox[{{0.198, 0.09999999999999999}}]}, {
              Directive[
               PointSize[0.003666666666666667], 
               AbsoluteThickness[1.6], 
               RGBColor[1, 0.5, 0]]}, StripOnInput -> False]}, {
            StyleBox[{
              PointBox[{{0.108, 0.11}}]}, {
              Directive[
               PointSize[0.003666666666666667], 
               AbsoluteThickness[1.6], 
               RGBColor[1, 0.5, 0]]}, StripOnInput -> False]}, {
            StyleBox[{
              PointBox[{{0.118, 0.11}}]}, {
              Directive[
               PointSize[0.003666666666666667], 
               AbsoluteThickness[1.6], 
               RGBColor[1, 0.5, 0]]}, StripOnInput -> False]}, {
            StyleBox[{
              PointBox[{{0.128, 0.11}}]}, {
              Directive[
               PointSize[0.003666666666666667], 
               AbsoluteThickness[1.6], 
               RGBColor[1, 0.5, 0]]}, StripOnInput -> False]}, {
            StyleBox[{
              PointBox[{{0.138, 0.11}}]}, {
              Directive[
               PointSize[0.003666666666666667], 
               AbsoluteThickness[1.6], 
               RGBColor[1, 0.5, 0]]}, StripOnInput -> False]}, {
            StyleBox[{
              PointBox[{{0.148, 0.11}}]}, {
              Directive[
               PointSize[0.003666666666666667], 
               AbsoluteThickness[1.6], 
               RGBColor[1, 0.5, 0]]}, StripOnInput -> False]}, {
            StyleBox[{
              PointBox[{{0.158, 0.11}}]}, {
              Directive[
               PointSize[0.003666666666666667], 
               AbsoluteThickness[1.6], 
               RGBColor[1, 0.5, 0]]}, StripOnInput -> False]}, {
            StyleBox[{
              PointBox[{{0.16799999999999998`, 0.11}}]}, {
              Directive[
               PointSize[0.003666666666666667], 
               AbsoluteThickness[1.6], 
               RGBColor[1, 0.5, 0]]}, StripOnInput -> False]}, {
            StyleBox[{
              PointBox[{{0.178, 0.11}}]}, {
              Directive[
               PointSize[0.003666666666666667], 
               AbsoluteThickness[1.6], 
               RGBColor[1, 0.5, 0]]}, StripOnInput -> False]}, {
            StyleBox[{
              PointBox[{{0.188, 0.11}}]}, {
              Directive[
               PointSize[0.003666666666666667], 
               AbsoluteThickness[1.6], 
               RGBColor[1, 0.5, 0]]}, StripOnInput -> False]}, {
            StyleBox[{
              PointBox[{{0.198, 0.11}}]}, {
              Directive[
               PointSize[0.003666666666666667], 
               AbsoluteThickness[1.6], 
               RGBColor[1, 0.5, 0]]}, StripOnInput -> False]}, {
            StyleBox[{
              PointBox[{{0.108, 0.12}}]}, {
              Directive[
               PointSize[0.003666666666666667], 
               AbsoluteThickness[1.6], 
               RGBColor[1, 0.5, 0]]}, StripOnInput -> False]}, {
            StyleBox[{
              PointBox[{{0.118, 0.12}}]}, {
              Directive[
               PointSize[0.003666666666666667], 
               AbsoluteThickness[1.6], 
               RGBColor[1, 0.5, 0]]}, StripOnInput -> False]}, {
            StyleBox[{
              PointBox[{{0.128, 0.12}}]}, {
              Directive[
               PointSize[0.003666666666666667], 
               AbsoluteThickness[1.6], 
               RGBColor[1, 0.5, 0]]}, StripOnInput -> False]}, {
            StyleBox[{
              PointBox[{{0.138, 0.12}}]}, {
              Directive[
               PointSize[0.003666666666666667], 
               AbsoluteThickness[1.6], 
               RGBColor[1, 0.5, 0]]}, StripOnInput -> False]}, {
            StyleBox[{
              PointBox[{{0.148, 0.12}}]}, {
              Directive[
               PointSize[0.003666666666666667], 
               AbsoluteThickness[1.6], 
               RGBColor[1, 0.5, 0]]}, StripOnInput -> False]}, {
            StyleBox[{
              PointBox[{{0.158, 0.12}}]}, {
              Directive[
               PointSize[0.003666666666666667], 
               AbsoluteThickness[1.6], 
               RGBColor[1, 0.5, 0]]}, StripOnInput -> False]}, {
            StyleBox[{
              PointBox[{{0.16799999999999998`, 0.12}}]}, {
              Directive[
               PointSize[0.003666666666666667], 
               AbsoluteThickness[1.6], 
               RGBColor[1, 0.5, 0]]}, StripOnInput -> False]}, {
            StyleBox[{
              PointBox[{{0.178, 0.12}}]}, {
              Directive[
               PointSize[0.003666666666666667], 
               AbsoluteThickness[1.6], 
               RGBColor[1, 0.5, 0]]}, StripOnInput -> False]}, {
            StyleBox[{
              PointBox[{{0.188, 0.12}}]}, {
              Directive[
               PointSize[0.003666666666666667], 
               AbsoluteThickness[1.6], 
               RGBColor[1, 0.5, 0]]}, StripOnInput -> False]}, {
            StyleBox[{
              PointBox[{{0.198, 0.12}}]}, {
              Directive[
               PointSize[0.003666666666666667], 
               AbsoluteThickness[1.6], 
               RGBColor[1, 0.5, 0]]}, StripOnInput -> False]}, {
            StyleBox[{
              PointBox[{{0.108, 0.13}}]}, {
              Directive[
               PointSize[0.003666666666666667], 
               AbsoluteThickness[1.6], 
               RGBColor[1, 0.5, 0]]}, StripOnInput -> False]}, {
            StyleBox[{
              PointBox[{{0.118, 0.13}}]}, {
              Directive[
               PointSize[0.003666666666666667], 
               AbsoluteThickness[1.6], 
               RGBColor[1, 0.5, 0]]}, StripOnInput -> False]}, {
            StyleBox[{
              PointBox[{{0.128, 0.13}}]}, {
              Directive[
               PointSize[0.003666666666666667], 
               AbsoluteThickness[1.6], 
               RGBColor[1, 0.5, 0]]}, StripOnInput -> False]}, {
            StyleBox[{
              PointBox[{{0.138, 0.13}}]}, {
              Directive[
               PointSize[0.003666666666666667], 
               AbsoluteThickness[1.6], 
               RGBColor[1, 0.5, 0]]}, StripOnInput -> False]}, {
            StyleBox[{
              PointBox[{{0.148, 0.13}}]}, {
              Directive[
               PointSize[0.003666666666666667], 
               AbsoluteThickness[1.6], 
               RGBColor[1, 0.5, 0]]}, StripOnInput -> False]}, {
            StyleBox[{
              PointBox[{{0.158, 0.13}}]}, {
              Directive[
               PointSize[0.003666666666666667], 
               AbsoluteThickness[1.6], 
               RGBColor[1, 0.5, 0]]}, StripOnInput -> False]}, {
            StyleBox[{
              PointBox[{{0.16799999999999998`, 0.13}}]}, {
              Directive[
               PointSize[0.003666666666666667], 
               AbsoluteThickness[1.6], 
               RGBColor[1, 0.5, 0]]}, StripOnInput -> False]}, {
            StyleBox[{
              PointBox[{{0.178, 0.13}}]}, {
              Directive[
               PointSize[0.003666666666666667], 
               AbsoluteThickness[1.6], 
               RGBColor[1, 0.5, 0]]}, StripOnInput -> False]}, {
            StyleBox[{
              PointBox[{{0.188, 0.13}}]}, {
              Directive[
               PointSize[0.003666666666666667], 
               AbsoluteThickness[1.6], 
               RGBColor[1, 0.5, 0]]}, StripOnInput -> False]}, {
            StyleBox[{
              PointBox[{{0.198, 0.13}}]}, {
              Directive[
               PointSize[0.003666666666666667], 
               AbsoluteThickness[1.6], 
               RGBColor[1, 0.5, 0]]}, StripOnInput -> False]}, {
            StyleBox[{
              PointBox[{{0.108, 0.14}}]}, {
              Directive[
               PointSize[0.003666666666666667], 
               AbsoluteThickness[1.6], 
               RGBColor[1, 0.5, 0]]}, StripOnInput -> False]}, {
            StyleBox[{
              PointBox[{{0.118, 0.14}}]}, {
              Directive[
               PointSize[0.003666666666666667], 
               AbsoluteThickness[1.6], 
               RGBColor[1, 0.5, 0]]}, StripOnInput -> False]}, {
            StyleBox[{
              PointBox[{{0.128, 0.14}}]}, {
              Directive[
               PointSize[0.003666666666666667], 
               AbsoluteThickness[1.6], 
               RGBColor[1, 0.5, 0]]}, StripOnInput -> False]}, {
            StyleBox[{
              PointBox[{{0.138, 0.14}}]}, {
              Directive[
               PointSize[0.003666666666666667], 
               AbsoluteThickness[1.6], 
               RGBColor[1, 0.5, 0]]}, StripOnInput -> False]}, {
            StyleBox[{
              PointBox[{{0.148, 0.14}}]}, {
              Directive[
               PointSize[0.003666666666666667], 
               AbsoluteThickness[1.6], 
               RGBColor[1, 0.5, 0]]}, StripOnInput -> False]}, {
            StyleBox[{
              PointBox[{{0.158, 0.14}}]}, {
              Directive[
               PointSize[0.003666666666666667], 
               AbsoluteThickness[1.6], 
               RGBColor[1, 0.5, 0]]}, StripOnInput -> False]}, {
            StyleBox[{
              PointBox[{{0.16799999999999998`, 0.14}}]}, {
              Directive[
               PointSize[0.003666666666666667], 
               AbsoluteThickness[1.6], 
               RGBColor[1, 0.5, 0]]}, StripOnInput -> False]}, {
            StyleBox[{
              PointBox[{{0.178, 0.14}}]}, {
              Directive[
               PointSize[0.003666666666666667], 
               AbsoluteThickness[1.6], 
               RGBColor[1, 0.5, 0]]}, StripOnInput -> False]}, {
            StyleBox[{
              PointBox[{{0.188, 0.14}}]}, {
              Directive[
               PointSize[0.003666666666666667], 
               AbsoluteThickness[1.6], 
               RGBColor[1, 0.5, 0]]}, StripOnInput -> False]}, {
            StyleBox[{
              PointBox[{{0.198, 0.14}}]}, {
              Directive[
               PointSize[0.003666666666666667], 
               AbsoluteThickness[1.6], 
               RGBColor[1, 0.5, 0]]}, StripOnInput -> False]}, {
            StyleBox[{
              PointBox[{{0.108, 0.15}}]}, {
              Directive[
               PointSize[0.003666666666666667], 
               AbsoluteThickness[1.6], 
               RGBColor[1, 0.5, 0]]}, StripOnInput -> False]}, {
            StyleBox[{
              PointBox[{{0.118, 0.15}}]}, {
              Directive[
               PointSize[0.003666666666666667], 
               AbsoluteThickness[1.6], 
               RGBColor[1, 0.5, 0]]}, StripOnInput -> False]}, {
            StyleBox[{
              PointBox[{{0.128, 0.15}}]}, {
              Directive[
               PointSize[0.003666666666666667], 
               AbsoluteThickness[1.6], 
               RGBColor[1, 0.5, 0]]}, StripOnInput -> False]}, {
            StyleBox[{
              PointBox[{{0.138, 0.15}}]}, {
              Directive[
               PointSize[0.003666666666666667], 
               AbsoluteThickness[1.6], 
               RGBColor[1, 0.5, 0]]}, StripOnInput -> False]}, {
            StyleBox[{
              PointBox[{{0.148, 0.15}}]}, {
              Directive[
               PointSize[0.003666666666666667], 
               AbsoluteThickness[1.6], 
               RGBColor[1, 0.5, 0]]}, StripOnInput -> False]}, {
            StyleBox[{
              PointBox[{{0.158, 0.15}}]}, {
              Directive[
               PointSize[0.003666666666666667], 
               AbsoluteThickness[1.6], 
               RGBColor[1, 0.5, 0]]}, StripOnInput -> False]}, {
            StyleBox[{
              PointBox[{{0.16799999999999998`, 0.15}}]}, {
              Directive[
               PointSize[0.003666666666666667], 
               AbsoluteThickness[1.6], 
               RGBColor[1, 0.5, 0]]}, StripOnInput -> False]}, {
            StyleBox[{
              PointBox[{{0.178, 0.15}}]}, {
              Directive[
               PointSize[0.003666666666666667], 
               AbsoluteThickness[1.6], 
               RGBColor[1, 0.5, 0]]}, StripOnInput -> False]}, {
            StyleBox[{
              PointBox[{{0.188, 0.15}}]}, {
              Directive[
               PointSize[0.003666666666666667], 
               AbsoluteThickness[1.6], 
               RGBColor[1, 0.5, 0]]}, StripOnInput -> False]}, {
            StyleBox[{
              PointBox[{{0.198, 0.15}}]}, {
              Directive[
               PointSize[0.003666666666666667], 
               AbsoluteThickness[1.6], 
               RGBColor[1, 0.5, 0]]}, StripOnInput -> False]}, {
            StyleBox[{
              PointBox[{{0.108, 0.16}}]}, {
              Directive[
               PointSize[0.003666666666666667], 
               AbsoluteThickness[1.6], 
               RGBColor[1, 0.5, 0]]}, StripOnInput -> False]}, {
            StyleBox[{
              PointBox[{{0.118, 0.16}}]}, {
              Directive[
               PointSize[0.003666666666666667], 
               AbsoluteThickness[1.6], 
               RGBColor[1, 0.5, 0]]}, StripOnInput -> False]}, {
            StyleBox[{
              PointBox[{{0.128, 0.16}}]}, {
              Directive[
               PointSize[0.003666666666666667], 
               AbsoluteThickness[1.6], 
               RGBColor[1, 0.5, 0]]}, StripOnInput -> False]}, {
            StyleBox[{
              PointBox[{{0.138, 0.16}}]}, {
              Directive[
               PointSize[0.003666666666666667], 
               AbsoluteThickness[1.6], 
               RGBColor[1, 0.5, 0]]}, StripOnInput -> False]}, {
            StyleBox[{
              PointBox[{{0.148, 0.16}}]}, {
              Directive[
               PointSize[0.003666666666666667], 
               AbsoluteThickness[1.6], 
               RGBColor[1, 0.5, 0]]}, StripOnInput -> False]}, {
            StyleBox[{
              PointBox[{{0.158, 0.16}}]}, {
              Directive[
               PointSize[0.003666666666666667], 
               AbsoluteThickness[1.6], 
               RGBColor[1, 0.5, 0]]}, StripOnInput -> False]}, {
            StyleBox[{
              PointBox[{{0.16799999999999998`, 0.16}}]}, {
              Directive[
               PointSize[0.003666666666666667], 
               AbsoluteThickness[1.6], 
               RGBColor[1, 0.5, 0]]}, StripOnInput -> False]}, {
            StyleBox[{
              PointBox[{{0.178, 0.16}}]}, {
              Directive[
               PointSize[0.003666666666666667], 
               AbsoluteThickness[1.6], 
               RGBColor[1, 0.5, 0]]}, StripOnInput -> False]}, {
            StyleBox[{
              PointBox[{{0.188, 0.16}}]}, {
              Directive[
               PointSize[0.003666666666666667], 
               AbsoluteThickness[1.6], 
               RGBColor[1, 0.5, 0]]}, StripOnInput -> False]}, {
            StyleBox[{
              PointBox[{{0.198, 0.16}}]}, {
              Directive[
               PointSize[0.003666666666666667], 
               AbsoluteThickness[1.6], 
               RGBColor[1, 0.5, 0]]}, StripOnInput -> False]}, {
            StyleBox[{
              PointBox[{{0.108, 0.17}}]}, {
              Directive[
               PointSize[0.003666666666666667], 
               AbsoluteThickness[1.6], 
               RGBColor[1, 0.5, 0]]}, StripOnInput -> False]}, {
            StyleBox[{
              PointBox[{{0.118, 0.17}}]}, {
              Directive[
               PointSize[0.003666666666666667], 
               AbsoluteThickness[1.6], 
               RGBColor[1, 0.5, 0]]}, StripOnInput -> False]}, {
            StyleBox[{
              PointBox[{{0.128, 0.17}}]}, {
              Directive[
               PointSize[0.003666666666666667], 
               AbsoluteThickness[1.6], 
               RGBColor[1, 0.5, 0]]}, StripOnInput -> False]}, {
            StyleBox[{
              PointBox[{{0.138, 0.17}}]}, {
              Directive[
               PointSize[0.003666666666666667], 
               AbsoluteThickness[1.6], 
               RGBColor[1, 0.5, 0]]}, StripOnInput -> False]}, {
            StyleBox[{
              PointBox[{{0.148, 0.17}}]}, {
              Directive[
               PointSize[0.003666666666666667], 
               AbsoluteThickness[1.6], 
               RGBColor[1, 0.5, 0]]}, StripOnInput -> False]}, {
            StyleBox[{
              PointBox[{{0.158, 0.17}}]}, {
              Directive[
               PointSize[0.003666666666666667], 
               AbsoluteThickness[1.6], 
               RGBColor[1, 0.5, 0]]}, StripOnInput -> False]}, {
            StyleBox[{
              PointBox[{{0.16799999999999998`, 0.17}}]}, {
              Directive[
               PointSize[0.003666666666666667], 
               AbsoluteThickness[1.6], 
               RGBColor[1, 0.5, 0]]}, StripOnInput -> False]}, {
            StyleBox[{
              PointBox[{{0.178, 0.17}}]}, {
              Directive[
               PointSize[0.003666666666666667], 
               AbsoluteThickness[1.6], 
               RGBColor[1, 0.5, 0]]}, StripOnInput -> False]}, {
            StyleBox[{
              PointBox[{{0.188, 0.17}}]}, {
              Directive[
               PointSize[0.003666666666666667], 
               AbsoluteThickness[1.6], 
               RGBColor[1, 0.5, 0]]}, StripOnInput -> False]}, {
            StyleBox[{
              PointBox[{{0.198, 0.17}}]}, {
              Directive[
               PointSize[0.003666666666666667], 
               AbsoluteThickness[1.6], 
               RGBColor[1, 0.5, 0]]}, StripOnInput -> False]}, {
            StyleBox[{
              PointBox[{{0.108, 0.18}}]}, {
              Directive[
               PointSize[0.003666666666666667], 
               AbsoluteThickness[1.6], 
               RGBColor[1, 0.5, 0]]}, StripOnInput -> False]}, {
            StyleBox[{
              PointBox[{{0.118, 0.18}}]}, {
              Directive[
               PointSize[0.003666666666666667], 
               AbsoluteThickness[1.6], 
               RGBColor[1, 0.5, 0]]}, StripOnInput -> False]}, {
            StyleBox[{
              PointBox[{{0.128, 0.18}}]}, {
              Directive[
               PointSize[0.003666666666666667], 
               AbsoluteThickness[1.6], 
               RGBColor[1, 0.5, 0]]}, StripOnInput -> False]}, {
            StyleBox[{
              PointBox[{{0.138, 0.18}}]}, {
              Directive[
               PointSize[0.003666666666666667], 
               AbsoluteThickness[1.6], 
               RGBColor[1, 0.5, 0]]}, StripOnInput -> False]}, {
            StyleBox[{
              PointBox[{{0.148, 0.18}}]}, {
              Directive[
               PointSize[0.003666666666666667], 
               AbsoluteThickness[1.6], 
               RGBColor[1, 0.5, 0]]}, StripOnInput -> False]}, {
            StyleBox[{
              PointBox[{{0.158, 0.18}}]}, {
              Directive[
               PointSize[0.003666666666666667], 
               AbsoluteThickness[1.6], 
               RGBColor[1, 0.5, 0]]}, StripOnInput -> False]}, {
            StyleBox[{
              PointBox[{{0.16799999999999998`, 0.18}}]}, {
              Directive[
               PointSize[0.003666666666666667], 
               AbsoluteThickness[1.6], 
               RGBColor[1, 0.5, 0]]}, StripOnInput -> False]}, {
            StyleBox[{
              PointBox[{{0.178, 0.18}}]}, {
              Directive[
               PointSize[0.003666666666666667], 
               AbsoluteThickness[1.6], 
               RGBColor[1, 0.5, 0]]}, StripOnInput -> False]}, {
            StyleBox[{
              PointBox[{{0.188, 0.18}}]}, {
              Directive[
               PointSize[0.003666666666666667], 
               AbsoluteThickness[1.6], 
               RGBColor[1, 0.5, 0]]}, StripOnInput -> False]}, {
            StyleBox[{
              PointBox[{{0.198, 0.18}}]}, {
              Directive[
               PointSize[0.003666666666666667], 
               AbsoluteThickness[1.6], 
               RGBColor[1, 0.5, 0]]}, StripOnInput -> False]}, {
            StyleBox[{
              PointBox[{{0.108, 0.19}}]}, {
              Directive[
               PointSize[0.003666666666666667], 
               AbsoluteThickness[1.6], 
               RGBColor[1, 0.5, 0]]}, StripOnInput -> False]}, {
            StyleBox[{
              PointBox[{{0.118, 0.19}}]}, {
              Directive[
               PointSize[0.003666666666666667], 
               AbsoluteThickness[1.6], 
               RGBColor[1, 0.5, 0]]}, StripOnInput -> False]}, {
            StyleBox[{
              PointBox[{{0.128, 0.19}}]}, {
              Directive[
               PointSize[0.003666666666666667], 
               AbsoluteThickness[1.6], 
               RGBColor[1, 0.5, 0]]}, StripOnInput -> False]}, {
            StyleBox[{
              PointBox[{{0.138, 0.19}}]}, {
              Directive[
               PointSize[0.003666666666666667], 
               AbsoluteThickness[1.6], 
               RGBColor[1, 0.5, 0]]}, StripOnInput -> False]}, {
            StyleBox[{
              PointBox[{{0.148, 0.19}}]}, {
              Directive[
               PointSize[0.003666666666666667], 
               AbsoluteThickness[1.6], 
               RGBColor[1, 0.5, 0]]}, StripOnInput -> False]}, {
            StyleBox[{
              PointBox[{{0.158, 0.19}}]}, {
              Directive[
               PointSize[0.003666666666666667], 
               AbsoluteThickness[1.6], 
               RGBColor[1, 0.5, 0]]}, StripOnInput -> False]}, {
            StyleBox[{
              PointBox[{{0.16799999999999998`, 0.19}}]}, {
              Directive[
               PointSize[0.003666666666666667], 
               AbsoluteThickness[1.6], 
               RGBColor[1, 0.5, 0]]}, StripOnInput -> False]}, {
            StyleBox[{
              PointBox[{{0.178, 0.19}}]}, {
              Directive[
               PointSize[0.003666666666666667], 
               AbsoluteThickness[1.6], 
               RGBColor[1, 0.5, 0]]}, StripOnInput -> False]}, {
            StyleBox[{
              PointBox[{{0.188, 0.19}}]}, {
              Directive[
               PointSize[0.003666666666666667], 
               AbsoluteThickness[1.6], 
               RGBColor[1, 0.5, 0]]}, StripOnInput -> False]}, {
            StyleBox[{
              PointBox[{{0.198, 0.19}}]}, {
              Directive[
               PointSize[0.003666666666666667], 
               AbsoluteThickness[1.6], 
               RGBColor[1, 0.5, 0]]}, StripOnInput -> False]}, {
            StyleBox[{
              PointBox[{{0.108, 0.2}}]}, {
              Directive[
               PointSize[0.003666666666666667], 
               AbsoluteThickness[1.6], 
               RGBColor[1, 0.5, 0]]}, StripOnInput -> False]}, {
            StyleBox[{
              PointBox[{{0.118, 0.2}}]}, {
              Directive[
               PointSize[0.003666666666666667], 
               AbsoluteThickness[1.6], 
               RGBColor[1, 0.5, 0]]}, StripOnInput -> False]}, {
            StyleBox[{
              PointBox[{{0.128, 0.2}}]}, {
              Directive[
               PointSize[0.003666666666666667], 
               AbsoluteThickness[1.6], 
               RGBColor[1, 0.5, 0]]}, StripOnInput -> False]}, {
            StyleBox[{
              PointBox[{{0.138, 0.2}}]}, {
              Directive[
               PointSize[0.003666666666666667], 
               AbsoluteThickness[1.6], 
               RGBColor[1, 0.5, 0]]}, StripOnInput -> False]}, {
            StyleBox[{
              PointBox[{{0.148, 0.2}}]}, {
              Directive[
               PointSize[0.003666666666666667], 
               AbsoluteThickness[1.6], 
               RGBColor[1, 0.5, 0]]}, StripOnInput -> False]}, {
            StyleBox[{
              PointBox[{{0.158, 0.2}}]}, {
              Directive[
               PointSize[0.003666666666666667], 
               AbsoluteThickness[1.6], 
               RGBColor[1, 0.5, 0]]}, StripOnInput -> False]}, {
            StyleBox[{
              PointBox[{{0.16799999999999998`, 0.2}}]}, {
              Directive[
               PointSize[0.003666666666666667], 
               AbsoluteThickness[1.6], 
               RGBColor[1, 0.5, 0]]}, StripOnInput -> False]}, {
            StyleBox[{
              PointBox[{{0.178, 0.2}}]}, {
              Directive[
               PointSize[0.003666666666666667], 
               AbsoluteThickness[1.6], 
               RGBColor[1, 0.5, 0]]}, StripOnInput -> False]}, {
            StyleBox[{
              PointBox[{{0.188, 0.2}}]}, {
              Directive[
               PointSize[0.003666666666666667], 
               AbsoluteThickness[1.6], 
               RGBColor[1, 0.5, 0]]}, StripOnInput -> False]}, {
            StyleBox[{
              PointBox[{{0.198, 0.2}}]}, {
              Directive[
               PointSize[0.003666666666666667], 
               AbsoluteThickness[1.6], 
               RGBColor[1, 0.5, 0]]}, StripOnInput -> False]}, {
            StyleBox[{
              PointBox[{{0.108, 0.21}}]}, {
              Directive[
               PointSize[0.003666666666666667], 
               AbsoluteThickness[1.6], 
               RGBColor[1, 0.5, 0]]}, StripOnInput -> False]}, {
            StyleBox[{
              PointBox[{{0.118, 0.21}}]}, {
              Directive[
               PointSize[0.003666666666666667], 
               AbsoluteThickness[1.6], 
               RGBColor[1, 0.5, 0]]}, StripOnInput -> False]}, {
            StyleBox[{
              PointBox[{{0.128, 0.21}}]}, {
              Directive[
               PointSize[0.003666666666666667], 
               AbsoluteThickness[1.6], 
               RGBColor[1, 0.5, 0]]}, StripOnInput -> False]}, {
            StyleBox[{
              PointBox[{{0.138, 0.21}}]}, {
              Directive[
               PointSize[0.003666666666666667], 
               AbsoluteThickness[1.6], 
               RGBColor[1, 0.5, 0]]}, StripOnInput -> False]}, {
            StyleBox[{
              PointBox[{{0.148, 0.21}}]}, {
              Directive[
               PointSize[0.003666666666666667], 
               AbsoluteThickness[1.6], 
               RGBColor[1, 0.5, 0]]}, StripOnInput -> False]}, {
            StyleBox[{
              PointBox[{{0.158, 0.21}}]}, {
              Directive[
               PointSize[0.003666666666666667], 
               AbsoluteThickness[1.6], 
               RGBColor[1, 0.5, 0]]}, StripOnInput -> False]}, {
            StyleBox[{
              PointBox[{{0.16799999999999998`, 0.21}}]}, {
              Directive[
               PointSize[0.003666666666666667], 
               AbsoluteThickness[1.6], 
               RGBColor[1, 0.5, 0]]}, StripOnInput -> False]}, {
            StyleBox[{
              PointBox[{{0.178, 0.21}}]}, {
              Directive[
               PointSize[0.003666666666666667], 
               AbsoluteThickness[1.6], 
               RGBColor[1, 0.5, 0]]}, StripOnInput -> False]}, {
            StyleBox[{
              PointBox[{{0.188, 0.21}}]}, {
              Directive[
               PointSize[0.003666666666666667], 
               AbsoluteThickness[1.6], 
               RGBColor[1, 0.5, 0]]}, StripOnInput -> False]}, {
            StyleBox[{
              PointBox[{{0.198, 0.21}}]}, {
              Directive[
               PointSize[0.003666666666666667], 
               AbsoluteThickness[1.6], 
               RGBColor[1, 0.5, 0]]}, StripOnInput -> False]}, {
            StyleBox[{
              PointBox[{{0.108, 0.22}}]}, {
              Directive[
               PointSize[0.003666666666666667], 
               AbsoluteThickness[1.6], 
               RGBColor[1, 0.5, 0]]}, StripOnInput -> False]}, {
            StyleBox[{
              PointBox[{{0.118, 0.22}}]}, {
              Directive[
               PointSize[0.003666666666666667], 
               AbsoluteThickness[1.6], 
               RGBColor[1, 0.5, 0]]}, StripOnInput -> False]}, {
            StyleBox[{
              PointBox[{{0.128, 0.22}}]}, {
              Directive[
               PointSize[0.003666666666666667], 
               AbsoluteThickness[1.6], 
               RGBColor[1, 0.5, 0]]}, StripOnInput -> False]}, {
            StyleBox[{
              PointBox[{{0.138, 0.22}}]}, {
              Directive[
               PointSize[0.003666666666666667], 
               AbsoluteThickness[1.6], 
               RGBColor[1, 0.5, 0]]}, StripOnInput -> False]}, {
            StyleBox[{
              PointBox[{{0.148, 0.22}}]}, {
              Directive[
               PointSize[0.003666666666666667], 
               AbsoluteThickness[1.6], 
               RGBColor[1, 0.5, 0]]}, StripOnInput -> False]}, {
            StyleBox[{
              PointBox[{{0.158, 0.22}}]}, {
              Directive[
               PointSize[0.003666666666666667], 
               AbsoluteThickness[1.6], 
               RGBColor[1, 0.5, 0]]}, StripOnInput -> False]}, {
            StyleBox[{
              PointBox[{{0.16799999999999998`, 0.22}}]}, {
              Directive[
               PointSize[0.003666666666666667], 
               AbsoluteThickness[1.6], 
               RGBColor[1, 0.5, 0]]}, StripOnInput -> False]}, {
            StyleBox[{
              PointBox[{{0.178, 0.22}}]}, {
              Directive[
               PointSize[0.003666666666666667], 
               AbsoluteThickness[1.6], 
               RGBColor[1, 0.5, 0]]}, StripOnInput -> False]}, {
            StyleBox[{
              PointBox[{{0.188, 0.22}}]}, {
              Directive[
               PointSize[0.003666666666666667], 
               AbsoluteThickness[1.6], 
               RGBColor[1, 0.5, 0]]}, StripOnInput -> False]}, {
            StyleBox[{
              PointBox[{{0.198, 0.22}}]}, {
              Directive[
               PointSize[0.003666666666666667], 
               AbsoluteThickness[1.6], 
               RGBColor[1, 0.5, 0]]}, StripOnInput -> False]}, {
            StyleBox[{
              PointBox[{{0.108, 0.23}}]}, {
              Directive[
               PointSize[0.003666666666666667], 
               AbsoluteThickness[1.6], 
               RGBColor[1, 0.5, 0]]}, StripOnInput -> False]}, {
            StyleBox[{
              PointBox[{{0.118, 0.23}}]}, {
              Directive[
               PointSize[0.003666666666666667], 
               AbsoluteThickness[1.6], 
               RGBColor[1, 0.5, 0]]}, StripOnInput -> False]}, {
            StyleBox[{
              PointBox[{{0.128, 0.23}}]}, {
              Directive[
               PointSize[0.003666666666666667], 
               AbsoluteThickness[1.6], 
               RGBColor[1, 0.5, 0]]}, StripOnInput -> False]}, {
            StyleBox[{
              PointBox[{{0.138, 0.23}}]}, {
              Directive[
               PointSize[0.003666666666666667], 
               AbsoluteThickness[1.6], 
               RGBColor[1, 0.5, 0]]}, StripOnInput -> False]}, {
            StyleBox[{
              PointBox[{{0.148, 0.23}}]}, {
              Directive[
               PointSize[0.003666666666666667], 
               AbsoluteThickness[1.6], 
               RGBColor[1, 0.5, 0]]}, StripOnInput -> False]}, {
            StyleBox[{
              PointBox[{{0.158, 0.23}}]}, {
              Directive[
               PointSize[0.003666666666666667], 
               AbsoluteThickness[1.6], 
               RGBColor[1, 0.5, 0]]}, StripOnInput -> False]}, {
            StyleBox[{
              PointBox[{{0.16799999999999998`, 0.23}}]}, {
              Directive[
               PointSize[0.003666666666666667], 
               AbsoluteThickness[1.6], 
               RGBColor[1, 0.5, 0]]}, StripOnInput -> False]}, {
            StyleBox[{
              PointBox[{{0.178, 0.23}}]}, {
              Directive[
               PointSize[0.003666666666666667], 
               AbsoluteThickness[1.6], 
               RGBColor[1, 0.5, 0]]}, StripOnInput -> False]}, {
            StyleBox[{
              PointBox[{{0.188, 0.23}}]}, {
              Directive[
               PointSize[0.003666666666666667], 
               AbsoluteThickness[1.6], 
               RGBColor[1, 0.5, 0]]}, StripOnInput -> False]}, {
            StyleBox[{
              PointBox[{{0.198, 0.23}}]}, {
              Directive[
               PointSize[0.003666666666666667], 
               AbsoluteThickness[1.6], 
               RGBColor[1, 0.5, 0]]}, StripOnInput -> False]}, {
            StyleBox[{
              PointBox[{{0.108, 0.24}}]}, {
              Directive[
               PointSize[0.003666666666666667], 
               AbsoluteThickness[1.6], 
               RGBColor[1, 0.5, 0]]}, StripOnInput -> False]}, {
            StyleBox[{
              PointBox[{{0.118, 0.24}}]}, {
              Directive[
               PointSize[0.003666666666666667], 
               AbsoluteThickness[1.6], 
               RGBColor[1, 0.5, 0]]}, StripOnInput -> False]}, {
            StyleBox[{
              PointBox[{{0.128, 0.24}}]}, {
              Directive[
               PointSize[0.003666666666666667], 
               AbsoluteThickness[1.6], 
               RGBColor[1, 0.5, 0]]}, StripOnInput -> False]}, {
            StyleBox[{
              PointBox[{{0.138, 0.24}}]}, {
              Directive[
               PointSize[0.003666666666666667], 
               AbsoluteThickness[1.6], 
               RGBColor[1, 0.5, 0]]}, StripOnInput -> False]}, {
            StyleBox[{
              PointBox[{{0.148, 0.24}}]}, {
              Directive[
               PointSize[0.003666666666666667], 
               AbsoluteThickness[1.6], 
               RGBColor[1, 0.5, 0]]}, StripOnInput -> False]}, {
            StyleBox[{
              PointBox[{{0.158, 0.24}}]}, {
              Directive[
               PointSize[0.003666666666666667], 
               AbsoluteThickness[1.6], 
               RGBColor[1, 0.5, 0]]}, StripOnInput -> False]}, {
            StyleBox[{
              PointBox[{{0.16799999999999998`, 0.24}}]}, {
              Directive[
               PointSize[0.003666666666666667], 
               AbsoluteThickness[1.6], 
               RGBColor[1, 0.5, 0]]}, StripOnInput -> False]}, {
            StyleBox[{
              PointBox[{{0.178, 0.24}}]}, {
              Directive[
               PointSize[0.003666666666666667], 
               AbsoluteThickness[1.6], 
               RGBColor[1, 0.5, 0]]}, StripOnInput -> False]}, {
            StyleBox[{
              PointBox[{{0.188, 0.24}}]}, {
              Directive[
               PointSize[0.003666666666666667], 
               AbsoluteThickness[1.6], 
               RGBColor[1, 0.5, 0]]}, StripOnInput -> False]}, {
            StyleBox[{
              PointBox[{{0.198, 0.24}}]}, {
              Directive[
               PointSize[0.003666666666666667], 
               AbsoluteThickness[1.6], 
               RGBColor[1, 0.5, 0]]}, StripOnInput -> False]}, {
            StyleBox[{
              PointBox[{{0.108, 0.25}}]}, {
              Directive[
               PointSize[0.003666666666666667], 
               AbsoluteThickness[1.6], 
               RGBColor[1, 0.5, 0]]}, StripOnInput -> False]}, {
            StyleBox[{
              PointBox[{{0.118, 0.25}}]}, {
              Directive[
               PointSize[0.003666666666666667], 
               AbsoluteThickness[1.6], 
               RGBColor[1, 0.5, 0]]}, StripOnInput -> False]}, {
            StyleBox[{
              PointBox[{{0.128, 0.25}}]}, {
              Directive[
               PointSize[0.003666666666666667], 
               AbsoluteThickness[1.6], 
               RGBColor[1, 0.5, 0]]}, StripOnInput -> False]}, {
            StyleBox[{
              PointBox[{{0.138, 0.25}}]}, {
              Directive[
               PointSize[0.003666666666666667], 
               AbsoluteThickness[1.6], 
               RGBColor[1, 0.5, 0]]}, StripOnInput -> False]}, {
            StyleBox[{
              PointBox[{{0.148, 0.25}}]}, {
              Directive[
               PointSize[0.003666666666666667], 
               AbsoluteThickness[1.6], 
               RGBColor[1, 0.5, 0]]}, StripOnInput -> False]}, {
            StyleBox[{
              PointBox[{{0.158, 0.25}}]}, {
              Directive[
               PointSize[0.003666666666666667], 
               AbsoluteThickness[1.6], 
               RGBColor[1, 0.5, 0]]}, StripOnInput -> False]}, {
            StyleBox[{
              PointBox[{{0.16799999999999998`, 0.25}}]}, {
              Directive[
               PointSize[0.003666666666666667], 
               AbsoluteThickness[1.6], 
               RGBColor[1, 0.5, 0]]}, StripOnInput -> False]}, {
            StyleBox[{
              PointBox[{{0.178, 0.25}}]}, {
              Directive[
               PointSize[0.003666666666666667], 
               AbsoluteThickness[1.6], 
               RGBColor[1, 0.5, 0]]}, StripOnInput -> False]}, {
            StyleBox[{
              PointBox[{{0.188, 0.25}}]}, {
              Directive[
               PointSize[0.003666666666666667], 
               AbsoluteThickness[1.6], 
               RGBColor[1, 0.5, 0]]}, StripOnInput -> False]}, {
            StyleBox[{
              PointBox[{{0.198, 0.25}}]}, {
              Directive[
               PointSize[0.003666666666666667], 
               AbsoluteThickness[1.6], 
               RGBColor[1, 0.5, 0]]}, StripOnInput -> False]}, {
            StyleBox[{
              PointBox[{{0.108, 0.26}}]}, {
              Directive[
               PointSize[0.003666666666666667], 
               AbsoluteThickness[1.6], 
               RGBColor[1, 0.5, 0]]}, StripOnInput -> False]}, {
            StyleBox[{
              PointBox[{{0.118, 0.26}}]}, {
              Directive[
               PointSize[0.003666666666666667], 
               AbsoluteThickness[1.6], 
               RGBColor[1, 0.5, 0]]}, StripOnInput -> False]}, {
            StyleBox[{
              PointBox[{{0.128, 0.26}}]}, {
              Directive[
               PointSize[0.003666666666666667], 
               AbsoluteThickness[1.6], 
               RGBColor[1, 0.5, 0]]}, StripOnInput -> False]}, {
            StyleBox[{
              PointBox[{{0.138, 0.26}}]}, {
              Directive[
               PointSize[0.003666666666666667], 
               AbsoluteThickness[1.6], 
               RGBColor[1, 0.5, 0]]}, StripOnInput -> False]}, {
            StyleBox[{
              PointBox[{{0.148, 0.26}}]}, {
              Directive[
               PointSize[0.003666666666666667], 
               AbsoluteThickness[1.6], 
               RGBColor[1, 0.5, 0]]}, StripOnInput -> False]}, {
            StyleBox[{
              PointBox[{{0.158, 0.26}}]}, {
              Directive[
               PointSize[0.003666666666666667], 
               AbsoluteThickness[1.6], 
               RGBColor[1, 0.5, 0]]}, StripOnInput -> False]}, {
            StyleBox[{
              PointBox[{{0.16799999999999998`, 0.26}}]}, {
              Directive[
               PointSize[0.003666666666666667], 
               AbsoluteThickness[1.6], 
               RGBColor[1, 0.5, 0]]}, StripOnInput -> False]}, {
            StyleBox[{
              PointBox[{{0.178, 0.26}}]}, {
              Directive[
               PointSize[0.003666666666666667], 
               AbsoluteThickness[1.6], 
               RGBColor[1, 0.5, 0]]}, StripOnInput -> False]}, {
            StyleBox[{
              PointBox[{{0.188, 0.26}}]}, {
              Directive[
               PointSize[0.003666666666666667], 
               AbsoluteThickness[1.6], 
               RGBColor[1, 0.5, 0]]}, StripOnInput -> False]}, {
            StyleBox[{
              PointBox[{{0.198, 0.26}}]}, {
              Directive[
               PointSize[0.003666666666666667], 
               AbsoluteThickness[1.6], 
               RGBColor[1, 0.5, 0]]}, StripOnInput -> False]}, {
            StyleBox[{
              PointBox[{{0.108, 0.27}}]}, {
              Directive[
               PointSize[0.003666666666666667], 
               AbsoluteThickness[1.6], 
               RGBColor[1, 0.5, 0]]}, StripOnInput -> False]}, {
            StyleBox[{
              PointBox[{{0.118, 0.27}}]}, {
              Directive[
               PointSize[0.003666666666666667], 
               AbsoluteThickness[1.6], 
               RGBColor[1, 0.5, 0]]}, StripOnInput -> False]}, {
            StyleBox[{
              PointBox[{{0.128, 0.27}}]}, {
              Directive[
               PointSize[0.003666666666666667], 
               AbsoluteThickness[1.6], 
               RGBColor[1, 0.5, 0]]}, StripOnInput -> False]}, {
            StyleBox[{
              PointBox[{{0.138, 0.27}}]}, {
              Directive[
               PointSize[0.003666666666666667], 
               AbsoluteThickness[1.6], 
               RGBColor[1, 0.5, 0]]}, StripOnInput -> False]}, {
            StyleBox[{
              PointBox[{{0.148, 0.27}}]}, {
              Directive[
               PointSize[0.003666666666666667], 
               AbsoluteThickness[1.6], 
               RGBColor[1, 0.5, 0]]}, StripOnInput -> False]}, {
            StyleBox[{
              PointBox[{{0.158, 0.27}}]}, {
              Directive[
               PointSize[0.003666666666666667], 
               AbsoluteThickness[1.6], 
               RGBColor[1, 0.5, 0]]}, StripOnInput -> False]}, {
            StyleBox[{
              PointBox[{{0.16799999999999998`, 0.27}}]}, {
              Directive[
               PointSize[0.003666666666666667], 
               AbsoluteThickness[1.6], 
               RGBColor[1, 0.5, 0]]}, StripOnInput -> False]}, {
            StyleBox[{
              PointBox[{{0.178, 0.27}}]}, {
              Directive[
               PointSize[0.003666666666666667], 
               AbsoluteThickness[1.6], 
               RGBColor[1, 0.5, 0]]}, StripOnInput -> False]}, {
            StyleBox[{
              PointBox[{{0.188, 0.27}}]}, {
              Directive[
               PointSize[0.003666666666666667], 
               AbsoluteThickness[1.6], 
               RGBColor[1, 0.5, 0]]}, StripOnInput -> False]}, {
            StyleBox[{
              PointBox[{{0.198, 0.27}}]}, {
              Directive[
               PointSize[0.003666666666666667], 
               AbsoluteThickness[1.6], 
               RGBColor[1, 0.5, 0]]}, StripOnInput -> False]}, {
            StyleBox[{
              PointBox[{{0.108, 0.28}}]}, {
              Directive[
               PointSize[0.003666666666666667], 
               AbsoluteThickness[1.6], 
               RGBColor[1, 0.5, 0]]}, StripOnInput -> False]}, {
            StyleBox[{
              PointBox[{{0.118, 0.28}}]}, {
              Directive[
               PointSize[0.003666666666666667], 
               AbsoluteThickness[1.6], 
               RGBColor[1, 0.5, 0]]}, StripOnInput -> False]}, {
            StyleBox[{
              PointBox[{{0.128, 0.28}}]}, {
              Directive[
               PointSize[0.003666666666666667], 
               AbsoluteThickness[1.6], 
               RGBColor[1, 0.5, 0]]}, StripOnInput -> False]}, {
            StyleBox[{
              PointBox[{{0.138, 0.28}}]}, {
              Directive[
               PointSize[0.003666666666666667], 
               AbsoluteThickness[1.6], 
               RGBColor[1, 0.5, 0]]}, StripOnInput -> False]}, {
            StyleBox[{
              PointBox[{{0.148, 0.28}}]}, {
              Directive[
               PointSize[0.003666666666666667], 
               AbsoluteThickness[1.6], 
               RGBColor[1, 0.5, 0]]}, StripOnInput -> False]}, {
            StyleBox[{
              PointBox[{{0.158, 0.28}}]}, {
              Directive[
               PointSize[0.003666666666666667], 
               AbsoluteThickness[1.6], 
               RGBColor[1, 0.5, 0]]}, StripOnInput -> False]}, {
            StyleBox[{
              PointBox[{{0.16799999999999998`, 0.28}}]}, {
              Directive[
               PointSize[0.003666666666666667], 
               AbsoluteThickness[1.6], 
               RGBColor[1, 0.5, 0]]}, StripOnInput -> False]}, {
            StyleBox[{
              PointBox[{{0.178, 0.28}}]}, {
              Directive[
               PointSize[0.003666666666666667], 
               AbsoluteThickness[1.6], 
               RGBColor[1, 0.5, 0]]}, StripOnInput -> False]}, {
            StyleBox[{
              PointBox[{{0.188, 0.28}}]}, {
              Directive[
               PointSize[0.003666666666666667], 
               AbsoluteThickness[1.6], 
               RGBColor[1, 0.5, 0]]}, StripOnInput -> False]}, {
            StyleBox[{
              PointBox[{{0.198, 0.28}}]}, {
              Directive[
               PointSize[0.003666666666666667], 
               AbsoluteThickness[1.6], 
               RGBColor[1, 0.5, 0]]}, StripOnInput -> False]}, {
            StyleBox[{
              PointBox[{{0.108, 0.29000000000000004`}}]}, {
              Directive[
               PointSize[0.003666666666666667], 
               AbsoluteThickness[1.6], 
               RGBColor[1, 0.5, 0]]}, StripOnInput -> False]}, {
            StyleBox[{
              PointBox[{{0.118, 0.29000000000000004`}}]}, {
              Directive[
               PointSize[0.003666666666666667], 
               AbsoluteThickness[1.6], 
               RGBColor[1, 0.5, 0]]}, StripOnInput -> False]}, {
            StyleBox[{
              PointBox[{{0.128, 0.29000000000000004`}}]}, {
              Directive[
               PointSize[0.003666666666666667], 
               AbsoluteThickness[1.6], 
               RGBColor[1, 0.5, 0]]}, StripOnInput -> False]}, {
            StyleBox[{
              PointBox[{{0.138, 0.29000000000000004`}}]}, {
              Directive[
               PointSize[0.003666666666666667], 
               AbsoluteThickness[1.6], 
               RGBColor[1, 0.5, 0]]}, StripOnInput -> False]}, {
            StyleBox[{
              PointBox[{{0.148, 0.29000000000000004`}}]}, {
              Directive[
               PointSize[0.003666666666666667], 
               AbsoluteThickness[1.6], 
               RGBColor[1, 0.5, 0]]}, StripOnInput -> False]}, {
            StyleBox[{
              PointBox[{{0.158, 0.29000000000000004`}}]}, {
              Directive[
               PointSize[0.003666666666666667], 
               AbsoluteThickness[1.6], 
               RGBColor[1, 0.5, 0]]}, StripOnInput -> False]}, {
            StyleBox[{
              PointBox[{{0.16799999999999998`, 0.29000000000000004`}}]}, {
              Directive[
               PointSize[0.003666666666666667], 
               AbsoluteThickness[1.6], 
               RGBColor[1, 0.5, 0]]}, StripOnInput -> False]}, {
            StyleBox[{
              PointBox[{{0.178, 0.29000000000000004`}}]}, {
              Directive[
               PointSize[0.003666666666666667], 
               AbsoluteThickness[1.6], 
               RGBColor[1, 0.5, 0]]}, StripOnInput -> False]}, {
            StyleBox[{
              PointBox[{{0.188, 0.29000000000000004`}}]}, {
              Directive[
               PointSize[0.003666666666666667], 
               AbsoluteThickness[1.6], 
               RGBColor[1, 0.5, 0]]}, StripOnInput -> False]}, {
            StyleBox[{
              PointBox[{{0.198, 0.29000000000000004`}}]}, {
              Directive[
               PointSize[0.003666666666666667], 
               AbsoluteThickness[1.6], 
               RGBColor[1, 0.5, 0]]}, StripOnInput -> False]}, {
            StyleBox[{
              PointBox[{{0.108, 0.30000000000000004`}}]}, {
              Directive[
               PointSize[0.003666666666666667], 
               AbsoluteThickness[1.6], 
               RGBColor[1, 0.5, 0]]}, StripOnInput -> False]}, {
            StyleBox[{
              PointBox[{{0.118, 0.30000000000000004`}}]}, {
              Directive[
               PointSize[0.003666666666666667], 
               AbsoluteThickness[1.6], 
               RGBColor[1, 0.5, 0]]}, StripOnInput -> False]}, {
            StyleBox[{
              PointBox[{{0.128, 0.30000000000000004`}}]}, {
              Directive[
               PointSize[0.003666666666666667], 
               AbsoluteThickness[1.6], 
               RGBColor[1, 0.5, 0]]}, StripOnInput -> False]}, {
            StyleBox[{
              PointBox[{{0.138, 0.30000000000000004`}}]}, {
              Directive[
               PointSize[0.003666666666666667], 
               AbsoluteThickness[1.6], 
               RGBColor[1, 0.5, 0]]}, StripOnInput -> False]}, {
            StyleBox[{
              PointBox[{{0.148, 0.30000000000000004`}}]}, {
              Directive[
               PointSize[0.003666666666666667], 
               AbsoluteThickness[1.6], 
               RGBColor[1, 0.5, 0]]}, StripOnInput -> False]}, {
            StyleBox[{
              PointBox[{{0.158, 0.30000000000000004`}}]}, {
              Directive[
               PointSize[0.003666666666666667], 
               AbsoluteThickness[1.6], 
               RGBColor[1, 0.5, 0]]}, StripOnInput -> False]}, {
            StyleBox[{
              PointBox[{{0.16799999999999998`, 0.30000000000000004`}}]}, {
              Directive[
               PointSize[0.003666666666666667], 
               AbsoluteThickness[1.6], 
               RGBColor[1, 0.5, 0]]}, StripOnInput -> False]}, {
            StyleBox[{
              PointBox[{{0.178, 0.30000000000000004`}}]}, {
              Directive[
               PointSize[0.003666666666666667], 
               AbsoluteThickness[1.6],
[truncated: 2,206,908 more chars]
